# Supplementary material for: Magnetic signatures of a creosote oil contaminated site: case study in São Paulo, Brazil
Source: Sci Rep. 2022 Dec 17;12:21853. doi: 10.1038/s41598-022-23493-2 (PMC9759522; doi:10.1038/s41598-022-23493-2)
Supplement: Supplementary file 1 — Supplementary Information 1. [file 41598_2022_23493_MOESM1_ESM.xlsx]

## Sheet: Thermomagnetic
Thermomagnetic Curves
SD23*						SD34*						SD35**						Termopar Correction File
2,70 m		3,90 m		5,10 m		2,70 m		3,90 m		4,80 m		2,80 m		3,88 m		5,14 m		AP868F.CUR*		AP1198.CUR**
Temp. (ºC)	TSUSC	Temp. (ºC)	TSUSC	Temp. (ºC)	TSUSC	Temp. (ºC)	TSUSC	Temp. (ºC)	TSUSC	Temp. (ºC)	TSUSC	Temp. (ºC)	TSUSC	Temp. (ºC)	TSUSC	Temp. (ºC)	TSUSC	Temp. (ºC)	TSUSC	Temp. (ºC)	TSUSC
26.2	-147.7	29	-145.7	30.6	-145.6	24.7	-146.9	28	-144.2	24.4	-148.1	27.7	-147.8	24.9	-147.5	25.9	-146.5	28.8	-148.6	20.8	-150.3
27	-148.3	29.8	-146.5	31.4	-145.9	25.2	-147.6	28.8	-147.2	24.7	-148.6	28.5	-148.3	25.9	-147.5	27	-146.5	29.6	-148.8	21.6	-150.6
30.3	-148.5	32.9	-146.7	34.5	-146.2	28	-147.4	32.4	-147	27.7	-148.9	31.4	-148	29.3	-147.6	30.6	-147	32.9	-149.2	24.4	-150.7
34.7	-148.3	37.6	-146.7	39.1	-146.3	32.1	-147.5	37.3	-146.9	32.4	-148.6	35.5	-148	33.7	-147.8	35.2	-147	37.6	-149.2	28.5	-150.6
39.9	-148.4	43	-146.6	44.6	-146	36.8	-147.4	42.7	-147.1	37.6	-148.6	40.2	-147.9	38.6	-147.5	40.2	-146.9	42.5	-149.4	33.2	-150.7
45.1	-148.4	48.2	-146.3	49.5	-146	41.7	-147.3	47.7	-146.8	42.5	-148.7	44.8	-147.8	43.5	-147.7	45.1	-146.9	47.2	-149	37.8	-150.7
50	-148.1	53.1	-146.5	54.2	-145.7	46.4	-147.5	52.4	-146.9	47.4	-148.3	49.5	-147.9	47.9	-147.6	49.8	-146.7	51.6	-149.1	42.2	-150.7
54.7	-150.3	57.8	-146.6	58.6	-146	50.8	-147.6	56.8	-146.8	52.1	-148.4	53.9	-148.2	52.4	-147.7	54.2	-147.1	56	-149.1	46.6	-150.9
59.1	-148.7	62.2	-146.4	63	-146.3	55.2	-147.4	60.9	-147.1	56.3	-148.4	58.1	-148	56.3	-147.6	58.3	-147	60.2	-148.8	50.5	-150.7
63.5	-148.7	66.4	-146.8	66.9	-146.2	59.1	-147.4	64.9	-147.1	60.4	-148.3	62	-148.3	59.9	-147.5	62	-146.8	64.1	-148.9	54.2	-150.6
67.5	-148.1	70.3	-146.3	70.9	-146.6	62.8	-147.3	68.5	-146.9	64.1	-148.4	65.6	-147.8	63.3	-147.5	65.6	-147	67.7	-149.2	57.6	-150.7
71.4	-148.6	74	-146.9	74.5	-146.3	66.2	-147.5	71.9	-146.7	68	-148.5	69.3	-148	66.4	-147.5	68.8	-147	71.4	-148.9	60.9	-150.9
74.8	-148.6	77.4	-146.4	77.9	-146.2	69.6	-147.3	75.6	-147	71.4	-148.7	72.4	-148	69.6	-147.5	72.2	-147.3	74.8	-149.1	63.8	-150.5
78.2	-148.6	80.8	-146.7	81.1	-146.2	72.9	-147.7	78.4	-146.7	74.8	-148.8	75.6	-148	72.4	-147.7	74.8	-147	77.9	-148.7	66.9	-150.8
81.3	-148.4	83.7	-146.7	84.2	-146.3	76.1	-147.6	81.6	-147.2	77.9	-148.5	78.4	-147.8	75	-147.6	77.7	-146.9	81.1	-148.6	69.8	-151
84.5	-148.7	86.6	-146.7	86.8	-146.3	79	-147.5	84.7	-146.7	80.8	-148.3	81.1	-148.1	77.9	-147.2	80.5	-147	84.2	-149.1	72.7	-150.6
87.4	-148.7	89.5	-146.7	89.7	-146.6	81.6	-147.5	87.9	-147.2	84	-148.3	84	-148.2	80.8	-147.6	83.4	-147	86.8	-148.6	75	-150.6
90.3	-148.7	92.4	-146.9	92.4	-146.4	84.2	-147.1	90.5	-146.9	86.8	-148.7	86.8	-148	83.4	-147.5	86.3	-147.1	89.5	-148.8	77.4	-150.7
92.9	-149	95	-146.5	95.3	-146.8	86.8	-147.2	93.4	-146.7	89.7	-148.6	89.2	-148	86.1	-147.4	88.7	-147.4	91.8	-149.1	80	-150.2
95.5	-148.5	97.6	-146.5	97.9	-146.2	89.5	-147.4	96.3	-147	92.6	-148.8	91.8	-148.3	88.7	-147.5	91	-147.2	94.5	-149	82.6	-150.7
98.4	-148.8	100.3	-146.4	100.5	-146.5	92.1	-147.3	98.9	-146.4	95.5	-148.5	94.7	-148	91.3	-147.5	93.7	-147.4	97.1	-148.8	85.3	-150.9
101.1	-148.5	102.9	-146.5	102.9	-146.8	95	-146.8	101.6	-146.8	98.4	-148.5	97.6	-147.9	93.9	-147.6	96.3	-147	100	-148.8	88.2	-150.6
103.7	-149.2	105.8	-146.8	105.5	-146.4	98.2	-147.2	104.5	-147	101.3	-147.9	100.3	-148.1	96.8	-147.7	99.2	-147.3	102.9	-148.9	91	-150.4
106.3	-148.3	108.5	-147	108.2	-146	101.1	-147.5	107.7	-146.8	104	-148.5	103.2	-148.3	99.7	-147.8	101.8	-147.5	105.8	-149	93.7	-150.7
109	-148.6	111.1	-147	111.1	-146.2	103.7	-147.7	110.6	-146.6	106.9	-148.9	106.1	-148.2	102.9	-147.5	104.8	-147.4	108.7	-148.6	96	-150.6
111.6	-149	114	-146.6	114	-146.7	106.3	-146.7	113.5	-146.5	109.8	-148.6	109	-148.2	106.1	-147.6	107.9	-147.4	111.4	-148.9	98.7	-150.6
114.3	-148.6	116.9	-146.9	117.2	-146.6	109.2	-147.5	116.4	-146.7	112.7	-148.4	111.9	-148.1	109	-147.6	110.8	-147.6	114	-148.7	101.8	-150.8
116.9	-148.6	119.6	-146.7	119.8	-146.6	112.4	-147.4	119	-146.1	115.6	-148.7	114.5	-148.4	111.9	-147.6	113.5	-147.4	116.9	-148.7	104.8	-150.8
119.3	-149	122.2	-146.6	122.8	-146.4	115.3	-147.1	121.7	-147	118.2	-148.5	117.2	-148.1	114.3	-147.5	115.9	-147.6	119.8	-148.6	107.4	-150.5
121.7	-148.9	124.9	-146.9	125.7	-146.5	118	-147.3	124.4	-147.1	120.9	-148.8	119.6	-147.8	116.7	-147.3	118.5	-147.5	122.8	-148.9	110.3	-150.7
124.4	-149	127.5	-146.7	128.6	-146.7	120.9	-146.8	127.3	-146.8	123.6	-148.5	122.2	-148.1	119.3	-148	120.9	-147.3	125.4	-148.6	113.2	-150.7
126.7	-148.9	130.2	-146.6	131.8	-146.3	123.6	-147.6	130.2	-146.5	126.7	-148.7	124.9	-147.8	122	-147.6	123.6	-147.2	128.3	-148.6	116.4	-150.5
129.7	-148.6	135.8	-146.8	134.5	-146.7	126.5	-147.5	132.9	-146.7	129.7	-148.1	127.5	-148.3	124.9	-147.8	126.5	-147.1	131.5	-149	119.6	-150.8
132.3	-148.9	138.7	-146.7	137.4	-146.7	129.4	-147.5	135.8	-146.6	132.6	-148.6	130.2	-148.5	127.5	-147.5	129.1	-147.4	134.2	-149.2	122.5	-150.5
135.3	-148.8	141.7	-146.6	139.8	-146.6	132.1	-147.5	138.7	-147.1	135.5	-148.3	133.1	-148.2	130.2	-147.6	132.1	-147	137.1	-148.9	125.2	-150.5
138.2	-148.5	144.9	-146.3	142.5	-146.5	134.7	-147	141.7	-146.4	138.5	-148.5	135.8	-147.9	132.9	-147.4	134.7	-147.5	140.1	-148.9	128.1	-150.9
141.4	-148.3	148.4	-146.3	145.4	-146.6	137.7	-147.2	144.9	-146.4	141.7	-148.7	139	-148.2	135.5	-147.9	137.4	-147.1	143.3	-148.4	131	-150.8
144.6	-148.7	151.6	-147	148.4	-146.7	140.6	-147.1	148.1	-146.5	144.9	-148.6	141.7	-148.4	138.2	-147.7	140.1	-147.3	146.5	-148.5	133.9	-151.1
147.8	-148.4	154.8	-146.2	151.6	-146.6	143.5	-146.9	151.3	-146.9	148.4	-148.6	144.6	-148.3	140.9	-147.8	142.7	-147.5	149.2	-148.8	136.9	-150.5
151	-148.9	158.3	-146.6	154.8	-146.6	146.5	-147	154.5	-146.5	151.8	-148.6	147.3	-148.7	143.8	-147.5	145.7	-147.1	151.6	-148.8	139.8	-150.5
154.2	-148.5	161.5	-146.5	158	-146.8	149.4	-147.2	158	-146.6	155.3	-148.7	150	-148.5	147	-147.8	148.4	-147.6	154.5	-148.6	142.7	-150.4
157.7	-148.3	164.5	-146.3	161	-147.2	152.6	-147.1	161.2	-146.5	158.5	-148.4	152.9	-148.4	150	-147.3	151.3	-147.3	157.5	-148.6	145.1	-150.5
160.7	-148.6	167.4	-146.8	163.6	-146.9	155.9	-147.4	164.5	-146.4	161.2	-148.5	155.6	-148.8	152.6	-147.4	154	-147.6	160.2	-148.7	147.8	-150.4
163.9	-148.8	170.6	-146.3	166.3	-146.5	158.5	-147.3	167.7	-146.4	164.5	-148.8	158.3	-148.5	155.3	-147.4	156.7	-147.4	162.6	-148.2	150.2	-150.6
166.9	-148.5	173.6	-146.7	169.3	-146.7	161.2	-146.8	170.9	-146.3	167.4	-148.3	161	-148.5	158	-147.8	159.3	-147.1	165.3	-148.2	152.6	-150.5
170.1	-148.8	176.9	-146.5	172.3	-146.9	164.2	-147.3	174.2	-146.4	170.4	-148.2	163.6	-148.4	160.7	-147.7	162	-147.7	168	-148.6	155.3	-150.4
173.3	-149.1	179.8	-146.2	175.8	-147	167.1	-147.2	177.1	-146	173.6	-148.3	166.6	-148.4	163.4	-147.6	165	-147.6	170.6	-148.7	157.7	-150.4
176.6	-148.4	183.1	-146.4	178.7	-146.7	170.4	-147.4	180.4	-146.4	177.1	-148	169.6	-148.3	166.6	-147.7	168.2	-147.4	173.6	-148.3	160.7	-150.5
179.8	-148.4	186.6	-146.8	181.7	-147	173.3	-146.8	183.3	-146.3	180.4	-148.7	172.8	-148.5	169.6	-147.7	171.5	-147.5	176.6	-149.1	163.4	-151
183.3	-148.6	189.8	-146.8	185	-146.6	176.9	-147.3	186.3	-146.7	183.6	-148.2	176.3	-148.6	172.5	-147.6	175	-147.7	179.8	-149.1	166.6	-150.5
186.6	-148.6	192.8	-146.7	187.9	-147.1	180.1	-147	189.8	-146.3	186.9	-148.4	179.6	-148.4	175.8	-147.6	178.2	-147.4	182.8	-148.4	169.8	-150.6
190.1	-148.1	196.1	-146.5	190.9	-146.7	183.6	-147	193.1	-146.4	189.8	-148.5	182.8	-148.3	179	-147.5	181.2	-147.7	186	-148.9	172.8	-150.6
193.6	-148.6	199.3	-146.4	193.9	-146.9	187.1	-146.9	196.6	-146.5	193.1	-148.3	186.3	-148.5	182.3	-147.2	184.2	-147.6	189	-148.2	175.8	-150.5
196.9	-148.4	202.9	-146.7	197.2	-146.9	190.7	-147	200.2	-146.7	196.6	-148.1	189.6	-148.8	185.5	-147.3	187.4	-147.5	192.6	-148.3	179	-150.6
200.4	-148.6	206.2	-146.7	200.4	-146.4	193.9	-146.6	203.7	-146.4	199.9	-148.3	192.6	-148.5	188.8	-147.7	190.7	-147.7	195.8	-148.8	182	-150.5
203.7	-148.7	209.2	-146.3	203.7	-146.9	197.4	-147.3	206.7	-146.3	203.4	-148.5	195.8	-148.4	191.7	-147.3	193.6	-148	199.1	-148.5	184.7	-150.5
207	-148.5	212.2	-146.1	206.7	-146.7	200.4	-147.2	210.2	-146.6	207	-148.1	198.8	-148.2	194.5	-147.9	196.9	-147.5	202.3	-148.7	187.7	-150.7
210.2	-148.9	214.9	-146.7	209.7	-147.2	203.4	-146.4	213.5	-146.5	210.2	-148.4	202.1	-148.4	197.4	-147.2	200.2	-147.4	205.6	-148.7	190.9	-150.6
213.3	-148.6	217.9	-146.4	212.7	-146.6	206.7	-147.3	217.1	-146.7	213.3	-148	205.1	-148.8	200.7	-147.3	203.4	-147.6	208.9	-148.2	193.9	-150.5
216.3	-148.6	220.9	-146.1	215.4	-146.8	210	-146.8	220.4	-146.2	216.5	-148.3	208.3	-148.7	204	-147.6	206.7	-147.6	212.4	-148.3	196.6	-150.6
219.8	-148.8	224.5	-147	218.2	-146.8	213.5	-146.5	223.6	-146.4	219.8	-148	211.3	-148.5	207	-147.5	209.7	-147.6	215.7	-148.5	199.6	-150.6
223.1	-148.5	228	-146.5	221.2	-146.8	217.1	-147	227.2	-145.9	223.1	-147.8	214.9	-148.7	210.5	-147.7	213	-147.8	219.5	-148.4	202.9	-150.6
226.7	-148.8	231.6	-146.4	224.7	-146.7	220.6	-146.5	230.8	-146.3	226.7	-147.9	218.2	-148.5	213.8	-147.6	216.3	-148.1	223.1	-148.4	206.4	-150.5
230	-148.3	234.9	-146.3	228	-146.7	224.5	-146.7	234.6	-146.5	230.2	-147.9	221.5	-148.4	217.1	-147.7	219.3	-147.4	226.7	-148.1	210	-150.5
233.5	-148.4	237.9	-146.4	231.1	-146.6	228.3	-146.5	237.9	-145.8	233.8	-148.2	224.7	-148.3	220.1	-147.8	222.3	-147.6	230.2	-148.5	213.5	-150.4
236.6	-148.8	241.2	-146	234.6	-147.1	231.6	-146.7	241.5	-146.4	237.7	-147.7	227.8	-148.7	223.1	-147.5	225.6	-147.5	233.5	-148.4	216.5	-150.3
239.9	-148.2	245.1	-146.1	238.5	-147	234.9	-146.3	245.1	-146.2	241.5	-148.2	231.1	-148.7	225.8	-147.5	228.9	-147.9	237.4	-147.8	219.5	-150.5
243.7	-147.8	248.7	-146.5	242.3	-146.6	238.2	-146.3	248.7	-146.1	245.4	-147.7	234.4	-148.6	229.4	-147.9	232.2	-148	241.2	-148.6	222.8	-150.4
247.6	-147.8	252.3	-146.3	245.9	-147	241.5	-146.6	252	-146.2	248.7	-148.3	237.7	-148.9	232.4	-147.7	235.5	-147.9	244.8	-148.3	226.4	-150.3
251.2	-147.1	255.9	-146.3	249.2	-146.8	244.8	-146.5	255.1	-146.2	252	-148.4	240.7	-148.8	235.7	-147.7	238.5	-148.2	248.1	-148.5	229.7	-150.7
255.1	-147.1	259.8	-146.1	252.8	-146.8	248.4	-146.3	258.1	-145.6	255.6	-148	244	-148.5	238.8	-147.5	241.8	-147.9	251.7	-148.2	233	-150.7
258.7	-147	263.1	-146.2	256.7	-146.7	252	-146.3	261.1	-146.5	258.9	-148.2	247.6	-148.8	241.8	-148.1	244.8	-147.8	255.6	-147.9	236.6	-151
262.3	-146.7	266.4	-146.5	260	-146.7	255.6	-146.1	264.5	-146.3	262.3	-147.8	250.9	-148.7	245.1	-147.9	247.9	-147.7	258.7	-148.2	240.1	-150.6
265.6	-146.8	269.5	-146.4	263.4	-146.9	258.7	-145.7	267.5	-146.4	265.9	-148	253.7	-148.7	247.9	-148	250.9	-147.9	261.7	-148.2	243.4	-150.6
268.9	-147.1	272.5	-146.1	266.7	-146.4	262	-145.8	270.9	-145.7	269.2	-148.1	256.7	-149	250.6	-147.7	254.2	-147.8	264.8	-147.9	245.9	-150.4
271.7	-146.7	275.9	-146.7	269.5	-146.5	265.3	-146	273.9	-146.3	272.5	-148.4	259.5	-149.1	253.7	-147.3	257.3	-147.9	267.8	-148.3	248.7	-150.7
275	-147.7	279	-146.3	272.5	-147	268.9	-146.3	277	-146	275.9	-147.9	262.5	-148.7	256.4	-147.7	260	-147.9	270.6	-148.3	251.5	-150.7
277.8	-147.2	282.3	-146.3	275.9	-146.5	272	-146.2	280.3	-146	279	-147.8	265.6	-148.4	259.5	-147.4	263.1	-147.6	273.7	-147.9	254.5	-150.6
280.9	-146.8	285.7	-146.1	279	-146.6	275	-145.8	283.4	-145.8	282.3	-148.3	268.9	-149.3	262.3	-147.5	266.1	-147.6	277	-148.7	257.8	-150.5
284.5	-147.3	289.3	-146.1	282.3	-146.5	278.4	-145.8	286.8	-146	285.7	-148.1	272.3	-148.4	265.3	-147.7	268.9	-148.2	280.3	-148.1	261.1	-150.6
287.9	-147.2	292.9	-146.3	285.7	-146.4	282	-145.8	290.1	-145.7	288.7	-148.3	275.3	-148.7	268.4	-147.7	272.3	-147.9	284	-148.1	264.8	-150.6
291	-147.2	296.3	-146	288.7	-146.7	285.1	-145.4	293.5	-146.4	292.1	-148	278.4	-148.8	271.2	-147.6	275.3	-148.2	287.6	-148	268.4	-151
294.1	-147.7	299.9	-146.3	292.1	-146.7	288.2	-145.6	296.6	-146.3	295.7	-148.1	281.2	-148.2	274.2	-147.4	278.1	-147.7	291	-148.3	271.7	-150.8
297.4	-147.5	303.3	-146.2	295.2	-146.4	291.3	-146.2	299.9	-146.3	298.8	-148.3	284.5	-148.6	277.3	-147.7	280.9	-148.4	294.1	-148	275	-150.5
300.8	-147.4	307	-146	298.8	-146.8	294.9	-146.2	303.3	-146.2	302.5	-148.1	287.6	-149.2	280.3	-147.5	283.7	-148.2	297.1	-147.8	278.1	-150.4
304.4	-147.3	310.4	-145.6	302.2	-146.9	298.5	-146	307	-145.6	305.9	-147.7	291	-149.2	283.4	-147.4	287.1	-148	300.5	-148.3	281.5	-150.3
308.1	-147	313.7	-146.2	305.6	-146.3	302.2	-145.5	310.4	-145.9	309.2	-147.4	294.6	-148.9	286.8	-147.8	290.1	-147.8	304.2	-148.2	284.5	-150.8
311.5	-147.5	317.4	-145.7	308.7	-146	305.9	-145.6	313.7	-146.3	312.9	-147.7	298	-148.9	290.1	-147.5	293.8	-148	307.5	-148	288.2	-150.4
314.9	-147.5	320.8	-145.5	311.8	-145.9	309	-146	317.4	-146	316.3	-147.9	301.4	-148.6	293.2	-147.9	297.4	-147.9	310.9	-148.1	291.8	-150.9
318.5	-148.1	324.5	-145	314.9	-146.5	312.1	-146.4	320.5	-145.9	319.7	-148.1	305	-149	296.6	-147.9	301.1	-148.1	314.3	-147.8	295.2	-150.7
321.9	-147.6	327.6	-145.4	318.3	-146.3	315.4	-146.5	323.9	-146.3	323.1	-147.4	308.1	-148.7	299.7	-147.7	304.4	-147.9	317.4	-148.2	298.3	-150.6
325.3	-147.5	331	-145.2	321.4	-146.1	318.5	-145.9	327	-145.9	326.2	-147.6	311.2	-149.2	302.5	-148.2	307.3	-148.1	321.1	-148	301.6	-150.6
328.7	-147.6	334.4	-145.7	324.8	-146.3	321.9	-146.8	330.4	-145.9	329.3	-148.1	314.3	-148.5	305.3	-147.9	310.1	-148	324.5	-148.2	304.7	-150.5
332.1	-147.4	337.8	-145.1	328.5	-145.9	325.3	-146	334.1	-146	333	-147.3	317.7	-148.5	308.7	-148.1	313.2	-148.2	328.2	-148.1	308.4	-150.4
335.8	-147.4	341.5	-145.7	331.9	-146.2	328.7	-146.2	337.8	-146.4	336.4	-147.6	321.1	-149	311.8	-147.9	316.8	-148	331.9	-148.1	311.5	-150.8
339.5	-147.6	344.9	-145.6	335.3	-145.8	332.1	-145.5	341.5	-145.9	340.1	-147.4	324.8	-149.2	314.9	-147.9	320.2	-148.3	335.3	-148.1	314.9	-150.6
342.9	-147.6	348.7	-145.5	338.7	-146.1	335.8	-146.3	345.2	-145.7	343.8	-147.5	328.5	-148.7	318.3	-147.6	324.2	-147.8	339	-148.1	318.3	-150.7
346.7	-148.1	352.4	-145.4	342.1	-146.1	339.8	-146	348.9	-146.3	347.2	-147.7	331.9	-148.7	321.4	-148	328.2	-148.1	342.7	-148.1	321.7	-150.5
350.4	-147.7	355.8	-145.5	345.5	-146	343.2	-145.9	352.4	-145.8	350.9	-147.3	335.5	-148.7	324.5	-148	331.6	-148	346.1	-147.5	324.8	-150.4
353.8	-148	359.2	-145.1	348.9	-146.2	346.9	-146.2	355.5	-145.7	354.7	-147.4	339	-148.8	327.6	-148	335	-148	349.8	-148.1	327.9	-151
357.2	-147.4	362.7	-145.8	352.6	-145.9	350.4	-146	358.9	-145.6	358.4	-147.7	342.4	-148.9	330.7	-148.4	338.1	-148.3	353.5	-148.4	331	-150.6
360.9	-147.8	366.1	-145.4	356.1	-146	353.5	-146.1	362.4	-145.7	362.1	-147.4	345.8	-149	334.1	-148.1	341	-148.3	356.9	-148.1	334.4	-150.6
364.4	-147.1	369.6	-145.4	359.8	-145.6	356.7	-146.2	366.1	-145.8	365.5	-147.8	349.2	-149	337.5	-147.9	344.1	-148.1	360.4	-148.3	338.1	-150.8
367.8	-147.7	373	-145.1	363.2	-145.6	360.1	-146.2	369.6	-146	369.3	-147.4	352.6	-148.3	340.7	-148.6	346.9	-148	363.5	-148.3	341.8	-150.8
371	-147.7	376.8	-145.1	366.7	-145.9	363.5	-146.7	373.3	-145.8	372.7	-147.7	356.1	-148.8	343.5	-148	349.8	-148.2	367.3	-148.1	345.2	-150.6
374.7	-147.9	380.5	-145.3	370.1	-145.6	367.3	-146.2	376.8	-145.6	376.5	-148	359.8	-148.3	346.7	-147.9	352.6	-148.5	371	-148.1	348.7	-150.7
377.9	-148.1	384.3	-145.1	373.3	-145.3	370.7	-146	380.2	-145.4	379.9	-147.9	363.2	-149.1	349.8	-148.1	355.5	-148.2	374.2	-148.5	352.1	-150.6
381.4	-147.9	388.3	-145.1	376.8	-145.6	373.9	-145.9	383.7	-145.8	383.4	-147.8	366.7	-148.9	352.6	-147.7	358.7	-148.1	377.6	-148.2	355.5	-150.8
384.5	-147.9	392.4	-145.4	380.5	-145.6	377.3	-146.3	387.1	-146	387.1	-147.7	370.1	-148.7	355.5	-148.3	361.8	-148	381.1	-148	358.7	-150.7
387.7	-147.9	396.4	-145.1	384.3	-145.4	380.5	-146.3	390.6	-145.6	390.9	-147.5	373.9	-148.5	358.7	-148.5	365	-148.4	384.5	-148.1	361.8	-150.7
391.2	-147.9	399.9	-145	387.7	-145.1	384	-146.3	394.4	-145.2	394.7	-147.8	377.9	-149	362.1	-147.8	367.8	-148.1	388	-148.2	364.7	-150.5
394.7	-148	402.8	-144.9	391.5	-145.3	387.1	-146.1	397.6	-145.6	398.4	-147.5	381.7	-148.9	365.3	-147.7	370.7	-148.4	391.8	-148.6	367.8	-150.9
398.2	-147.9	406	-145.3	395.3	-145.3	390.9	-145.4	401.1	-145.7	402.2	-147.5	385.1	-148.6	368.4	-148.7	374.2	-148.4	395.5	-148.5	371	-151
401.9	-147.7	409.2	-144.8	399	-145.3	394.4	-146.4	404.8	-145.8	406	-147.6	388.9	-148.6	371.3	-147.9	377.6	-148.1	399	-148.7	374.4	-150.7
405.7	-147.8	412.4	-145	402.5	-144.8	397.9	-145.7	408.3	-145.4	409.2	-147.6	392.4	-148.8	374.7	-148.4	381.1	-147.9	403.1	-148.8	377.9	-150.8
409.2	-147.5	415.6	-145.1	406.3	-145.5	401.6	-146.2	411.8	-145.4	412.1	-147.7	395.8	-148.7	378.2	-148	384.8	-148.2	406.6	-149	381.1	-150.5
413	-147.9	419.1	-145.4	409.8	-145.1	405.1	-146	415.3	-145.7	415.3	-148	399.6	-148.9	381.7	-147.8	388.3	-148.1	410.4	-148.7	384.5	-150.9
416.8	-147.6	422.3	-145.5	413.6	-145.4	408.9	-146.9	418.8	-145.2	418.2	-147.3	403.7	-148.9	385.1	-148.2	392.1	-148.4	413.9	-148.8	388	-150.6
420.3	-148	425.8	-145	417.1	-145.1	412.4	-146.7	422.3	-146.1	421.5	-147.8	407.2	-148.7	388.6	-147.9	395.5	-148.1	417.7	-149.1	391.2	-150.9
424.1	-148.2	429.1	-145	420.6	-144.7	416.2	-146.5	425.8	-145.8	424.7	-148.4	410.9	-148.7	391.8	-147.9	399	-148.6	421.2	-149	394.7	-150.9
427.9	-148.4	432.3	-145.4	424.4	-144.8	419.7	-146.6	429.1	-145.3	428.2	-147.4	414.4	-149	395.3	-148	402.5	-147.9	424.7	-149.3	397.9	-150.7
431.7	-148.3	435.5	-144.9	427.9	-144.8	423.2	-146.4	432.9	-145.1	431.7	-147.7	418.2	-148.9	399	-148	406.6	-148.4	428.2	-148.7	401.3	-150.5
435.8	-147.7	438.8	-145.6	431.7	-145.1	427	-146.2	436.4	-145.6	435.2	-147.7	421.8	-149.4	402.5	-148.1	410.1	-148.3	431.7	-148.9	404.8	-150.8
439.6	-147.8	442	-145.2	435.5	-144.9	430.8	-146.7	440.2	-145.4	439.1	-148	425.3	-148.9	406	-148.2	413.6	-148.3	434.9	-149.5	408.6	-150.8
443.8	-148.1	445.2	-145.2	439.1	-144.6	434.4	-146.4	443.8	-145.5	442.6	-148	428.8	-148.8	409.5	-148	417.4	-148.4	438.5	-149.2	412.1	-151
447.6	-148.2	448.5	-144.7	442.6	-145.2	438.2	-146.2	447.6	-145.4	446.1	-148.5	432.6	-148.8	413	-147.8	420.9	-148.3	442.3	-149.1	415.9	-150.9
451.4	-147.8	451.7	-145	445.8	-144.6	441.7	-146.6	450.9	-145.6	449.4	-148	435.8	-149.2	416.8	-148.1	424.4	-148.3	445.8	-148.7	419.7	-150.4
455	-148.1	455.6	-145.4	449.4	-144.7	445.5	-146.2	454.4	-145.5	452.9	-148	439.1	-148.7	420.3	-148	427.9	-148.1	449.4	-149.3	423.2	-150.9
458.5	-147.6	459.1	-145.5	452.9	-145.2	449.4	-147.1	457.7	-145.8	456.5	-148.4	442.6	-148.4	424.1	-148.1	431.4	-148	452.6	-149	426.7	-150.6
462.1	-148	462.4	-145	456.8	-144.6	453.2	-146.3	461.2	-146	460	-148.2	446.4	-148.9	427.9	-148.2	435.2	-148.5	456.2	-149.6	430	-150.7
465.7	-148.2	465.7	-145.5	460.9	-144.9	457.1	-146.4	464.8	-145.9	463.9	-148.4	450	-148.8	431.7	-148	438.8	-148.4	459.4	-149.5	433.8	-150.8
469.2	-148	469.2	-145.2	464.5	-144.3	460.3	-146.5	468.3	-145.9	467.7	-147.9	453.5	-149.4	435.5	-148.2	442.3	-148	462.7	-150	437.3	-150.8
473.1	-148.1	472.8	-145.4	468	-144.6	463.6	-146.8	471.3	-145.7	471.6	-148.2	457.1	-149.2	438.8	-148.2	445.5	-147.9	466.6	-150	440.8	-151.2
477	-148	476.4	-145.2	472.2	-144.8	467.1	-146.2	474.9	-145.3	475.5	-148.2	460.9	-149.4	442.3	-148.3	449.1	-147.7	470.1	-150.1	444.4	-150.6
480.8	-147.9	480.2	-145.1	476.1	-144.5	470.7	-146.8	478.5	-145.8	479.4	-148.3	464.5	-149.1	446.1	-148.1	452.9	-148.2	473.7	-150	447.9	-151.2
484.7	-148	483.8	-145	480	-145.4	474	-147.1	482	-145.5	483.2	-148.7	468.3	-149.7	449.7	-148	456.5	-147.8	477.3	-149.7	451.7	-150.9
488.6	-148	487.7	-145.4	483.5	-144.6	477.3	-146.9	485.6	-145.9	487.1	-148.9	472.2	-149.6	453.5	-148	460	-147.6	480.5	-149.8	455	-150.6
492.2	-148.2	491.3	-145.1	487.4	-144.5	480.2	-146.8	489.5	-145.5	491	-148.8	475.8	-149.9	457.4	-148.1	463.6	-147.6	483.8	-149.9	458.2	-150.8
495.5	-148	494.6	-145.1	491	-144.8	483.5	-146.9	493.1	-145.3	494.9	-148.8	479.4	-149.1	461.2	-148.1	467.1	-147.9	487.4	-150	461.8	-151.5
498.5	-148.8	497.9	-144.9	494.9	-144.7	486.8	-146.7	496.7	-146	498.5	-149.1	482.9	-149.3	464.5	-148.4	471	-148	490.7	-150.2	465.1	-150.7
502.1	-147.9	501.2	-145.4	498.8	-145.1	490.7	-147	500.3	-145.8	502.4	-148.5	486.5	-149.4	467.7	-148.2	474.3	-147.4	494	-149.9	468	-150.7
505.7	-148.2	504.8	-146	502.7	-144.5	494.3	-146.7	503.9	-146	506	-149.3	490.1	-149.8	471.3	-148	477.9	-147.9	497.9	-150.9	471.3	-150.8
509.9	-148.1	508.4	-145.3	506.6	-144.6	497.6	-146.8	507.5	-146.5	509.9	-149.3	493.7	-149.1	474.9	-148.3	481.1	-147.7	501.5	-150.2	474.9	-151.3
513.6	-148.2	512.7	-145.4	510.2	-144.7	500.9	-146.5	510.6	-146.1	513.3	-149.5	497	-149.7	478.2	-148.7	484.7	-147.6	504.8	-150.4	478.5	-151
517.5	-148.5	516.6	-145.2	513.9	-145.7	504.2	-146.8	513.9	-146.4	516.9	-149.6	500.3	-149.6	482	-148.2	488.6	-147	508.1	-150.1	481.4	-151.1
521.4	-148.7	520.5	-145.4	517.5	-145.2	507.5	-146.4	517.5	-146.2	520.2	-149.3	503.9	-149.4	485.6	-148	492.2	-147.9	511.8	-150.2	484.1	-150.8
525.1	-148.7	524.2	-145.7	521.1	-145.1	510.6	-146.4	521.4	-146.9	523.5	-150.1	507.8	-149.3	488.9	-147.7	495.5	-147.8	516	-150.1	487.4	-151.3
528.7	-149	528.1	-145.3	524.8	-145	514.2	-146.5	524.8	-146.4	526.9	-149.7	511.5	-149.5	492.5	-148.4	499.1	-147.5	519.6	-150.6	491	-150.8
532	-148.8	531.1	-145.4	528.4	-145.1	517.8	-147	528.4	-145.9	530.5	-149.9	514.5	-149.1	496.1	-148	502.4	-147.9	523.2	-151	494.6	-151.4
535.4	-148.2	534.5	-145.8	532	-145.4	521.1	-147.3	531.4	-146.3	534.2	-150.3	517.8	-149.1	499.4	-148.6	505.4	-147.8	526.3	-151.1	497.9	-150.9
539	-148.1	537.8	-145.1	535.1	-145.8	524.8	-147	534.8	-147.4	537.5	-149.9	521.1	-149.6	503	-148.4	509.3	-148.2	529.9	-150.9	501.2	-150.9
542.4	-148.2	541.5	-145.1	537.8	-144.8	528.4	-146.5	538.1	-146.9	541.2	-150.2	524.5	-149.9	506.3	-148.2	513.6	-148.1	533.6	-150.6	504.2	-150.9
545.8	-148.3	544.8	-145.6	541.5	-145.3	532	-146.9	541.5	-146.8	545.1	-150.7	528.4	-150.5	509.9	-148.7	517.8	-148.1	537.2	-150.9	507.2	-150.7
549.1	-148.6	548.5	-146	545.4	-145	535.4	-147.4	545.1	-147.3	549.1	-150.5	532.4	-149.6	513.6	-148.2	522	-148.4	540.6	-150.9	510.2	-150.6
552.8	-148.9	552.5	-146.1	549.4	-145	538.7	-147.7	548.8	-147.4	552.8	-150.4	536	-149.7	517.5	-147.8	525.7	-147.5	544.2	-151.1	513.9	-151.2
556.8	-148.4	556.5	-145.1	554	-145.1	542.1	-148	552.8	-147.5	556.5	-150.6	539.7	-149.4	520.8	-147.9	529	-148.1	547.9	-151.1	517.5	-151.2
560.5	-149	560.1	-146.1	558.6	-146.1	545.4	-148.1	556.8	-147.3	560.5	-150.5	543	-150.4	524.2	-148.2	532.4	-148.6	551.3	-151.2	520.8	-151.1
563.8	-149.2	563.8	-146.7	562.9	-145.6	548.5	-147.6	560.8	-148	563.8	-150.5	546.4	-150	527.5	-148.2	536.3	-148.7	554.9	-150.9	524.5	-151.1
567.2	-148.9	567.5	-146.5	566.9	-146	551.9	-148.2	564.8	-148.1	567.5	-151	550	-149.9	530.8	-148.5	540.9	-148.2	558.9	-151.1	528.4	-150.9
570.9	-149.3	570.6	-146.4	570.6	-146	555.5	-148.1	568.4	-149.4	570.9	-151.2	553.7	-150	534.5	-148.2	545.4	-148.4	562.6	-151.3	532.4	-151.2
574.3	-149.8	574	-146.3	574.3	-146.3	559.5	-148.8	572.1	-148.7	574.3	-151.2	557.1	-149.8	538.4	-148.3	549.7	-148.6	566.3	-150.8	536.3	-151
577.4	-149.9	577.4	-147.2	577.7	-147	563.2	-148.8	575.5	-148.6	577.4	-151.3	560.5	-150.4	541.8	-148.8	553.4	-149.2	570	-151.4	539.7	-151.3
580.8	-150.8	580.8	-147.7	581.1	-147.4	566.9	-149.5	579.2	-149.1	580.5	-151.5	564.1	-150.3	544.8	-148.5	557.4	-148.5	574	-151.6	543	-151.2
584.2	-151.6	584.5	-148.8	584.8	-148	570.6	-149.5	582.9	-149.4	583.6	-151.7	567.8	-150.3	548.2	-149	561.4	-148.5	578.3	-151.5	546.7	-150.7
587.6	-151	587.6	-149	588.2	-148.8	574	-150	586.7	-149.6	586.4	-151.7	571.8	-150.4	551.9	-149.2	565.1	-149.1	582.9	-151.1	550.6	-151
591.3	-151.4	591	-149.8	591.6	-149.5	577.4	-150.1	590.1	-149.1	589.5	-151.6	575.8	-150.1	555.5	-149.6	569.4	-148.8	587.3	-151.5	554.3	-150.8
595	-150.8	594.4	-150	595.7	-149.6	581.1	-150.6	593.8	-149.6	592.9	-151.6	579.5	-150	558.9	-149.8	573.7	-149.1	591.3	-151.6	557.7	-150.5
599.1	-151.3	597.5	-149.7	599.7	-149.3	584.5	-151.8	597.8	-150.2	596.6	-151.6	583.9	-149.8	562.9	-149.7	578.3	-149.5	595.7	-151.4	561.4	-151.3
603.1	-151.4	601.3	-150.5	603.4	-149.7	587.9	-151.6	601.6	-147.4	601	-151.9	587.6	-149.7	566.9	-149.9	582.6	-149.3	600	-152	565.4	-151.2
607.5	-151.4	605	-151.1	607.2	-149.9	591.3	-151.1	605.9	-150.1	605.3	-151.6	591.3	-149.6	570.9	-150.6	586.7	-149.4	604.4	-152.1	569.4	-151.4
611.9	-151.5	609.4	-151.2	610.6	-150.2	595	-151.9	610.3	-149.5	609.7	-151.5	595.7	-150.2	574.6	-150.6	590.1	-149	608.8	-152.6	572.8	-151.1
616.3	-151.3	614.1	-150.9	614.7	-150.4	598.8	-151.5	614.4	-146.4	615	-151.4	599.7	-150.4	578.9	-151	593.5	-149.3	613.4	-151.8	576.5	-151
620.6	-151.9	618.8	-151.3	618.5	-150.7	603.1	-151.3	618.5	-151.3	620	-151.4	603.8	-150.5	582.9	-150.3	596.9	-149.3	617.8	-151.4	580.2	-151.1
625	-151.1	623.8	-150.7	622.5	-150.3	607.8	-151.5	622.5	-150.8	625	-151.7	607.8	-149.6	586.7	-150.6	600.3	-149.4	622.2	-151.8	583.9	-151.3
629.8	-151.5	628.8	-151	626.9	-150.6	612.5	-151.1	626.9	-151.2	629.8	-152.1	612.2	-150.5	590.1	-150	603.8	-149.3	626.3	-152.3	587.3	-151.3
633.9	-151.4	633.5	-150.5	630.7	-150.7	617.2	-151.9	631	-151.4	633.9	-151.6	615.9	-149.7	593.5	-150.2	606.9	-149.5	630.4	-151.9	591	-151.1
637.6	-151.3	638.3	-151.1	634.5	-151.5	622.2	-151.1	635.1	-150.8	638.3	-151.8	620	-150.5	597.2	-150.5	610	-149.7	634.2	-151.9	594.4	-151.1
641.7	-151.8	642.7	-151.6	638	-151.1	626.6	-151	639.2	-151.7	642.4	-151.8	624.1	-150.6	601	-150.8	612.5	-149.3	637.6	-152.4	597.8	-151
645.5	-151.6	646.8	-150.5	641.7	-151.6	631.3	-151.4	643.6	-150.7	646.2	-151.4	627.9	-150.3	604.4	-151	615	-149.7	641.4	-151.9	601.3	-151.5
649.3	-151.3	650.9	-151.3	645.5	-151	636.1	-151.5	647.1	-151.1	650	-151.6	632	-150.3	608.1	-150.6	617.5	-149.6	645.2	-152.4	605.3	-150.9
653.5	-151.9	655.1	-151	648.7	-151	640.2	-151.5	650.6	-151.6	653.5	-151.5	636.1	-150.1	611.9	-150.1	620.3	-149.1	649.3	-152	609.7	-151
657.6	-152.3	659.2	-151.1	652.2	-151.8	644.6	-151.1	654.4	-151.4	657.3	-151.8	639.9	-149.9	615.6	-150.1	622.8	-149.6	653.8	-152.2	613.8	-151.2
661.4	-151.6	663.3	-151	656	-152	648.7	-152.2	658.6	-151.1	661.4	-151.9	643.6	-149.9	619.1	-150.3	625.7	-148.8	657.6	-152	616.9	-151.1
665.6	-151.8	667.5	-151.2	659.8	-151.1	653.2	-151.9	662.4	-152	665.6	-151.8	647.4	-149.9	622.2	-150.7	628.8	-149.2	661.4	-152.1	620.6	-151.7
669.7	-152.6	671.6	-151.4	663.6	-151.8	657.9	-151.6	666.5	-151.4	669.7	-152	651.6	-150.8	625.4	-150.4	632.3	-149.6	665.6	-152.1	625	-151.4
674.2	-151.7	676.1	-151.1	667.8	-151.5	662.4	-152.1	670.7	-151.5	673.5	-151.7	655.7	-150.4	628.8	-150.6	635.7	-149.8	669.4	-151.9	629.1	-151.5
678.3	-151.4	680.3	-151.3	671.6	-151.5	666.8	-151.2	674.5	-151.5	677.4	-152	659.5	-150.4	632.6	-150.2	638.9	-149.6	673.2	-151.9	633.5	-151.4
682.2	-152.1	684.4	-150.7	675.5	-150.8	671	-151.3	678.3	-151.7	680.9	-152.1	663.3	-150.7	636.4	-150.8	642.7	-149.7	677.4	-152.1	638	-151
686.4	-151.9	688.6	-151.5	679.3	-151.5	674.8	-151.7	682.5	-150.8	684.8	-152.3	666.8	-150.3	639.9	-150.5	646.2	-149.8	681.2	-152.2	642.1	-151.2
690.2	-152.2	692.2	-151.3	683.2	-151.2	678	-152.4	686.7	-151.6	688.6	-151.9	670.3	-150.1	643.3	-150.5	650	-150.2	684.8	-151.7	646.2	-151.8
693.4	-152.1	695.7	-150.6	686.7	-151.5	681.6	-151.1	690.2	-151.2	692.5	-151.7	673.9	-150.3	646.8	-150.3	653.5	-149.7	688.6	-152.6	650.3	-151
697	-152	699.3	-151.1	689.9	-151.3	685.4	-151.6	693.8	-151.5	696.4	-152.2	677.1	-150.5	650	-150.9	657.3	-149.9	692.5	-152.4	654.1	-151.2
700.5	-151.6	702.8	-151.9	692.8	-151.3	689.3	-152.1	697	-151.4	700.2	-151.7	680.6	-151	652.5	-150.2	661.7	-149.7	696.4	-152	657.9	-151.7
704.4	-151.8	705.4	-151.2	695.7	-151.5	692.5	-151.9	700.9	-151.4	703.8	-151.2	684.4	-150.7	655.4	-150.4	665.6	-149.6	699.6	-152.3	661.1	-151.3
707.3	-152.2	706.7	-151	698.9	-151.7	696	-151.8	704.1	-151.8	707	-152	688	-150.9	658.6	-149.8	669.7	-149.8	702.2	-151.9	664.3	-151.2
709	-152	707.3	-151.8	702.2	-151.1	699.9	-151.9	706.4	-151.3	709	-151.7	691.8	-150.7	661.4	-150.7	673.2	-149.6	704.4	-151.9	667.5	-151.4
709.6	-151.7	707.7	-151.9	704.8	-151.5	703.8	-151.8	707.7	-151.3	709.6	-151.6	696	-150.6	664.6	-150.7	676.7	-150.1	706.4	-152.1	671	-151.2
709.6	-151.9	707	-151.5	706	-151.7	708	-150.9	709	-150.9	709.9	-151.5	699.9	-150.8	668.1	-150.7	680.6	-149.7	707.7	-152.3	674.5	-151.9
709	-151.3	705.7	-151.2	706.7	-151.4	711.2	-151.5	709.3	-151.2	709.6	-152	703.8	-149.8	672.3	-150.1	684.1	-149.8	708.3	-152.2	678	-151.4
707.7	-151.4	704.1	-150.8	707	-151.1	713.2	-151.6	709.3	-151.4	708.3	-151.6	706.4	-150.4	676.1	-149.7	687.3	-149	707.7	-152	681.6	-151.5
706	-151.5	702.5	-151.6	706.4	-151.2	714.2	-151.8	707	-151.5	706.4	-151.6	708	-150.6	679.9	-150.7	690.9	-149.9	706	-152.2	685.4	-151.2
704.1	-151.7	699.9	-151.3	705.4	-151.2	714.2	-151.5	705.4	-151.4	704.1	-151.7	709	-150.3	684.1	-150.5	694.4	-149.9	704.4	-152.1	689.3	-151.9
701.5	-151.8	697.6	-150.9	703.5	-150.5	713.2	-151.9	703.5	-151.1	701.8	-151.6	709.3	-151	687.7	-150.5	697.6	-150	702.5	-152.4	693.4	-151.2
699.3	-151.5	695.1	-151.3	701.2	-151.4	711.9	-150.5	700.9	-151.1	699.3	-151.3	708.6	-150.7	691.2	-150.9	700.9	-150.4	700.5	-151.6	697	-151.1
696.7	-151.9	692.2	-150.9	698.9	-151.3	710.6	-150.4	698.6	-151.3	697	-151.9	707.7	-150	695.1	-150.2	703.8	-149.9	698.3	-152.3	700.5	-151.3
694.1	-151.8	688.9	-150.7	696.7	-151.5	709	-151.1	695.7	-151	694.1	-151.5	706	-150.9	698.9	-149.9	706.4	-149.8	695.7	-152	703.5	-151.6
690.9	-151.9	685.4	-150.8	694.4	-151.4	706.7	-151.6	692.5	-150.8	690.9	-151.2	703.8	-150.6	702.5	-150.5	708.3	-149.9	692.8	-151.9	705.7	-152
687.3	-150.9	682.5	-151.5	691.8	-151.4	704.4	-151.5	688.9	-151.1	687.7	-151.6	701.2	-149.8	705.4	-150.3	709.3	-150	690.2	-152	707.3	-151.5
684.1	-151.5	679.3	-150.8	688.9	-151.5	701.5	-150.9	685.7	-151.1	684.1	-151.4	698.6	-150.2	706.7	-150.4	709.9	-150.2	687.3	-152.2	708	-150.7
680.9	-151.6	676.4	-151.1	686	-151.2	698.6	-151	682.5	-151	680.9	-151.6	696.4	-150.4	707	-150.6	709.6	-150.5	684.1	-152.5	708.3	-151.6
677.7	-151.9	673.2	-150.8	683.2	-151.4	696	-151.5	679.6	-151.4	677.7	-151.8	693.4	-150.7	707.3	-150.7	708	-149.8	681.2	-152.3	708	-150.8
674.8	-151.3	670	-151.2	679.9	-151.1	693.4	-150.6	676.4	-150.8	674.8	-150.8	690.2	-150.6	706.7	-150.6	706	-149.9	678	-152	707.3	-151.6
671.6	-151.6	666.8	-150.7	676.4	-151.2	690.5	-150.9	672.9	-150.8	671.6	-151.4	687	-151.1	705.4	-149.9	703.5	-149.9	674.8	-152.4	706	-150.8
668.1	-151.5	663.3	-150.7	673.2	-151.6	687	-151.9	669.1	-151.4	668.1	-151.9	684.1	-150.4	704.1	-150.6	700.9	-149.9	671.9	-151.7	703.8	-150.9
664.6	-150.9	660.1	-151.6	669.7	-151.5	683.8	-151.3	665.2	-150.9	664.6	-151.3	681.2	-150.5	702.2	-150.8	698	-150	669.1	-152	701.2	-150.3
660.8	-151.2	656.6	-150.7	666.5	-151.2	680.9	-151.2	661.1	-151.1	661.1	-151.1	677.7	-150.5	700.2	-150.3	695.1	-150.1	665.9	-151.6	698.3	-151.1
657.6	-151.4	653.5	-150.6	663	-150.8	678	-151.4	657.9	-150.4	657.9	-150.9	674.2	-150.2	697.6	-150.2	692.5	-149.7	662.4	-151.9	695.1	-150.8
654.1	-151.1	650	-150.4	660.1	-151.4	675.1	-151.3	654.7	-151	654.7	-151.7	670.7	-150.3	695.1	-150.9	690.2	-150.3	658.9	-151.7	691.8	-151.3
650.6	-151.5	646.5	-150.8	657	-151.1	672.3	-150.9	651.6	-151.2	651.2	-151.2	667.5	-150.1	692.5	-151	688.3	-149.9	655.7	-151.6	688.6	-150.9
646.8	-151.5	643.3	-150.6	653.5	-151	669.4	-151	648.7	-151.1	648.1	-150.8	664.3	-150.2	689.6	-150.4	686	-150.1	652.5	-151.6	685.7	-151
643.6	-150.8	639.9	-150.6	650.3	-150.6	666.2	-151.3	645.9	-150.8	644.6	-151.6	661.1	-150	687	-150.2	682.8	-149.8	649.3	-151.7	682.2	-151.4
640.2	-150.8	636.4	-150.7	646.8	-151.3	662.7	-151.8	642.4	-151.6	641.1	-151.4	658.2	-149.9	684.4	-150.3	679.6	-150.1	645.9	-151.7	679	-151.2
636.4	-150.9	633.2	-150.4	643.3	-150.7	659.2	-150.9	638.6	-151	637.6	-150.8	655.4	-149.5	681.2	-150.4	676.4	-149.7	642.4	-151.3	675.8	-150.8
632.3	-150.7	630.1	-150.8	639.9	-151	656	-151.5	634.5	-150.4	633.9	-151	652.2	-150.4	678.3	-150.2	673.5	-150.5	638.9	-151.7	673.2	-150.3
628.5	-150.8	626.9	-151	636.4	-150.7	652.8	-151.4	630.7	-150.5	630.1	-151.6	649.3	-150.3	675.1	-150.6	670.7	-149.9	635.4	-151.8	670.3	-151
624.7	-151	623.5	-150.8	632.9	-151	649	-151.3	626.9	-150.8	626	-150.6	645.9	-150.1	672.3	-150.2	667.5	-149.9	632	-152.1	667.2	-151.1
620.6	-151	620	-150.6	629.8	-150.8	645.2	-150.8	623.2	-150.7	622.2	-151	642.7	-149.8	669.4	-150.2	664.3	-149.7	628.5	-151.4	664	-150.9
616.3	-150.7	616.6	-150.7	626.6	-150.9	641.7	-151.3	619.4	-149.9	618.5	-151.2	639.5	-150	666.2	-150.3	660.8	-149.6	625.4	-151.7	660.5	-150.2
612.2	-151	613.1	-150.3	623.5	-150.4	638.3	-151.1	615.6	-150.7	614.7	-151.1	636.1	-149.6	663.3	-150.4	657.6	-150	621.6	-151.4	657.3	-150.8
608.1	-151.8	609.4	-150.9	619.7	-150.5	634.8	-151.4	611.6	-149.7	610.9	-150.4	632.6	-149.5	660.8	-150.1	654.1	-149.4	617.5	-151.9	654.1	-150.8
603.8	-151.1	605.6	-150.3	615.9	-150.2	631.3	-151.1	608.4	-150.2	607.5	-151.6	628.8	-149.5	657.9	-150.1	650.9	-149.8	613.4	-152.2	650.6	-151.2
600.3	-150.5	601.6	-149.9	611.9	-149.4	627.9	-151.1	604.4	-149.8	603.8	-150.7	625.4	-149.8	654.7	-150.3	647.8	-149.9	609.7	-151.5	647.1	-150.9
597.5	-150.9	598.2	-149.8	607.8	-149.2	624.1	-151.1	600.3	-149.7	600	-150.9	621.6	-150	650.9	-150.3	644.9	-149.5	605.9	-151.2	644	-150.6
595	-150.7	594.7	-149.5	604.4	-149	620.3	-151.4	596.6	-149.9	596.3	-151.5	618.1	-150.2	647.1	-149.9	641.4	-149.7	602.2	-151.9	641.1	-150.7
592.2	-151.1	591	-149.2	601	-148.5	616.3	-151.1	592.9	-149.3	592.6	-151.4	614.7	-150	643.3	-150.5	638	-149.6	598.5	-151.8	638	-150.5
589.1	-151	587.3	-148.7	597.5	-147.9	612.8	-151.3	589.1	-149.3	589.1	-151	611.3	-149.9	639.9	-150	634.5	-149.3	594.7	-151.7	635.1	-150.7
586	-150.7	582.9	-147.7	593.8	-146.8	609.1	-151.2	585.4	-149.2	585.4	-151	607.5	-149.9	636.4	-150.1	631.3	-149.4	591	-151.2	631.6	-150.7
582.9	-150.3	578.9	-146.6	590.4	-145.3	605.3	-150.7	581.7	-149.1	581.7	-150.4	603.4	-149.9	633.2	-149.7	628.2	-148.8	587	-151.2	628.2	-150.8
579.5	-150.1	574.9	-145.6	586.7	-144.6	601.6	-150.7	578.3	-148.3	578.3	-150	599.7	-149.9	629.8	-149.8	624.7	-149.3	582.9	-151	625	-151.2
575.8	-149.1	570.6	-145.3	583.3	-143.8	597.5	-151	574.6	-148.6	574.6	-149.8	596.3	-150.2	626.3	-149.7	621.3	-149.6	579.2	-151	621.9	-151.1
571.8	-148.9	566.3	-144.4	579.2	-143.1	593.8	-151.1	570.9	-147.8	570.3	-149.9	593.2	-149.9	622.8	-149.7	617.2	-148.5	575.2	-150.8	619.1	-150.9
567.8	-148.6	562.3	-144.3	575.2	-143	590.1	-151.1	567.5	-147.9	566.6	-149.4	589.8	-149.8	619.4	-149.6	612.8	-149.1	571.5	-150.2	615.6	-150.6
564.1	-149.2	558.6	-144.3	571.5	-142.1	586.7	-150.7	564.1	-148	562.9	-148.8	585.7	-149.9	615.6	-149.8	609.1	-148.9	567.5	-150.6	612.5	-150.5
560.8	-148	554.9	-144.1	567.5	-142.3	582.6	-150	560.8	-147.6	559.5	-148.5	582	-149.4	612.2	-149.7	605.6	-148.6	563.8	-150.7	609.4	-150.6
557.4	-148.5	551.6	-143.7	563.2	-141.1	578.9	-149.1	557.7	-147.2	555.5	-147.7	578	-149	608.1	-149.8	601.9	-148.3	560.5	-150.6	605.9	-151.1
554.6	-148.5	548.2	-143.7	559.5	-141	574.9	-148.5	554.6	-147.3	552.5	-148.2	574.6	-149.3	604.1	-149.7	598.8	-148.7	557.4	-150.5	602.5	-150.8
551.9	-148.6	545.1	-143.4	555.8	-140.5	570.9	-147.8	551.6	-147.1	549.4	-148	570.9	-149.9	600	-149.6	595.4	-148.7	554.3	-150.7	599.1	-150.7
548.8	-148.1	541.8	-143.4	552.5	-140.3	566.9	-147.3	548.2	-147.3	546.7	-148.2	567.5	-149.4	596.6	-149.9	592.2	-148	551	-150.7	595.7	-150.7
546.1	-148.4	538.4	-142.8	549.1	-139.6	563.2	-147	544.8	-146.9	543.3	-147.8	563.8	-149.6	593.2	-149.7	589.1	-148	547.6	-150.6	592.2	-150.5
542.7	-147.9	535.1	-142.7	546.1	-139.5	559.8	-147.4	541.2	-146.9	540	-147.3	560.1	-149	590.1	-149.1	585.4	-148.1	544.5	-150.4	588.8	-150.9
539.3	-148.3	532	-142.7	543	-139.6	556.2	-146.7	537.5	-146.3	536.3	-147.2	556.5	-149.5	586.4	-149.4	582	-148.2	541.2	-150.1	585.4	-150.7
536.3	-147.7	529	-141.8	539.7	-139.1	552.8	-146.7	533.9	-146.5	533	-147	553.1	-149.4	582.6	-149.1	578.6	-148	538.1	-150	581.7	-150.3
533	-147.5	526	-141.6	536.3	-138.6	549.4	-147.1	530.5	-145.6	529.6	-147.2	549.7	-149.2	579.2	-149.1	575.2	-147.7	534.8	-150	578	-150.6
529.9	-147.4	522.6	-140.6	533	-138.4	546.1	-146.5	526.9	-145.5	526	-146.6	546.4	-149.3	575.8	-149.1	571.8	-147.6	531.7	-149.7	574.6	-151
526.9	-147.8	519.3	-141	529.3	-138.4	542.7	-146.4	523.5	-145.9	522.6	-146.5	543	-149.2	572.4	-148.1	568.8	-147.4	528.4	-149.6	570.9	-150.2
523.9	-147.6	516	-140.7	522.6	-138.1	539.7	-146.8	520.2	-145.6	519.3	-147	539.7	-148.3	569.1	-148	565.1	-147.5	525.1	-150.1	567.2	-151
520.8	-147	512.4	-139.6	519.3	-137.9	536.3	-146.6	516.9	-145.1	516	-146.6	536	-148.7	565.4	-148.1	561.1	-147.5	521.7	-149.8	563.5	-150.5
517.5	-147.5	508.7	-139.5	516.3	-137.7	533	-146.3	513.3	-145.2	512.4	-146.1	532	-148.9	561.4	-148.2	557.4	-147.9	518.1	-149.9	560.1	-150.3
514.2	-147.3	505.1	-138.8	513.3	-137.3	529.6	-146.3	509.9	-145.1	508.7	-146.2	528.7	-148.9	557.7	-147.9	554	-147.7	514.5	-150	556.5	-150.5
510.6	-147.1	501.2	-138.3	509.6	-136.9	526.3	-145.7	506.6	-145	505.1	-146	525.4	-148.3	554	-147.4	550.6	-147.5	510.9	-150.3	553.1	-150.5
506.9	-146.9	497.6	-137.5	506.3	-137.5	522.9	-146.4	503.3	-144.8	501.2	-146	522.3	-148.9	551	-147.6	547.3	-147.6	507.5	-149.6	549.4	-150.3
503.3	-147	494	-137.2	502.4	-137.3	519.9	-145.6	500	-145	497.3	-145.7	519	-148.7	547.3	-147.2	543.9	-147.2	504.2	-149.8	545.8	-150.7
500	-147.2	490.4	-137.3	498.8	-136.6	516.6	-146.2	496.7	-144.8	493.7	-146.5	515.7	-148.3	543.3	-147.3	540.6	-147.9	500.6	-149.7	542.4	-150.6
496.4	-146.9	487.1	-136.9	494.9	-137	513.3	-146.3	493.1	-144.8	489.8	-146.3	512.1	-148.5	540	-147.5	537.5	-147.7	496.7	-149.1	538.4	-150.2
492.8	-146.5	483.5	-136.5	491	-136.9	509.9	-146.4	489.8	-144.7	486.2	-145.3	509	-148.7	536.9	-146.9	534.2	-147.7	493.1	-149.6	535.1	-149.9
489.5	-146.5	480.2	-136.5	487.4	-137.6	506.6	-145.7	486.5	-144.4	482.3	-145.8	505.4	-147.9	533.3	-147.4	530.5	-147.2	489.5	-149.6	531.7	-150.3
486.2	-146.7	476.7	-136	483.8	-136.8	503	-145.8	482.9	-144.2	478.2	-145.9	501.8	-148.8	530.2	-147.3	527.5	-147.7	485.9	-149.3	528.1	-150.5
482.6	-146.2	472.8	-136.3	480.2	-136.8	499.7	-145.8	479.4	-144.5	474.3	-145.9	498.5	-148.6	526.9	-147.4	524.8	-147.9	482.6	-148.7	525.1	-150.4
479.1	-145.8	468.9	-136.3	477	-136.4	496.1	-145.6	475.8	-144.1	470.4	-145.7	494.9	-148.6	523.9	-147.3	521.4	-147.4	479.1	-149	522	-150.8
474.9	-146.1	465.1	-135.8	473.7	-136.6	492.8	-145.5	471.9	-144.6	466.3	-145.8	491.9	-148.5	520.8	-147.3	518.4	-147.3	475.2	-148.7	518.7	-150
471	-146.1	461.2	-136.1	470.4	-136.7	489.2	-145.8	468	-144.2	462.4	-145.5	488.3	-148.2	517.8	-147.3	515.4	-147.4	471.3	-148.8	515.4	-150.3
467.1	-145.9	457.7	-135.9	466.6	-137.2	485.3	-145.6	464.5	-144.4	458.8	-145.8	484.4	-148.2	514.5	-147.2	512.1	-147.2	467.7	-148.7	511.8	-150.3
463.3	-145.9	454.4	-135.9	462.7	-136.4	481.4	-145.1	460.6	-144	455.3	-145.5	480.5	-147.9	511.2	-147.1	508.7	-147.2	464.2	-148.6	508.7	-150.3
460	-145.8	450.9	-136.1	459.1	-136.6	477.9	-145.4	457.1	-144.1	451.4	-145.7	477	-148.5	507.8	-146.8	505.4	-147.3	460.6	-148.6	505.4	-150
456.8	-145.6	447.6	-136.3	455.6	-136.8	474.6	-145.6	453.5	-144.1	447.9	-145.4	473.4	-147.9	504.8	-146.9	502.1	-147.4	457.1	-148.6	502.1	-150
453.5	-145.6	444.1	-136	452.3	-136.9	471	-145.6	450	-144.1	444.1	-145.4	469.8	-148.2	501.5	-146.9	498.8	-147.2	453.5	-148.3	499.1	-150.2
450.3	-145.9	440.5	-135.9	449.4	-136.8	467.4	-145.5	446.4	-144.1	440.5	-144.8	466.3	-148.1	497.9	-147	495.5	-147.2	449.7	-148.1	495.8	-150.2
447	-145.6	436.7	-136.1	445.8	-137.2	463.6	-145.4	442.9	-143.8	436.7	-146.1	462.7	-147.6	494.3	-147	491.9	-147.4	446.1	-147.5	492.5	-150.7
443.8	-145.2	432.9	-136.3	442.3	-136.5	459.7	-145.4	439.6	-143.9	433.2	-145.3	459.1	-147.7	490.7	-146.8	488.6	-147.3	442.3	-147.9	489.2	-149.9
440.2	-145.1	429.4	-135.7	438.8	-136.9	455.9	-145.6	436.4	-143.8	429.7	-145.6	455.6	-147.8	487.1	-147.1	485.3	-147.2	438.5	-147.7	485.9	-150.2
436.7	-145.6	425.8	-136.1	435.2	-136.7	452.3	-145.3	432.9	-144.1	426.1	-145.6	452	-147.6	483.5	-146.6	482	-147.1	435.2	-148	482.3	-150.3
433.2	-145	422.6	-136.1	431.7	-137.1	448.5	-145.1	429.7	-143.9	422.3	-145.7	448.8	-147.7	480.2	-146.8	479.1	-147.1	432	-147.7	478.8	-150.1
429.7	-144.6	418.8	-136.1	428.2	-136.9	444.7	-144.6	426.1	-143.9	418.5	-145.5	445.8	-147.8	477	-146.6	475.5	-146.8	428.5	-147.6	475.5	-150.5
426.1	-144.8	415	-135.9	424.4	-136.7	440.8	-144.5	422.6	-143.8	414.7	-145.3	442.6	-147.5	473.7	-146.5	472.2	-146.7	425	-147.6	471.9	-150.2
422.6	-144.6	411.5	-136.3	420.6	-136.7	437.6	-145.3	419.1	-144	410.9	-145	439.4	-147.7	470.4	-146.6	468.9	-146.7	421.2	-147.1	468.6	-150.5
419.1	-144.8	408	-135.9	417.1	-136.8	434.1	-144.8	415.3	-144.2	407.2	-145.4	436.1	-147.6	466.6	-146.9	466	-147.2	417.7	-147.4	465.1	-150.1
415.6	-144.9	404.3	-136	413.6	-136.6	430.8	-144.1	411.8	-143.8	403.7	-145	432.6	-147.5	463.3	-146.2	463	-147.3	413.9	-147.9	461.5	-150.3
412.1	-145.1	400.8	-135.8	409.8	-136.7	427.6	-144.3	408.3	-143.9	399.9	-145	429.4	-147	459.7	-146.4	459.4	-147.2	410.4	-147.5	458	-150.1
408.6	-144.6	397.3	-135.9	406.3	-136.7	424.1	-145.1	404.8	-144.2	396.4	-145.4	425.8	-147.5	456.2	-146.3	455.9	-147.2	406.6	-147.2	454.4	-149.9
405.1	-144.5	393.8	-135.6	402.5	-136.6	420.6	-144.5	401.3	-144	392.9	-145.1	422.3	-147.3	452.9	-146.4	452.6	-146.9	402.8	-147.3	451.1	-150
401.9	-144.7	390.3	-136	399	-136.5	416.8	-144.8	397.6	-143.7	389.2	-145.2	418.8	-147	449.4	-145.9	449.1	-147	399.3	-147.5	447.3	-149.7
398.4	-144.5	386.9	-135.8	395.3	-136.4	413	-144.7	393.8	-144	385.4	-144.7	415.3	-147	445.8	-146.2	445.5	-146.9	395.8	-147.2	443.2	-150
394.7	-144.6	383.7	-135.9	391.8	-136.7	409.5	-144.2	390	-143.8	381.7	-144.8	412.1	-146.8	442.6	-146.2	442	-146.7	392.4	-146.9	439.4	-150.2
391.2	-143.9	380.2	-136.2	388.3	-136.5	406	-144.5	386.3	-144	377.9	-144.9	408.6	-147.2	439.1	-146.6	438.8	-146.6	389.2	-147.5	435.8	-150.2
387.4	-143.7	376.5	-135.7	384.8	-136.6	402.5	-145.2	382.8	-144.2	374.4	-145.5	405.1	-147.4	435.2	-146.1	435.5	-147	385.7	-147	432.9	-149.8
383.7	-144.3	373	-135.9	381.4	-136.7	399	-143.9	379.3	-143.8	371.3	-145.1	401.6	-147	431.4	-146	432.3	-146.4	382.2	-147.1	430	-149.7
380.2	-144.3	369.6	-136.1	377.9	-137.3	395.3	-144.6	375.6	-143.9	367.5	-144.9	398.2	-146.9	427.6	-146.3	429.1	-146.9	378.8	-147	426.7	-150.2
376.8	-144	365.5	-135.8	374.4	-136.3	391.5	-144.3	372.1	-144.2	363.5	-145	394.7	-146.4	424.1	-146.3	425.6	-146.3	375.3	-147.4	423.5	-149.7
373	-144.1	362.1	-135.3	371.3	-136.8	387.7	-144.5	368.4	-144	360.1	-145.1	391.5	-146.7	420.6	-146.1	422	-147.2	371.9	-147.1	420	-149.6
369.6	-144.1	358.4	-135.6	367.8	-136.8	384	-144.1	364.7	-144.3	356.7	-144.8	388	-146.9	417.1	-146	418.2	-146.6	368.1	-147.1	416.5	-149.9
366.1	-144	354.9	-135.5	364.4	-136.8	380.5	-143.9	361.2	-144.1	353.2	-145	384.8	-146.6	413.6	-145.9	414.7	-146.6	364.4	-147.1	413.3	-149.9
362.4	-144	351.2	-136.1	360.7	-136.9	376.8	-144.3	357.8	-144.1	349.5	-144.6	381.7	-147	410.4	-146.2	410.9	-146.3	361.2	-147.1	410.1	-149.8
358.1	-144.1	347.5	-135.8	357.2	-136.7	373.3	-144.2	354.4	-143.7	346.1	-144.8	378.5	-147.1	406.9	-145.8	407.5	-146.5	357.8	-147.2	407.2	-149.7
353.8	-143.8	344.1	-135.6	354.1	-136.7	369.6	-144.7	350.6	-144.2	342.7	-145	375.3	-147.1	403.7	-146.3	404.3	-146.5	354.7	-147	403.7	-149.7
349.5	-143.6	340.4	-136	350.4	-136.6	365.8	-144.3	346.9	-143.5	339.2	-144.4	371.9	-146.9	399.9	-145.9	401.1	-146.3	351.2	-146.9	400.8	-149.9
345.5	-143.5	336.7	-135.6	346.9	-136.6	362.4	-143.7	343.5	-143.8	335.8	-145	368.7	-146.7	396.4	-145.8	397.6	-146.7	347.8	-146.9	397.3	-150.1
341.5	-143.6	333	-135.6	343.5	-136.1	358.9	-143.8	340.1	-143.7	332.7	-144.6	365.3	-146.5	392.9	-145.8	394.1	-146.5	344.4	-147.3	394.1	-149.6
337.8	-143.1	329.6	-135.9	340.1	-136.9	355.8	-143.9	337	-144.2	329.3	-144.7	361.8	-146.5	389.5	-145.4	390.6	-146.4	341	-147.2	390.3	-149.4
334.1	-143.1	326.2	-135.8	336.4	-136.5	352.6	-143.2	333.6	-143.8	325.9	-144.8	358.7	-146.9	386.3	-145.5	387.1	-146.4	337.3	-147.2	386.6	-149.9
330.4	-143.3	322.5	-135.4	332.7	-137	349.2	-143.5	330.2	-143.6	322.5	-144.4	355.5	-146.8	383.1	-145.5	384	-146.7	334.1	-147.3	382.8	-149.8
326.8	-143.3	319.1	-135.5	329	-136.5	346.1	-143.8	326.5	-144.1	319.1	-144.4	352.4	-146.3	379.6	-145.4	380.8	-146.7	331	-147.6	379.3	-150.1
322.8	-142.8	315.7	-135.6	325.3	-136.6	342.7	-143.7	322.5	-144	315.4	-144.6	349.2	-146.3	376.2	-145.5	377.6	-146.4	327.6	-147	375.6	-149.9
319.4	-142.8	312.6	-136.1	322.2	-136.5	339	-143.2	318.8	-143.9	312.1	-144.5	345.8	-146.7	373	-145.5	374.7	-146.5	324.2	-147.1	372.1	-149.8
315.7	-143.1	309.2	-135.7	318.8	-136.9	335.5	-143.2	315.7	-143.9	308.4	-144.3	342.1	-146.3	370.1	-145.4	371.3	-146.5	320.5	-147	368.7	-149.8
312.3	-142.7	305.9	-135.4	315.2	-137	332.4	-143.2	312.3	-144.1	305	-144	338.7	-146.6	367.3	-145.6	368.1	-146.7	316.6	-147.4	365.3	-149.7
308.7	-142.7	302.5	-135.6	311.8	-136.9	329	-143.6	309	-143.7	301.6	-144.8	335	-146.1	364.1	-145.4	364.7	-146	312.9	-147.3	361.8	-150
305.3	-142.8	299.1	-135.5	308.4	-136.2	325.3	-143	305.9	-144.1	298.3	-144.4	331.6	-146.2	360.7	-145.4	361.2	-146.6	309.2	-147.4	358.1	-150.2
301.9	-142.6	295.5	-135.3	305	-136.7	321.7	-143.6	302.5	-144	294.6	-144.1	328.2	-146	357.5	-145.3	357.8	-146.5	305.9	-147.4	354.7	-149.7
298.3	-142.6	291.8	-135.5	301.9	-137	318.3	-143	298.8	-143.7	291.3	-144.2	324.8	-146.3	354.4	-145.3	354.1	-146.3	302.8	-147.4	350.9	-149.5
294.6	-142.4	288.5	-135.4	298.5	-136.9	314.6	-143.1	295.5	-144.1	287.6	-144.6	321.4	-145.9	350.9	-145.7	350.9	-145.6	299.4	-147.2	347.2	-149.7
291.3	-142.2	284.8	-134.9	295.2	-136.6	310.9	-143.5	291.8	-143.9	284.3	-144.3	317.7	-145.9	347.5	-145.1	347.8	-146.4	296	-147.6	343.5	-149.7
287.6	-142.3	281.2	-135.6	291.8	-136.9	307.3	-143.2	288.5	-143.9	280.9	-144	314	-146	344.1	-145.5	344.4	-146.4	292.9	-147.4	340.1	-150.1
283.7	-141.9	277.8	-135.4	288.5	-136.7	303.9	-142.9	285.4	-143.8	277.6	-144.2	310.4	-146	340.7	-145.2	341.2	-146.4	290.1	-147.3	336.7	-150.1
280.1	-141.9	274.5	-135.5	285.1	-136.5	300.5	-142.6	282.3	-143.9	273.9	-144.2	307	-145.8	337.3	-145.2	337.8	-146.5	287.1	-147	333.3	-149.4
276.4	-142.1	270.9	-135.3	281.7	-136.2	297.1	-143.3	279.2	-144	270.3	-143.9	303.6	-146.1	333.8	-145.7	334.4	-146.6	283.4	-147	329.9	-149.9
273.1	-142	267.3	-135.2	278.4	-136.4	293.8	-142.3	275.9	-144.5	266.7	-143.8	300.5	-145.6	331	-145.6	331	-146.5	280.1	-147.6	326.5	-149.8
269.5	-141.7	263.9	-135.1	275	-136.4	290.1	-142.3	272.5	-144.2	263.1	-143.7	297.1	-145.5	327.6	-145.2	327.9	-146.3	276.7	-147.1	322.8	-149.8
265.9	-141.8	260.6	-135.4	271.2	-136.5	286.8	-143.1	269.2	-144	259.5	-143.4	293.8	-145.4	324.2	-145.2	324.5	-146.2	273.1	-147.1	319.1	-150.1
262.3	-141.6	257.3	-135.5	267.5	-136.6	283.1	-142.2	266.1	-143.6	256.2	-143.8	290.4	-145.4	320.8	-145.2	321.1	-146.4	269.8	-147	315.4	-149.9
258.7	-141.7	253.9	-135.4	264.2	-135.9	279.5	-142.4	262.8	-143.8	252.3	-144.1	287.1	-145.8	317.4	-145	317.7	-146	266.4	-147	312.1	-149.4
255.1	-141.6	250.3	-135.4	260.9	-136.1	275.9	-142.3	259.2	-144.1	248.7	-143.6	283.7	-145.7	313.7	-145.1	314.6	-146.2	263.1	-147.1	308.4	-149.2
251.5	-141.8	247	-135.3	257.3	-136.2	272.5	-141.9	255.9	-144	245.1	-143.6	280.3	-145.3	310.1	-145.5	310.9	-146.2	259.5	-147.5	305	-149.5
247.6	-141.1	243.4	-135.1	253.7	-136.2	268.9	-141.9	252.3	-144.2	241.5	-143.5	277.6	-145.3	307	-145	307.5	-146.1	256.2	-147.4	301.6	-149.6
244.3	-141.3	239.9	-135.2	250.1	-135.7	265.3	-142.2	248.4	-143.8	237.9	-143.5	274.2	-145	303.9	-145.2	304.4	-146.1	252.8	-147.1	298	-149.5
240.7	-141.2	236.8	-135.1	246.8	-135.9	261.4	-142.1	244.8	-144.1	234.4	-143.9	270.9	-145.6	300.5	-145.1	301.6	-146	249.2	-147.2	294.3	-149.5
237.4	-141.2	233.5	-135.2	242.9	-135.5	257.8	-142	241.2	-143.8	231.1	-143.2	267.8	-145.4	297.4	-145	298.5	-146.1	245.7	-147.6	291	-149.7
233.8	-141.1	230	-135.2	239.3	-135.8	253.7	-141.7	237.9	-144.2	227.8	-143.5	264.5	-145.3	294.1	-145.7	295.2	-146	242.1	-147.2	287.9	-149.8
230.2	-141	226.4	-135.3	236	-135.4	249.8	-141.6	234.6	-144.3	224.5	-143.2	260.9	-144.9	291	-145.3	291.8	-146.3	238.8	-147.6	284.5	-149.6
226.7	-140.8	222.8	-135.2	232.7	-135.6	246.2	-141.7	231.3	-144.1	221.2	-143.2	257.8	-145.2	287.9	-145.1	288.7	-145.9	235.5	-147.2	281.2	-149.7
223.4	-140.5	219.5	-135.3	229.4	-135.9	242.6	-141.5	228	-143.8	218.2	-143.2	254.2	-145.2	284.5	-145.1	285.4	-145.9	232.2	-147.3	278.1	-149.6
219.8	-140.8	216.3	-135.4	226.4	-135.5	239	-141.8	225	-143.9	214.6	-143.2	250.9	-145.3	280.9	-145	282	-145.8	228.6	-147.6	275	-149.8
216.5	-140.9	212.7	-135.3	223.4	-134.9	235.5	-141.2	221.7	-144	210.8	-143.2	247.6	-145.7	277.8	-145.1	279	-145.9	225	-147.4	272	-149.9
213.3	-140.5	209.4	-135.2	220.4	-135.4	232.2	-141.7	218.4	-144	206.7	-142.8	244.5	-145.7	274.8	-145.1	275.6	-145.8	221.2	-147.7	268.6	-149.4
210	-140.6	205.9	-134.5	217.4	-135	228.6	-141.6	215.2	-144.5	203.2	-143.3	241	-145.4	271.4	-145.3	272.5	-145.3	217.4	-147.5	265.6	-149.5
206.7	-140.5	202.1	-135.1	214.1	-135.1	225	-141.1	211.9	-144.3	199.3	-143.1	237.7	-145.5	268.1	-145.3	269.8	-146	214.1	-147.5	262.5	-149.5
203.4	-139.9	198.8	-135.3	211.1	-135.1	221.7	-141.6	208.3	-144.2	195.5	-142.9	234.6	-145.7	264.8	-144.9	266.7	-145.6	210.8	-147.8	259.5	-149.7
199.9	-140.2	195.3	-134.9	208.1	-135	218.4	-140.8	205.1	-144.2	191.7	-142.6	231.3	-145.4	261.7	-145	263.6	-145.4	207.5	-147.5	256.2	-149.4
196.4	-139.8	192.3	-135	204.8	-135.3	214.9	-140.6	201.8	-144.1	188.2	-142.7	228	-145	258.7	-144.7	260.3	-145.5	204.2	-147.7	252.8	-149.4
193.1	-139.7	189.3	-135	201.5	-135.2	210.8	-141.1	198.5	-144.6	185	-142.9	225	-145.7	255.9	-144.9	257	-145.3	201	-147.5	249.8	-149.6
189.8	-139.5	186.3	-135.3	198.5	-135.4	207	-140.8	195.3	-144.5	182	-142.7	222	-145.4	252.8	-145.2	253.9	-145.5	197.7	-147.4	246.8	-149.5
186.9	-139.8	183.6	-134.8	195.3	-135	203.2	-140.8	192.3	-144.5	178.5	-142.5	219	-145.2	249.5	-145.5	250.9	-145.4	194.7	-147.4	243.4	-149.1
183.9	-139.5	180.4	-134.2	192	-135.2	199.1	-140.7	188.8	-144.7	175.5	-142.3	215.7	-145.5	246.2	-144.8	247.6	-145.3	191.5	-147.5	240.1	-149.4
180.6	-139.7	177.4	-135.3	189.3	-134.6	193.6	-140.4	185.8	-144.6	172	-142.4	212.4	-145.2	243.2	-144.9	244.3	-145.3	188.5	-147.5	236.8	-149.6
177.4	-139.8	173.9	-135.1	186	-135	189.3	-140.7	182.5	-144.6	168.5	-142.4	209.2	-145	239.9	-145.1	240.7	-145.3	185.5	-147.8	233.8	-149.3
174.4	-139	170.6	-134.8	183.1	-135.3	185.5	-140.2	179.3	-144.3	164.7	-142.1	205.9	-145	236.6	-145.2	237.4	-145.4	182.8	-147.4	230.5	-149.5
171.2	-139.6	167.4	-135	180.1	-135	181.2	-140.9	175.8	-144.4	161.5	-142.3	202.1	-145.1	233.3	-144.8	233.8	-145	179.8	-147.5	227.2	-149.4
168	-139.4	164.2	-134.9	176.9	-135	177.4	-139.8	172.8	-144.2	157.7	-142.2	198.5	-145.1	230.2	-145	230.5	-145.1	176.6	-147.6	223.6	-149.2
165	-139	161	-134.9	173.6	-134.8	173.6	-140	169.6	-144.3	154.2	-142.1	195.3	-144.9	227.2	-145	227.5	-145	173.1	-147.6	220.4	-149.5
161.8	-139	157.7	-134.7	170.6	-135.3	170.1	-139.9	166.6	-144.5	151	-141.9	192.6	-145	223.9	-144.6	224.5	-144.5	169.8	-147.6	217.1	-149.3
158.8	-138.7	154.5	-134.8	168	-135.2	165.8	-140.1	163.6	-144.5	148.1	-141.8	189.6	-145.1	220.9	-145.4	221.5	-145	166.6	-148	213.8	-149.3
152.9	-138.7	151.6	-134.5	165.3	-134.9	161.8	-139.5	161	-144.5	145.1	-142.3	186.9	-145.1	217.6	-144.9	218.4	-145.1	163.9	-147.8	210.5	-149.6
149.7	-138.8	148.6	-134.9	162.6	-134.9	159.1	-139.7	158	-144.3	142.5	-141.9	183.9	-144.8	214.6	-145.2	215.4	-144.8	161	-147.5	207.5	-149.5
145.9	-138.4	145.7	-135	159.9	-134.8	156.4	-139.6	155.1	-144.4	139.5	-142	180.9	-144.7	211.6	-144.9	212.2	-144.9	158.3	-147.5	204.5	-149.5
141.7	-138.5	142.5	-134.6	156.9	-134.9	146.5	-139.4	152.1	-144.7	136.9	-141.7	177.9	-144.7	208.9	-145.3	208.6	-144.9	155.3	-147.9	201	-149.2
138.7	-138.8	139.8	-134.1	154.2	-135	143.3	-139.5	149.4	-144.5	133.7	-141.6	174.7	-144.6	206.2	-145.1	205.3	-144.9	152.6	-147.7	197.7	-149.4
136.1	-138.2	137.1	-134.3	151.3	-135.3	140.9	-139.1	146.5	-144.2	130.7	-141.5	171.7	-144.6	203.2	-145.2	202.1	-144.5	149.7	-147.7	194.5	-149.4
127.8	-138	134.5	-134.7	148.4	-134.9	138.7	-139.2	143.8	-144.8	128.1	-142	169	-144.7	199.9	-145.1	198.8	-144.7	147.3	-148	190.9	-149.3
123.8	-137.9	131.5	-134.6	145.7	-134.8	136.6	-139.1	140.9	-144.6	125.4	-141.4	166.1	-144.4	196.6	-145.1	195.3	-144.5	144.6	-147.5	187.4	-149.4
121.4	-138	128.6	-134.8	143	-134.9	134.5	-138.9	138.2	-144.9	122.8	-141.4	163.4	-144.5	193.4	-145.5	192	-144.8	141.9	-147.7	183.9	-149.4
118.2	-137.5	125.4	-134.6	140.3	-134.8	132.6	-138.6	135.3	-144.7	120.6	-141.5	160.4	-144	189.8	-145	188.8	-144.5	139.3	-147.5	180.9	-149.2
116.1	-137.7	122.5	-134.7	137.7	-135.2	130.5	-138.5	132.6	-144.8	118.2	-141.5	157.2	-144.6	186.6	-145	186	-144.4	136.6	-147.6	177.9	-149.3
114	-137.5	119.8	-134.6	135	-135	128.3	-138.5	129.7	-144.6	115.6	-140.8	154.2	-144.2	183.3	-145.1	183.3	-144.6	133.9	-147.6	175.2	-149.4
112.4	-137.4	117.5	-134.6	132.1	-134.9	126.2	-138.6	126.7	-144.7	113.5	-141.4	151.6	-144.6	180.4	-144.9	180.6	-144.5	131	-148.1	172.5	-149.1
110.8	-137.5	114.8	-134.6	129.4	-134.9	123.8	-138.4	123.8	-144.9	111.4	-141.4	148.9	-144.5	177.7	-144.8	177.7	-144.6	128.3	-147.8	169.6	-149.3
109.5	-136.9	112.4	-134.7	126.5	-134.6	121.7	-138.4	121.2	-144.9	109.2	-141.8	146.2	-144.5	175	-144.9	174.7	-144.3	125.7	-147.6	166.9	-149.3
107.9	-137	110	-134.8	124.1	-135.2	119.6	-138	118.5	-144.9	106.9	-141.3	143.8	-144.2	172.3	-145	171.7	-144.5	122.8	-148.1	163.6	-149.6
106.3	-137.1	107.7	-134.6	121.7	-134.7	117.5	-138.1	115.9	-145.1	104.8	-141.8	141.1	-144.6	169.6	-145.1	168.8	-144.4	120.1	-147.7	160.7	-149.5
104.8	-137.2	105.3	-134.7	119	-134.9	115.3	-137.9	113.2	-144.8	102.4	-141.7	138.5	-144.4	166.6	-144.8	165.8	-144.4	117.5	-147.7	157.7	-149.3
102.9	-136.9	102.6	-134.5	116.4	-135.2	112.7	-138.2	110.6	-145.2	100	-141.4	135.8	-144.2	163.9	-144.9	163.1	-144.6	114.8	-148	155.1	-149.3
101.1	-136.9	100.5	-134.3	113.7	-135	110.3	-137.9	107.9	-144.8	97.6	-141.2	133.1	-143.8	161	-144.9	160.2	-144.5	112.2	-148	152.4	-149.3
99.2	-137.1	98.2	-134.7	111.4	-135.3	108.5	-138	105.3	-145.4			130.2	-143.9	158	-145.2	157.2	-144.4	109.8	-147.8	149.4	-149.3
		107.1		109	-135.1	106.6	-138.5	102.6	-144.8			127.5	-144.2	155.3	-145	154.2	-144.4	107.1	-147.7	146.5	-149.3
		104.8		106.6	-134.9	104.8	-138.3	100	-144.8			124.9	-144.1	152.6	-145.1	151.3	-144.6	104.8	-148.2	143.5	-149.4
		102.1		104	-135.1	102.9	-138.6	97.6	-144.5			122	-143.7	149.7	-145	148.4	-144.2	102.1	-147.9	140.6	-149.2
		99.7		101.6	-134.9	101.1	-139.2					119.3	-143.6	146.7	-145	145.7	-144.5	99.7	-147.9	137.9	-149.3
				98.9	-135.1	98.9	-138.7					116.7	-143.8	144.1	-145.2	143	-144.4			135.5	-149.3
												114	-144.2	141.1	-144.8	140.3	-144.4			133.1	-149.3
												111.4	-143.8	138.5	-145	137.9	-144.6			130.7	-149.1
												109	-143.9	135.8	-144.7	135.3	-144.3			128.3	-149.5
												106.3	-143.9	133.4	-144.8	132.6	-144.2			125.9	-149.6
												104	-144	131	-145.1	129.9	-144.5			123.3	-149.3
												101.6	-143.7	128.3	-144.8	127	-144.5			120.6	-149
												98.9	-143.6	125.9	-145	124.4	-144.5			118	-149.5
														123.3	-144.9	121.4	-144.4			115.3	-149.4
														120.6	-145.1	118.8	-144.5			112.9	-149.1
														117.7	-145	116.1	-144.5			110.3	-149.8
														115.3	-144.9	113.2	-144.3			107.9	-149.1
														112.7	-144.9	110.3	-144			105.3	-149.3
														110.3	-144.9	107.7	-144.2			102.6	-149.2
														107.9	-145	105.3	-144.3			100.3	-149.3
														105.5	-144.6	102.6	-144.4			97.6	-149
														102.9	-145.2	100.3	-144.5			95.3	-149.2
														100.5	-145	97.9	-144.2			92.9	-149.2
														98.4	-145					90.5	-148.8
																				88.2	-149.3
																				85.8	-149.2
																				83.4	-149.2
																				81.1	-149
																				78.4	-149.2
																				75.8	-149.3
																				73.5	-149.1
																				71.4	-149.2
																				69.3	-149
																				67.2	-149.3
																				65.1	-149.2
																				63	-149.3
																				60.7	-149.7
																				58.9	-149.1
																				56.3	-149.4
																				52.6	-149.4
																				48.7	-149.4

## Sheet: Magnetic Susceptibility
Magnetic Susceptibility (kg/m³)
SD23				SD34				SD35
depth (m)	976 Hz	3904 Hz	15.616 Hz	depth (m)	976 Hz	3904 Hz	15.616 Hz	depth (m)	976 Hz	3904 Hz	15.616 Hz
2.7	1.52585e-08	1.46406e-08	1.44111e-08	2.7	2.65957e-08	2.65957e-08	2.62382e-08	2.6	3.805e-08	3.793e-08	3.628e-08
3	1.7995e-08	1.73588e-08	1.71914e-08	3	3.03928e-08	3.00111e-08	2.95532e-08	2.8	2.559e-09	2.529e-09	2.375e-09
3.6	2.13113e-08	2.10249e-08	2.06854e-08	3.6	8.93245e-09	8.71411e-09	8.64347e-09	3	3.978e-08	3.918e-08	3.729e-08
3.9	1.58901e-08	1.53797e-08	1.50764e-08	3.9	3.6072e-09	3.73083e-09	3.69202e-09	3.15	7.823e-08	7.629e-08	7.257e-08
4.2	3.018e-09	3.1845e-09	3.024e-09	4.2	2.6256e-10	2.39768e-10	2.13292e-10	3.81	5.817e-09	5.861e-09	5.433e-09
4.5	9.40443e-10	7.80117e-10	8.09301e-10	4.5	6.66796e-10	5.34239e-10	5.24984e-10	3.88	3.928e-09	3.59e-09	3.242e-09
4.8	7.23257e-09	7.13055e-09	7.02674e-09	4.6	2.7425e-09	2.486e-09	2.47704e-09	3.94	9.9755e-10	9.9445e-10	7.5425e-10
5.1	9.6907e-09	9.34641e-09	9.10311e-09	4.8	1.75435e-08	1.74398e-08	1.71216e-08	5.14	1.419e-08	1.395e-08	1.302e-08
5.4	2.41272e-09	2.24466e-09	2.2347e-09	5.1	7.49114e-09	7.51073e-09	7.38201e-09	5.21	2.866e-09	2.992e-09	2.475e-09
5.7	4.79641e-09	4.64443e-09	4.58668e-09	5.4	1.05198e-09	1.12373e-09	1.16633e-09	5.26	8.392e-09	8.257e-09	7.671e-09
				5.7	3.09756e-09	3.01702e-09	2.97563e-09	5.8	6.334e-09	6.082e-09	5.578e-09

## Sheet: IRM
IRM (emu/cm³)
SD23					SD34					SD35
depth (m)	100 mT	300 mT	1000 mT	mass (g)	depth (m)	100 mT	300 mT	1000 mT	mass (g)	depth (m)	100 mT	300 mT	1000 mT	mass (g)
2.7	0.000476	0.000481	0.00101	11.34	2.7	0.000782	0.000401	0.000747	11.31	2.35	3.14e-05	4.3e-05	4.4e-05	3.1332
3	0.000615	0.000787	0.000817	10.39	3	0.000452	8.43e-05	0.0006	12.91	2.6	1.4e-05	4.29e-05	4.94e-05	5.4094
3.6	0.000389	0.00054	0.000601	15.37	3.6	1.46e-05	5.52e-05	6.67e-05	12.69	2.8	3.23e-06	1.79e-05	2.52e-05	7.6984
3.9	0.000612	0.000837	0.00123	16.93	3.9	1.83e-05	3.29e-05	3.9e-05	13.91	3	2.95e-06	0.000174	0.000236	5.9233
4.2	3.98e-06	1.71e-05	2.44e-05	16.49	4.2	4.21e-06	1.38e-05	1.91e-05	14.53	3.15	0.000173	0.000374	0.000456	6.0396
4.5	1.01e-05	2.27e-05	2.96e-05	14.86	4.5	1.12e-05	2.28e-05	2.85e-05	13.92	3.81	7.98e-06	1.85e-05	2.32e-05	8.1873
4.8	0.000291	0.000347	0.000358	15.41	4.6	2.13e-05	3.41e-05	3.76e-05	13.44	3.88	4.85e-06	1.82e-05	2.45e-05	7.9189
5.1	6.85e-05	0.000114	0.000144	14.08	4.8	1.18e-05	2.27e-05	2.69e-05	12.31	3.94	3.39e-06	1.28e-05	1.8e-05	8.3807
5.4	1.4e-05	2.94e-05	3.9e-05	15.13	5.1	7.93e-06	1.83e-05	2.32e-05	13.42	5.14	6.63e-06	2.05e-05	4.55e-05	9.7114
5.7	1.84e-05	3.72e-05	4.75e-05	16.31	5.4	2.06e-05	3.08e-05	3.64e-05	14	5.21	3.94e-06	1.45e-05	2.16e-05	9.2184
6	1.32e-05	1.98e-05	2.17e-05	15.86	5.7	9.4e-06	3.09e-05	4.61e-05	14.72	5.26	2.55e-06	1.91e-05	3.54e-05	9.2716
					6	0.000184	0.000123	0.000183	13.97	5.8	2.5e-07	1.37e-05	2.48e-05	8.9722

## Sheet: ARM
ARM (emu/cm³)
SD23			SD34			SD35
depth (m)	100 mT	mass (g)	depth (m)	100 mT	mass (g)	depth (m)	100 mT	mass (g)
2.7	1.72e-06	11.34	2.7	1.53e-06	11.31	2.35	1.06e-06	3.1332
3	1.56e-06	10.39	3	2.04e-06	12.91	2.6	5.85e-07	5.4094
3.6	3.27e-06	15.37	3.6	9.19e-07	12.69	2.8	2.88e-07	7.6984
3.9	2.67e-06	16.93	3.9	4.51e-07	13.91	3	1.5e-06	5.9233
4.2	4.17e-07	16.49	4.2	2.63e-07	14.53	3.15	3.89e-06	6.0396
4.5	3.22e-07	14.86	4.5	3.52e-07	13.92	3.81	3.74e-07	8.1873
4.8	1.99e-06	15.41	4.6	3.2e-07	13.44	3.88	3.08e-07	7.9189
5.1	1.4e-06	14.08	4.8	4.72e-07	12.31	3.94	2.94e-07	8.3807
5.4	3.97e-07	15.13	5.1	4.22e-07	13.42	5.14	6.86e-07	9.7114
5.7	4.9e-07	16.31	5.4	3.63e-07	14	5.21	3.38e-07	9.2184
6	7.1e-07	15.86	5.7	5.02e-07	14.72	5.26	5.54e-07	9.2716
			6	3.36e-07	13.97	5.8	3.85e-07	8.9722

## Sheet: SD23
SD23
LFE		Magnetic Susceptibility		Environmental Parameters			SPCDM
depth (m)	%	depth (m)	χ (kg/m^3 - 976 Hz)	depth (m)	ARM/SIRM	S-ratio	depth (m)	N (m^-3)
2.7	4.5378	2.7	1.52585e-08	2.7	0.00170297	0.476238	2.7	610000000000000
3	3.6005	3	1.7995e-08	3	0.00190942	0.96328	3.9	6330000000000
3.6	3.2305	3.6	2.13113e-08	3.6	0.00544093	0.898502	4.2	619000000000000
3.9	6.6286	3.9	1.58901e-08	3.9	0.00217073	0.680488	5.1	42900000000000
4.8	4.5563	4.2	3.018e-09	4.2	0.0170902	0.70082
5.1	10.061	4.5	9.40443e-10	4.5	0.0108784	0.766892
5.4	10.285	4.8	7.23257e-09	4.8	0.00555866	0.969274
5.7	7.2946	5.1	9.6907e-09	5.1	0.00972222	0.791667
		5.4	2.41272e-09	5.4	0.0101795	0.753846
		5.7	4.79641e-09	5.7	0.0103158	0.783158

## Sheet: SD34
SD34
LFE		Magnetic Susceptibility		Environmental Parameters			SPCDM
depth (m)	%	depth (m)	χ (kg/m^3 - 976 Hz)	depth (m)	ARM/SIRM	S-ratio	depth (m)	N (m^-3)
2.7	19.823	2.7	2.65957e-08	2.7	0.00204819	0.536814	2.7	688000000000000
3	22.242	3	3.03928e-08	3	0.0034	0.1405	4.2	6020000000000
3.6	18.164	3.6	8.93245e-09	3.6	0.0137781	0.827586	4.8	611000000000000
3.9	10.922	3.9	3.6072e-09	3.9	0.0115641	0.84359	5.7	44800000000000
4.2	35.897	4.2	2.6256e-10	4.2	0.0137696	0.722513
4.5	47.8	4.5	6.66796e-10	4.5	0.0123509	0.8
4.6	14.17	4.6	2.7425e-09	4.6	0.00851064	0.906915
4.8	7.8363	4.8	1.75435e-08	4.8	0.0175465	0.843866
5.1	7.8222	5.1	7.49114e-09	5.1	0.0181897	0.788793
5.7	5.9449	5.4	1.05198e-09	5.4	0.00997253	0.846154
		5.7	3.09756e-09	5.7	0.0108894	0.670282

## Sheet: SD35
SD35
LFE		Magnetic Susceptibility		Environmental Parameters			SPCDM
depth (m)	%	depth (m)	χ (kg/m^3 - 976 Hz)	depth (m)	ARM/SIRM	S-ratio	depth (m)	N (m^-3)
2.6	9.7226	2.6	2.6635e-08	2.6	0.0118421	0.868421	2.6	675000000000000
2.8	50.189	2.8	1.7913e-09	2.8	0.0114286	0.710317	2.8	51900000000000
3	10.626	3	2.7846e-08	3	0.00635593	0.737288	3	430000000000000
3.15	10.659	3.15	5.4761e-08	3.15	0.0085307	0.820175	3.15	203000000000000
3.81	45.325	3.81	4.0719e-09	3.81	0.0161207	0.797414	3.18	94900000000000
3.88	35.408	3.88	2.7496e-09	3.88	0.0125714	0.742857	3.88	24600000000000
5.14	18.366	3.94	6.98285e-10	3.94	0.0163333	0.711111	3.94	4360000000000
5.26	31.475	5.14	9.933e-09	5.14	0.0150769	0.450549	5.14	142000000000000
5.8	20.279	5.21	2.0062e-09	5.21	0.0156481	0.671296	5.21	41700000000000
		5.26	5.8744e-09	5.26	0.0156497	0.539548	5.26	61400000000000
		5.8	4.4338e-09	5.8	0.0155242	0.552419	5.8	54800000000000
