# Supplementary material for: Magnetic signatures of a creosote oil contaminated site: case study in São Paulo, Brazil
Source: Sci Rep. 2022 Dec 17;12:21853. doi: 10.1038/s41598-022-23493-2 (PMC9759522; doi:10.1038/s41598-022-23493-2)
Supplement: Supplementary file 2 — Supplementary Information 2. [file 41598_2022_23493_MOESM2_ESM.zip]

Archive with 16 entries (12 files):
- thermomagnetic/
- thermomagnetic/SD23_uncont/
- thermomagnetic/SD23_uncont/AP868F.CUR
- thermomagnetic/SD23_uncont/SD23_2_7.CUR
- thermomagnetic/SD23_uncont/SD23_3_9.CUR
- thermomagnetic/SD23_uncont/SD23_5_1.CUR
- thermomagnetic/SD34_cont/
- thermomagnetic/SD34_cont/AP868F.CUR
- thermomagnetic/SD34_cont/SD34_2_7.CUR
- thermomagnetic/SD34_cont/SD34_3_9.CUR
- thermomagnetic/SD34_cont/SD34_4_8.CUR
- thermomagnetic/SD35_cont_UV/
- thermomagnetic/SD35_cont_UV/2_8UV.CUR
- thermomagnetic/SD35_cont_UV/3_88UV.CUR
- thermomagnetic/SD35_cont_UV/5_14UV.CUR
- thermomagnetic/SD35_cont_UV/AP1198.CUR
