# Supplementary material for: Magnetic signatures of a creosote oil contaminated site: case study in São Paulo, Brazil
Source: Sci Rep. 2022 Dec 17;12:21853. doi: 10.1038/s41598-022-23493-2 (PMC9759522; doi:10.1038/s41598-022-23493-2)
Supplement: Supplementary file 2 — Supplementary Information 2. [file 41598_2022_23493_MOESM2_ESM.zip › thermomagnetic/SD23_uncont/AP868F.CUR]

  TEMP    TSUSC     CSUSC NSUSC       BULKS    FERRT    FERRB   TIME    EMPTY
  28.8   -148.6   -149.04 1.014         0.0      0.0      0.0      0      0.0
  29.6   -148.8   -149.04 1.014         0.0      0.0      0.0     16    0.000
  32.9   -149.2   -149.04 1.014         0.0      0.0      0.0     32    0.000
  37.6   -149.2   -149.12 1.014         0.0      0.0      0.0     47    0.000
  42.5   -149.4   -149.18 1.015         0.0      0.0      0.0     63        5
  47.2   -149.0   -149.16 1.015         0.0      0.0      0.0     78    0/300
  51.6   -149.1   -149.08 1.014         0.0      0.0      0.0     93        0
  56.0   -149.1   -148.98 1.013         0.0      0.0      0.0    109        0
  60.2   -148.8   -149.02 1.014         0.0      0.0      0.0    124        0
  64.1   -148.9   -148.98 1.013         0.0      0.0      0.0    140     0.00
  67.7   -149.2   -148.98 1.013         0.0      0.0      0.0    155     0.00
  71.4   -148.9   -148.96 1.013         0.0      0.0      0.0    170     0.00
  74.8   -149.1   -148.90 1.013         0.0      0.0      0.0    186     0.00
  77.9   -148.7   -148.88 1.013         0.0      0.0      0.0    201     0.00
  81.1   -148.6   -148.82 1.012         0.0      0.0      0.0    217     0.00
  84.2   -149.1   -148.76 1.012         0.0      0.0      0.0    232     0.00
  86.8   -148.6   -148.84 1.012         0.0      0.0      0.0    248     0.00
  89.5   -148.8   -148.92 1.013         0.0      0.0      0.0    263     0.00
  91.8   -149.1   -148.86 1.013         0.0      0.0      0.0    278     0.00
  94.5   -149.0   -148.90 1.013         0.0      0.0      0.0    294 calibrat
  97.1   -148.8   -148.92 1.013         0.0      0.0      0.0    310      ion
 100.0   -148.8   -148.90 1.013         0.0      0.0      0.0    325         
 102.9   -148.9   -148.82 1.012         0.0      0.0      0.0    340   -0.672
 105.8   -149.0   -148.84 1.012         0.0      0.0      0.0    356   -1.025
 108.7   -148.6   -148.82 1.012         0.0      0.0      0.0    371       -1
 111.4   -148.9   -148.78 1.012         0.0      0.0      0.0    387     0.99
 114.0   -148.7   -148.70 1.011         0.0      0.0      0.0    402      100
 116.9   -148.7   -148.76 1.012         0.0      0.0      0.0    418      425
 119.8   -148.6   -148.70 1.011         0.0      0.0      0.0    433        0
 122.8   -148.9   -148.68 1.011         0.0      0.0      0.0    448    0.000
 125.4   -148.6   -148.74 1.012         0.0      0.0      0.0    464    0.000
 128.3   -148.6   -148.86 1.013         0.0      0.0      0.0    479        0
 131.5   -149.0   -148.86 1.013         0.0      0.0      0.0    495     0.00
 134.2   -149.2   -148.92 1.013         0.0      0.0      0.0    510        0
 137.1   -148.9   -148.88 1.013         0.0      0.0      0.0    526        0
 140.1   -148.9   -148.78 1.012         0.0      0.0      0.0    541        0
 143.3   -148.4   -148.70 1.011         0.0      0.0      0.0    557        0
 146.5   -148.5   -148.68 1.011         0.0      0.0      0.0    572      0.0
 149.2   -148.8   -148.62 1.011         0.0      0.0      0.0    588      0.0
 151.6   -148.8   -148.66 1.011         0.0      0.0      0.0    603      0.0
 154.5   -148.6   -148.70 1.011         0.0      0.0      0.0    618      0.0
 157.5   -148.6   -148.58 1.011         0.0      0.0      0.0    634      0.0
 160.2   -148.7   -148.46 1.010         0.0      0.0      0.0    649      0.0
 162.6   -148.2   -148.46 1.010         0.0      0.0      0.0    665      0.0
 165.3   -148.2   -148.48 1.010         0.0      0.0      0.0    680      0.0
 168.0   -148.6   -148.40 1.009         0.0      0.0      0.0    695      0.0
 170.6   -148.7   -148.58 1.011         0.0      0.0      0.0    711      0.0
 173.6   -148.3   -148.76 1.012         0.0      0.0      0.0    726        0
 176.6   -149.1   -148.72 1.012         0.0      0.0      0.0    742        0
 179.8   -149.1   -148.76 1.012         0.0      0.0      0.0    757        0
 182.8   -148.4   -148.74 1.012         0.0      0.0      0.0    773        0
 186.0   -148.9   -148.58 1.011         0.0      0.0      0.0    788        0
 189.0   -148.2   -148.52 1.010         0.0      0.0      0.0    804        0
 192.6   -148.3   -148.54 1.010         0.0      0.0      0.0    819        0
 195.8   -148.8   -148.50 1.010         0.0      0.0      0.0    834        0
 199.1   -148.5   -148.60 1.011         0.0      0.0      0.0    850        0
 202.3   -148.7   -148.58 1.011         0.0      0.0      0.0    865        0
 205.6   -148.7   -148.48 1.010         0.0      0.0      0.0    880        0
 208.9   -148.2   -148.48 1.010         0.0      0.0      0.0    896        0
 212.4   -148.3   -148.42 1.010         0.0      0.0      0.0    911        0
 215.7   -148.5   -148.36 1.009         0.0      0.0      0.0    927        0
 219.5   -148.4   -148.34 1.009         0.0      0.0      0.0    942        0
 223.1   -148.4   -148.38 1.009         0.0      0.0      0.0    958        0
 226.7   -148.1   -148.36 1.009         0.0      0.0      0.0    973        0
 230.2   -148.5   -148.24 1.008         0.0      0.0      0.0    988        0
 233.5   -148.4   -148.28 1.009         0.0      0.0      0.0   1004        0
 237.4   -147.8   -148.32 1.009         0.0      0.0      0.0   1019        0
 241.2   -148.6   -148.32 1.009         0.0      0.0      0.0   1035        0
 244.8   -148.3   -148.28 1.009         0.0      0.0      0.0   1050        0
 248.1   -148.5   -148.30 1.009         0.0      0.0      0.0   1066        0
 251.7   -148.2   -148.22 1.008         0.0      0.0      0.0   1081        0
 255.6   -147.9   -148.20 1.008         0.0      0.0      0.0   1097        0
 258.7   -148.2   -148.08 1.007         0.0      0.0      0.0   1112        0
 261.7   -148.2   -148.10 1.007         0.0      0.0      0.0   1127        0
 264.8   -147.9   -148.18 1.008         0.0      0.0      0.0   1143        0
 267.8   -148.3   -148.12 1.007         0.0      0.0      0.0   1158        0
 270.6   -148.3   -148.22 1.008         0.0      0.0      0.0   1174        0
 273.7   -147.9   -148.26 1.008         0.0      0.0      0.0   1189        0
 277.0   -148.7   -148.22 1.008         0.0      0.0      0.0   1205        0
 280.3   -148.1   -148.16 1.008         0.0      0.0      0.0   1220        0
 284.0   -148.1   -148.24 1.008         0.0      0.0      0.0   1235        0
 287.6   -148.0   -148.10 1.007         0.0      0.0      0.0   1251        0
 291.0   -148.3   -148.04 1.007         0.0      0.0      0.0   1266        0
 294.1   -148.0   -148.08 1.007         0.0      0.0      0.0   1281        0
 297.1   -147.8   -148.12 1.007         0.0      0.0      0.0   1297        0
 300.5   -148.3   -148.06 1.007         0.0      0.0      0.0   1312        0
 304.2   -148.2   -148.08 1.007         0.0      0.0      0.0   1328        0
 307.5   -148.0   -148.08 1.007         0.0      0.0      0.0   1343        0
 310.9   -148.1   -148.06 1.007         0.0      0.0      0.0   1359        0
 314.3   -147.8   -148.02 1.007         0.0      0.0      0.0   1374        0
 317.4   -148.2   -148.06 1.007         0.0      0.0      0.0   1390        0
 321.1   -148.0   -148.06 1.007         0.0      0.0      0.0   1405        0
 324.5   -148.2   -148.12 1.007         0.0      0.0      0.0   1421        0
 328.2   -148.1   -148.10 1.007         0.0      0.0      0.0   1436        0
 331.9   -148.1   -148.12 1.007         0.0      0.0      0.0   1451        0
 335.3   -148.1   -148.10 1.007         0.0      0.0      0.0   1467        0
 339.0   -148.1   -147.98 1.007         0.0      0.0      0.0   1482        0
 342.7   -148.1   -147.98 1.007         0.0      0.0      0.0   1497        0
 346.1   -147.5   -148.04 1.007         0.0      0.0      0.0   1513        0
 349.8   -148.1   -148.04 1.007         0.0      0.0      0.0   1528        0
 353.5   -148.4   -148.08 1.007         0.0      0.0      0.0   1544        0
 356.9   -148.1   -148.24 1.008         0.0      0.0      0.0   1559        0
 360.4   -148.3   -148.24 1.008         0.0      0.0      0.0   1575        0
 363.5   -148.3   -148.18 1.008         0.0      0.0      0.0   1590        0
 367.3   -148.1   -148.26 1.008         0.0      0.0      0.0   1605        0
 371.0   -148.1   -148.24 1.008         0.0      0.0      0.0   1621        0
 374.2   -148.5   -148.18 1.008         0.0      0.0      0.0   1636        0
 377.6   -148.2   -148.18 1.008         0.0      0.0      0.0   1652        0
 381.1   -148.0   -148.20 1.008         0.0      0.0      0.0   1667        0
 384.5   -148.1   -148.22 1.008         0.0      0.0      0.0   1683        0
 388.0   -148.2   -148.28 1.009         0.0      0.0      0.0   1698        0
 391.8   -148.6   -148.42 1.010         0.0      0.0      0.0   1714        0
 395.5   -148.5   -148.56 1.010         0.0      0.0      0.0   1729        0
 399.0   -148.7   -148.72 1.012         0.0      0.0      0.0   1744        0
 403.1   -148.8   -148.74 1.012         0.0      0.0      0.0   1760        0
 406.6   -149.0   -148.80 1.012         0.0      0.0      0.0   1775        0
 410.4   -148.7   -148.88 1.013         0.0      0.0      0.0   1791        0
 413.9   -148.8   -148.92 1.013         0.0      0.0      0.0   1806        0
 417.7   -149.1   -148.98 1.013         0.0      0.0      0.0   1822        0
 421.2   -149.0   -148.98 1.013         0.0      0.0      0.0   1837        0
 424.7   -149.3   -149.00 1.013         0.0      0.0      0.0   1853        0
 428.2   -148.7   -149.08 1.014         0.0      0.0      0.0   1868        0
 431.7   -148.9   -149.12 1.014         0.0      0.0      0.0   1883        0
 434.9   -149.5   -149.08 1.014         0.0      0.0      0.0   1899        0
 438.5   -149.2   -149.08 1.014         0.0      0.0      0.0   1914        0
 442.3   -149.1   -149.16 1.015         0.0      0.0      0.0   1930        0
 445.8   -148.7   -149.06 1.014         0.0      0.0      0.0   1945        0
 449.4   -149.3   -149.14 1.014         0.0      0.0      0.0   1961        0
 452.6   -149.0   -149.22 1.015         0.0      0.0      0.0   1976        0
 456.2   -149.6   -149.48 1.017         0.0      0.0      0.0   1991        0
 459.4   -149.5   -149.62 1.018         0.0      0.0      0.0   2007        0
 462.7   -150.0   -149.84 1.019         0.0      0.0      0.0   2022        0
 466.6   -150.0   -149.92 1.020         0.0      0.0      0.0   2038        0
 470.1   -150.1   -149.96 1.020         0.0      0.0      0.0   2053        0
 473.7   -150.0   -149.92 1.020         0.0      0.0      0.0   2068        0
 477.3   -149.7   -149.90 1.020         0.0      0.0      0.0   2084        0
 480.5   -149.8   -149.88 1.019         0.0      0.0      0.0   2099        0
 483.8   -149.9   -149.92 1.020         0.0      0.0      0.0   2115        0
 487.4   -150.0   -149.96 1.020         0.0      0.0      0.0   2130        0
 490.7   -150.2   -150.18 1.021         0.0      0.0      0.0   2145        0
 494.0   -149.9   -150.24 1.022         0.0      0.0      0.0   2161        0
 497.9   -150.9   -150.32 1.022         0.0      0.0      0.0   2176        0
 501.5   -150.2   -150.30 1.022         0.0      0.0      0.0   2192        0
 504.8   -150.4   -150.36 1.023         0.0      0.0      0.0   2207        0
 508.1   -150.1   -150.20 1.022         0.0      0.0      0.0   2223        0
 511.8   -150.2   -150.28 1.022         0.0      0.0      0.0   2238        0
 516.0   -150.1   -150.40 1.023         0.0      0.0      0.0   2254        0
 519.6   -150.6   -150.60 1.024         0.0      0.0      0.0   2269        0
 523.2   -151.0   -150.74 1.025         0.0      0.0      0.0   2285        0
 526.3   -151.1   -150.84 1.026         0.0      0.0      0.0   2300        0
 529.9   -150.9   -150.90 1.026         0.0      0.0      0.0   2316        0
 533.6   -150.6   -150.88 1.026         0.0      0.0      0.0   2331        0
 537.2   -150.9   -150.88 1.026         0.0      0.0      0.0   2347        0
 540.6   -150.9   -150.92 1.027         0.0      0.0      0.0   2362        0
 544.2   -151.1   -151.04 1.027         0.0      0.0      0.0   2377        0
 547.9   -151.1   -151.04 1.027         0.0      0.0      0.0   2393        0
 551.3   -151.2   -151.08 1.028         0.0      0.0      0.0   2408        0
 554.9   -150.9   -151.12 1.028         0.0      0.0      0.0   2423        0
 558.9   -151.1   -151.06 1.027         0.0      0.0      0.0   2439        0
 562.6   -151.3   -151.10 1.028         0.0      0.0      0.0   2454        0
 566.3   -150.8   -151.24 1.029         0.0      0.0      0.0   2470        0
 570.0   -151.4   -151.32 1.029         0.0      0.0      0.0   2485        0
 574.0   -151.6   -151.28 1.029         0.0      0.0      0.0   2501        0
 578.3   -151.5   -151.42 1.030         0.0      0.0      0.0   2516        0
 582.9   -151.1   -151.46 1.030         0.0      0.0      0.0   2532        0
 587.3   -151.5   -151.42 1.030         0.0      0.0      0.0   2547        0
 591.3   -151.6   -151.52 1.031         0.0      0.0      0.0   2563        0
 595.7   -151.4   -151.72 1.032         0.0      0.0      0.0   2578        0
 600.0   -152.0   -151.94 1.033         0.0      0.0      0.0   2594        0
 604.4   -152.1   -151.98 1.034         0.0      0.0      0.0   2609        0
 608.8   -152.6   -151.98 1.034         0.0      0.0      0.0   2624        0
 613.4   -151.8   -151.94 1.033         0.0      0.0      0.0   2640        0
 617.8   -151.4   -151.98 1.034         0.0      0.0      0.0   2655        0
 622.2   -151.8   -151.84 1.033         0.0      0.0      0.0   2671        0
 626.3   -152.3   -151.86 1.033         0.0      0.0      0.0   2686        0
 630.4   -151.9   -152.06 1.034         0.0      0.0      0.0   2702        0
 634.2   -151.9   -152.08 1.034         0.0      0.0      0.0   2717        0
 637.6   -152.4   -152.10 1.035         0.0      0.0      0.0   2733        0
 641.4   -151.9   -152.12 1.035         0.0      0.0      0.0   2748        0
 645.2   -152.4   -152.18 1.035         0.0      0.0      0.0   2763        0
 649.3   -152.0   -152.10 1.035         0.0      0.0      0.0   2779        0
 653.8   -152.2   -152.14 1.035         0.0      0.0      0.0   2794        0
 657.6   -152.0   -152.08 1.034         0.0      0.0      0.0   2810        0
 661.4   -152.1   -152.06 1.034         0.0      0.0      0.0   2825        0
 665.6   -152.1   -152.00 1.034         0.0      0.0      0.0   2841        0
 669.4   -151.9   -152.02 1.034         0.0      0.0      0.0   2856        0
 673.2   -151.9   -152.04 1.034         0.0      0.0      0.0   2872        0
 677.4   -152.1   -151.96 1.034         0.0      0.0      0.0   2887        0
 681.2   -152.2   -152.10 1.035         0.0      0.0      0.0   2902        0
 684.8   -151.7   -152.20 1.035         0.0      0.0      0.0   2918        0
 688.6   -152.6   -152.18 1.035         0.0      0.0      0.0   2933        0
 692.5   -152.4   -152.20 1.035         0.0      0.0      0.0   2949        0
 696.4   -152.0   -152.24 1.036         0.0      0.0      0.0   2964        0
 699.6   -152.3   -152.10 1.035         0.0      0.0      0.0   2980        0
 702.2   -151.9   -152.04 1.034         0.0      0.0      0.0   2995        0
 704.4   -151.9   -152.10 1.035         0.0      0.0      0.0   3011        0
 706.4   -152.1   -152.08 1.034         0.0      0.0      0.0   3026        0
 707.7   -152.3   -152.10 1.035         0.0      0.0      0.0   3042        0
 708.3   -152.2   -152.16 1.035         0.0      0.0      0.0   3057        0
 707.7   -152.0   -152.16 1.035         0.0      0.0      0.0   3072        0
 706.0   -152.2   -152.18 1.035         0.0      0.0      0.0   3088        0
 704.4   -152.1   -152.06 1.034         0.0      0.0      0.0   3103        0
 702.5   -152.4   -152.12 1.035         0.0      0.0      0.0   3119        0
 700.5   -151.6   -152.08 1.034         0.0      0.0      0.0   3134        0
 698.3   -152.3   -152.04 1.034         0.0      0.0      0.0   3150        0
 695.7   -152.0   -151.96 1.034         0.0      0.0      0.0   3165        0
 692.8   -151.9   -152.08 1.034         0.0      0.0      0.0   3181        0
 690.2   -152.0   -152.12 1.035         0.0      0.0      0.0   3196        0
 687.3   -152.2   -152.18 1.035         0.0      0.0      0.0   3211        0
 684.1   -152.5   -152.20 1.035         0.0      0.0      0.0   3227        0
 681.2   -152.3   -152.28 1.036         0.0      0.0      0.0   3242        0
 678.0   -152.0   -152.18 1.035         0.0      0.0      0.0   3258        0
 674.8   -152.4   -152.08 1.034         0.0      0.0      0.0   3273        0
 671.9   -151.7   -151.94 1.033         0.0      0.0      0.0   3289        0
 669.1   -152.0   -151.92 1.033         0.0      0.0      0.0   3304        0
 665.9   -151.6   -151.78 1.032         0.0      0.0      0.0   3320        0
 662.4   -151.9   -151.76 1.032         0.0      0.0      0.0   3335        0
 658.9   -151.7   -151.68 1.032         0.0      0.0      0.0   3351        0
 655.7   -151.6   -151.70 1.032         0.0      0.0      0.0   3366        0
 652.5   -151.6   -151.66 1.032         0.0      0.0      0.0   3382        0
 649.3   -151.7   -151.58 1.031         0.0      0.0      0.0   3397        0
 645.9   -151.7   -151.60 1.031         0.0      0.0      0.0   3413        0
 642.4   -151.3   -151.64 1.031         0.0      0.0      0.0   3428        0
 638.9   -151.7   -151.72 1.032         0.0      0.0      0.0   3443        0
 635.4   -151.8   -151.66 1.032         0.0      0.0      0.0   3459        0
 632.0   -152.1   -151.74 1.032         0.0      0.0      0.0   3474        0
 628.5   -151.4   -151.68 1.032         0.0      0.0      0.0   3490        0
 625.4   -151.7   -151.70 1.032         0.0      0.0      0.0   3505        0
 621.6   -151.4   -151.72 1.032         0.0      0.0      0.0   3521        0
 617.5   -151.9   -151.74 1.032         0.0      0.0      0.0   3536        0
 613.4   -152.2   -151.64 1.031         0.0      0.0      0.0   3551        0
 609.7   -151.5   -151.74 1.032         0.0      0.0      0.0   3567        0
 605.9   -151.2   -151.72 1.032         0.0      0.0      0.0   3582        0
 602.2   -151.9   -151.62 1.031         0.0      0.0      0.0   3598        0
 598.5   -151.8   -151.56 1.031         0.0      0.0      0.0   3613        0
 594.7   -151.7   -151.56 1.031         0.0      0.0      0.0   3629        0
 591.0   -151.2   -151.38 1.030         0.0      0.0      0.0   3644        0
 587.0   -151.2   -151.22 1.029         0.0      0.0      0.0   3660        0
 582.9   -151.0   -151.04 1.027         0.0      0.0      0.0   3675        0
 579.2   -151.0   -150.84 1.026         0.0      0.0      0.0   3690        0
 575.2   -150.8   -150.72 1.025         0.0      0.0      0.0   3706        0
 571.5   -150.2   -150.66 1.025         0.0      0.0      0.0   3721        0
 567.5   -150.6   -150.58 1.024         0.0      0.0      0.0   3736        0
 563.8   -150.7   -150.52 1.024         0.0      0.0      0.0   3752        0
 560.5   -150.6   -150.62 1.024         0.0      0.0      0.0   3767        0
 557.4   -150.5   -150.64 1.025         0.0      0.0      0.0   3782        0
 554.3   -150.7   -150.62 1.024         0.0      0.0      0.0   3798        0
 551.0   -150.7   -150.58 1.024         0.0      0.0      0.0   3813        0
 547.6   -150.6   -150.50 1.024         0.0      0.0      0.0   3829        0
 544.5   -150.4   -150.36 1.023         0.0      0.0      0.0   3844        0
 541.2   -150.1   -150.22 1.022         0.0      0.0      0.0   3859        0
 538.1   -150.0   -150.04 1.021         0.0      0.0      0.0   3875        0
 534.8   -150.0   -149.88 1.019         0.0      0.0      0.0   3890        0
 531.7   -149.7   -149.88 1.019         0.0      0.0      0.0   3906        0
 528.4   -149.6   -149.84 1.019         0.0      0.0      0.0   3921        0
 525.1   -150.1   -149.82 1.019         0.0      0.0      0.0   3936        0
 521.7   -149.8   -149.88 1.019         0.0      0.0      0.0   3952        0
 518.1   -149.9   -150.02 1.020         0.0      0.0      0.0   3967        0
 514.5   -150.0   -149.92 1.020         0.0      0.0      0.0   3983        0
 510.9   -150.3   -149.92 1.020         0.0      0.0      0.0   3998        0
 507.5   -149.6   -149.88 1.019         0.0      0.0      0.0   4013        0
 504.2   -149.8   -149.70 1.018         0.0      0.0      0.0   4029        0
 500.6   -149.7   -149.56 1.017         0.0      0.0      0.0   4044        0
 496.7   -149.1   -149.56 1.017         0.0      0.0      0.0   4059        0
 493.1   -149.6   -149.46 1.017         0.0      0.0      0.0   4075        0
 489.5   -149.6   -149.26 1.015         0.0      0.0      0.0   4090        0
 485.9   -149.3   -149.24 1.015         0.0      0.0      0.0   4105        0
 482.6   -148.7   -149.06 1.014         0.0      0.0      0.0   4121        0
 479.1   -149.0   -148.90 1.013         0.0      0.0      0.0   4136        0
 475.2   -148.7   -148.78 1.012         0.0      0.0      0.0   4152        0
 471.3   -148.8   -148.76 1.012         0.0      0.0      0.0   4167        0
 467.7   -148.7   -148.68 1.011         0.0      0.0      0.0   4183        0
 464.2   -148.6   -148.66 1.011         0.0      0.0      0.0   4198        0
 460.6   -148.6   -148.56 1.010         0.0      0.0      0.0   4213        0
 457.1   -148.6   -148.44 1.010         0.0      0.0      0.0   4229        0
 453.5   -148.3   -148.22 1.008         0.0      0.0      0.0   4244        0
 449.7   -148.1   -148.08 1.007         0.0      0.0      0.0   4259        0
 446.1   -147.5   -147.90 1.006         0.0      0.0      0.0   4275        0
 442.3   -147.9   -147.84 1.006         0.0      0.0      0.0   4290        0
 438.5   -147.7   -147.76 1.005         0.0      0.0      0.0   4305        0
 435.2   -148.0   -147.78 1.005         0.0      0.0      0.0   4321        0
 432.0   -147.7   -147.72 1.005         0.0      0.0      0.0   4336        0
 428.5   -147.6   -147.60 1.004         0.0      0.0      0.0   4352        0
 425.0   -147.6   -147.48 1.003         0.0      0.0      0.0   4367        0
 421.2   -147.1   -147.52 1.003         0.0      0.0      0.0   4382        0
 417.7   -147.4   -147.50 1.003         0.0      0.0      0.0   4398        0
 413.9   -147.9   -147.42 1.003         0.0      0.0      0.0   4413        0
 410.4   -147.5   -147.46 1.003         0.0      0.0      0.0   4428        0
 406.6   -147.2   -147.48 1.003         0.0      0.0      0.0   4444        0
 402.8   -147.3   -147.34 1.002         0.0      0.0      0.0   4459        0
 399.3   -147.5   -147.22 1.001         0.0      0.0      0.0   4474        0
 395.8   -147.2   -147.28 1.002         0.0      0.0      0.0   4490        0
 392.4   -146.9   -147.22 1.001         0.0      0.0      0.0   4505        0
 389.2   -147.5   -147.14 1.001         0.0      0.0      0.0   4520        0
 385.7   -147.0   -147.10 1.001         0.0      0.0      0.0   4536        0
 382.2   -147.1   -147.20 1.001         0.0      0.0      0.0   4551        0
 378.8   -147.0   -147.12 1.001         0.0      0.0      0.0   4566        0
 375.3   -147.4   -147.14 1.001         0.0      0.0      0.0   4581        0
 371.9   -147.1   -147.14 1.001         0.0      0.0      0.0   4597        0
 368.1   -147.1   -147.16 1.001         0.0      0.0      0.0   4612        0
 364.4   -147.1   -147.12 1.001         0.0      0.0      0.0   4628        0
 361.2   -147.1   -147.10 1.001         0.0      0.0      0.0   4643        0
 357.8   -147.2   -147.06 1.000         0.0      0.0      0.0   4658        0
 354.7   -147.0   -147.02 1.000         0.0      0.0      0.0   4674        0
 351.2   -146.9   -147.06 1.000         0.0      0.0      0.0   4689        0
 347.8   -146.9   -147.06 1.000         0.0      0.0      0.0   4704        0
 344.4   -147.3   -147.10 1.001         0.0      0.0      0.0   4719        0
 341.0   -147.2   -147.18 1.001         0.0      0.0      0.0   4735        0
 337.3   -147.2   -147.32 1.002         0.0      0.0      0.0   4750        0
 334.1   -147.3   -147.26 1.002         0.0      0.0      0.0   4765        0
 331.0   -147.6   -147.24 1.001         0.0      0.0      0.0   4780        0
 327.6   -147.0   -147.20 1.001         0.0      0.0      0.0   4796        0
 324.2   -147.1   -147.22 1.001         0.0      0.0      0.0   4811        0
 320.5   -147.0   -147.16 1.001         0.0      0.0      0.0   4826        0
 316.6   -147.4   -147.24 1.001         0.0      0.0      0.0   4842        0
 312.9   -147.3   -147.30 1.002         0.0      0.0      0.0   4857        0
 309.2   -147.4   -147.38 1.002         0.0      0.0      0.0   4872        0
 305.9   -147.4   -147.34 1.002         0.0      0.0      0.0   4887        0
 302.8   -147.4   -147.40 1.003         0.0      0.0      0.0   4903        0
 299.4   -147.2   -147.40 1.003         0.0      0.0      0.0   4918        0
 296.0   -147.6   -147.38 1.002         0.0      0.0      0.0   4933        0
 292.9   -147.4   -147.30 1.002         0.0      0.0      0.0   4948        0
 290.1   -147.3   -147.26 1.002         0.0      0.0      0.0   4964        0
 287.1   -147.0   -147.26 1.002         0.0      0.0      0.0   4979        0
 283.4   -147.0   -147.20 1.001         0.0      0.0      0.0   4994        0
 280.1   -147.6   -147.16 1.001         0.0      0.0      0.0   5009        0
 276.7   -147.1   -147.16 1.001         0.0      0.0      0.0   5024        0
 273.1   -147.1   -147.16 1.001         0.0      0.0      0.0   5040        0
 269.8   -147.0   -147.06 1.000         0.0      0.0      0.0   5055        0
 266.4   -147.0   -147.14 1.001         0.0      0.0      0.0   5070        0
 263.1   -147.1   -147.20 1.001         0.0      0.0      0.0   5086        0
 259.5   -147.5   -147.22 1.001         0.0      0.0      0.0   5101        0
 256.2   -147.4   -147.26 1.002         0.0      0.0      0.0   5116        0
 252.8   -147.1   -147.36 1.002         0.0      0.0      0.0   5131        0
 249.2   -147.2   -147.30 1.002         0.0      0.0      0.0   5146        0
 245.7   -147.6   -147.34 1.002         0.0      0.0      0.0   5162        0
 242.1   -147.2   -147.36 1.002         0.0      0.0      0.0   5177        0
 238.8   -147.6   -147.38 1.002         0.0      0.0      0.0   5192        0
 235.5   -147.2   -147.38 1.002         0.0      0.0      0.0   5207        0
 232.2   -147.3   -147.42 1.003         0.0      0.0      0.0   5223        0
 228.6   -147.6   -147.44 1.003         0.0      0.0      0.0   5238        0
 225.0   -147.4   -147.50 1.003         0.0      0.0      0.0   5253        0
 221.2   -147.7   -147.54 1.004         0.0      0.0      0.0   5268        0
 217.4   -147.5   -147.58 1.004         0.0      0.0      0.0   5284        0
 214.1   -147.5   -147.60 1.004         0.0      0.0      0.0   5299        0
 210.8   -147.8   -147.60 1.004         0.0      0.0      0.0   5314        0
 207.5   -147.5   -147.60 1.004         0.0      0.0      0.0   5329        0
 204.2   -147.7   -147.58 1.004         0.0      0.0      0.0   5344        0
 201.0   -147.5   -147.50 1.003         0.0      0.0      0.0   5359        0
 197.7   -147.4   -147.50 1.003         0.0      0.0      0.0   5375        0
 194.7   -147.4   -147.46 1.003         0.0      0.0      0.0   5390        0
 191.5   -147.5   -147.52 1.003         0.0      0.0      0.0   5405        0
 188.5   -147.5   -147.52 1.003         0.0      0.0      0.0   5420        0
 185.5   -147.8   -147.54 1.004         0.0      0.0      0.0   5435        0
 182.8   -147.4   -147.56 1.004         0.0      0.0      0.0   5450        0
 179.8   -147.5   -147.58 1.004         0.0      0.0      0.0   5466        0
 176.6   -147.6   -147.54 1.004         0.0      0.0      0.0   5481        0
 173.1   -147.6   -147.66 1.004         0.0      0.0      0.0   5496        0
 169.8   -147.6   -147.72 1.005         0.0      0.0      0.0   5511        0
 166.6   -148.0   -147.70 1.005         0.0      0.0      0.0   5526        0
 163.9   -147.8   -147.68 1.004         0.0      0.0      0.0   5541        0
 161.0   -147.5   -147.74 1.005         0.0      0.0      0.0   5556        0
 158.3   -147.5   -147.68 1.004         0.0      0.0      0.0   5571        0
 155.3   -147.9   -147.66 1.004         0.0      0.0      0.0   5586        0
 152.6   -147.7   -147.76 1.005         0.0      0.0      0.0   5602        0
 149.7   -147.7   -147.76 1.005         0.0      0.0      0.0   5617        0
 147.3   -148.0   -147.72 1.005         0.0      0.0      0.0   5632        0
 144.6   -147.5   -147.68 1.004         0.0      0.0      0.0   5647        0
 141.9   -147.7   -147.66 1.004         0.0      0.0      0.0   5662        0
 139.3   -147.5   -147.58 1.004         0.0      0.0      0.0   5677        0
 136.6   -147.6   -147.70 1.005         0.0      0.0      0.0   5692        0
 133.9   -147.6   -147.72 1.005         0.0      0.0      0.0   5707        0
 131.0   -148.1   -147.74 1.005         0.0      0.0      0.0   5722        0
 128.3   -147.8   -147.84 1.006         0.0      0.0      0.0   5738        0
 125.7   -147.6   -147.86 1.006         0.0      0.0      0.0   5753        0
 122.8   -148.1   -147.78 1.005         0.0      0.0      0.0   5768        0
 120.1   -147.7   -147.82 1.005         0.0      0.0      0.0   5783        0
 117.5   -147.7   -147.90 1.006         0.0      0.0      0.0   5798        0
 114.8   -148.0   -147.84 1.006         0.0      0.0      0.0   5813        0
 112.2   -148.0   -147.84 1.006         0.0      0.0      0.0   5828        0
 109.8   -147.8   -147.94 1.006         0.0      0.0      0.0   5843        0
 107.1   -147.7   -147.92 1.006         0.0      0.0      0.0   5858        0
 104.8   -148.2   -147.90 1.006         0.0      0.0      0.0   5873        0
 102.1   -147.9   -147.90 1.006         0.0      0.0      0.0   5888        0
  99.7   -147.9   -147.90 1.006         0.0      0.0      0.0   5904        0
