# Supplementary material for: Magnetic signatures of a creosote oil contaminated site: case study in São Paulo, Brazil
Source: Sci Rep. 2022 Dec 17;12:21853. doi: 10.1038/s41598-022-23493-2 (PMC9759522; doi:10.1038/s41598-022-23493-2)
Supplement: Supplementary file 2 — Supplementary Information 2. [file 41598_2022_23493_MOESM2_ESM.zip › thermomagnetic/SD23_uncont/SD23_2_7.CUR]

  TEMP    TSUSC     CSUSC NSUSC       BULKS    FERRT    FERRB   TIME   AP868F
  26.2   -147.7      1.34 0.122         0.0      0.0      0.0      0      0.0
  27.0   -148.3      0.74 0.067         0.0      0.0      0.0     16    0.000
  30.3   -148.5      0.54 0.049         0.0      0.0      0.0     31    0.000
  34.7   -148.3      0.85 0.077         0.0      0.0      0.0     46    0.000
  39.9   -148.4      0.81 0.074         0.0      0.0      0.0     62        5
  45.1   -148.4      0.75 0.068         0.0      0.0      0.0     77    0/300
  50.0   -148.1      0.93 0.084         0.0      0.0      0.0     92        0
  59.1   -148.7      0.35 0.032         0.0      0.0      0.0    122        0
  63.5   -148.7      0.25 0.023         0.0      0.0      0.0    138        0
  67.5   -148.1      0.88 0.080         0.0      0.0      0.0    153     0.00
  71.4   -148.6      0.30 0.027         0.0      0.0      0.0    168     0.00
  74.8   -148.6      0.28 0.025         0.0      0.0      0.0    183     0.00
  78.2   -148.6      0.21 0.019         0.0      0.0      0.0    198     0.00
  81.3   -148.4      0.36 0.033         0.0      0.0      0.0    214     0.00
  84.5   -148.7      0.15 0.014         0.0      0.0      0.0    229     0.00
  87.4   -148.7      0.24 0.022         0.0      0.0      0.0    244     0.00
  90.3   -148.7      0.14 0.013         0.0      0.0      0.0    259     0.00
  92.9   -149.0     -0.08-0.007         0.0      0.0      0.0    274     0.00
  95.5   -148.5      0.43 0.039         0.0      0.0      0.0    290     0.00
  98.4   -148.8      0.09 0.008         0.0      0.0      0.0    305         
 101.1   -148.5      0.29 0.026         0.0      0.0      0.0    320         
 103.7   -149.2     -0.35-0.032         0.0      0.0      0.0    335         
 106.3   -148.3      0.52 0.047         0.0      0.0      0.0    350 5119.775
 109.0   -148.6      0.18 0.016         0.0      0.0      0.0    366 5352.948
 111.6   -149.0     -0.31-0.028         0.0      0.0      0.0    381     1494
 114.3   -148.6      0.17 0.015         0.0      0.0      0.0    396     0.97
 116.9   -148.6      0.10 0.009         0.0      0.0      0.0    411      100
 119.3   -149.0     -0.35-0.032         0.0      0.0      0.0    426      103
 121.7   -148.9     -0.23-0.021         0.0      0.0      0.0    441        0
 124.4   -149.0     -0.22-0.020         0.0      0.0      0.0    457    0.000
 126.7   -148.9      0.01 0.001         0.0      0.0      0.0    472    0.000
 129.7   -148.6      0.26 0.024         0.0      0.0      0.0    487        0
 132.3   -148.9      0.04 0.004         0.0      0.0      0.0    502     0.00
 135.3   -148.8      0.06 0.005         0.0      0.0      0.0    517        0
 138.2   -148.5      0.24 0.022         0.0      0.0      0.0    533        0
 141.4   -148.3      0.37 0.034         0.0      0.0      0.0    548        0
 144.6   -148.7     -0.03-0.003         0.0      0.0      0.0    563        0
 147.8   -148.4      0.19 0.017         0.0      0.0      0.0    578      0.0
 151.0   -148.9     -0.21-0.019         0.0      0.0      0.0    593      0.0
 154.2   -148.5      0.24 0.022         0.0      0.0      0.0    609      0.0
 157.7   -148.3      0.15 0.014         0.0      0.0      0.0    624      0.0
 160.7   -148.6     -0.14-0.013         0.0      0.0      0.0    639      0.0
 163.9   -148.8     -0.31-0.028         0.0      0.0      0.0    654      0.0
 166.9   -148.5     -0.15-0.014         0.0      0.0      0.0    669      0.0
 170.1   -148.8     -0.07-0.006         0.0      0.0      0.0    685      0.0
 173.3   -149.1     -0.18-0.016         0.0      0.0      0.0    700      0.0
 176.6   -148.4      0.36 0.033         0.0      0.0      0.0    715      0.0
 179.8   -148.4      0.34 0.031         0.0      0.0      0.0    730        0
 183.3   -148.6     -0.05-0.005         0.0      0.0      0.0    746        0
 186.6   -148.6     -0.09-0.008         0.0      0.0      0.0    761        0
 190.1   -148.1      0.45 0.041         0.0      0.0      0.0    776        0
 193.6   -148.6     -0.11-0.010         0.0      0.0      0.0    791        0
 196.9   -148.4      0.23 0.021         0.0      0.0      0.0    806        0
 200.4   -148.6     -0.03-0.003         0.0      0.0      0.0    822        0
 203.7   -148.7     -0.26-0.024         0.0      0.0      0.0    837        0
 207.0   -148.5     -0.02-0.002         0.0      0.0      0.0    852        0
 210.2   -148.9     -0.50-0.045         0.0      0.0      0.0    867        0
 213.3   -148.6     -0.26-0.024         0.0      0.0      0.0    883        0
 216.3   -148.6     -0.26-0.024         0.0      0.0      0.0    898        0
 219.8   -148.8     -0.42-0.038         0.0      0.0      0.0    913        0
 223.1   -148.5     -0.14-0.013         0.0      0.0      0.0    928        0
 226.7   -148.8     -0.56-0.051         0.0      0.0      0.0    944        0
 230.0   -148.3     -0.17-0.015         0.0      0.0      0.0    959        0
 233.5   -148.4     -0.08-0.007         0.0      0.0      0.0    974        0
 236.6   -148.8     -0.45-0.041         0.0      0.0      0.0    989        0
 239.9   -148.2      0.12 0.011         0.0      0.0      0.0   1005        0
 243.7   -147.8      0.45 0.041         0.0      0.0      0.0   1020        0
 247.6   -147.8      0.52 0.047         0.0      0.0      0.0   1035        0
 251.2   -147.1      1.05 0.095         0.0      0.0      0.0   1051        0
 255.1   -147.1      1.08 0.098         0.0      0.0      0.0   1066        0
 258.7   -147.0      1.10 0.100         0.0      0.0      0.0   1081        0
 262.3   -146.7      1.50 0.136         0.0      0.0      0.0   1096        0
 265.6   -146.8      1.30 0.118         0.0      0.0      0.0   1112        0
 268.9   -147.1      1.16 0.105         0.0      0.0      0.0   1127        0
 271.7   -146.7      1.57 0.142         0.0      0.0      0.0   1142        0
 275.0   -147.7      0.50 0.045         0.0      0.0      0.0   1158        0
 277.8   -147.2      0.95 0.086         0.0      0.0      0.0   1173        0
 280.9   -146.8      1.45 0.132         0.0      0.0      0.0   1188        0
 284.5   -147.3      0.78 0.071         0.0      0.0      0.0   1203        0
 287.9   -147.2      0.83 0.075         0.0      0.0      0.0   1219        0
 291.0   -147.2      0.88 0.080         0.0      0.0      0.0   1234        0
 294.1   -147.7      0.42 0.038         0.0      0.0      0.0   1249        0
 297.4   -147.5      0.55 0.050         0.0      0.0      0.0   1264        0
 300.8   -147.4      0.68 0.062         0.0      0.0      0.0   1280        0
 304.4   -147.3      0.78 0.071         0.0      0.0      0.0   1295        0
 308.1   -147.0      1.06 0.096         0.0      0.0      0.0   1310        0
 311.5   -147.5      0.51 0.046         0.0      0.0      0.0   1326        0
 314.9   -147.5      0.57 0.052         0.0      0.0      0.0   1341        0
 318.5   -148.1     -0.04-0.004         0.0      0.0      0.0   1356        0
 321.9   -147.6      0.53 0.048         0.0      0.0      0.0   1372        0
 325.3   -147.5      0.60 0.054         0.0      0.0      0.0   1387        0
 328.7   -147.6      0.52 0.047         0.0      0.0      0.0   1402        0
 332.1   -147.4      0.70 0.064         0.0      0.0      0.0   1417        0
 335.8   -147.4      0.56 0.051         0.0      0.0      0.0   1433        0
 339.5   -147.6      0.38 0.034         0.0      0.0      0.0   1448        0
 342.9   -147.6      0.44 0.040         0.0      0.0      0.0   1463        0
 346.7   -148.1     -0.06-0.005         0.0      0.0      0.0   1479        0
 350.4   -147.7      0.39 0.035         0.0      0.0      0.0   1494        0
 353.8   -148.0      0.25 0.023         0.0      0.0      0.0   1509        0
 357.2   -147.4      0.84 0.076         0.0      0.0      0.0   1524        0
 360.9   -147.8      0.37 0.034         0.0      0.0      0.0   1540        0
 364.4   -147.1      1.18 0.107         0.0      0.0      0.0   1555        0
 367.8   -147.7      0.54 0.049         0.0      0.0      0.0   1570        0
 371.0   -147.7      0.48 0.044         0.0      0.0      0.0   1585        0
 374.7   -147.9      0.28 0.025         0.0      0.0      0.0   1601        0
 377.9   -148.1      0.10 0.009         0.0      0.0      0.0   1616        0
 381.4   -147.9      0.32 0.029         0.0      0.0      0.0   1631        0
 384.5   -147.9      0.38 0.034         0.0      0.0      0.0   1647        0
 387.7   -147.9      0.43 0.039         0.0      0.0      0.0   1662        0
 391.2   -147.9      0.64 0.058         0.0      0.0      0.0   1677        0
 394.7   -148.0      0.67 0.061         0.0      0.0      0.0   1693        0
 398.2   -147.9      0.94 0.085         0.0      0.0      0.0   1708        0
 401.9   -147.7      1.05 0.095         0.0      0.0      0.0   1723        0
 405.7   -147.8      1.04 0.094         0.0      0.0      0.0   1738        0
 409.2   -147.5      1.43 0.130         0.0      0.0      0.0   1754        0
 413.0   -147.9      1.05 0.095         0.0      0.0      0.0   1769        0
 416.8   -147.6      1.43 0.130         0.0      0.0      0.0   1784        0
 420.3   -148.0      0.98 0.089         0.0      0.0      0.0   1800        0
 424.1   -148.2      0.82 0.074         0.0      0.0      0.0   1815        0
 427.9   -148.4      0.75 0.068         0.0      0.0      0.0   1830        0
 431.7   -148.3      0.78 0.071         0.0      0.0      0.0   1845        0
 435.8   -147.7      1.38 0.125         0.0      0.0      0.0   1861        0
 439.6   -147.8      1.38 0.125         0.0      0.0      0.0   1876        0
 443.8   -148.1      0.92 0.083         0.0      0.0      0.0   1891        0
 447.6   -148.2      0.98 0.089         0.0      0.0      0.0   1907        0
 451.4   -147.8      1.47 0.133         0.0      0.0      0.0   1922        0
 455.0   -148.1      1.55 0.141         0.0      0.0      0.0   1937        0
 458.5   -147.6      2.12 0.192         0.0      0.0      0.0   1953        0
 462.1   -148.0      2.02 0.183         0.0      0.0      0.0   1968        0
 465.7   -148.2      1.78 0.162         0.0      0.0      0.0   1983        0
 469.2   -148.0      1.99 0.181         0.0      0.0      0.0   1999        0
 473.1   -148.1      1.79 0.162         0.0      0.0      0.0   2014        0
 477.0   -148.0      1.88 0.171         0.0      0.0      0.0   2029        0
 480.8   -147.9      2.02 0.183         0.0      0.0      0.0   2045        0
 484.7   -148.0      1.97 0.179         0.0      0.0      0.0   2060        0
 488.6   -148.0      2.26 0.205         0.0      0.0      0.0   2076        0
 492.2   -148.2      2.07 0.188         0.0      0.0      0.0   2091        0
 495.5   -148.0      2.35 0.213         0.0      0.0      0.0   2107        0
 498.5   -148.8      1.50 0.136         0.0      0.0      0.0   2122        0
 502.1   -147.9      2.47 0.224         0.0      0.0      0.0   2137        0
 505.7   -148.2      1.96 0.178         0.0      0.0      0.0   2152        0
 509.9   -148.1      2.22 0.201         0.0      0.0      0.0   2168        0
 513.6   -148.2      2.25 0.204         0.0      0.0      0.0   2183        0
 517.5   -148.5      2.18 0.198         0.0      0.0      0.0   2198        0
 521.4   -148.7      2.11 0.191         0.0      0.0      0.0   2214        0
 525.1   -148.7      2.20 0.200         0.0      0.0      0.0   2229        0
 528.7   -149.0      1.94 0.176         0.0      0.0      0.0   2245        0
 532.0   -148.8      2.07 0.188         0.0      0.0      0.0   2260        0
 535.4   -148.2      2.68 0.243         0.0      0.0      0.0   2275        0
 539.0   -148.1      2.84 0.258         0.0      0.0      0.0   2291        0
 542.4   -148.2      2.90 0.263         0.0      0.0      0.0   2306        0
 545.8   -148.3      2.74 0.249         0.0      0.0      0.0   2321        0
 549.1   -148.6      2.49 0.226         0.0      0.0      0.0   2337        0
 552.8   -148.9      2.24 0.203         0.0      0.0      0.0   2352        0
 556.8   -148.4      2.63 0.239         0.0      0.0      0.0   2367        0
 560.5   -149.0      2.12 0.192         0.0      0.0      0.0   2383        0
 563.8   -149.2      2.09 0.190         0.0      0.0      0.0   2398        0
 567.2   -148.9      2.44 0.221         0.0      0.0      0.0   2413        0
 570.9   -149.3      1.97 0.179         0.0      0.0      0.0   2429        0
 574.3   -149.8      1.63 0.148         0.0      0.0      0.0   2444        0
 577.4   -149.9      1.63 0.148         0.0      0.0      0.0   2460        0
 580.8   -150.8      0.68 0.062         0.0      0.0      0.0   2475        0
 584.2   -151.6     -0.19-0.017         0.0      0.0      0.0   2490        0
 587.6   -151.0      0.53 0.048         0.0      0.0      0.0   2506        0
 591.3   -151.4      0.32 0.029         0.0      0.0      0.0   2521        0
 595.0   -150.8      1.09 0.099         0.0      0.0      0.0   2537        0
 599.1   -151.3      0.81 0.074         0.0      0.0      0.0   2552        0
 603.1   -151.4      0.61 0.055         0.0      0.0      0.0   2567        0
 607.5   -151.4      0.58 0.053         0.0      0.0      0.0   2583        0
 611.9   -151.5      0.41 0.037         0.0      0.0      0.0   2598        0
 616.3   -151.3      0.71 0.064         0.0      0.0      0.0   2614        0
 620.6   -151.9     -0.15-0.014         0.0      0.0      0.0   2629        0
 625.0   -151.1      0.77 0.070         0.0      0.0      0.0   2644        0
 629.8   -151.5      0.73 0.066         0.0      0.0      0.0   2660        0
 633.9   -151.4      0.70 0.064         0.0      0.0      0.0   2675        0
 637.6   -151.3      0.82 0.074         0.0      0.0      0.0   2690        0
 641.7   -151.8      0.38 0.034         0.0      0.0      0.0   2706        0
 645.5   -151.6      0.49 0.044         0.0      0.0      0.0   2721        0
 649.3   -151.3      0.84 0.076         0.0      0.0      0.0   2737        0
 653.5   -151.9      0.28 0.025         0.0      0.0      0.0   2752        0
 657.6   -152.3     -0.24-0.022         0.0      0.0      0.0   2768        0
 661.4   -151.6      0.40 0.036         0.0      0.0      0.0   2783        0
 665.6   -151.8      0.22 0.020         0.0      0.0      0.0   2798        0
 669.7   -152.6     -0.56-0.051         0.0      0.0      0.0   2814        0
 674.2   -151.7      0.24 0.022         0.0      0.0      0.0   2829        0
 678.3   -151.4      0.73 0.066         0.0      0.0      0.0   2845        0
 682.2   -152.1      0.13 0.012         0.0      0.0      0.0   2860        0
 686.4   -151.9      0.27 0.025         0.0      0.0      0.0   2875        0
 690.2   -152.2      0.01 0.001         0.0      0.0      0.0   2891        0
 693.4   -152.1      0.15 0.014         0.0      0.0      0.0   2906        0
 697.0   -152.0      0.07 0.006         0.0      0.0      0.0   2922        0
 700.5   -151.6      0.42 0.038         0.0      0.0      0.0   2937        0
 704.4   -151.8      0.28 0.025         0.0      0.0      0.0   2952        0
 707.3   -152.2     -0.09-0.008         0.0      0.0      0.0   2968        0
 709.0   -152.0      0.16 0.015         0.0      0.0      0.0   2983        0
 709.6   -151.7      0.46 0.042         0.0      0.0      0.0   2999        0
 709.6   -151.9      0.26 0.024         0.0      0.0      0.0   3014        0
 709.0   -151.3      0.86 0.078         0.0      0.0      0.0   3029        0
 707.7   -151.4      0.76 0.069         0.0      0.0      0.0   3045        0
 706.0   -151.5      0.56 0.051         0.0      0.0      0.0   3061        0
 704.1   -151.7      0.43 0.039         0.0      0.0      0.0   3076        0
 701.5   -151.8      0.26 0.024         0.0      0.0      0.0   3091        0
 699.3   -151.5      0.52 0.047         0.0      0.0      0.0   3107        0
 696.7   -151.9      0.01 0.001         0.0      0.0      0.0   3122        0
 694.1   -151.8      0.35 0.032         0.0      0.0      0.0   3138        0
 690.9   -151.9      0.25 0.023         0.0      0.0      0.0   3153        0
 687.3   -150.9      1.30 0.118         0.0      0.0      0.0   3168        0
 684.1   -151.5      0.78 0.071         0.0      0.0      0.0   3184        0
 680.9   -151.6      0.57 0.052         0.0      0.0      0.0   3199        0
 677.7   -151.9      0.17 0.015         0.0      0.0      0.0   3215        0
 674.8   -151.3      0.64 0.058         0.0      0.0      0.0   3230        0
 671.6   -151.6      0.32 0.029         0.0      0.0      0.0   3246        0
 668.1   -151.5      0.24 0.022         0.0      0.0      0.0   3261        0
 664.6   -150.9      0.85 0.077         0.0      0.0      0.0   3276        0
 660.8   -151.2      0.44 0.040         0.0      0.0      0.0   3292        0
 657.6   -151.4      0.31 0.028         0.0      0.0      0.0   3307        0
 654.1   -151.1      0.54 0.049         0.0      0.0      0.0   3323        0
 650.6   -151.5      0.03 0.003         0.0      0.0      0.0   3338        0
 646.8   -151.5      0.11 0.010         0.0      0.0      0.0   3353        0
 643.6   -150.8      0.87 0.079         0.0      0.0      0.0   3369        0
 640.2   -150.8      0.97 0.088         0.0      0.0      0.0   3384        0
 636.4   -150.9      0.72 0.065         0.0      0.0      0.0   3400        0
 632.3   -150.7      1.11 0.101         0.0      0.0      0.0   3415        0
 628.5   -150.8      0.90 0.082         0.0      0.0      0.0   3430        0
 624.7   -151.0      0.72 0.065         0.0      0.0      0.0   3446        0
 620.6   -151.0      0.74 0.067         0.0      0.0      0.0   3461        0
 616.3   -150.7      0.91 0.083         0.0      0.0      0.0   3477        0
 612.2   -151.0      0.77 0.070         0.0      0.0      0.0   3492        0
 608.1   -151.8     -0.09-0.008         0.0      0.0      0.0   3507        0
 603.8   -151.1      0.46 0.042         0.0      0.0      0.0   3523        0
 600.3   -150.5      1.03 0.093         0.0      0.0      0.0   3538        0
 597.5   -150.9      0.66 0.060         0.0      0.0      0.0   3553        0
 595.0   -150.7      0.86 0.078         0.0      0.0      0.0   3569        0
 592.2   -151.1      0.16 0.015         0.0      0.0      0.0   3584        0
 589.1   -151.0      0.14 0.013         0.0      0.0      0.0   3600        0
 586.0   -150.7      0.30 0.027         0.0      0.0      0.0   3615        0
 582.9   -150.3      0.54 0.049         0.0      0.0      0.0   3630        0
 579.5   -150.1      0.56 0.051         0.0      0.0      0.0   3646        0
 575.8   -149.1      1.52 0.138         0.0      0.0      0.0   3661        0
 571.8   -148.9      1.70 0.154         0.0      0.0      0.0   3677        0
 567.8   -148.6      1.91 0.173         0.0      0.0      0.0   3692        0
 564.1   -149.2      1.26 0.114         0.0      0.0      0.0   3707        0
 560.8   -148.0      2.71 0.246         0.0      0.0      0.0   3723        0
 557.4   -148.5      2.12 0.192         0.0      0.0      0.0   3738        0
 554.6   -148.5      2.10 0.191         0.0      0.0      0.0   3753        0
 551.9   -148.6      1.95 0.177         0.0      0.0      0.0   3769        0
 548.8   -148.1      2.35 0.213         0.0      0.0      0.0   3784        0
 546.1   -148.4      1.89 0.172         0.0      0.0      0.0   3799        0
 542.7   -147.9      2.24 0.203         0.0      0.0      0.0   3815        0
 539.3   -148.3      1.63 0.148         0.0      0.0      0.0   3830        0
 536.3   -147.7      2.09 0.190         0.0      0.0      0.0   3845        0
 533.0   -147.5      2.38 0.216         0.0      0.0      0.0   3861        0
 529.9   -147.4      2.42 0.220         0.0      0.0      0.0   3876        0
 526.9   -147.8      2.01 0.182         0.0      0.0      0.0   3891        0
 523.9   -147.6      2.30 0.209         0.0      0.0      0.0   3907        0
 520.8   -147.0      3.06 0.278         0.0      0.0      0.0   3922        0
 517.5   -147.5      2.40 0.218         0.0      0.0      0.0   3937        0
 514.2   -147.3      2.62 0.238         0.0      0.0      0.0   3953        0
 510.6   -147.1      2.78 0.252         0.0      0.0      0.0   3968        0
 506.9   -146.9      2.77 0.251         0.0      0.0      0.0   3983        0
 503.3   -147.0      2.52 0.229         0.0      0.0      0.0   3998        0
 500.0   -147.2      2.36 0.214         0.0      0.0      0.0   4014        0
 496.4   -146.9      2.55 0.231         0.0      0.0      0.0   4029        0
 492.8   -146.5      2.74 0.249         0.0      0.0      0.0   4044        0
 489.5   -146.5      2.74 0.249         0.0      0.0      0.0   4060        0
 486.2   -146.7      2.52 0.229         0.0      0.0      0.0   4075        0
 482.6   -146.2      2.70 0.245         0.0      0.0      0.0   4091        0
 479.1   -145.8      2.98 0.270         0.0      0.0      0.0   4106        0
 474.9   -146.1      2.66 0.241         0.0      0.0      0.0   4121        0
 471.0   -146.1      2.57 0.233         0.0      0.0      0.0   4137        0
 467.1   -145.9      2.76 0.250         0.0      0.0      0.0   4152        0
 463.3   -145.9      2.64 0.240         0.0      0.0      0.0   4167        0
 460.0   -145.8      2.62 0.238         0.0      0.0      0.0   4182        0
 456.8   -145.6      2.60 0.236         0.0      0.0      0.0   4198        0
 453.5   -145.6      2.48 0.225         0.0      0.0      0.0   4213        0
 450.3   -145.9      2.06 0.187         0.0      0.0      0.0   4228        0
 447.0   -145.6      2.16 0.196         0.0      0.0      0.0   4243        0
 443.8   -145.2      2.60 0.236         0.0      0.0      0.0   4258        0
 440.2   -145.1      2.62 0.238         0.0      0.0      0.0   4274        0
 436.7   -145.6      2.19 0.199         0.0      0.0      0.0   4289        0
 433.2   -145.0      2.68 0.243         0.0      0.0      0.0   4304        0
 429.7   -144.6      2.92 0.265         0.0      0.0      0.0   4320        0
 426.1   -144.8      2.60 0.236         0.0      0.0      0.0   4335        0
 422.6   -144.6      2.95 0.268         0.0      0.0      0.0   4350        0
 419.1   -144.8      2.69 0.244         0.0      0.0      0.0   4365        0
 415.6   -144.9      2.48 0.225         0.0      0.0      0.0   4381        0
 412.1   -145.1      2.38 0.216         0.0      0.0      0.0   4396        0
 408.6   -144.6      2.89 0.262         0.0      0.0      0.0   4411        0
 405.1   -144.5      2.78 0.252         0.0      0.0      0.0   4426        0
 401.9   -144.7      2.49 0.226         0.0      0.0      0.0   4442        0
 398.4   -144.5      2.80 0.254         0.0      0.0      0.0   4457        0
 394.7   -144.6      2.60 0.236         0.0      0.0      0.0   4472        0
 391.2   -143.9      3.21 0.291         0.0      0.0      0.0   4487        0
 387.4   -143.7      3.38 0.307         0.0      0.0      0.0   4503        0
 383.7   -144.3      2.96 0.269         0.0      0.0      0.0   4518        0
 380.2   -144.3      2.77 0.251         0.0      0.0      0.0   4533        0
 376.8   -144.0      3.15 0.286         0.0      0.0      0.0   4548        0
 373.0   -144.1      3.04 0.276         0.0      0.0      0.0   4564        0
 369.6   -144.1      3.07 0.279         0.0      0.0      0.0   4579        0
 366.1   -144.0      3.10 0.281         0.0      0.0      0.0   4594        0
 362.4   -144.0      3.09 0.280         0.0      0.0      0.0   4609        0
 358.1   -144.1      2.92 0.265         0.0      0.0      0.0   4625        0
 353.8   -143.8      3.27 0.297         0.0      0.0      0.0   4640        0
 349.5   -143.6      3.46 0.314         0.0      0.0      0.0   4655        0
 345.5   -143.5      3.63 0.329         0.0      0.0      0.0   4670        0
 341.5   -143.6      3.65 0.331         0.0      0.0      0.0   4686        0
 337.8   -143.1      4.34 0.394         0.0      0.0      0.0   4701        0
 334.1   -143.1      4.14 0.376         0.0      0.0      0.0   4716        0
 330.4   -143.3      3.89 0.353         0.0      0.0      0.0   4731        0
 326.8   -143.3      3.92 0.356         0.0      0.0      0.0   4746        0
 322.8   -142.8      4.34 0.394         0.0      0.0      0.0   4762        0
 319.4   -142.8      4.46 0.405         0.0      0.0      0.0   4777        0
 315.7   -143.1      4.21 0.382         0.0      0.0      0.0   4792        0
 312.3   -142.7      4.69 0.426         0.0      0.0      0.0   4807        0
 308.7   -142.7      4.63 0.420         0.0      0.0      0.0   4823        0
 305.3   -142.8      4.61 0.418         0.0      0.0      0.0   4838        0
 301.9   -142.6      4.80 0.436         0.0      0.0      0.0   4853        0
 298.3   -142.6      4.77 0.433         0.0      0.0      0.0   4868        0
 294.6   -142.4      4.86 0.441         0.0      0.0      0.0   4883        0
 291.3   -142.2      5.04 0.457         0.0      0.0      0.0   4899        0
 287.6   -142.3      4.96 0.450         0.0      0.0      0.0   4914        0
 283.7   -141.9      5.24 0.475         0.0      0.0      0.0   4929        0
 280.1   -141.9      5.26 0.477         0.0      0.0      0.0   4944        0
 276.4   -142.1      5.06 0.459         0.0      0.0      0.0   4959        0
 273.1   -142.0      5.06 0.459         0.0      0.0      0.0   4975        0
 269.5   -141.7      5.45 0.495         0.0      0.0      0.0   4990        0
 265.9   -141.8      5.41 0.491         0.0      0.0      0.0   5005        0
 262.3   -141.6      5.62 0.510         0.0      0.0      0.0   5020        0
 258.7   -141.7      5.57 0.505         0.0      0.0      0.0   5035        0
 255.1   -141.6      5.79 0.525         0.0      0.0      0.0   5050        0
 251.5   -141.8      5.48 0.497         0.0      0.0      0.0   5065        0
 247.6   -141.1      6.26 0.568         0.0      0.0      0.0   5081        0
 244.3   -141.3      6.07 0.551         0.0      0.0      0.0   5096        0
 240.7   -141.2      6.19 0.562         0.0      0.0      0.0   5111        0
 237.4   -141.2      6.18 0.561         0.0      0.0      0.0   5126        0
 233.8   -141.1      6.34 0.575         0.0      0.0      0.0   5141        0
 230.2   -141.0      6.45 0.585         0.0      0.0      0.0   5156        0
 226.7   -140.8      6.73 0.611         0.0      0.0      0.0   5171        0
 223.4   -140.5      7.06 0.641         0.0      0.0      0.0   5186        0
 219.8   -140.8      6.79 0.616         0.0      0.0      0.0   5202        0
 216.5   -140.9      6.71 0.609         0.0      0.0      0.0   5217        0
 213.3   -140.5      7.10 0.644         0.0      0.0      0.0   5232        0
 210.0   -140.6      7.00 0.635         0.0      0.0      0.0   5247        0
 206.7   -140.5      7.08 0.642         0.0      0.0      0.0   5262        0
 203.4   -139.9      7.58 0.688         0.0      0.0      0.0   5277        0
 199.9   -140.2      7.30 0.662         0.0      0.0      0.0   5292        0
 196.4   -139.8      7.64 0.693         0.0      0.0      0.0   5307        0
 193.1   -139.7      7.85 0.712         0.0      0.0      0.0   5322        0
 189.8   -139.5      8.02 0.728         0.0      0.0      0.0   5337        0
 186.9   -139.8      7.75 0.703         0.0      0.0      0.0   5352        0
 183.9   -139.5      8.07 0.732         0.0      0.0      0.0   5367        0
 180.6   -139.7      7.89 0.716         0.0      0.0      0.0   5382        0
 177.4   -139.8      7.71 0.700         0.0      0.0      0.0   5398        0
 174.4   -139.0      8.74 0.793         0.0      0.0      0.0   5413        0
 171.2   -139.6      8.15 0.740         0.0      0.0      0.0   5428        0
 168.0   -139.4      8.29 0.752         0.0      0.0      0.0   5443        0
 165.0   -139.0      8.67 0.787         0.0      0.0      0.0   5458        0
 161.8   -139.0      8.78 0.797         0.0      0.0      0.0   5473        0
 158.8   -138.7      8.93 0.810         0.0      0.0      0.0   5488        0
 152.9   -138.7      9.15 0.830         0.0      0.0      0.0   5503        0
 149.7   -138.8      8.92 0.809         0.0      0.0      0.0   5518        0
 145.9   -138.4      9.26 0.840         0.0      0.0      0.0   5533        0
 141.7   -138.5      9.07 0.823         0.0      0.0      0.0   5548        0
 138.7   -138.8      8.93 0.810         0.0      0.0      0.0   5563        0
 136.1   -138.2      9.52 0.864         0.0      0.0      0.0   5578        0
 127.8   -138.0      9.86 0.895         0.0      0.0      0.0   5593        0
 123.8   -137.9      9.83 0.892         0.0      0.0      0.0   5608        0
 121.4   -138.0      9.84 0.893         0.0      0.0      0.0   5623        0
 118.2   -137.5     10.46 0.949         0.0      0.0      0.0   5638        0
 116.1   -137.7     10.11 0.917         0.0      0.0      0.0   5653        0
 114.0   -137.5     10.34 0.938         0.0      0.0      0.0   5668        0
 112.4   -137.4     10.44 0.947         0.0      0.0      0.0   5683        0
 110.8   -137.5     10.50 0.953         0.0      0.0      0.0   5698        0
 109.5   -136.9     11.02 1.000         0.0      0.0      0.0   5713        0
 107.9   -137.0     10.91 0.990         0.0      0.0      0.0   5728        0
 106.3   -137.1     10.79 0.979         0.0      0.0      0.0   5743        0
 104.8   -137.2     10.70 0.971         0.0      0.0      0.0   5758        0
 102.9   -136.9     11.00 0.998         0.0      0.0      0.0   5773        0
 101.1   -136.9     11.00 0.998         0.0      0.0      0.0   5788        0
  99.2   -137.1     10.80 0.980         0.0      0.0      0.0   5803        0
