# Supplementary material for: Magnetic signatures of a creosote oil contaminated site: case study in São Paulo, Brazil
Source: Sci Rep. 2022 Dec 17;12:21853. doi: 10.1038/s41598-022-23493-2 (PMC9759522; doi:10.1038/s41598-022-23493-2)
Supplement: Supplementary file 2 — Supplementary Information 2. [file 41598_2022_23493_MOESM2_ESM.zip › thermomagnetic/SD23_uncont/SD23_3_9.CUR]

  TEMP    TSUSC     CSUSC NSUSC       BULKS    FERRT    FERRB   TIME   AP868F
  29.0   -145.7      3.34 0.246         0.0      0.0      0.0      0      0.0
  29.8   -146.5      2.54 0.187         0.0      0.0      0.0     16    0.000
  32.9   -146.7      2.42 0.178         0.0      0.0      0.0     32    0.000
  37.6   -146.7      2.48 0.182         0.0      0.0      0.0     47    0.000
  43.0   -146.6      2.56 0.188         0.0      0.0      0.0     62        5
  48.2   -146.3      2.76 0.203         0.0      0.0      0.0     77    0/300
  53.1   -146.5      2.45 0.180         0.0      0.0      0.0     92        0
  57.8   -146.6      2.44 0.179         0.0      0.0      0.0    108        0
  62.2   -146.4      2.56 0.188         0.0      0.0      0.0    123        0
  66.4   -146.8      2.18 0.160         0.0      0.0      0.0    138     0.00
  70.3   -146.3      2.65 0.195         0.0      0.0      0.0    153     0.00
  74.0   -146.9      1.95 0.143         0.0      0.0      0.0    168     0.00
  77.4   -146.4      2.46 0.181         0.0      0.0      0.0    184     0.00
  80.8   -146.7      2.07 0.152         0.0      0.0      0.0    199     0.00
  83.7   -146.7      2.01 0.148         0.0      0.0      0.0    214     0.00
  86.6   -146.7      2.21 0.163         0.0      0.0      0.0    229     0.00
  89.5   -146.7      2.16 0.159         0.0      0.0      0.0    245     0.00
  92.4   -146.9      2.01 0.148         0.0      0.0      0.0    260     0.00
  95.0   -146.5      2.42 0.178         0.0      0.0      0.0    275     0.00
  97.6   -146.5      2.40 0.176         0.0      0.0      0.0    290         
 100.3   -146.4      2.41 0.177         0.0      0.0      0.0    306         
 102.9   -146.5      2.34 0.172         0.0      0.0      0.0    321         
 105.8   -146.8      2.02 0.149         0.0      0.0      0.0    336  454.599
 108.5   -147.0      1.80 0.132         0.0      0.0      0.0    351  676.182
 111.1   -147.0      1.74 0.128         0.0      0.0      0.0    367      271
 114.0   -146.6      2.16 0.159         0.0      0.0      0.0    382     0.99
 116.9   -146.9      1.80 0.132         0.0      0.0      0.0    397       99
 119.6   -146.7      1.94 0.143         0.0      0.0      0.0    412      133
 122.2   -146.6      2.06 0.151         0.0      0.0      0.0    427        0
 124.9   -146.9      1.89 0.139         0.0      0.0      0.0    443    0.000
 127.5   -146.7      2.25 0.165         0.0      0.0      0.0    458    0.000
 130.2   -146.6      2.26 0.166         0.0      0.0      0.0    473        0
 135.8   -146.8      2.06 0.151         0.0      0.0      0.0    504     0.00
 138.7   -146.7      2.03 0.149         0.0      0.0      0.0    519        0
 141.7   -146.6      2.06 0.151         0.0      0.0      0.0    534        0
 144.9   -146.3      2.37 0.174         0.0      0.0      0.0    549        0
 148.4   -146.3      2.28 0.168         0.0      0.0      0.0    564        0
 151.6   -147.0      1.70 0.125         0.0      0.0      0.0    580      0.0
 154.8   -146.2      2.37 0.174         0.0      0.0      0.0    595      0.0
 158.3   -146.6      1.82 0.134         0.0      0.0      0.0    610      0.0
 161.5   -146.5      1.96 0.144         0.0      0.0      0.0    625      0.0
 164.5   -146.3      2.19 0.161         0.0      0.0      0.0    641      0.0
 167.4   -146.8      1.54 0.113         0.0      0.0      0.0    656      0.0
 170.6   -146.3      2.46 0.181         0.0      0.0      0.0    671      0.0
 173.6   -146.7      2.02 0.149         0.0      0.0      0.0    686      0.0
 176.9   -146.5      2.26 0.166         0.0      0.0      0.0    702      0.0
 179.8   -146.2      2.54 0.187         0.0      0.0      0.0    717      0.0
 183.1   -146.4      2.17 0.160         0.0      0.0      0.0    732        0
 186.6   -146.8      1.71 0.126         0.0      0.0      0.0    747        0
 189.8   -146.8      1.74 0.128         0.0      0.0      0.0    763        0
 192.8   -146.7      1.80 0.132         0.0      0.0      0.0    778        0
 196.1   -146.5      2.11 0.155         0.0      0.0      0.0    793        0
 199.3   -146.4      2.18 0.160         0.0      0.0      0.0    808        0
 202.9   -146.7      1.76 0.129         0.0      0.0      0.0    824        0
 206.2   -146.7      1.78 0.131         0.0      0.0      0.0    839        0
 209.2   -146.3      2.11 0.155         0.0      0.0      0.0    854        0
 212.2   -146.1      2.26 0.166         0.0      0.0      0.0    869        0
 214.9   -146.7      1.61 0.118         0.0      0.0      0.0    885        0
 217.9   -146.4      1.93 0.142         0.0      0.0      0.0    900        0
 220.9   -146.1      2.30 0.169         0.0      0.0      0.0    915        0
 224.5   -147.0      1.35 0.099         0.0      0.0      0.0    930        0
 228.0   -146.5      1.70 0.125         0.0      0.0      0.0    945        0
 231.6   -146.4      1.90 0.140         0.0      0.0      0.0    961        0
 234.9   -146.3      2.03 0.149         0.0      0.0      0.0    976        0
 237.9   -146.4      1.92 0.141         0.0      0.0      0.0    991        0
 241.2   -146.0      2.28 0.168         0.0      0.0      0.0   1007        0
 245.1   -146.1      2.20 0.162         0.0      0.0      0.0   1022        0
 248.7   -146.5      1.71 0.126         0.0      0.0      0.0   1037        0
 252.3   -146.3      1.90 0.140         0.0      0.0      0.0   1052        0
 255.9   -146.3      1.77 0.130         0.0      0.0      0.0   1068        0
 259.8   -146.1      2.01 0.148         0.0      0.0      0.0   1083        0
 263.1   -146.2      2.02 0.149         0.0      0.0      0.0   1098        0
 266.4   -146.5      1.59 0.117         0.0      0.0      0.0   1113        0
 269.5   -146.4      1.88 0.138         0.0      0.0      0.0   1129        0
 272.5   -146.1      2.18 0.160         0.0      0.0      0.0   1144        0
 275.9   -146.7      1.49 0.110         0.0      0.0      0.0   1159        0
 279.0   -146.3      1.82 0.134         0.0      0.0      0.0   1175        0
 282.3   -146.3      1.98 0.146         0.0      0.0      0.0   1190        0
 285.7   -146.1      1.93 0.142         0.0      0.0      0.0   1205        0
 289.3   -146.1      1.91 0.140         0.0      0.0      0.0   1220        0
 292.9   -146.3      1.80 0.132         0.0      0.0      0.0   1236        0
 296.3   -146.0      2.15 0.158         0.0      0.0      0.0   1251        0
 299.9   -146.3      1.71 0.126         0.0      0.0      0.0   1266        0
 303.3   -146.2      1.90 0.140         0.0      0.0      0.0   1281        0
 307.0   -146.0      2.08 0.153         0.0      0.0      0.0   1297        0
 310.4   -145.6      2.44 0.179         0.0      0.0      0.0   1312        0
 313.7   -146.2      1.79 0.132         0.0      0.0      0.0   1327        0
 317.4   -145.7      2.36 0.174         0.0      0.0      0.0   1343        0
 320.8   -145.5      2.56 0.188         0.0      0.0      0.0   1358        0
 324.5   -145.0      3.10 0.228         0.0      0.0      0.0   1373        0
 327.6   -145.4      2.68 0.197         0.0      0.0      0.0   1388        0
 331.0   -145.2      2.94 0.216         0.0      0.0      0.0   1404        0
 334.4   -145.7      2.39 0.176         0.0      0.0      0.0   1419        0
 337.8   -145.1      2.80 0.206         0.0      0.0      0.0   1434        0
 341.5   -145.7      2.28 0.168         0.0      0.0      0.0   1449        0
 344.9   -145.6      2.48 0.182         0.0      0.0      0.0   1465        0
 348.7   -145.5      2.54 0.187         0.0      0.0      0.0   1480        0
 352.4   -145.4      2.71 0.199         0.0      0.0      0.0   1495        0
 355.8   -145.5      2.85 0.210         0.0      0.0      0.0   1511        0
 359.2   -145.1      3.14 0.231         0.0      0.0      0.0   1526        0
 362.7   -145.8      2.34 0.172         0.0      0.0      0.0   1541        0
 366.1   -145.4      2.91 0.214         0.0      0.0      0.0   1557        0
 369.6   -145.4      2.83 0.208         0.0      0.0      0.0   1572        0
 373.0   -145.1      3.04 0.224         0.0      0.0      0.0   1587        0
 376.8   -145.1      3.08 0.226         0.0      0.0      0.0   1602        0
 380.5   -145.3      2.92 0.215         0.0      0.0      0.0   1618        0
 384.3   -145.1      3.14 0.231         0.0      0.0      0.0   1633        0
 388.3   -145.1      3.33 0.245         0.0      0.0      0.0   1648        0
 392.4   -145.4      3.18 0.234         0.0      0.0      0.0   1663        0
 396.4   -145.1      3.66 0.269         0.0      0.0      0.0   1679        0
 399.9   -145.0      3.74 0.275         0.0      0.0      0.0   1694        0
 402.8   -144.9      3.86 0.284         0.0      0.0      0.0   1709        0
 406.0   -145.3      3.55 0.261         0.0      0.0      0.0   1724        0
 409.2   -144.8      4.13 0.304         0.0      0.0      0.0   1740        0
 412.4   -145.0      3.94 0.290         0.0      0.0      0.0   1755        0
 415.6   -145.1      3.91 0.288         0.0      0.0      0.0   1770        0
 419.1   -145.4      3.58 0.263         0.0      0.0      0.0   1786        0
 422.3   -145.5      3.51 0.258         0.0      0.0      0.0   1801        0
 425.8   -145.0      4.11 0.302         0.0      0.0      0.0   1816        0
 429.1   -145.0      4.13 0.304         0.0      0.0      0.0   1832        0
 432.3   -145.4      3.67 0.270         0.0      0.0      0.0   1847        0
 435.5   -144.9      4.18 0.307         0.0      0.0      0.0   1863        0
 438.8   -145.6      3.57 0.263         0.0      0.0      0.0   1878        0
 442.0   -145.2      4.03 0.296         0.0      0.0      0.0   1893        0
 445.2   -145.2      3.78 0.278         0.0      0.0      0.0   1908        0
 448.5   -144.7      4.50 0.331         0.0      0.0      0.0   1923        0
 451.7   -145.0      4.28 0.315         0.0      0.0      0.0   1939        0
 455.6   -145.4      4.30 0.316         0.0      0.0      0.0   1954        0
 459.1   -145.5      4.25 0.313         0.0      0.0      0.0   1969        0
 462.4   -145.0      5.04 0.371         0.0      0.0      0.0   1985        0
 465.7   -145.5      4.48 0.329         0.0      0.0      0.0   2000        0
 469.2   -145.2      4.79 0.352         0.0      0.0      0.0   2015        0
 472.8   -145.4      4.49 0.330         0.0      0.0      0.0   2031        0
 476.4   -145.2      4.68 0.344         0.0      0.0      0.0   2046        0
 480.2   -145.1      4.76 0.350         0.0      0.0      0.0   2061        0
 483.8   -145.0      4.96 0.365         0.0      0.0      0.0   2077        0
 487.7   -145.4      4.80 0.353         0.0      0.0      0.0   2092        0
 491.3   -145.1      5.15 0.379         0.0      0.0      0.0   2107        0
 494.6   -145.1      5.23 0.385         0.0      0.0      0.0   2123        0
 497.9   -144.9      5.40 0.397         0.0      0.0      0.0   2138        0
 501.2   -145.4      4.88 0.359         0.0      0.0      0.0   2153        0
 504.8   -146.0      4.20 0.309         0.0      0.0      0.0   2169        0
 508.4   -145.3      4.99 0.367         0.0      0.0      0.0   2184        0
 512.7   -145.4      5.03 0.370         0.0      0.0      0.0   2199        0
 516.6   -145.2      5.43 0.399         0.0      0.0      0.0   2215        0
 520.5   -145.4      5.38 0.396         0.0      0.0      0.0   2230        0
 524.2   -145.7      5.17 0.380         0.0      0.0      0.0   2246        0
 528.1   -145.3      5.63 0.414         0.0      0.0      0.0   2261        0
 531.1   -145.4      5.47 0.402         0.0      0.0      0.0   2276        0
 534.5   -145.8      5.08 0.374         0.0      0.0      0.0   2292        0
 537.8   -145.1      5.83 0.429         0.0      0.0      0.0   2307        0
 541.5   -145.1      5.97 0.439         0.0      0.0      0.0   2322        0
 544.8   -145.6      5.44 0.400         0.0      0.0      0.0   2338        0
 548.5   -146.0      5.09 0.374         0.0      0.0      0.0   2353        0
 552.5   -146.1      5.03 0.370         0.0      0.0      0.0   2368        0
 556.5   -145.1      5.94 0.437         0.0      0.0      0.0   2384        0
 560.1   -146.1      5.01 0.368         0.0      0.0      0.0   2399        0
 563.8   -146.7      4.59 0.338         0.0      0.0      0.0   2415        0
 567.5   -146.5      4.85 0.357         0.0      0.0      0.0   2430        0
 570.6   -146.4      4.87 0.358         0.0      0.0      0.0   2445        0
 574.0   -146.3      5.12 0.376         0.0      0.0      0.0   2460        0
 577.4   -147.2      4.33 0.318         0.0      0.0      0.0   2476        0
 580.8   -147.7      3.78 0.278         0.0      0.0      0.0   2491        0
 584.5   -148.8      2.61 0.192         0.0      0.0      0.0   2506        0
 587.6   -149.0      2.53 0.186         0.0      0.0      0.0   2522        0
 591.0   -149.8      1.81 0.133         0.0      0.0      0.0   2537        0
 594.4   -150.0      1.86 0.137         0.0      0.0      0.0   2553        0
 597.5   -149.7      2.33 0.171         0.0      0.0      0.0   2568        0
 601.3   -150.5      1.49 0.110         0.0      0.0      0.0   2583        0
 605.0   -151.1      0.88 0.065         0.0      0.0      0.0   2599        0
 609.4   -151.2      0.73 0.054         0.0      0.0      0.0   2614        0
 614.1   -150.9      1.09 0.080         0.0      0.0      0.0   2630        0
 618.8   -151.3      0.51 0.038         0.0      0.0      0.0   2645        0
 623.8   -150.7      1.17 0.086         0.0      0.0      0.0   2661        0
 628.8   -151.0      1.18 0.087         0.0      0.0      0.0   2676        0
 633.5   -150.5      1.60 0.118         0.0      0.0      0.0   2691        0
 638.3   -151.1      1.02 0.075         0.0      0.0      0.0   2707        0
 642.7   -151.6      0.60 0.044         0.0      0.0      0.0   2722        0
 646.8   -150.5      1.57 0.115         0.0      0.0      0.0   2737        0
 650.9   -151.3      0.85 0.063         0.0      0.0      0.0   2753        0
 655.1   -151.0      1.06 0.078         0.0      0.0      0.0   2768        0
 659.2   -151.1      0.95 0.070         0.0      0.0      0.0   2784        0
 663.3   -151.0      0.97 0.071         0.0      0.0      0.0   2799        0
 667.5   -151.2      0.83 0.061         0.0      0.0      0.0   2814        0
 671.6   -151.4      0.65 0.048         0.0      0.0      0.0   2830        0
 676.1   -151.1      0.80 0.059         0.0      0.0      0.0   2845        0
 680.3   -151.3      0.91 0.067         0.0      0.0      0.0   2861        0
 684.4   -150.7      1.59 0.117         0.0      0.0      0.0   2876        0
 688.6   -151.5      0.70 0.051         0.0      0.0      0.0   2891        0
 692.2   -151.3      0.92 0.068         0.0      0.0      0.0   2907        0
 695.7   -150.6      1.67 0.123         0.0      0.0      0.0   2922        0
 699.3   -151.1      0.87 0.064         0.0      0.0      0.0   2937        0
 702.8   -151.9      0.22 0.016         0.0      0.0      0.0   2953        0
 705.4   -151.2      0.87 0.064         0.0      0.0      0.0   2968        0
 706.7   -151.0      1.10 0.081         0.0      0.0      0.0   2984        0
 707.3   -151.8      0.31 0.023         0.0      0.0      0.0   2999        0
 707.7   -151.9      0.26 0.019         0.0      0.0      0.0   3015        0
 707.0   -151.5      0.69 0.051         0.0      0.0      0.0   3030        0
 705.7   -151.2      0.84 0.062         0.0      0.0      0.0   3045        0
 704.1   -150.8      1.33 0.098         0.0      0.0      0.0   3061        0
 702.5   -151.6      0.48 0.035         0.0      0.0      0.0   3076        0
 699.9   -151.3      0.73 0.054         0.0      0.0      0.0   3092        0
 697.6   -150.9      1.04 0.076         0.0      0.0      0.0   3107        0
 695.1   -151.3      0.80 0.059         0.0      0.0      0.0   3122        0
 692.2   -150.9      1.23 0.090         0.0      0.0      0.0   3138        0
 688.9   -150.7      1.51 0.111         0.0      0.0      0.0   3153        0
 685.4   -150.8      1.41 0.104         0.0      0.0      0.0   3169        0
 682.5   -151.5      0.82 0.060         0.0      0.0      0.0   3184        0
 679.3   -150.8      1.32 0.097         0.0      0.0      0.0   3199        0
 676.4   -151.1      0.93 0.068         0.0      0.0      0.0   3215        0
 673.2   -150.8      1.06 0.078         0.0      0.0      0.0   3230        0
 670.0   -151.2      0.71 0.052         0.0      0.0      0.0   3246        0
 666.8   -150.7      0.98 0.072         0.0      0.0      0.0   3261        0
 663.3   -150.7      1.05 0.077         0.0      0.0      0.0   3277        0
 660.1   -151.6      0.03 0.002         0.0      0.0      0.0   3292        0
 656.6   -150.7      1.01 0.074         0.0      0.0      0.0   3307        0
 653.5   -150.6      1.03 0.076         0.0      0.0      0.0   3323        0
 650.0   -150.4      1.12 0.082         0.0      0.0      0.0   3338        0
 646.5   -150.8      0.82 0.060         0.0      0.0      0.0   3353        0
 643.3   -150.6      1.07 0.079         0.0      0.0      0.0   3369        0
 639.9   -150.6      1.18 0.087         0.0      0.0      0.0   3384        0
 636.4   -150.7      0.92 0.068         0.0      0.0      0.0   3400        0
 633.2   -150.4      1.39 0.102         0.0      0.0      0.0   3415        0
 630.1   -150.8      0.85 0.063         0.0      0.0      0.0   3431        0
 626.9   -151.0      0.71 0.052         0.0      0.0      0.0   3446        0
 623.5   -150.8      0.93 0.068         0.0      0.0      0.0   3461        0
 620.0   -150.6      1.15 0.085         0.0      0.0      0.0   3477        0
 616.6   -150.7      0.92 0.068         0.0      0.0      0.0   3492        0
 613.1   -150.3      1.45 0.107         0.0      0.0      0.0   3507        0
 609.4   -150.9      0.82 0.060         0.0      0.0      0.0   3523        0
 605.6   -150.3      1.31 0.096         0.0      0.0      0.0   3538        0
 601.6   -149.9      1.65 0.121         0.0      0.0      0.0   3554        0
 598.2   -149.8      1.76 0.129         0.0      0.0      0.0   3569        0
 594.7   -149.5      1.88 0.138         0.0      0.0      0.0   3584        0
 591.0   -149.2      2.02 0.149         0.0      0.0      0.0   3600        0
 587.3   -148.7      2.37 0.174         0.0      0.0      0.0   3615        0
 582.9   -147.7      3.14 0.231         0.0      0.0      0.0   3631        0
 578.9   -146.6      4.11 0.302         0.0      0.0      0.0   3646        0
 574.9   -145.6      5.06 0.372         0.0      0.0      0.0   3661        0
 570.6   -145.3      5.26 0.387         0.0      0.0      0.0   3676        0
 566.3   -144.4      6.10 0.449         0.0      0.0      0.0   3692        0
 562.3   -144.3      6.37 0.468         0.0      0.0      0.0   3707        0
 558.6   -144.3      6.35 0.467         0.0      0.0      0.0   3722        0
 554.9   -144.1      6.50 0.478         0.0      0.0      0.0   3738        0
 551.6   -143.7      6.85 0.504         0.0      0.0      0.0   3753        0
 548.2   -143.7      6.73 0.495         0.0      0.0      0.0   3768        0
 545.1   -143.4      6.85 0.504         0.0      0.0      0.0   3784        0
 541.8   -143.4      6.71 0.493         0.0      0.0      0.0   3799        0
 538.4   -142.8      7.08 0.521         0.0      0.0      0.0   3814        0
 535.1   -142.7      7.03 0.517         0.0      0.0      0.0   3829        0
 532.0   -142.7      7.18 0.528         0.0      0.0      0.0   3845        0
 529.0   -141.8      8.01 0.589         0.0      0.0      0.0   3860        0
 526.0   -141.6      8.21 0.604         0.0      0.0      0.0   3875        0
 522.6   -140.6      9.32 0.685         0.0      0.0      0.0   3891        0
 519.3   -141.0      9.11 0.670         0.0      0.0      0.0   3906        0
 516.0   -140.7      9.16 0.674         0.0      0.0      0.0   3921        0
 512.4   -139.6     10.32 0.759         0.0      0.0      0.0   3936        0
 508.7   -139.5     10.35 0.761         0.0      0.0      0.0   3952        0
 505.1   -138.8     10.77 0.792         0.0      0.0      0.0   3967        0
 501.2   -138.3     11.14 0.819         0.0      0.0      0.0   3982        0
 497.6   -137.5     12.06 0.887         0.0      0.0      0.0   3998        0
 494.0   -137.2     12.19 0.896         0.0      0.0      0.0   4013        0
 490.4   -137.3     11.81 0.868         0.0      0.0      0.0   4028        0
 487.1   -136.9     12.33 0.907         0.0      0.0      0.0   4044        0
 483.5   -136.5     12.43 0.914         0.0      0.0      0.0   4059        0
 480.2   -136.5     12.29 0.904         0.0      0.0      0.0   4074        0
 476.7   -136.0     12.71 0.935         0.0      0.0      0.0   4089        0
 472.8   -136.3     12.45 0.915         0.0      0.0      0.0   4105        0
 468.9   -136.3     12.33 0.907         0.0      0.0      0.0   4120        0
 465.1   -135.8     12.85 0.945         0.0      0.0      0.0   4135        0
 461.2   -136.1     12.38 0.910         0.0      0.0      0.0   4150        0
 457.7   -135.9     12.44 0.915         0.0      0.0      0.0   4166        0
 454.4   -135.9     12.16 0.894         0.0      0.0      0.0   4181        0
 450.9   -136.1     11.88 0.874         0.0      0.0      0.0   4196        0
 447.6   -136.3     11.49 0.845         0.0      0.0      0.0   4211        0
 444.1   -136.0     11.81 0.868         0.0      0.0      0.0   4227        0
 440.5   -135.9     11.82 0.869         0.0      0.0      0.0   4242        0
 436.7   -136.1     11.69 0.860         0.0      0.0      0.0   4257        0
 432.9   -136.3     11.38 0.837         0.0      0.0      0.0   4273        0
 429.4   -135.7     11.81 0.868         0.0      0.0      0.0   4288        0
 425.8   -136.1     11.29 0.830         0.0      0.0      0.0   4303        0
 422.6   -136.1     11.45 0.842         0.0      0.0      0.0   4318        0
 418.8   -136.1     11.39 0.838         0.0      0.0      0.0   4334        0
 415.0   -135.9     11.46 0.843         0.0      0.0      0.0   4349        0
 411.5   -136.3     11.19 0.823         0.0      0.0      0.0   4364        0
 408.0   -135.9     11.59 0.852         0.0      0.0      0.0   4379        0
 404.3   -136.0     11.26 0.828         0.0      0.0      0.0   4395        0
 400.8   -135.8     11.35 0.835         0.0      0.0      0.0   4410        0
 397.3   -135.9     11.41 0.839         0.0      0.0      0.0   4425        0
 393.8   -135.6     11.58 0.851         0.0      0.0      0.0   4441        0
 390.3   -136.0     11.09 0.815         0.0      0.0      0.0   4456        0
 386.9   -135.8     11.27 0.829         0.0      0.0      0.0   4471        0
 383.7   -135.9     11.36 0.835         0.0      0.0      0.0   4486        0
 380.2   -136.2     10.87 0.799         0.0      0.0      0.0   4501        0
 376.5   -135.7     11.45 0.842         0.0      0.0      0.0   4517        0
 373.0   -135.9     11.24 0.826         0.0      0.0      0.0   4532        0
 369.6   -136.1     11.07 0.814         0.0      0.0      0.0   4547        0
 365.5   -135.8     11.29 0.830         0.0      0.0      0.0   4562        0
 362.1   -135.3     11.79 0.867         0.0      0.0      0.0   4577        0
 358.4   -135.6     11.43 0.840         0.0      0.0      0.0   4593        0
 354.9   -135.5     11.48 0.844         0.0      0.0      0.0   4608        0
 351.2   -136.1     10.96 0.806         0.0      0.0      0.0   4623        0
 347.5   -135.8     11.30 0.831         0.0      0.0      0.0   4638        0
 344.1   -135.6     11.59 0.852         0.0      0.0      0.0   4654        0
 340.4   -136.0     11.34 0.834         0.0      0.0      0.0   4669        0
 336.7   -135.6     11.65 0.857         0.0      0.0      0.0   4684        0
 333.0   -135.6     11.63 0.855         0.0      0.0      0.0   4699        0
 329.6   -135.9     11.28 0.829         0.0      0.0      0.0   4714        0
 326.2   -135.8     11.43 0.840         0.0      0.0      0.0   4730        0
 322.5   -135.4     11.73 0.863         0.0      0.0      0.0   4745        0
 319.1   -135.5     11.77 0.865         0.0      0.0      0.0   4760        0
 315.7   -135.6     11.71 0.861         0.0      0.0      0.0   4775        0
 312.6   -136.1     11.29 0.830         0.0      0.0      0.0   4791        0
 309.2   -135.7     11.64 0.856         0.0      0.0      0.0   4806        0
 305.9   -135.4     12.00 0.882         0.0      0.0      0.0   4821        0
 302.5   -135.6     11.80 0.868         0.0      0.0      0.0   4836        0
 299.1   -135.5     11.88 0.874         0.0      0.0      0.0   4851        0
 295.5   -135.3     11.99 0.882         0.0      0.0      0.0   4866        0
 291.8   -135.5     11.74 0.863         0.0      0.0      0.0   4882        0
 288.5   -135.4     11.86 0.872         0.0      0.0      0.0   4897        0
 284.8   -134.9     12.26 0.901         0.0      0.0      0.0   4912        0
 281.2   -135.6     11.53 0.848         0.0      0.0      0.0   4927        0
 277.8   -135.4     11.76 0.865         0.0      0.0      0.0   4942        0
 274.5   -135.5     11.66 0.857         0.0      0.0      0.0   4958        0
 270.9   -135.3     11.69 0.860         0.0      0.0      0.0   4973        0
 267.3   -135.2     12.00 0.882         0.0      0.0      0.0   4988        0
 263.9   -135.1     12.15 0.893         0.0      0.0      0.0   5003        0
 260.6   -135.4     11.83 0.870         0.0      0.0      0.0   5018        0
 257.3   -135.5     11.79 0.867         0.0      0.0      0.0   5033        0
 253.9   -135.4     12.03 0.885         0.0      0.0      0.0   5048        0
 250.3   -135.4     11.86 0.872         0.0      0.0      0.0   5063        0
 247.0   -135.3     12.07 0.887         0.0      0.0      0.0   5078        0
 243.4   -135.1     12.27 0.902         0.0      0.0      0.0   5094        0
 239.9   -135.2     12.19 0.896         0.0      0.0      0.0   5109        0
 236.8   -135.1     12.28 0.903         0.0      0.0      0.0   5124        0
 233.5   -135.2     12.24 0.900         0.0      0.0      0.0   5139        0
 230.0   -135.2     12.25 0.901         0.0      0.0      0.0   5154        0
 226.4   -135.3     12.24 0.900         0.0      0.0      0.0   5169        0
 222.8   -135.2     12.36 0.909         0.0      0.0      0.0   5184        0
 219.5   -135.3     12.30 0.904         0.0      0.0      0.0   5200        0
 216.3   -135.4     12.21 0.898         0.0      0.0      0.0   5215        0
 212.7   -135.3     12.30 0.904         0.0      0.0      0.0   5230        0
 209.4   -135.2     12.40 0.912         0.0      0.0      0.0   5245        0
 205.9   -134.5     13.07 0.961         0.0      0.0      0.0   5260        0
 202.1   -135.1     12.35 0.908         0.0      0.0      0.0   5275        0
 198.8   -135.3     12.20 0.897         0.0      0.0      0.0   5290        0
 195.3   -134.9     12.53 0.921         0.0      0.0      0.0   5305        0
 192.3   -135.0     12.57 0.924         0.0      0.0      0.0   5320        0
 189.3   -135.0     12.52 0.921         0.0      0.0      0.0   5335        0
 186.3   -135.3     12.25 0.901         0.0      0.0      0.0   5350        0
 183.6   -134.8     12.77 0.939         0.0      0.0      0.0   5365        0
 180.4   -134.2     13.40 0.985         0.0      0.0      0.0   5380        0
 177.4   -135.3     12.21 0.898         0.0      0.0      0.0   5395        0
 173.9   -135.1     12.65 0.930         0.0      0.0      0.0   5410        0
 170.6   -134.8     12.97 0.954         0.0      0.0      0.0   5425        0
 167.4   -135.0     12.69 0.933         0.0      0.0      0.0   5440        0
 164.2   -134.9     12.76 0.938         0.0      0.0      0.0   5455        0
 161.0   -134.9     12.78 0.940         0.0      0.0      0.0   5470        0
 157.7   -134.7     12.96 0.953         0.0      0.0      0.0   5485        0
 154.5   -134.8     12.99 0.955         0.0      0.0      0.0   5500        0
 151.6   -134.5     13.26 0.975         0.0      0.0      0.0   5515        0
 148.6   -134.9     12.80 0.941         0.0      0.0      0.0   5530        0
 145.7   -135.0     12.66 0.931         0.0      0.0      0.0   5545        0
 142.5   -134.6     13.04 0.959         0.0      0.0      0.0   5560        0
 139.8   -134.1     13.42 0.987         0.0      0.0      0.0   5575        0
 137.1   -134.3     13.50 0.993         0.0      0.0      0.0   5590        0
 134.5   -134.7     13.04 0.959         0.0      0.0      0.0   5605        0
 131.5   -134.6     13.16 0.968         0.0      0.0      0.0   5620        0
 128.6   -134.8     13.13 0.965         0.0      0.0      0.0   5635        0
 125.4   -134.6     13.17 0.968         0.0      0.0      0.0   5650        0
 122.5   -134.7     13.12 0.965         0.0      0.0      0.0   5665        0
 119.8   -134.6     13.31 0.979         0.0      0.0      0.0   5680        0
 117.5   -134.6     13.24 0.974         0.0      0.0      0.0   5695        0
 114.8   -134.6     13.24 0.974         0.0      0.0      0.0   5709        0
 112.4   -134.7     13.14 0.966         0.0      0.0      0.0   5725        0
 110.0   -134.8     13.23 0.973         0.0      0.0      0.0   5739        0
 107.7   -134.6     13.30 0.978         0.0      0.0      0.0   5754        0
 105.3   -134.7     13.18 0.969         0.0      0.0      0.0   5769        0
 102.6   -134.5     13.40 0.985         0.0      0.0      0.0   5785        0
 100.5   -134.3     13.60 1.000         0.0      0.0      0.0   5799        0
  98.2   -134.7     13.20 0.971         0.0      0.0      0.0   5814        0
