# Supplementary material for: Magnetic signatures of a creosote oil contaminated site: case study in São Paulo, Brazil
Source: Sci Rep. 2022 Dec 17;12:21853. doi: 10.1038/s41598-022-23493-2 (PMC9759522; doi:10.1038/s41598-022-23493-2)
Supplement: Supplementary file 2 — Supplementary Information 2. [file 41598_2022_23493_MOESM2_ESM.zip › thermomagnetic/SD23_uncont/SD23_5_1.CUR]

  TEMP    TSUSC     CSUSC NSUSC       BULKS    FERRT    FERRB   TIME   AP868F
  30.6   -145.6      3.44 0.259         0.0      0.0      0.0      0      0.0
  31.4   -145.9      3.14 0.237         0.0      0.0      0.0     17    0.000
  34.5   -146.2      2.95 0.222         0.0      0.0      0.0     33    0.000
  39.1   -146.3      2.90 0.219         0.0      0.0      0.0     48    0.000
  44.6   -146.0      3.15 0.237         0.0      0.0      0.0     63        5
  49.5   -146.0      3.04 0.229         0.0      0.0      0.0     78    0/300
  54.2   -145.7      3.22 0.243         0.0      0.0      0.0     93        0
  58.6   -146.0      3.04 0.229         0.0      0.0      0.0    109        0
  63.0   -146.3      2.65 0.200         0.0      0.0      0.0    124        0
  66.9   -146.2      2.78 0.209         0.0      0.0      0.0    139     0.00
  70.9   -146.6      2.34 0.176         0.0      0.0      0.0    155     0.00
  74.5   -146.3      2.55 0.192         0.0      0.0      0.0    170     0.00
  77.9   -146.2      2.62 0.197         0.0      0.0      0.0    185     0.00
  81.1   -146.2      2.56 0.193         0.0      0.0      0.0    200     0.00
  84.2   -146.3      2.54 0.191         0.0      0.0      0.0    216     0.00
  86.8   -146.3      2.62 0.197         0.0      0.0      0.0    231     0.00
  89.7   -146.6      2.25 0.170         0.0      0.0      0.0    246     0.00
  92.4   -146.4      2.51 0.189         0.0      0.0      0.0    261     0.00
  95.3   -146.8      2.13 0.161         0.0      0.0      0.0    277     0.00
  97.9   -146.2      2.69 0.203         0.0      0.0      0.0    292         
 100.5   -146.5      2.31 0.174         0.0      0.0      0.0    307         
 102.9   -146.8      2.04 0.154         0.0      0.0      0.0    322         
 105.5   -146.4      2.46 0.185         0.0      0.0      0.0    338  406.376
 108.2   -146.0      2.80 0.211         0.0      0.0      0.0    353  458.799
 111.1   -146.2      2.54 0.191         0.0      0.0      0.0    368      261
 114.0   -146.7      2.06 0.155         0.0      0.0      0.0    383     0.99
 117.2   -146.6      2.09 0.157         0.0      0.0      0.0    399       99
 119.8   -146.6      2.08 0.157         0.0      0.0      0.0    414      161
 122.8   -146.4      2.34 0.176         0.0      0.0      0.0    429        0
 125.7   -146.5      2.37 0.179         0.0      0.0      0.0    444    0.000
 128.6   -146.7      2.16 0.163         0.0      0.0      0.0    460    0.000
 131.8   -146.3      2.63 0.198         0.0      0.0      0.0    475        0
 134.5   -146.7      2.18 0.164         0.0      0.0      0.0    490     0.00
 137.4   -146.7      2.07 0.156         0.0      0.0      0.0    505        0
 139.8   -146.6      2.09 0.157         0.0      0.0      0.0    520        0
 142.5   -146.5      2.14 0.161         0.0      0.0      0.0    536        0
 145.4   -146.6      2.07 0.156         0.0      0.0      0.0    551        0
 148.4   -146.7      1.88 0.142         0.0      0.0      0.0    566      0.0
 151.6   -146.6      2.10 0.158         0.0      0.0      0.0    581      0.0
 154.8   -146.6      1.97 0.148         0.0      0.0      0.0    597      0.0
 158.0   -146.8      1.64 0.124         0.0      0.0      0.0    612      0.0
 161.0   -147.2      1.26 0.095         0.0      0.0      0.0    627      0.0
 163.6   -146.9      1.59 0.120         0.0      0.0      0.0    643      0.0
 166.3   -146.5      1.87 0.141         0.0      0.0      0.0    658      0.0
 169.3   -146.7      1.97 0.148         0.0      0.0      0.0    673      0.0
 172.3   -146.9      1.96 0.148         0.0      0.0      0.0    689      0.0
 175.8   -147.0      1.69 0.127         0.0      0.0      0.0    704      0.0
 178.7   -146.7      2.09 0.157         0.0      0.0      0.0    719        0
 181.7   -147.0      1.73 0.130         0.0      0.0      0.0    734        0
 185.0   -146.6      1.87 0.141         0.0      0.0      0.0    750        0
 187.9   -147.1      1.38 0.104         0.0      0.0      0.0    765        0
 190.9   -146.7      1.85 0.139         0.0      0.0      0.0    780        0
 193.9   -146.9      1.58 0.119         0.0      0.0      0.0    795        0
 197.2   -146.9      1.74 0.131         0.0      0.0      0.0    811        0
 200.4   -146.4      2.17 0.164         0.0      0.0      0.0    826        0
 203.7   -146.9      1.54 0.116         0.0      0.0      0.0    841        0
 206.7   -146.7      1.78 0.134         0.0      0.0      0.0    856        0
 209.7   -147.2      1.21 0.091         0.0      0.0      0.0    872        0
 212.7   -146.6      1.75 0.132         0.0      0.0      0.0    887        0
 215.4   -146.8      1.51 0.114         0.0      0.0      0.0    902        0
 218.2   -146.8      1.53 0.115         0.0      0.0      0.0    918        0
 221.2   -146.8      1.60 0.121         0.0      0.0      0.0    933        0
 224.7   -146.7      1.65 0.124         0.0      0.0      0.0    948        0
 228.0   -146.7      1.50 0.113         0.0      0.0      0.0    964        0
 231.1   -146.6      1.69 0.127         0.0      0.0      0.0    979        0
 234.6   -147.1      1.23 0.093         0.0      0.0      0.0    994        0
 238.5   -147.0      1.32 0.099         0.0      0.0      0.0   1009        0
 242.3   -146.6      1.67 0.126         0.0      0.0      0.0   1025        0
 245.9   -147.0      1.31 0.099         0.0      0.0      0.0   1040        0
 249.2   -146.8      1.40 0.106         0.0      0.0      0.0   1055        0
 252.8   -146.8      1.39 0.105         0.0      0.0      0.0   1071        0
 256.7   -146.7      1.34 0.101         0.0      0.0      0.0   1086        0
 260.0   -146.7      1.41 0.106         0.0      0.0      0.0   1101        0
 263.4   -146.9      1.32 0.099         0.0      0.0      0.0   1116        0
 266.7   -146.4      1.68 0.127         0.0      0.0      0.0   1132        0
 269.5   -146.5      1.78 0.134         0.0      0.0      0.0   1147        0
 272.5   -147.0      1.28 0.096         0.0      0.0      0.0   1162        0
 275.9   -146.5      1.69 0.127         0.0      0.0      0.0   1177        0
 279.0   -146.6      1.52 0.115         0.0      0.0      0.0   1193        0
 282.3   -146.5      1.78 0.134         0.0      0.0      0.0   1208        0
 285.7   -146.4      1.63 0.123         0.0      0.0      0.0   1223        0
 288.7   -146.7      1.32 0.099         0.0      0.0      0.0   1239        0
 292.1   -146.7      1.39 0.105         0.0      0.0      0.0   1254        0
 295.2   -146.4      1.73 0.130         0.0      0.0      0.0   1269        0
 298.8   -146.8      1.23 0.093         0.0      0.0      0.0   1284        0
 302.2   -146.9      1.19 0.090         0.0      0.0      0.0   1300        0
 305.6   -146.3      1.78 0.134         0.0      0.0      0.0   1315        0
 308.7   -146.0      2.05 0.154         0.0      0.0      0.0   1330        0
 311.8   -145.9      2.11 0.159         0.0      0.0      0.0   1346        0
 314.9   -146.5      1.57 0.118         0.0      0.0      0.0   1361        0
 318.3   -146.3      1.76 0.133         0.0      0.0      0.0   1376        0
 321.4   -146.1      2.03 0.153         0.0      0.0      0.0   1391        0
 324.8   -146.3      1.80 0.136         0.0      0.0      0.0   1407        0
 328.5   -145.9      2.22 0.167         0.0      0.0      0.0   1422        0
 331.9   -146.2      1.90 0.143         0.0      0.0      0.0   1437        0
 335.3   -145.8      2.18 0.164         0.0      0.0      0.0   1453        0
 338.7   -146.1      1.77 0.133         0.0      0.0      0.0   1468        0
 342.1   -146.1      1.88 0.142         0.0      0.0      0.0   1483        0
 345.5   -146.0      2.09 0.157         0.0      0.0      0.0   1499        0
 348.9   -146.2      1.84 0.139         0.0      0.0      0.0   1514        0
 352.6   -145.9      2.21 0.167         0.0      0.0      0.0   1529        0
 356.1   -146.0      2.36 0.178         0.0      0.0      0.0   1544        0
 359.8   -145.6      2.64 0.199         0.0      0.0      0.0   1560        0
 363.2   -145.6      2.53 0.191         0.0      0.0      0.0   1575        0
 366.7   -145.9      2.43 0.183         0.0      0.0      0.0   1590        0
 370.1   -145.6      2.62 0.197         0.0      0.0      0.0   1606        0
 373.3   -145.3      2.84 0.214         0.0      0.0      0.0   1621        0
 376.8   -145.6      2.58 0.194         0.0      0.0      0.0   1636        0
 380.5   -145.6      2.62 0.197         0.0      0.0      0.0   1652        0
 384.3   -145.4      2.84 0.214         0.0      0.0      0.0   1667        0
 387.7   -145.1      3.23 0.243         0.0      0.0      0.0   1682        0
 391.5   -145.3      3.25 0.245         0.0      0.0      0.0   1698        0
 395.3   -145.3      3.39 0.255         0.0      0.0      0.0   1713        0
 399.0   -145.3      3.44 0.259         0.0      0.0      0.0   1728        0
 402.5   -144.8      3.96 0.298         0.0      0.0      0.0   1744        0
 406.3   -145.5      3.35 0.252         0.0      0.0      0.0   1759        0
 409.8   -145.1      3.85 0.290         0.0      0.0      0.0   1774        0
 413.6   -145.4      3.56 0.268         0.0      0.0      0.0   1789        0
 417.1   -145.1      3.93 0.296         0.0      0.0      0.0   1805        0
 420.6   -144.7      4.28 0.323         0.0      0.0      0.0   1820        0
 424.4   -144.8      4.22 0.318         0.0      0.0      0.0   1836        0
 427.9   -144.8      4.35 0.328         0.0      0.0      0.0   1851        0
 431.7   -145.1      3.98 0.300         0.0      0.0      0.0   1867        0
 435.5   -144.9      4.18 0.315         0.0      0.0      0.0   1882        0
 439.1   -144.6      4.57 0.344         0.0      0.0      0.0   1897        0
 442.6   -145.2      3.85 0.290         0.0      0.0      0.0   1913        0
 445.8   -144.6      4.54 0.342         0.0      0.0      0.0   1928        0
 449.4   -144.7      4.52 0.341         0.0      0.0      0.0   1943        0
 452.9   -145.2      4.30 0.324         0.0      0.0      0.0   1959        0
 456.8   -144.6      5.05 0.381         0.0      0.0      0.0   1974        0
 460.9   -144.9      5.04 0.380         0.0      0.0      0.0   1990        0
 464.5   -144.3      5.66 0.427         0.0      0.0      0.0   2005        0
 468.0   -144.6      5.38 0.405         0.0      0.0      0.0   2020        0
 472.2   -144.8      5.10 0.384         0.0      0.0      0.0   2036        0
 476.1   -144.5      5.39 0.406         0.0      0.0      0.0   2051        0
 480.0   -145.4      4.46 0.336         0.0      0.0      0.0   2066        0
 483.5   -144.6      5.36 0.404         0.0      0.0      0.0   2082        0
 487.4   -144.5      5.68 0.428         0.0      0.0      0.0   2097        0
 491.0   -144.8      5.45 0.411         0.0      0.0      0.0   2112        0
 494.9   -144.7      5.64 0.425         0.0      0.0      0.0   2128        0
 498.8   -145.1      5.19 0.391         0.0      0.0      0.0   2143        0
 502.7   -144.5      5.88 0.443         0.0      0.0      0.0   2159        0
 506.6   -144.6      5.51 0.415         0.0      0.0      0.0   2174        0
 510.2   -144.7      5.63 0.424         0.0      0.0      0.0   2189        0
 513.9   -145.7      4.76 0.359         0.0      0.0      0.0   2204        0
 517.5   -145.2      5.48 0.413         0.0      0.0      0.0   2220        0
 521.1   -145.1      5.70 0.430         0.0      0.0      0.0   2235        0
 524.8   -145.0      5.89 0.444         0.0      0.0      0.0   2251        0
 528.4   -145.1      5.83 0.439         0.0      0.0      0.0   2266        0
 532.0   -145.4      5.47 0.412         0.0      0.0      0.0   2282        0
 535.1   -145.8      5.08 0.383         0.0      0.0      0.0   2297        0
 537.8   -144.8      6.13 0.462         0.0      0.0      0.0   2313        0
 541.5   -145.3      5.77 0.435         0.0      0.0      0.0   2328        0
 545.4   -145.0      6.04 0.455         0.0      0.0      0.0   2343        0
 549.4   -145.0      6.10 0.460         0.0      0.0      0.0   2359        0
 554.0   -145.1      6.05 0.456         0.0      0.0      0.0   2374        0
 558.6   -146.1      4.90 0.369         0.0      0.0      0.0   2390        0
 562.9   -145.6      5.65 0.426         0.0      0.0      0.0   2405        0
 566.9   -146.0      5.33 0.402         0.0      0.0      0.0   2420        0
 570.6   -146.0      5.27 0.397         0.0      0.0      0.0   2436        0
 574.3   -146.3      5.13 0.387         0.0      0.0      0.0   2451        0
 577.7   -147.0      4.54 0.342         0.0      0.0      0.0   2467        0
 581.1   -147.4      4.08 0.307         0.0      0.0      0.0   2482        0
 584.8   -148.0      3.40 0.256         0.0      0.0      0.0   2498        0
 588.2   -148.8      2.74 0.206         0.0      0.0      0.0   2513        0
 591.6   -149.5      2.23 0.168         0.0      0.0      0.0   2528        0
 595.7   -149.6      2.34 0.176         0.0      0.0      0.0   2544        0
 599.7   -149.3      2.84 0.214         0.0      0.0      0.0   2559        0
 603.4   -149.7      2.31 0.174         0.0      0.0      0.0   2575        0
 607.2   -149.9      2.08 0.157         0.0      0.0      0.0   2590        0
 610.6   -150.2      1.72 0.130         0.0      0.0      0.0   2606        0
 614.7   -150.4      1.59 0.120         0.0      0.0      0.0   2621        0
 618.5   -150.7      1.12 0.084         0.0      0.0      0.0   2636        0
 622.5   -150.3      1.56 0.118         0.0      0.0      0.0   2651        0
 626.9   -150.6      1.49 0.112         0.0      0.0      0.0   2667        0
 630.7   -150.7      1.38 0.104         0.0      0.0      0.0   2682        0
 634.5   -151.5      0.60 0.045         0.0      0.0      0.0   2698        0
 638.0   -151.1      1.02 0.077         0.0      0.0      0.0   2713        0
 641.7   -151.6      0.58 0.044         0.0      0.0      0.0   2728        0
 645.5   -151.0      1.09 0.082         0.0      0.0      0.0   2744        0
 648.7   -151.0      1.03 0.078         0.0      0.0      0.0   2759        0
 652.2   -151.8      0.37 0.028         0.0      0.0      0.0   2774        0
 656.0   -152.0      0.05 0.004         0.0      0.0      0.0   2790        0
 659.8   -151.1      0.95 0.072         0.0      0.0      0.0   2805        0
 663.6   -151.8      0.17 0.013         0.0      0.0      0.0   2821        0
 667.8   -151.5      0.53 0.040         0.0      0.0      0.0   2836        0
 671.6   -151.5      0.55 0.041         0.0      0.0      0.0   2851        0
 675.5   -150.8      1.12 0.084         0.0      0.0      0.0   2867        0
 679.3   -151.5      0.67 0.050         0.0      0.0      0.0   2882        0
 683.2   -151.2      1.06 0.080         0.0      0.0      0.0   2898        0
 686.7   -151.5      0.67 0.050         0.0      0.0      0.0   2913        0
 689.9   -151.3      0.91 0.069         0.0      0.0      0.0   2928        0
 692.8   -151.3      0.94 0.071         0.0      0.0      0.0   2944        0
 695.7   -151.5      0.77 0.058         0.0      0.0      0.0   2959        0
 698.9   -151.7      0.29 0.022         0.0      0.0      0.0   2975        0
 702.2   -151.1      1.00 0.075         0.0      0.0      0.0   2990        0
 704.8   -151.5      0.58 0.044         0.0      0.0      0.0   3005        0
 706.0   -151.7      0.36 0.027         0.0      0.0      0.0   3021        0
 706.7   -151.4      0.70 0.053         0.0      0.0      0.0   3036        0
 707.0   -151.1      1.01 0.076         0.0      0.0      0.0   3052        0
 706.4   -151.2      1.00 0.075         0.0      0.0      0.0   3067        0
 705.4   -151.2      0.82 0.062         0.0      0.0      0.0   3083        0
 703.5   -150.5      1.65 0.124         0.0      0.0      0.0   3098        0
 701.2   -151.4      0.65 0.049         0.0      0.0      0.0   3113        0
 698.9   -151.3      0.71 0.054         0.0      0.0      0.0   3129        0
 696.7   -151.5      0.41 0.031         0.0      0.0      0.0   3144        0
 694.4   -151.4      0.73 0.055         0.0      0.0      0.0   3160        0
 691.8   -151.4      0.74 0.056         0.0      0.0      0.0   3175        0
 688.9   -151.5      0.71 0.054         0.0      0.0      0.0   3191        0
 686.0   -151.2      1.01 0.076         0.0      0.0      0.0   3206        0
 683.2   -151.4      0.90 0.068         0.0      0.0      0.0   3222        0
 679.9   -151.1      1.04 0.078         0.0      0.0      0.0   3237        0
 676.4   -151.2      0.83 0.063         0.0      0.0      0.0   3252        0
 673.2   -151.6      0.26 0.020         0.0      0.0      0.0   3268        0
 669.7   -151.5      0.40 0.030         0.0      0.0      0.0   3283        0
 666.5   -151.2      0.47 0.035         0.0      0.0      0.0   3298        0
 663.0   -150.8      0.94 0.071         0.0      0.0      0.0   3314        0
 660.1   -151.4      0.23 0.017         0.0      0.0      0.0   3329        0
 657.0   -151.1      0.61 0.046         0.0      0.0      0.0   3345        0
 653.5   -151.0      0.63 0.047         0.0      0.0      0.0   3360        0
 650.3   -150.6      0.93 0.070         0.0      0.0      0.0   3375        0
 646.8   -151.3      0.31 0.023         0.0      0.0      0.0   3391        0
 643.3   -150.7      0.97 0.073         0.0      0.0      0.0   3406        0
 639.9   -151.0      0.78 0.059         0.0      0.0      0.0   3422        0
 636.4   -150.7      0.92 0.069         0.0      0.0      0.0   3437        0
 632.9   -151.0      0.80 0.060         0.0      0.0      0.0   3453        0
 629.8   -150.8      0.84 0.063         0.0      0.0      0.0   3468        0
 626.6   -150.9      0.81 0.061         0.0      0.0      0.0   3483        0
 623.5   -150.4      1.33 0.100         0.0      0.0      0.0   3499        0
 619.7   -150.5      1.25 0.094         0.0      0.0      0.0   3514        0
 615.9   -150.2      1.40 0.106         0.0      0.0      0.0   3529        0
 611.9   -149.4      2.38 0.179         0.0      0.0      0.0   3545        0
 607.8   -149.2      2.51 0.189         0.0      0.0      0.0   3560        0
 604.4   -149.0      2.58 0.194         0.0      0.0      0.0   3575        0
 601.0   -148.5      3.04 0.229         0.0      0.0      0.0   3591        0
 597.5   -147.9      3.66 0.276         0.0      0.0      0.0   3606        0
 593.8   -146.8      4.54 0.342         0.0      0.0      0.0   3621        0
 590.4   -145.3      5.90 0.445         0.0      0.0      0.0   3637        0
 586.7   -144.6      6.43 0.485         0.0      0.0      0.0   3652        0
 583.3   -143.8      7.08 0.534         0.0      0.0      0.0   3667        0
 579.2   -143.1      7.62 0.574         0.0      0.0      0.0   3683        0
 575.2   -143.0      7.66 0.577         0.0      0.0      0.0   3698        0
 571.5   -142.1      8.48 0.639         0.0      0.0      0.0   3714        0
 567.5   -142.3      8.22 0.619         0.0      0.0      0.0   3729        0
 563.2   -141.1      9.54 0.719         0.0      0.0      0.0   3744        0
 559.5   -141.0      9.65 0.727         0.0      0.0      0.0   3760        0
 555.8   -140.5     10.11 0.762         0.0      0.0      0.0   3775        0
 552.5   -140.3     10.26 0.773         0.0      0.0      0.0   3790        0
 549.1   -139.6     10.86 0.818         0.0      0.0      0.0   3806        0
 546.1   -139.5     10.79 0.813         0.0      0.0      0.0   3821        0
 543.0   -139.6     10.56 0.796         0.0      0.0      0.0   3836        0
 539.7   -139.1     10.85 0.818         0.0      0.0      0.0   3852        0
 536.3   -138.6     11.19 0.843         0.0      0.0      0.0   3867        0
 533.0   -138.4     11.48 0.865         0.0      0.0      0.0   3882        0
 529.3   -138.4     11.41 0.860         0.0      0.0      0.0   3898        0
 522.6   -138.1     11.82 0.891         0.0      0.0      0.0   3928        0
 519.3   -137.9     12.21 0.920         0.0      0.0      0.0   3944        0
 516.3   -137.7     12.17 0.917         0.0      0.0      0.0   3959        0
 513.3   -137.3     12.62 0.951         0.0      0.0      0.0   3974        0
 509.6   -136.9     12.96 0.977         0.0      0.0      0.0   3990        0
 506.3   -137.5     12.13 0.914         0.0      0.0      0.0   4005        0
 502.4   -137.3     12.19 0.919         0.0      0.0      0.0   4020        0
 498.8   -136.6     12.96 0.977         0.0      0.0      0.0   4036        0
 494.9   -137.0     12.41 0.935         0.0      0.0      0.0   4051        0
 491.0   -136.9     12.24 0.922         0.0      0.0      0.0   4066        0
 487.4   -137.6     11.63 0.876         0.0      0.0      0.0   4082        0
 483.8   -136.8     12.15 0.916         0.0      0.0      0.0   4097        0
 480.2   -136.8     11.99 0.904         0.0      0.0      0.0   4112        0
 477.0   -136.4     12.32 0.928         0.0      0.0      0.0   4128        0
 473.7   -136.6     12.15 0.916         0.0      0.0      0.0   4143        0
 470.4   -136.7     11.96 0.901         0.0      0.0      0.0   4158        0
 466.6   -137.2     11.45 0.863         0.0      0.0      0.0   4174        0
 462.7   -136.4     12.12 0.913         0.0      0.0      0.0   4189        0
 459.1   -136.6     11.79 0.888         0.0      0.0      0.0   4204        0
 455.6   -136.8     11.33 0.854         0.0      0.0      0.0   4220        0
 452.3   -136.9     11.14 0.839         0.0      0.0      0.0   4235        0
 449.4   -136.8     11.08 0.835         0.0      0.0      0.0   4250        0
 445.8   -137.2     10.64 0.802         0.0      0.0      0.0   4266        0
 442.3   -136.5     11.26 0.849         0.0      0.0      0.0   4281        0
 438.8   -136.9     10.79 0.813         0.0      0.0      0.0   4296        0
 435.2   -136.7     11.02 0.830         0.0      0.0      0.0   4311        0
 431.7   -137.1     10.49 0.791         0.0      0.0      0.0   4327        0
 428.2   -136.9     10.57 0.797         0.0      0.0      0.0   4342        0
 424.4   -136.7     10.83 0.816         0.0      0.0      0.0   4357        0
 420.6   -136.7     10.80 0.814         0.0      0.0      0.0   4372        0
 417.1   -136.8     10.61 0.800         0.0      0.0      0.0   4388        0
 413.6   -136.6     10.86 0.818         0.0      0.0      0.0   4403        0
 409.8   -136.7     10.78 0.812         0.0      0.0      0.0   4418        0
 406.3   -136.7     10.63 0.801         0.0      0.0      0.0   4433        0
 402.5   -136.6     10.61 0.800         0.0      0.0      0.0   4449        0
 399.0   -136.5     10.79 0.813         0.0      0.0      0.0   4464        0
 395.3   -136.4     10.81 0.815         0.0      0.0      0.0   4479        0
 391.8   -136.7     10.43 0.786         0.0      0.0      0.0   4494        0
 388.3   -136.5     10.59 0.798         0.0      0.0      0.0   4510        0
 384.8   -136.6     10.63 0.801         0.0      0.0      0.0   4525        0
 381.4   -136.7     10.40 0.784         0.0      0.0      0.0   4540        0
 377.9   -137.3      9.85 0.742         0.0      0.0      0.0   4556        0
 374.4   -136.3     10.84 0.817         0.0      0.0      0.0   4571        0
 371.3   -136.8     10.36 0.781         0.0      0.0      0.0   4586        0
 367.8   -136.8     10.32 0.778         0.0      0.0      0.0   4601        0
 364.4   -136.8     10.30 0.776         0.0      0.0      0.0   4617        0
 360.7   -136.9     10.15 0.765         0.0      0.0      0.0   4632        0
 357.2   -136.7     10.31 0.777         0.0      0.0      0.0   4647        0
 354.1   -136.7     10.37 0.781         0.0      0.0      0.0   4662        0
 350.4   -136.6     10.46 0.788         0.0      0.0      0.0   4677        0
 346.9   -136.6     10.51 0.792         0.0      0.0      0.0   4693        0
 343.5   -136.1     11.10 0.836         0.0      0.0      0.0   4708        0
 340.1   -136.9     10.45 0.787         0.0      0.0      0.0   4723        0
 336.4   -136.5     10.74 0.809         0.0      0.0      0.0   4738        0
 332.7   -137.0     10.23 0.771         0.0      0.0      0.0   4754        0
 329.0   -136.5     10.68 0.805         0.0      0.0      0.0   4769        0
 325.3   -136.6     10.63 0.801         0.0      0.0      0.0   4784        0
 322.2   -136.5     10.63 0.801         0.0      0.0      0.0   4800        0
 318.8   -136.9     10.37 0.781         0.0      0.0      0.0   4815        0
 315.2   -137.0     10.32 0.778         0.0      0.0      0.0   4830        0
 311.8   -136.9     10.50 0.791         0.0      0.0      0.0   4845        0
 308.4   -136.2     11.13 0.839         0.0      0.0      0.0   4860        0
 305.0   -136.7     10.72 0.808         0.0      0.0      0.0   4876        0
 301.9   -137.0     10.40 0.784         0.0      0.0      0.0   4891        0
 298.5   -136.9     10.47 0.789         0.0      0.0      0.0   4906        0
 295.2   -136.6     10.68 0.805         0.0      0.0      0.0   4921        0
 291.8   -136.9     10.34 0.779         0.0      0.0      0.0   4936        0
 288.5   -136.7     10.56 0.796         0.0      0.0      0.0   4952        0
 285.1   -136.5     10.67 0.804         0.0      0.0      0.0   4967        0
 281.7   -136.2     10.94 0.824         0.0      0.0      0.0   4982        0
 278.4   -136.4     10.76 0.811         0.0      0.0      0.0   4997        0
 275.0   -136.4     10.76 0.811         0.0      0.0      0.0   5012        0
 271.2   -136.5     10.50 0.791         0.0      0.0      0.0   5027        0
 267.5   -136.6     10.59 0.798         0.0      0.0      0.0   5043        0
 264.2   -135.9     11.34 0.855         0.0      0.0      0.0   5058        0
 260.9   -136.1     11.13 0.839         0.0      0.0      0.0   5073        0
 257.3   -136.2     11.09 0.836         0.0      0.0      0.0   5088        0
 253.7   -136.2     11.23 0.846         0.0      0.0      0.0   5103        0
 250.1   -135.7     11.56 0.871         0.0      0.0      0.0   5118        0
 246.8   -135.9     11.47 0.864         0.0      0.0      0.0   5134        0
 242.9   -135.5     11.88 0.895         0.0      0.0      0.0   5149        0
 239.3   -135.8     11.60 0.874         0.0      0.0      0.0   5164        0
 236.0   -135.4     11.98 0.903         0.0      0.0      0.0   5179        0
 232.7   -135.6     11.85 0.893         0.0      0.0      0.0   5194        0
 229.4   -135.9     11.56 0.871         0.0      0.0      0.0   5209        0
 226.4   -135.5     12.04 0.907         0.0      0.0      0.0   5224        0
 223.4   -134.9     12.66 0.954         0.0      0.0      0.0   5239        0
 220.4   -135.4     12.19 0.919         0.0      0.0      0.0   5255        0
 217.4   -135.0     12.60 0.950         0.0      0.0      0.0   5270        0
 214.1   -135.1     12.50 0.942         0.0      0.0      0.0   5285        0
 211.1   -135.1     12.50 0.942         0.0      0.0      0.0   5300        0
 208.1   -135.0     12.60 0.950         0.0      0.0      0.0   5315        0
 204.8   -135.3     12.26 0.924         0.0      0.0      0.0   5330        0
 201.5   -135.2     12.23 0.922         0.0      0.0      0.0   5345        0
 198.5   -135.4     12.10 0.912         0.0      0.0      0.0   5360        0
 195.3   -135.0     12.43 0.937         0.0      0.0      0.0   5375        0
 192.0   -135.2     12.37 0.932         0.0      0.0      0.0   5390        0
 189.3   -134.6     12.92 0.974         0.0      0.0      0.0   5405        0
 186.0   -135.0     12.56 0.946         0.0      0.0      0.0   5420        0
 183.1   -135.3     12.28 0.925         0.0      0.0      0.0   5436        0
 180.1   -135.0     12.60 0.950         0.0      0.0      0.0   5450        0
 176.9   -135.0     12.50 0.942         0.0      0.0      0.0   5466        0
 173.6   -134.8     12.96 0.977         0.0      0.0      0.0   5481        0
 170.6   -135.3     12.47 0.940         0.0      0.0      0.0   5496        0
 168.0   -135.2     12.49 0.941         0.0      0.0      0.0   5511        0
 165.3   -134.9     12.77 0.962         0.0      0.0      0.0   5526        0
 162.6   -134.9     12.87 0.970         0.0      0.0      0.0   5541        0
 159.9   -134.8     12.86 0.969         0.0      0.0      0.0   5556        0
 156.9   -134.9     12.75 0.961         0.0      0.0      0.0   5571        0
 154.2   -135.0     12.80 0.965         0.0      0.0      0.0   5586        0
 151.3   -135.3     12.46 0.939         0.0      0.0      0.0   5601        0
 148.4   -134.9     12.80 0.965         0.0      0.0      0.0   5616        0
 145.7   -134.8     12.86 0.969         0.0      0.0      0.0   5631        0
 143.0   -134.9     12.75 0.961         0.0      0.0      0.0   5646        0
 140.3   -134.8     12.73 0.959         0.0      0.0      0.0   5661        0
 137.7   -135.2     12.57 0.947         0.0      0.0      0.0   5676        0
 135.0   -135.0     12.73 0.959         0.0      0.0      0.0   5691        0
 132.1   -134.9     12.85 0.968         0.0      0.0      0.0   5706        0
 129.4   -134.9     13.00 0.980         0.0      0.0      0.0   5721        0
 126.5   -134.6     13.27 1.000         0.0      0.0      0.0   5736        0
 124.1   -135.2     12.54 0.945         0.0      0.0      0.0   5751        0
 121.7   -134.7     13.14 0.990         0.0      0.0      0.0   5766        0
 119.0   -134.9     13.03 0.982         0.0      0.0      0.0   5781        0
 116.4   -135.2     12.62 0.951         0.0      0.0      0.0   5796        0
 113.7   -135.0     12.84 0.968         0.0      0.0      0.0   5811        0
 111.4   -135.3     12.67 0.955         0.0      0.0      0.0   5826        0
 109.0   -135.1     12.81 0.965         0.0      0.0      0.0   5841        0
 106.6   -134.9     13.00 0.980         0.0      0.0      0.0   5856        0
 104.0   -135.1     12.80 0.965         0.0      0.0      0.0   5871        0
 101.6   -134.9     13.00 0.980         0.0      0.0      0.0   5886        0
  98.9   -135.1     12.80 0.965         0.0      0.0      0.0   5901        0
