# Supplementary material for: Magnetic signatures of a creosote oil contaminated site: case study in São Paulo, Brazil
Source: Sci Rep. 2022 Dec 17;12:21853. doi: 10.1038/s41598-022-23493-2 (PMC9759522; doi:10.1038/s41598-022-23493-2)
Supplement: Supplementary file 2 — Supplementary Information 2. [file 41598_2022_23493_MOESM2_ESM.zip › thermomagnetic/SD34_cont/SD34_2_7.CUR]

  TEMP    TSUSC     CSUSC NSUSC       BULKS    FERRT    FERRB   TIME   AP868F
  24.7   -146.9      2.14 0.211         0.0      0.0      0.0      0      0.0
  25.2   -147.6      1.44 0.142         0.0      0.0      0.0     16    0.000
  28.0   -147.4      1.64 0.162         0.0      0.0      0.0     31    0.000
  32.1   -147.5      1.54 0.152         0.0      0.0      0.0     47    0.000
  36.8   -147.4      1.79 0.177         0.0      0.0      0.0     62        5
  41.7   -147.3      1.93 0.191         0.0      0.0      0.0     77    0/300
  46.4   -147.5      1.64 0.162         0.0      0.0      0.0     93        0
  50.8   -147.6      1.41 0.140         0.0      0.0      0.0    108        0
  55.2   -147.4      1.50 0.148         0.0      0.0      0.0    124        0
  59.1   -147.4      1.65 0.163         0.0      0.0      0.0    139     0.00
  62.8   -147.3      1.65 0.163         0.0      0.0      0.0    154     0.00
  66.2   -147.5      1.48 0.146         0.0      0.0      0.0    170     0.00
  69.6   -147.3      1.65 0.163         0.0      0.0      0.0    185     0.00
  72.9   -147.7      1.17 0.116         0.0      0.0      0.0    200     0.00
  76.1   -147.6      1.27 0.126         0.0      0.0      0.0    216     0.00
  79.0   -147.5      1.30 0.128         0.0      0.0      0.0    231     0.00
  81.6   -147.5      1.25 0.124         0.0      0.0      0.0    247     0.00
  84.2   -147.1      1.74 0.172         0.0      0.0      0.0    262     0.00
  86.8   -147.2      1.72 0.170         0.0      0.0      0.0    277     0.00
  89.5   -147.4      1.46 0.144         0.0      0.0      0.0    293         
  92.1   -147.3      1.60 0.159         0.0      0.0      0.0    308         
  95.0   -146.8      2.12 0.210         0.0      0.0      0.0    323         
  98.2   -147.2      1.69 0.167         0.0      0.0      0.0    339  480.358
 101.1   -147.5      1.29 0.127         0.0      0.0      0.0    354  557.298
 103.7   -147.7      1.15 0.113         0.0      0.0      0.0    369      130
 106.3   -146.7      2.12 0.209         0.0      0.0      0.0    385     0.96
 109.2   -147.5      1.27 0.126         0.0      0.0      0.0    400       99
 112.4   -147.4      1.27 0.125         0.0      0.0      0.0    415      110
 115.3   -147.1      1.69 0.167         0.0      0.0      0.0    431        0
 118.0   -147.3      1.38 0.136         0.0      0.0      0.0    446    0.000
 120.9   -146.8      1.87 0.185         0.0      0.0      0.0    461    0.000
 123.6   -147.6      1.16 0.114         0.0      0.0      0.0    477        0
 126.5   -147.5      1.41 0.139         0.0      0.0      0.0    492     0.00
 129.4   -147.5      1.36 0.134         0.0      0.0      0.0    507        0
 132.1   -147.5      1.43 0.142         0.0      0.0      0.0    523        0
 134.7   -147.0      1.87 0.185         0.0      0.0      0.0    538        0
 137.7   -147.2      1.56 0.154         0.0      0.0      0.0    554        0
 140.6   -147.1      1.59 0.157         0.0      0.0      0.0    569      0.0
 143.5   -146.9      1.78 0.176         0.0      0.0      0.0    585      0.0
 146.5   -147.0      1.62 0.160         0.0      0.0      0.0    600      0.0
 149.4   -147.2      1.46 0.145         0.0      0.0      0.0    616      0.0
 152.6   -147.1      1.61 0.159         0.0      0.0      0.0    631      0.0
 155.9   -147.4      1.12 0.111         0.0      0.0      0.0    646      0.0
 158.5   -147.3      1.12 0.110         0.0      0.0      0.0    662      0.0
 161.2   -146.8      1.66 0.164         0.0      0.0      0.0    677      0.0
 164.2   -147.3      1.19 0.118         0.0      0.0      0.0    693      0.0
 167.1   -147.2      1.15 0.113         0.0      0.0      0.0    708      0.0
 170.4   -147.4      1.35 0.133         0.0      0.0      0.0    723        0
 173.3   -146.8      2.12 0.210         0.0      0.0      0.0    739        0
 176.9   -147.3      1.46 0.145         0.0      0.0      0.0    754        0
 180.1   -147.0      1.74 0.172         0.0      0.0      0.0    770        0
 183.6   -147.0      1.54 0.152         0.0      0.0      0.0    785        0
 187.1   -146.9      1.60 0.158         0.0      0.0      0.0    800        0
 190.7   -147.0      1.55 0.153         0.0      0.0      0.0    816        0
 193.9   -146.6      1.88 0.186         0.0      0.0      0.0    831        0
 197.4   -147.3      1.35 0.133         0.0      0.0      0.0    847        0
 200.4   -147.2      1.37 0.136         0.0      0.0      0.0    862        0
 203.4   -146.4      2.05 0.202         0.0      0.0      0.0    877        0
 206.7   -147.3      1.18 0.117         0.0      0.0      0.0    893        0
 210.0   -146.8      1.60 0.158         0.0      0.0      0.0    908        0
 213.5   -146.5      1.84 0.182         0.0      0.0      0.0    924        0
 217.1   -147.0      1.33 0.132         0.0      0.0      0.0    939        0
 220.6   -146.5      1.89 0.187         0.0      0.0      0.0    955        0
 224.5   -146.7      1.65 0.163         0.0      0.0      0.0    970        0
 228.3   -146.5      1.69 0.167         0.0      0.0      0.0    985        0
 231.6   -146.7      1.60 0.158         0.0      0.0      0.0   1001        0
 234.9   -146.3      2.03 0.201         0.0      0.0      0.0   1016        0
 238.2   -146.3      2.02 0.200         0.0      0.0      0.0   1032        0
 241.5   -146.6      1.68 0.166         0.0      0.0      0.0   1047        0
 244.8   -146.5      1.80 0.178         0.0      0.0      0.0   1062        0
 248.4   -146.3      1.91 0.189         0.0      0.0      0.0   1078        0
 252.0   -146.3      1.90 0.188         0.0      0.0      0.0   1093        0
 255.6   -146.1      1.98 0.196         0.0      0.0      0.0   1109        0
 258.7   -145.7      2.40 0.237         0.0      0.0      0.0   1124        0
 262.0   -145.8      2.39 0.236         0.0      0.0      0.0   1140        0
 265.3   -146.0      2.11 0.209         0.0      0.0      0.0   1155        0
 268.9   -146.3      1.96 0.194         0.0      0.0      0.0   1171        0
 272.0   -146.2      2.08 0.205         0.0      0.0      0.0   1186        0
 275.0   -145.8      2.40 0.238         0.0      0.0      0.0   1201        0
 278.4   -145.8      2.33 0.231         0.0      0.0      0.0   1217        0
 282.0   -145.8      2.48 0.245         0.0      0.0      0.0   1232        0
 285.1   -145.4      2.66 0.263         0.0      0.0      0.0   1248        0
 288.2   -145.6      2.43 0.240         0.0      0.0      0.0   1263        0
 291.3   -146.2      1.88 0.186         0.0      0.0      0.0   1278        0
 294.9   -146.2      1.93 0.191         0.0      0.0      0.0   1294        0
 298.5   -146.0      2.04 0.201         0.0      0.0      0.0   1309        0
 302.2   -145.5      2.59 0.256         0.0      0.0      0.0   1325        0
 305.9   -145.6      2.48 0.245         0.0      0.0      0.0   1340        0
 309.0   -146.0      2.05 0.203         0.0      0.0      0.0   1355        0
 312.1   -146.4      1.61 0.159         0.0      0.0      0.0   1371        0
 315.4   -146.5      1.57 0.156         0.0      0.0      0.0   1386        0
 318.5   -145.9      2.16 0.213         0.0      0.0      0.0   1402        0
 321.9   -146.8      1.33 0.132         0.0      0.0      0.0   1417        0
 325.3   -146.0      2.10 0.207         0.0      0.0      0.0   1432        0
 328.7   -146.2      1.92 0.190         0.0      0.0      0.0   1448        0
 332.1   -145.5      2.60 0.257         0.0      0.0      0.0   1463        0
 335.8   -146.3      1.66 0.164         0.0      0.0      0.0   1479        0
 339.8   -146.0      1.98 0.196         0.0      0.0      0.0   1494        0
 343.2   -145.9      2.15 0.212         0.0      0.0      0.0   1509        0
 346.9   -146.2      1.84 0.182         0.0      0.0      0.0   1525        0
 350.4   -146.0      2.09 0.206         0.0      0.0      0.0   1540        0
 353.5   -146.1      2.14 0.211         0.0      0.0      0.0   1556        0
 356.7   -146.2      2.19 0.216         0.0      0.0      0.0   1571        0
 360.1   -146.2      2.04 0.202         0.0      0.0      0.0   1587        0
 363.5   -146.7      1.56 0.154         0.0      0.0      0.0   1602        0
 367.3   -146.2      2.04 0.202         0.0      0.0      0.0   1618        0
 370.7   -146.0      2.22 0.220         0.0      0.0      0.0   1633        0
 373.9   -145.9      2.23 0.220         0.0      0.0      0.0   1648        0
 377.3   -146.3      1.88 0.186         0.0      0.0      0.0   1664        0
 380.5   -146.3      1.92 0.189         0.0      0.0      0.0   1679        0
 384.0   -146.3      1.94 0.191         0.0      0.0      0.0   1695        0
 387.1   -146.1      2.22 0.220         0.0      0.0      0.0   1710        0
 390.9   -145.4      3.13 0.309         0.0      0.0      0.0   1726        0
 394.4   -146.4      2.26 0.223         0.0      0.0      0.0   1741        0
 397.9   -145.7      3.13 0.309         0.0      0.0      0.0   1757        0
 401.6   -146.2      2.55 0.252         0.0      0.0      0.0   1772        0
 405.1   -146.0      2.83 0.280         0.0      0.0      0.0   1787        0
 408.9   -146.9      2.03 0.200         0.0      0.0      0.0   1803        0
 412.4   -146.7      2.24 0.222         0.0      0.0      0.0   1819        0
 416.2   -146.5      2.52 0.249         0.0      0.0      0.0   1834        0
 419.7   -146.6      2.38 0.235         0.0      0.0      0.0   1849        0
 423.2   -146.4      2.61 0.258         0.0      0.0      0.0   1865        0
 427.0   -146.2      2.93 0.290         0.0      0.0      0.0   1880        0
 430.8   -146.7      2.45 0.242         0.0      0.0      0.0   1896        0
 434.4   -146.4      2.65 0.262         0.0      0.0      0.0   1911        0
 438.2   -146.2      2.88 0.285         0.0      0.0      0.0   1927        0
 441.7   -146.6      2.63 0.260         0.0      0.0      0.0   1942        0
 445.5   -146.2      2.77 0.274         0.0      0.0      0.0   1958        0
 449.4   -147.1      2.12 0.210         0.0      0.0      0.0   1973        0
 453.2   -146.3      3.22 0.319         0.0      0.0      0.0   1989        0
 457.1   -146.4      3.26 0.322         0.0      0.0      0.0   2004        0
 460.3   -146.5      3.40 0.336         0.0      0.0      0.0   2020        0
 463.6   -146.8      3.14 0.310         0.0      0.0      0.0   2035        0
 467.1   -146.2      3.77 0.372         0.0      0.0      0.0   2051        0
 470.7   -146.8      3.11 0.308         0.0      0.0      0.0   2066        0
 474.0   -147.1      2.80 0.277         0.0      0.0      0.0   2082        0
 477.3   -146.9      2.98 0.294         0.0      0.0      0.0   2097        0
 480.2   -146.8      3.06 0.303         0.0      0.0      0.0   2113        0
 483.5   -146.9      3.06 0.302         0.0      0.0      0.0   2128        0
 486.8   -146.7      3.29 0.325         0.0      0.0      0.0   2144        0
 490.7   -147.0      3.24 0.320         0.0      0.0      0.0   2159        0
 494.3   -146.7      3.63 0.358         0.0      0.0      0.0   2174        0
 497.6   -146.8      3.59 0.355         0.0      0.0      0.0   2190        0
 500.9   -146.5      3.78 0.374         0.0      0.0      0.0   2205        0
 504.2   -146.8      3.61 0.357         0.0      0.0      0.0   2221        0
 507.5   -146.4      3.67 0.363         0.0      0.0      0.0   2236        0
 510.6   -146.4      3.93 0.389         0.0      0.0      0.0   2252        0
 514.2   -146.5      3.97 0.392         0.0      0.0      0.0   2267        0
 517.8   -147.0      3.70 0.366         0.0      0.0      0.0   2283        0
 521.1   -147.3      3.50 0.346         0.0      0.0      0.0   2298        0
 524.8   -147.0      3.89 0.385         0.0      0.0      0.0   2314        0
 528.4   -146.5      4.43 0.438         0.0      0.0      0.0   2329        0
 532.0   -146.9      3.97 0.392         0.0      0.0      0.0   2344        0
 535.4   -147.4      3.48 0.344         0.0      0.0      0.0   2360        0
 538.7   -147.7      3.24 0.320         0.0      0.0      0.0   2375        0
 542.1   -148.0      3.09 0.305         0.0      0.0      0.0   2391        0
 545.4   -148.1      2.94 0.291         0.0      0.0      0.0   2406        0
 548.5   -147.6      3.49 0.345         0.0      0.0      0.0   2422        0
 551.9   -148.2      2.93 0.289         0.0      0.0      0.0   2437        0
 555.5   -148.1      2.95 0.292         0.0      0.0      0.0   2453        0
 559.5   -148.8      2.31 0.228         0.0      0.0      0.0   2468        0
 563.2   -148.8      2.46 0.243         0.0      0.0      0.0   2484        0
 566.9   -149.5      1.83 0.181         0.0      0.0      0.0   2499        0
 570.6   -149.5      1.77 0.175         0.0      0.0      0.0   2514        0
 574.0   -150.0      1.42 0.140         0.0      0.0      0.0   2530        0
 577.4   -150.1      1.43 0.141         0.0      0.0      0.0   2545        0
 581.1   -150.6      0.88 0.087         0.0      0.0      0.0   2561        0
 584.5   -151.8     -0.39-0.039         0.0      0.0      0.0   2576        0
 587.9   -151.6     -0.07-0.006         0.0      0.0      0.0   2592        0
 591.3   -151.1      0.62 0.061         0.0      0.0      0.0   2607        0
 595.0   -151.9     -0.01-0.001         0.0      0.0      0.0   2623        0
 598.8   -151.5      0.60 0.059         0.0      0.0      0.0   2638        0
 603.1   -151.3      0.71 0.070         0.0      0.0      0.0   2653        0
 607.8   -151.5      0.48 0.047         0.0      0.0      0.0   2669        0
 612.5   -151.1      0.81 0.080         0.0      0.0      0.0   2684        0
 617.2   -151.9      0.11 0.011         0.0      0.0      0.0   2700        0
 622.2   -151.1      0.76 0.075         0.0      0.0      0.0   2715        0
 626.6   -151.0      1.07 0.106         0.0      0.0      0.0   2731        0
 631.3   -151.4      0.68 0.068         0.0      0.0      0.0   2746        0
 636.1   -151.5      0.61 0.060         0.0      0.0      0.0   2762        0
 640.2   -151.5      0.63 0.063         0.0      0.0      0.0   2777        0
 644.6   -151.1      1.13 0.112         0.0      0.0      0.0   2793        0
 648.7   -152.2     -0.17-0.017         0.0      0.0      0.0   2808        0
 653.2   -151.9      0.27 0.027         0.0      0.0      0.0   2824        0
 657.9   -151.6      0.46 0.045         0.0      0.0      0.0   2839        0
 662.4   -152.1     -0.11-0.011         0.0      0.0      0.0   2855        0
 666.8   -151.2      0.83 0.082         0.0      0.0      0.0   2870        0
 671.0   -151.3      0.75 0.074         0.0      0.0      0.0   2886        0
 674.8   -151.7      0.23 0.023         0.0      0.0      0.0   2901        0
 678.0   -152.4     -0.28-0.027         0.0      0.0      0.0   2916        0
 681.6   -151.1      1.11 0.110         0.0      0.0      0.0   2932        0
 685.4   -151.6      0.58 0.057         0.0      0.0      0.0   2947        0
 689.3   -152.1      0.10 0.010         0.0      0.0      0.0   2963        0
 692.5   -151.9      0.34 0.034         0.0      0.0      0.0   2978        0
 696.0   -151.8      0.48 0.047         0.0      0.0      0.0   2994        0
 699.9   -151.9      0.13 0.013         0.0      0.0      0.0   3009        0
 703.8   -151.8      0.34 0.034         0.0      0.0      0.0   3025        0
 708.0   -150.9      1.29 0.127         0.0      0.0      0.0   3040        0
 711.2   -151.5      0.66 0.065         0.0      0.0      0.0   3056        0
 713.2   -151.6      0.56 0.055         0.0      0.0      0.0   3071        0
 714.2   -151.8      0.36 0.036         0.0      0.0      0.0   3087        0
 714.2   -151.5      0.66 0.065         0.0      0.0      0.0   3103        0
 713.2   -151.9      0.26 0.026         0.0      0.0      0.0   3118        0
 711.9   -150.5      1.66 0.164         0.0      0.0      0.0   3134        0
 710.6   -150.4      1.76 0.174         0.0      0.0      0.0   3149        0
 709.0   -151.1      1.06 0.105         0.0      0.0      0.0   3164        0
 706.7   -151.6      0.59 0.058         0.0      0.0      0.0   3180        0
 704.4   -151.5      0.62 0.061         0.0      0.0      0.0   3195        0
 701.5   -150.9      1.16 0.115         0.0      0.0      0.0   3211        0
 698.6   -151.0      1.01 0.099         0.0      0.0      0.0   3226        0
 696.0   -151.5      0.39 0.038         0.0      0.0      0.0   3242        0
 693.4   -150.6      1.58 0.156         0.0      0.0      0.0   3257        0
 690.5   -150.9      1.26 0.124         0.0      0.0      0.0   3273        0
 687.0   -151.9      0.30 0.030         0.0      0.0      0.0   3288        0
 683.8   -151.3      0.99 0.098         0.0      0.0      0.0   3304        0
 680.9   -151.2      0.97 0.096         0.0      0.0      0.0   3319        0
 678.0   -151.4      0.68 0.067         0.0      0.0      0.0   3335        0
 675.1   -151.3      0.69 0.068         0.0      0.0      0.0   3350        0
 672.3   -150.9      0.92 0.091         0.0      0.0      0.0   3366        0
 669.4   -151.0      0.90 0.089         0.0      0.0      0.0   3381        0
 666.2   -151.3      0.35 0.035         0.0      0.0      0.0   3397        0
 662.7   -151.8     -0.06-0.006         0.0      0.0      0.0   3412        0
 659.2   -150.9      0.71 0.070         0.0      0.0      0.0   3428        0
 656.0   -151.5      0.22 0.022         0.0      0.0      0.0   3443        0
 652.8   -151.4      0.22 0.022         0.0      0.0      0.0   3458        0
 649.0   -151.3      0.30 0.030         0.0      0.0      0.0   3474        0
 645.2   -150.8      0.85 0.084         0.0      0.0      0.0   3489        0
 641.7   -151.3      0.44 0.043         0.0      0.0      0.0   3505        0
 638.3   -151.1      0.55 0.054         0.0      0.0      0.0   3520        0
 634.8   -151.4      0.35 0.035         0.0      0.0      0.0   3536        0
 631.3   -151.1      0.57 0.056         0.0      0.0      0.0   3551        0
 627.9   -151.1      0.60 0.060         0.0      0.0      0.0   3567        0
 624.1   -151.1      0.63 0.062         0.0      0.0      0.0   3582        0
 620.3   -151.4      0.35 0.034         0.0      0.0      0.0   3598        0
 616.3   -151.1      0.51 0.050         0.0      0.0      0.0   3613        0
 612.8   -151.3      0.46 0.045         0.0      0.0      0.0   3629        0
 609.1   -151.2      0.52 0.051         0.0      0.0      0.0   3644        0
 605.3   -150.7      0.90 0.089         0.0      0.0      0.0   3660        0
 601.6   -150.7      0.85 0.084         0.0      0.0      0.0   3675        0
 597.5   -151.0      0.56 0.055         0.0      0.0      0.0   3690        0
 593.8   -151.1      0.24 0.023         0.0      0.0      0.0   3706        0
 590.1   -151.1      0.08 0.008         0.0      0.0      0.0   3721        0
 586.7   -150.7      0.33 0.032         0.0      0.0      0.0   3737        0
 582.6   -150.0      0.82 0.081         0.0      0.0      0.0   3752        0
 578.9   -149.1      1.61 0.159         0.0      0.0      0.0   3768        0
 574.9   -148.5      2.16 0.213         0.0      0.0      0.0   3783        0
 570.9   -147.8      2.77 0.274         0.0      0.0      0.0   3799        0
 566.9   -147.3      3.21 0.317         0.0      0.0      0.0   3814        0
 563.2   -147.0      3.64 0.360         0.0      0.0      0.0   3830        0
 559.8   -147.4      3.24 0.321         0.0      0.0      0.0   3845        0
 556.2   -146.7      3.91 0.387         0.0      0.0      0.0   3861        0
 552.8   -146.7      3.86 0.382         0.0      0.0      0.0   3876        0
 549.4   -147.1      3.36 0.332         0.0      0.0      0.0   3891        0
 546.1   -146.5      3.79 0.375         0.0      0.0      0.0   3907        0
 542.7   -146.4      3.74 0.370         0.0      0.0      0.0   3922        0
 539.7   -146.8      3.15 0.312         0.0      0.0      0.0   3938        0
 536.3   -146.6      3.19 0.316         0.0      0.0      0.0   3953        0
 533.0   -146.3      3.58 0.354         0.0      0.0      0.0   3968        0
 529.6   -146.3      3.51 0.347         0.0      0.0      0.0   3984        0
 526.3   -145.7      4.11 0.406         0.0      0.0      0.0   3999        0
 522.9   -146.4      3.52 0.348         0.0      0.0      0.0   4015        0
 519.9   -145.6      4.49 0.444         0.0      0.0      0.0   4030        0
 516.6   -146.2      3.68 0.364         0.0      0.0      0.0   4045        0
 513.3   -146.3      3.62 0.358         0.0      0.0      0.0   4061        0
 509.9   -146.4      3.47 0.343         0.0      0.0      0.0   4076        0
 506.6   -145.7      3.95 0.390         0.0      0.0      0.0   4092        0
 503.0   -145.8      3.71 0.367         0.0      0.0      0.0   4107        0
 499.7   -145.8      3.76 0.372         0.0      0.0      0.0   4123        0
 496.1   -145.6      3.84 0.380         0.0      0.0      0.0   4138        0
 492.8   -145.5      3.74 0.370         0.0      0.0      0.0   4153        0
 489.2   -145.8      3.44 0.340         0.0      0.0      0.0   4169        0
 485.3   -145.6      3.43 0.339         0.0      0.0      0.0   4184        0
 481.4   -145.1      3.75 0.370         0.0      0.0      0.0   4199        0
 477.9   -145.4      3.34 0.330         0.0      0.0      0.0   4215        0
 474.6   -145.6      3.16 0.312         0.0      0.0      0.0   4230        0
 471.0   -145.6      3.07 0.304         0.0      0.0      0.0   4246        0
 467.4   -145.5      3.16 0.312         0.0      0.0      0.0   4261        0
 463.6   -145.4      3.14 0.311         0.0      0.0      0.0   4276        0
 459.7   -145.4      3.01 0.297         0.0      0.0      0.0   4292        0
 455.9   -145.6      2.55 0.252         0.0      0.0      0.0   4307        0
 452.3   -145.3      2.74 0.270         0.0      0.0      0.0   4323        0
 448.5   -145.1      2.74 0.271         0.0      0.0      0.0   4338        0
 444.7   -144.6      3.22 0.318         0.0      0.0      0.0   4353        0
 440.8   -144.5      3.23 0.319         0.0      0.0      0.0   4369        0
 437.6   -145.3      2.49 0.246         0.0      0.0      0.0   4384        0
 434.1   -144.8      2.90 0.287         0.0      0.0      0.0   4399        0
 430.8   -144.1      3.46 0.342         0.0      0.0      0.0   4415        0
 427.6   -144.3      3.15 0.311         0.0      0.0      0.0   4430        0
 424.1   -145.1      2.43 0.240         0.0      0.0      0.0   4445        0
 420.6   -144.5      3.00 0.296         0.0      0.0      0.0   4461        0
 416.8   -144.8      2.60 0.257         0.0      0.0      0.0   4476        0
 413.0   -144.7      2.77 0.274         0.0      0.0      0.0   4492        0
 409.5   -144.2      3.28 0.325         0.0      0.0      0.0   4507        0
 406.0   -144.5      2.82 0.278         0.0      0.0      0.0   4522        0
 402.5   -145.2      2.01 0.199         0.0      0.0      0.0   4538        0
 399.0   -143.9      3.39 0.335         0.0      0.0      0.0   4553        0
 395.3   -144.6      2.61 0.258         0.0      0.0      0.0   4568        0
 391.5   -144.3      2.82 0.278         0.0      0.0      0.0   4584        0
 387.7   -144.5      2.58 0.255         0.0      0.0      0.0   4599        0
 384.0   -144.1      3.15 0.311         0.0      0.0      0.0   4615        0
 380.5   -143.9      3.18 0.314         0.0      0.0      0.0   4630        0
 376.8   -144.3      2.85 0.282         0.0      0.0      0.0   4645        0
 373.3   -144.2      2.94 0.291         0.0      0.0      0.0   4660        0
 369.6   -144.7      2.47 0.244         0.0      0.0      0.0   4676        0
 365.8   -144.3      2.80 0.276         0.0      0.0      0.0   4691        0
 362.4   -143.7      3.39 0.335         0.0      0.0      0.0   4706        0
 358.9   -143.8      3.23 0.319         0.0      0.0      0.0   4722        0
 355.8   -143.9      3.09 0.306         0.0      0.0      0.0   4737        0
 352.6   -143.2      3.88 0.384         0.0      0.0      0.0   4752        0
 349.2   -143.5      3.56 0.352         0.0      0.0      0.0   4768        0
 346.1   -143.8      3.32 0.328         0.0      0.0      0.0   4783        0
 342.7   -143.7      3.52 0.348         0.0      0.0      0.0   4798        0
 339.0   -143.2      4.20 0.415         0.0      0.0      0.0   4814        0
 335.5   -143.2      4.03 0.398         0.0      0.0      0.0   4829        0
 332.4   -143.2      4.03 0.398         0.0      0.0      0.0   4844        0
 329.0   -143.6      3.58 0.353         0.0      0.0      0.0   4859        0
 325.3   -143.0      4.23 0.418         0.0      0.0      0.0   4875        0
 321.7   -143.6      3.52 0.348         0.0      0.0      0.0   4890        0
 318.3   -143.0      4.29 0.423         0.0      0.0      0.0   4905        0
 314.6   -143.1      4.23 0.418         0.0      0.0      0.0   4921        0
 310.9   -143.5      3.92 0.388         0.0      0.0      0.0   4936        0
 307.3   -143.2      4.12 0.407         0.0      0.0      0.0   4951        0
 303.9   -142.9      4.54 0.449         0.0      0.0      0.0   4967        0
 300.5   -142.6      4.80 0.474         0.0      0.0      0.0   4982        0
 297.1   -143.3      4.07 0.402         0.0      0.0      0.0   4997        0
 293.8   -142.3      4.94 0.489         0.0      0.0      0.0   5012        0
 290.1   -142.3      4.96 0.490         0.0      0.0      0.0   5028        0
 286.8   -143.1      4.10 0.405         0.0      0.0      0.0   5043        0
 283.1   -142.2      4.96 0.490         0.0      0.0      0.0   5058        0
 279.5   -142.4      4.76 0.470         0.0      0.0      0.0   5073        0
 275.9   -142.3      4.86 0.480         0.0      0.0      0.0   5089        0
 272.5   -141.9      5.14 0.508         0.0      0.0      0.0   5104        0
 268.9   -141.9      5.26 0.520         0.0      0.0      0.0   5119        0
 265.3   -142.2      5.02 0.496         0.0      0.0      0.0   5135        0
 261.4   -142.1      5.13 0.507         0.0      0.0      0.0   5150        0
 257.8   -142.0      5.28 0.522         0.0      0.0      0.0   5165        0
 253.7   -141.7      5.73 0.567         0.0      0.0      0.0   5180        0
 249.8   -141.6      5.65 0.558         0.0      0.0      0.0   5196        0
 246.2   -141.7      5.67 0.561         0.0      0.0      0.0   5211        0
 242.6   -141.5      5.88 0.581         0.0      0.0      0.0   5226        0
 239.0   -141.8      5.60 0.553         0.0      0.0      0.0   5241        0
 235.5   -141.2      6.22 0.615         0.0      0.0      0.0   5257        0
 232.2   -141.7      5.74 0.567         0.0      0.0      0.0   5272        0
 228.6   -141.6      5.90 0.583         0.0      0.0      0.0   5287        0
 225.0   -141.1      6.44 0.636         0.0      0.0      0.0   5302        0
 221.7   -141.6      5.97 0.590         0.0      0.0      0.0   5318        0
 218.4   -140.8      6.81 0.673         0.0      0.0      0.0   5333        0
 214.9   -140.6      7.02 0.693         0.0      0.0      0.0   5348        0
 210.8   -141.1      6.50 0.642         0.0      0.0      0.0   5363        0
 207.0   -140.8      6.78 0.670         0.0      0.0      0.0   5379        0
 203.2   -140.8      6.68 0.660         0.0      0.0      0.0   5394        0
 199.1   -140.7      6.80 0.672         0.0      0.0      0.0   5409        0
 193.6   -140.4      7.14 0.706         0.0      0.0      0.0   5424        0
 189.3   -140.7      6.82 0.674         0.0      0.0      0.0   5439        0
 185.5   -140.2      7.36 0.727         0.0      0.0      0.0   5455        0
 181.2   -140.9      6.69 0.661         0.0      0.0      0.0   5470        0
 177.4   -139.8      7.71 0.762         0.0      0.0      0.0   5485        0
 173.6   -140.0      7.76 0.767         0.0      0.0      0.0   5500        0
 170.1   -139.9      7.87 0.778         0.0      0.0      0.0   5515        0
 165.8   -140.1      7.57 0.748         0.0      0.0      0.0   5531        0
 161.8   -139.5      8.28 0.819         0.0      0.0      0.0   5546        0
 159.1   -139.7      7.94 0.784         0.0      0.0      0.0   5561        0
 156.4   -139.6      8.05 0.795         0.0      0.0      0.0   5576        0
 146.5   -139.4      8.27 0.817         0.0      0.0      0.0   5591        0
 143.3   -139.5      8.15 0.805         0.0      0.0      0.0   5606        0
 140.9   -139.1      8.45 0.835         0.0      0.0      0.0   5622        0
 138.7   -139.2      8.53 0.843         0.0      0.0      0.0   5637        0
 136.6   -139.1      8.62 0.852         0.0      0.0      0.0   5652        0
 134.5   -138.9      8.84 0.873         0.0      0.0      0.0   5667        0
 132.6   -138.6      9.15 0.904         0.0      0.0      0.0   5682        0
 130.5   -138.5      9.36 0.925         0.0      0.0      0.0   5697        0
 128.3   -138.5      9.36 0.925         0.0      0.0      0.0   5712        0
 126.2   -138.6      9.28 0.917         0.0      0.0      0.0   5728        0
 123.8   -138.4      9.33 0.922         0.0      0.0      0.0   5743        0
 121.7   -138.4      9.44 0.933         0.0      0.0      0.0   5758        0
 119.6   -138.0      9.92 0.980         0.0      0.0      0.0   5773        0
 117.5   -138.1      9.74 0.963         0.0      0.0      0.0   5788        0
 115.3   -137.9      9.89 0.977         0.0      0.0      0.0   5803        0
 112.7   -138.2      9.64 0.953         0.0      0.0      0.0   5818        0
 110.3   -137.9     10.12 1.000         0.0      0.0      0.0   5833        0
 108.5   -138.0      9.91 0.979         0.0      0.0      0.0   5849        0
 106.6   -138.5      9.40 0.928         0.0      0.0      0.0   5864        0
 104.8   -138.3      9.60 0.949         0.0      0.0      0.0   5879        0
 102.9   -138.6      9.30 0.919         0.0      0.0      0.0   5894        0
 101.1   -139.2      8.70 0.860         0.0      0.0      0.0   5909        0
  98.9   -138.7      9.20 0.909         0.0      0.0      0.0   5924        0
