# Supplementary material for: Magnetic signatures of a creosote oil contaminated site: case study in São Paulo, Brazil
Source: Sci Rep. 2022 Dec 17;12:21853. doi: 10.1038/s41598-022-23493-2 (PMC9759522; doi:10.1038/s41598-022-23493-2)
Supplement: Supplementary file 2 — Supplementary Information 2. [file 41598_2022_23493_MOESM2_ESM.zip › thermomagnetic/SD34_cont/SD34_3_9.CUR]

  TEMP    TSUSC     CSUSC NSUSC       BULKS    FERRT    FERRB   TIME   AP868F
  28.0   -144.2      4.84 0.866         0.0      0.0      0.0      0      0.0
  28.8   -147.2      1.84 0.329         0.0      0.0      0.0     17    0.000
  32.4   -147.0      2.04 0.365         0.0      0.0      0.0     32    0.000
  37.3   -146.9      2.29 0.410         0.0      0.0      0.0     48    0.000
  42.7   -147.1      2.06 0.369         0.0      0.0      0.0     63        5
  47.7   -146.8      2.27 0.406         0.0      0.0      0.0     79    0/300
  52.4   -146.9      2.06 0.369         0.0      0.0      0.0     94        0
  56.8   -146.8      2.23 0.399         0.0      0.0      0.0    109        0
  60.9   -147.1      1.87 0.335         0.0      0.0      0.0    125        0
  64.9   -147.1      1.88 0.336         0.0      0.0      0.0    140     0.00
  68.5   -146.9      2.06 0.369         0.0      0.0      0.0    156     0.00
  71.9   -146.7      2.19 0.392         0.0      0.0      0.0    171     0.00
  75.6   -147.0      1.87 0.335         0.0      0.0      0.0    187     0.00
  78.4   -146.7      2.11 0.377         0.0      0.0      0.0    202     0.00
  81.6   -147.2      1.55 0.277         0.0      0.0      0.0    217     0.00
  84.7   -146.7      2.16 0.386         0.0      0.0      0.0    233     0.00
  87.9   -147.2      1.75 0.313         0.0      0.0      0.0    248     0.00
  90.5   -146.9      1.93 0.345         0.0      0.0      0.0    264     0.00
  93.4   -146.7      2.22 0.397         0.0      0.0      0.0    279     0.00
  96.3   -147.0      1.93 0.345         0.0      0.0      0.0    294         
  98.9   -146.4      2.49 0.445         0.0      0.0      0.0    310         
 101.6   -146.8      1.98 0.354         0.0      0.0      0.0    325         
 104.5   -147.0      1.85 0.331         0.0      0.0      0.0    341   45.896
 107.7   -146.8      2.01 0.360         0.0      0.0      0.0    356 -170.359
 110.6   -146.6      2.15 0.385         0.0      0.0      0.0    371       21
 113.5   -146.5      2.14 0.383         0.0      0.0      0.0    387     0.67
 116.4   -146.7      2.11 0.377         0.0      0.0      0.0    402       98
 119.0   -146.1      2.56 0.458         0.0      0.0      0.0    417      614
 121.7   -147.0      1.67 0.299         0.0      0.0      0.0    433        0
 124.4   -147.1      1.68 0.301         0.0      0.0      0.0    448    0.000
 127.3   -146.8      2.14 0.383         0.0      0.0      0.0    464    0.000
 130.2   -146.5      2.36 0.422         0.0      0.0      0.0    479        0
 132.9   -146.7      2.25 0.403         0.0      0.0      0.0    494     0.00
 135.8   -146.6      2.26 0.404         0.0      0.0      0.0    510        0
 138.7   -147.1      1.63 0.292         0.0      0.0      0.0    525        0
 141.7   -146.4      2.26 0.404         0.0      0.0      0.0    540        0
 144.9   -146.4      2.27 0.406         0.0      0.0      0.0    556        0
 148.1   -146.5      2.08 0.372         0.0      0.0      0.0    571      0.0
 151.3   -146.9      1.80 0.322         0.0      0.0      0.0    586      0.0
 154.5   -146.5      2.08 0.372         0.0      0.0      0.0    602      0.0
 158.0   -146.6      1.84 0.329         0.0      0.0      0.0    617      0.0
 161.2   -146.5      1.96 0.351         0.0      0.0      0.0    632      0.0
 164.5   -146.4      2.09 0.374         0.0      0.0      0.0    648      0.0
 167.7   -146.4      1.93 0.345         0.0      0.0      0.0    663      0.0
 170.9   -146.3      2.48 0.444         0.0      0.0      0.0    679      0.0
 174.2   -146.4      2.31 0.413         0.0      0.0      0.0    694      0.0
 177.1   -146.0      2.77 0.496         0.0      0.0      0.0    709      0.0
 180.4   -146.4      2.34 0.419         0.0      0.0      0.0    724        0
 183.3   -146.3      2.25 0.403         0.0      0.0      0.0    740        0
 186.3   -146.7      1.81 0.324         0.0      0.0      0.0    755        0
 189.8   -146.3      2.24 0.401         0.0      0.0      0.0    770        0
 193.1   -146.4      2.09 0.374         0.0      0.0      0.0    786        0
 196.6   -146.5      2.12 0.379         0.0      0.0      0.0    801        0
 200.2   -146.7      1.87 0.335         0.0      0.0      0.0    816        0
 203.7   -146.4      2.04 0.365         0.0      0.0      0.0    832        0
 206.7   -146.3      2.18 0.390         0.0      0.0      0.0    847        0
 210.2   -146.6      1.80 0.322         0.0      0.0      0.0    862        0
 213.5   -146.5      1.84 0.329         0.0      0.0      0.0    877        0
 217.1   -146.7      1.63 0.292         0.0      0.0      0.0    892        0
 220.4   -146.2      2.19 0.392         0.0      0.0      0.0    908        0
 223.6   -146.4      1.96 0.351         0.0      0.0      0.0    923        0
 227.2   -145.9      2.32 0.415         0.0      0.0      0.0    938        0
 230.8   -146.3      1.99 0.356         0.0      0.0      0.0    953        0
 234.6   -146.5      1.83 0.327         0.0      0.0      0.0    969        0
 237.9   -145.8      2.52 0.451         0.0      0.0      0.0    984        0
 241.5   -146.4      1.88 0.336         0.0      0.0      0.0    999        0
 245.1   -146.2      2.10 0.376         0.0      0.0      0.0   1014        0
 248.7   -146.1      2.11 0.377         0.0      0.0      0.0   1030        0
 252.0   -146.2      2.00 0.358         0.0      0.0      0.0   1045        0
 255.1   -146.2      1.98 0.354         0.0      0.0      0.0   1060        0
 258.1   -145.6      2.38 0.426         0.0      0.0      0.0   1076        0
 261.1   -146.5      1.62 0.290         0.0      0.0      0.0   1091        0
 264.5   -146.3      1.95 0.349         0.0      0.0      0.0   1106        0
 267.5   -146.4      1.67 0.299         0.0      0.0      0.0   1121        0
 270.9   -145.7      2.56 0.458         0.0      0.0      0.0   1137        0
 273.9   -146.3      1.92 0.343         0.0      0.0      0.0   1152        0
 277.0   -146.0      2.16 0.386         0.0      0.0      0.0   1167        0
 280.3   -146.0      2.24 0.401         0.0      0.0      0.0   1182        0
 283.4   -145.8      2.51 0.449         0.0      0.0      0.0   1197        0
 286.8   -146.0      1.99 0.356         0.0      0.0      0.0   1213        0
 290.1   -145.7      2.30 0.411         0.0      0.0      0.0   1228        0
 293.5   -146.4      1.71 0.306         0.0      0.0      0.0   1243        0
 296.6   -146.3      1.85 0.331         0.0      0.0      0.0   1258        0
 299.9   -146.3      1.71 0.306         0.0      0.0      0.0   1273        0
 303.3   -146.2      1.90 0.340         0.0      0.0      0.0   1288        0
 307.0   -145.6      2.48 0.444         0.0      0.0      0.0   1304        0
 310.4   -145.9      2.14 0.383         0.0      0.0      0.0   1319        0
 313.7   -146.3      1.69 0.302         0.0      0.0      0.0   1334        0
 317.4   -146.0      2.06 0.369         0.0      0.0      0.0   1349        0
 320.5   -145.9      2.16 0.386         0.0      0.0      0.0   1364        0
 323.9   -146.3      1.87 0.335         0.0      0.0      0.0   1379        0
 327.0   -145.9      2.19 0.392         0.0      0.0      0.0   1394        0
 330.4   -145.9      2.23 0.399         0.0      0.0      0.0   1410        0
 334.1   -146.0      2.09 0.374         0.0      0.0      0.0   1425        0
 337.8   -146.4      1.50 0.268         0.0      0.0      0.0   1440        0
 341.5   -145.9      2.08 0.372         0.0      0.0      0.0   1455        0
 345.2   -145.7      2.38 0.426         0.0      0.0      0.0   1470        0
 348.9   -146.3      1.74 0.311         0.0      0.0      0.0   1485        0
 352.4   -145.8      2.31 0.413         0.0      0.0      0.0   1500        0
 355.5   -145.7      2.63 0.470         0.0      0.0      0.0   1515        0
 358.9   -145.6      2.64 0.472         0.0      0.0      0.0   1530        0
 362.4   -145.7      2.44 0.436         0.0      0.0      0.0   1545        0
 366.1   -145.8      2.51 0.449         0.0      0.0      0.0   1560        0
 369.6   -146.0      2.23 0.399         0.0      0.0      0.0   1575        0
 373.3   -145.8      2.34 0.419         0.0      0.0      0.0   1590        0
 376.8   -145.6      2.58 0.462         0.0      0.0      0.0   1606        0
 380.2   -145.4      2.81 0.503         0.0      0.0      0.0   1620        0
 383.7   -145.8      2.44 0.436         0.0      0.0      0.0   1636        0
 387.1   -146.0      2.32 0.415         0.0      0.0      0.0   1651        0
 390.6   -145.6      2.92 0.522         0.0      0.0      0.0   1665        0
 394.4   -145.2      3.46 0.619         0.0      0.0      0.0   1681        0
 397.6   -145.6      3.22 0.576         0.0      0.0      0.0   1696        0
 401.1   -145.7      3.05 0.546         0.0      0.0      0.0   1710        0
 404.8   -145.8      3.03 0.542         0.0      0.0      0.0   1726        0
 408.3   -145.4      3.52 0.630         0.0      0.0      0.0   1741        0
 411.8   -145.4      3.54 0.633         0.0      0.0      0.0   1756        0
 415.3   -145.7      3.30 0.590         0.0      0.0      0.0   1771        0
 418.8   -145.2      3.78 0.676         0.0      0.0      0.0   1785        0
 422.3   -146.1      2.91 0.521         0.0      0.0      0.0   1800        0
 425.8   -145.8      3.31 0.592         0.0      0.0      0.0   1815        0
 429.1   -145.3      3.83 0.685         0.0      0.0      0.0   1830        0
 432.9   -145.1      3.96 0.708         0.0      0.0      0.0   1845        0
 436.4   -145.6      3.48 0.623         0.0      0.0      0.0   1860        0
 440.2   -145.4      3.80 0.680         0.0      0.0      0.0   1875        0
 443.8   -145.5      3.52 0.630         0.0      0.0      0.0   1890        0
 447.6   -145.4      3.78 0.676         0.0      0.0      0.0   1905        0
 450.9   -145.6      3.66 0.655         0.0      0.0      0.0   1920        0
 454.4   -145.5      4.11 0.735         0.0      0.0      0.0   1935        0
 457.7   -145.8      3.89 0.696         0.0      0.0      0.0   1950        0
 461.2   -146.0      3.96 0.708         0.0      0.0      0.0   1965        0
 464.8   -145.9      4.06 0.726         0.0      0.0      0.0   1980        0
 468.3   -145.9      4.08 0.730         0.0      0.0      0.0   1995        0
 471.3   -145.7      4.21 0.753         0.0      0.0      0.0   2010        0
 474.9   -145.3      4.59 0.821         0.0      0.0      0.0   2025        0
 478.5   -145.8      4.07 0.728         0.0      0.0      0.0   2040        0
 482.0   -145.5      4.44 0.794         0.0      0.0      0.0   2055        0
 485.6   -145.9      4.08 0.730         0.0      0.0      0.0   2070        0
 489.5   -145.5      4.82 0.862         0.0      0.0      0.0   2085        0
 493.1   -145.3      4.98 0.891         0.0      0.0      0.0   2100        0
 496.7   -146.0      4.38 0.784         0.0      0.0      0.0   2115        0
 500.3   -145.8      4.49 0.803         0.0      0.0      0.0   2130        0
 503.9   -146.0      4.40 0.787         0.0      0.0      0.0   2146        0
 507.5   -146.5      3.57 0.639         0.0      0.0      0.0   2160        0
 510.6   -146.1      4.23 0.757         0.0      0.0      0.0   2175        0
 513.9   -146.4      4.06 0.726         0.0      0.0      0.0   2190        0
 517.5   -146.2      4.48 0.801         0.0      0.0      0.0   2205        0
 521.4   -146.9      3.91 0.699         0.0      0.0      0.0   2220        0
 524.8   -146.4      4.49 0.803         0.0      0.0      0.0   2235        0
 528.4   -145.9      5.03 0.900         0.0      0.0      0.0   2251        0
 531.4   -146.3      4.57 0.818         0.0      0.0      0.0   2266        0
 534.8   -147.4      3.48 0.623         0.0      0.0      0.0   2281        0
 538.1   -146.9      4.03 0.721         0.0      0.0      0.0   2296        0
 541.5   -146.8      4.27 0.764         0.0      0.0      0.0   2311        0
 545.1   -147.3      3.74 0.669         0.0      0.0      0.0   2326        0
 548.8   -147.4      3.69 0.660         0.0      0.0      0.0   2341        0
 552.8   -147.5      3.64 0.651         0.0      0.0      0.0   2357        0
 556.8   -147.3      3.73 0.667         0.0      0.0      0.0   2372        0
 560.8   -148.0      3.12 0.558         0.0      0.0      0.0   2387        0
 564.8   -148.1      3.22 0.576         0.0      0.0      0.0   2402        0
 568.4   -149.4      1.97 0.352         0.0      0.0      0.0   2417        0
 572.1   -148.7      2.56 0.458         0.0      0.0      0.0   2432        0
 575.5   -148.6      2.87 0.513         0.0      0.0      0.0   2447        0
 579.2   -149.1      2.37 0.424         0.0      0.0      0.0   2462        0
 582.9   -149.4      2.02 0.361         0.0      0.0      0.0   2478        0
 586.7   -149.6      1.79 0.320         0.0      0.0      0.0   2493        0
 590.1   -149.1      2.49 0.445         0.0      0.0      0.0   2508        0
 593.8   -149.6      2.23 0.399         0.0      0.0      0.0   2523        0
 597.8   -150.2      1.85 0.331         0.0      0.0      0.0   2538        0
 601.6   -147.4      4.59 0.821         0.0      0.0      0.0   2553        0
 605.9   -150.1      1.88 0.336         0.0      0.0      0.0   2569        0
 610.3   -149.5      2.43 0.435         0.0      0.0      0.0   2585        0
 614.4   -146.4      5.59 1.000         0.0      0.0      0.0   2600        0
 618.5   -151.3      0.52 0.093         0.0      0.0      0.0   2615        0
 622.5   -150.8      1.06 0.190         0.0      0.0      0.0   2630        0
 626.9   -151.2      0.89 0.159         0.0      0.0      0.0   2645        0
 631.0   -151.4      0.68 0.122         0.0      0.0      0.0   2661        0
 635.1   -150.8      1.31 0.234         0.0      0.0      0.0   2676        0
 639.2   -151.7      0.43 0.077         0.0      0.0      0.0   2691        0
 643.6   -150.7      1.51 0.270         0.0      0.0      0.0   2706        0
 647.1   -151.1      0.96 0.172         0.0      0.0      0.0   2722        0
 650.6   -151.6      0.55 0.098         0.0      0.0      0.0   2737        0
 654.4   -151.4      0.67 0.120         0.0      0.0      0.0   2752        0
 658.6   -151.1      0.95 0.170         0.0      0.0      0.0   2767        0
 662.4   -152.0     -0.01-0.002         0.0      0.0      0.0   2782        0
 666.5   -151.4      0.62 0.111         0.0      0.0      0.0   2798        0
 670.7   -151.5      0.55 0.098         0.0      0.0      0.0   2813        0
 674.5   -151.5      0.44 0.079         0.0      0.0      0.0   2828        0
 678.3   -151.7      0.43 0.077         0.0      0.0      0.0   2843        0
 682.5   -150.8      1.44 0.258         0.0      0.0      0.0   2858        0
 686.7   -151.6      0.57 0.102         0.0      0.0      0.0   2874        0
 690.2   -151.2      1.01 0.181         0.0      0.0      0.0   2889        0
 693.8   -151.5      0.75 0.134         0.0      0.0      0.0   2904        0
 697.0   -151.4      0.67 0.120         0.0      0.0      0.0   2919        0
 700.9   -151.4      0.61 0.109         0.0      0.0      0.0   2935        0
 704.1   -151.8      0.35 0.063         0.0      0.0      0.0   2950        0
 706.4   -151.3      0.80 0.143         0.0      0.0      0.0   2965        0
 707.7   -151.3      0.86 0.154         0.0      0.0      0.0   2980        0
 709.0   -150.9      1.26 0.225         0.0      0.0      0.0   2996        0
 709.3   -151.2      0.96 0.172         0.0      0.0      0.0   3011        0
 709.3   -151.4      0.76 0.136         0.0      0.0      0.0   3026        0
 707.0   -151.5      0.69 0.123         0.0      0.0      0.0   3057        0
 705.4   -151.4      0.62 0.111         0.0      0.0      0.0   3072        0
 703.5   -151.1      1.05 0.188         0.0      0.0      0.0   3088        0
 700.9   -151.1      0.95 0.170         0.0      0.0      0.0   3103        0
 698.6   -151.3      0.71 0.127         0.0      0.0      0.0   3118        0
 695.7   -151.0      1.08 0.193         0.0      0.0      0.0   3133        0
 692.5   -150.8      1.32 0.236         0.0      0.0      0.0   3149        0
 688.9   -151.1      1.11 0.199         0.0      0.0      0.0   3164        0
 685.7   -151.1      1.11 0.199         0.0      0.0      0.0   3179        0
 682.5   -151.0      1.32 0.236         0.0      0.0      0.0   3194        0
 679.6   -151.4      0.73 0.131         0.0      0.0      0.0   3210        0
 676.4   -150.8      1.23 0.220         0.0      0.0      0.0   3225        0
 672.9   -150.8      1.05 0.188         0.0      0.0      0.0   3240        0
 669.1   -151.4      0.38 0.068         0.0      0.0      0.0   3255        0
 665.2   -150.9      0.86 0.154         0.0      0.0      0.0   3271        0
 661.1   -151.1      0.55 0.098         0.0      0.0      0.0   3286        0
 657.9   -150.4      1.31 0.234         0.0      0.0      0.0   3301        0
 654.7   -151.0      0.65 0.116         0.0      0.0      0.0   3317        0
 651.6   -151.2      0.36 0.064         0.0      0.0      0.0   3332        0
 648.7   -151.1      0.50 0.089         0.0      0.0      0.0   3347        0
 645.9   -150.8      0.84 0.150         0.0      0.0      0.0   3362        0
 642.4   -151.6      0.12 0.021         0.0      0.0      0.0   3377        0
 638.6   -151.0      0.65 0.116         0.0      0.0      0.0   3393        0
 634.5   -150.4      1.36 0.243         0.0      0.0      0.0   3408        0
 630.7   -150.5      1.16 0.208         0.0      0.0      0.0   3423        0
 626.9   -150.8      0.91 0.163         0.0      0.0      0.0   3438        0
 623.2   -150.7      1.03 0.184         0.0      0.0      0.0   3453        0
 619.4   -149.9      1.85 0.331         0.0      0.0      0.0   3469        0
 615.6   -150.7      0.89 0.159         0.0      0.0      0.0   3484        0
 611.6   -149.7      2.09 0.374         0.0      0.0      0.0   3499        0
 608.4   -150.2      1.51 0.270         0.0      0.0      0.0   3514        0
 604.4   -149.8      1.78 0.318         0.0      0.0      0.0   3530        0
 600.3   -149.7      1.83 0.327         0.0      0.0      0.0   3545        0
 596.6   -149.9      1.66 0.297         0.0      0.0      0.0   3560        0
 592.9   -149.3      1.99 0.356         0.0      0.0      0.0   3575        0
 589.1   -149.3      1.84 0.329         0.0      0.0      0.0   3590        0
 585.4   -149.2      1.77 0.317         0.0      0.0      0.0   3606        0
 581.7   -149.1      1.68 0.301         0.0      0.0      0.0   3621        0
 578.3   -148.3      2.39 0.428         0.0      0.0      0.0   3636        0
 574.6   -148.6      2.05 0.367         0.0      0.0      0.0   3651        0
 570.9   -147.8      2.77 0.496         0.0      0.0      0.0   3666        0
 567.5   -147.9      2.62 0.469         0.0      0.0      0.0   3682        0
 564.1   -148.0      2.46 0.440         0.0      0.0      0.0   3697        0
 560.8   -147.6      3.11 0.556         0.0      0.0      0.0   3712        0
 557.7   -147.2      3.46 0.619         0.0      0.0      0.0   3728        0
 554.6   -147.3      3.30 0.590         0.0      0.0      0.0   3743        0
 551.6   -147.1      3.45 0.617         0.0      0.0      0.0   3758        0
 548.2   -147.3      3.13 0.560         0.0      0.0      0.0   3773        0
 544.8   -146.9      3.33 0.596         0.0      0.0      0.0   3788        0
 541.2   -146.9      3.14 0.562         0.0      0.0      0.0   3803        0
 537.5   -146.3      3.55 0.635         0.0      0.0      0.0   3819        0
 533.9   -146.5      3.38 0.605         0.0      0.0      0.0   3834        0
 530.5   -145.6      4.23 0.757         0.0      0.0      0.0   3849        0
 526.9   -145.5      4.31 0.771         0.0      0.0      0.0   3864        0
 523.5   -145.9      4.01 0.717         0.0      0.0      0.0   3879        0
 520.2   -145.6      4.48 0.801         0.0      0.0      0.0   3894        0
 516.9   -145.1      4.79 0.857         0.0      0.0      0.0   3909        0
 513.3   -145.2      4.72 0.844         0.0      0.0      0.0   3925        0
 509.9   -145.1      4.77 0.853         0.0      0.0      0.0   3940        0
 506.6   -145.0      4.65 0.832         0.0      0.0      0.0   3955        0
 503.3   -144.8      4.72 0.844         0.0      0.0      0.0   3970        0
 500.0   -145.0      4.56 0.816         0.0      0.0      0.0   3985        0
 496.7   -144.8      4.66 0.834         0.0      0.0      0.0   4001        0
 493.1   -144.8      4.46 0.798         0.0      0.0      0.0   4016        0
 489.8   -144.7      4.38 0.784         0.0      0.0      0.0   4031        0
 486.5   -144.4      4.82 0.862         0.0      0.0      0.0   4046        0
 482.9   -144.2      4.70 0.841         0.0      0.0      0.0   4061        0
 479.4   -144.5      4.25 0.760         0.0      0.0      0.0   4076        0
 475.8   -144.1      4.58 0.819         0.0      0.0      0.0   4092        0
 471.9   -144.6      4.14 0.741         0.0      0.0      0.0   4107        0
 468.0   -144.2      4.41 0.789         0.0      0.0      0.0   4122        0
 464.5   -144.4      4.24 0.758         0.0      0.0      0.0   4137        0
 460.6   -144.0      4.44 0.794         0.0      0.0      0.0   4152        0
 457.1   -144.1      4.12 0.737         0.0      0.0      0.0   4167        0
 453.5   -144.1      3.98 0.712         0.0      0.0      0.0   4182        0
 450.0   -144.1      3.85 0.689         0.0      0.0      0.0   4197        0
 446.4   -144.1      3.63 0.649         0.0      0.0      0.0   4212        0
 442.9   -143.8      3.99 0.714         0.0      0.0      0.0   4228        0
 439.6   -143.9      3.80 0.680         0.0      0.0      0.0   4243        0
 436.4   -143.8      3.99 0.714         0.0      0.0      0.0   4258        0
 432.9   -144.1      3.58 0.640         0.0      0.0      0.0   4273        0
 429.7   -143.9      3.62 0.648         0.0      0.0      0.0   4288        0
 426.1   -143.9      3.50 0.626         0.0      0.0      0.0   4304        0
 422.6   -143.8      3.75 0.671         0.0      0.0      0.0   4319        0
 419.1   -144.0      3.49 0.624         0.0      0.0      0.0   4334        0
 415.3   -144.2      3.17 0.567         0.0      0.0      0.0   4349        0
 411.8   -143.8      3.68 0.658         0.0      0.0      0.0   4364        0
 408.3   -143.9      3.59 0.642         0.0      0.0      0.0   4379        0
 404.8   -144.2      3.07 0.549         0.0      0.0      0.0   4394        0
 401.3   -144.0      3.17 0.567         0.0      0.0      0.0   4409        0
 397.6   -143.7      3.61 0.646         0.0      0.0      0.0   4425        0
 393.8   -144.0      3.18 0.569         0.0      0.0      0.0   4439        0
 390.0   -143.8      3.28 0.587         0.0      0.0      0.0   4455        0
 386.3   -144.0      3.07 0.549         0.0      0.0      0.0   4470        0
 382.8   -144.2      3.08 0.551         0.0      0.0      0.0   4485        0
 379.3   -143.8      3.25 0.581         0.0      0.0      0.0   4500        0
 375.6   -143.9      3.26 0.583         0.0      0.0      0.0   4515        0
 372.1   -144.2      2.94 0.526         0.0      0.0      0.0   4530        0
 368.4   -144.0      3.18 0.569         0.0      0.0      0.0   4545        0
 364.7   -144.3      2.78 0.497         0.0      0.0      0.0   4560        0
 361.2   -144.1      2.96 0.530         0.0      0.0      0.0   4575        0
 357.8   -144.1      2.92 0.522         0.0      0.0      0.0   4590        0
 354.4   -143.7      3.36 0.601         0.0      0.0      0.0   4605        0
 350.6   -144.2      2.86 0.512         0.0      0.0      0.0   4620        0
 346.9   -143.5      3.61 0.646         0.0      0.0      0.0   4635        0
 343.5   -143.8      3.40 0.608         0.0      0.0      0.0   4650        0
 340.1   -143.7      3.65 0.653         0.0      0.0      0.0   4665        0
 337.0   -144.2      3.05 0.546         0.0      0.0      0.0   4681        0
 333.6   -143.8      3.44 0.615         0.0      0.0      0.0   4695        0
 330.2   -143.6      3.59 0.642         0.0      0.0      0.0   4710        0
 326.5   -144.1      3.13 0.560         0.0      0.0      0.0   4725        0
 322.5   -144.0      3.13 0.560         0.0      0.0      0.0   4741        0
 318.8   -143.9      3.37 0.603         0.0      0.0      0.0   4756        0
 315.7   -143.9      3.41 0.610         0.0      0.0      0.0   4771        0
 312.3   -144.1      3.29 0.589         0.0      0.0      0.0   4786        0
 309.0   -143.7      3.64 0.651         0.0      0.0      0.0   4801        0
 305.9   -144.1      3.30 0.590         0.0      0.0      0.0   4816        0
 302.5   -144.0      3.40 0.608         0.0      0.0      0.0   4831        0
 298.8   -143.7      3.68 0.658         0.0      0.0      0.0   4846        0
 295.5   -144.1      3.19 0.571         0.0      0.0      0.0   4860        0
 291.8   -143.9      3.34 0.597         0.0      0.0      0.0   4875        0
 288.5   -143.9      3.36 0.601         0.0      0.0      0.0   4890        0
 285.4   -143.8      3.37 0.603         0.0      0.0      0.0   4905        0
 282.3   -143.9      3.25 0.581         0.0      0.0      0.0   4920        0
 279.2   -144.0      3.16 0.565         0.0      0.0      0.0   4935        0
 275.9   -144.5      2.66 0.476         0.0      0.0      0.0   4950        0
 272.5   -144.2      2.84 0.508         0.0      0.0      0.0   4965        0
 269.2   -144.0      3.15 0.564         0.0      0.0      0.0   4980        0
 266.1   -143.6      3.61 0.646         0.0      0.0      0.0   4995        0
 262.8   -143.8      3.42 0.612         0.0      0.0      0.0   5010        0
 259.2   -144.1      3.16 0.565         0.0      0.0      0.0   5025        0
 255.9   -144.0      3.37 0.603         0.0      0.0      0.0   5040        0
 252.3   -144.2      3.09 0.553         0.0      0.0      0.0   5055        0
 248.4   -143.8      3.55 0.635         0.0      0.0      0.0   5070        0
 244.8   -144.1      3.26 0.583         0.0      0.0      0.0   5085        0
 241.2   -143.8      3.59 0.642         0.0      0.0      0.0   5100        0
 237.9   -144.2      3.18 0.569         0.0      0.0      0.0   5115        0
 234.6   -144.3      3.13 0.560         0.0      0.0      0.0   5130        0
 231.3   -144.1      3.35 0.599         0.0      0.0      0.0   5145        0
 228.0   -143.8      3.71 0.664         0.0      0.0      0.0   5160        0
 225.0   -143.9      3.64 0.651         0.0      0.0      0.0   5176        0
 221.7   -144.0      3.57 0.639         0.0      0.0      0.0   5191        0
 218.4   -144.0      3.61 0.646         0.0      0.0      0.0   5206        0
 215.2   -144.5      3.11 0.556         0.0      0.0      0.0   5221        0
 211.9   -144.3      3.30 0.590         0.0      0.0      0.0   5236        0
 208.3   -144.2      3.40 0.608         0.0      0.0      0.0   5251        0
 205.1   -144.2      3.37 0.603         0.0      0.0      0.0   5266        0
 201.8   -144.1      3.34 0.597         0.0      0.0      0.0   5281        0
 198.5   -144.6      2.90 0.519         0.0      0.0      0.0   5296        0
 195.3   -144.5      2.93 0.524         0.0      0.0      0.0   5311        0
 192.3   -144.5      3.07 0.549         0.0      0.0      0.0   5326        0
 188.8   -144.7      2.82 0.504         0.0      0.0      0.0   5341        0
 185.8   -144.6      2.96 0.530         0.0      0.0      0.0   5356        0
 182.5   -144.6      2.98 0.533         0.0      0.0      0.0   5371        0
 179.3   -144.3      3.23 0.578         0.0      0.0      0.0   5386        0
 175.8   -144.4      3.29 0.589         0.0      0.0      0.0   5402        0
 172.8   -144.2      3.53 0.631         0.0      0.0      0.0   5417        0
 169.6   -144.3      3.40 0.608         0.0      0.0      0.0   5432        0
 166.6   -144.5      3.18 0.569         0.0      0.0      0.0   5447        0
 163.6   -144.5      3.25 0.581         0.0      0.0      0.0   5462        0
 161.0   -144.5      3.18 0.569         0.0      0.0      0.0   5477        0
 158.0   -144.3      3.36 0.601         0.0      0.0      0.0   5493        0
 155.1   -144.4      3.37 0.603         0.0      0.0      0.0   5508        0
 152.1   -144.7      3.06 0.547         0.0      0.0      0.0   5523        0
 149.4   -144.5      3.22 0.576         0.0      0.0      0.0   5538        0
 146.5   -144.2      3.47 0.621         0.0      0.0      0.0   5553        0
 143.8   -144.8      2.85 0.510         0.0      0.0      0.0   5568        0
 140.9   -144.6      2.95 0.528         0.0      0.0      0.0   5583        0
 138.2   -144.9      2.85 0.510         0.0      0.0      0.0   5599        0
 135.3   -144.7      3.03 0.542         0.0      0.0      0.0   5614        0
 132.6   -144.8      2.95 0.528         0.0      0.0      0.0   5629        0
 129.7   -144.6      3.29 0.589         0.0      0.0      0.0   5644        0
 126.7   -144.7      3.17 0.567         0.0      0.0      0.0   5659        0
 123.8   -144.9      2.83 0.506         0.0      0.0      0.0   5675        0
 121.2   -144.9      2.94 0.526         0.0      0.0      0.0   5690        0
 118.5   -144.9      3.05 0.546         0.0      0.0      0.0   5705        0
 115.9   -145.1      2.70 0.483         0.0      0.0      0.0   5720        0
 113.2   -144.8      3.04 0.544         0.0      0.0      0.0   5735        0
 110.6   -145.2      2.81 0.503         0.0      0.0      0.0   5750        0
 107.9   -144.8      3.11 0.556         0.0      0.0      0.0   5766        0
 105.3   -145.4      2.48 0.444         0.0      0.0      0.0   5781        0
 102.6   -144.8      3.10 0.555         0.0      0.0      0.0   5796        0
 100.0   -144.8      3.10 0.555         0.0      0.0      0.0   5811        0
  97.6   -144.5      3.40 0.608         0.0      0.0      0.0   5826        0
