# Supplementary material for: Magnetic signatures of a creosote oil contaminated site: case study in São Paulo, Brazil
Source: Sci Rep. 2022 Dec 17;12:21853. doi: 10.1038/s41598-022-23493-2 (PMC9759522; doi:10.1038/s41598-022-23493-2)
Supplement: Supplementary file 2 — Supplementary Information 2. [file 41598_2022_23493_MOESM2_ESM.zip › thermomagnetic/SD34_cont/SD34_4_8.CUR]

  TEMP    TSUSC     CSUSC NSUSC       BULKS    FERRT    FERRB   TIME   AP868F
  24.4   -148.1      0.94 0.134         0.0      0.0      0.0      0      0.0
  24.7   -148.6      0.44 0.063         0.0      0.0      0.0     17    0.000
  27.7   -148.9      0.14 0.020         0.0      0.0      0.0     33    0.000
  32.4   -148.6      0.44 0.063         0.0      0.0      0.0     48    0.000
  37.6   -148.6      0.58 0.083         0.0      0.0      0.0     63        5
  42.5   -148.7      0.46 0.066         0.0      0.0      0.0     78    0/300
  47.4   -148.3      0.78 0.111         0.0      0.0      0.0     93        0
  52.1   -148.4      0.57 0.081         0.0      0.0      0.0    109        0
  56.3   -148.4      0.62 0.089         0.0      0.0      0.0    124        0
  60.4   -148.3      0.68 0.097         0.0      0.0      0.0    139     0.00
  64.1   -148.4      0.58 0.083         0.0      0.0      0.0    154     0.00
  68.0   -148.5      0.46 0.066         0.0      0.0      0.0    170     0.00
  71.4   -148.7      0.20 0.029         0.0      0.0      0.0    185     0.00
  74.8   -148.8      0.08 0.011         0.0      0.0      0.0    200     0.00
  77.9   -148.5      0.32 0.046         0.0      0.0      0.0    215     0.00
  80.8   -148.3      0.47 0.067         0.0      0.0      0.0    231     0.00
  84.0   -148.3      0.40 0.058         0.0      0.0      0.0    246     0.00
  86.8   -148.7      0.22 0.031         0.0      0.0      0.0    261     0.00
  89.7   -148.6      0.25 0.036         0.0      0.0      0.0    276     0.00
  92.6   -148.8      0.11 0.016         0.0      0.0      0.0    292         
  95.5   -148.5      0.43 0.061         0.0      0.0      0.0    307         
  98.4   -148.5      0.39 0.056         0.0      0.0      0.0    322         
 101.3   -147.9      0.88 0.126         0.0      0.0      0.0    337 1583.164
 104.0   -148.5      0.35 0.050         0.0      0.0      0.0    353 1719.197
 106.9   -148.9     -0.09-0.013         0.0      0.0      0.0    368      572
 109.8   -148.6      0.16 0.023         0.0      0.0      0.0    383     0.99
 112.7   -148.4      0.26 0.037         0.0      0.0      0.0    398       98
 115.6   -148.7      0.09 0.013         0.0      0.0      0.0    413      116
 118.2   -148.5      0.17 0.025         0.0      0.0      0.0    429        0
 120.9   -148.8     -0.13-0.018         0.0      0.0      0.0    444    0.000
 123.6   -148.5      0.26 0.037         0.0      0.0      0.0    459    0.000
 126.7   -148.7      0.21 0.031         0.0      0.0      0.0    475        0
 129.7   -148.1      0.76 0.109         0.0      0.0      0.0    490     0.00
 132.6   -148.6      0.34 0.049         0.0      0.0      0.0    505        0
 135.5   -148.3      0.56 0.080         0.0      0.0      0.0    520        0
 138.5   -148.5      0.23 0.033         0.0      0.0      0.0    536        0
 141.7   -148.7     -0.04-0.006         0.0      0.0      0.0    551        0
 144.9   -148.6      0.07 0.010         0.0      0.0      0.0    566      0.0
 148.4   -148.6     -0.02-0.003         0.0      0.0      0.0    581      0.0
 151.8   -148.6      0.10 0.015         0.0      0.0      0.0    597      0.0
 155.3   -148.7     -0.15-0.022         0.0      0.0      0.0    612      0.0
 158.5   -148.4      0.02 0.002         0.0      0.0      0.0    627      0.0
 161.2   -148.5     -0.04-0.006         0.0      0.0      0.0    643      0.0
 164.5   -148.8     -0.31-0.044         0.0      0.0      0.0    658      0.0
 167.4   -148.3      0.04 0.005         0.0      0.0      0.0    673      0.0
 170.4   -148.2      0.55 0.078         0.0      0.0      0.0    688      0.0
 173.6   -148.3      0.42 0.060         0.0      0.0      0.0    704      0.0
 177.1   -148.0      0.77 0.109         0.0      0.0      0.0    719        0
 180.4   -148.7      0.04 0.005         0.0      0.0      0.0    734        0
 183.6   -148.2      0.34 0.049         0.0      0.0      0.0    749        0
 186.9   -148.4      0.10 0.015         0.0      0.0      0.0    765        0
 189.8   -148.5      0.04 0.006         0.0      0.0      0.0    780        0
 193.1   -148.3      0.19 0.028         0.0      0.0      0.0    795        0
 196.6   -148.1      0.52 0.075         0.0      0.0      0.0    810        0
 199.9   -148.3      0.27 0.039         0.0      0.0      0.0    826        0
 203.4   -148.5     -0.05-0.008         0.0      0.0      0.0    841        0
 207.0   -148.1      0.38 0.054         0.0      0.0      0.0    856        0
 210.2   -148.4      0.00 0.000         0.0      0.0      0.0    871        0
 213.3   -148.0      0.34 0.049         0.0      0.0      0.0    887        0
 216.5   -148.3      0.04 0.005         0.0      0.0      0.0    902        0
 219.8   -148.0      0.38 0.055         0.0      0.0      0.0    917        0
 223.1   -147.8      0.56 0.080         0.0      0.0      0.0    932        0
 226.7   -147.9      0.34 0.049         0.0      0.0      0.0    948        0
 230.2   -147.9      0.38 0.054         0.0      0.0      0.0    963        0
 233.8   -148.2      0.12 0.018         0.0      0.0      0.0    978        0
 237.7   -147.7      0.62 0.089         0.0      0.0      0.0    993        0
 241.5   -148.2      0.08 0.011         0.0      0.0      0.0   1009        0
 245.4   -147.7      0.60 0.086         0.0      0.0      0.0   1024        0
 248.7   -148.3     -0.09-0.013         0.0      0.0      0.0   1039        0
 252.0   -148.4     -0.20-0.029         0.0      0.0      0.0   1055        0
 255.6   -148.0      0.08 0.011         0.0      0.0      0.0   1070        0
 258.9   -148.2     -0.10-0.014         0.0      0.0      0.0   1085        0
 262.3   -147.8      0.40 0.057         0.0      0.0      0.0   1100        0
 265.9   -148.0      0.10 0.014         0.0      0.0      0.0   1116        0
 269.2   -148.1      0.17 0.024         0.0      0.0      0.0   1131        0
 272.5   -148.4     -0.12-0.017         0.0      0.0      0.0   1146        0
 275.9   -147.9      0.29 0.042         0.0      0.0      0.0   1161        0
 279.0   -147.8      0.32 0.046         0.0      0.0      0.0   1177        0
 282.3   -148.3     -0.02-0.002         0.0      0.0      0.0   1192        0
 285.7   -148.1     -0.07-0.009         0.0      0.0      0.0   1207        0
 288.7   -148.3     -0.28-0.040         0.0      0.0      0.0   1223        0
 292.1   -148.0      0.09 0.013         0.0      0.0      0.0   1238        0
 295.7   -148.1      0.04 0.006         0.0      0.0      0.0   1253        0
 298.8   -148.3     -0.27-0.039         0.0      0.0      0.0   1269        0
 302.5   -148.1     -0.01-0.001         0.0      0.0      0.0   1284        0
 305.9   -147.7      0.38 0.054         0.0      0.0      0.0   1299        0
 309.2   -147.4      0.65 0.093         0.0      0.0      0.0   1314        0
 312.9   -147.7      0.30 0.042         0.0      0.0      0.0   1330        0
 316.3   -147.9      0.19 0.027         0.0      0.0      0.0   1345        0
 319.7   -148.1     -0.04-0.006         0.0      0.0      0.0   1360        0
 323.1   -147.4      0.76 0.108         0.0      0.0      0.0   1376        0
 326.2   -147.6      0.49 0.070         0.0      0.0      0.0   1391        0
 329.3   -148.1      0.03 0.004         0.0      0.0      0.0   1406        0
 333.0   -147.3      0.79 0.113         0.0      0.0      0.0   1422        0
 336.4   -147.6      0.34 0.049         0.0      0.0      0.0   1437        0
 340.1   -147.4      0.58 0.083         0.0      0.0      0.0   1452        0
 343.8   -147.5      0.56 0.080         0.0      0.0      0.0   1468        0
 347.2   -147.7      0.34 0.049         0.0      0.0      0.0   1483        0
 350.9   -147.3      0.79 0.113         0.0      0.0      0.0   1498        0
 354.7   -147.4      0.90 0.128         0.0      0.0      0.0   1514        0
 358.4   -147.7      0.54 0.077         0.0      0.0      0.0   1529        0
 362.1   -147.4      0.75 0.107         0.0      0.0      0.0   1544        0
 365.5   -147.8      0.50 0.072         0.0      0.0      0.0   1560        0
 369.3   -147.4      0.83 0.118         0.0      0.0      0.0   1575        0
 372.7   -147.7      0.45 0.064         0.0      0.0      0.0   1590        0
 376.5   -148.0      0.18 0.026         0.0      0.0      0.0   1606        0
 379.9   -147.9      0.31 0.045         0.0      0.0      0.0   1621        0
 383.4   -147.8      0.43 0.062         0.0      0.0      0.0   1636        0
 387.1   -147.7      0.62 0.089         0.0      0.0      0.0   1651        0
 390.9   -147.5      1.03 0.147         0.0      0.0      0.0   1667        0
 394.7   -147.8      0.87 0.124         0.0      0.0      0.0   1682        0
 398.4   -147.5      1.35 0.193         0.0      0.0      0.0   1697        0
 402.2   -147.5      1.26 0.179         0.0      0.0      0.0   1713        0
 406.0   -147.6      1.25 0.179         0.0      0.0      0.0   1728        0
 409.2   -147.6      1.33 0.191         0.0      0.0      0.0   1743        0
 412.1   -147.7      1.24 0.177         0.0      0.0      0.0   1759        0
 415.3   -148.0      1.00 0.143         0.0      0.0      0.0   1774        0
 418.2   -147.3      1.68 0.240         0.0      0.0      0.0   1789        0
 421.5   -147.8      1.20 0.172         0.0      0.0      0.0   1805        0
 424.7   -148.4      0.68 0.097         0.0      0.0      0.0   1820        0
 428.2   -147.4      1.72 0.246         0.0      0.0      0.0   1835        0
 431.7   -147.7      1.38 0.197         0.0      0.0      0.0   1851        0
 435.2   -147.7      1.38 0.197         0.0      0.0      0.0   1866        0
 439.1   -148.0      1.17 0.168         0.0      0.0      0.0   1882        0
 442.6   -148.0      1.05 0.150         0.0      0.0      0.0   1897        0
 446.1   -148.5      0.65 0.092         0.0      0.0      0.0   1912        0
 449.4   -148.0      1.22 0.174         0.0      0.0      0.0   1928        0
 452.9   -148.0      1.50 0.215         0.0      0.0      0.0   1943        0
 456.5   -148.4      1.23 0.176         0.0      0.0      0.0   1958        0
 460.0   -148.2      1.68 0.240         0.0      0.0      0.0   1973        0
 463.9   -148.4      1.54 0.221         0.0      0.0      0.0   1989        0
 467.7   -147.9      2.07 0.296         0.0      0.0      0.0   2004        0
 471.6   -148.2      1.70 0.243         0.0      0.0      0.0   2019        0
 475.5   -148.2      1.69 0.242         0.0      0.0      0.0   2035        0
 479.4   -148.3      1.57 0.224         0.0      0.0      0.0   2050        0
 483.2   -148.7      1.25 0.179         0.0      0.0      0.0   2065        0
 487.1   -148.9      1.10 0.157         0.0      0.0      0.0   2081        0
 491.0   -148.8      1.45 0.207         0.0      0.0      0.0   2096        0
 494.9   -148.8      1.54 0.220         0.0      0.0      0.0   2111        0
 498.5   -149.1      1.20 0.171         0.0      0.0      0.0   2126        0
 502.4   -148.5      1.88 0.268         0.0      0.0      0.0   2142        0
 506.0   -149.3      0.84 0.120         0.0      0.0      0.0   2157        0
 509.9   -149.3      1.02 0.146         0.0      0.0      0.0   2173        0
 513.3   -149.5      0.94 0.135         0.0      0.0      0.0   2188        0
 516.9   -149.6      1.05 0.150         0.0      0.0      0.0   2203        0
 520.2   -149.3      1.46 0.209         0.0      0.0      0.0   2219        0
 523.5   -150.1      0.75 0.107         0.0      0.0      0.0   2234        0
 526.9   -149.7      1.21 0.173         0.0      0.0      0.0   2249        0
 530.5   -149.9      0.98 0.140         0.0      0.0      0.0   2265        0
 534.2   -150.3      0.58 0.083         0.0      0.0      0.0   2280        0
 537.5   -149.9      1.02 0.146         0.0      0.0      0.0   2295        0
 541.2   -150.2      0.86 0.123         0.0      0.0      0.0   2311        0
 545.1   -150.7      0.34 0.049         0.0      0.0      0.0   2326        0
 549.1   -150.5      0.59 0.085         0.0      0.0      0.0   2341        0
 552.8   -150.4      0.74 0.105         0.0      0.0      0.0   2357        0
 556.5   -150.6      0.44 0.062         0.0      0.0      0.0   2372        0
 560.5   -150.5      0.62 0.088         0.0      0.0      0.0   2388        0
 563.8   -150.5      0.79 0.112         0.0      0.0      0.0   2403        0
 567.5   -151.0      0.35 0.049         0.0      0.0      0.0   2418        0
 570.9   -151.2      0.07 0.010         0.0      0.0      0.0   2434        0
 574.3   -151.2      0.23 0.033         0.0      0.0      0.0   2449        0
 577.4   -151.3      0.23 0.033         0.0      0.0      0.0   2464        0
 580.5   -151.5     -0.02-0.003         0.0      0.0      0.0   2480        0
 583.6   -151.7     -0.29-0.041         0.0      0.0      0.0   2495        0
 586.4   -151.7     -0.31-0.045         0.0      0.0      0.0   2510        0
 589.5   -151.6     -0.02-0.004         0.0      0.0      0.0   2526        0
 592.9   -151.6      0.19 0.028         0.0      0.0      0.0   2541        0
 596.6   -151.6      0.39 0.055         0.0      0.0      0.0   2557        0
 601.0   -151.9      0.09 0.013         0.0      0.0      0.0   2572        0
 605.3   -151.6      0.38 0.054         0.0      0.0      0.0   2587        0
 609.7   -151.5      0.43 0.062         0.0      0.0      0.0   2603        0
 615.0   -151.4      0.59 0.085         0.0      0.0      0.0   2618        0
 620.0   -151.4      0.37 0.053         0.0      0.0      0.0   2633        0
 625.0   -151.7      0.17 0.025         0.0      0.0      0.0   2649        0
 629.8   -152.1      0.13 0.019         0.0      0.0      0.0   2664        0
 633.9   -151.6      0.50 0.071         0.0      0.0      0.0   2680        0
 638.3   -151.8      0.32 0.046         0.0      0.0      0.0   2695        0
 642.4   -151.8      0.40 0.057         0.0      0.0      0.0   2710        0
 646.2   -151.4      0.68 0.097         0.0      0.0      0.0   2726        0
 650.0   -151.6      0.55 0.078         0.0      0.0      0.0   2741        0
 653.5   -151.5      0.68 0.097         0.0      0.0      0.0   2756        0
 657.3   -151.8      0.22 0.032         0.0      0.0      0.0   2772        0
 661.4   -151.9      0.10 0.014         0.0      0.0      0.0   2787        0
 665.6   -151.8      0.22 0.031         0.0      0.0      0.0   2803        0
 669.7   -152.0      0.04 0.006         0.0      0.0      0.0   2818        0
 673.5   -151.7      0.25 0.036         0.0      0.0      0.0   2833        0
 677.4   -152.0      0.10 0.014         0.0      0.0      0.0   2849        0
 680.9   -152.1      0.13 0.018         0.0      0.0      0.0   2864        0
 684.8   -152.3     -0.12-0.017         0.0      0.0      0.0   2880        0
 688.6   -151.9      0.30 0.043         0.0      0.0      0.0   2895        0
 692.5   -151.7      0.54 0.077         0.0      0.0      0.0   2911        0
 696.4   -152.2     -0.10-0.014         0.0      0.0      0.0   2926        0
 700.2   -151.7      0.33 0.047         0.0      0.0      0.0   2941        0
 703.8   -151.2      0.94 0.135         0.0      0.0      0.0   2957        0
 707.0   -152.0      0.11 0.016         0.0      0.0      0.0   2972        0
 709.0   -151.7      0.46 0.066         0.0      0.0      0.0   2987        0
 709.6   -151.6      0.56 0.080         0.0      0.0      0.0   3003        0
 709.9   -151.5      0.66 0.094         0.0      0.0      0.0   3018        0
 709.6   -152.0      0.16 0.023         0.0      0.0      0.0   3034        0
 708.3   -151.6      0.56 0.080         0.0      0.0      0.0   3049        0
 706.4   -151.6      0.60 0.085         0.0      0.0      0.0   3065        0
 704.1   -151.7      0.43 0.061         0.0      0.0      0.0   3080        0
 701.8   -151.6      0.47 0.067         0.0      0.0      0.0   3095        0
 699.3   -151.3      0.72 0.103         0.0      0.0      0.0   3111        0
 697.0   -151.9      0.02 0.003         0.0      0.0      0.0   3126        0
 694.1   -151.5      0.65 0.092         0.0      0.0      0.0   3142        0
 690.9   -151.2      0.95 0.136         0.0      0.0      0.0   3157        0
 687.7   -151.6      0.63 0.090         0.0      0.0      0.0   3172        0
 684.1   -151.4      0.88 0.126         0.0      0.0      0.0   3188        0
 680.9   -151.6      0.57 0.082         0.0      0.0      0.0   3203        0
 677.7   -151.8      0.27 0.039         0.0      0.0      0.0   3219        0
 674.8   -150.8      1.14 0.163         0.0      0.0      0.0   3234        0
 671.6   -151.4      0.52 0.074         0.0      0.0      0.0   3249        0
 668.1   -151.9     -0.16-0.023         0.0      0.0      0.0   3265        0
 664.6   -151.3      0.45 0.065         0.0      0.0      0.0   3280        0
 661.1   -151.1      0.55 0.079         0.0      0.0      0.0   3296        0
 657.9   -150.9      0.81 0.115         0.0      0.0      0.0   3311        0
 654.7   -151.7     -0.05-0.008         0.0      0.0      0.0   3326        0
 651.2   -151.2      0.35 0.050         0.0      0.0      0.0   3342        0
 648.1   -150.8      0.81 0.115         0.0      0.0      0.0   3357        0
 644.6   -151.6      0.05 0.008         0.0      0.0      0.0   3372        0
 641.1   -151.4      0.35 0.050         0.0      0.0      0.0   3388        0
 637.6   -150.8      0.84 0.120         0.0      0.0      0.0   3403        0
 633.9   -151.0      0.78 0.111         0.0      0.0      0.0   3419        0
 630.1   -151.6      0.05 0.007         0.0      0.0      0.0   3434        0
 626.0   -150.6      1.12 0.159         0.0      0.0      0.0   3449        0
 622.2   -151.0      0.74 0.105         0.0      0.0      0.0   3465        0
 618.5   -151.2      0.56 0.079         0.0      0.0      0.0   3480        0
 614.7   -151.1      0.47 0.067         0.0      0.0      0.0   3495        0
 610.9   -150.4      1.41 0.201         0.0      0.0      0.0   3511        0
 607.5   -151.6      0.11 0.015         0.0      0.0      0.0   3526        0
 603.8   -150.7      0.86 0.123         0.0      0.0      0.0   3542        0
 600.0   -150.9      0.62 0.089         0.0      0.0      0.0   3557        0
 596.3   -151.5      0.06 0.009         0.0      0.0      0.0   3572        0
 592.6   -151.4     -0.12-0.017         0.0      0.0      0.0   3588        0
 589.1   -151.0      0.14 0.021         0.0      0.0      0.0   3603        0
 585.4   -151.0     -0.03-0.004         0.0      0.0      0.0   3618        0
 581.7   -150.4      0.38 0.054         0.0      0.0      0.0   3634        0
 578.3   -150.0      0.69 0.099         0.0      0.0      0.0   3649        0
 574.6   -149.8      0.85 0.122         0.0      0.0      0.0   3665        0
 570.3   -149.9      0.66 0.094         0.0      0.0      0.0   3680        0
 566.6   -149.4      1.11 0.158         0.0      0.0      0.0   3695        0
 562.9   -148.8      1.85 0.264         0.0      0.0      0.0   3711        0
 559.5   -148.5      2.15 0.307         0.0      0.0      0.0   3726        0
 555.5   -147.7      2.91 0.416         0.0      0.0      0.0   3742        0
 552.5   -148.2      2.36 0.337         0.0      0.0      0.0   3757        0
 549.4   -148.0      2.46 0.352         0.0      0.0      0.0   3772        0
 546.7   -148.2      2.12 0.303         0.0      0.0      0.0   3788        0
 543.3   -147.8      2.37 0.339         0.0      0.0      0.0   3803        0
 540.0   -147.3      2.67 0.382         0.0      0.0      0.0   3818        0
 536.3   -147.2      2.59 0.371         0.0      0.0      0.0   3834        0
 533.0   -147.0      2.88 0.412         0.0      0.0      0.0   3849        0
 529.6   -147.2      2.61 0.374         0.0      0.0      0.0   3864        0
 526.0   -146.6      3.21 0.458         0.0      0.0      0.0   3880        0
 522.6   -146.5      3.42 0.489         0.0      0.0      0.0   3895        0
 519.3   -147.0      3.11 0.445         0.0      0.0      0.0   3910        0
 516.0   -146.6      3.26 0.466         0.0      0.0      0.0   3925        0
 512.4   -146.1      3.82 0.546         0.0      0.0      0.0   3941        0
 508.7   -146.2      3.65 0.522         0.0      0.0      0.0   3956        0
 505.1   -146.0      3.57 0.510         0.0      0.0      0.0   3972        0
 501.2   -146.0      3.44 0.492         0.0      0.0      0.0   3987        0
 497.3   -145.7      3.86 0.552         0.0      0.0      0.0   4002        0
 493.7   -146.5      2.88 0.411         0.0      0.0      0.0   4017        0
 489.8   -146.3      2.78 0.397         0.0      0.0      0.0   4033        0
 486.2   -145.3      3.92 0.560         0.0      0.0      0.0   4048        0
 482.3   -145.8      3.09 0.441         0.0      0.0      0.0   4064        0
 478.2   -145.9      2.85 0.408         0.0      0.0      0.0   4079        0
 474.3   -145.9      2.86 0.408         0.0      0.0      0.0   4094        0
 470.4   -145.7      2.96 0.423         0.0      0.0      0.0   4109        0
 466.3   -145.8      2.85 0.408         0.0      0.0      0.0   4125        0
 462.4   -145.5      3.01 0.430         0.0      0.0      0.0   4140        0
 458.8   -145.8      2.58 0.368         0.0      0.0      0.0   4156        0
 455.3   -145.5      2.61 0.373         0.0      0.0      0.0   4171        0
 451.4   -145.7      2.30 0.329         0.0      0.0      0.0   4186        0
 447.9   -145.4      2.41 0.344         0.0      0.0      0.0   4201        0
 444.1   -145.4      2.41 0.344         0.0      0.0      0.0   4217        0
 440.5   -144.8      2.92 0.418         0.0      0.0      0.0   4232        0
 436.7   -146.1      1.69 0.242         0.0      0.0      0.0   4247        0
 433.2   -145.3      2.38 0.340         0.0      0.0      0.0   4262        0
 429.7   -145.6      1.92 0.275         0.0      0.0      0.0   4278        0
 426.1   -145.6      1.80 0.257         0.0      0.0      0.0   4293        0
 422.3   -145.7      1.85 0.264         0.0      0.0      0.0   4308        0
 418.5   -145.5      1.98 0.284         0.0      0.0      0.0   4324        0
 414.7   -145.3      2.06 0.294         0.0      0.0      0.0   4339        0
 410.9   -145.0      2.49 0.356         0.0      0.0      0.0   4354        0
 407.2   -145.4      2.10 0.300         0.0      0.0      0.0   4369        0
 403.7   -145.0      2.23 0.319         0.0      0.0      0.0   4385        0
 399.9   -145.0      2.12 0.303         0.0      0.0      0.0   4400        0
 396.4   -145.4      1.93 0.276         0.0      0.0      0.0   4415        0
 392.9   -145.1      2.07 0.296         0.0      0.0      0.0   4430        0
 389.2   -145.2      1.90 0.272         0.0      0.0      0.0   4446        0
 385.4   -144.7      2.51 0.358         0.0      0.0      0.0   4461        0
 381.7   -144.8      2.31 0.330         0.0      0.0      0.0   4476        0
 377.9   -144.9      2.25 0.321         0.0      0.0      0.0   4491        0
 374.4   -145.5      1.64 0.234         0.0      0.0      0.0   4507        0
 371.3   -145.1      2.06 0.295         0.0      0.0      0.0   4522        0
 367.5   -144.9      2.21 0.316         0.0      0.0      0.0   4537        0
 363.5   -145.0      2.09 0.299         0.0      0.0      0.0   4552        0
 360.1   -145.1      1.95 0.278         0.0      0.0      0.0   4568        0
 356.7   -144.8      2.21 0.315         0.0      0.0      0.0   4583        0
 353.2   -145.0      2.08 0.297         0.0      0.0      0.0   4598        0
 349.5   -144.6      2.46 0.352         0.0      0.0      0.0   4613        0
 346.1   -144.8      2.32 0.332         0.0      0.0      0.0   4628        0
 342.7   -145.0      2.22 0.317         0.0      0.0      0.0   4644        0
 339.2   -144.4      2.99 0.427         0.0      0.0      0.0   4659        0
 335.8   -145.0      2.23 0.319         0.0      0.0      0.0   4674        0
 332.7   -144.6      2.63 0.376         0.0      0.0      0.0   4689        0
 329.3   -144.7      2.48 0.354         0.0      0.0      0.0   4704        0
 325.9   -144.8      2.43 0.347         0.0      0.0      0.0   4720        0
 322.5   -144.4      2.73 0.390         0.0      0.0      0.0   4735        0
 319.1   -144.4      2.87 0.410         0.0      0.0      0.0   4750        0
 315.4   -144.6      2.72 0.389         0.0      0.0      0.0   4765        0
 312.1   -144.5      2.90 0.414         0.0      0.0      0.0   4781        0
 308.4   -144.3      3.03 0.433         0.0      0.0      0.0   4796        0
 305.0   -144.0      3.42 0.488         0.0      0.0      0.0   4811        0
 301.6   -144.8      2.60 0.372         0.0      0.0      0.0   4826        0
 298.3   -144.4      2.97 0.425         0.0      0.0      0.0   4841        0
 294.6   -144.1      3.16 0.452         0.0      0.0      0.0   4857        0
 291.3   -144.2      3.04 0.434         0.0      0.0      0.0   4872        0
 287.6   -144.6      2.66 0.380         0.0      0.0      0.0   4887        0
 284.3   -144.3      2.85 0.408         0.0      0.0      0.0   4902        0
 280.9   -144.0      3.13 0.447         0.0      0.0      0.0   4917        0
 277.6   -144.2      2.96 0.423         0.0      0.0      0.0   4932        0
 273.9   -144.2      2.96 0.423         0.0      0.0      0.0   4947        0
 270.3   -143.9      3.08 0.439         0.0      0.0      0.0   4963        0
 266.7   -143.8      3.41 0.488         0.0      0.0      0.0   4978        0
 263.1   -143.7      3.52 0.503         0.0      0.0      0.0   4993        0
 259.5   -143.4      3.86 0.552         0.0      0.0      0.0   5008        0
 256.2   -143.8      3.56 0.509         0.0      0.0      0.0   5023        0
 252.3   -144.1      3.19 0.456         0.0      0.0      0.0   5038        0
 248.7   -143.6      3.75 0.535         0.0      0.0      0.0   5054        0
 245.1   -143.6      3.76 0.538         0.0      0.0      0.0   5069        0
 241.5   -143.5      3.88 0.555         0.0      0.0      0.0   5084        0
 237.9   -143.5      3.88 0.554         0.0      0.0      0.0   5099        0
 234.4   -143.9      3.53 0.505         0.0      0.0      0.0   5114        0
 231.1   -143.2      4.25 0.607         0.0      0.0      0.0   5129        0
 227.8   -143.5      4.01 0.574         0.0      0.0      0.0   5144        0
 224.5   -143.2      4.35 0.621         0.0      0.0      0.0   5159        0
 221.2   -143.2      4.38 0.626         0.0      0.0      0.0   5175        0
 218.2   -143.2      4.41 0.630         0.0      0.0      0.0   5190        0
 214.6   -143.2      4.42 0.631         0.0      0.0      0.0   5205        0
 210.8   -143.2      4.40 0.629         0.0      0.0      0.0   5220        0
 206.7   -142.8      4.78 0.682         0.0      0.0      0.0   5235        0
 203.2   -143.3      4.18 0.597         0.0      0.0      0.0   5250        0
 199.3   -143.1      4.40 0.629         0.0      0.0      0.0   5265        0
 195.5   -142.9      4.53 0.647         0.0      0.0      0.0   5280        0
 191.7   -142.6      4.98 0.711         0.0      0.0      0.0   5295        0
 188.2   -142.7      4.84 0.692         0.0      0.0      0.0   5311        0
 185.0   -142.9      4.66 0.666         0.0      0.0      0.0   5326        0
 182.0   -142.7      4.89 0.698         0.0      0.0      0.0   5341        0
 178.5   -142.5      5.02 0.718         0.0      0.0      0.0   5356        0
 175.5   -142.3      5.40 0.771         0.0      0.0      0.0   5371        0
 172.0   -142.4      5.34 0.763         0.0      0.0      0.0   5386        0
 168.5   -142.4      5.29 0.756         0.0      0.0      0.0   5401        0
 164.7   -142.1      5.57 0.795         0.0      0.0      0.0   5416        0
 161.5   -142.3      5.49 0.784         0.0      0.0      0.0   5431        0
 157.7   -142.2      5.46 0.780         0.0      0.0      0.0   5446        0
 154.2   -142.1      5.70 0.815         0.0      0.0      0.0   5462        0
 151.0   -141.9      5.86 0.837         0.0      0.0      0.0   5476        0
 148.1   -141.8      5.89 0.842         0.0      0.0      0.0   5492        0
 145.1   -142.3      5.35 0.764         0.0      0.0      0.0   5507        0
 142.5   -141.9      5.74 0.821         0.0      0.0      0.0   5521        0
 139.5   -142.0      5.51 0.787         0.0      0.0      0.0   5537        0
 136.9   -141.7      6.11 0.873         0.0      0.0      0.0   5552        0
 133.7   -141.6      6.14 0.878         0.0      0.0      0.0   5567        0
 130.7   -141.5      6.35 0.908         0.0      0.0      0.0   5582        0
 128.1   -142.0      5.86 0.838         0.0      0.0      0.0   5597        0
 125.4   -141.4      6.37 0.911         0.0      0.0      0.0   5612        0
 122.8   -141.4      6.42 0.917         0.0      0.0      0.0   5627        0
 120.6   -141.5      6.35 0.908         0.0      0.0      0.0   5642        0
 118.2   -141.5      6.46 0.923         0.0      0.0      0.0   5657        0
 115.6   -140.8      7.00 1.000         0.0      0.0      0.0   5672        0
 113.5   -141.4      6.44 0.920         0.0      0.0      0.0   5687        0
 111.4   -141.4      6.57 0.939         0.0      0.0      0.0   5702        0
 109.2   -141.8      6.12 0.874         0.0      0.0      0.0   5717        0
 106.9   -141.3      6.60 0.943         0.0      0.0      0.0   5732        0
 104.8   -141.8      6.10 0.872         0.0      0.0      0.0   5747        0
 102.4   -141.7      6.20 0.886         0.0      0.0      0.0   5762        0
 100.0   -141.4      6.50 0.929         0.0      0.0      0.0   5777        0
  97.6   -141.2      6.70 0.957         0.0      0.0      0.0   5792        0
