# Supplementary material for: Magnetic signatures of a creosote oil contaminated site: case study in São Paulo, Brazil
Source: Sci Rep. 2022 Dec 17;12:21853. doi: 10.1038/s41598-022-23493-2 (PMC9759522; doi:10.1038/s41598-022-23493-2)
Supplement: Supplementary file 2 — Supplementary Information 2. [file 41598_2022_23493_MOESM2_ESM.zip › thermomagnetic/SD35_cont_UV/2_8UV.CUR]

  TEMP    TSUSC     CSUSC NSUSC       BULKS    FERRT    FERRB   TIME   AP1198
  27.7   -147.8      2.92 0.518         0.0      0.0      0.0      0      0.0
  28.5   -148.3      2.38 0.421         0.0      0.0      0.0     17    0.000
  31.4   -148.0      2.69 0.476         0.0      0.0      0.0     32    0.000
  35.5   -148.0      2.74 0.485         0.0      0.0      0.0     47    0.000
  40.2   -147.9      2.85 0.505         0.0      0.0      0.0     62        5
  44.8   -147.8      2.91 0.515         0.0      0.0      0.0     77    0/300
  49.5   -147.9      2.82 0.499         0.0      0.0      0.0     92        0
  53.9   -148.2      2.60 0.460         0.0      0.0      0.0    108        0
  58.1   -148.0      2.70 0.478         0.0      0.0      0.0    123        0
  62.0   -148.3      2.51 0.444         0.0      0.0      0.0    138     0.00
  65.6   -147.8      2.95 0.522         0.0      0.0      0.0    153     0.00
  69.3   -148.0      2.65 0.469         0.0      0.0      0.0    168     0.00
  72.4   -148.0      2.78 0.491         0.0      0.0      0.0    184     0.00
  75.6   -148.0      2.54 0.450         0.0      0.0      0.0    199     0.00
  78.4   -147.8      2.84 0.503         0.0      0.0      0.0    214     0.00
  81.1   -148.1      2.52 0.446         0.0      0.0      0.0    229     0.00
  84.0   -148.2      2.33 0.412         0.0      0.0      0.0    244     0.00
  86.8   -148.0      2.71 0.480         0.0      0.0      0.0    260     0.00
  89.2   -148.0      2.63 0.466         0.0      0.0      0.0    275     0.00
  91.8   -148.3      2.26 0.400         0.0      0.0      0.0    290         
  94.7   -148.0      2.64 0.467         0.0      0.0      0.0    305         
  97.6   -147.9      2.85 0.504         0.0      0.0      0.0    321         
 100.3   -148.1      2.54 0.449         0.0      0.0      0.0    336  107.144
 103.2   -148.3      2.39 0.423         0.0      0.0      0.0    351  120.106
 106.1   -148.2      2.51 0.444         0.0      0.0      0.0    366       41
 109.0   -148.2      2.41 0.426         0.0      0.0      0.0    381     0.88
 111.9   -148.1      2.54 0.450         0.0      0.0      0.0    397       99
 114.5   -148.4      2.24 0.396         0.0      0.0      0.0    412      160
 117.2   -148.1      2.49 0.441         0.0      0.0      0.0    427        0
 119.6   -147.8      2.84 0.503         0.0      0.0      0.0    442    0.000
 122.2   -148.1      2.58 0.456         0.0      0.0      0.0    458    0.000
 124.9   -147.8      2.95 0.523         0.0      0.0      0.0    473        0
 127.5   -148.3      2.51 0.444         0.0      0.0      0.0    488     0.00
 130.2   -148.5      2.26 0.400         0.0      0.0      0.0    503        0
 133.1   -148.2      2.56 0.453         0.0      0.0      0.0    519        0
 135.8   -147.9      2.70 0.477         0.0      0.0      0.0    534        0
 139.0   -148.2      2.36 0.417         0.0      0.0      0.0    549        0
 141.7   -148.4      1.97 0.348         0.0      0.0      0.0    564      0.0
 144.6   -148.3      2.20 0.389         0.0      0.0      0.0    580      0.0
 147.3   -148.7      1.78 0.315         0.0      0.0      0.0    595      0.0
 150.0   -148.5      1.98 0.350         0.0      0.0      0.0    610      0.0
 152.9   -148.4      2.08 0.369         0.0      0.0      0.0    625      0.0
 155.6   -148.8      1.77 0.313         0.0      0.0      0.0    641      0.0
 158.3   -148.5      2.06 0.365         0.0      0.0      0.0    656      0.0
 161.0   -148.5      2.10 0.372         0.0      0.0      0.0    671      0.0
 163.6   -148.4      2.24 0.397         0.0      0.0      0.0    686      0.0
 166.6   -148.4      2.24 0.396         0.0      0.0      0.0    701      0.0
 169.6   -148.3      2.34 0.414         0.0      0.0      0.0    717        0
 172.8   -148.5      2.06 0.365         0.0      0.0      0.0    732        0
 176.3   -148.6      1.94 0.343         0.0      0.0      0.0    747        0
 179.6   -148.4      2.16 0.383         0.0      0.0      0.0    762        0
 182.8   -148.3      2.29 0.405         0.0      0.0      0.0    777        0
 186.3   -148.5      2.05 0.363         0.0      0.0      0.0    793        0
 189.6   -148.8      1.79 0.317         0.0      0.0      0.0    808        0
 192.6   -148.5      2.11 0.374         0.0      0.0      0.0    823        0
 195.8   -148.4      2.17 0.383         0.0      0.0      0.0    838        0
 198.8   -148.2      2.35 0.415         0.0      0.0      0.0    854        0
 202.1   -148.4      2.16 0.382         0.0      0.0      0.0    869        0
 205.1   -148.8      1.69 0.300         0.0      0.0      0.0    884        0
 208.3   -148.7      1.73 0.306         0.0      0.0      0.0    900        0
 211.3   -148.5      1.93 0.342         0.0      0.0      0.0    915        0
 214.9   -148.7      1.71 0.303         0.0      0.0      0.0    930        0
 218.2   -148.5      1.86 0.329         0.0      0.0      0.0    945        0
 221.5   -148.4      2.08 0.367         0.0      0.0      0.0    961        0
 224.7   -148.3      2.26 0.400         0.0      0.0      0.0    976        0
 227.8   -148.7      1.96 0.347         0.0      0.0      0.0    991        0
 231.1   -148.7      1.98 0.350         0.0      0.0      0.0   1006        0
 234.4   -148.6      2.14 0.379         0.0      0.0      0.0   1021        0
 237.7   -148.9      1.74 0.308         0.0      0.0      0.0   1037        0
 240.7   -148.8      1.86 0.329         0.0      0.0      0.0   1052        0
 244.0   -148.5      2.09 0.369         0.0      0.0      0.0   1067        0
 247.6   -148.8      1.80 0.319         0.0      0.0      0.0   1083        0
 250.9   -148.7      1.86 0.330         0.0      0.0      0.0   1098        0
 253.7   -148.7      1.95 0.345         0.0      0.0      0.0   1113        0
 256.7   -149.0      1.59 0.281         0.0      0.0      0.0   1128        0
 259.5   -149.1      1.59 0.282         0.0      0.0      0.0   1144        0
 262.5   -148.7      2.02 0.357         0.0      0.0      0.0   1159        0
 265.6   -148.4      2.30 0.407         0.0      0.0      0.0   1174        0
 268.9   -149.3      1.35 0.240         0.0      0.0      0.0   1189        0
 272.3   -148.4      2.19 0.387         0.0      0.0      0.0   1205        0
 275.3   -148.7      1.86 0.328         0.0      0.0      0.0   1220        0
 278.4   -148.8      1.67 0.296         0.0      0.0      0.0   1235        0
 281.2   -148.2      2.21 0.391         0.0      0.0      0.0   1250        0
 284.5   -148.6      2.02 0.357         0.0      0.0      0.0   1266        0
 287.6   -149.2      1.47 0.260         0.0      0.0      0.0   1281        0
 291.0   -149.2      1.53 0.270         0.0      0.0      0.0   1296        0
 294.6   -148.9      1.71 0.302         0.0      0.0      0.0   1311        0
 298.0   -148.9      1.78 0.315         0.0      0.0      0.0   1327        0
 301.4   -148.6      1.87 0.330         0.0      0.0      0.0   1342        0
 305.0   -149.0      1.58 0.280         0.0      0.0      0.0   1357        0
 308.1   -148.7      1.88 0.333         0.0      0.0      0.0   1372        0
 311.2   -149.2      1.42 0.251         0.0      0.0      0.0   1388        0
 314.3   -148.5      2.10 0.372         0.0      0.0      0.0   1403        0
 317.7   -148.5      2.10 0.372         0.0      0.0      0.0   1418        0
 321.1   -149.0      1.67 0.296         0.0      0.0      0.0   1433        0
 324.8   -149.2      1.42 0.251         0.0      0.0      0.0   1449        0
 328.5   -148.7      1.99 0.352         0.0      0.0      0.0   1464        0
 331.9   -148.7      2.08 0.368         0.0      0.0      0.0   1479        0
 335.5   -148.7      1.96 0.346         0.0      0.0      0.0   1495        0
 339.0   -148.8      1.90 0.337         0.0      0.0      0.0   1510        0
 342.4   -148.9      1.80 0.319         0.0      0.0      0.0   1526        0
 345.8   -149.0      1.70 0.301         0.0      0.0      0.0   1541        0
 349.2   -149.0      1.68 0.297         0.0      0.0      0.0   1556        0
 352.6   -148.3      2.40 0.425         0.0      0.0      0.0   1571        0
 356.1   -148.8      1.85 0.328         0.0      0.0      0.0   1587        0
 359.8   -148.3      2.44 0.432         0.0      0.0      0.0   1602        0
 363.2   -149.1      1.68 0.297         0.0      0.0      0.0   1617        0
 366.7   -148.9      1.86 0.329         0.0      0.0      0.0   1633        0
 370.1   -148.7      2.09 0.371         0.0      0.0      0.0   1648        0
 373.9   -148.5      2.28 0.404         0.0      0.0      0.0   1663        0
 377.9   -149.0      1.70 0.301         0.0      0.0      0.0   1678        0
 381.7   -148.9      1.85 0.327         0.0      0.0      0.0   1694        0
 385.1   -148.6      2.16 0.383         0.0      0.0      0.0   1709        0
 388.9   -148.6      2.21 0.391         0.0      0.0      0.0   1724        0
 392.4   -148.8      1.89 0.335         0.0      0.0      0.0   1740        0
 395.8   -148.7      2.07 0.367         0.0      0.0      0.0   1755        0
 399.6   -148.9      1.83 0.324         0.0      0.0      0.0   1771        0
 403.7   -148.9      1.87 0.332         0.0      0.0      0.0   1786        0
 407.2   -148.7      2.13 0.376         0.0      0.0      0.0   1801        0
 410.9   -148.7      2.07 0.366         0.0      0.0      0.0   1816        0
 414.4   -149.0      1.81 0.321         0.0      0.0      0.0   1832        0
 418.2   -148.9      1.84 0.325         0.0      0.0      0.0   1847        0
 421.8   -149.4      1.26 0.224         0.0      0.0      0.0   1862        0
 425.3   -148.9      1.77 0.313         0.0      0.0      0.0   1878        0
 428.8   -148.8      2.01 0.356         0.0      0.0      0.0   1893        0
 432.6   -148.8      2.06 0.365         0.0      0.0      0.0   1908        0
 435.8   -149.2      1.62 0.287         0.0      0.0      0.0   1924        0
 439.1   -148.7      2.27 0.402         0.0      0.0      0.0   1939        0
 442.6   -148.4      2.55 0.451         0.0      0.0      0.0   1955        0
 446.4   -148.9      1.98 0.350         0.0      0.0      0.0   1970        0
 450.0   -148.8      1.98 0.350         0.0      0.0      0.0   1985        0
 453.5   -149.4      1.70 0.301         0.0      0.0      0.0   2001        0
 457.1   -149.2      1.63 0.289         0.0      0.0      0.0   2016        0
 460.9   -149.4      1.43 0.253         0.0      0.0      0.0   2031        0
 464.5   -149.1      1.83 0.324         0.0      0.0      0.0   2047        0
 468.3   -149.7      1.19 0.211         0.0      0.0      0.0   2062        0
 472.2   -149.6      1.40 0.248         0.0      0.0      0.0   2077        0
 475.8   -149.9      1.11 0.196         0.0      0.0      0.0   2093        0
 479.4   -149.1      2.03 0.359         0.0      0.0      0.0   2108        0
 482.9   -149.3      1.64 0.291         0.0      0.0      0.0   2123        0
 486.5   -149.4      1.74 0.308         0.0      0.0      0.0   2139        0
 490.1   -149.8      1.21 0.214         0.0      0.0      0.0   2154        0
 493.7   -149.1      1.97 0.350         0.0      0.0      0.0   2169        0
 497.0   -149.7      1.22 0.216         0.0      0.0      0.0   2185        0
 500.3   -149.6      1.35 0.238         0.0      0.0      0.0   2200        0
 503.9   -149.4      1.26 0.222         0.0      0.0      0.0   2215        0
 507.8   -149.3      1.63 0.289         0.0      0.0      0.0   2231        0
 511.5   -149.5      1.47 0.261         0.0      0.0      0.0   2246        0
 514.5   -149.1      1.95 0.346         0.0      0.0      0.0   2262        0
 517.8   -149.1      2.01 0.355         0.0      0.0      0.0   2277        0
 521.1   -149.6      1.50 0.265         0.0      0.0      0.0   2292        0
 524.5   -149.9      1.16 0.205         0.0      0.0      0.0   2307        0
 528.4   -150.5      0.60 0.106         0.0      0.0      0.0   2323        0
 532.4   -149.6      1.52 0.269         0.0      0.0      0.0   2338        0
 536.0   -149.7      1.44 0.255         0.0      0.0      0.0   2354        0
 539.7   -149.4      1.64 0.290         0.0      0.0      0.0   2369        0
 543.0   -150.4      0.60 0.106         0.0      0.0      0.0   2384        0
 546.4   -150.0      0.96 0.170         0.0      0.0      0.0   2400        0
 550.0   -149.9      0.80 0.142         0.0      0.0      0.0   2415        0
 553.7   -150.0      0.88 0.155         0.0      0.0      0.0   2431        0
 557.1   -149.8      1.24 0.220         0.0      0.0      0.0   2446        0
 560.5   -150.4      0.70 0.124         0.0      0.0      0.0   2461        0
 564.1   -150.3      0.84 0.149         0.0      0.0      0.0   2477        0
 567.8   -150.3      0.96 0.170         0.0      0.0      0.0   2492        0
 571.8   -150.4      0.73 0.130         0.0      0.0      0.0   2508        0
 575.8   -150.1      1.10 0.194         0.0      0.0      0.0   2523        0
 579.5   -150.0      1.14 0.202         0.0      0.0      0.0   2539        0
 583.9   -149.8      1.38 0.244         0.0      0.0      0.0   2554        0
 587.6   -149.7      1.46 0.258         0.0      0.0      0.0   2569        0
 591.3   -149.6      1.60 0.284         0.0      0.0      0.0   2585        0
 595.7   -150.2      0.89 0.157         0.0      0.0      0.0   2600        0
 599.7   -150.4      0.69 0.122         0.0      0.0      0.0   2615        0
 603.8   -150.5      0.63 0.112         0.0      0.0      0.0   2631        0
 607.8   -149.6      1.55 0.275         0.0      0.0      0.0   2646        0
 612.2   -150.5      0.70 0.125         0.0      0.0      0.0   2661        0
 615.9   -149.7      1.65 0.292         0.0      0.0      0.0   2677        0
 620.0   -150.5      0.96 0.171         0.0      0.0      0.0   2692        0
 624.1   -150.6      0.85 0.151         0.0      0.0      0.0   2707        0
 627.9   -150.3      1.09 0.192         0.0      0.0      0.0   2723        0
 632.0   -150.3      0.93 0.165         0.0      0.0      0.0   2738        0
 636.1   -150.1      1.33 0.235         0.0      0.0      0.0   2754        0
 639.9   -149.9      1.33 0.236         0.0      0.0      0.0   2769        0
 643.6   -149.9      1.33 0.235         0.0      0.0      0.0   2784        0
 647.4   -149.9      1.52 0.269         0.0      0.0      0.0   2800        0
 651.6   -150.8      0.61 0.107         0.0      0.0      0.0   2815        0
 655.7   -150.4      0.83 0.147         0.0      0.0      0.0   2830        0
 659.5   -150.4      1.00 0.177         0.0      0.0      0.0   2846        0
 663.3   -150.7      0.66 0.117         0.0      0.0      0.0   2861        0
 666.8   -150.3      1.13 0.200         0.0      0.0      0.0   2876        0
 670.3   -150.1      1.34 0.236         0.0      0.0      0.0   2892        0
 673.9   -150.3      1.23 0.218         0.0      0.0      0.0   2907        0
 677.1   -150.5      0.91 0.161         0.0      0.0      0.0   2923        0
 680.6   -151.0      0.68 0.121         0.0      0.0      0.0   2938        0
 684.4   -150.7      0.64 0.113         0.0      0.0      0.0   2954        0
 688.0   -150.9      0.44 0.078         0.0      0.0      0.0   2969        0
 691.8   -150.7      0.62 0.109         0.0      0.0      0.0   2984        0
 696.0   -150.6      0.88 0.155         0.0      0.0      0.0   3000        0
 699.9   -150.8      0.66 0.116         0.0      0.0      0.0   3015        0
 703.8   -149.8      1.61 0.285         0.0      0.0      0.0   3031        0
 706.4   -150.4      1.11 0.196         0.0      0.0      0.0   3046        0
 708.0   -150.6      0.64 0.113         0.0      0.0      0.0   3062        0
 709.0   -150.3      0.94 0.166         0.0      0.0      0.0   3077        0
 709.3   -151.0      0.24 0.042         0.0      0.0      0.0   3093        0
 708.6   -150.7      0.40 0.071         0.0      0.0      0.0   3108        0
 707.7   -150.0      1.16 0.205         0.0      0.0      0.0   3123        0
 706.0   -150.9      0.04 0.007         0.0      0.0      0.0   3139        0
 703.8   -150.6      0.18 0.032         0.0      0.0      0.0   3154        0
 701.2   -149.8      1.08 0.191         0.0      0.0      0.0   3169        0
 698.6   -150.2      0.77 0.136         0.0      0.0      0.0   3185        0
 696.4   -150.4      0.48 0.085         0.0      0.0      0.0   3200        0
 693.4   -150.7      0.39 0.069         0.0      0.0      0.0   3216        0
 690.2   -150.6      0.51 0.090         0.0      0.0      0.0   3231        0
 687.0   -151.1      0.10 0.018         0.0      0.0      0.0   3246        0
 684.1   -150.4      0.61 0.109         0.0      0.0      0.0   3262        0
 681.2   -150.5      0.40 0.071         0.0      0.0      0.0   3277        0
 677.7   -150.5      0.44 0.078         0.0      0.0      0.0   3293        0
 674.2   -150.2      0.64 0.114         0.0      0.0      0.0   3308        0
 670.7   -150.3      0.47 0.083         0.0      0.0      0.0   3323        0
 667.5   -150.1      0.49 0.087         0.0      0.0      0.0   3339        0
 664.3   -150.2      0.69 0.122         0.0      0.0      0.0   3354        0
 661.1   -150.0      0.73 0.129         0.0      0.0      0.0   3370        0
 658.2   -149.9      0.89 0.158         0.0      0.0      0.0   3385        0
 655.4   -149.5      1.28 0.227         0.0      0.0      0.0   3400        0
 652.2   -150.4      0.50 0.089         0.0      0.0      0.0   3416        0
 649.3   -150.3      0.53 0.094         0.0      0.0      0.0   3431        0
 645.9   -150.1      0.66 0.116         0.0      0.0      0.0   3447        0
 642.7   -149.8      0.84 0.148         0.0      0.0      0.0   3462        0
 639.5   -150.0      0.62 0.110         0.0      0.0      0.0   3478        0
 636.1   -149.6      1.11 0.196         0.0      0.0      0.0   3493        0
 632.6   -149.5      1.35 0.239         0.0      0.0      0.0   3508        0
 628.8   -149.5      1.50 0.265         0.0      0.0      0.0   3523        0
 625.4   -149.8      1.18 0.208         0.0      0.0      0.0   3539        0
 621.6   -150.0      0.85 0.151         0.0      0.0      0.0   3554        0
 618.1   -150.2      0.51 0.090         0.0      0.0      0.0   3570        0
 614.7   -150.0      0.74 0.131         0.0      0.0      0.0   3585        0
 611.3   -149.9      0.81 0.144         0.0      0.0      0.0   3600        0
 607.5   -149.9      0.85 0.151         0.0      0.0      0.0   3616        0
 603.4   -149.9      0.91 0.161         0.0      0.0      0.0   3631        0
 599.7   -149.9      0.84 0.149         0.0      0.0      0.0   3646        0
 596.3   -150.2      0.49 0.086         0.0      0.0      0.0   3662        0
 593.2   -149.9      0.79 0.139         0.0      0.0      0.0   3677        0
 589.8   -149.8      0.76 0.135         0.0      0.0      0.0   3692        0
 585.7   -149.9      0.68 0.121         0.0      0.0      0.0   3707        0
 582.0   -149.4      1.39 0.246         0.0      0.0      0.0   3723        0
 578.0   -149.0      1.62 0.287         0.0      0.0      0.0   3738        0
 574.6   -149.3      1.36 0.241         0.0      0.0      0.0   3753        0
 570.9   -149.9      0.70 0.124         0.0      0.0      0.0   3769        0
 567.5   -149.4      1.14 0.203         0.0      0.0      0.0   3784        0
 563.8   -149.6      0.81 0.143         0.0      0.0      0.0   3800        0
 560.1   -149.0      1.42 0.251         0.0      0.0      0.0   3815        0
 556.5   -149.5      0.96 0.170         0.0      0.0      0.0   3830        0
 553.1   -149.4      1.12 0.198         0.0      0.0      0.0   3846        0
 549.7   -149.2      1.38 0.243         0.0      0.0      0.0   3861        0
 546.4   -149.3      1.11 0.196         0.0      0.0      0.0   3876        0
 543.0   -149.2      1.04 0.184         0.0      0.0      0.0   3892        0
 539.7   -148.3      2.04 0.361         0.0      0.0      0.0   3907        0
 536.0   -148.7      1.57 0.278         0.0      0.0      0.0   3923        0
 532.0   -148.9      1.32 0.234         0.0      0.0      0.0   3938        0
 528.7   -148.9      1.58 0.280         0.0      0.0      0.0   3954        0
 525.4   -148.3      2.12 0.375         0.0      0.0      0.0   3969        0
 522.3   -148.9      1.50 0.265         0.0      0.0      0.0   3984        0
 519.0   -148.7      1.62 0.287         0.0      0.0      0.0   3999        0
 515.7   -148.3      2.02 0.358         0.0      0.0      0.0   4015        0
 512.1   -148.5      1.53 0.271         0.0      0.0      0.0   4030        0
 509.0   -148.7      1.48 0.262         0.0      0.0      0.0   4045        0
 505.4   -147.9      2.24 0.396         0.0      0.0      0.0   4061        0
 501.8   -148.8      1.43 0.253         0.0      0.0      0.0   4076        0
 498.5   -148.6      1.60 0.283         0.0      0.0      0.0   4091        0
 494.9   -148.6      1.65 0.292         0.0      0.0      0.0   4106        0
 491.9   -148.5      1.76 0.312         0.0      0.0      0.0   4122        0
 488.3   -148.2      2.03 0.360         0.0      0.0      0.0   4137        0
 484.4   -148.2      1.98 0.351         0.0      0.0      0.0   4152        0
 480.5   -147.9      2.39 0.423         0.0      0.0      0.0   4167        0
 477.0   -148.5      1.85 0.328         0.0      0.0      0.0   4183        0
 473.4   -147.9      2.36 0.417         0.0      0.0      0.0   4198        0
 469.8   -148.2      2.15 0.380         0.0      0.0      0.0   4213        0
 466.3   -148.1      2.09 0.369         0.0      0.0      0.0   4229        0
 462.7   -147.6      2.54 0.450         0.0      0.0      0.0   4244        0
 459.1   -147.7      2.31 0.409         0.0      0.0      0.0   4259        0
 455.6   -147.8      2.15 0.380         0.0      0.0      0.0   4274        0
 452.0   -147.6      2.30 0.406         0.0      0.0      0.0   4290        0
 448.8   -147.7      2.27 0.402         0.0      0.0      0.0   4305        0
 445.8   -147.8      2.24 0.397         0.0      0.0      0.0   4320        0
 442.6   -147.5      2.47 0.438         0.0      0.0      0.0   4336        0
 439.4   -147.7      2.28 0.404         0.0      0.0      0.0   4351        0
 436.1   -147.6      2.38 0.421         0.0      0.0      0.0   4366        0
 432.6   -147.5      2.41 0.426         0.0      0.0      0.0   4381        0
 429.4   -147.0      2.78 0.492         0.0      0.0      0.0   4397        0
 425.8   -147.5      2.33 0.412         0.0      0.0      0.0   4412        0
 422.3   -147.3      2.57 0.455         0.0      0.0      0.0   4427        0
 418.8   -147.0      2.75 0.487         0.0      0.0      0.0   4443        0
 415.3   -147.0      2.78 0.492         0.0      0.0      0.0   4458        0
 412.1   -146.8      3.01 0.532         0.0      0.0      0.0   4473        0
 408.6   -147.2      2.60 0.460         0.0      0.0      0.0   4488        0
 405.1   -147.4      2.46 0.436         0.0      0.0      0.0   4504        0
 401.6   -147.0      2.77 0.490         0.0      0.0      0.0   4519        0
 398.2   -146.9      2.80 0.495         0.0      0.0      0.0   4534        0
 394.7   -146.4      3.41 0.604         0.0      0.0      0.0   4549        0
 391.5   -146.7      3.05 0.539         0.0      0.0      0.0   4565        0
 388.0   -146.9      2.86 0.506         0.0      0.0      0.0   4580        0
 384.8   -146.6      3.25 0.575         0.0      0.0      0.0   4595        0
 381.7   -147.0      2.93 0.518         0.0      0.0      0.0   4610        0
 378.5   -147.1      2.78 0.491         0.0      0.0      0.0   4625        0
 375.3   -147.1      2.76 0.488         0.0      0.0      0.0   4641        0
 371.9   -146.9      2.94 0.520         0.0      0.0      0.0   4656        0
 368.7   -146.7      3.20 0.566         0.0      0.0      0.0   4671        0
 365.3   -146.5      3.38 0.598         0.0      0.0      0.0   4686        0
 361.8   -146.5      3.32 0.588         0.0      0.0      0.0   4701        0
 358.7   -146.9      2.87 0.508         0.0      0.0      0.0   4717        0
 355.5   -146.8      3.02 0.534         0.0      0.0      0.0   4732        0
 352.4   -146.3      3.42 0.606         0.0      0.0      0.0   4747        0
 349.2   -146.3      3.43 0.607         0.0      0.0      0.0   4762        0
 345.8   -146.7      3.15 0.558         0.0      0.0      0.0   4777        0
 342.1   -146.3      3.49 0.618         0.0      0.0      0.0   4792        0
 338.7   -146.6      3.26 0.576         0.0      0.0      0.0   4807        0
 335.0   -146.1      3.77 0.667         0.0      0.0      0.0   4823        0
 331.6   -146.2      3.57 0.632         0.0      0.0      0.0   4838        0
 328.2   -146.0      3.80 0.673         0.0      0.0      0.0   4853        0
 324.8   -146.3      3.65 0.645         0.0      0.0      0.0   4868        0
 321.4   -145.9      3.86 0.684         0.0      0.0      0.0   4883        0
 317.7   -145.9      3.73 0.661         0.0      0.0      0.0   4898        0
 314.0   -146.0      3.59 0.636         0.0      0.0      0.0   4914        0
 310.4   -146.0      3.47 0.615         0.0      0.0      0.0   4929        0
 307.0   -145.8      3.61 0.638         0.0      0.0      0.0   4944        0
 303.6   -146.1      3.37 0.596         0.0      0.0      0.0   4959        0
 300.5   -145.6      3.99 0.706         0.0      0.0      0.0   4974        0
 297.1   -145.5      4.13 0.732         0.0      0.0      0.0   4989        0
 293.8   -145.4      4.22 0.747         0.0      0.0      0.0   5004        0
 290.4   -145.4      4.27 0.755         0.0      0.0      0.0   5019        0
 287.1   -145.8      3.88 0.688         0.0      0.0      0.0   5034        0
 283.7   -145.7      4.00 0.709         0.0      0.0      0.0   5050        0
 280.3   -145.3      4.43 0.783         0.0      0.0      0.0   5065        0
 277.6   -145.3      4.37 0.774         0.0      0.0      0.0   5080        0
 274.2   -145.0      4.63 0.819         0.0      0.0      0.0   5095        0
 270.9   -145.6      4.01 0.710         0.0      0.0      0.0   5110        0
 267.8   -145.4      4.19 0.742         0.0      0.0      0.0   5125        0
 264.5   -145.3      4.16 0.737         0.0      0.0      0.0   5140        0
 260.9   -144.9      4.60 0.814         0.0      0.0      0.0   5155        0
 257.8   -145.2      4.33 0.766         0.0      0.0      0.0   5170        0
 254.2   -145.2      4.32 0.765         0.0      0.0      0.0   5185        0
 250.9   -145.3      4.02 0.712         0.0      0.0      0.0   5200        0
 247.6   -145.7      3.70 0.655         0.0      0.0      0.0   5215        0
 244.5   -145.7      3.77 0.667         0.0      0.0      0.0   5230        0
 241.0   -145.4      3.94 0.697         0.0      0.0      0.0   5245        0
 237.7   -145.5      3.88 0.687         0.0      0.0      0.0   5260        0
 234.6   -145.7      3.78 0.670         0.0      0.0      0.0   5275        0
 231.3   -145.4      3.97 0.703         0.0      0.0      0.0   5290        0
 228.0   -145.0      4.36 0.772         0.0      0.0      0.0   5305        0
 225.0   -145.7      3.68 0.651         0.0      0.0      0.0   5320        0
 222.0   -145.4      3.92 0.694         0.0      0.0      0.0   5335        0
 219.0   -145.2      4.20 0.743         0.0      0.0      0.0   5350        0
 215.7   -145.5      3.97 0.702         0.0      0.0      0.0   5365        0
 212.4   -145.2      4.24 0.750         0.0      0.0      0.0   5380        0
 209.2   -145.0      4.41 0.781         0.0      0.0      0.0   5395        0
 205.9   -145.0      4.45 0.788         0.0      0.0      0.0   5410        0
 202.1   -145.1      4.27 0.756         0.0      0.0      0.0   5425        0
 198.5   -145.1      4.23 0.749         0.0      0.0      0.0   5440        0
 195.3   -144.9      4.43 0.783         0.0      0.0      0.0   5455        0
 192.6   -145.0      4.40 0.779         0.0      0.0      0.0   5470        0
 189.6   -145.1      4.23 0.748         0.0      0.0      0.0   5484        0
 186.9   -145.1      4.22 0.746         0.0      0.0      0.0   5499        0
 183.9   -144.8      4.54 0.803         0.0      0.0      0.0   5514        0
 180.9   -144.7      4.58 0.811         0.0      0.0      0.0   5529        0
 177.9   -144.7      4.56 0.807         0.0      0.0      0.0   5544        0
 174.7   -144.6      4.68 0.829         0.0      0.0      0.0   5559        0
 171.7   -144.6      4.76 0.842         0.0      0.0      0.0   5574        0
 169.0   -144.7      4.66 0.826         0.0      0.0      0.0   5589        0
 166.1   -144.4      5.01 0.887         0.0      0.0      0.0   5604        0
 163.4   -144.5      4.90 0.867         0.0      0.0      0.0   5619        0
 160.4   -144.0      5.40 0.956         0.0      0.0      0.0   5634        0
 157.2   -144.6      4.73 0.837         0.0      0.0      0.0   5649        0
 154.2   -144.2      5.09 0.900         0.0      0.0      0.0   5664        0
 151.6   -144.6      4.73 0.836         0.0      0.0      0.0   5679        0
 148.9   -144.5      4.80 0.849         0.0      0.0      0.0   5694        0
 146.2   -144.5      4.80 0.850         0.0      0.0      0.0   5709        0
 143.8   -144.2      5.10 0.903         0.0      0.0      0.0   5724        0
 141.1   -144.6      4.70 0.832         0.0      0.0      0.0   5740        0
 138.5   -144.4      4.90 0.867         0.0      0.0      0.0   5755        0
 135.8   -144.2      4.99 0.883         0.0      0.0      0.0   5770        0
 133.1   -143.8      5.56 0.984         0.0      0.0      0.0   5785        0
 130.2   -143.9      5.46 0.966         0.0      0.0      0.0   5800        0
 127.5   -144.2      5.08 0.899         0.0      0.0      0.0   5816        0
 124.9   -144.1      5.31 0.940         0.0      0.0      0.0   5831        0
 122.0   -143.7      5.65 1.000         0.0      0.0      0.0   5846        0
 119.3   -143.6      5.61 0.993         0.0      0.0      0.0   5861        0
 116.7   -143.8      5.61 0.993         0.0      0.0      0.0   5876        0
 114.0   -144.2      5.19 0.919         0.0      0.0      0.0   5891        0
 111.4   -143.8      5.52 0.976         0.0      0.0      0.0   5906        0
 109.0   -143.9      5.38 0.952         0.0      0.0      0.0   5921        0
 106.3   -143.9      5.46 0.967         0.0      0.0      0.0   5936        0
 104.0   -144.0      5.10 0.903         0.0      0.0      0.0   5951        0
 101.6   -143.7      5.51 0.975         0.0      0.0      0.0   5966        0
  98.9   -143.6      5.57 0.986         0.0      0.0      0.0   5982        0
