# Supplementary material for: Magnetic signatures of a creosote oil contaminated site: case study in São Paulo, Brazil
Source: Sci Rep. 2022 Dec 17;12:21853. doi: 10.1038/s41598-022-23493-2 (PMC9759522; doi:10.1038/s41598-022-23493-2)
Supplement: Supplementary file 2 — Supplementary Information 2. [file 41598_2022_23493_MOESM2_ESM.zip › thermomagnetic/SD35_cont_UV/3_88UV.CUR]

  TEMP    TSUSC     CSUSC NSUSC       BULKS    FERRT    FERRB   TIME   AP1198
  24.9   -147.5      3.17 0.657         0.0      0.0      0.0      0      0.0
  25.9   -147.5      3.19 0.661         0.0      0.0      0.0     17    0.000
  29.3   -147.6      3.08 0.639         0.0      0.0      0.0     32    0.000
  33.7   -147.8      2.92 0.606         0.0      0.0      0.0     47    0.000
  38.6   -147.5      3.24 0.672         0.0      0.0      0.0     62        5
  43.5   -147.7      3.01 0.625         0.0      0.0      0.0     77    0/300
  47.9   -147.6      3.12 0.647         0.0      0.0      0.0     92        0
  52.4   -147.7      3.08 0.638         0.0      0.0      0.0    107        0
  56.3   -147.6      3.03 0.628         0.0      0.0      0.0    122        0
  59.9   -147.5      3.21 0.666         0.0      0.0      0.0    137     0.00
  63.3   -147.5      3.35 0.694         0.0      0.0      0.0    152     0.00
  66.4   -147.5      3.24 0.672         0.0      0.0      0.0    167     0.00
  69.6   -147.5      3.14 0.652         0.0      0.0      0.0    182     0.00
  72.4   -147.7      3.08 0.638         0.0      0.0      0.0    197     0.00
  75.0   -147.6      2.96 0.613         0.0      0.0      0.0    212     0.00
  77.9   -147.2      3.43 0.711         0.0      0.0      0.0    227     0.00
  80.8   -147.6      3.02 0.626         0.0      0.0      0.0    242     0.00
  83.4   -147.5      3.04 0.631         0.0      0.0      0.0    256     0.00
  86.1   -147.4      3.29 0.681         0.0      0.0      0.0    272     0.00
  88.7   -147.5      3.14 0.650         0.0      0.0      0.0    287         
  91.3   -147.5      3.07 0.637         0.0      0.0      0.0    302         
  93.9   -147.6      3.02 0.627         0.0      0.0      0.0    317         
  96.8   -147.7      3.02 0.627         0.0      0.0      0.0    332   44.681
  99.7   -147.8      2.85 0.590         0.0      0.0      0.0    347   82.685
 102.9   -147.5      3.19 0.661         0.0      0.0      0.0    362       33
 106.1   -147.6      3.11 0.645         0.0      0.0      0.0    377     0.89
 109.0   -147.6      3.01 0.623         0.0      0.0      0.0    392       99
 111.9   -147.6      3.04 0.630         0.0      0.0      0.0    407      341
 114.3   -147.5      3.14 0.651         0.0      0.0      0.0    422        0
 116.7   -147.3      3.30 0.683         0.0      0.0      0.0    437    0.000
 119.3   -148.0      2.56 0.531         0.0      0.0      0.0    452    0.000
 122.0   -147.6      3.07 0.637         0.0      0.0      0.0    467        0
 124.9   -147.8      2.95 0.612         0.0      0.0      0.0    482     0.00
 127.5   -147.5      3.31 0.686         0.0      0.0      0.0    497        0
 130.2   -147.6      3.16 0.655         0.0      0.0      0.0    512        0
 132.9   -147.4      3.36 0.696         0.0      0.0      0.0    527        0
 135.5   -147.9      2.71 0.561         0.0      0.0      0.0    542        0
 138.2   -147.7      2.87 0.595         0.0      0.0      0.0    558      0.0
 140.9   -147.8      2.61 0.540         0.0      0.0      0.0    573      0.0
 143.8   -147.5      2.99 0.620         0.0      0.0      0.0    588      0.0
 147.0   -147.8      2.68 0.555         0.0      0.0      0.0    603      0.0
 150.0   -147.3      3.18 0.659         0.0      0.0      0.0    618      0.0
 152.6   -147.4      3.08 0.638         0.0      0.0      0.0    633      0.0
 155.3   -147.4      3.16 0.655         0.0      0.0      0.0    648      0.0
 158.0   -147.8      2.76 0.572         0.0      0.0      0.0    663      0.0
 160.7   -147.7      2.90 0.601         0.0      0.0      0.0    678      0.0
 163.4   -147.6      3.04 0.630         0.0      0.0      0.0    693      0.0
 166.6   -147.7      2.94 0.609         0.0      0.0      0.0    708        0
 169.6   -147.7      2.94 0.609         0.0      0.0      0.0    723        0
 172.5   -147.6      2.89 0.599         0.0      0.0      0.0    738        0
 175.8   -147.6      2.94 0.609         0.0      0.0      0.0    754        0
 179.0   -147.5      3.06 0.634         0.0      0.0      0.0    769        0
 182.3   -147.2      3.38 0.701         0.0      0.0      0.0    784        0
 185.5   -147.3      3.25 0.675         0.0      0.0      0.0    799        0
 188.8   -147.7      2.89 0.598         0.0      0.0      0.0    814        0
 191.7   -147.3      3.31 0.685         0.0      0.0      0.0    829        0
 194.5   -147.9      2.68 0.555         0.0      0.0      0.0    844        0
 197.4   -147.2      3.35 0.695         0.0      0.0      0.0    860        0
 200.7   -147.3      3.26 0.676         0.0      0.0      0.0    875        0
 204.0   -147.6      2.91 0.603         0.0      0.0      0.0    890        0
 207.0   -147.5      2.95 0.611         0.0      0.0      0.0    905        0
 210.5   -147.7      2.74 0.567         0.0      0.0      0.0    920        0
 213.8   -147.6      2.82 0.584         0.0      0.0      0.0    935        0
 217.1   -147.7      2.67 0.554         0.0      0.0      0.0    950        0
 220.1   -147.8      2.65 0.549         0.0      0.0      0.0    966        0
 223.1   -147.5      3.03 0.627         0.0      0.0      0.0    981        0
 225.8   -147.5      3.09 0.640         0.0      0.0      0.0    996        0
 229.4   -147.9      2.81 0.583         0.0      0.0      0.0   1011        0
 232.4   -147.7      2.99 0.620         0.0      0.0      0.0   1026        0
 235.7   -147.7      3.07 0.635         0.0      0.0      0.0   1041        0
 238.8   -147.5      3.12 0.647         0.0      0.0      0.0   1057        0
 241.8   -148.1      2.56 0.531         0.0      0.0      0.0   1072        0
 245.1   -147.9      2.66 0.551         0.0      0.0      0.0   1087        0
 247.9   -148.0      2.60 0.539         0.0      0.0      0.0   1102        0
 250.6   -147.7      2.87 0.594         0.0      0.0      0.0   1117        0
 253.7   -147.3      3.35 0.694         0.0      0.0      0.0   1132        0
 256.4   -147.7      2.89 0.599         0.0      0.0      0.0   1148        0
 259.5   -147.4      3.29 0.682         0.0      0.0      0.0   1163        0
 262.3   -147.5      3.21 0.666         0.0      0.0      0.0   1178        0
 265.3   -147.7      3.00 0.622         0.0      0.0      0.0   1193        0
 268.4   -147.7      2.96 0.613         0.0      0.0      0.0   1208        0
 271.2   -147.6      3.03 0.627         0.0      0.0      0.0   1224        0
 274.2   -147.4      3.15 0.654         0.0      0.0      0.0   1239        0
 277.3   -147.7      2.83 0.587         0.0      0.0      0.0   1254        0
 280.3   -147.5      2.93 0.607         0.0      0.0      0.0   1269        0
 283.4   -147.4      3.21 0.665         0.0      0.0      0.0   1284        0
 286.8   -147.8      2.86 0.592         0.0      0.0      0.0   1299        0
 290.1   -147.5      3.21 0.666         0.0      0.0      0.0   1315        0
 293.2   -147.9      2.72 0.564         0.0      0.0      0.0   1330        0
 296.6   -147.9      2.77 0.574         0.0      0.0      0.0   1345        0
 299.7   -147.7      2.82 0.584         0.0      0.0      0.0   1360        0
 302.5   -148.2      2.39 0.494         0.0      0.0      0.0   1375        0
 305.3   -147.9      2.68 0.555         0.0      0.0      0.0   1391        0
 308.7   -148.1      2.50 0.519         0.0      0.0      0.0   1406        0
 311.8   -147.9      2.70 0.560         0.0      0.0      0.0   1421        0
 314.9   -147.9      2.70 0.560         0.0      0.0      0.0   1436        0
 318.3   -147.6      3.04 0.630         0.0      0.0      0.0   1452        0
 321.4   -148.0      2.68 0.555         0.0      0.0      0.0   1467        0
 324.5   -148.0      2.64 0.547         0.0      0.0      0.0   1482        0
 327.6   -148.0      2.60 0.539         0.0      0.0      0.0   1497        0
 330.7   -148.4      2.33 0.484         0.0      0.0      0.0   1512        0
 334.1   -148.1      2.73 0.566         0.0      0.0      0.0   1528        0
 337.5   -147.9      2.71 0.562         0.0      0.0      0.0   1543        0
 340.7   -148.6      2.11 0.438         0.0      0.0      0.0   1558        0
 343.5   -148.0      2.70 0.560         0.0      0.0      0.0   1574        0
 346.7   -147.9      2.80 0.580         0.0      0.0      0.0   1589        0
 349.8   -148.1      2.57 0.533         0.0      0.0      0.0   1604        0
 352.6   -147.7      3.00 0.622         0.0      0.0      0.0   1619        0
 355.5   -148.3      2.36 0.489         0.0      0.0      0.0   1634        0
 358.7   -148.5      2.22 0.460         0.0      0.0      0.0   1650        0
 362.1   -147.8      2.96 0.614         0.0      0.0      0.0   1665        0
 365.3   -147.7      3.06 0.634         0.0      0.0      0.0   1680        0
 368.4   -148.7      2.08 0.432         0.0      0.0      0.0   1695        0
 371.3   -147.9      2.88 0.597         0.0      0.0      0.0   1710        0
 374.7   -148.4      2.38 0.493         0.0      0.0      0.0   1726        0
 378.2   -148.0      2.69 0.558         0.0      0.0      0.0   1741        0
 381.7   -147.8      2.95 0.611         0.0      0.0      0.0   1756        0
 385.1   -148.2      2.56 0.531         0.0      0.0      0.0   1771        0
 388.6   -147.9      2.91 0.603         0.0      0.0      0.0   1786        0
 391.8   -147.9      2.81 0.582         0.0      0.0      0.0   1802        0
 395.3   -148.0      2.77 0.574         0.0      0.0      0.0   1817        0
 399.0   -148.0      2.73 0.567         0.0      0.0      0.0   1832        0
 402.5   -148.1      2.67 0.553         0.0      0.0      0.0   1848        0
 406.0   -148.2      2.61 0.541         0.0      0.0      0.0   1863        0
 409.5   -148.0      2.77 0.575         0.0      0.0      0.0   1878        0
 413.0   -147.8      3.00 0.623         0.0      0.0      0.0   1893        0
 416.8   -148.1      2.65 0.549         0.0      0.0      0.0   1908        0
 420.3   -148.0      2.69 0.557         0.0      0.0      0.0   1924        0
 424.1   -148.1      2.57 0.534         0.0      0.0      0.0   1939        0
 427.9   -148.2      2.59 0.537         0.0      0.0      0.0   1955        0
 431.7   -148.0      2.85 0.590         0.0      0.0      0.0   1970        0
 435.5   -148.2      2.62 0.543         0.0      0.0      0.0   1985        0
 438.8   -148.2      2.76 0.573         0.0      0.0      0.0   2000        0
 442.3   -148.3      2.65 0.549         0.0      0.0      0.0   2016        0
 446.1   -148.1      2.78 0.576         0.0      0.0      0.0   2031        0
 449.7   -148.0      2.78 0.577         0.0      0.0      0.0   2046        0
 453.5   -148.0      3.10 0.642         0.0      0.0      0.0   2061        0
 457.4   -148.1      2.72 0.565         0.0      0.0      0.0   2077        0
 461.2   -148.1      2.73 0.565         0.0      0.0      0.0   2092        0
 464.5   -148.4      2.53 0.525         0.0      0.0      0.0   2107        0
 467.7   -148.2      2.89 0.599         0.0      0.0      0.0   2123        0
 471.3   -148.0      2.98 0.618         0.0      0.0      0.0   2138        0
 474.9   -148.3      2.70 0.560         0.0      0.0      0.0   2153        0
 478.2   -148.7      2.32 0.480         0.0      0.0      0.0   2169        0
 482.0   -148.2      2.78 0.576         0.0      0.0      0.0   2184        0
 485.6   -148.0      3.12 0.646         0.0      0.0      0.0   2199        0
 488.9   -147.7      3.32 0.689         0.0      0.0      0.0   2214        0
 492.5   -148.4      2.67 0.553         0.0      0.0      0.0   2230        0
 496.1   -148.0      2.94 0.610         0.0      0.0      0.0   2245        0
 499.4   -148.6      2.35 0.487         0.0      0.0      0.0   2260        0
 503.0   -148.4      2.30 0.478         0.0      0.0      0.0   2275        0
 506.3   -148.2      2.70 0.560         0.0      0.0      0.0   2291        0
 509.9   -148.7      2.27 0.471         0.0      0.0      0.0   2306        0
 513.6   -148.2      2.80 0.580         0.0      0.0      0.0   2321        0
 517.5   -147.8      3.30 0.684         0.0      0.0      0.0   2337        0
 520.8   -147.9      3.20 0.663         0.0      0.0      0.0   2352        0
 524.2   -148.2      2.90 0.601         0.0      0.0      0.0   2367        0
 527.5   -148.2      2.83 0.586         0.0      0.0      0.0   2383        0
 530.8   -148.5      2.62 0.544         0.0      0.0      0.0   2398        0
 534.5   -148.2      2.93 0.607         0.0      0.0      0.0   2413        0
 538.4   -148.3      2.76 0.571         0.0      0.0      0.0   2429        0
 541.8   -148.8      2.21 0.459         0.0      0.0      0.0   2444        0
 544.8   -148.5      2.48 0.514         0.0      0.0      0.0   2459        0
 548.2   -149.0      1.78 0.369         0.0      0.0      0.0   2475        0
 551.9   -149.2      1.67 0.346         0.0      0.0      0.0   2490        0
 555.5   -149.6      1.40 0.289         0.0      0.0      0.0   2506        0
 558.9   -149.8      1.27 0.262         0.0      0.0      0.0   2521        0
 562.9   -149.7      1.42 0.295         0.0      0.0      0.0   2536        0
 566.9   -149.9      1.34 0.277         0.0      0.0      0.0   2551        0
 570.9   -150.6      0.54 0.112         0.0      0.0      0.0   2567        0
 574.6   -150.6      0.59 0.122         0.0      0.0      0.0   2582        0
 578.9   -151.0      0.15 0.030         0.0      0.0      0.0   2597        0
 582.9   -150.3      0.86 0.178         0.0      0.0      0.0   2613        0
 586.7   -150.6      0.60 0.124         0.0      0.0      0.0   2628        0
 590.1   -150.0      1.14 0.237         0.0      0.0      0.0   2643        0
 593.5   -150.2      1.03 0.213         0.0      0.0      0.0   2659        0
 597.2   -150.5      0.55 0.115         0.0      0.0      0.0   2674        0
 601.0   -150.8      0.28 0.058         0.0      0.0      0.0   2689        0
 604.4   -151.0      0.14 0.028         0.0      0.0      0.0   2704        0
 608.1   -150.6      0.55 0.115         0.0      0.0      0.0   2720        0
 611.9   -150.1      1.10 0.228         0.0      0.0      0.0   2735        0
 615.6   -150.1      1.24 0.257         0.0      0.0      0.0   2750        0
 619.1   -150.3      1.14 0.236         0.0      0.0      0.0   2766        0
 622.2   -150.7      0.73 0.152         0.0      0.0      0.0   2781        0
 625.4   -150.4      1.00 0.207         0.0      0.0      0.0   2797        0
 628.8   -150.6      0.78 0.162         0.0      0.0      0.0   2812        0
 632.6   -150.2      1.02 0.212         0.0      0.0      0.0   2827        0
 636.4   -150.8      0.63 0.131         0.0      0.0      0.0   2843        0
 639.9   -150.5      0.73 0.152         0.0      0.0      0.0   2858        0
 643.3   -150.5      0.73 0.151         0.0      0.0      0.0   2874        0
 646.8   -150.3      1.10 0.228         0.0      0.0      0.0   2889        0
 650.0   -150.9      0.61 0.126         0.0      0.0      0.0   2904        0
 652.5   -150.2      1.21 0.251         0.0      0.0      0.0   2920        0
 655.4   -150.4      0.84 0.174         0.0      0.0      0.0   2935        0
 658.6   -149.8      1.58 0.327         0.0      0.0      0.0   2950        0
 661.4   -150.7      0.66 0.137         0.0      0.0      0.0   2965        0
 664.6   -150.7      0.70 0.146         0.0      0.0      0.0   2981        0
 668.1   -150.7      0.72 0.150         0.0      0.0      0.0   2996        0
 672.3   -150.1      1.40 0.291         0.0      0.0      0.0   3012        0
 676.1   -149.7      1.72 0.357         0.0      0.0      0.0   3027        0
 679.9   -150.7      0.95 0.198         0.0      0.0      0.0   3043        0
 684.1   -150.5      0.85 0.176         0.0      0.0      0.0   3058        0
 687.7   -150.5      0.84 0.175         0.0      0.0      0.0   3073        0
 691.2   -150.9      0.42 0.087         0.0      0.0      0.0   3089        0
 695.1   -150.2      1.26 0.261         0.0      0.0      0.0   3104        0
 698.9   -149.9      1.55 0.321         0.0      0.0      0.0   3120        0
 702.5   -150.5      1.04 0.216         0.0      0.0      0.0   3135        0
 705.4   -150.3      1.05 0.218         0.0      0.0      0.0   3151        0
 706.7   -150.4      1.12 0.232         0.0      0.0      0.0   3166        0
 707.0   -150.6      0.93 0.192         0.0      0.0      0.0   3181        0
 707.3   -150.7      0.62 0.129         0.0      0.0      0.0   3197        0
 706.7   -150.6      0.16 0.033         0.0      0.0      0.0   3212        0
 705.4   -149.9      1.06 0.219         0.0      0.0      0.0   3228        0
 704.1   -150.6      0.39 0.081         0.0      0.0      0.0   3243        0
 702.2   -150.8     -0.12-0.025         0.0      0.0      0.0   3258        0
 700.2   -150.3      0.61 0.127         0.0      0.0      0.0   3274        0
 697.6   -150.2      0.68 0.141         0.0      0.0      0.0   3289        0
 695.1   -150.9      0.12 0.025         0.0      0.0      0.0   3305        0
 692.5   -151.0      0.13 0.027         0.0      0.0      0.0   3320        0
 689.6   -150.4      0.72 0.149         0.0      0.0      0.0   3336        0
 687.0   -150.2      1.00 0.208         0.0      0.0      0.0   3351        0
 684.4   -150.3      0.72 0.150         0.0      0.0      0.0   3366        0
 681.2   -150.4      0.50 0.104         0.0      0.0      0.0   3382        0
 678.3   -150.2      0.74 0.153         0.0      0.0      0.0   3397        0
 675.1   -150.6      0.26 0.055         0.0      0.0      0.0   3413        0
 672.3   -150.2      0.60 0.125         0.0      0.0      0.0   3428        0
 669.4   -150.2      0.47 0.096         0.0      0.0      0.0   3443        0
 666.2   -150.3      0.53 0.110         0.0      0.0      0.0   3459        0
 663.3   -150.4      0.35 0.073         0.0      0.0      0.0   3474        0
 660.8   -150.1      0.62 0.129         0.0      0.0      0.0   3489        0
 657.9   -150.1      0.70 0.144         0.0      0.0      0.0   3505        0
 654.7   -150.3      0.48 0.099         0.0      0.0      0.0   3520        0
 650.9   -150.3      0.63 0.131         0.0      0.0      0.0   3536        0
 647.1   -149.9      0.88 0.182         0.0      0.0      0.0   3551        0
 643.3   -150.5      0.16 0.032         0.0      0.0      0.0   3566        0
 639.9   -150.0      0.62 0.129         0.0      0.0      0.0   3582        0
 636.4   -150.1      0.60 0.125         0.0      0.0      0.0   3597        0
 633.2   -149.7      1.13 0.235         0.0      0.0      0.0   3613        0
 629.8   -149.8      1.16 0.241         0.0      0.0      0.0   3628        0
 626.3   -149.7      1.26 0.262         0.0      0.0      0.0   3643        0
 622.8   -149.7      1.21 0.250         0.0      0.0      0.0   3659        0
 619.4   -149.6      1.21 0.250         0.0      0.0      0.0   3674        0
 615.6   -149.8      0.94 0.195         0.0      0.0      0.0   3689        0
 612.2   -149.7      1.02 0.211         0.0      0.0      0.0   3705        0
 608.1   -149.8      0.95 0.196         0.0      0.0      0.0   3720        0
 604.1   -149.7      1.10 0.228         0.0      0.0      0.0   3735        0
 600.0   -149.6      1.15 0.237         0.0      0.0      0.0   3751        0
 596.6   -149.9      0.79 0.164         0.0      0.0      0.0   3766        0
 593.2   -149.7      0.99 0.204         0.0      0.0      0.0   3781        0
 590.1   -149.1      1.47 0.305         0.0      0.0      0.0   3797        0
 586.4   -149.4      1.19 0.246         0.0      0.0      0.0   3812        0
 582.6   -149.1      1.68 0.347         0.0      0.0      0.0   3827        0
 579.2   -149.1      1.37 0.283         0.0      0.0      0.0   3843        0
 575.8   -149.1      1.56 0.323         0.0      0.0      0.0   3858        0
 572.4   -148.1      2.58 0.536         0.0      0.0      0.0   3873        0
 569.1   -148.0      2.57 0.533         0.0      0.0      0.0   3888        0
 565.4   -148.1      2.35 0.487         0.0      0.0      0.0   3904        0
 561.4   -148.2      2.40 0.497         0.0      0.0      0.0   3919        0
 557.7   -147.9      2.43 0.503         0.0      0.0      0.0   3935        0
 554.0   -147.4      3.09 0.640         0.0      0.0      0.0   3950        0
 551.0   -147.6      2.95 0.612         0.0      0.0      0.0   3965        0
 547.3   -147.2      3.23 0.668         0.0      0.0      0.0   3981        0
 543.3   -147.3      2.95 0.612         0.0      0.0      0.0   3996        0
 540.0   -147.5      2.84 0.589         0.0      0.0      0.0   4011        0
 536.9   -146.9      3.38 0.701         0.0      0.0      0.0   4027        0
 533.3   -147.4      2.84 0.588         0.0      0.0      0.0   4042        0
 530.2   -147.3      3.13 0.649         0.0      0.0      0.0   4057        0
 526.9   -147.4      3.01 0.623         0.0      0.0      0.0   4072        0
 523.9   -147.3      3.10 0.643         0.0      0.0      0.0   4088        0
 520.8   -147.3      3.05 0.631         0.0      0.0      0.0   4103        0
 517.8   -147.3      3.03 0.629         0.0      0.0      0.0   4119        0
 514.5   -147.2      2.94 0.609         0.0      0.0      0.0   4134        0
 511.2   -147.1      3.08 0.638         0.0      0.0      0.0   4149        0
 507.8   -146.8      3.35 0.695         0.0      0.0      0.0   4165        0
 504.8   -146.9      3.24 0.671         0.0      0.0      0.0   4180        0
 501.5   -146.9      3.34 0.691         0.0      0.0      0.0   4195        0
 497.9   -147.0      3.19 0.662         0.0      0.0      0.0   4210        0
 494.3   -147.0      3.26 0.675         0.0      0.0      0.0   4226        0
 490.7   -146.8      3.47 0.719         0.0      0.0      0.0   4241        0
 487.1   -147.1      3.13 0.648         0.0      0.0      0.0   4256        0
 483.5   -146.6      3.57 0.741         0.0      0.0      0.0   4272        0
 480.2   -146.8      3.50 0.725         0.0      0.0      0.0   4287        0
 477.0   -146.6      3.75 0.778         0.0      0.0      0.0   4302        0
 473.7   -146.5      3.76 0.779         0.0      0.0      0.0   4317        0
 470.4   -146.6      3.74 0.775         0.0      0.0      0.0   4332        0
 466.6   -146.9      3.29 0.683         0.0      0.0      0.0   4348        0
 463.3   -146.2      3.95 0.819         0.0      0.0      0.0   4363        0
 459.7   -146.4      3.63 0.752         0.0      0.0      0.0   4378        0
 456.2   -146.3      3.66 0.759         0.0      0.0      0.0   4394        0
 452.9   -146.4      3.51 0.728         0.0      0.0      0.0   4409        0
 449.4   -145.9      4.07 0.843         0.0      0.0      0.0   4424        0
 445.8   -146.2      3.84 0.796         0.0      0.0      0.0   4439        0
 442.6   -146.2      3.77 0.782         0.0      0.0      0.0   4455        0
 439.1   -146.6      3.38 0.701         0.0      0.0      0.0   4470        0
 435.2   -146.1      3.93 0.814         0.0      0.0      0.0   4485        0
 431.4   -146.0      3.87 0.802         0.0      0.0      0.0   4501        0
 427.6   -146.3      3.41 0.707         0.0      0.0      0.0   4516        0
 424.1   -146.3      3.54 0.733         0.0      0.0      0.0   4531        0
 420.6   -146.1      3.79 0.786         0.0      0.0      0.0   4546        0
 417.1   -146.0      3.71 0.770         0.0      0.0      0.0   4562        0
 413.6   -145.9      3.88 0.804         0.0      0.0      0.0   4577        0
 410.4   -146.2      3.62 0.750         0.0      0.0      0.0   4592        0
 406.9   -145.8      4.04 0.838         0.0      0.0      0.0   4608        0
 403.7   -146.3      3.50 0.725         0.0      0.0      0.0   4623        0
 399.9   -145.9      3.82 0.793         0.0      0.0      0.0   4638        0
 396.4   -145.8      3.99 0.827         0.0      0.0      0.0   4653        0
 392.9   -145.8      3.95 0.819         0.0      0.0      0.0   4669        0
 389.5   -145.4      4.36 0.904         0.0      0.0      0.0   4684        0
 386.3   -145.5      4.32 0.896         0.0      0.0      0.0   4699        0
 383.1   -145.5      4.38 0.907         0.0      0.0      0.0   4714        0
 379.6   -145.4      4.57 0.948         0.0      0.0      0.0   4729        0
 376.2   -145.5      4.36 0.904         0.0      0.0      0.0   4744        0
 373.0   -145.5      4.35 0.901         0.0      0.0      0.0   4759        0
 370.1   -145.4      4.43 0.918         0.0      0.0      0.0   4775        0
 367.3   -145.6      4.32 0.896         0.0      0.0      0.0   4790        0
 364.1   -145.4      4.47 0.927         0.0      0.0      0.0   4805        0
 360.7   -145.4      4.40 0.912         0.0      0.0      0.0   4820        0
 357.5   -145.3      4.52 0.937         0.0      0.0      0.0   4835        0
 354.4   -145.3      4.46 0.923         0.0      0.0      0.0   4850        0
 350.9   -145.7      4.04 0.837         0.0      0.0      0.0   4866        0
 347.5   -145.1      4.62 0.958         0.0      0.0      0.0   4881        0
 344.1   -145.5      4.39 0.909         0.0      0.0      0.0   4896        0
 340.7   -145.2      4.58 0.950         0.0      0.0      0.0   4911        0
 337.3   -145.2      4.67 0.969         0.0      0.0      0.0   4926        0
 333.8   -145.7      4.18 0.866         0.0      0.0      0.0   4942        0
 331.0   -145.6      4.16 0.862         0.0      0.0      0.0   4957        0
 327.6   -145.2      4.60 0.953         0.0      0.0      0.0   4972        0
 324.2   -145.2      4.76 0.987         0.0      0.0      0.0   4987        0
 320.8   -145.2      4.55 0.942         0.0      0.0      0.0   5002        0
 317.4   -145.0      4.62 0.959         0.0      0.0      0.0   5018        0
 313.7   -145.1      4.49 0.930         0.0      0.0      0.0   5033        0
 310.1   -145.5      3.97 0.822         0.0      0.0      0.0   5048        0
 307.0   -145.0      4.41 0.913         0.0      0.0      0.0   5063        0
 303.9   -145.2      4.27 0.884         0.0      0.0      0.0   5078        0
 300.5   -145.1      4.49 0.931         0.0      0.0      0.0   5093        0
 297.4   -145.0      4.63 0.960         0.0      0.0      0.0   5108        0
 294.1   -145.7      3.92 0.812         0.0      0.0      0.0   5123        0
 291.0   -145.3      4.36 0.904         0.0      0.0      0.0   5138        0
 287.9   -145.1      4.58 0.949         0.0      0.0      0.0   5154        0
 284.5   -145.1      4.60 0.953         0.0      0.0      0.0   5169        0
 280.9   -145.0      4.72 0.979         0.0      0.0      0.0   5184        0
 277.8   -145.1      4.58 0.948         0.0      0.0      0.0   5199        0
 274.8   -145.1      4.54 0.940         0.0      0.0      0.0   5214        0
 271.4   -145.3      4.32 0.895         0.0      0.0      0.0   5229        0
 268.1   -145.3      4.30 0.891         0.0      0.0      0.0   5244        0
 264.8   -144.9      4.57 0.948         0.0      0.0      0.0   5259        0
 261.7   -145.0      4.50 0.933         0.0      0.0      0.0   5274        0
 258.7   -144.7      4.82 1.000         0.0      0.0      0.0   5289        0
 255.9   -144.9      4.62 0.958         0.0      0.0      0.0   5304        0
 252.8   -145.2      4.20 0.870         0.0      0.0      0.0   5319        0
 249.5   -145.5      3.90 0.808         0.0      0.0      0.0   5334        0
 246.2   -144.8      4.65 0.963         0.0      0.0      0.0   5349        0
 243.2   -144.9      4.48 0.928         0.0      0.0      0.0   5364        0
 239.9   -145.1      4.28 0.887         0.0      0.0      0.0   5379        0
 236.6   -145.2      4.24 0.880         0.0      0.0      0.0   5394        0
 233.3   -144.8      4.59 0.952         0.0      0.0      0.0   5409        0
 230.2   -145.0      4.38 0.907         0.0      0.0      0.0   5424        0
 227.2   -145.0      4.38 0.908         0.0      0.0      0.0   5439        0
 223.9   -144.6      4.78 0.991         0.0      0.0      0.0   5454        0
 220.9   -145.4      3.91 0.810         0.0      0.0      0.0   5470        0
 217.6   -144.9      4.51 0.936         0.0      0.0      0.0   5485        0
 214.6   -145.2      4.29 0.888         0.0      0.0      0.0   5500        0
 211.6   -144.9      4.54 0.941         0.0      0.0      0.0   5515        0
 208.9   -145.3      4.11 0.852         0.0      0.0      0.0   5530        0
 206.2   -145.1      4.35 0.901         0.0      0.0      0.0   5544        0
 203.2   -145.2      4.19 0.867         0.0      0.0      0.0   5560        0
 199.9   -145.1      4.25 0.880         0.0      0.0      0.0   5575        0
 196.6   -145.1      4.23 0.877         0.0      0.0      0.0   5589        0
 193.4   -145.5      3.89 0.807         0.0      0.0      0.0   5605        0
 189.8   -145.0      4.33 0.897         0.0      0.0      0.0   5619        0
 186.6   -145.0      4.32 0.894         0.0      0.0      0.0   5634        0
 183.3   -145.1      4.24 0.880         0.0      0.0      0.0   5649        0
 180.4   -144.9      4.37 0.906         0.0      0.0      0.0   5664        0
 177.7   -144.8      4.46 0.924         0.0      0.0      0.0   5679        0
 175.0   -144.9      4.38 0.908         0.0      0.0      0.0   5694        0
 172.3   -145.0      4.34 0.900         0.0      0.0      0.0   5709        0
 169.6   -145.1      4.26 0.883         0.0      0.0      0.0   5724        0
 166.6   -144.8      4.60 0.954         0.0      0.0      0.0   5739        0
 163.9   -144.9      4.54 0.940         0.0      0.0      0.0   5755        0
 161.0   -144.9      4.50 0.933         0.0      0.0      0.0   5770        0
 158.0   -145.2      4.20 0.870         0.0      0.0      0.0   5785        0
 155.3   -145.0      4.28 0.888         0.0      0.0      0.0   5800        0
 152.6   -145.1      4.16 0.863         0.0      0.0      0.0   5815        0
 149.7   -145.0      4.34 0.899         0.0      0.0      0.0   5830        0
 146.7   -145.0      4.28 0.887         0.0      0.0      0.0   5845        0
 144.1   -145.2      4.10 0.850         0.0      0.0      0.0   5860        0
 141.1   -144.8      4.50 0.933         0.0      0.0      0.0   5875        0
 138.5   -145.0      4.30 0.891         0.0      0.0      0.0   5890        0
 135.8   -144.7      4.49 0.930         0.0      0.0      0.0   5905        0
 133.4   -144.8      4.55 0.944         0.0      0.0      0.0   5920        0
 131.0   -145.1      4.31 0.894         0.0      0.0      0.0   5935        0
 128.3   -144.8      4.50 0.933         0.0      0.0      0.0   5950        0
 125.9   -145.0      4.38 0.908         0.0      0.0      0.0   5965        0
 123.3   -144.9      4.46 0.924         0.0      0.0      0.0   5980        0
 120.6   -145.1      4.16 0.862         0.0      0.0      0.0   5995        0
 117.7   -145.0      4.37 0.906         0.0      0.0      0.0   6010        0
 115.3   -144.9      4.48 0.929         0.0      0.0      0.0   6025        0
 112.7   -144.9      4.44 0.920         0.0      0.0      0.0   6040        0
 110.3   -144.9      4.40 0.912         0.0      0.0      0.0   6055        0
 107.9   -145.0      4.34 0.900         0.0      0.0      0.0   6070        0
 105.5   -144.6      4.78 0.990         0.0      0.0      0.0   6085        0
 102.9   -145.2      3.84 0.795         0.0      0.0      0.0   6100        0
 100.5   -145.0      4.22 0.874         0.0      0.0      0.0   6115        0
  98.4   -145.0      4.17 0.863         0.0      0.0      0.0   6130        0
