# Supplementary material for: Magnetic signatures of a creosote oil contaminated site: case study in São Paulo, Brazil
Source: Sci Rep. 2022 Dec 17;12:21853. doi: 10.1038/s41598-022-23493-2 (PMC9759522; doi:10.1038/s41598-022-23493-2)
Supplement: Supplementary file 2 — Supplementary Information 2. [file 41598_2022_23493_MOESM2_ESM.zip › thermomagnetic/SD35_cont_UV/5_14UV.CUR]

  TEMP    TSUSC     CSUSC NSUSC       BULKS    FERRT    FERRB   TIME   AP1198
  25.9   -146.5      4.19 0.790         0.0      0.0      0.0      0      0.0
  27.0   -146.5      4.21 0.794         0.0      0.0      0.0     16    0.000
  30.6   -147.0      3.69 0.696         0.0      0.0      0.0     32    0.000
  35.2   -147.0      3.74 0.705         0.0      0.0      0.0     47    0.000
  40.2   -146.9      3.85 0.727         0.0      0.0      0.0     62        5
  45.1   -146.9      3.81 0.718         0.0      0.0      0.0     77    0/300
  49.8   -146.7      4.02 0.758         0.0      0.0      0.0     92        0
  54.2   -147.1      3.58 0.675         0.0      0.0      0.0    107        0
  58.3   -147.0      3.70 0.699         0.0      0.0      0.0    122        0
  62.0   -146.8      4.01 0.757         0.0      0.0      0.0    137     0.00
  65.6   -147.0      3.75 0.707         0.0      0.0      0.0    152     0.00
  68.8   -147.0      3.66 0.691         0.0      0.0      0.0    168     0.00
  72.2   -147.3      3.47 0.655         0.0      0.0      0.0    183     0.00
  74.8   -147.0      3.51 0.662         0.0      0.0      0.0    198     0.00
  77.7   -146.9      3.73 0.703         0.0      0.0      0.0    213     0.00
  80.5   -147.0      3.62 0.683         0.0      0.0      0.0    228     0.00
  83.4   -147.0      3.54 0.668         0.0      0.0      0.0    243     0.00
  86.3   -147.1      3.59 0.678         0.0      0.0      0.0    258     0.00
  88.7   -147.4      3.24 0.611         0.0      0.0      0.0    273     0.00
  91.0   -147.2      3.38 0.638         0.0      0.0      0.0    288         
  93.7   -147.4      3.22 0.608         0.0      0.0      0.0    303         
  96.3   -147.0      3.71 0.700         0.0      0.0      0.0    319         
  99.2   -147.3      3.35 0.633         0.0      0.0      0.0    334   41.418
 101.8   -147.5      3.18 0.600         0.0      0.0      0.0    349   64.762
 104.8   -147.4      3.30 0.623         0.0      0.0      0.0    364       19
 107.9   -147.4      3.23 0.609         0.0      0.0      0.0    379     0.75
 110.8   -147.6      3.04 0.574         0.0      0.0      0.0    394       98
 113.5   -147.4      3.24 0.611         0.0      0.0      0.0    409      216
 115.9   -147.6      3.04 0.574         0.0      0.0      0.0    424        0
 118.5   -147.5      3.07 0.580         0.0      0.0      0.0    439    0.000
 120.9   -147.3      3.36 0.634         0.0      0.0      0.0    454    0.000
 123.6   -147.2      3.52 0.665         0.0      0.0      0.0    469        0
 126.5   -147.1      3.69 0.696         0.0      0.0      0.0    484     0.00
 129.1   -147.4      3.36 0.634         0.0      0.0      0.0    499        0
 132.1   -147.0      3.76 0.709         0.0      0.0      0.0    515        0
 134.7   -147.5      3.13 0.591         0.0      0.0      0.0    530        0
 137.4   -147.1      3.49 0.658         0.0      0.0      0.0    545        0
 140.1   -147.3      3.15 0.593         0.0      0.0      0.0    560      0.0
 142.7   -147.5      2.98 0.562         0.0      0.0      0.0    575      0.0
 145.7   -147.1      3.38 0.638         0.0      0.0      0.0    590      0.0
 148.4   -147.6      2.88 0.543         0.0      0.0      0.0    605      0.0
 151.3   -147.3      3.15 0.594         0.0      0.0      0.0    620      0.0
 154.0   -147.6      2.89 0.545         0.0      0.0      0.0    636      0.0
 156.7   -147.4      3.21 0.605         0.0      0.0      0.0    651      0.0
 159.3   -147.1      3.46 0.653         0.0      0.0      0.0    666      0.0
 162.0   -147.7      2.92 0.551         0.0      0.0      0.0    681      0.0
 165.0   -147.6      3.06 0.577         0.0      0.0      0.0    696      0.0
 168.2   -147.4      3.24 0.611         0.0      0.0      0.0    712        0
 171.5   -147.5      3.01 0.569         0.0      0.0      0.0    727        0
 175.0   -147.7      2.86 0.540         0.0      0.0      0.0    742        0
 178.2   -147.4      3.13 0.590         0.0      0.0      0.0    757        0
 181.2   -147.7      2.87 0.542         0.0      0.0      0.0    772        0
 184.2   -147.6      3.00 0.565         0.0      0.0      0.0    787        0
 187.4   -147.5      3.04 0.574         0.0      0.0      0.0    803        0
 190.7   -147.7      2.90 0.547         0.0      0.0      0.0    817        0
 193.6   -148.0      2.62 0.494         0.0      0.0      0.0    833        0
 196.9   -147.5      3.06 0.577         0.0      0.0      0.0    848        0
 200.2   -147.4      3.16 0.596         0.0      0.0      0.0    863        0
 203.4   -147.6      2.91 0.550         0.0      0.0      0.0    878        0
 206.7   -147.6      2.85 0.539         0.0      0.0      0.0    893        0
 209.7   -147.6      2.80 0.529         0.0      0.0      0.0    908        0
 213.0   -147.8      2.62 0.495         0.0      0.0      0.0    924        0
 216.3   -148.1      2.30 0.434         0.0      0.0      0.0    939        0
 219.3   -147.4      2.94 0.555         0.0      0.0      0.0    954        0
 222.3   -147.6      2.89 0.545         0.0      0.0      0.0    969        0
 225.6   -147.5      3.08 0.582         0.0      0.0      0.0    984        0
 228.9   -147.9      2.80 0.527         0.0      0.0      0.0    999        0
 232.2   -148.0      2.69 0.508         0.0      0.0      0.0   1014        0
 235.5   -147.9      2.86 0.540         0.0      0.0      0.0   1030        0
 238.5   -148.2      2.43 0.458         0.0      0.0      0.0   1045        0
 241.8   -147.9      2.76 0.521         0.0      0.0      0.0   1060        0
 244.8   -147.8      2.77 0.522         0.0      0.0      0.0   1075        0
 247.9   -147.7      2.90 0.547         0.0      0.0      0.0   1090        0
 250.9   -147.9      2.66 0.503         0.0      0.0      0.0   1106        0
 254.2   -147.8      2.86 0.539         0.0      0.0      0.0   1121        0
 257.3   -147.9      2.68 0.506         0.0      0.0      0.0   1136        0
 260.0   -147.9      2.80 0.528         0.0      0.0      0.0   1151        0
 263.1   -147.6      3.12 0.589         0.0      0.0      0.0   1166        0
 266.1   -147.6      3.10 0.585         0.0      0.0      0.0   1182        0
 268.9   -148.2      2.45 0.463         0.0      0.0      0.0   1197        0
 272.3   -147.9      2.69 0.507         0.0      0.0      0.0   1212        0
 275.3   -148.2      2.36 0.445         0.0      0.0      0.0   1227        0
 278.1   -147.7      2.78 0.525         0.0      0.0      0.0   1242        0
 280.9   -148.4      2.01 0.380         0.0      0.0      0.0   1258        0
 283.7   -148.2      2.42 0.456         0.0      0.0      0.0   1273        0
 287.1   -148.0      2.66 0.502         0.0      0.0      0.0   1288        0
 290.1   -147.8      2.91 0.549         0.0      0.0      0.0   1303        0
 293.8   -148.0      2.62 0.494         0.0      0.0      0.0   1318        0
 297.4   -147.9      2.77 0.523         0.0      0.0      0.0   1334        0
 301.1   -148.1      2.38 0.448         0.0      0.0      0.0   1349        0
 304.4   -147.9      2.70 0.509         0.0      0.0      0.0   1364        0
 307.3   -148.1      2.48 0.468         0.0      0.0      0.0   1379        0
 310.1   -148.0      2.61 0.493         0.0      0.0      0.0   1394        0
 313.2   -148.2      2.40 0.453         0.0      0.0      0.0   1410        0
 316.8   -148.0      2.60 0.491         0.0      0.0      0.0   1425        0
 320.2   -148.3      2.36 0.446         0.0      0.0      0.0   1440        0
 324.2   -147.8      2.84 0.536         0.0      0.0      0.0   1455        0
 328.2   -148.1      2.59 0.488         0.0      0.0      0.0   1471        0
 331.6   -148.0      2.77 0.523         0.0      0.0      0.0   1486        0
 335.0   -148.0      2.67 0.503         0.0      0.0      0.0   1501        0
 338.1   -148.3      2.40 0.453         0.0      0.0      0.0   1516        0
 341.0   -148.3      2.42 0.456         0.0      0.0      0.0   1532        0
 344.1   -148.1      2.60 0.491         0.0      0.0      0.0   1547        0
 346.9   -148.0      2.70 0.509         0.0      0.0      0.0   1562        0
 349.8   -148.2      2.47 0.467         0.0      0.0      0.0   1577        0
 352.6   -148.5      2.20 0.416         0.0      0.0      0.0   1593        0
 355.5   -148.2      2.46 0.464         0.0      0.0      0.0   1608        0
 358.7   -148.1      2.62 0.494         0.0      0.0      0.0   1623        0
 361.8   -148.0      2.76 0.521         0.0      0.0      0.0   1638        0
 365.0   -148.4      2.36 0.445         0.0      0.0      0.0   1654        0
 367.8   -148.1      2.68 0.506         0.0      0.0      0.0   1669        0
 370.7   -148.4      2.40 0.452         0.0      0.0      0.0   1684        0
 374.2   -148.4      2.38 0.449         0.0      0.0      0.0   1700        0
 377.6   -148.1      2.68 0.506         0.0      0.0      0.0   1715        0
 381.1   -147.9      2.84 0.536         0.0      0.0      0.0   1730        0
 384.8   -148.2      2.56 0.483         0.0      0.0      0.0   1745        0
 388.3   -148.1      2.70 0.510         0.0      0.0      0.0   1761        0
 392.1   -148.4      2.30 0.434         0.0      0.0      0.0   1776        0
 395.5   -148.1      2.67 0.504         0.0      0.0      0.0   1791        0
 399.0   -148.6      2.13 0.403         0.0      0.0      0.0   1806        0
 402.5   -147.9      2.87 0.541         0.0      0.0      0.0   1822        0
 406.6   -148.4      2.42 0.456         0.0      0.0      0.0   1837        0
 410.1   -148.3      2.47 0.466         0.0      0.0      0.0   1852        0
 413.6   -148.3      2.51 0.473         0.0      0.0      0.0   1868        0
 417.4   -148.4      2.34 0.442         0.0      0.0      0.0   1883        0
 420.9   -148.3      2.38 0.449         0.0      0.0      0.0   1898        0
 424.4   -148.3      2.37 0.448         0.0      0.0      0.0   1913        0
 427.9   -148.1      2.69 0.507         0.0      0.0      0.0   1928        0
 431.4   -148.0      2.84 0.536         0.0      0.0      0.0   1944        0
 435.2   -148.5      2.32 0.438         0.0      0.0      0.0   1959        0
 438.8   -148.4      2.56 0.484         0.0      0.0      0.0   1974        0
 442.3   -148.0      2.95 0.556         0.0      0.0      0.0   1990        0
 445.5   -147.9      2.99 0.564         0.0      0.0      0.0   2005        0
 449.1   -147.7      3.09 0.584         0.0      0.0      0.0   2020        0
 452.9   -148.2      2.87 0.541         0.0      0.0      0.0   2035        0
 456.5   -147.8      3.05 0.576         0.0      0.0      0.0   2051        0
 460.0   -147.6      3.24 0.611         0.0      0.0      0.0   2066        0
 463.6   -147.6      3.32 0.627         0.0      0.0      0.0   2081        0
 467.1   -147.9      3.17 0.598         0.0      0.0      0.0   2096        0
 471.0   -148.0      2.81 0.530         0.0      0.0      0.0   2112        0
 474.3   -147.4      3.65 0.688         0.0      0.0      0.0   2127        0
 477.9   -147.9      3.12 0.588         0.0      0.0      0.0   2142        0
 481.1   -147.7      3.49 0.658         0.0      0.0      0.0   2157        0
 484.7   -147.6      3.49 0.659         0.0      0.0      0.0   2173        0
 488.6   -147.0      4.03 0.760         0.0      0.0      0.0   2188        0
 492.2   -147.9      3.17 0.597         0.0      0.0      0.0   2203        0
 495.5   -147.8      3.16 0.596         0.0      0.0      0.0   2219        0
 499.1   -147.5      3.45 0.651         0.0      0.0      0.0   2234        0
 502.4   -147.9      2.84 0.535         0.0      0.0      0.0   2249        0
 505.4   -147.8      3.08 0.582         0.0      0.0      0.0   2265        0
 509.3   -148.2      2.76 0.521         0.0      0.0      0.0   2280        0
 513.6   -148.1      2.90 0.547         0.0      0.0      0.0   2295        0
 517.8   -148.1      3.01 0.567         0.0      0.0      0.0   2311        0
 522.0   -148.4      2.70 0.509         0.0      0.0      0.0   2326        0
 525.7   -147.5      3.55 0.669         0.0      0.0      0.0   2341        0
 529.0   -148.1      3.01 0.567         0.0      0.0      0.0   2357        0
 532.4   -148.6      2.52 0.475         0.0      0.0      0.0   2372        0
 536.3   -148.7      2.38 0.449         0.0      0.0      0.0   2388        0
 540.9   -148.2      2.83 0.533         0.0      0.0      0.0   2403        0
 545.4   -148.4      2.57 0.486         0.0      0.0      0.0   2418        0
 549.7   -148.6      2.12 0.399         0.0      0.0      0.0   2433        0
 553.4   -149.2      1.68 0.316         0.0      0.0      0.0   2449        0
 557.4   -148.5      2.55 0.481         0.0      0.0      0.0   2464        0
 561.4   -148.5      2.60 0.491         0.0      0.0      0.0   2479        0
 565.1   -149.1      2.06 0.388         0.0      0.0      0.0   2495        0
 569.4   -148.8      2.36 0.445         0.0      0.0      0.0   2510        0
 573.7   -149.1      2.08 0.393         0.0      0.0      0.0   2525        0
 578.3   -149.5      1.65 0.311         0.0      0.0      0.0   2540        0
 582.6   -149.3      1.86 0.351         0.0      0.0      0.0   2556        0
 586.7   -149.4      1.80 0.339         0.0      0.0      0.0   2571        0
 590.1   -149.0      2.14 0.405         0.0      0.0      0.0   2587        0
 593.5   -149.3      1.93 0.364         0.0      0.0      0.0   2602        0
 596.9   -149.3      1.76 0.332         0.0      0.0      0.0   2617        0
 600.3   -149.4      1.69 0.318         0.0      0.0      0.0   2633        0
 603.8   -149.3      1.83 0.346         0.0      0.0      0.0   2648        0
 606.9   -149.5      1.65 0.311         0.0      0.0      0.0   2663        0
 610.0   -149.7      1.48 0.280         0.0      0.0      0.0   2679        0
 612.5   -149.3      1.91 0.360         0.0      0.0      0.0   2694        0
 615.0   -149.7      1.62 0.305         0.0      0.0      0.0   2709        0
 617.5   -149.6      1.80 0.339         0.0      0.0      0.0   2725        0
 620.3   -149.1      2.37 0.448         0.0      0.0      0.0   2740        0
 622.8   -149.6      1.84 0.347         0.0      0.0      0.0   2755        0
 625.7   -148.8      2.60 0.490         0.0      0.0      0.0   2771        0
 628.8   -149.2      2.18 0.412         0.0      0.0      0.0   2786        0
 632.3   -149.6      1.63 0.307         0.0      0.0      0.0   2801        0
 635.7   -149.8      1.62 0.305         0.0      0.0      0.0   2817        0
 638.9   -149.6      1.66 0.313         0.0      0.0      0.0   2832        0
 642.7   -149.7      1.53 0.289         0.0      0.0      0.0   2847        0
 646.2   -149.8      1.58 0.298         0.0      0.0      0.0   2863        0
 650.0   -150.2      1.31 0.247         0.0      0.0      0.0   2878        0
 653.5   -149.7      1.72 0.324         0.0      0.0      0.0   2893        0
 657.3   -149.9      1.28 0.241         0.0      0.0      0.0   2909        0
 661.7   -149.7      1.66 0.313         0.0      0.0      0.0   2924        0
 665.6   -149.6      1.82 0.343         0.0      0.0      0.0   2939        0
 669.7   -149.8      1.63 0.308         0.0      0.0      0.0   2955        0
 673.2   -149.6      1.92 0.362         0.0      0.0      0.0   2970        0
 676.7   -150.1      1.31 0.248         0.0      0.0      0.0   2985        0
 680.6   -149.7      1.98 0.374         0.0      0.0      0.0   3001        0
 684.1   -149.8      1.55 0.292         0.0      0.0      0.0   3016        0
 687.3   -149.0      2.35 0.444         0.0      0.0      0.0   3031        0
 690.9   -149.9      1.42 0.269         0.0      0.0      0.0   3047        0
 694.4   -149.9      1.54 0.291         0.0      0.0      0.0   3062        0
 697.6   -150.0      1.44 0.272         0.0      0.0      0.0   3077        0
 700.9   -150.4      1.11 0.209         0.0      0.0      0.0   3093        0
 703.8   -149.9      1.51 0.285         0.0      0.0      0.0   3108        0
 706.4   -149.8      1.71 0.322         0.0      0.0      0.0   3124        0
 708.3   -149.9      1.34 0.253         0.0      0.0      0.0   3139        0
 709.3   -150.0      1.24 0.234         0.0      0.0      0.0   3155        0
 709.9   -150.2      1.04 0.196         0.0      0.0      0.0   3170        0
 709.6   -150.5      0.60 0.113         0.0      0.0      0.0   3185        0
 708.0   -149.8      1.30 0.245         0.0      0.0      0.0   3201        0
 706.0   -149.9      1.04 0.196         0.0      0.0      0.0   3216        0
 703.5   -149.9      0.86 0.163         0.0      0.0      0.0   3232        0
 700.9   -149.9      0.99 0.187         0.0      0.0      0.0   3247        0
 698.0   -150.0      0.88 0.166         0.0      0.0      0.0   3262        0
 695.1   -150.1      0.92 0.174         0.0      0.0      0.0   3278        0
 692.5   -149.7      1.43 0.270         0.0      0.0      0.0   3293        0
 690.2   -150.3      0.81 0.153         0.0      0.0      0.0   3308        0
 688.3   -149.9      1.27 0.239         0.0      0.0      0.0   3324        0
 686.0   -150.1      1.13 0.214         0.0      0.0      0.0   3339        0
 682.8   -149.8      1.18 0.222         0.0      0.0      0.0   3354        0
 679.6   -150.1      0.74 0.140         0.0      0.0      0.0   3370        0
 676.4   -149.7      1.24 0.234         0.0      0.0      0.0   3385        0
 673.5   -150.5      0.33 0.062         0.0      0.0      0.0   3400        0
 670.7   -149.9      0.87 0.164         0.0      0.0      0.0   3416        0
 667.5   -149.9      0.69 0.130         0.0      0.0      0.0   3431        0
 664.3   -149.7      1.19 0.225         0.0      0.0      0.0   3446        0
 660.8   -149.6      1.12 0.212         0.0      0.0      0.0   3462        0
 657.6   -150.0      0.80 0.151         0.0      0.0      0.0   3477        0
 654.1   -149.4      1.46 0.275         0.0      0.0      0.0   3492        0
 650.9   -149.8      1.13 0.214         0.0      0.0      0.0   3508        0
 647.8   -149.9      0.92 0.174         0.0      0.0      0.0   3523        0
 644.9   -149.5      1.24 0.233         0.0      0.0      0.0   3539        0
 641.4   -149.7      0.89 0.168         0.0      0.0      0.0   3554        0
 638.0   -149.6      1.08 0.204         0.0      0.0      0.0   3569        0
 634.5   -149.3      1.50 0.282         0.0      0.0      0.0   3584        0
 631.3   -149.4      1.51 0.285         0.0      0.0      0.0   3600        0
 628.2   -148.8      2.14 0.404         0.0      0.0      0.0   3615        0
 624.7   -149.3      1.62 0.305         0.0      0.0      0.0   3630        0
 621.3   -149.6      1.25 0.235         0.0      0.0      0.0   3646        0
 617.2   -148.5      2.17 0.410         0.0      0.0      0.0   3661        0
 612.8   -149.1      1.64 0.309         0.0      0.0      0.0   3676        0
 609.1   -148.9      1.84 0.347         0.0      0.0      0.0   3692        0
 605.6   -148.6      2.18 0.412         0.0      0.0      0.0   3707        0
 601.9   -148.3      2.46 0.463         0.0      0.0      0.0   3722        0
 598.8   -148.7      2.02 0.380         0.0      0.0      0.0   3738        0
 595.4   -148.7      2.00 0.377         0.0      0.0      0.0   3753        0
 592.2   -148.0      2.62 0.494         0.0      0.0      0.0   3768        0
 589.1   -148.0      2.55 0.481         0.0      0.0      0.0   3784        0
 585.4   -148.1      2.60 0.491         0.0      0.0      0.0   3799        0
 582.0   -148.2      2.59 0.489         0.0      0.0      0.0   3814        0
 578.6   -148.0      2.44 0.461         0.0      0.0      0.0   3830        0
 575.2   -147.7      2.97 0.560         0.0      0.0      0.0   3845        0
 571.8   -147.6      3.09 0.583         0.0      0.0      0.0   3860        0
 568.8   -147.4      3.17 0.597         0.0      0.0      0.0   3876        0
 565.1   -147.5      2.94 0.555         0.0      0.0      0.0   3891        0
 561.1   -147.5      3.10 0.585         0.0      0.0      0.0   3906        0
 557.4   -147.9      2.42 0.456         0.0      0.0      0.0   3921        0
 554.0   -147.7      2.79 0.526         0.0      0.0      0.0   3937        0
 550.6   -147.5      3.06 0.577         0.0      0.0      0.0   3952        0
 547.3   -147.6      2.82 0.533         0.0      0.0      0.0   3967        0
 543.9   -147.2      3.07 0.580         0.0      0.0      0.0   3982        0
 540.6   -147.9      2.44 0.460         0.0      0.0      0.0   3998        0
 537.5   -147.7      2.59 0.489         0.0      0.0      0.0   4013        0
 534.2   -147.7      2.55 0.481         0.0      0.0      0.0   4028        0
 530.5   -147.2      3.22 0.608         0.0      0.0      0.0   4043        0
 527.5   -147.7      2.70 0.510         0.0      0.0      0.0   4059        0
 524.8   -147.9      2.50 0.472         0.0      0.0      0.0   4074        0
 521.4   -147.4      2.95 0.557         0.0      0.0      0.0   4089        0
 518.4   -147.3      3.04 0.573         0.0      0.0      0.0   4105        0
 515.4   -147.4      2.78 0.525         0.0      0.0      0.0   4120        0
 512.1   -147.2      2.83 0.535         0.0      0.0      0.0   4135        0
 508.7   -147.2      2.96 0.558         0.0      0.0      0.0   4151        0
 505.4   -147.3      2.84 0.536         0.0      0.0      0.0   4166        0
 502.1   -147.4      2.82 0.532         0.0      0.0      0.0   4181        0
 498.8   -147.2      3.00 0.566         0.0      0.0      0.0   4197        0
 495.5   -147.2      3.04 0.574         0.0      0.0      0.0   4212        0
 491.9   -147.4      2.86 0.540         0.0      0.0      0.0   4227        0
 488.6   -147.3      2.94 0.554         0.0      0.0      0.0   4242        0
 485.3   -147.2      2.99 0.565         0.0      0.0      0.0   4258        0
 482.0   -147.1      3.17 0.597         0.0      0.0      0.0   4273        0
 479.1   -147.1      3.21 0.607         0.0      0.0      0.0   4288        0
 475.5   -146.8      3.48 0.657         0.0      0.0      0.0   4304        0
 472.2   -146.7      3.54 0.669         0.0      0.0      0.0   4319        0
 468.9   -146.7      3.66 0.690         0.0      0.0      0.0   4334        0
 466.0   -147.2      2.98 0.562         0.0      0.0      0.0   4349        0
 463.0   -147.3      2.84 0.537         0.0      0.0      0.0   4365        0
 459.4   -147.2      2.82 0.532         0.0      0.0      0.0   4380        0
 455.9   -147.2      2.75 0.519         0.0      0.0      0.0   4395        0
 452.6   -146.9      3.01 0.567         0.0      0.0      0.0   4410        0
 449.1   -147.0      2.97 0.560         0.0      0.0      0.0   4426        0
 445.5   -146.9      3.15 0.594         0.0      0.0      0.0   4441        0
 442.0   -146.7      3.27 0.616         0.0      0.0      0.0   4456        0
 438.8   -146.6      3.38 0.638         0.0      0.0      0.0   4471        0
 435.5   -147.0      3.02 0.571         0.0      0.0      0.0   4486        0
 432.3   -146.4      3.50 0.660         0.0      0.0      0.0   4502        0
 429.1   -146.9      2.87 0.541         0.0      0.0      0.0   4517        0
 425.6   -146.3      3.53 0.665         0.0      0.0      0.0   4532        0
 422.0   -147.2      2.68 0.505         0.0      0.0      0.0   4547        0
 418.2   -146.6      3.14 0.592         0.0      0.0      0.0   4562        0
 414.7   -146.6      3.18 0.600         0.0      0.0      0.0   4578        0
 410.9   -146.3      3.51 0.663         0.0      0.0      0.0   4593        0
 407.5   -146.5      3.30 0.623         0.0      0.0      0.0   4608        0
 404.3   -146.5      3.37 0.636         0.0      0.0      0.0   4623        0
 401.1   -146.3      3.46 0.654         0.0      0.0      0.0   4638        0
 397.6   -146.7      2.99 0.563         0.0      0.0      0.0   4654        0
 394.1   -146.5      3.26 0.615         0.0      0.0      0.0   4669        0
 390.6   -146.4      3.34 0.630         0.0      0.0      0.0   4684        0
 387.1   -146.4      3.36 0.634         0.0      0.0      0.0   4699        0
 384.0   -146.7      3.16 0.596         0.0      0.0      0.0   4714        0
 380.8   -146.7      3.25 0.612         0.0      0.0      0.0   4730        0
 377.6   -146.4      3.47 0.655         0.0      0.0      0.0   4745        0
 374.7   -146.5      3.35 0.633         0.0      0.0      0.0   4760        0
 371.3   -146.5      3.34 0.629         0.0      0.0      0.0   4775        0
 368.1   -146.7      3.21 0.606         0.0      0.0      0.0   4790        0
 364.7   -146.0      3.88 0.731         0.0      0.0      0.0   4806        0
 361.2   -146.6      3.21 0.606         0.0      0.0      0.0   4821        0
 357.8   -146.5      3.32 0.626         0.0      0.0      0.0   4836        0
 354.1   -146.3      3.45 0.651         0.0      0.0      0.0   4851        0
 350.9   -145.6      4.14 0.781         0.0      0.0      0.0   4867        0
 347.8   -146.4      3.32 0.627         0.0      0.0      0.0   4882        0
 344.4   -146.4      3.48 0.657         0.0      0.0      0.0   4897        0
 341.2   -146.4      3.39 0.639         0.0      0.0      0.0   4912        0
 337.8   -146.5      3.37 0.635         0.0      0.0      0.0   4927        0
 334.4   -146.6      3.27 0.618         0.0      0.0      0.0   4942        0
 331.0   -146.5      3.26 0.615         0.0      0.0      0.0   4957        0
 327.9   -146.3      3.50 0.660         0.0      0.0      0.0   4973        0
 324.5   -146.2      3.75 0.708         0.0      0.0      0.0   4988        0
 321.1   -146.4      3.35 0.633         0.0      0.0      0.0   5003        0
 317.7   -146.0      3.63 0.686         0.0      0.0      0.0   5018        0
 314.6   -146.2      3.41 0.643         0.0      0.0      0.0   5033        0
 310.9   -146.2      3.29 0.620         0.0      0.0      0.0   5048        0
 307.5   -146.1      3.32 0.626         0.0      0.0      0.0   5063        0
 304.4   -146.1      3.36 0.635         0.0      0.0      0.0   5078        0
 301.6   -146.0      3.56 0.672         0.0      0.0      0.0   5093        0
 298.5   -146.1      3.55 0.669         0.0      0.0      0.0   5109        0
 295.2   -146.0      3.67 0.692         0.0      0.0      0.0   5123        0
 291.8   -146.3      3.32 0.626         0.0      0.0      0.0   5139        0
 288.7   -145.9      3.79 0.715         0.0      0.0      0.0   5154        0
 285.4   -145.9      3.79 0.716         0.0      0.0      0.0   5169        0
 282.0   -145.8      3.92 0.739         0.0      0.0      0.0   5184        0
 279.0   -145.9      3.83 0.723         0.0      0.0      0.0   5199        0
 275.6   -145.8      3.85 0.726         0.0      0.0      0.0   5214        0
 272.5   -145.3      4.31 0.813         0.0      0.0      0.0   5229        0
 269.8   -146.0      3.61 0.681         0.0      0.0      0.0   5244        0
 266.7   -145.6      3.99 0.752         0.0      0.0      0.0   5260        0
 263.6   -145.4      4.04 0.761         0.0      0.0      0.0   5274        0
 260.3   -145.5      4.00 0.755         0.0      0.0      0.0   5290        0
 257.0   -145.3      4.24 0.799         0.0      0.0      0.0   5305        0
 253.9   -145.5      4.02 0.758         0.0      0.0      0.0   5320        0
 250.9   -145.4      3.92 0.740         0.0      0.0      0.0   5335        0
 247.6   -145.3      4.10 0.774         0.0      0.0      0.0   5350        0
 244.3   -145.3      4.17 0.787         0.0      0.0      0.0   5365        0
 240.7   -145.3      4.03 0.761         0.0      0.0      0.0   5380        0
 237.4   -145.4      3.98 0.751         0.0      0.0      0.0   5395        0
 233.8   -145.0      4.40 0.830         0.0      0.0      0.0   5410        0
 230.5   -145.1      4.28 0.808         0.0      0.0      0.0   5425        0
 227.5   -145.0      4.36 0.823         0.0      0.0      0.0   5440        0
 224.5   -144.5      4.88 0.921         0.0      0.0      0.0   5455        0
 221.5   -145.0      4.31 0.814         0.0      0.0      0.0   5470        0
 218.4   -145.1      4.30 0.812         0.0      0.0      0.0   5485        0
 215.4   -144.8      4.67 0.881         0.0      0.0      0.0   5500        0
 212.2   -144.9      4.54 0.857         0.0      0.0      0.0   5515        0
 208.6   -144.9      4.51 0.850         0.0      0.0      0.0   5530        0
 205.3   -144.9      4.55 0.859         0.0      0.0      0.0   5545        0
 202.1   -144.5      4.87 0.919         0.0      0.0      0.0   5560        0
 198.8   -144.7      4.63 0.874         0.0      0.0      0.0   5575        0
 195.3   -144.5      4.82 0.910         0.0      0.0      0.0   5589        0
 192.0   -144.8      4.61 0.869         0.0      0.0      0.0   5605        0
 188.8   -144.5      4.82 0.909         0.0      0.0      0.0   5620        0
 186.0   -144.4      4.91 0.927         0.0      0.0      0.0   5635        0
 183.3   -144.6      4.74 0.895         0.0      0.0      0.0   5650        0
 180.6   -144.5      4.77 0.901         0.0      0.0      0.0   5665        0
 177.7   -144.6      4.66 0.879         0.0      0.0      0.0   5680        0
 174.7   -144.3      4.98 0.940         0.0      0.0      0.0   5695        0
 171.7   -144.5      4.86 0.916         0.0      0.0      0.0   5710        0
 168.8   -144.4      4.97 0.937         0.0      0.0      0.0   5725        0
 165.8   -144.4      5.01 0.946         0.0      0.0      0.0   5740        0
 163.1   -144.6      4.80 0.906         0.0      0.0      0.0   5755        0
 160.2   -144.5      4.90 0.925         0.0      0.0      0.0   5770        0
 157.2   -144.4      4.93 0.930         0.0      0.0      0.0   5785        0
 154.2   -144.4      4.89 0.922         0.0      0.0      0.0   5800        0
 151.3   -144.6      4.73 0.892         0.0      0.0      0.0   5815        0
 148.4   -144.2      5.09 0.961         0.0      0.0      0.0   5830        0
 145.7   -144.5      4.80 0.906         0.0      0.0      0.0   5845        0
 143.0   -144.4      4.90 0.925         0.0      0.0      0.0   5860        0
 140.3   -144.4      4.90 0.925         0.0      0.0      0.0   5875        0
 137.9   -144.6      4.64 0.875         0.0      0.0      0.0   5890        0
 135.3   -144.3      5.01 0.944         0.0      0.0      0.0   5905        0
 132.6   -144.2      5.17 0.976         0.0      0.0      0.0   5920        0
 129.9   -144.5      4.86 0.917         0.0      0.0      0.0   5935        0
 127.0   -144.5      4.77 0.900         0.0      0.0      0.0   5950        0
 124.4   -144.5      4.93 0.929         0.0      0.0      0.0   5965        0
 121.4   -144.4      4.95 0.933         0.0      0.0      0.0   5980        0
 118.8   -144.5      4.69 0.885         0.0      0.0      0.0   5995        0
 116.1   -144.5      4.93 0.930         0.0      0.0      0.0   6010        0
 113.2   -144.3      5.10 0.962         0.0      0.0      0.0   6025        0
 110.3   -144.0      5.30 1.000         0.0      0.0      0.0   6041        0
 107.7   -144.2      5.14 0.970         0.0      0.0      0.0   6056        0
 105.3   -144.3      4.88 0.921         0.0      0.0      0.0   6071        0
 102.6   -144.4      4.80 0.906         0.0      0.0      0.0   6086        0
 100.3   -144.5      4.68 0.883         0.0      0.0      0.0   6101        0
  97.9   -144.2      4.96 0.936         0.0      0.0      0.0   6116        0
