# Supplementary material for: Magnetic signatures of a creosote oil contaminated site: case study in São Paulo, Brazil
Source: Sci Rep. 2022 Dec 17;12:21853. doi: 10.1038/s41598-022-23493-2 (PMC9759522; doi:10.1038/s41598-022-23493-2)
Supplement: Supplementary file 2 — Supplementary Information 2. [file 41598_2022_23493_MOESM2_ESM.zip › thermomagnetic/SD35_cont_UV/AP1198.CUR]

  TEMP    TSUSC     CSUSC NSUSC       BULKS    FERRT    FERRB   TIME    EMPTY
  20.8   -150.3   -150.58 1.010         0.0      0.0      0.0      0      0.0
  21.6   -150.6   -150.58 1.010         0.0      0.0      0.0     16    0.000
  24.4   -150.7   -150.58 1.010         0.0      0.0      0.0     31    0.000
  28.5   -150.6   -150.66 1.010         0.0      0.0      0.0     46    0.000
  33.2   -150.7   -150.68 1.011         0.0      0.0      0.0     61        5
  37.8   -150.7   -150.72 1.011         0.0      0.0      0.0     76    0/300
  42.2   -150.7   -150.74 1.011         0.0      0.0      0.0     91        0
  46.6   -150.9   -150.72 1.011         0.0      0.0      0.0    106        0
  50.5   -150.7   -150.72 1.011         0.0      0.0      0.0    121        0
  54.2   -150.6   -150.76 1.011         0.0      0.0      0.0    136     0.00
  57.6   -150.7   -150.68 1.011         0.0      0.0      0.0    151     0.00
  60.9   -150.9   -150.70 1.011         0.0      0.0      0.0    166     0.00
  63.8   -150.5   -150.78 1.011         0.0      0.0      0.0    181     0.00
  66.9   -150.8   -150.76 1.011         0.0      0.0      0.0    196     0.00
  69.8   -151.0   -150.70 1.011         0.0      0.0      0.0    210     0.00
  72.7   -150.6   -150.74 1.011         0.0      0.0      0.0    226     0.00
  75.0   -150.6   -150.62 1.010         0.0      0.0      0.0    241     0.00
  77.4   -150.7   -150.56 1.010         0.0      0.0      0.0    255     0.00
  80.0   -150.2   -150.62 1.010         0.0      0.0      0.0    270     0.00
  82.6   -150.7   -150.62 1.010         0.0      0.0      0.0    285         
  85.3   -150.9   -150.56 1.010         0.0      0.0      0.0    300         
  88.2   -150.6   -150.66 1.010         0.0      0.0      0.0    315         
  91.0   -150.4   -150.64 1.010         0.0      0.0      0.0    330   -0.876
  93.7   -150.7   -150.58 1.010         0.0      0.0      0.0    345   -1.035
  96.0   -150.6   -150.62 1.010         0.0      0.0      0.0    360       -1
  98.7   -150.6   -150.70 1.011         0.0      0.0      0.0    375     1.00
 101.8   -150.8   -150.66 1.010         0.0      0.0      0.0    390       49
 104.8   -150.8   -150.68 1.011         0.0      0.0      0.0    405       73
 107.4   -150.5   -150.70 1.011         0.0      0.0      0.0    420        0
 110.3   -150.7   -150.64 1.010         0.0      0.0      0.0    435    0.000
 113.2   -150.7   -150.64 1.010         0.0      0.0      0.0    449    0.000
 116.4   -150.5   -150.64 1.010         0.0      0.0      0.0    464        0
 119.6   -150.8   -150.60 1.010         0.0      0.0      0.0    479     0.00
 122.5   -150.5   -150.64 1.010         0.0      0.0      0.0    494        0
 125.2   -150.5   -150.70 1.011         0.0      0.0      0.0    509        0
 128.1   -150.9   -150.76 1.011         0.0      0.0      0.0    524        0
 131.0   -150.8   -150.76 1.011         0.0      0.0      0.0    539        0
 133.9   -151.1   -150.76 1.011         0.0      0.0      0.0    554      0.0
 136.9   -150.5   -150.66 1.010         0.0      0.0      0.0    569      0.0
 139.8   -150.5   -150.60 1.010         0.0      0.0      0.0    584      0.0
 142.7   -150.4   -150.46 1.009         0.0      0.0      0.0    599      0.0
 145.1   -150.5   -150.48 1.009         0.0      0.0      0.0    614      0.0
 147.8   -150.4   -150.48 1.009         0.0      0.0      0.0    629      0.0
 150.2   -150.6   -150.48 1.009         0.0      0.0      0.0    644      0.0
 152.6   -150.5   -150.46 1.009         0.0      0.0      0.0    659      0.0
 155.3   -150.4   -150.48 1.009         0.0      0.0      0.0    674      0.0
 157.7   -150.4   -150.56 1.010         0.0      0.0      0.0    689      0.0
 160.7   -150.5   -150.56 1.010         0.0      0.0      0.0    704        0
 163.4   -151.0   -150.60 1.010         0.0      0.0      0.0    719        0
 166.6   -150.5   -150.64 1.010         0.0      0.0      0.0    734        0
 169.8   -150.6   -150.64 1.010         0.0      0.0      0.0    750        0
 172.8   -150.6   -150.56 1.010         0.0      0.0      0.0    765        0
 175.8   -150.5   -150.56 1.010         0.0      0.0      0.0    780        0
 179.0   -150.6   -150.54 1.010         0.0      0.0      0.0    795        0
 182.0   -150.5   -150.56 1.010         0.0      0.0      0.0    810        0
 184.7   -150.5   -150.58 1.010         0.0      0.0      0.0    825        0
 187.7   -150.7   -150.56 1.010         0.0      0.0      0.0    840        0
 190.9   -150.6   -150.58 1.010         0.0      0.0      0.0    855        0
 193.9   -150.5   -150.60 1.010         0.0      0.0      0.0    870        0
 196.6   -150.6   -150.58 1.010         0.0      0.0      0.0    886        0
 199.6   -150.6   -150.56 1.010         0.0      0.0      0.0    900        0
 202.9   -150.6   -150.56 1.010         0.0      0.0      0.0    916        0
 206.4   -150.5   -150.52 1.010         0.0      0.0      0.0    931        0
 210.0   -150.5   -150.46 1.009         0.0      0.0      0.0    946        0
 213.5   -150.4   -150.44 1.009         0.0      0.0      0.0    961        0
 216.5   -150.3   -150.42 1.009         0.0      0.0      0.0    976        0
 219.5   -150.5   -150.38 1.009         0.0      0.0      0.0    991        0
 222.8   -150.4   -150.44 1.009         0.0      0.0      0.0   1006        0
 226.4   -150.3   -150.52 1.010         0.0      0.0      0.0   1021        0
 229.7   -150.7   -150.62 1.010         0.0      0.0      0.0   1036        0
 233.0   -150.7   -150.66 1.010         0.0      0.0      0.0   1052        0
 236.6   -151.0   -150.72 1.011         0.0      0.0      0.0   1067        0
 240.1   -150.6   -150.66 1.010         0.0      0.0      0.0   1082        0
 243.4   -150.6   -150.66 1.010         0.0      0.0      0.0   1097        0
 245.9   -150.4   -150.60 1.010         0.0      0.0      0.0   1112        0
 248.7   -150.7   -150.60 1.010         0.0      0.0      0.0   1127        0
 251.5   -150.7   -150.58 1.010         0.0      0.0      0.0   1143        0
 254.5   -150.6   -150.62 1.010         0.0      0.0      0.0   1158        0
 257.8   -150.5   -150.60 1.010         0.0      0.0      0.0   1173        0
 261.1   -150.6   -150.66 1.010         0.0      0.0      0.0   1188        0
 264.8   -150.6   -150.70 1.011         0.0      0.0      0.0   1203        0
 268.4   -151.0   -150.70 1.011         0.0      0.0      0.0   1218        0
 271.7   -150.8   -150.66 1.010         0.0      0.0      0.0   1234        0
 275.0   -150.5   -150.60 1.010         0.0      0.0      0.0   1249        0
 278.1   -150.4   -150.56 1.010         0.0      0.0      0.0   1264        0
 281.5   -150.3   -150.48 1.009         0.0      0.0      0.0   1279        0
 284.5   -150.8   -150.56 1.010         0.0      0.0      0.0   1294        0
 288.2   -150.4   -150.62 1.010         0.0      0.0      0.0   1309        0
 291.8   -150.9   -150.68 1.011         0.0      0.0      0.0   1325        0
 295.2   -150.7   -150.64 1.010         0.0      0.0      0.0   1340        0
 298.3   -150.6   -150.66 1.010         0.0      0.0      0.0   1355        0
 301.6   -150.6   -150.56 1.010         0.0      0.0      0.0   1370        0
 304.7   -150.5   -150.58 1.010         0.0      0.0      0.0   1385        0
 308.4   -150.4   -150.58 1.010         0.0      0.0      0.0   1401        0
 311.5   -150.8   -150.60 1.010         0.0      0.0      0.0   1416        0
 314.9   -150.6   -150.60 1.010         0.0      0.0      0.0   1431        0
 318.3   -150.7   -150.60 1.010         0.0      0.0      0.0   1446        0
 321.7   -150.5   -150.64 1.010         0.0      0.0      0.0   1461        0
 324.8   -150.4   -150.64 1.010         0.0      0.0      0.0   1477        0
 327.9   -151.0   -150.62 1.010         0.0      0.0      0.0   1492        0
 331.0   -150.6   -150.68 1.011         0.0      0.0      0.0   1507        0
 334.4   -150.6   -150.76 1.011         0.0      0.0      0.0   1522        0
 338.1   -150.8   -150.68 1.011         0.0      0.0      0.0   1538        0
 341.8   -150.8   -150.70 1.011         0.0      0.0      0.0   1553        0
 345.2   -150.6   -150.70 1.011         0.0      0.0      0.0   1568        0
 348.7   -150.7   -150.70 1.011         0.0      0.0      0.0   1584        0
 352.1   -150.6   -150.68 1.011         0.0      0.0      0.0   1599        0
 355.5   -150.8   -150.70 1.011         0.0      0.0      0.0   1614        0
 358.7   -150.7   -150.66 1.010         0.0      0.0      0.0   1630        0
 361.8   -150.7   -150.72 1.011         0.0      0.0      0.0   1645        0
 364.7   -150.5   -150.76 1.011         0.0      0.0      0.0   1660        0
 367.8   -150.9   -150.76 1.011         0.0      0.0      0.0   1675        0
 371.0   -151.0   -150.78 1.011         0.0      0.0      0.0   1690        0
 374.4   -150.7   -150.78 1.011         0.0      0.0      0.0   1706        0
 377.9   -150.8   -150.78 1.011         0.0      0.0      0.0   1721        0
 381.1   -150.5   -150.70 1.011         0.0      0.0      0.0   1736        0
 384.5   -150.9   -150.74 1.011         0.0      0.0      0.0   1752        0
 388.0   -150.6   -150.76 1.011         0.0      0.0      0.0   1767        0
 391.2   -150.9   -150.80 1.011         0.0      0.0      0.0   1782        0
 394.7   -150.9   -150.72 1.011         0.0      0.0      0.0   1797        0
 397.9   -150.7   -150.76 1.011         0.0      0.0      0.0   1813        0
 401.3   -150.5   -150.74 1.011         0.0      0.0      0.0   1828        0
 404.8   -150.8   -150.76 1.011         0.0      0.0      0.0   1843        0
 408.6   -150.8   -150.80 1.011         0.0      0.0      0.0   1858        0
 412.1   -151.0   -150.78 1.011         0.0      0.0      0.0   1874        0
 415.9   -150.9   -150.80 1.011         0.0      0.0      0.0   1889        0
 419.7   -150.4   -150.76 1.011         0.0      0.0      0.0   1904        0
 423.2   -150.9   -150.70 1.011         0.0      0.0      0.0   1920        0
 426.7   -150.6   -150.68 1.011         0.0      0.0      0.0   1935        0
 430.0   -150.7   -150.76 1.011         0.0      0.0      0.0   1950        0
 433.8   -150.8   -150.82 1.012         0.0      0.0      0.0   1965        0
 437.3   -150.8   -150.82 1.012         0.0      0.0      0.0   1981        0
 440.8   -151.2   -150.92 1.012         0.0      0.0      0.0   1996        0
 444.4   -150.6   -150.94 1.012         0.0      0.0      0.0   2011        0
 447.9   -151.2   -150.90 1.012         0.0      0.0      0.0   2027        0
 451.7   -150.9   -150.82 1.012         0.0      0.0      0.0   2042        0
 455.0   -150.6   -151.00 1.013         0.0      0.0      0.0   2057        0
 458.2   -150.8   -150.90 1.012         0.0      0.0      0.0   2072        0
 461.8   -151.5   -150.86 1.012         0.0      0.0      0.0   2088        0
 465.1   -150.7   -150.90 1.012         0.0      0.0      0.0   2103        0
 468.0   -150.7   -151.00 1.013         0.0      0.0      0.0   2119        0
 471.3   -150.8   -150.90 1.012         0.0      0.0      0.0   2134        0
 474.9   -151.3   -150.98 1.013         0.0      0.0      0.0   2149        0
 478.5   -151.0   -151.00 1.013         0.0      0.0      0.0   2165        0
 481.4   -151.1   -151.10 1.013         0.0      0.0      0.0   2180        0
 484.1   -150.8   -151.00 1.013         0.0      0.0      0.0   2195        0
 487.4   -151.3   -151.08 1.013         0.0      0.0      0.0   2210        0
 491.0   -150.8   -151.04 1.013         0.0      0.0      0.0   2226        0
 494.6   -151.4   -151.06 1.013         0.0      0.0      0.0   2241        0
 497.9   -150.9   -150.98 1.013         0.0      0.0      0.0   2256        0
 501.2   -150.9   -150.96 1.012         0.0      0.0      0.0   2272        0
 504.2   -150.9   -150.80 1.011         0.0      0.0      0.0   2287        0
 507.2   -150.7   -150.86 1.012         0.0      0.0      0.0   2302        0
 510.2   -150.6   -150.92 1.012         0.0      0.0      0.0   2318        0
 513.9   -151.2   -150.96 1.012         0.0      0.0      0.0   2333        0
 517.5   -151.2   -151.04 1.013         0.0      0.0      0.0   2348        0
 520.8   -151.1   -151.10 1.013         0.0      0.0      0.0   2364        0
 524.5   -151.1   -151.10 1.013         0.0      0.0      0.0   2379        0
 528.4   -150.9   -151.06 1.013         0.0      0.0      0.0   2394        0
 532.4   -151.2   -151.10 1.013         0.0      0.0      0.0   2410        0
 536.3   -151.0   -151.12 1.014         0.0      0.0      0.0   2425        0
 539.7   -151.3   -151.08 1.013         0.0      0.0      0.0   2440        0
 543.0   -151.2   -151.04 1.013         0.0      0.0      0.0   2456        0
 546.7   -150.7   -151.00 1.013         0.0      0.0      0.0   2471        0
 550.6   -151.0   -150.84 1.012         0.0      0.0      0.0   2487        0
 554.3   -150.8   -150.86 1.012         0.0      0.0      0.0   2502        0
 557.7   -150.5   -150.96 1.012         0.0      0.0      0.0   2517        0
 561.4   -151.3   -151.04 1.013         0.0      0.0      0.0   2533        0
 565.4   -151.2   -151.10 1.013         0.0      0.0      0.0   2548        0
 569.4   -151.4   -151.20 1.014         0.0      0.0      0.0   2563        0
 572.8   -151.1   -151.16 1.014         0.0      0.0      0.0   2579        0
 576.5   -151.0   -151.18 1.014         0.0      0.0      0.0   2594        0
 580.2   -151.1   -151.16 1.014         0.0      0.0      0.0   2609        0
 583.9   -151.3   -151.16 1.014         0.0      0.0      0.0   2625        0
 587.3   -151.3   -151.18 1.014         0.0      0.0      0.0   2640        0
 591.0   -151.1   -151.16 1.014         0.0      0.0      0.0   2655        0
 594.4   -151.1   -151.20 1.014         0.0      0.0      0.0   2671        0
 597.8   -151.0   -151.12 1.014         0.0      0.0      0.0   2686        0
 601.3   -151.5   -151.10 1.013         0.0      0.0      0.0   2702        0
 605.3   -150.9   -151.12 1.014         0.0      0.0      0.0   2717        0
 609.7   -151.0   -151.14 1.014         0.0      0.0      0.0   2732        0
 613.8   -151.2   -151.18 1.014         0.0      0.0      0.0   2748        0
 616.9   -151.1   -151.28 1.015         0.0      0.0      0.0   2763        0
 620.6   -151.7   -151.38 1.015         0.0      0.0      0.0   2778        0
 625.0   -151.4   -151.42 1.016         0.0      0.0      0.0   2794        0
 629.1   -151.5   -151.40 1.015         0.0      0.0      0.0   2809        0
 633.5   -151.4   -151.30 1.015         0.0      0.0      0.0   2824        0
 638.0   -151.0   -151.38 1.015         0.0      0.0      0.0   2840        0
 642.1   -151.2   -151.28 1.015         0.0      0.0      0.0   2855        0
 646.2   -151.8   -151.24 1.014         0.0      0.0      0.0   2871        0
 650.3   -151.0   -151.38 1.015         0.0      0.0      0.0   2886        0
 654.1   -151.2   -151.40 1.015         0.0      0.0      0.0   2901        0
 657.9   -151.7   -151.28 1.015         0.0      0.0      0.0   2917        0
 661.1   -151.3   -151.36 1.015         0.0      0.0      0.0   2932        0
 664.3   -151.2   -151.36 1.015         0.0      0.0      0.0   2947        0
 667.5   -151.4   -151.40 1.015         0.0      0.0      0.0   2963        0
 671.0   -151.2   -151.42 1.016         0.0      0.0      0.0   2978        0
 674.5   -151.9   -151.48 1.016         0.0      0.0      0.0   2994        0
 678.0   -151.4   -151.44 1.016         0.0      0.0      0.0   3009        0
 681.6   -151.5   -151.58 1.017         0.0      0.0      0.0   3025        0
 685.4   -151.2   -151.44 1.016         0.0      0.0      0.0   3040        0
 689.3   -151.9   -151.38 1.015         0.0      0.0      0.0   3056        0
 693.4   -151.2   -151.34 1.015         0.0      0.0      0.0   3071        0
 697.0   -151.1   -151.42 1.016         0.0      0.0      0.0   3086        0
 700.5   -151.3   -151.44 1.016         0.0      0.0      0.0   3102        0
 703.5   -151.6   -151.50 1.016         0.0      0.0      0.0   3117        0
 705.7   -152.0   -151.42 1.016         0.0      0.0      0.0   3133        0
 707.3   -151.5   -151.48 1.016         0.0      0.0      0.0   3148        0
 708.0   -150.7   -151.32 1.015         0.0      0.0      0.0   3164        0
 708.3   -151.6   -151.24 1.014         0.0      0.0      0.0   3179        0
 708.0   -150.8   -151.10 1.013         0.0      0.0      0.0   3195        0
 707.3   -151.6   -151.14 1.014         0.0      0.0      0.0   3210        0
 706.0   -150.8   -150.88 1.012         0.0      0.0      0.0   3226        0
 703.8   -150.9   -150.94 1.012         0.0      0.0      0.0   3241        0
 701.2   -150.3   -150.78 1.011         0.0      0.0      0.0   3256        0
 698.3   -151.1   -150.88 1.012         0.0      0.0      0.0   3272        0
 695.1   -150.8   -150.88 1.012         0.0      0.0      0.0   3287        0
 691.8   -151.3   -151.02 1.013         0.0      0.0      0.0   3303        0
 688.6   -150.9   -151.08 1.013         0.0      0.0      0.0   3318        0
 685.7   -151.0   -151.16 1.014         0.0      0.0      0.0   3333        0
 682.2   -151.4   -151.06 1.013         0.0      0.0      0.0   3349        0
 679.0   -151.2   -150.94 1.012         0.0      0.0      0.0   3364        0
 675.8   -150.8   -150.94 1.012         0.0      0.0      0.0   3380        0
 673.2   -150.3   -150.88 1.012         0.0      0.0      0.0   3395        0
 670.3   -151.0   -150.82 1.012         0.0      0.0      0.0   3410        0
 667.2   -151.1   -150.70 1.011         0.0      0.0      0.0   3426        0
 664.0   -150.9   -150.80 1.011         0.0      0.0      0.0   3441        0
 660.5   -150.2   -150.76 1.011         0.0      0.0      0.0   3457        0
 657.3   -150.8   -150.78 1.011         0.0      0.0      0.0   3472        0
 654.1   -150.8   -150.78 1.011         0.0      0.0      0.0   3488        0
 650.6   -151.2   -150.86 1.012         0.0      0.0      0.0   3503        0
 647.1   -150.9   -150.84 1.012         0.0      0.0      0.0   3518        0
 644.0   -150.6   -150.78 1.011         0.0      0.0      0.0   3534        0
 641.1   -150.7   -150.68 1.011         0.0      0.0      0.0   3549        0
 638.0   -150.5   -150.64 1.010         0.0      0.0      0.0   3564        0
 635.1   -150.7   -150.68 1.011         0.0      0.0      0.0   3580        0
 631.6   -150.7   -150.78 1.011         0.0      0.0      0.0   3595        0
 628.2   -150.8   -150.90 1.012         0.0      0.0      0.0   3611        0
 625.0   -151.2   -150.94 1.012         0.0      0.0      0.0   3626        0
 621.9   -151.1   -150.92 1.012         0.0      0.0      0.0   3642        0
 619.1   -150.9   -150.86 1.012         0.0      0.0      0.0   3657        0
 615.6   -150.6   -150.74 1.011         0.0      0.0      0.0   3672        0
 612.5   -150.5   -150.74 1.011         0.0      0.0      0.0   3688        0
 609.4   -150.6   -150.72 1.011         0.0      0.0      0.0   3703        0
 605.9   -151.1   -150.74 1.011         0.0      0.0      0.0   3719        0
 602.5   -150.8   -150.78 1.011         0.0      0.0      0.0   3734        0
 599.1   -150.7   -150.76 1.011         0.0      0.0      0.0   3749        0
 595.7   -150.7   -150.72 1.011         0.0      0.0      0.0   3765        0
 592.2   -150.5   -150.70 1.011         0.0      0.0      0.0   3780        0
 588.8   -150.9   -150.62 1.010         0.0      0.0      0.0   3795        0
 585.4   -150.7   -150.60 1.010         0.0      0.0      0.0   3811        0
 581.7   -150.3   -150.70 1.011         0.0      0.0      0.0   3826        0
 578.0   -150.6   -150.56 1.010         0.0      0.0      0.0   3841        0
 574.6   -151.0   -150.62 1.010         0.0      0.0      0.0   3857        0
 570.9   -150.2   -150.66 1.010         0.0      0.0      0.0   3872        0
 567.2   -151.0   -150.60 1.010         0.0      0.0      0.0   3888        0
 563.5   -150.5   -150.50 1.009         0.0      0.0      0.0   3903        0
 560.1   -150.3   -150.56 1.010         0.0      0.0      0.0   3919        0
 556.5   -150.5   -150.42 1.009         0.0      0.0      0.0   3934        0
 553.1   -150.5   -150.46 1.009         0.0      0.0      0.0   3949        0
 549.4   -150.3   -150.52 1.010         0.0      0.0      0.0   3965        0
 545.8   -150.7   -150.46 1.009         0.0      0.0      0.0   3980        0
 542.4   -150.6   -150.34 1.008         0.0      0.0      0.0   3995        0
 538.4   -150.2   -150.34 1.008         0.0      0.0      0.0   4011        0
 535.1   -149.9   -150.30 1.008         0.0      0.0      0.0   4026        0
 531.7   -150.3   -150.26 1.008         0.0      0.0      0.0   4042        0
 528.1   -150.5   -150.38 1.009         0.0      0.0      0.0   4057        0
 525.1   -150.4   -150.40 1.009         0.0      0.0      0.0   4072        0
 522.0   -150.8   -150.40 1.009         0.0      0.0      0.0   4088        0
 518.7   -150.0   -150.36 1.008         0.0      0.0      0.0   4103        0
 515.4   -150.3   -150.34 1.008         0.0      0.0      0.0   4118        0
 511.8   -150.3   -150.18 1.007         0.0      0.0      0.0   4133        0
 508.7   -150.3   -150.18 1.007         0.0      0.0      0.0   4149        0
 505.4   -150.0   -150.16 1.007         0.0      0.0      0.0   4164        0
 502.1   -150.0   -150.14 1.007         0.0      0.0      0.0   4180        0
 499.1   -150.2   -150.22 1.008         0.0      0.0      0.0   4195        0
 495.8   -150.2   -150.20 1.007         0.0      0.0      0.0   4210        0
 492.5   -150.7   -150.24 1.008         0.0      0.0      0.0   4226        0
 489.2   -149.9   -150.26 1.008         0.0      0.0      0.0   4241        0
 485.9   -150.2   -150.24 1.008         0.0      0.0      0.0   4256        0
 482.3   -150.3   -150.20 1.007         0.0      0.0      0.0   4272        0
 478.8   -150.1   -150.26 1.008         0.0      0.0      0.0   4287        0
 475.5   -150.5   -150.32 1.008         0.0      0.0      0.0   4302        0
 471.9   -150.2   -150.28 1.008         0.0      0.0      0.0   4318        0
 468.6   -150.5   -150.32 1.008         0.0      0.0      0.0   4333        0
 465.1   -150.1   -150.24 1.008         0.0      0.0      0.0   4348        0
 461.5   -150.3   -150.18 1.007         0.0      0.0      0.0   4364        0
 458.0   -150.1   -150.08 1.007         0.0      0.0      0.0   4379        0
 454.4   -149.9   -150.00 1.006         0.0      0.0      0.0   4394        0
 451.1   -150.0   -149.94 1.006         0.0      0.0      0.0   4410        0
 447.3   -149.7   -149.96 1.006         0.0      0.0      0.0   4425        0
 443.2   -150.0   -150.02 1.006         0.0      0.0      0.0   4440        0
 439.4   -150.2   -149.98 1.006         0.0      0.0      0.0   4456        0
 435.8   -150.2   -149.98 1.006         0.0      0.0      0.0   4471        0
 432.9   -149.8   -150.02 1.006         0.0      0.0      0.0   4486        0
 430.0   -149.7   -149.92 1.006         0.0      0.0      0.0   4501        0
 426.7   -150.2   -149.80 1.005         0.0      0.0      0.0   4517        0
 423.5   -149.7   -149.82 1.005         0.0      0.0      0.0   4532        0
 420.0   -149.6   -149.86 1.005         0.0      0.0      0.0   4547        0
 416.5   -149.9   -149.78 1.005         0.0      0.0      0.0   4563        0
 413.3   -149.9   -149.78 1.005         0.0      0.0      0.0   4578        0
 410.1   -149.8   -149.80 1.005         0.0      0.0      0.0   4593        0
 407.2   -149.7   -149.80 1.005         0.0      0.0      0.0   4609        0
 403.7   -149.7   -149.84 1.005         0.0      0.0      0.0   4624        0
 400.8   -149.9   -149.80 1.005         0.0      0.0      0.0   4639        0
 397.3   -150.1   -149.74 1.004         0.0      0.0      0.0   4655        0
 394.1   -149.6   -149.78 1.005         0.0      0.0      0.0   4670        0
 390.3   -149.4   -149.76 1.004         0.0      0.0      0.0   4685        0
 386.6   -149.9   -149.76 1.004         0.0      0.0      0.0   4700        0
 382.8   -149.8   -149.82 1.005         0.0      0.0      0.0   4716        0
 379.3   -150.1   -149.90 1.005         0.0      0.0      0.0   4731        0
 375.6   -149.9   -149.88 1.005         0.0      0.0      0.0   4746        0
 372.1   -149.8   -149.86 1.005         0.0      0.0      0.0   4762        0
 368.7   -149.8   -149.84 1.005         0.0      0.0      0.0   4777        0
 365.3   -149.7   -149.90 1.005         0.0      0.0      0.0   4792        0
 361.8   -150.0   -149.88 1.005         0.0      0.0      0.0   4807        0
 358.1   -150.2   -149.82 1.005         0.0      0.0      0.0   4823        0
 354.7   -149.7   -149.82 1.005         0.0      0.0      0.0   4838        0
 350.9   -149.5   -149.76 1.004         0.0      0.0      0.0   4853        0
 347.2   -149.7   -149.74 1.004         0.0      0.0      0.0   4869        0
 343.5   -149.7   -149.82 1.005         0.0      0.0      0.0   4884        0
 340.1   -150.1   -149.80 1.005         0.0      0.0      0.0   4899        0
 336.7   -150.1   -149.84 1.005         0.0      0.0      0.0   4914        0
 333.3   -149.4   -149.86 1.005         0.0      0.0      0.0   4929        0
 329.9   -149.9   -149.80 1.005         0.0      0.0      0.0   4945        0
 326.5   -149.8   -149.80 1.005         0.0      0.0      0.0   4960        0
 322.8   -149.8   -149.90 1.005         0.0      0.0      0.0   4975        0
 319.1   -150.1   -149.80 1.005         0.0      0.0      0.0   4990        0
 315.4   -149.9   -149.68 1.004         0.0      0.0      0.0   5006        0
 312.1   -149.4   -149.62 1.003         0.0      0.0      0.0   5021        0
 308.4   -149.2   -149.52 1.003         0.0      0.0      0.0   5036        0
 305.0   -149.5   -149.44 1.002         0.0      0.0      0.0   5051        0
 301.6   -149.6   -149.46 1.002         0.0      0.0      0.0   5066        0
 298.0   -149.5   -149.56 1.003         0.0      0.0      0.0   5082        0
 294.3   -149.5   -149.62 1.003         0.0      0.0      0.0   5097        0
 291.0   -149.7   -149.62 1.003         0.0      0.0      0.0   5112        0
 287.9   -149.8   -149.66 1.004         0.0      0.0      0.0   5127        0
 284.5   -149.6   -149.68 1.004         0.0      0.0      0.0   5142        0
 281.2   -149.7   -149.70 1.004         0.0      0.0      0.0   5158        0
 278.1   -149.6   -149.72 1.004         0.0      0.0      0.0   5173        0
 275.0   -149.8   -149.68 1.004         0.0      0.0      0.0   5188        0
 272.0   -149.9   -149.64 1.004         0.0      0.0      0.0   5203        0
 268.6   -149.4   -149.62 1.003         0.0      0.0      0.0   5218        0
 265.6   -149.5   -149.60 1.003         0.0      0.0      0.0   5233        0
 262.5   -149.5   -149.50 1.003         0.0      0.0      0.0   5249        0
 259.5   -149.7   -149.50 1.003         0.0      0.0      0.0   5264        0
 256.2   -149.4   -149.52 1.003         0.0      0.0      0.0   5279        0
 252.8   -149.4   -149.52 1.003         0.0      0.0      0.0   5294        0
 249.8   -149.6   -149.40 1.002         0.0      0.0      0.0   5309        0
 246.8   -149.5   -149.40 1.002         0.0      0.0      0.0   5324        0
 243.4   -149.1   -149.44 1.002         0.0      0.0      0.0   5339        0
 240.1   -149.4   -149.38 1.002         0.0      0.0      0.0   5354        0
 236.8   -149.6   -149.38 1.002         0.0      0.0      0.0   5369        0
 233.8   -149.3   -149.44 1.002         0.0      0.0      0.0   5385        0
 230.5   -149.5   -149.40 1.002         0.0      0.0      0.0   5400        0
 227.2   -149.4   -149.38 1.002         0.0      0.0      0.0   5415        0
 223.6   -149.2   -149.38 1.002         0.0      0.0      0.0   5430        0
 220.4   -149.5   -149.34 1.002         0.0      0.0      0.0   5445        0
 217.1   -149.3   -149.38 1.002         0.0      0.0      0.0   5460        0
 213.8   -149.3   -149.44 1.002         0.0      0.0      0.0   5475        0
 210.5   -149.6   -149.44 1.002         0.0      0.0      0.0   5490        0
 207.5   -149.5   -149.42 1.002         0.0      0.0      0.0   5505        0
 204.5   -149.5   -149.44 1.002         0.0      0.0      0.0   5520        0
 201.0   -149.2   -149.40 1.002         0.0      0.0      0.0   5535        0
 197.7   -149.4   -149.36 1.002         0.0      0.0      0.0   5550        0
 194.5   -149.4   -149.34 1.002         0.0      0.0      0.0   5565        0
 190.9   -149.3   -149.38 1.002         0.0      0.0      0.0   5580        0
 187.4   -149.4   -149.34 1.002         0.0      0.0      0.0   5595        0
 183.9   -149.4   -149.32 1.001         0.0      0.0      0.0   5611        0
 180.9   -149.2   -149.34 1.002         0.0      0.0      0.0   5625        0
 177.9   -149.3   -149.28 1.001         0.0      0.0      0.0   5640        0
 175.2   -149.4   -149.26 1.001         0.0      0.0      0.0   5655        0
 172.5   -149.1   -149.28 1.001         0.0      0.0      0.0   5671        0
 169.6   -149.3   -149.34 1.002         0.0      0.0      0.0   5686        0
 166.9   -149.3   -149.36 1.002         0.0      0.0      0.0   5701        0
 163.6   -149.6   -149.40 1.002         0.0      0.0      0.0   5716        0
 160.7   -149.5   -149.40 1.002         0.0      0.0      0.0   5731        0
 157.7   -149.3   -149.40 1.002         0.0      0.0      0.0   5746        0
 155.1   -149.3   -149.34 1.002         0.0      0.0      0.0   5761        0
 152.4   -149.3   -149.30 1.001         0.0      0.0      0.0   5776        0
 149.4   -149.3   -149.32 1.001         0.0      0.0      0.0   5791        0
 146.5   -149.3   -149.30 1.001         0.0      0.0      0.0   5806        0
 143.5   -149.4   -149.30 1.001         0.0      0.0      0.0   5821        0
 140.6   -149.2   -149.30 1.001         0.0      0.0      0.0   5836        0
 137.9   -149.3   -149.30 1.001         0.0      0.0      0.0   5851        0
 135.5   -149.3   -149.24 1.001         0.0      0.0      0.0   5866        0
 133.1   -149.3   -149.30 1.001         0.0      0.0      0.0   5881        0
 130.7   -149.1   -149.36 1.002         0.0      0.0      0.0   5896        0
 128.3   -149.5   -149.36 1.002         0.0      0.0      0.0   5911        0
 125.9   -149.6   -149.30 1.001         0.0      0.0      0.0   5926        0
 123.3   -149.3   -149.38 1.002         0.0      0.0      0.0   5941        0
 120.6   -149.0   -149.36 1.002         0.0      0.0      0.0   5956        0
 118.0   -149.5   -149.26 1.001         0.0      0.0      0.0   5971        0
 115.3   -149.4   -149.36 1.002         0.0      0.0      0.0   5986        0
 112.9   -149.1   -149.38 1.002         0.0      0.0      0.0   6001        0
 110.3   -149.8   -149.34 1.002         0.0      0.0      0.0   6016        0
 107.9   -149.1   -149.30 1.001         0.0      0.0      0.0   6030        0
 105.3   -149.3   -149.34 1.002         0.0      0.0      0.0   6045        0
 102.6   -149.2   -149.18 1.001         0.0      0.0      0.0   6060        0
 100.3   -149.3   -149.20 1.001         0.0      0.0      0.0   6075        0
  97.6   -149.0   -149.18 1.001         0.0      0.0      0.0   6090        0
  95.3   -149.2   -149.10 1.000         0.0      0.0      0.0   6105        0
  92.9   -149.2   -149.10 1.000         0.0      0.0      0.0   6120        0
  90.5   -148.8   -149.14 1.000         0.0      0.0      0.0   6135        0
  88.2   -149.3   -149.14 1.000         0.0      0.0      0.0   6150        0
  85.8   -149.2   -149.10 1.000         0.0      0.0      0.0   6165        0
  83.4   -149.2   -149.18 1.001         0.0      0.0      0.0   6180        0
  81.1   -149.0   -149.18 1.001         0.0      0.0      0.0   6195        0
  78.4   -149.2   -149.16 1.000         0.0      0.0      0.0   6210        0
  75.8   -149.3   -149.16 1.000         0.0      0.0      0.0   6225        0
  73.5   -149.1   -149.16 1.000         0.0      0.0      0.0   6240        0
  71.4   -149.2   -149.18 1.001         0.0      0.0      0.0   6255        0
  69.3   -149.0   -149.16 1.000         0.0      0.0      0.0   6269        0
  67.2   -149.3   -149.20 1.001         0.0      0.0      0.0   6284        0
  65.1   -149.2   -149.30 1.001         0.0      0.0      0.0   6300        0
  63.0   -149.3   -149.32 1.001         0.0      0.0      0.0   6314        0
  60.7   -149.7   -149.34 1.002         0.0      0.0      0.0   6329        0
  58.9   -149.1   -149.38 1.002         0.0      0.0      0.0   6344        0
  56.3   -149.4   -149.40 1.002         0.0      0.0      0.0   6360        0
  52.6   -149.4   -149.40 1.002         0.0      0.0      0.0   6375        0
  48.7   -149.4   -149.40 1.002         0.0      0.0      0.0   6390        0
