# Supplementary material for: Magnetic signatures of a creosote oil contaminated site: case study in São Paulo, Brazil
Source: Sci Rep. 2022 Dec 17;12:21853. doi: 10.1038/s41598-022-23493-2 (PMC9759522; doi:10.1038/s41598-022-23493-2)
Supplement: Supplementary file 3 — Supplementary Information 3. [file 41598_2022_23493_MOESM3_ESM.zip]

Archive with 483 entries (440 files):
- moment_vs_time/
- moment_vs_time/SD23/
- moment_vs_time/SD23/2_7/
- moment_vs_time/SD23/2_7/nm1xxx/
- moment_vs_time/SD23/2_7/nm1xxx/2_7.000
- moment_vs_time/SD23/2_7/nm1xxx/2_7.001
- moment_vs_time/SD23/2_7/nm1xxx/2_7.002
- moment_vs_time/SD23/2_7/nm1xxx/2_7.003
- moment_vs_time/SD23/2_7/nm1xxx/2_7.004
- moment_vs_time/SD23/2_7/nm1xxx/2_7.005
- moment_vs_time/SD23/2_7/nm1xxx/2_7.006
- moment_vs_time/SD23/2_7/nm1xxx/2_7.007
- moment_vs_time/SD23/2_7/nm1xxx/2_7.008
- moment_vs_time/SD23/2_7/nm1xxx/2_7.009
- moment_vs_time/SD23/2_7/nm1xxx/2_7.010
- moment_vs_time/SD23/2_7/nm1xxx/2_7.011
- moment_vs_time/SD23/2_7/nm1xxx/2_7.012
- moment_vs_time/SD23/2_7/nm1xxx/2_7.013
- moment_vs_time/SD23/2_7/nm1xxx/2_7.014
- moment_vs_time/SD23/2_7/nm1xxx/2_7.015
- moment_vs_time/SD23/2_7/nm1xxx/2_7.016
- moment_vs_time/SD23/2_7/nm1xxx/ajuste.png
- moment_vs_time/SD23/2_7/nm1xxx/histerese
- moment_vs_time/SD23/2_7/nm1xxx/mapa.png
- moment_vs_time/SD23/2_7/nm1xxx/p2.tif
- moment_vs_time/SD23/2_7/nm1xxx/p3.tif
- moment_vs_time/SD23/3_9/
- moment_vs_time/SD23/3_9/nm2xxx/
- moment_vs_time/SD23/3_9/nm2xxx/4_2.000
- moment_vs_time/SD23/3_9/nm2xxx/4_2.001
- moment_vs_time/SD23/3_9/nm2xxx/4_2.002
- moment_vs_time/SD23/3_9/nm2xxx/4_2.003
- moment_vs_time/SD23/3_9/nm2xxx/4_2.004
- moment_vs_time/SD23/3_9/nm2xxx/4_2.005
- moment_vs_time/SD23/3_9/nm2xxx/4_2.006
- moment_vs_time/SD23/3_9/nm2xxx/4_2.007
- moment_vs_time/SD23/3_9/nm2xxx/4_2.008
- moment_vs_time/SD23/3_9/nm2xxx/4_2.009
- moment_vs_time/SD23/3_9/nm2xxx/4_2.010
- moment_vs_time/SD23/3_9/nm2xxx/4_2.011
- moment_vs_time/SD23/3_9/nm2xxx/4_2.012
- moment_vs_time/SD23/3_9/nm2xxx/4_2.013
- moment_vs_time/SD23/3_9/nm2xxx/4_2.014
- moment_vs_time/SD23/3_9/nm2xxx/4_2.015
- moment_vs_time/SD23/3_9/nm2xxx/4_2.016
- moment_vs_time/SD23/3_9/nm2xxx/ajuste.png
- moment_vs_time/SD23/3_9/nm2xxx/histerese
- moment_vs_time/SD23/3_9/nm2xxx/mapa.png
- moment_vs_time/SD23/3_9/nm2xxx/p2.tif
- moment_vs_time/SD23/3_9/nm2xxx/p3.tif
- moment_vs_time/SD23/4_2/
- moment_vs_time/SD23/4_2/nm3xxx/
- moment_vs_time/SD23/4_2/nm3xxx/4_8.000
- moment_vs_time/SD23/4_2/nm3xxx/4_8.001
- moment_vs_time/SD23/4_2/nm3xxx/4_8.002
- moment_vs_time/SD23/4_2/nm3xxx/4_8.003
- moment_vs_time/SD23/4_2/nm3xxx/4_8.004
- moment_vs_time/SD23/4_2/nm3xxx/4_8.005
- moment_vs_time/SD23/4_2/nm3xxx/4_8.006
- moment_vs_time/SD23/4_2/nm3xxx/4_8.007
- moment_vs_time/SD23/4_2/nm3xxx/4_8.008
- moment_vs_time/SD23/4_2/nm3xxx/4_8.009
- moment_vs_time/SD23/4_2/nm3xxx/4_8.010
- moment_vs_time/SD23/4_2/nm3xxx/4_8.011
- moment_vs_time/SD23/4_2/nm3xxx/4_8.012
- moment_vs_time/SD23/4_2/nm3xxx/4_8.013
- moment_vs_time/SD23/4_2/nm3xxx/4_8.014
- moment_vs_time/SD23/4_2/nm3xxx/4_8.015
- moment_vs_time/SD23/4_2/nm3xxx/4_8.016
- moment_vs_time/SD23/4_2/nm3xxx/ajuste.png
- moment_vs_time/SD23/4_2/nm3xxx/histerese
- moment_vs_time/SD23/4_2/nm3xxx/mapa.png
- moment_vs_time/SD23/4_2/nm3xxx/p2.tif
- moment_vs_time/SD23/4_2/nm3xxx/p3.tif
- moment_vs_time/SD23/5_1/
- moment_vs_time/SD23/5_1/nm4xxx/
- moment_vs_time/SD23/5_1/nm4xxx/5_7.000
- moment_vs_time/SD23/5_1/nm4xxx/5_7.001
- moment_vs_time/SD23/5_1/nm4xxx/5_7.002
- moment_vs_time/SD23/5_1/nm4xxx/5_7.003
- moment_vs_time/SD23/5_1/nm4xxx/5_7.004
- moment_vs_time/SD23/5_1/nm4xxx/5_7.005
- moment_vs_time/SD23/5_1/nm4xxx/5_7.006
- moment_vs_time/SD23/5_1/nm4xxx/5_7.007
- moment_vs_time/SD23/5_1/nm4xxx/5_7.008
- moment_vs_time/SD23/5_1/nm4xxx/5_7.009
- moment_vs_time/SD23/5_1/nm4xxx/5_7.010
- moment_vs_time/SD23/5_1/nm4xxx/5_7.011
- moment_vs_time/SD23/5_1/nm4xxx/5_7.012
- moment_vs_time/SD23/5_1/nm4xxx/5_7.013
- moment_vs_time/SD23/5_1/nm4xxx/5_7.014
- moment_vs_time/SD23/5_1/nm4xxx/5_7.015
- moment_vs_time/SD23/5_1/nm4xxx/5_7.016
- moment_vs_time/SD23/5_1/nm4xxx/ajuste.png
- moment_vs_time/SD23/5_1/nm4xxx/histerese
- moment_vs_time/SD23/5_1/nm4xxx/mapa.png
- moment_vs_time/SD23/5_1/nm4xxx/p2.tif
- moment_vs_time/SD23/5_1/nm4xxx/p3.tif
- moment_vs_time/SD34/
- moment_vs_time/SD34/2_7/
- moment_vs_time/SD34/2_7/2_7.000
- moment_vs_time/SD34/2_7/2_7.001
- moment_vs_time/SD34/2_7/2_7.002
- moment_vs_time/SD34/2_7/2_7.003
- moment_vs_time/SD34/2_7/2_7.004
- moment_vs_time/SD34/2_7/2_7.005
- moment_vs_time/SD34/2_7/2_7.006
- moment_vs_time/SD34/2_7/2_7.007
- moment_vs_time/SD34/2_7/2_7.008
- moment_vs_time/SD34/2_7/2_7.009
- moment_vs_time/SD34/2_7/2_7.010
- moment_vs_time/SD34/2_7/2_7.011
- moment_vs_time/SD34/2_7/2_7.012
- moment_vs_time/SD34/2_7/2_7.013
- moment_vs_time/SD34/2_7/2_7.014
- moment_vs_time/SD34/2_7/2_7.015
- moment_vs_time/SD34/2_7/2_7.016
- moment_vs_time/SD34/2_7/ajuste.png
- moment_vs_time/SD34/2_7/histerese
- moment_vs_time/SD34/2_7/mapa.png
- moment_vs_time/SD34/2_7/p2.tif
- moment_vs_time/SD34/2_7/p3.tif
- moment_vs_time/SD34/4_2/
- moment_vs_time/SD34/4_2/nm2xxx/
- moment_vs_time/SD34/4_2/nm2xxx/4_2.000
- moment_vs_time/SD34/4_2/nm2xxx/4_2.001
- moment_vs_time/SD34/4_2/nm2xxx/4_2.002
- moment_vs_time/SD34/4_2/nm2xxx/4_2.003
- moment_vs_time/SD34/4_2/nm2xxx/4_2.004
- moment_vs_time/SD34/4_2/nm2xxx/4_2.005
- moment_vs_time/SD34/4_2/nm2xxx/4_2.006
- moment_vs_time/SD34/4_2/nm2xxx/4_2.007
- moment_vs_time/SD34/4_2/nm2xxx/4_2.008
- moment_vs_time/SD34/4_2/nm2xxx/4_2.009
- moment_vs_time/SD34/4_2/nm2xxx/4_2.010
- moment_vs_time/SD34/4_2/nm2xxx/4_2.011
- moment_vs_time/SD34/4_2/nm2xxx/4_2.012
- moment_vs_time/SD34/4_2/nm2xxx/4_2.013
- moment_vs_time/SD34/4_2/nm2xxx/4_2.014
- moment_vs_time/SD34/4_2/nm2xxx/4_2.015
- moment_vs_time/SD34/4_2/nm2xxx/4_2.016
- moment_vs_time/SD34/4_2/nm2xxx/ajuste.png
- moment_vs_time/SD34/4_2/nm2xxx/histerese
- moment_vs_time/SD34/4_2/nm2xxx/mapa.png
- moment_vs_time/SD34/4_2/nm2xxx/p2.tif
- moment_vs_time/SD34/4_2/nm2xxx/p3.tif
- moment_vs_time/SD34/4_8/
- moment_vs_time/SD34/4_8/nm3xxx/
- moment_vs_time/SD34/4_8/nm3xxx/4_8.000
- moment_vs_time/SD34/4_8/nm3xxx/4_8.001
- moment_vs_time/SD34/4_8/nm3xxx/4_8.002
- moment_vs_time/SD34/4_8/nm3xxx/4_8.003
- moment_vs_time/SD34/4_8/nm3xxx/4_8.004
- moment_vs_time/SD34/4_8/nm3xxx/4_8.005
- moment_vs_time/SD34/4_8/nm3xxx/4_8.006
- moment_vs_time/SD34/4_8/nm3xxx/4_8.007
- moment_vs_time/SD34/4_8/nm3xxx/4_8.008
- moment_vs_time/SD34/4_8/nm3xxx/4_8.009
- moment_vs_time/SD34/4_8/nm3xxx/4_8.010
- moment_vs_time/SD34/4_8/nm3xxx/4_8.011
- moment_vs_time/SD34/4_8/nm3xxx/4_8.012
- moment_vs_time/SD34/4_8/nm3xxx/4_8.013
- moment_vs_time/SD34/4_8/nm3xxx/4_8.014
- moment_vs_time/SD34/4_8/nm3xxx/4_8.015
- moment_vs_time/SD34/4_8/nm3xxx/4_8.016
- moment_vs_time/SD34/4_8/nm3xxx/ajuste.png
- moment_vs_time/SD34/4_8/nm3xxx/histerese
- moment_vs_time/SD34/4_8/nm3xxx/mapa.png
- moment_vs_time/SD34/4_8/nm3xxx/p2.tif
- moment_vs_time/SD34/4_8/nm3xxx/p3.tif
- moment_vs_time/SD34/5_7/
- moment_vs_time/SD34/5_7/nm4xxx/
- moment_vs_time/SD34/5_7/nm4xxx/5_7.000
- moment_vs_time/SD34/5_7/nm4xxx/5_7.001
- moment_vs_time/SD34/5_7/nm4xxx/5_7.002
- moment_vs_time/SD34/5_7/nm4xxx/5_7.003
- moment_vs_time/SD34/5_7/nm4xxx/5_7.004
- moment_vs_time/SD34/5_7/nm4xxx/5_7.005
- moment_vs_time/SD34/5_7/nm4xxx/5_7.006
- moment_vs_time/SD34/5_7/nm4xxx/5_7.007
- moment_vs_time/SD34/5_7/nm4xxx/5_7.008
- moment_vs_time/SD34/5_7/nm4xxx/5_7.009
- moment_vs_time/SD34/5_7/nm4xxx/5_7.010
- moment_vs_time/SD34/5_7/nm4xxx/5_7.011
- moment_vs_time/SD34/5_7/nm4xxx/5_7.012
- moment_vs_time/SD34/5_7/nm4xxx/5_7.013
- moment_vs_time/SD34/5_7/nm4xxx/5_7.014
- moment_vs_time/SD34/5_7/nm4xxx/5_7.015
- moment_vs_time/SD34/5_7/nm4xxx/5_7.016
- moment_vs_time/SD34/5_7/nm4xxx/ajuste.png
- moment_vs_time/SD34/5_7/nm4xxx/histerese
- moment_vs_time/SD34/5_7/nm4xxx/mapa.png
- moment_vs_time/SD34/5_7/nm4xxx/p2.tif
- moment_vs_time/SD34/5_7/nm4xxx/p3.tif
- moment_vs_time/SD35/
- moment_vs_time/SD35/2_35/
- moment_vs_time/SD35/2_35/nm1xxx/
- moment_vs_time/SD35/2_35/nm1xxx/2_35.000
- moment_vs_time/SD35/2_35/nm1xxx/2_35.001
- moment_vs_time/SD35/2_35/nm1xxx/2_35.002
- moment_vs_time/SD35/2_35/nm1xxx/2_35.003
- moment_vs_time/SD35/2_35/nm1xxx/2_35.004
- moment_vs_time/SD35/2_35/nm1xxx/2_35.005
- moment_vs_time/SD35/2_35/nm1xxx/2_35.006
- moment_vs_time/SD35/2_35/nm1xxx/2_35.007
- moment_vs_time/SD35/2_35/nm1xxx/2_35.008
- moment_vs_time/SD35/2_35/nm1xxx/2_35.009
- moment_vs_time/SD35/2_35/nm1xxx/2_35.010
- moment_vs_time/SD35/2_35/nm1xxx/2_35.011
- moment_vs_time/SD35/2_35/nm1xxx/2_35.012
- moment_vs_time/SD35/2_35/nm1xxx/2_35.013
- moment_vs_time/SD35/2_35/nm1xxx/2_35.014
- moment_vs_time/SD35/2_35/nm1xxx/2_35.015
- moment_vs_time/SD35/2_35/nm1xxx/2_35.016
- moment_vs_time/SD35/2_35/nm1xxx/ajuste.png
- moment_vs_time/SD35/2_35/nm1xxx/histerese
- moment_vs_time/SD35/2_35/nm1xxx/mapa.png
- moment_vs_time/SD35/2_35/nm1xxx/p2.tif
- moment_vs_time/SD35/2_35/nm1xxx/p3.tif
- moment_vs_time/SD35/2_6/
- moment_vs_time/SD35/2_6/nm2xxx/
- moment_vs_time/SD35/2_6/nm2xxx/2_6.000
- moment_vs_time/SD35/2_6/nm2xxx/2_6.001
- moment_vs_time/SD35/2_6/nm2xxx/2_6.002
- moment_vs_time/SD35/2_6/nm2xxx/2_6.003
- moment_vs_time/SD35/2_6/nm2xxx/2_6.004
- moment_vs_time/SD35/2_6/nm2xxx/2_6.005
- moment_vs_time/SD35/2_6/nm2xxx/2_6.006
- moment_vs_time/SD35/2_6/nm2xxx/2_6.007
- moment_vs_time/SD35/2_6/nm2xxx/2_6.008
- moment_vs_time/SD35/2_6/nm2xxx/2_6.009
- moment_vs_time/SD35/2_6/nm2xxx/2_6.010
- moment_vs_time/SD35/2_6/nm2xxx/2_6.011
- moment_vs_time/SD35/2_6/nm2xxx/2_6.012
- moment_vs_time/SD35/2_6/nm2xxx/2_6.013
- moment_vs_time/SD35/2_6/nm2xxx/2_6.014
- moment_vs_time/SD35/2_6/nm2xxx/2_6.015
- moment_vs_time/SD35/2_6/nm2xxx/2_6.016
- moment_vs_time/SD35/2_6/nm2xxx/ajuste.png
- moment_vs_time/SD35/2_6/nm2xxx/histerese
- moment_vs_time/SD35/2_6/nm2xxx/mapa.png
- moment_vs_time/SD35/2_6/nm2xxx/p2.tif
- moment_vs_time/SD35/2_6/nm2xxx/p3.tif
- moment_vs_time/SD35/2_8/
- moment_vs_time/SD35/2_8/nm3xxx/
- moment_vs_time/SD35/2_8/nm3xxx/2_8.000
- moment_vs_time/SD35/2_8/nm3xxx/2_8.001
- moment_vs_time/SD35/2_8/nm3xxx/2_8.002
- moment_vs_time/SD35/2_8/nm3xxx/2_8.003
- moment_vs_time/SD35/2_8/nm3xxx/2_8.004
- moment_vs_time/SD35/2_8/nm3xxx/2_8.005
- moment_vs_time/SD35/2_8/nm3xxx/2_8.006
- moment_vs_time/SD35/2_8/nm3xxx/2_8.007
- moment_vs_time/SD35/2_8/nm3xxx/2_8.008
- moment_vs_time/SD35/2_8/nm3xxx/2_8.009
- moment_vs_time/SD35/2_8/nm3xxx/2_8.010
- moment_vs_time/SD35/2_8/nm3xxx/2_8.011
- moment_vs_time/SD35/2_8/nm3xxx/2_8.012
- moment_vs_time/SD35/2_8/nm3xxx/2_8.013
- moment_vs_time/SD35/2_8/nm3xxx/2_8.014
- moment_vs_time/SD35/2_8/nm3xxx/2_8.015
- moment_vs_time/SD35/2_8/nm3xxx/2_8.016
- moment_vs_time/SD35/2_8/nm3xxx/ajuste.png
- moment_vs_time/SD35/2_8/nm3xxx/histerese
- moment_vs_time/SD35/2_8/nm3xxx/mapa.png
- moment_vs_time/SD35/2_8/nm3xxx/p2.tif
- moment_vs_time/SD35/2_8/nm3xxx/p3.tif
- moment_vs_time/SD35/3_0/
- moment_vs_time/SD35/3_0/nm4xxx/
- moment_vs_time/SD35/3_0/nm4xxx/3.000
- moment_vs_time/SD35/3_0/nm4xxx/3.001
- moment_vs_time/SD35/3_0/nm4xxx/3.002
- moment_vs_time/SD35/3_0/nm4xxx/3.003
- moment_vs_time/SD35/3_0/nm4xxx/3.004
- moment_vs_time/SD35/3_0/nm4xxx/3.005
- moment_vs_time/SD35/3_0/nm4xxx/3.006
- moment_vs_time/SD35/3_0/nm4xxx/3.007
- moment_vs_time/SD35/3_0/nm4xxx/3.008
- moment_vs_time/SD35/3_0/nm4xxx/3.009
- moment_vs_time/SD35/3_0/nm4xxx/3.010
- moment_vs_time/SD35/3_0/nm4xxx/3.011
- moment_vs_time/SD35/3_0/nm4xxx/3.012
- moment_vs_time/SD35/3_0/nm4xxx/3.013
- moment_vs_time/SD35/3_0/nm4xxx/3.014
- moment_vs_time/SD35/3_0/nm4xxx/3.015
- moment_vs_time/SD35/3_0/nm4xxx/3.016
- moment_vs_time/SD35/3_0/nm4xxx/ajuste.png
- moment_vs_time/SD35/3_0/nm4xxx/histerese
- moment_vs_time/SD35/3_0/nm4xxx/mapa.png
- moment_vs_time/SD35/3_0/nm4xxx/p2.tif
- moment_vs_time/SD35/3_0/nm4xxx/p3.tif
- moment_vs_time/SD35/3_15/
- moment_vs_time/SD35/3_15/nm5xxx/
- moment_vs_time/SD35/3_15/nm5xxx/3_15.000
- moment_vs_time/SD35/3_15/nm5xxx/3_15.001
- moment_vs_time/SD35/3_15/nm5xxx/3_15.002
- moment_vs_time/SD35/3_15/nm5xxx/3_15.003
- moment_vs_time/SD35/3_15/nm5xxx/3_15.004
- moment_vs_time/SD35/3_15/nm5xxx/3_15.005
- moment_vs_time/SD35/3_15/nm5xxx/3_15.006
[truncated: 183 more entries]
