# Supplementary material for: Magnetic signatures of a creosote oil contaminated site: case study in São Paulo, Brazil
Source: Sci Rep. 2022 Dec 17;12:21853. doi: 10.1038/s41598-022-23493-2 (PMC9759522; doi:10.1038/s41598-022-23493-2)
Supplement: Supplementary file 3 — Supplementary Information 3. [file 41598_2022_23493_MOESM3_ESM.zip › moment_vs_time/SD23/2_7/nm1xxx/2_7.000]

MicroMag 2900/3900 Data File (Series 0016.002)
Moment vs. time

INSTRUMENT
Configuration                   VSM
Temperature control             None
Hardware version                0004
Software version                01/29/2013
Units of measure                Hybrid SI
Temperature in                  Celsius

SAMPLE
Mass                            N/A
Volume                          N/A
Demagnetizing factor            N/A

SETTINGS
Field range                    +10.00000E-03
Field command                   0.000000E+00
Moment range                   +20.00000E-06
Averaging time                 +1.609584E-03
Temperature (command)           N/A
Tmprtr difference correction    No
Orientation                     0.000000E+00
Vibration amplitude             1.0
Calibration factor             +4.401063E+00
Operating frequency            +83.00000E+00

MEASUREMENT
Description                    "SD34_2_7"
Field (measured)               +7.423088E-06
Temperature (measured)          N/A
Averages (completed)            N/A
Moment at conditioning field   +94.00535E-09
Measured on                     08/28/2020  09:45
Elapsed time                   +22.66087E+00

PROCESSING
Background subtraction          No
Delta-m processing              N/A
Demagnetizing factor            No
Normalization                   No
Normalization factor            N/A
Offset (field)                  No
Offset (moment)                 No
Pole saturation                 No
Slope correction                No

VIEWPORT
Left                            0.000000E+00
Right                          +10.00000E+00
Bottom                         -20.00000E-06
Top                            +20.00000E-06
Show X-axis?                    Yes
Show Y-axis?                    Yes

SCRIPT
Averaging time                 +10.00000E-03
Initial (conditioning) field   +5.000000E-03
Final (measuring) field         0.000000E+00
Pause at initial field         +10.00000E+00
Field slew rate limit          +10.00000E+03
Field slew time limit          +100.0000E-03
Slope correction                0.000000E+00
Timebase                       +10.00000E+00
Number of segments              1
Number of data                  1000

Segment   Averaging                                                            Final 
 Number      Time        Initial      Increment       Final         Pause      Index 
             (s)           (s)           (s)           (s)           (s)     
0000001,+10.00000E-03, 0.000000E+00,+10.00000E-03,+10.00000E+00,+10.00000E+00,0001000

                                         
     Time         Moment        Field    
     (s)          (Am�)          (T)     
+5.138530E-03,+69.28484E-09,+3.636815E-03
+15.13812E-03,+39.76347E-09,+2.037786E-03
+25.20607E-03,+20.61118E-09,+1.010678E-03
+35.08360E-03,+11.16983E-09,+472.1050E-06
+45.06486E-03,+6.848003E-09,+200.5645E-06
+55.13061E-03,+4.488145E-09,+96.86551E-06
+65.21799E-03,+1.892161E-09,+39.67090E-06
+75.04036E-03,+525.8116E-12,+20.44731E-06
+85.18638E-03,+66.42035E-12,+10.10772E-06
+95.02029E-03,-28.24183E-12,+6.173799E-06
+105.1392E-03,-413.7486E-12,+4.138615E-06
+115.2200E-03,-422.4710E-12,+3.348174E-06
+125.0233E-03,+761.8980E-12,+3.127548E-06
+135.1185E-03,+2.262885E-09,+3.051531E-06
+145.2065E-03,+3.873056E-09,+2.986530E-06
+155.2266E-03,+4.829753E-09,+2.874978E-06
+165.2333E-03,+6.227754E-09,+2.542059E-06
+175.0474E-03,+8.295924E-09,+2.041641E-06
+185.0862E-03,+9.843805E-09,+1.720899E-06
+195.0977E-03,+10.65657E-09,+1.501845E-06
+205.1320E-03,+10.85143E-09,+1.491887E-06
+215.1761E-03,+11.20646E-09,+1.499157E-06
+225.1999E-03,+10.92471E-09,+1.497944E-06
+235.2317E-03,+9.449252E-09,+1.578083E-06
+245.2020E-03,+7.535307E-09,+1.764275E-06
+255.2131E-03,+5.723458E-09,+1.974699E-06
+265.2363E-03,+4.369537E-09,+1.988314E-06
+275.2323E-03,+2.815008E-09,+1.764551E-06
+285.0299E-03,+1.526861E-09,+1.584789E-06
+295.2436E-03,+1.479488E-09,+1.408577E-06
+305.0269E-03,+2.439851E-09,+1.102297E-06
+315.0519E-03,+3.247297E-09,+852.5143E-09
+325.0495E-03,+2.935696E-09,+984.0327E-09
+335.0717E-03,+2.495105E-09,+1.422187E-06
+345.0978E-03,+2.709345E-09,+1.699063E-06
+355.0932E-03,+3.047113E-09,+1.515274E-06
+365.0915E-03,+2.839507E-09,+1.021959E-06
+375.1078E-03,+2.279160E-09,+755.3539E-09
+385.1127E-03,+2.479811E-09,+844.1668E-09
+395.1033E-03,+3.718318E-09,+904.7213E-09
+405.0708E-03,+4.276491E-09,+807.4808E-09
+415.0381E-03,+4.583820E-09,+516.0198E-09
+425.0207E-03,+4.976306E-09,+511.8342E-09
+435.2213E-03,+5.878416E-09,+997.7427E-09
+445.1828E-03,+5.987070E-09,+1.398712E-06
+455.1728E-03,+4.960959E-09,+1.613568E-06
+465.1299E-03,+4.140593E-09,+1.471836E-06
+475.1049E-03,+3.946552E-09,+1.109119E-06
+485.0923E-03,+4.414520E-09,+1.006032E-06
+495.0240E-03,+5.200587E-09,+1.089024E-06
+505.0506E-03,+5.501886E-09,+1.152922E-06
+515.0570E-03,+6.057047E-09,+1.102473E-06
+525.0752E-03,+6.465180E-09,+912.8266E-09
+535.1133E-03,+5.753264E-09,+581.0509E-09
+545.1092E-03,+4.513047E-09,+388.5269E-09
+555.1239E-03,+3.394155E-09,+434.8784E-09
+565.1487E-03,+3.772651E-09,+645.9208E-09
+575.1551E-03,+5.226878E-09,+969.7170E-09
+585.1845E-03,+5.899185E-09,+970.0728E-09
+595.2166E-03,+5.694724E-09,+618.7296E-09
+605.2396E-03,+5.382091E-09,+511.7712E-09
+615.0361E-03,+5.152175E-09,+807.9767E-09
+625.0319E-03,+4.818075E-09,+1.093033E-06
+635.0527E-03,+3.950704E-09,+1.100673E-06
+645.0789E-03,+3.793301E-09,+808.1036E-09
+655.0706E-03,+4.687714E-09,+266.4309E-09
+665.0684E-03,+5.727968E-09,+117.0712E-09
+675.0932E-03,+6.739012E-09,+392.8652E-09
+685.0877E-03,+7.109515E-09,+582.6769E-09
+695.0567E-03,+7.680439E-09,+605.2304E-09
+705.0854E-03,+7.878937E-09,+542.4328E-09
+715.0933E-03,+6.960737E-09,+440.0482E-09
+725.1235E-03,+5.739881E-09,+392.9386E-09
+735.1496E-03,+4.992790E-09,+403.4214E-09
+745.1635E-03,+5.304272E-09,+391.5520E-09
+755.2008E-03,+5.546964E-09,+206.5945E-09
+765.1986E-03,+4.710409E-09,-31.26717E-09
+775.1808E-03,+3.088569E-09,+78.90606E-09
+785.1730E-03,+2.784325E-09,+406.3053E-09
+795.1710E-03,+3.231208E-09,+842.8612E-09
+805.1548E-03,+3.588459E-09,+1.024808E-06
+815.1197E-03,+3.254412E-09,+858.8152E-09
+825.1010E-03,+2.678052E-09,+406.8995E-09
+835.0978E-03,+2.177281E-09,-24.67251E-09
+845.0645E-03,+1.635567E-09,-281.0154E-09
+855.0589E-03,+1.372195E-09,-154.3293E-09
+865.0451E-03,+1.860158E-09,+127.3289E-09
+875.2382E-03,+3.459391E-09,+560.8320E-09
+885.2215E-03,+5.133840E-09,+660.9745E-09
+895.2094E-03,+6.277035E-09,+541.3742E-09
+905.1718E-03,+6.480529E-09,+361.7296E-09
+915.1580E-03,+6.942365E-09,+347.7125E-09
+925.1167E-03,+7.423874E-09,+428.6728E-09
+935.1495E-03,+7.649193E-09,+622.9859E-09
+945.1806E-03,+7.001793E-09,+700.0571E-09
+955.1785E-03,+6.078777E-09,+562.1815E-09
+965.1770E-03,+5.651047E-09,+312.5172E-09
+975.1773E-03,+5.150621E-09,+96.79795E-09
+985.1713E-03,+4.683669E-09,+45.27855E-09
+995.0315E-03,+4.373307E-09,+203.0373E-09
+1.005022E+00,+5.122643E-09,+414.0997E-09
+1.015213E+00,+6.753762E-09,+545.4779E-09
+1.025196E+00,+7.474762E-09,+411.3903E-09
+1.035170E+00,+7.353128E-09,+73.74954E-09
+1.045131E+00,+7.531752E-09,-156.6916E-09
+1.055110E+00,+8.373232E-09,-225.2627E-09
+1.065068E+00,+8.843510E-09,-6.723404E-09
+1.075046E+00,+8.585459E-09,+438.8189E-09
+1.085036E+00,+8.172169E-09,+564.4694E-09
+1.095204E+00,+8.393870E-09,+388.3982E-09
+1.105179E+00,+8.592679E-09,+259.8362E-09
+1.115174E+00,+8.120796E-09,+91.28667E-09
+1.125132E+00,+7.158472E-09,+12.67719E-09
+1.135115E+00,+6.402354E-09,-113.1725E-09
+1.145058E+00,+6.669989E-09,-223.4030E-09
+1.155031E+00,+7.061168E-09,-282.1722E-09
+1.165019E+00,+7.194326E-09,-248.4227E-09
+1.175213E+00,+7.902902E-09,-15.51151E-09
+1.185240E+00,+8.641231E-09,+195.5633E-09
+1.195036E+00,+9.187348E-09,+412.7378E-09
+1.205018E+00,+8.715399E-09,+439.4112E-09
+1.215244E+00,+6.830966E-09,+238.5445E-09
+1.225232E+00,+5.860078E-09,+68.34411E-09
+1.235216E+00,+4.568120E-09,-75.64736E-09
+1.245203E+00,+3.344219E-09,-109.1423E-09
+1.255165E+00,+1.533883E-09,-31.84986E-09
+1.265133E+00,+876.7735E-12,+82.48806E-09
+1.275112E+00,+1.200495E-09,+93.41336E-09
+1.285089E+00,+1.427503E-09,+24.03069E-09
+1.295021E+00,+1.008432E-09,-173.4228E-09
+1.305236E+00,+801.6285E-12,-242.7197E-09
+1.315195E+00,+1.352603E-09,-98.28568E-09
+1.325167E+00,+2.171623E-09,+123.2719E-09
+1.335152E+00,+2.110703E-09,+115.1581E-09
+1.345097E+00,+1.555214E-09,-212.2994E-09
+1.355093E+00,+1.457975E-09,-581.3971E-09
+1.365075E+00,+2.234713E-09,-420.1947E-09
+1.375093E+00,+3.809608E-09,+273.9143E-09
+1.385129E+00,+4.718204E-09,+597.1737E-09
+1.395110E+00,+5.574889E-09,+427.8116E-09
+1.405130E+00,+6.469575E-09,+30.82943E-09
+1.415169E+00,+7.054386E-09,-288.3501E-09
+1.425186E+00,+6.687159E-09,-177.7458E-09
+1.435222E+00,+6.128439E-09,+46.53549E-09
+1.445212E+00,+6.236999E-09,+38.34057E-09
+1.455227E+00,+6.783179E-09,-225.8844E-09
+1.465023E+00,+6.510480E-09,-274.4799E-09
+1.475020E+00,+5.367495E-09,-122.5977E-09
+1.485026E+00,+5.192708E-09,+128.8805E-09
+1.495045E+00,+6.461527E-09,+355.5908E-09
+1.505062E+00,+7.302487E-09,+280.3869E-09
+1.515018E+00,+8.102165E-09,-29.14429E-09
+1.525221E+00,+8.332169E-09,-172.0438E-09
+1.535192E+00,+8.953001E-09,-95.22724E-09
+1.545176E+00,+9.660345E-09,+71.36631E-09
+1.555131E+00,+9.721271E-09,+158.8726E-09
+1.565094E+00,+8.865824E-09,+10.25009E-09
+1.575077E+00,+7.416932E-09,-67.50108E-09
+1.585049E+00,+6.629302E-09,+70.03403E-09
+1.595021E+00,+5.269488E-09,+442.6508E-09
+1.605047E+00,+3.935690E-09,+552.9452E-09
+1.615030E+00,+2.448946E-09,+90.41118E-09
+1.625052E+00,+2.003119E-09,-446.7335E-09
+1.635045E+00,+1.655408E-09,-611.0697E-09
+1.645230E+00,+1.207379E-09,-220.8357E-09
+1.655220E+00,+883.7820E-12,+390.3141E-09
+1.665174E+00,+1.289609E-09,+441.9747E-09
+1.675144E+00,+2.472869E-09,+14.69803E-09
+1.685160E+00,+2.713120E-09,-280.2639E-09
+1.695185E+00,+2.236564E-09,-484.7508E-09
+1.705220E+00,+1.957023E-09,-435.4696E-09
+1.715016E+00,+2.391376E-09,-146.3499E-09
+1.725034E+00,+2.883193E-09,+122.6864E-09
+1.735071E+00,+2.688195E-09,+172.5674E-09
+1.745105E+00,+2.381955E-09,+28.13339E-09
+1.755110E+00,+2.414762E-09,-175.3254E-09
+1.765143E+00,+2.722862E-09,-281.3063E-09
+1.775143E+00,+2.943629E-09,-273.0513E-09
+1.785186E+00,+3.079037E-09,-208.2911E-09
+1.795227E+00,+3.916036E-09,-23.40412E-09
+1.805228E+00,+5.238191E-09,+143.7416E-09
+1.815242E+00,+6.530719E-09,+197.2113E-09
+1.825037E+00,+6.458842E-09,+168.9215E-09
+1.835048E+00,+6.052150E-09,+83.31585E-09
+1.845047E+00,+6.102951E-09,-1.914978E-09
+1.855073E+00,+5.704649E-09,-164.3648E-09
+1.865088E+00,+4.479663E-09,-165.5321E-09
+1.875139E+00,+2.612235E-09,+67.74140E-09
+1.885153E+00,+2.378814E-09,+165.7143E-09
+1.895088E+00,+4.251506E-09,+109.5762E-09
+1.905109E+00,+5.801672E-09,-171.2637E-09
+1.915120E+00,+6.889004E-09,-590.2099E-09
+1.925146E+00,+6.964866E-09,-616.6478E-09
+1.935180E+00,+6.942404E-09,-305.7613E-09
+1.945173E+00,+6.617773E-09,+313.7589E-12
+1.955193E+00,+5.049547E-09,+345.9120E-09
+1.965221E+00,+3.983438E-09,+330.0114E-09
+1.975216E+00,+3.413815E-09,-66.56361E-09
+1.985015E+00,+3.596453E-09,-301.9219E-09
+1.995018E+00,+3.648234E-09,-488.0648E-09
+2.005059E+00,+3.580595E-09,-436.8754E-09
+2.015091E+00,+4.048484E-09,+75.87433E-09
+2.025097E+00,+4.648536E-09,+344.7867E-09
+2.035138E+00,+4.727625E-09,+342.4502E-09
+2.045179E+00,+4.003695E-09,+43.63823E-09
+2.055182E+00,+3.324996E-09,-257.0858E-09
+2.065194E+00,+3.931693E-09,-191.5083E-09
+2.075223E+00,+5.415271E-09,-173.8377E-09
+2.085243E+00,+5.791518E-09,-390.9445E-09
+2.095044E+00,+5.335134E-09,-709.0054E-09
+2.105059E+00,+5.044604E-09,-720.2263E-09
+2.115087E+00,+5.267953E-09,-414.2037E-09
+2.125116E+00,+5.520445E-09,-110.4660E-09
+2.135130E+00,+5.126829E-09,-107.1758E-09
+2.145131E+00,+5.018585E-09,-298.1777E-09
+2.155161E+00,+5.991663E-09,-250.2251E-09
+2.165167E+00,+6.305894E-09,-108.4509E-09
+2.175201E+00,+5.547129E-09,+77.97050E-09
+2.185206E+00,+4.944863E-09,-36.97872E-09
+2.195223E+00,+4.871487E-09,-341.1589E-09
+2.205246E+00,+5.343405E-09,-298.1377E-09
+2.215038E+00,+5.655206E-09,+127.7781E-09
+2.225056E+00,+5.119423E-09,+358.6502E-09
+2.235089E+00,+4.985419E-09,+159.0681E-09
+2.245082E+00,+5.649134E-09,-141.2316E-09
+2.255099E+00,+6.723323E-09,-384.0590E-09
+2.265127E+00,+6.335004E-09,-264.4367E-09
+2.275122E+00,+4.539441E-09,+110.8856E-09
+2.285154E+00,+3.592680E-09,+120.8820E-09
+2.295138E+00,+3.253281E-09,-257.8230E-09
+2.305147E+00,+3.103416E-09,-625.6018E-09
+2.315175E+00,+2.531905E-09,-759.4882E-09
+2.325180E+00,+2.366277E-09,-514.4158E-09
+2.335210E+00,+2.471112E-09,-109.3264E-09
+2.345022E+00,+2.341276E-09,-1.461029E-09
+2.355056E+00,+1.729494E-09,+143.3544E-09
+2.365069E+00,+1.590480E-09,+324.1396E-09
+2.375095E+00,+2.349785E-09,+471.0188E-09
+2.385093E+00,+2.890037E-09,+341.7187E-09
+2.395127E+00,+2.882369E-09,-24.35684E-09
+2.405149E+00,+2.843136E-09,-182.8623E-09
+2.415154E+00,+4.008948E-09,-16.63589E-09
+2.425183E+00,+5.206167E-09,+65.79590E-09
+2.435199E+00,+6.233093E-09,+12.04682E-09
+2.445206E+00,+5.735035E-09,-188.9763E-09
+2.455238E+00,+4.336007E-09,-613.3776E-09
+2.465219E+00,+3.695417E-09,-755.1527E-09
+2.475230E+00,+2.545320E-09,-742.4651E-09
+2.485023E+00,+1.734978E-09,-584.3726E-09
+2.495023E+00,-71.83510E-12,-150.0597E-09
+2.505085E+00,-386.3510E-12,+117.4326E-09
+2.515088E+00,-238.3624E-12,+316.9374E-09
+2.525113E+00,-260.5581E-12,+358.4004E-09
+2.535146E+00,-553.8707E-12,+97.89563E-09
+2.545137E+00,-243.4812E-12,-131.3429E-09
+2.555151E+00,+1.352212E-09,-509.7427E-09
+2.565158E+00,+2.147570E-09,-510.5744E-09
+2.575171E+00,+3.123801E-09,-246.8901E-09
+2.585175E+00,+3.528837E-09,-21.61598E-09
+2.595206E+00,+4.594076E-09,+314.9500E-09
+2.605237E+00,+4.734187E-09,+289.7797E-09
+2.615044E+00,+3.498441E-09,-303.3323E-09
+2.625056E+00,+2.802001E-09,-394.1526E-09
+2.635087E+00,+1.651421E-09,-226.1257E-09
+2.645142E+00,+1.653921E-09,-114.3475E-09
+2.655151E+00,+1.733722E-09,-115.8905E-09
+2.665154E+00,+1.660183E-09,-398.2773E-09
+2.675183E+00,+1.733299E-09,-867.3630E-09
+2.685185E+00,+2.113005E-09,-802.7640E-09
+2.695196E+00,+3.669895E-09,-147.0137E-09
+2.705223E+00,+3.838218E-09,+98.91988E-09
+2.715233E+00,+3.503428E-09,+178.8378E-09
+2.725030E+00,+3.267904E-09,+85.99758E-09
+2.735026E+00,+2.493226E-09,-196.1126E-09
+2.745040E+00,+1.696023E-09,-232.2493E-09
+2.755071E+00,+189.7754E-12,+75.51861E-09
+2.765069E+00,+249.4464E-12,+101.7275E-09
+2.775083E+00,+3.518012E-09,-172.9107E-09
+2.785112E+00,+5.099115E-09,-329.7625E-09
+2.795117E+00,+7.342143E-09,-490.8600E-09
+2.805154E+00,+7.587147E-09,-466.7616E-09
+2.815158E+00,+7.921639E-09,-439.9061E-09
+2.825167E+00,+7.910137E-09,-403.4491E-09
+2.835198E+00,+7.288881E-09,-296.4802E-09
+2.845186E+00,+6.757185E-09,-281.7650E-09
+2.855201E+00,+6.117826E-09,-275.1341E-09
+2.865231E+00,+5.978893E-09,-322.2694E-09
+2.875234E+00,+5.292426E-09,-223.5508E-09
+2.885240E+00,+4.875595E-09,-94.43283E-09
+2.895031E+00,+5.120559E-09,+48.41328E-09
+2.905040E+00,+5.833659E-09,-34.79100E-09
+2.915072E+00,+7.210209E-09,-511.7550E-09
+2.925210E+00,+7.332537E-09,-676.1313E-09
+2.935015E+00,+7.445986E-09,-848.3668E-09
+2.945063E+00,+8.211506E-09,-770.9484E-09
+2.955061E+00,+10.08412E-09,-339.7808E-09
+2.965066E+00,+10.36784E-09,-14.72092E-09
+2.975096E+00,+8.785032E-09,+351.8743E-09
+2.985098E+00,+7.786257E-09,+423.7652E-09
+2.995120E+00,+6.153937E-09,+352.6459E-09
+3.005157E+00,+5.320694E-09,+188.7236E-09
+3.015148E+00,+3.561163E-09,-194.4819E-09
+3.025184E+00,+2.864043E-09,-368.7000E-09
+3.035216E+00,+3.104492E-09,-368.7210E-09
+3.045238E+00,+3.800603E-09,-247.8953E-09
+3.055036E+00,+3.918863E-09,+44.20281E-09
+3.065036E+00,+3.764167E-09,+180.0966E-09
+3.075047E+00,+4.322527E-09,+262.1603E-09
+3.085072E+00,+5.435961E-09,+21.49200E-09
+3.095078E+00,+6.521307E-09,-393.9200E-09
+3.105112E+00,+6.541720E-09,-580.8792E-09
+3.115146E+00,+6.499648E-09,-520.2742E-09
+3.125145E+00,+6.700450E-09,-393.0521E-09
+3.135174E+00,+6.773146E-09,-406.5523E-09
+3.145161E+00,+5.964194E-09,-487.2427E-09
+3.155173E+00,+3.766743E-09,-452.9543E-09
+3.165201E+00,+3.193392E-09,-293.8099E-09
+3.175201E+00,+3.193564E-09,+4.853249E-09
+3.185226E+00,+2.958407E-09,+186.0666E-09
+3.195029E+00,+1.924936E-09,+297.9832E-09
+3.205074E+00,+1.337294E-09,+336.7939E-09
+3.215124E+00,+1.480568E-09,-45.46261E-09
+3.225153E+00,+1.885837E-09,-340.7602E-09
+3.235181E+00,+2.135820E-09,-796.3324E-09
+3.245219E+00,+2.297988E-09,-961.0214E-09
+3.255223E+00,+3.369648E-09,-787.9229E-09
+3.265234E+00,+4.336495E-09,-437.0976E-09
+3.275037E+00,+4.050219E-09,-266.2163E-09
+3.285057E+00,+2.999250E-09,-258.7452E-09
+3.295059E+00,+2.110754E-09,-253.4037E-09
+3.305089E+00,+2.303594E-09,-292.4480E-09
+3.315087E+00,+2.628193E-09,-400.3372E-09
+3.325102E+00,+2.438503E-09,-457.1743E-09
+3.335125E+00,+2.086676E-09,-369.3752E-09
+3.345102E+00,+2.180316E-09,-199.1911E-09
+3.355134E+00,+2.612950E-09,+17.35497E-09
+3.365132E+00,+2.810830E-09,+133.4600E-09
+3.375146E+00,+3.060173E-09,+68.68744E-09
+3.385178E+00,+3.758507E-09,-155.1638E-09
+3.395165E+00,+5.229654E-09,-451.9892E-09
+3.405186E+00,+5.971783E-09,-528.9155E-09
+3.415225E+00,+5.979559E-09,-413.6906E-09
+3.425236E+00,+6.197715E-09,-234.4770E-09
+3.435026E+00,+7.275228E-09,-82.19529E-09
+3.445053E+00,+7.968457E-09,-90.25860E-09
+3.455056E+00,+8.040923E-09,-90.90710E-09
+3.465085E+00,+7.394327E-09,-39.43348E-09
+3.475082E+00,+6.831271E-09,-98.81020E-09
+3.485111E+00,+6.264406E-09,-326.0517E-09
+3.495142E+00,+5.479182E-09,-575.9659E-09
+3.505142E+00,+4.834271E-09,-535.7685E-09
+3.515148E+00,+4.900612E-09,-210.0029E-09
+3.525177E+00,+5.624346E-09,-89.98109E-09
+3.535200E+00,+5.903299E-09,-143.0397E-09
+3.545240E+00,+4.765010E-09,-345.9139E-09
+3.555246E+00,+3.423851E-09,-317.0882E-09
+3.565037E+00,+2.709634E-09,-44.21711E-09
+3.575073E+00,+2.973141E-09,+307.3073E-09
+3.585091E+00,+3.324848E-09,+398.7370E-09
+3.595098E+00,+3.516643E-09,-54.18968E-09
+3.605126E+00,+4.010870E-09,-597.8108E-09
+3.615139E+00,+4.125815E-09,-875.9833E-09
+3.625157E+00,+3.030999E-09,-829.2322E-09
+3.635189E+00,+1.347024E-09,-443.6970E-09
+3.645177E+00,-118.8817E-12,-20.71095E-09
+3.655196E+00,-575.2868E-12,+282.5699E-09
+3.665207E+00,-467.9678E-12,+236.6390E-09
+3.675224E+00,-222.1899E-12,-111.0668E-09
+3.685057E+00,+343.0770E-12,-432.1022E-09
+3.695108E+00,+2.101666E-09,-426.9152E-09
+3.705140E+00,+4.661868E-09,-189.0183E-09
+3.715173E+00,+6.674953E-09,+153.2402E-09
+3.725178E+00,+7.328804E-09,+378.9921E-09
+3.735204E+00,+7.851511E-09,+214.5338E-09
+3.745240E+00,+8.581154E-09,-368.9699E-09
+3.755016E+00,+8.630368E-09,-780.4557E-09
+3.765046E+00,+7.254004E-09,-740.2974E-09
+3.775041E+00,+5.853338E-09,-461.5612E-09
+3.785065E+00,+4.859425E-09,+32.83978E-09
+3.795093E+00,+4.980617E-09,+205.9670E-09
+3.805072E+00,+5.156611E-09,-10.19192E-09
+3.815080E+00,+5.116298E-09,-379.4222E-09
+3.825116E+00,+5.870942E-09,-476.0180E-09
+3.835146E+00,+6.815001E-09,-302.3176E-09
+3.845133E+00,+6.938574E-09,-59.09729E-09
+3.855138E+00,+5.644085E-09,+32.71962E-09
+3.865106E+00,+3.535107E-09,+74.52012E-09
+3.875087E+00,+2.539716E-09,+108.0074E-09
+3.885056E+00,+2.293223E-09,+104.1431E-09
+3.895247E+00,+2.169847E-09,-45.83264E-09
+3.905233E+00,+2.053366E-09,-332.9096E-09
+3.915192E+00,+2.354596E-09,-662.7331E-09
+3.925146E+00,+3.109460E-09,-765.0337E-09
+3.935130E+00,+3.585533E-09,-490.8200E-09
+3.945073E+00,+3.693178E-09,-207.0389E-09
+3.955050E+00,+4.003489E-09,-55.04704E-09
+3.965035E+00,+4.788924E-09,-158.0210E-09
+3.975224E+00,+5.426612E-09,-312.5897E-09
+3.985212E+00,+5.732363E-09,-249.2657E-09
+3.995176E+00,+5.933500E-09,-35.96974E-09
+4.005211E+00,+6.748734E-09,+100.0214E-09
+4.015240E+00,+7.656521E-09,+50.81082E-09
+4.025232E+00,+7.763541E-09,-56.79989E-09
+4.035018E+00,+7.401039E-09,-68.76183E-09
+4.045050E+00,+7.320031E-09,-44.45362E-09
+4.055074E+00,+7.500813E-09,-46.31710E-09
+4.065125E+00,+6.742024E-09,-156.7011E-09
+4.075133E+00,+5.543007E-09,-211.0539E-09
+4.085155E+00,+4.254779E-09,-237.8063E-09
+4.095177E+00,+4.689268E-09,-173.8033E-09
+4.105172E+00,+6.088599E-09,+124.1045E-09
+4.115184E+00,+6.418443E-09,+326.5123E-09
+4.125211E+00,+5.725082E-09,+49.23916E-09
+4.135223E+00,+5.360265E-09,-294.1456E-09
+4.145111E+00,+5.773884E-09,-642.0937E-09
+4.155139E+00,+6.336949E-09,-597.2319E-09
+4.165138E+00,+6.302607E-09,-281.9099E-09
+4.175166E+00,+5.848580E-09,-49.45851E-09
+4.185204E+00,+5.009812E-09,-42.30786E-09
+4.195037E+00,+4.000758E-09,-215.0316E-09
+4.205079E+00,+2.108395E-09,-512.9986E-09
+4.215107E+00,+868.8168E-12,-399.5486E-09
+4.225121E+00,+579.5335E-12,+10.37312E-09
+4.235158E+00,+1.383269E-09,+237.6452E-09
+4.245152E+00,+2.046460E-09,+176.0960E-09
+4.255160E+00,+1.921062E-09,-65.26756E-09
+4.265185E+00,+1.882597E-09,-429.8935E-09
+4.275178E+00,+2.196488E-09,-566.0744E-09
+4.285212E+00,+2.932376E-09,-440.9085E-09
+4.295205E+00,+3.096885E-09,-203.8660E-09
+4.305215E+00,+3.321681E-09,+236.6610E-09
+4.315240E+00,+3.771485E-09,+391.4662E-09
+4.325237E+00,+4.204423E-09,+125.1555E-09
+4.335017E+00,+4.018974E-09,-245.6255E-09
+4.345055E+00,+3.954384E-09,-732.4152E-09
+4.355103E+00,+4.527596E-09,-817.8616E-09
+4.365136E+00,+6.493389E-09,-417.9821E-09
+4.375164E+00,+7.293170E-09,-43.25581E-09
+4.385180E+00,+7.625042E-09,+146.8697E-09
+4.395206E+00,+8.014731E-09,-29.07848E-09
+4.405199E+00,+9.053332E-09,-231.2966E-09
+4.415205E+00,+9.505455E-09,-233.9897E-09
+4.425233E+00,+8.204035E-09,-107.4820E-09
+4.435248E+00,+6.480643E-09,-134.7561E-09
+4.445105E+00,+4.572357E-09,-426.8341E-09
+4.455135E+00,+3.941819E-09,-609.0794E-09
+4.465128E+00,+3.292653E-09,-729.7144E-09
+4.475139E+00,+2.860183E-09,-659.9884E-09
+4.485165E+00,+2.927330E-09,-398.4804E-09
+4.495158E+00,+3.971560E-09,-159.6069E-09
+4.505200E+00,+5.802209E-09,+36.56197E-09
+4.515208E+00,+6.373511E-09,+47.91450E-09
+4.525025E+00,+6.850173E-09,+17.12704E-09
+4.535057E+00,+7.256631E-09,+68.98212E-09
+4.545214E+00,+7.493578E-09,+151.2108E-09
+4.555227E+00,+6.878131E-09,+77.78740E-09
+4.565024E+00,+5.582020E-09,-182.8232E-09
+4.575021E+00,+5.208920E-09,-370.8706E-09
+4.585034E+00,+5.759650E-09,-356.6695E-09
+4.595066E+00,+6.060501E-09,-228.0560E-09
+4.605083E+00,+5.577966E-09,+102.8719E-09
+4.615115E+00,+5.023903E-09,+107.5001E-09
+4.625114E+00,+4.711716E-09,-174.8295E-09
+4.635143E+00,+4.552248E-09,-383.1291E-09
+4.645171E+00,+3.912010E-09,-359.8280E-09
+4.655166E+00,+3.293076E-09,-289.6824E-09
+4.665166E+00,+3.054175E-09,-307.7412E-09
+4.675193E+00,+3.080994E-09,-521.6494E-09
+4.685208E+00,+2.671122E-09,-803.8168E-09
+4.695220E+00,+1.954471E-09,-791.4524E-09
+4.705040E+00,+1.814169E-09,-373.1289E-09
+4.715057E+00,+2.356391E-09,+43.22148E-09
+4.725085E+00,+2.924045E-09,+504.5605E-09
+4.735105E+00,+2.842597E-09,+487.8531E-09
+4.745225E+00,+2.419034E-09,+4.117013E-09
+4.755031E+00,+2.679044E-09,-279.8843E-09
+4.765038E+00,+3.598236E-09,-393.6835E-09
+4.775054E+00,+3.626235E-09,-396.0409E-09
+4.785088E+00,+3.602777E-09,-447.2180E-09
+4.795079E+00,+4.043465E-09,-496.4114E-09
+4.805115E+00,+5.943624E-09,-462.4796E-09
+4.815130E+00,+6.859936E-09,-277.1473E-09
+4.825146E+00,+7.454062E-09,+166.7442E-09
+4.835175E+00,+7.563854E-09,+207.7627E-09
+4.845077E+00,+8.272646E-09,-121.4810E-09
+4.855097E+00,+8.577586E-09,-135.7441E-09
+4.865133E+00,+6.747291E-09,+300.7822E-09
+4.875075E+00,+5.077123E-09,+431.5910E-09
+4.885097E+00,+2.436259E-09,-94.86198E-09
+4.895134E+00,+2.051692E-09,-594.5654E-09
+4.905138E+00,+1.993547E-09,-1.047919E-06
+4.915173E+00,+2.005684E-09,-775.4526E-09
+4.925193E+00,+2.291953E-09,-43.89954E-09
+4.935229E+00,+2.929973E-09,+374.1922E-09
+4.945034E+00,+3.749322E-09,+237.5383E-09
+4.955037E+00,+3.559528E-09,-131.7129E-09
+4.965040E+00,+2.822305E-09,-677.8880E-09
+4.975068E+00,+2.929772E-09,-825.0981E-09
+4.985087E+00,+4.003193E-09,-745.4319E-09
+4.995105E+00,+4.716171E-09,-539.1092E-09
+5.005151E+00,+5.138931E-09,-325.3365E-09
+5.015165E+00,+5.513638E-09,-228.4002E-09
+5.025200E+00,+6.001958E-09,-59.52931E-09
+5.035211E+00,+5.629337E-09,-37.94194E-09
+5.045161E+00,+3.617841E-09,-253.8996E-09
+5.055194E+00,+2.525444E-09,-417.3069E-09
+5.065202E+00,+1.998405E-09,-442.1769E-09
+5.075222E+00,+2.415993E-09,-236.5189E-09
+5.085017E+00,+2.022740E-09,+47.81246E-09
+5.095229E+00,+1.430036E-09,+37.43363E-09
+5.105244E+00,+1.107311E-09,-255.4798E-09
+5.115047E+00,+1.450869E-09,-539.9714E-09
+5.125053E+00,+1.192462E-09,-657.7768E-09
+5.135091E+00,+416.8249E-12,-455.1125E-09
+5.145078E+00,+57.74657E-12,-73.99464E-09
+5.155092E+00,+963.5206E-12,+171.8931E-09
+5.165118E+00,+2.232606E-09,+256.3715E-09
+5.175122E+00,+2.348284E-09,+101.9449E-09
+5.185152E+00,+1.499063E-09,-141.6559E-09
+5.195180E+00,+838.5581E-12,-406.8127E-09
+5.205189E+00,+131.1337E-12,-606.8230E-09
+5.215020E+00,-759.0368E-12,-594.1515E-09
+5.225074E+00,-1.988637E-09,-449.3561E-09
+5.235115E+00,-1.935720E-09,-280.2935E-09
+5.245156E+00,-140.2377E-12,-247.0036E-09
+5.255164E+00,+1.206373E-09,-258.1968E-09
+5.265172E+00,+2.157014E-09,-175.3769E-09
+5.275194E+00,+2.558740E-09,-50.54474E-09
+5.285205E+00,+3.577271E-09,+169.7598E-09
+5.295191E+00,+4.771935E-09,+377.8668E-09
+5.305220E+00,+5.163999E-09,+222.3997E-09
+5.315224E+00,+4.592370E-09,-266.8324E-09
+5.325244E+00,+4.239071E-09,-1.077610E-06
+5.335044E+00,+4.771243E-09,-1.250466E-06
+5.345239E+00,+5.801929E-09,-845.2254E-09
+5.355043E+00,+6.084353E-09,-265.8892E-09
+5.365038E+00,+6.345297E-09,+270.2046E-09
+5.375048E+00,+6.658036E-09,+263.0596E-09
+5.385079E+00,+6.447483E-09,+9.562493E-09
+5.395072E+00,+5.693345E-09,-163.8193E-09
+5.405061E+00,+4.073749E-09,-306.3622E-09
+5.415095E+00,+3.820431E-09,-337.7018E-09
+5.425105E+00,+4.365088E-09,-404.2645E-09
+5.435137E+00,+4.704011E-09,-409.4439E-09
+5.445150E+00,+4.125984E-09,-378.7346E-09
+5.455174E+00,+3.666923E-09,-329.6128E-09
+5.465199E+00,+3.158831E-09,-427.8536E-09
+5.475200E+00,+2.606867E-09,-527.4639E-09
+5.485224E+00,+872.7906E-12,-484.0527E-09
+5.495021E+00,+47.70117E-12,-134.6722E-09
+5.505044E+00,+1.004764E-09,+97.92328E-09
+5.515050E+00,+2.591439E-09,-73.26413E-09
+5.525077E+00,+4.156710E-09,-503.5535E-09
+5.535086E+00,+4.488312E-09,-678.7653E-09
+5.545129E+00,+5.190439E-09,-458.9300E-09
+5.555136E+00,+5.950417E-09,-267.8013E-09
+5.565150E+00,+6.896191E-09,+8.843423E-09
+5.575178E+00,+6.660740E-09,-165.9393E-12
+5.585196E+00,+6.036152E-09,-56.07033E-09
+5.595218E+00,+6.372932E-09,-115.4289E-09
+5.605034E+00,+6.666995E-09,-209.1808E-09
+5.615059E+00,+5.972925E-09,-452.2886E-09
+5.625072E+00,+4.242124E-09,-756.4135E-09
+5.635098E+00,+3.711492E-09,-768.0435E-09
+5.645082E+00,+4.175996E-09,-561.3508E-09
+5.655114E+00,+4.570349E-09,-392.5819E-09
+5.665110E+00,+4.488548E-09,-427.0725E-09
+5.675131E+00,+4.271488E-09,-582.6045E-09
+5.685174E+00,+4.506156E-09,-753.8720E-09
+5.695162E+00,+5.064265E-09,-798.1882E-09
+5.705175E+00,+4.989494E-09,-702.1618E-09
+5.715209E+00,+4.972214E-09,-394.2833E-09
+5.725236E+00,+5.667904E-09,+187.0241E-09
+5.735033E+00,+6.329233E-09,+435.6480E-09
+5.745070E+00,+6.286049E-09,+163.2757E-09
+5.755074E+00,+5.558774E-09,-280.5834E-09
+5.765105E+00,+5.032312E-09,-561.1020E-09
+5.775104E+00,+5.191394E-09,-417.7733E-09
+5.785134E+00,+4.718567E-09,+71.86699E-09
+5.795163E+00,+3.811863E-09,+193.8496E-09
+5.805156E+00,+2.773790E-09,+51.32580E-09
+5.815164E+00,+3.138375E-09,-61.52153E-09
+5.825190E+00,+4.517738E-09,-84.01394E-09
+5.835189E+00,+5.022927E-09,-138.1693E-09
+5.845141E+00,+5.229513E-09,-395.4039E-09
+5.855163E+00,+5.310536E-09,-521.9345E-09
+5.865152E+00,+5.427229E-09,-585.7478E-09
+5.875180E+00,+4.836637E-09,-625.4854E-09
+5.885200E+00,+3.373567E-09,-544.7989E-09
+5.895208E+00,+2.835820E-09,-388.3524E-09
+5.905244E+00,+3.639896E-09,-54.78764E-09
+5.915046E+00,+4.423256E-09,+94.05613E-09
+5.925068E+00,+4.504424E-09,+125.8145E-09
+5.935100E+00,+4.027253E-09,-79.39530E-09
+5.945086E+00,+3.543291E-09,-430.7499E-09
+5.955107E+00,+3.679622E-09,-519.9252E-09
+5.965140E+00,+4.264785E-09,-336.2246E-09
+5.975135E+00,+4.755622E-09,-165.3690E-09
+5.985168E+00,+5.942597E-09,-64.33678E-09
+5.995169E+00,+6.803774E-09,-185.6823E-09
+6.005221E+00,+7.727802E-09,-322.9570E-09
+6.015025E+00,+7.403510E-09,-178.9990E-09
+6.025029E+00,+6.447969E-09,+79.10634E-09
+6.035040E+00,+6.213071E-09,-18.53371E-09
+6.045067E+00,+5.868056E-09,-430.4314E-09
+6.055083E+00,+5.486433E-09,-488.6504E-09
+6.065146E+00,+4.365762E-09,-379.7007E-09
+6.075203E+00,+4.259037E-09,-311.5015E-09
+6.085053E+00,+4.759738E-09,-408.8907E-09
+6.095089E+00,+4.737779E-09,-568.6941E-09
+6.105104E+00,+3.639648E-09,-572.7310E-09
+6.115119E+00,+3.304914E-09,-413.8050E-09
+6.125147E+00,+4.456822E-09,-95.00218E-09
+6.135151E+00,+5.357637E-09,+32.89509E-09
+6.145170E+00,+7.250939E-09,+2.134323E-09
+6.155202E+00,+7.617563E-09,-149.5190E-09
+6.165191E+00,+8.458565E-09,-534.4343E-09
+6.175217E+00,+9.010520E-09,-731.6361E-09
+6.185236E+00,+9.754743E-09,-854.8527E-09
+6.195015E+00,+10.04225E-09,-778.7581E-09
+6.205055E+00,+11.11350E-09,-448.1688E-09
+6.215088E+00,+11.75765E-09,-235.7483E-09
+6.225102E+00,+12.08558E-09,-57.47032E-09
+6.235132E+00,+11.44908E-09,-155.6721E-09
+6.245065E+00,+10.28115E-09,-436.2154E-09
+6.255089E+00,+9.777955E-09,-528.9173E-09
+6.265122E+00,+9.071265E-09,-573.5197E-09
+6.275077E+00,+8.268653E-09,-518.4955E-09
+6.285107E+00,+5.817045E-09,-576.9329E-09
+6.295113E+00,+5.358877E-09,-635.8757E-09
+6.305129E+00,+5.997492E-09,-614.2473E-09
+6.315159E+00,+6.282003E-09,-487.2790E-09
+6.325164E+00,+5.695660E-09,-86.16162E-09
+6.335174E+00,+5.060543E-09,-44.21425E-09
+6.345201E+00,+3.873611E-09,-199.0061E-09
+6.355222E+00,+3.420648E-09,-303.9036E-09
+6.365025E+00,+1.575489E-09,-489.5487E-09
+6.375061E+00,+938.8269E-12,-483.4242E-09
+6.385062E+00,+1.304578E-09,-277.7691E-09
+6.395090E+00,+2.401328E-09,-83.53997E-09
+6.405109E+00,+4.042646E-09,+187.7861E-09
+6.415144E+00,+4.344567E-09,+194.8309E-09
+6.425184E+00,+4.932682E-09,+34.50108E-09
+6.435196E+00,+5.440830E-09,-94.90013E-09
+6.445189E+00,+6.495311E-09,-307.3092E-09
+6.455206E+00,+6.608057E-09,-276.2842E-09
+6.465199E+00,+6.327907E-09,-174.0389E-09
+6.475214E+00,+6.345680E-09,-277.6032E-09
+6.485246E+00,+6.423590E-09,-630.1203E-09
+6.495241E+00,+6.103705E-09,-661.8395E-09
+6.505046E+00,+5.155589E-09,-213.6660E-09
+6.515046E+00,+4.962948E-09,+79.99611E-09
+6.525057E+00,+4.894950E-09,+329.4392E-09
+6.535085E+00,+4.701497E-09,+174.5310E-09
+6.545015E+00,+3.838673E-09,-209.4460E-09
+6.555035E+00,+3.330850E-09,-282.9647E-09
+6.565066E+00,+3.507911E-09,-181.8714E-09
+6.575024E+00,+3.826010E-09,-200.9878E-09
+6.585060E+00,+4.001347E-09,-572.1159E-09
+6.595094E+00,+4.144122E-09,-657.5966E-09
+6.605108E+00,+5.706668E-09,-504.1695E-09
+6.615143E+00,+7.036137E-09,-373.3149E-09
+6.625154E+00,+8.193425E-09,-158.3166E-09
+6.635184E+00,+7.967664E-09,-154.8967E-09
+6.645215E+00,+7.556142E-09,-311.1220E-09
+6.655218E+00,+7.820483E-09,-463.9483E-09
+6.665226E+00,+8.769392E-09,-634.6236E-09
+6.675033E+00,+8.973339E-09,-608.5329E-09
+6.685061E+00,+8.857569E-09,-312.8033E-09
+6.695069E+00,+8.918081E-09,-85.93369E-09
+6.705101E+00,+9.126534E-09,+17.25197E-09
+6.715089E+00,+8.941413E-09,-80.52921E-09
+6.725119E+00,+7.831647E-09,-386.4908E-09
+6.735136E+00,+7.518642E-09,-471.9992E-09
+6.745115E+00,+7.001298E-09,-641.5473E-09
+6.755100E+00,+6.742697E-09,-522.2302E-09
+6.765049E+00,+4.964886E-09,-206.1844E-09
+6.775232E+00,+4.073465E-09,-145.9627E-09
+6.785254E+00,+3.429042E-09,-387.6257E-09
+6.795114E+00,+3.319377E-09,-505.4980E-09
+6.805140E+00,+2.632463E-09,-254.4813E-09
+6.815151E+00,+2.248975E-09,-169.6940E-09
+6.825169E+00,+2.471322E-09,-224.8173E-09
+6.835201E+00,+2.902585E-09,-281.4026E-09
+6.845203E+00,+4.011557E-09,-215.3349E-09
+6.855228E+00,+4.346163E-09,-51.71013E-09
+6.865028E+00,+5.354166E-09,+410.1572E-09
+6.875090E+00,+5.886791E-09,+376.8740E-09
+6.885106E+00,+6.564387E-09,-277.0777E-09
+6.895134E+00,+6.214181E-09,-633.6680E-09
+6.905143E+00,+5.026602E-09,-987.9112E-09
+6.915186E+00,+4.974835E-09,-794.0521E-09
+6.925186E+00,+5.757469E-09,-171.7033E-09
+6.935214E+00,+5.911356E-09,+129.0054E-09
+6.945014E+00,+5.047819E-09,+102.5124E-09
+6.955029E+00,+4.567438E-09,-151.1421E-09
+6.965050E+00,+4.696455E-09,-582.0122E-09
+6.975074E+00,+5.051793E-09,-652.7844E-09
+6.985088E+00,+5.254576E-09,-619.2694E-09
+6.995104E+00,+5.353416E-09,-547.0533E-09
+7.005149E+00,+6.316481E-09,-216.1684E-09
+7.015161E+00,+6.864350E-09,+31.44932E-09
+7.025190E+00,+6.537339E-09,+110.2400E-09
+7.035192E+00,+5.697654E-09,-47.90020E-09
+7.045207E+00,+3.987608E-09,-404.2139E-09
+7.055037E+00,+3.572807E-09,-463.4104E-09
+7.065082E+00,+2.455966E-09,-406.0774E-09
+7.075051E+00,+1.465467E-09,-278.0180E-09
+7.085054E+00,-243.8235E-12,-175.4561E-09
+7.095038E+00,-162.4171E-12,-271.2279E-09
+7.105059E+00,+1.806126E-09,-741.6544E-09
+7.115074E+00,+2.689011E-09,-826.4466E-09
+7.125071E+00,+4.216607E-09,-553.0176E-09
+7.135095E+00,+4.857281E-09,-242.4078E-09
+7.145092E+00,+6.435664E-09,+349.8507E-09
+7.155120E+00,+6.791626E-09,+388.4468E-09
+7.165151E+00,+7.066740E-09,-244.3724E-09
+7.175018E+00,+7.337661E-09,-615.4538E-09
+7.185044E+00,+7.761741E-09,-1.029234E-06
+7.195087E+00,+7.314103E-09,-838.3160E-09
+7.205101E+00,+5.411984E-09,-105.4688E-09
+7.215121E+00,+4.618731E-09,+104.8517E-09
+7.225152E+00,+4.662779E-09,+163.8727E-09
+7.235160E+00,+5.063515E-09,+122.6320E-09
+7.245188E+00,+5.330145E-09,-233.4385E-09
+7.255219E+00,+5.024634E-09,-323.8049E-09
+7.265026E+00,+4.903303E-09,-427.9700E-09
+7.275051E+00,+5.302345E-09,-368.2671E-09
+7.285052E+00,+6.464486E-09,-237.0281E-09
+7.295066E+00,+6.664816E-09,-170.3501E-09
+7.305094E+00,+7.468958E-09,-74.20826E-09
+7.315093E+00,+8.040081E-09,-104.1698E-09
+7.325105E+00,+8.732405E-09,-218.3590E-09
+7.335134E+00,+8.319669E-09,-248.4398E-09
+7.345137E+00,+6.891681E-09,-214.2220E-09
+7.355170E+00,+6.804734E-09,-194.1795E-09
+7.365150E+00,+7.860526E-09,-293.3779E-09
+7.375162E+00,+8.510169E-09,-310.7462E-09
+7.385195E+00,+8.868199E-09,-313.1103E-09
+7.395180E+00,+8.981923E-09,-328.6419E-09
+7.405180E+00,+9.544818E-09,-528.4777E-09
+7.415218E+00,+9.416273E-09,-545.0001E-09
+7.425228E+00,+7.628364E-09,-147.6650E-09
+7.435234E+00,+6.275016E-09,+170.4235E-09
+7.445028E+00,+4.675640E-09,+555.6765E-09
+7.455043E+00,+4.522054E-09,+518.3774E-09
+7.465077E+00,+3.906697E-09,-25.11311E-09
+7.475245E+00,+3.229024E-09,-271.8353E-09
+7.485028E+00,+1.408715E-09,-602.7260E-09
+7.495060E+00,+731.9076E-12,-677.8097E-09
+7.505063E+00,+43.58633E-12,-546.6977E-09
+7.515067E+00,-203.9541E-12,-346.1971E-09
+7.525087E+00,+275.1694E-12,-202.9152E-09
+7.535120E+00,+902.6423E-12,-192.1940E-09
+7.545150E+00,+1.528468E-09,-341.5651E-09
+7.555148E+00,+1.121712E-09,-387.0831E-09
+7.565152E+00,+72.40410E-12,-414.3724E-09
+7.575180E+00,+386.1035E-12,-457.6035E-09
+7.585214E+00,+2.219137E-09,-233.4213E-09
+7.595246E+00,+3.133772E-09,-164.2942E-09
+7.605044E+00,+3.306397E-09,-236.3854E-09
+7.615051E+00,+3.072809E-09,-416.4439E-09
+7.625069E+00,+3.495474E-09,-489.2159E-09
+7.635100E+00,+4.062841E-09,-282.3668E-09
+7.645160E+00,+4.884600E-09,+129.1456E-09
+7.655188E+00,+5.449899E-09,+124.8264E-09
+7.665190E+00,+6.550268E-09,-249.3715E-09
+7.675209E+00,+7.216644E-09,-490.0560E-09
+7.685242E+00,+6.773233E-09,-499.2037E-09
+7.695234E+00,+6.165876E-09,-331.8682E-09
+7.705022E+00,+5.929313E-09,-115.8867E-09
+7.715053E+00,+6.607025E-09,-28.74184E-09
+7.725048E+00,+7.291502E-09,-76.44082E-09
+7.735069E+00,+6.849449E-09,-247.5739E-09
+7.745106E+00,+5.656448E-09,-645.8177E-09
+7.755107E+00,+5.059431E-09,-792.4147E-09
+7.765137E+00,+4.239319E-09,-723.2809E-09
+7.775135E+00,+3.587152E-09,-590.0603E-09
+7.785171E+00,+2.480509E-09,-260.3493E-09
+7.795197E+00,+2.423524E-09,-95.13283E-09
+7.805191E+00,+2.668687E-09,+54.91924E-09
+7.815186E+00,+2.533283E-09,+126.2779E-09
+7.825224E+00,+1.513827E-09,+32.03488E-09
+7.835024E+00,+1.259819E-09,-26.54648E-09
+7.845048E+00,+1.562779E-09,-84.88274E-09
+7.855115E+00,+1.884709E-09,-100.7633E-09
+7.865164E+00,+1.282505E-09,-344.6493E-09
+7.875193E+00,+556.4659E-12,-602.8243E-09
+7.885215E+00,-115.3382E-12,-820.3974E-09
+7.895227E+00,-383.1105E-12,-707.7045E-09
+7.905026E+00,-1.088159E-09,-73.09342E-09
+7.915035E+00,-1.596320E-09,+261.2601E-09
+7.925063E+00,-1.353168E-09,+120.7867E-09
+7.935102E+00,-535.7806E-12,-324.2073E-09
+7.945091E+00,-149.1405E-12,-826.9349E-09
+7.955107E+00,-610.8170E-12,-940.9581E-09
+7.965136E+00,-1.185970E-09,-602.1433E-09
+7.975135E+00,-885.5375E-12,-351.3127E-09
+7.985172E+00,+423.0932E-12,-268.2038E-09
+7.995168E+00,+1.103936E-09,-355.8760E-09
+8.005221E+00,+1.969233E-09,-312.1348E-09
+8.015067E+00,+2.391368E-09,-123.1537E-09
+8.025150E+00,+3.440477E-09,+79.58317E-09
+8.035185E+00,+3.764981E-09,+49.31260E-09
+8.045220E+00,+3.472760E-09,-96.46225E-09
+8.055017E+00,+3.456398E-09,-162.2276E-09
+8.065045E+00,+4.166533E-09,-247.9267E-09
+8.075104E+00,+4.280160E-09,-133.9397E-09
+8.085167E+00,+2.839868E-09,+30.26676E-09
+8.095216E+00,+2.111975E-09,-1.568794E-09
+8.105236E+00,+1.955635E-09,-329.7968E-09
+8.115027E+00,+2.590014E-09,-424.9106E-09
+8.125071E+00,+4.118159E-09,-371.7547E-09
+8.135087E+00,+4.288551E-09,-261.8571E-09
+8.145105E+00,+3.966634E-09,+18.93807E-09
+8.155140E+00,+3.859796E-09,+48.67173E-09
+8.165138E+00,+2.982294E-09,-64.60095E-09
+8.175179E+00,+2.201778E-09,-146.3194E-09
+8.185031E+00,+1.542168E-09,-337.1210E-09
+8.195156E+00,+1.916940E-09,-490.7131E-09
+8.205181E+00,+3.545007E-09,-716.0664E-09
+8.215217E+00,+3.952323E-09,-794.1208E-09
+8.225237E+00,+4.280176E-09,-633.7337E-09
+8.235032E+00,+4.652142E-09,-359.0670E-09
+8.245199E+00,+5.764255E-09,+70.97150E-09
+8.255216E+00,+5.746035E-09,+91.96854E-09
+8.265247E+00,+4.200941E-09,-54.96311E-09
+8.275168E+00,+3.445869E-09,-82.67498E-09
+8.285193E+00,+2.942304E-09,-47.67132E-09
+8.295199E+00,+2.960669E-09,-111.0296E-09
+8.305223E+00,+2.371171E-09,-351.5749E-09
+8.315029E+00,+1.802273E-09,-480.6614E-09
+8.325043E+00,+743.7803E-12,-785.4223E-09
+8.335059E+00,+632.8992E-12,-817.9722E-09
+8.345094E+00,+62.43735E-12,-622.5691E-09
+8.355132E+00,-298.9702E-12,-458.5047E-09
+8.365183E+00,-644.0942E-12,-144.2404E-09
+8.375218E+00,-230.5769E-12,-148.6673E-09
+8.385239E+00,+1.215093E-09,-347.3368E-09
+8.395048E+00,+1.536978E-09,-425.0231E-09
+8.405071E+00,+1.741966E-09,-728.4136E-09
+8.415088E+00,+1.860436E-09,-773.3365E-09
+8.425119E+00,+2.257820E-09,-670.6324E-09
+8.435116E+00,+2.153439E-09,-573.2269E-09
+8.445129E+00,+1.528924E-09,-287.1275E-09
+8.455161E+00,+1.430462E-09,-249.1779E-09
+8.465174E+00,+1.750145E-09,-133.1987E-09
+8.475185E+00,+1.794453E-09,-24.94145E-09
+8.485229E+00,+1.013179E-09,+358.4805E-09
+8.495246E+00,+891.4126E-12,+397.1300E-09
+8.505060E+00,+1.665512E-09,+110.6339E-09
+8.515079E+00,+1.933034E-09,-91.23230E-09
+8.525071E+00,+1.811393E-09,-962.6227E-09
+8.535103E+00,+1.594132E-09,-1.069982E-06
+8.545106E+00,+1.851825E-09,-964.6053E-09
+8.555138E+00,+2.177905E-09,-782.9476E-09
+8.565204E+00,+2.518665E-09,+4.056931E-09
+8.575022E+00,+2.277462E-09,+139.3557E-09
+8.585060E+00,+1.292222E-09,+136.5738E-09
+8.595095E+00,+1.353878E-09,+13.18359E-09
+8.605126E+00,+2.476600E-09,-442.5755E-09
+8.615171E+00,+2.901269E-09,-475.9026E-09
+8.625185E+00,+4.067328E-09,-244.2370E-09
+8.635200E+00,+4.405018E-09,-178.7071E-09
+8.645244E+00,+4.491230E-09,-117.2810E-09
+8.655066E+00,+4.074640E-09,-143.7159E-09
+8.665071E+00,+2.337073E-09,-188.1342E-09
+8.675105E+00,+2.309264E-09,-192.8759E-09
+8.685109E+00,+3.475300E-09,-488.0094E-09
+8.695119E+00,+3.669146E-09,-584.5051E-09
+8.705154E+00,+2.272394E-09,-679.2374E-09
+8.715174E+00,+1.688524E-09,-567.3828E-09
+8.725207E+00,+398.4296E-12,+92.40819E-09
+8.735216E+00,+371.1592E-12,+179.3108E-09
+8.745239E+00,+89.18960E-12,-36.11946E-09
+8.755072E+00,+126.5007E-12,-121.6841E-09
+8.765136E+00,+1.927823E-09,-257.9079E-09
+8.775142E+00,+2.487044E-09,-226.5053E-09
+8.785226E+00,+3.878159E-09,-124.1398E-09
+8.795089E+00,+3.830346E-09,-151.6037E-09
+8.805133E+00,+3.253949E-09,-752.2431E-09
+8.815175E+00,+3.293946E-09,-764.6313E-09
+8.825196E+00,+3.658409E-09,-738.9613E-09
+8.835229E+00,+3.586713E-09,-711.6547E-09
+8.845230E+00,+2.480292E-09,-309.3596E-09
+8.855028E+00,+2.489778E-09,-286.5763E-09
+8.865061E+00,+2.590017E-09,-195.8523E-09
+8.875284E+00,+2.555951E-09,-185.0557E-09
+8.885070E+00,+224.7758E-12,-25.79594E-09
+8.895100E+00,-40.91712E-12,-20.58029E-09
+8.905124E+00,-1.510772E-09,+11.90090E-09
+8.915160E+00,-1.687349E-09,+6.806374E-09
+8.925164E+00,-1.827462E-09,-248.2338E-09
+8.935176E+00,-1.558771E-09,-346.7627E-09
+8.945203E+00,+1.773841E-09,-540.8259E-09
+8.955218E+00,+2.346364E-09,-469.5788E-09
+8.965243E+00,+3.930250E-09,+327.9743E-09
+8.975053E+00,+3.803962E-09,+389.7448E-09
+8.985079E+00,+3.562738E-09,+125.4520E-09
+8.995093E+00,+3.837161E-09,-6.856919E-09
+9.005140E+00,+5.804002E-09,-662.9887E-09
+9.015158E+00,+5.922613E-09,-670.7630E-09
+9.025187E+00,+6.719588E-09,-358.7847E-09
+9.035190E+00,+6.790787E-09,-329.2780E-09
+9.045205E+00,+7.500184E-09,-46.70906E-09
+9.055239E+00,+7.431902E-09,-52.98233E-09
+9.065242E+00,+6.186853E-09,-347.9109E-09
+9.075240E+00,+6.184908E-09,-388.4211E-09
+9.085033E+00,+7.800015E-09,-483.5196E-09
+9.095031E+00,+7.980242E-09,-473.2847E-09
+9.105054E+00,+8.297258E-09,-11.95431E-09
+9.115095E+00,+8.204363E-09,+25.63763E-09
+9.125096E+00,+6.959622E-09,-169.4927E-09
+9.135123E+00,+6.624546E-09,-270.4954E-09
+9.145122E+00,+4.350355E-09,-769.4502E-09
+9.155152E+00,+4.030771E-09,-724.5131E-09
+9.165189E+00,+3.810894E-09,-31.21281E-09
+9.175183E+00,+3.818557E-09,+51.68343E-09
+9.185205E+00,+2.264387E-09,+285.1219E-09
+9.195235E+00,+1.842797E-09,+242.8189E-09
+9.205246E+00,+957.0280E-12,-334.1465E-09
+9.215057E+00,+1.261919E-09,-424.7952E-09
+9.225088E+00,+2.285532E-09,-815.7902E-09
+9.235096E+00,+2.144612E-09,-776.4091E-09
+9.245126E+00,-23.44696E-12,-171.3352E-09
+9.255140E+00,-60.55224E-12,-157.9743E-09
+9.265042E+00,+973.4550E-12,-310.8073E-09
+9.275050E+00,+1.114662E-09,-336.7701E-09
+9.285069E+00,+3.353721E-09,-80.58644E-09
+9.295079E+00,+3.530396E-09,-27.42863E-09
+9.305105E+00,+5.007298E-09,+254.4403E-09
+9.315337E+00,+4.952602E-09,+221.3173E-09
+9.325121E+00,+2.820443E-09,-570.8675E-09
+9.335158E+00,+2.692286E-09,-643.6263E-09
+9.345179E+00,+3.285758E-09,-577.0760E-09
+9.355204E+00,+3.525233E-09,-461.9951E-09
+9.365211E+00,+4.222906E-09,-37.01020E-09
+9.375216E+00,+4.300796E-09,-90.54184E-09
+9.385242E+00,+6.040949E-09,-618.7048E-09
+9.395242E+00,+6.402636E-09,-679.6351E-09
+9.405033E+00,+6.776136E-09,-446.1050E-09
+9.415072E+00,+6.427485E-09,-344.8181E-09
+9.425076E+00,+5.087129E-09,+63.91621E-09
+9.435099E+00,+5.099092E-09,+100.4171E-09
+9.445099E+00,+4.961121E-09,+136.3382E-09
+9.455127E+00,+4.599732E-09,+143.7969E-09
+9.465159E+00,+2.927244E-09,-131.1188E-09
+9.475140E+00,+2.682202E-09,-297.5845E-09
+9.485156E+00,+1.499523E-09,-1.028571E-06
+9.495193E+00,+1.114595E-09,-1.069422E-06
+9.505232E+00,+816.2074E-12,-586.3114E-09
+9.515020E+00,+1.321380E-09,-364.8920E-09
+9.525041E+00,+4.090421E-09,+156.1680E-09
+9.535039E+00,+4.455530E-09,+148.6626E-09
+9.545087E+00,+3.949307E-09,-175.0918E-09
+9.555124E+00,+3.755888E-09,-199.1377E-09
+9.565146E+00,+2.927279E-09,-311.6284E-09
+9.575178E+00,+2.793275E-09,-331.7375E-09
+9.585201E+00,+629.4690E-12,-445.2696E-09
+9.595225E+00,+63.82284E-12,-477.5763E-09
+9.605025E+00,-1.610027E-09,-460.8336E-09
+9.615030E+00,-1.693453E-09,-428.0176E-09
+9.625043E+00,-2.541379E-09,-345.5410E-09
+9.635074E+00,-2.835230E-09,-369.8835E-09
+9.645084E+00,-3.426734E-09,-535.0714E-09
+9.655108E+00,-3.312096E-09,-578.4817E-09
+9.665108E+00,-2.833875E-09,-566.0153E-09
+9.675104E+00,-2.810483E-09,-443.5768E-09
+9.685133E+00,-2.155384E-09,+10.00404E-09
+9.695137E+00,-1.838920E-09,+22.59922E-09
+9.705153E+00,-1.097694E-09,-40.60841E-09
+9.715187E+00,-1.369287E-09,-62.97493E-09
+9.725193E+00,-2.703974E-09,+152.2169E-09
+9.735209E+00,-2.766858E-09,+191.9785E-09
+9.745242E+00,-724.4828E-12,-85.82878E-09
+9.755030E+00,-159.8404E-12,-222.6172E-09
+9.765083E+00,+2.014209E-09,-739.8816E-09
+9.775133E+00,+2.283166E-09,-744.7586E-09
+9.785163E+00,+4.381300E-09,-301.8713E-09
+9.795206E+00,+4.522533E-09,-244.4267E-09
+9.805216E+00,+3.655659E-09,-374.9352E-09
+9.815236E+00,+3.308587E-09,-468.4649E-09
+9.825043E+00,+2.605578E-09,-919.4117E-09
+9.835066E+00,+2.683585E-09,-945.9906E-09
+9.845094E+00,+2.238964E-09,-280.7674E-09
+9.855139E+00,+1.938037E-09,-97.72397E-09
+9.865127E+00,+516.0460E-12,+194.0098E-09
+9.875161E+00,+458.6233E-12,+114.5945E-09
+9.885157E+00,+852.6489E-12,-371.4018E-09
+9.895158E+00,+809.8166E-12,-472.8461E-09
+9.905191E+00,+965.3571E-12,-273.0551E-09
+9.915202E+00,+1.212236E-09,-159.2312E-09
+9.925212E+00,+2.827097E-09,-13.43060E-09
+9.935242E+00,+3.065217E-09,-114.0852E-09
+9.945243E+00,+3.441854E-09,-604.9710E-09
+9.955039E+00,+3.695891E-09,-599.5827E-09
+9.965077E+00,+4.941865E-09,-31.04878E-09
+9.975071E+00,+5.033564E-09,+56.00643E-09
+9.985116E+00,+3.990813E-09,-200.1038E-09
+9.995152E+00,+3.797627E-09,-313.4728E-09

MicroMag 2900/3900 Data File ends
