# Supplementary material for: Magnetic signatures of a creosote oil contaminated site: case study in São Paulo, Brazil
Source: Sci Rep. 2022 Dec 17;12:21853. doi: 10.1038/s41598-022-23493-2 (PMC9759522; doi:10.1038/s41598-022-23493-2)
Supplement: Supplementary file 3 — Supplementary Information 3. [file 41598_2022_23493_MOESM3_ESM.zip › moment_vs_time/SD23/2_7/nm1xxx/2_7.001]

MicroMag 2900/3900 Data File (Series 0016.002)
Moment vs. time

INSTRUMENT
Configuration                   VSM
Temperature control             None
Hardware version                0004
Software version                01/29/2013
Units of measure                Hybrid SI
Temperature in                  Celsius

SAMPLE
Mass                            N/A
Volume                          N/A
Demagnetizing factor            N/A

SETTINGS
Field range                    +10.00000E-03
Field command                   0.000000E+00
Moment range                   +20.00000E-06
Averaging time                 +4.417202E-03
Temperature (command)           N/A
Tmprtr difference correction    No
Orientation                     0.000000E+00
Vibration amplitude             1.0
Calibration factor             +4.401063E+00
Operating frequency            +83.00000E+00

MEASUREMENT
Description                    "SD34_2_7"
Field (measured)               +14.15505E-06
Temperature (measured)          N/A
Averages (completed)            N/A
Moment at conditioning field   +178.3970E-09
Measured on                     08/28/2020  09:45
Elapsed time                   +22.62854E+00

PROCESSING
Background subtraction          No
Delta-m processing              N/A
Demagnetizing factor            No
Normalization                   No
Normalization factor            N/A
Offset (field)                  No
Offset (moment)                 No
Pole saturation                 No
Slope correction                No

VIEWPORT
Left                            0.000000E+00
Right                          +10.00000E+00
Bottom                         -20.00000E-06
Top                            +20.00000E-06
Show X-axis?                    Yes
Show Y-axis?                    Yes

SCRIPT
Averaging time                 +10.00000E-03
Initial (conditioning) field   +10.00000E-03
Final (measuring) field         0.000000E+00
Pause at initial field         +10.00000E+00
Field slew rate limit          +10.00000E+03
Field slew time limit          +100.0000E-03
Slope correction                0.000000E+00
Timebase                       +10.00000E+00
Number of segments              1
Number of data                  1000

Segment   Averaging                                                            Final 
 Number      Time        Initial      Increment       Final         Pause      Index 
             (s)           (s)           (s)           (s)           (s)     
0000001,+10.00000E-03, 0.000000E+00,+10.00000E-03,+10.00000E+00,+10.00000E+00,0001000

                                         
     Time         Moment        Field    
     (s)          (Am�)          (T)     
+5.153742E-03,+131.9302E-09,+7.262868E-03
+15.23654E-03,+76.96585E-09,+4.030420E-03
+25.09372E-03,+44.00587E-09,+2.073420E-03
+35.16351E-03,+24.52623E-09,+900.6993E-06
+45.24337E-03,+16.12764E-09,+407.9512E-06
+55.05602E-03,+12.37850E-09,+189.9300E-06
+65.08604E-03,+11.38445E-09,+77.15076E-06
+75.08893E-03,+11.74887E-09,+40.94305E-06
+85.10904E-03,+11.91552E-09,+19.05833E-06
+95.14033E-03,+11.76634E-09,+12.12873E-06
+105.1289E-03,+12.11839E-09,+8.186460E-06
+115.1511E-03,+12.86467E-09,+6.483958E-06
+125.1889E-03,+13.06446E-09,+5.186079E-06
+135.1939E-03,+12.27913E-09,+4.583478E-06
+145.2132E-03,+10.78325E-09,+3.937474E-06
+155.0178E-03,+10.35472E-09,+3.544873E-06
+165.0456E-03,+10.62905E-09,+3.138392E-06
+175.0806E-03,+10.78957E-09,+2.987223E-06
+185.0923E-03,+10.78180E-09,+3.050121E-06
+195.1161E-03,+10.82944E-09,+3.031814E-06
+205.1415E-03,+11.11172E-09,+2.732030E-06
+215.1365E-03,+11.19807E-09,+2.373710E-06
+225.1456E-03,+10.63227E-09,+2.237574E-06
+235.1734E-03,+10.34793E-09,+2.395637E-06
+245.1871E-03,+10.77958E-09,+2.613366E-06
+255.1908E-03,+11.57530E-09,+2.583075E-06
+265.2193E-03,+11.58554E-09,+2.281198E-06
+275.2182E-03,+11.07159E-09,+1.985171E-06
+285.2407E-03,+10.73406E-09,+1.634983E-06
+295.2489E-03,+10.99566E-09,+1.552438E-06
+305.0269E-03,+11.39866E-09,+1.722628E-06
+315.0776E-03,+11.45053E-09,+1.911783E-06
+325.1173E-03,+12.11152E-09,+2.024346E-06
+335.1440E-03,+13.26672E-09,+1.936786E-06
+345.1764E-03,+13.66887E-09,+1.722264E-06
+355.1660E-03,+12.77983E-09,+1.640492E-06
+365.1862E-03,+10.97179E-09,+1.891106E-06
+375.2097E-03,+10.38265E-09,+2.050437E-06
+385.2083E-03,+10.59188E-09,+1.983112E-06
+395.2453E-03,+10.50279E-09,+1.734447E-06
+405.2381E-03,+10.26284E-09,+1.490351E-06
+415.0291E-03,+10.96837E-09,+1.414432E-06
+425.0714E-03,+12.40017E-09,+1.602029E-06
+435.1169E-03,+13.56772E-09,+1.694319E-06
+445.1771E-03,+13.67208E-09,+1.489457E-06
+455.2148E-03,+13.32357E-09,+1.147924E-06
+465.2170E-03,+13.21625E-09,+1.010591E-06
+475.2233E-03,+13.21513E-09,+1.114848E-06
+485.0178E-03,+12.59336E-09,+1.035469E-06
+495.0315E-03,+11.54606E-09,+698.6609E-09
+505.0601E-03,+11.06993E-09,+307.2815E-09
+515.0560E-03,+11.05115E-09,+300.1709E-09
+525.0543E-03,+10.67801E-09,+680.5429E-09
+535.0783E-03,+10.02806E-09,+995.5330E-09
+545.0993E-03,+9.952673E-09,+1.101351E-06
+555.1077E-03,+11.02581E-09,+1.115965E-06
+565.1359E-03,+12.27266E-09,+1.065923E-06
+575.1344E-03,+12.38423E-09,+972.8690E-09
+585.1519E-03,+12.17493E-09,+683.9018E-09
+595.1893E-03,+12.29879E-09,+432.9090E-09
+605.1731E-03,+12.59411E-09,+335.4979E-09
+615.2017E-03,+12.32313E-09,+446.2166E-09
+625.2087E-03,+11.67518E-09,+494.2255E-09
+635.2386E-03,+11.03395E-09,+244.5021E-09
+645.0452E-03,+10.65423E-09,-5.750656E-09
+655.0411E-03,+10.02425E-09,-19.77921E-09
+665.0618E-03,+9.208097E-09,+402.3857E-09
+675.1015E-03,+9.309468E-09,+895.5670E-09
+685.1795E-03,+10.60968E-09,+1.019066E-06
+695.2084E-03,+12.58810E-09,+756.7635E-09
+705.2445E-03,+13.43736E-09,+468.3371E-09
+715.0293E-03,+13.63300E-09,+335.4921E-09
+725.1102E-03,+14.20433E-09,+382.2346E-09
+735.1586E-03,+14.75115E-09,+403.8592E-09
+745.1783E-03,+14.45779E-09,+345.1805E-09
+755.2098E-03,+13.21089E-09,+423.5106E-09
+765.2142E-03,+12.14984E-09,+457.9859E-09
+775.2163E-03,+12.03635E-09,+363.9374E-09
+785.2430E-03,+12.20174E-09,+213.5439E-09
+795.0265E-03,+11.98066E-09,+133.6460E-09
+805.0599E-03,+12.17284E-09,+52.40155E-09
+815.0787E-03,+12.92016E-09,+91.02154E-09
+825.0981E-03,+14.59834E-09,+90.62195E-09
+835.1594E-03,+15.04605E-09,+55.97782E-09
+845.2041E-03,+14.49372E-09,+108.6292E-09
+855.2191E-03,+13.82696E-09,+212.0934E-09
+865.0310E-03,+13.20916E-09,+269.0802E-09
+875.0440E-03,+12.43576E-09,+91.93898E-09
+885.0722E-03,+10.76512E-09,-282.6739E-09
+895.1198E-03,+9.933906E-09,-444.7203E-09
+905.1153E-03,+10.08943E-09,-312.6974E-09
+915.1532E-03,+10.50404E-09,-45.92228E-09
+925.1638E-03,+10.53059E-09,+121.5487E-09
+935.1971E-03,+10.40809E-09,+150.7139E-09
+945.2444E-03,+10.47547E-09,-12.52937E-09
+955.2355E-03,+10.67679E-09,-326.3178E-09
+965.0227E-03,+10.53139E-09,-483.2468E-09
+975.0648E-03,+10.20477E-09,-491.6487E-09
+985.0714E-03,+10.51194E-09,-356.4921E-09
+995.1072E-03,+11.93484E-09,-159.0357E-09
+1.005143E+00,+13.28704E-09,-104.1594E-09
+1.015157E+00,+13.58467E-09,-264.5798E-09
+1.025205E+00,+13.36008E-09,-545.5323E-09
+1.035219E+00,+13.38332E-09,-672.2861E-09
+1.045019E+00,+13.71205E-09,-671.8874E-09
+1.055058E+00,+13.52995E-09,-524.6773E-09
+1.065066E+00,+12.79679E-09,-367.6043E-09
+1.075085E+00,+12.94056E-09,-188.8695E-09
+1.085127E+00,+14.27956E-09,-8.299827E-09
+1.095155E+00,+15.20270E-09,+56.73123E-09
+1.105171E+00,+14.89095E-09,-162.1361E-09
+1.115217E+00,+14.10093E-09,-528.1067E-09
+1.125230E+00,+13.40239E-09,-908.1955E-09
+1.135038E+00,+12.95343E-09,-983.9678E-09
+1.145066E+00,+12.18118E-09,-740.9440E-09
+1.155078E+00,+11.03319E-09,-335.5303E-09
+1.165122E+00,+10.60599E-09,-180.6564E-09
+1.175139E+00,+10.89433E-09,-277.6899E-09
+1.185191E+00,+10.85710E-09,-388.1607E-09
+1.195225E+00,+10.00271E-09,-391.2840E-09
+1.205227E+00,+8.953040E-09,-369.2036E-09
+1.215044E+00,+8.151509E-09,-283.6084E-09
+1.225075E+00,+6.878647E-09,-211.0443E-09
+1.235078E+00,+5.397172E-09,-207.2983E-09
+1.245109E+00,+4.043784E-09,-420.4912E-09
+1.255095E+00,+4.271308E-09,-626.8111E-09
+1.265107E+00,+5.755103E-09,-784.5821E-09
+1.275133E+00,+6.523930E-09,-676.1418E-09
+1.285134E+00,+6.986303E-09,-184.8707E-09
+1.295162E+00,+7.542805E-09,+53.63655E-09
+1.305189E+00,+8.885003E-09,-15.75470E-09
+1.315185E+00,+9.494654E-09,-260.4256E-09
+1.325191E+00,+9.335290E-09,-748.0764E-09
+1.335218E+00,+9.412690E-09,-977.3464E-09
+1.345017E+00,+10.36345E-09,-1.095490E-06
+1.355063E+00,+11.13314E-09,-920.5962E-09
+1.365061E+00,+10.74739E-09,-553.1054E-09
+1.375058E+00,+9.698050E-09,-397.8567E-09
+1.385092E+00,+9.620647E-09,-447.6061E-09
+1.395172E+00,+10.57467E-09,-604.4112E-09
+1.405217E+00,+11.34777E-09,-654.8367E-09
+1.415023E+00,+11.16929E-09,-343.6995E-09
+1.425067E+00,+10.71427E-09,+49.94392E-09
+1.435102E+00,+10.93840E-09,+48.15388E-09
+1.445122E+00,+11.28022E-09,-425.9634E-09
+1.455124E+00,+11.15907E-09,-1.118753E-06
+1.465153E+00,+10.65181E-09,-1.481091E-06
+1.475151E+00,+10.21562E-09,-1.553020E-06
+1.485160E+00,+10.06627E-09,-1.384359E-06
+1.495191E+00,+9.607686E-09,-1.033664E-06
+1.505180E+00,+9.515846E-09,-752.3346E-09
+1.515206E+00,+10.71129E-09,-689.4131E-09
+1.525014E+00,+12.81888E-09,-567.7118E-09
+1.535017E+00,+14.78960E-09,-329.9246E-09
+1.545047E+00,+15.40055E-09,-157.7845E-09
+1.555021E+00,+15.06712E-09,-383.8616E-09
+1.565033E+00,+14.42047E-09,-946.3301E-09
+1.575060E+00,+13.40527E-09,-1.222401E-06
+1.585057E+00,+11.86489E-09,-962.7820E-09
+1.595084E+00,+10.20689E-09,-504.6348E-09
+1.605111E+00,+9.693991E-09,-329.3724E-09
+1.615106E+00,+10.40777E-09,-536.0947E-09
+1.625113E+00,+11.29617E-09,-940.5546E-09
+1.635144E+00,+11.49002E-09,-1.058620E-06
+1.645164E+00,+11.60135E-09,-931.4585E-09
+1.655195E+00,+12.05551E-09,-1.067197E-06
+1.665191E+00,+12.21712E-09,-1.273650E-06
+1.675207E+00,+11.64886E-09,-1.352446E-06
+1.685035E+00,+10.98832E-09,-1.130681E-06
+1.695056E+00,+10.75635E-09,-710.0678E-09
+1.705047E+00,+10.90061E-09,-590.9691E-09
+1.715083E+00,+10.14446E-09,-663.9290E-09
+1.725082E+00,+8.788500E-09,-644.4349E-09
+1.735096E+00,+7.279118E-09,-413.3377E-09
+1.745129E+00,+7.043318E-09,-377.2850E-09
+1.755114E+00,+7.047368E-09,-634.8686E-09
+1.765139E+00,+6.860202E-09,-989.1311E-09
+1.775138E+00,+6.618408E-09,-1.114193E-06
+1.785158E+00,+7.433680E-09,-964.7189E-09
+1.795184E+00,+8.354047E-09,-836.0500E-09
+1.805121E+00,+8.408949E-09,-829.6175E-09
+1.815141E+00,+7.848874E-09,-998.1242E-09
+1.825172E+00,+7.970292E-09,-1.219838E-06
+1.835181E+00,+9.270519E-09,-1.353694E-06
+1.845213E+00,+10.46845E-09,-1.187635E-06
+1.855020E+00,+10.90338E-09,-870.4720E-09
+1.865021E+00,+11.21035E-09,-710.8393E-09
+1.875058E+00,+12.04254E-09,-859.1691E-09
+1.885093E+00,+12.78389E-09,-971.2220E-09
+1.895122E+00,+13.04437E-09,-994.9885E-09
+1.905149E+00,+13.12626E-09,-955.2441E-09
+1.915148E+00,+13.40076E-09,-953.2204E-09
+1.925164E+00,+13.65545E-09,-933.3688E-09
+1.935197E+00,+12.73222E-09,-769.5609E-09
+1.945214E+00,+11.29015E-09,-635.6745E-09
+1.955211E+00,+9.852324E-09,-695.1437E-09
+1.965236E+00,+9.459281E-09,-906.1031E-09
+1.975234E+00,+8.929343E-09,-1.089944E-06
+1.985027E+00,+7.538712E-09,-1.116291E-06
+1.995047E+00,+6.148191E-09,-1.185557E-06
+2.005105E+00,+5.926207E-09,-1.051406E-06
+2.015198E+00,+6.598247E-09,-773.7513E-09
+2.025036E+00,+6.951000E-09,-559.2642E-09
+2.035054E+00,+6.552262E-09,-461.4363E-09
+2.045087E+00,+6.253750E-09,-533.5866E-09
+2.055070E+00,+6.671507E-09,-770.1350E-09
+2.065097E+00,+7.144377E-09,-994.0462E-09
+2.075095E+00,+7.573058E-09,-1.077934E-06
+2.085110E+00,+8.505621E-09,-997.1228E-09
+2.095147E+00,+9.826760E-09,-905.9735E-09
+2.105141E+00,+10.90415E-09,-852.9463E-09
+2.115168E+00,+10.85065E-09,-731.0973E-09
+2.125202E+00,+10.38747E-09,-806.4871E-09
+2.135200E+00,+10.80596E-09,-784.4525E-09
+2.145018E+00,+12.04162E-09,-807.3454E-09
+2.155077E+00,+12.82322E-09,-835.7057E-09
+2.165109E+00,+12.64056E-09,-1.048894E-06
+2.175147E+00,+12.32326E-09,-1.401151E-06
+2.185155E+00,+12.60073E-09,-1.520244E-06
+2.195183E+00,+12.84263E-09,-1.348752E-06
+2.205220E+00,+12.12518E-09,-1.051729E-06
+2.215021E+00,+10.71289E-09,-761.0445E-09
+2.225035E+00,+9.886427E-09,-694.6202E-09
+2.235062E+00,+9.798287E-09,-698.7849E-09
+2.245076E+00,+9.781617E-09,-653.0190E-09
+2.255205E+00,+9.659934E-09,-687.9149E-09
+2.265234E+00,+9.783815E-09,-738.5578E-09
+2.275022E+00,+10.14309E-09,-908.2174E-09
+2.285051E+00,+9.937690E-09,-996.3608E-09
+2.295064E+00,+8.936009E-09,-973.2914E-09
+2.305067E+00,+8.049297E-09,-893.4441E-09
+2.315114E+00,+8.537340E-09,-1.106945E-06
+2.325139E+00,+9.702113E-09,-1.463629E-06
+2.335173E+00,+10.34821E-09,-1.705485E-06
+2.345216E+00,+10.22935E-09,-1.556753E-06
+2.355205E+00,+10.03279E-09,-1.162081E-06
+2.365224E+00,+9.733014E-09,-774.3740E-09
+2.375031E+00,+9.060479E-09,-678.4754E-09
+2.385037E+00,+8.135854E-09,-808.4688E-09
+2.395071E+00,+8.283436E-09,-870.4700E-09
+2.405064E+00,+9.625543E-09,-913.5333E-09
+2.415099E+00,+11.23032E-09,-1.012471E-06
+2.425144E+00,+11.90540E-09,-1.157663E-06
+2.435178E+00,+12.14394E-09,-1.229805E-06
+2.445206E+00,+12.59205E-09,-1.105271E-06
+2.455234E+00,+13.28691E-09,-868.9318E-09
+2.465235E+00,+13.23803E-09,-710.7296E-09
+2.475243E+00,+11.92138E-09,-638.6309E-09
+2.485037E+00,+10.42952E-09,-804.3051E-09
+2.495057E+00,+9.456080E-09,-1.145029E-06
+2.505092E+00,+8.945218E-09,-1.501381E-06
+2.515080E+00,+8.453640E-09,-1.417430E-06
+2.525071E+00,+8.580021E-09,-1.012062E-06
+2.535101E+00,+9.851151E-09,-759.8181E-09
+2.545121E+00,+11.13133E-09,-734.4666E-09
+2.555127E+00,+11.47606E-09,-654.7385E-09
+2.565158E+00,+11.09196E-09,-586.0767E-09
+2.575181E+00,+10.82919E-09,-732.9140E-09
+2.585199E+00,+10.75183E-09,-1.067512E-06
+2.595031E+00,+10.29311E-09,-1.342872E-06
+2.605082E+00,+9.142367E-09,-1.335424E-06
+2.615127E+00,+8.701385E-09,-1.033372E-06
+2.625160E+00,+9.353029E-09,-819.0460E-09
+2.635195E+00,+10.09167E-09,-732.9149E-09
+2.645236E+00,+9.856526E-09,-706.7061E-09
+2.655228E+00,+9.228741E-09,-743.3119E-09
+2.665018E+00,+9.102153E-09,-914.0521E-09
+2.675052E+00,+9.743145E-09,-1.119109E-06
+2.685050E+00,+10.16305E-09,-1.189047E-06
+2.695073E+00,+10.37882E-09,-1.165401E-06
+2.705105E+00,+10.74944E-09,-986.8203E-09
+2.715113E+00,+11.74429E-09,-772.8911E-09
+2.725150E+00,+12.11289E-09,-738.0658E-09
+2.735138E+00,+11.10331E-09,-862.3057E-09
+2.745193E+00,+9.626153E-09,-1.129452E-06
+2.755231E+00,+8.814200E-09,-1.236704E-06
+2.765230E+00,+8.752696E-09,-1.145827E-06
+2.775239E+00,+8.610925E-09,-982.6069E-09
+2.785038E+00,+8.462895E-09,-1.001116E-06
+2.795053E+00,+9.090393E-09,-1.257775E-06
+2.805080E+00,+10.52718E-09,-1.478501E-06
+2.815098E+00,+11.59663E-09,-1.344963E-06
+2.825104E+00,+11.76533E-09,-1.022182E-06
+2.835135E+00,+11.58541E-09,-920.8412E-09
+2.845164E+00,+11.69412E-09,-904.2607E-09
+2.855170E+00,+11.74701E-09,-910.6618E-09
+2.865195E+00,+11.40094E-09,-862.6337E-09
+2.875195E+00,+10.86949E-09,-917.8515E-09
+2.885204E+00,+10.60110E-09,-1.068330E-06
+2.895028E+00,+10.52258E-09,-1.176164E-06
+2.905042E+00,+9.640175E-09,-1.058973E-06
+2.915069E+00,+8.335062E-09,-911.7699E-09
+2.925072E+00,+7.185013E-09,-941.4044E-09
+2.935095E+00,+7.299163E-09,-1.170166E-06
+2.945132E+00,+7.958560E-09,-1.276077E-06
+2.955114E+00,+8.442705E-09,-1.201600E-06
+2.965124E+00,+8.985170E-09,-958.6478E-09
+2.975152E+00,+9.830302E-09,-824.2588E-09
+2.985146E+00,+10.57251E-09,-762.2099E-09
+2.995173E+00,+10.67299E-09,-810.0329E-09
+3.005204E+00,+10.14836E-09,-844.3699E-09
+3.015208E+00,+9.872183E-09,-844.7219E-09
+3.025026E+00,+10.11272E-09,-915.9938E-09
+3.035083E+00,+10.33055E-09,-1.181397E-06
+3.045118E+00,+10.00866E-09,-1.588570E-06
+3.055146E+00,+9.810128E-09,-1.604821E-06
+3.065153E+00,+9.986843E-09,-1.366637E-06
+3.075171E+00,+9.863276E-09,-1.136117E-06
+3.085209E+00,+8.724269E-09,-973.0101E-09
+3.095229E+00,+7.809382E-09,-889.7486E-09
+3.105230E+00,+8.322021E-09,-920.2290E-09
+3.115029E+00,+9.640859E-09,-1.101666E-06
+3.125037E+00,+10.62342E-09,-1.290394E-06
+3.135067E+00,+10.31292E-09,-1.183900E-06
+3.145090E+00,+10.05629E-09,-979.6314E-09
+3.155100E+00,+10.64043E-09,-923.2760E-09
+3.165130E+00,+11.59104E-09,-963.9064E-09
+3.175141E+00,+12.15026E-09,-1.067516E-06
+3.185187E+00,+12.39520E-09,-1.107944E-06
+3.195222E+00,+12.86123E-09,-1.039076E-06
+3.205207E+00,+13.20806E-09,-1.004215E-06
+3.215220E+00,+12.74707E-09,-995.8887E-09
+3.225020E+00,+11.47156E-09,-1.174336E-06
+3.235034E+00,+10.69721E-09,-1.467809E-06
+3.245100E+00,+10.92059E-09,-1.787654E-06
+3.255121E+00,+10.97077E-09,-1.842961E-06
+3.265121E+00,+9.770811E-09,-1.355379E-06
+3.275124E+00,+8.309962E-09,-722.0955E-09
+3.285086E+00,+7.436553E-09,-313.8056E-09
+3.295073E+00,+7.409398E-09,-418.6631E-09
+3.305062E+00,+7.651665E-09,-858.6941E-09
+3.315024E+00,+8.214566E-09,-1.134870E-06
+3.325231E+00,+9.979712E-09,-1.173705E-06
+3.335215E+00,+11.56605E-09,-953.5122E-09
+3.345192E+00,+12.40254E-09,-938.2496E-09
+3.355181E+00,+11.75306E-09,-1.245577E-06
+3.365147E+00,+10.50184E-09,-1.587898E-06
+3.375116E+00,+9.590161E-09,-1.605516E-06
+3.385113E+00,+8.645683E-09,-1.189785E-06
+3.395108E+00,+7.388540E-09,-772.2607E-09
+3.405086E+00,+6.100900E-09,-567.5707E-09
+3.415075E+00,+6.175334E-09,-772.7108E-09
+3.425069E+00,+7.077288E-09,-1.139454E-06
+3.435055E+00,+7.282544E-09,-1.233460E-06
+3.445030E+00,+6.818117E-09,-1.257243E-06
+3.455179E+00,+6.732134E-09,-1.174467E-06
+3.465170E+00,+7.530577E-09,-1.015452E-06
+3.475132E+00,+8.753705E-09,-806.9449E-09
+3.485097E+00,+9.367216E-09,-659.4944E-09
+3.495084E+00,+9.892511E-09,-466.7139E-09
+3.505025E+00,+10.60522E-09,-458.0584E-09
+3.515225E+00,+11.85146E-09,-653.6465E-09
+3.525206E+00,+12.25580E-09,-968.1826E-09
+3.535155E+00,+12.24282E-09,-1.362939E-06
+3.545139E+00,+12.38004E-09,-1.561580E-06
+3.555082E+00,+12.43896E-09,-1.238429E-06
+3.565059E+00,+11.51146E-09,-856.6428E-09
+3.575048E+00,+9.163140E-09,-664.6691E-09
+3.585227E+00,+7.354481E-09,-938.9362E-09
+3.595217E+00,+6.449183E-09,-1.400476E-06
+3.605214E+00,+6.270850E-09,-1.462572E-06
+3.615174E+00,+5.921630E-09,-1.167733E-06
+3.625144E+00,+5.303400E-09,-842.6066E-09
+3.635132E+00,+5.184856E-09,-853.5843E-09
+3.645129E+00,+5.680703E-09,-1.148108E-06
+3.655139E+00,+6.322962E-09,-1.443884E-06
+3.665108E+00,+6.952233E-09,-1.448686E-06
+3.675077E+00,+8.319750E-09,-1.190068E-06
+3.685060E+00,+9.762609E-09,-1.155354E-06
+3.695042E+00,+11.00853E-09,-1.199713E-06
+3.705240E+00,+11.16584E-09,-1.043502E-06
+3.715222E+00,+11.26853E-09,-746.0871E-09
+3.725183E+00,+11.79428E-09,-758.9998E-09
+3.735163E+00,+12.39153E-09,-1.104081E-06
+3.745156E+00,+12.45267E-09,-1.318268E-06
+3.755102E+00,+12.01308E-09,-1.320485E-06
+3.765090E+00,+12.13087E-09,-984.6650E-09
+3.775053E+00,+13.04224E-09,-634.7790E-09
+3.785016E+00,+13.90626E-09,-335.3128E-09
+3.795223E+00,+14.21731E-09,-560.7548E-09
+3.805157E+00,+14.50359E-09,-929.1601E-09
+3.815144E+00,+15.15546E-09,-1.291123E-06
+3.825128E+00,+15.58824E-09,-1.457061E-06
+3.835076E+00,+15.16074E-09,-1.470643E-06
+3.845056E+00,+13.90528E-09,-1.534272E-06
+3.855043E+00,+12.71876E-09,-1.400192E-06
+3.865234E+00,+11.84476E-09,-1.247798E-06
+3.875223E+00,+10.42844E-09,-1.168673E-06
+3.885186E+00,+9.082890E-09,-1.097598E-06
+3.895221E+00,+7.937557E-09,-924.1791E-09
+3.905029E+00,+8.020500E-09,-817.7729E-09
+3.915047E+00,+8.552328E-09,-891.8257E-09
+3.925063E+00,+8.493716E-09,-1.050017E-06
+3.935094E+00,+8.174489E-09,-1.176406E-06
+3.945130E+00,+8.193991E-09,-1.154050E-06
+3.955148E+00,+7.969579E-09,-1.021001E-06
+3.965182E+00,+6.892777E-09,-1.018365E-06
+3.975183E+00,+5.377719E-09,-1.152860E-06
+3.985221E+00,+4.930046E-09,-1.188131E-06
+3.995034E+00,+5.787367E-09,-1.085262E-06
+4.005028E+00,+7.279983E-09,-892.8814E-09
+4.015052E+00,+8.529364E-09,-739.7490E-09
+4.025063E+00,+9.831775E-09,-735.6034E-09
+4.035104E+00,+11.53456E-09,-860.1904E-09
+4.045131E+00,+12.98694E-09,-1.120397E-06
+4.055117E+00,+13.78434E-09,-1.269762E-06
+4.065142E+00,+14.30370E-09,-1.169980E-06
+4.075138E+00,+14.58206E-09,-1.055949E-06
+4.085148E+00,+14.90575E-09,-1.020899E-06
+4.095205E+00,+14.30645E-09,-989.8768E-09
+4.105020E+00,+12.85620E-09,-881.7997E-09
+4.115057E+00,+11.61510E-09,-857.6851E-09
+4.125093E+00,+11.11288E-09,-1.156763E-06
+4.135094E+00,+10.77484E-09,-1.581591E-06
+4.145115E+00,+9.678732E-09,-1.916773E-06
+4.155143E+00,+8.329731E-09,-1.814133E-06
+4.165149E+00,+7.679017E-09,-1.290273E-06
+4.175191E+00,+7.882818E-09,-692.2941E-09
+4.185196E+00,+8.341460E-09,-267.3254E-09
+4.195218E+00,+8.752245E-09,-167.5510E-09
+4.205243E+00,+9.697313E-09,-536.8548E-09
+4.215242E+00,+11.17409E-09,-1.021681E-06
+4.225022E+00,+12.18068E-09,-1.437716E-06
+4.235047E+00,+12.16047E-09,-1.413205E-06
+4.245079E+00,+11.79941E-09,-1.166907E-06
+4.255111E+00,+11.81705E-09,-988.7218E-09
+4.265147E+00,+11.62608E-09,-1.108603E-06
+4.275153E+00,+10.52948E-09,-1.398730E-06
+4.285182E+00,+9.038929E-09,-1.615741E-06
+4.295204E+00,+8.218075E-09,-1.517946E-06
+4.305207E+00,+8.418284E-09,-1.005075E-06
+4.315245E+00,+8.818053E-09,-535.4290E-09
+4.325015E+00,+8.970577E-09,-451.9596E-09
+4.335025E+00,+9.334149E-09,-997.2077E-09
+4.345058E+00,+9.908835E-09,-1.697146E-06
+4.355042E+00,+9.983682E-09,-2.017118E-06
+4.365057E+00,+9.342805E-09,-1.732605E-06
+4.375088E+00,+8.855205E-09,-1.108151E-06
+4.385087E+00,+9.308668E-09,-757.2604E-09
+4.395143E+00,+10.42503E-09,-921.8283E-09
+4.405161E+00,+10.67146E-09,-1.150145E-06
+4.415194E+00,+9.968017E-09,-1.155699E-06
+4.425240E+00,+9.852858E-09,-906.4599E-09
+4.435036E+00,+10.45902E-09,-609.4533E-09
+4.445087E+00,+10.86194E-09,-556.4728E-09
+4.455141E+00,+10.47250E-09,-777.8368E-09
+4.465146E+00,+9.882235E-09,-1.001743E-06
+4.475157E+00,+10.06202E-09,-1.262682E-06
+4.485204E+00,+10.58452E-09,-1.310779E-06
+4.495240E+00,+10.99164E-09,-1.200282E-06
+4.505039E+00,+10.70647E-09,-997.6520E-09
+4.515041E+00,+10.33342E-09,-875.0802E-09
+4.525051E+00,+10.13397E-09,-1.019949E-06
+4.535079E+00,+9.727362E-09,-1.182191E-06
+4.545116E+00,+8.806233E-09,-1.287577E-06
+4.555147E+00,+8.341046E-09,-1.185796E-06
+4.565180E+00,+9.170130E-09,-1.149124E-06
+4.575197E+00,+10.47754E-09,-1.068612E-06
+4.585242E+00,+11.22593E-09,-985.3735E-09
+4.595040E+00,+11.11104E-09,-997.0541E-09
+4.605027E+00,+10.97607E-09,-1.058415E-06
+4.615054E+00,+10.69350E-09,-1.171085E-06
+4.625057E+00,+9.919638E-09,-1.276630E-06
+4.635079E+00,+8.537246E-09,-1.330333E-06
+4.645110E+00,+8.410797E-09,-1.255755E-06
+4.655087E+00,+9.747535E-09,-1.148203E-06
+4.665099E+00,+11.20336E-09,-1.261937E-06
+4.675128E+00,+11.80032E-09,-1.544858E-06
+4.685126E+00,+11.81009E-09,-1.564910E-06
+4.695148E+00,+11.70482E-09,-1.254948E-06
+4.705180E+00,+11.04231E-09,-904.0804E-09
+4.715193E+00,+9.022227E-09,-694.2844E-09
+4.725227E+00,+6.910256E-09,-695.9801E-09
+4.735042E+00,+6.261427E-09,-822.5975E-09
+4.745077E+00,+7.880671E-09,-1.035969E-06
+4.755118E+00,+9.880988E-09,-1.202628E-06
+4.765126E+00,+11.54665E-09,-1.430137E-06
+4.775139E+00,+12.66438E-09,-1.538257E-06
+4.785168E+00,+13.65274E-09,-1.514111E-06
+4.795183E+00,+13.93460E-09,-1.438154E-06
+4.805223E+00,+13.30482E-09,-1.269706E-06
+4.815023E+00,+12.89082E-09,-1.206027E-06
+4.825037E+00,+13.39620E-09,-946.6306E-09
+4.835068E+00,+14.29989E-09,-691.9709E-09
+4.845096E+00,+15.09862E-09,-499.2028E-09
+4.855107E+00,+14.67074E-09,-622.3612E-09
+4.865136E+00,+13.61771E-09,-963.5029E-09
+4.875139E+00,+13.12391E-09,-1.134495E-06
+4.885134E+00,+12.49872E-09,-1.294008E-06
+4.895166E+00,+11.77349E-09,-1.296575E-06
+4.905089E+00,+10.79326E-09,-1.105419E-06
+4.915120E+00,+10.77576E-09,-917.4233E-09
+4.925099E+00,+11.17247E-09,-764.2136E-09
+4.935116E+00,+11.00323E-09,-735.3821E-09
+4.945147E+00,+10.36417E-09,-899.1242E-09
+4.955132E+00,+10.25984E-09,-1.094978E-06
+4.965154E+00,+11.13246E-09,-1.362236E-06
+4.975192E+00,+11.71386E-09,-1.387528E-06
+4.985187E+00,+11.71072E-09,-1.401206E-06
+4.995209E+00,+11.59152E-09,-1.432211E-06
+5.005234E+00,+11.93343E-09,-1.352643E-06
+5.015238E+00,+12.19166E-09,-1.230115E-06
+5.025048E+00,+11.55065E-09,-1.196964E-06
+5.035056E+00,+10.70629E-09,-1.232995E-06
+5.045072E+00,+9.939013E-09,-1.385728E-06
+5.055093E+00,+10.14531E-09,-1.357780E-06
+5.065090E+00,+10.28283E-09,-1.231426E-06
+5.075096E+00,+9.862082E-09,-1.179278E-06
+5.085121E+00,+9.523594E-09,-1.116183E-06
+5.095120E+00,+9.956154E-09,-941.0525E-09
+5.105056E+00,+10.84882E-09,-704.4468E-09
+5.115068E+00,+10.66316E-09,-691.4969E-09
+5.125054E+00,+9.800372E-09,-1.009548E-06
+5.135083E+00,+9.366958E-09,-1.362710E-06
+5.145123E+00,+9.301960E-09,-1.628354E-06
+5.155158E+00,+9.216337E-09,-1.473870E-06
+5.165198E+00,+8.626268E-09,-1.106439E-06
+5.175233E+00,+8.454788E-09,-871.7108E-09
+5.185024E+00,+8.964531E-09,-883.2970E-09
+5.195054E+00,+9.268516E-09,-858.9964E-09
+5.205042E+00,+8.822066E-09,-677.0659E-09
+5.215083E+00,+8.177107E-09,-603.7569E-09
+5.225124E+00,+8.323236E-09,-843.0519E-09
+5.235128E+00,+8.753923E-09,-1.231277E-06
+5.245164E+00,+8.326807E-09,-1.485931E-06
+5.255164E+00,+7.500395E-09,-1.369942E-06
+5.265213E+00,+6.775359E-09,-1.032822E-06
+5.275244E+00,+6.729811E-09,-977.2024E-09
+5.285240E+00,+6.461449E-09,-994.9455E-09
+5.295031E+00,+5.698971E-09,-1.031768E-06
+5.305071E+00,+5.009752E-09,-984.0890E-09
+5.315099E+00,+5.344264E-09,-903.5111E-09
+5.325111E+00,+6.675240E-09,-810.4449E-09
+5.335139E+00,+7.213697E-09,-752.0209E-09
+5.345160E+00,+7.521463E-09,-821.2252E-09
+5.355194E+00,+8.141817E-09,-1.099417E-06
+5.365196E+00,+8.948275E-09,-1.731190E-06
+5.375193E+00,+9.066528E-09,-1.963766E-06
+5.385225E+00,+8.480581E-09,-1.554217E-06
+5.395242E+00,+8.303707E-09,-1.072012E-06
+5.405180E+00,+8.774570E-09,-689.6391E-09
+5.415215E+00,+9.300942E-09,-823.3615E-09
+5.425225E+00,+9.101977E-09,-1.197180E-06
+5.435017E+00,+8.894748E-09,-1.429775E-06
+5.445050E+00,+9.658146E-09,-1.451471E-06
+5.455048E+00,+10.57964E-09,-1.341488E-06
+5.465081E+00,+11.22419E-09,-1.224059E-06
+5.475077E+00,+11.03784E-09,-1.190412E-06
+5.485075E+00,+10.61567E-09,-1.028399E-06
+5.495109E+00,+10.86869E-09,-976.3575E-09
+5.505242E+00,+10.73270E-09,-1.023059E-06
+5.515028E+00,+10.02216E-09,-1.101670E-06
+5.525055E+00,+8.713902E-09,-1.331754E-06
+5.535237E+00,+8.554521E-09,-1.325098E-06
+5.545240E+00,+8.736959E-09,-1.031133E-06
+5.555217E+00,+8.468504E-09,-880.7708E-09
+5.565235E+00,+7.609247E-09,-573.4768E-09
+5.575033E+00,+7.714466E-09,-604.7125E-09
+5.585028E+00,+9.128119E-09,-910.4872E-09
+5.595033E+00,+9.439066E-09,-1.155923E-06
+5.605063E+00,+8.039330E-09,-1.496577E-06
+5.615082E+00,+7.317540E-09,-1.483032E-06
+5.625104E+00,+6.467632E-09,-1.134106E-06
+5.635133E+00,+6.388224E-09,-1.006443E-06
+5.645127E+00,+6.319386E-09,-969.0772E-09
+5.655154E+00,+6.681634E-09,-1.040102E-06
+5.665159E+00,+8.592361E-09,-988.2432E-09
+5.675173E+00,+9.903173E-09,-923.6298E-09
+5.685209E+00,+10.23980E-09,-1.171074E-06
+5.695214E+00,+9.475372E-09,-1.328331E-06
+5.705226E+00,+8.057245E-09,-1.092959E-06
+5.715025E+00,+8.277797E-09,-897.0147E-09
+5.725015E+00,+9.465476E-09,-818.9564E-09
+5.735028E+00,+9.682871E-09,-982.8577E-09
+5.745059E+00,+9.585134E-09,-1.453168E-06
+5.755046E+00,+9.715595E-09,-1.491714E-06
+5.765077E+00,+9.816826E-09,-1.416123E-06
+5.775077E+00,+9.554697E-09,-1.402558E-06
+5.785083E+00,+9.007847E-09,-1.397936E-06
+5.795114E+00,+9.080154E-09,-1.298813E-06
+5.805124E+00,+9.590625E-09,-984.6450E-09
+5.815167E+00,+9.306174E-09,-937.9692E-09
+5.825226E+00,+7.186443E-09,-1.185316E-06
+5.835036E+00,+6.587890E-09,-1.191764E-06
+5.845068E+00,+6.240473E-09,-839.5501E-09
+5.855103E+00,+6.473187E-09,-793.1586E-09
+5.865109E+00,+6.612417E-09,-1.180574E-06
+5.875139E+00,+6.424163E-09,-1.442192E-06
+5.885141E+00,+6.902551E-09,-1.588862E-06
+5.895178E+00,+7.460097E-09,-1.393214E-06
+5.905239E+00,+8.552025E-09,-861.8680E-09
+5.915033E+00,+8.755111E-09,-804.7342E-09
+5.925068E+00,+10.01291E-09,-907.7158E-09
+5.935109E+00,+10.77016E-09,-881.3439E-09
+5.945098E+00,+12.51900E-09,-797.1868E-09
+5.955106E+00,+12.72423E-09,-888.9161E-09
+5.965150E+00,+13.29363E-09,-1.343387E-06
+5.975173E+00,+13.65291E-09,-1.389087E-06
+5.985155E+00,+15.19826E-09,-1.091393E-06
+5.995120E+00,+15.31431E-09,-997.3469E-09
+6.005094E+00,+13.90255E-09,-909.7338E-09
+6.015082E+00,+13.48582E-09,-937.9568E-09
+6.025064E+00,+12.53038E-09,-1.042643E-06
+6.035064E+00,+12.08813E-09,-1.014808E-06
+6.045092E+00,+9.893193E-09,-1.233602E-06
+6.055097E+00,+9.427662E-09,-1.354313E-06
+6.065133E+00,+9.610328E-09,-1.836689E-06
+6.075141E+00,+9.849146E-09,-1.844698E-06
+6.085157E+00,+10.54525E-09,-1.405349E-06
+6.095182E+00,+10.54914E-09,-1.336658E-06
+6.105175E+00,+11.39102E-09,-1.051047E-06
+6.115198E+00,+11.92013E-09,-960.5075E-09
+6.125232E+00,+13.76278E-09,-693.9679E-09
+6.135218E+00,+13.83589E-09,-704.2370E-09
+6.145231E+00,+14.38336E-09,-1.016745E-06
+6.155031E+00,+14.58340E-09,-1.051322E-06
+6.165027E+00,+15.41524E-09,-1.004477E-06
+6.175062E+00,+15.33948E-09,-1.050340E-06
+6.185059E+00,+14.63841E-09,-1.459497E-06
+6.195029E+00,+14.67123E-09,-1.574070E-06
+6.205019E+00,+14.91589E-09,-1.471256E-06
+6.215232E+00,+14.72975E-09,-1.317490E-06
+6.225225E+00,+12.80519E-09,-757.8593E-09
+6.235890E+00,+12.56148E-09,-745.7076E-09
+6.245232E+00,+11.50614E-09,-1.153743E-06
+6.255027E+00,+10.73004E-09,-1.282203E-06
+6.265079E+00,+8.130238E-09,-1.294141E-06
+6.275113E+00,+6.825368E-09,-1.357565E-06
+6.285163E+00,+5.486886E-09,-1.398772E-06
+6.295187E+00,+5.365104E-09,-1.383133E-06
+6.305213E+00,+5.065990E-09,-1.144043E-06
+6.315021E+00,+4.846294E-09,-1.121236E-06
+6.325021E+00,+4.855536E-09,-1.276859E-06
+6.335033E+00,+4.987755E-09,-1.319494E-06
+6.345067E+00,+4.477688E-09,-912.7541E-09
+6.355075E+00,+4.063352E-09,-672.8325E-09
+6.365093E+00,+4.200853E-09,-406.6029E-09
+6.375121E+00,+5.107522E-09,-558.2190E-09
+6.385114E+00,+7.887449E-09,-1.224488E-06
+6.395140E+00,+8.237782E-09,-1.422694E-06
+6.405144E+00,+7.964548E-09,-1.522203E-06
+6.415176E+00,+7.977866E-09,-1.439457E-06
+6.425217E+00,+8.276356E-09,-1.141646E-06
+6.435206E+00,+8.054441E-09,-975.3647E-09
+6.445224E+00,+6.531235E-09,-720.1043E-09
+6.455026E+00,+6.158676E-09,-694.2730E-09
+6.465045E+00,+7.128426E-09,-879.7016E-09
+6.475095E+00,+7.881833E-09,-1.037936E-06
+6.485123E+00,+8.983322E-09,-1.279665E-06
+6.495137E+00,+9.267887E-09,-1.359143E-06
+6.505194E+00,+10.25509E-09,-1.468427E-06
+6.515233E+00,+10.51233E-09,-1.474681E-06
+6.525061E+00,+10.41766E-09,-1.368358E-06
+6.535133E+00,+10.11445E-09,-1.363033E-06
+6.545186E+00,+10.01773E-09,-1.360593E-06
+6.555195E+00,+10.42729E-09,-1.357528E-06
+6.565222E+00,+11.53285E-09,-1.233804E-06
+6.575223E+00,+11.76636E-09,-1.178785E-06
+6.585015E+00,+12.86790E-09,-1.143752E-06
+6.595052E+00,+13.63439E-09,-1.208639E-06
+6.605053E+00,+14.68619E-09,-1.258149E-06
+6.615092E+00,+14.46114E-09,-1.159857E-06
+6.625094E+00,+13.34451E-09,-985.9973E-09
+6.635102E+00,+12.69556E-09,-928.2446E-09
+6.645166E+00,+11.99836E-09,-1.158610E-06
+6.655193E+00,+11.54949E-09,-1.292473E-06
+6.665214E+00,+10.58256E-09,-1.241384E-06
+6.675014E+00,+10.49737E-09,-1.151355E-06
+6.685022E+00,+10.80585E-09,-1.049915E-06
+6.695056E+00,+10.47500E-09,-1.234449E-06
+6.705207E+00,+8.465044E-09,-1.681310E-06
+6.715223E+00,+7.404449E-09,-1.723810E-06
+6.725020E+00,+7.530667E-09,-1.261650E-06
+6.735018E+00,+8.407698E-09,-983.0475E-09
+6.745040E+00,+10.27893E-09,-915.6418E-09
+6.755071E+00,+10.60189E-09,-1.017289E-06
+6.765075E+00,+10.73710E-09,-1.137609E-06
+6.775088E+00,+10.75296E-09,-1.083604E-06
+6.785112E+00,+10.26140E-09,-1.023240E-06
+6.795107E+00,+9.992511E-09,-990.2410E-09
+6.805143E+00,+10.29676E-09,-1.216484E-06
+6.815189E+00,+10.94563E-09,-1.396883E-06
+6.825213E+00,+12.24368E-09,-1.693052E-06
+6.835243E+00,+12.28994E-09,-1.585578E-06
+6.845242E+00,+11.75259E-09,-1.137607E-06
+6.855015E+00,+11.70136E-09,-909.0605E-09
+6.865042E+00,+12.10743E-09,-904.1748E-09
+6.875042E+00,+12.22754E-09,-1.080348E-06
+6.885060E+00,+11.45090E-09,-1.455875E-06
+6.895097E+00,+11.12825E-09,-1.436135E-06
+6.905112E+00,+11.05439E-09,-1.339801E-06
+6.915142E+00,+11.11276E-09,-1.410235E-06
+6.925117E+00,+10.64831E-09,-1.547076E-06
+6.935111E+00,+10.51653E-09,-1.495667E-06
+6.945140E+00,+11.57117E-09,-1.177156E-06
+6.955139E+00,+12.44501E-09,-1.072842E-06
+6.965166E+00,+13.51093E-09,-1.108177E-06
+6.975198E+00,+13.30352E-09,-1.236882E-06
+6.985193E+00,+12.52389E-09,-1.304630E-06
+6.995202E+00,+12.28440E-09,-1.308130E-06
+7.005233E+00,+11.37690E-09,-1.359305E-06
+7.015022E+00,+10.73730E-09,-1.376519E-06
+7.025051E+00,+9.110864E-09,-1.333921E-06
+7.035064E+00,+8.805516E-09,-1.232495E-06
+7.045083E+00,+8.580863E-09,-933.8742E-09
+7.055127E+00,+8.110640E-09,-890.0738E-09
+7.065155E+00,+5.811468E-09,-1.013684E-06
+7.075161E+00,+5.160977E-09,-1.103460E-06
+7.085185E+00,+5.002003E-09,-1.288624E-06
+7.095181E+00,+5.283820E-09,-1.336855E-06
+7.105196E+00,+6.606590E-09,-1.350705E-06
+7.115232E+00,+7.282847E-09,-1.223008E-06
+7.125249E+00,+9.237477E-09,-883.6985E-09
+7.135059E+00,+9.740793E-09,-848.5355E-09
+7.145049E+00,+9.493691E-09,-1.117864E-06
+7.155052E+00,+8.950921E-09,-1.264658E-06
+7.165086E+00,+8.382160E-09,-1.392262E-06
+7.175099E+00,+8.288725E-09,-1.383063E-06
+7.185144E+00,+7.320107E-09,-1.097399E-06
+7.195171E+00,+6.897358E-09,-955.2593E-09
+7.205168E+00,+6.833261E-09,-754.3907E-09
+7.215197E+00,+7.355952E-09,-696.6773E-09
+7.225231E+00,+8.829439E-09,-655.1772E-09
+7.235051E+00,+9.051468E-09,-694.4504E-09
+7.245086E+00,+9.040900E-09,-992.3677E-09
+7.255092E+00,+9.047767E-09,-1.118208E-06
+7.265104E+00,+8.562226E-09,-1.313631E-06
+7.275136E+00,+8.245382E-09,-1.383921E-06
+7.285145E+00,+7.336840E-09,-1.834767E-06
+7.295162E+00,+7.457884E-09,-1.930418E-06
+7.305190E+00,+9.389207E-09,-1.660979E-06
+7.315236E+00,+9.906219E-09,-1.490705E-06
+7.325064E+00,+10.13090E-09,-922.3252E-09
+7.335093E+00,+9.869988E-09,-895.7282E-09
+7.345098E+00,+9.210397E-09,-1.164507E-06
+7.355131E+00,+8.903056E-09,-1.206288E-06
+7.365133E+00,+7.336650E-09,-948.5283E-09
+7.375143E+00,+6.483011E-09,-762.7516E-09
+7.385168E+00,+6.043410E-09,-801.4022E-09
+7.395192E+00,+6.417426E-09,-1.078243E-06
+7.405241E+00,+6.886390E-09,-1.944786E-06
+7.415048E+00,+6.805067E-09,-2.010064E-06
+7.425072E+00,+6.767282E-09,-1.601222E-06
+7.435108E+00,+7.193981E-09,-1.306014E-06
+7.445127E+00,+7.795088E-09,-1.016644E-06
+7.455119E+00,+7.579495E-09,-1.063290E-06
+7.465146E+00,+6.710870E-09,-1.281895E-06
+7.475138E+00,+6.560807E-09,-1.284315E-06
+7.485146E+00,+6.581586E-09,-1.127303E-06
+7.495172E+00,+6.498531E-09,-1.073502E-06
+7.505118E+00,+6.269790E-09,-1.200630E-06
+7.515187E+00,+6.657231E-09,-1.304805E-06
+7.525229E+00,+8.033687E-09,-1.328710E-06
+7.535188E+00,+8.307031E-09,-1.175710E-06
+7.545208E+00,+7.673203E-09,-744.1292E-09
+7.555203E+00,+7.443571E-09,-730.5985E-09
+7.565232E+00,+7.858464E-09,-1.203529E-06
+7.575034E+00,+8.265528E-09,-1.347057E-06
+7.585036E+00,+8.463633E-09,-1.380107E-06
+7.595043E+00,+8.377127E-09,-1.289992E-06
+7.605072E+00,+9.034037E-09,-1.132505E-06
+7.615091E+00,+9.489938E-09,-1.044188E-06
+7.625115E+00,+10.30426E-09,-834.1418E-09
+7.635139E+00,+10.20314E-09,-743.0640E-09
+7.645136E+00,+9.815888E-09,-863.2460E-09
+7.655168E+00,+9.852132E-09,-1.103940E-06
+7.665172E+00,+9.026344E-09,-1.717997E-06
+7.675201E+00,+7.880741E-09,-1.702959E-06
+7.685017E+00,+5.869460E-09,-973.8923E-09
+7.695037E+00,+6.089261E-09,-581.3923E-09
+7.705060E+00,+8.697032E-09,-619.4039E-09
+7.715095E+00,+9.971252E-09,-1.006467E-06
+7.725083E+00,+10.69030E-09,-1.620071E-06
+7.735110E+00,+10.50612E-09,-1.595381E-06
+7.745142E+00,+10.13894E-09,-1.219331E-06
+7.755131E+00,+9.869782E-09,-1.108585E-06
+7.765167E+00,+8.553764E-09,-1.118601E-06
+7.775169E+00,+8.207794E-09,-1.128036E-06
+7.785177E+00,+8.318334E-09,-1.063700E-06
+7.795208E+00,+8.638692E-09,-1.009819E-06
+7.805213E+00,+8.800470E-09,-809.7572E-09
+7.815018E+00,+8.611111E-09,-819.4867E-09
+7.825047E+00,+9.215252E-09,-1.142999E-06
+7.835207E+00,+9.934734E-09,-1.318544E-06
+7.845221E+00,+11.74435E-09,-1.675295E-06
+7.855021E+00,+11.91958E-09,-1.611928E-06
+7.865017E+00,+11.74237E-09,-1.089979E-06
+7.875055E+00,+11.48361E-09,-915.7744E-09
+7.885098E+00,+10.45169E-09,-886.4021E-09
+7.895121E+00,+9.481702E-09,-1.016543E-06
+7.905149E+00,+7.562909E-09,-1.288793E-06
+7.915164E+00,+7.275225E-09,-1.277990E-06
+7.925202E+00,+7.664445E-09,-1.080907E-06
+7.935020E+00,+7.785072E-09,-1.049385E-06
+7.945059E+00,+7.455041E-09,-1.205237E-06
+7.955092E+00,+7.316191E-09,-1.351804E-06
+7.965124E+00,+7.555453E-09,-1.497534E-06
+7.975127E+00,+7.717484E-09,-1.445868E-06
+7.985154E+00,+7.713272E-09,-1.045401E-06
+7.995156E+00,+7.700569E-09,-989.8739E-09
+8.005169E+00,+8.854504E-09,-1.124066E-06
+8.015199E+00,+9.205382E-09,-1.181239E-06
+8.025233E+00,+8.487774E-09,-1.010655E-06
+8.035207E+00,+7.865114E-09,-924.3842E-09
+8.045189E+00,+7.763659E-09,-968.7653E-09
+8.055143E+00,+8.339589E-09,-1.066422E-06
+8.065118E+00,+11.01527E-09,-1.343947E-06
+8.075110E+00,+11.46881E-09,-1.313213E-06
+8.085067E+00,+12.05187E-09,-1.061799E-06
+8.095057E+00,+12.15394E-09,-1.067350E-06
+8.105239E+00,+12.78967E-09,-1.446356E-06
+8.115215E+00,+12.94685E-09,-1.558892E-06
+8.125202E+00,+12.78854E-09,-1.543825E-06
+8.135144E+00,+12.62411E-09,-1.445087E-06
+8.145140E+00,+11.79923E-09,-1.363259E-06
+8.155149E+00,+11.05071E-09,-1.451766E-06
+8.165109E+00,+7.786809E-09,-1.448865E-06
+8.175101E+00,+6.694929E-09,-1.298816E-06
+8.185100E+00,+5.881101E-09,-691.7314E-09
+8.195081E+00,+6.003490E-09,-469.6350E-09
+8.205096E+00,+5.920821E-09,-451.9387E-09
+8.215129E+00,+5.983082E-09,-638.6433E-09
+8.225146E+00,+7.864805E-09,-1.321364E-06
+8.235178E+00,+9.206286E-09,-1.564075E-06
+8.245203E+00,+11.18802E-09,-1.879668E-06
+8.255213E+00,+11.34912E-09,-1.838800E-06
+8.265244E+00,+10.99942E-09,-1.437708E-06
+8.275029E+00,+10.93413E-09,-1.266536E-06
+8.285077E+00,+10.79964E-09,-1.026253E-06
+8.295086E+00,+10.80971E-09,-1.043391E-06
+8.305103E+00,+10.93409E-09,-1.007306E-06
+8.315165E+00,+11.21030E-09,-989.3618E-09
+8.325226E+00,+11.90876E-09,-1.067132E-06
+8.335233E+00,+11.76730E-09,-1.091658E-06
+8.345023E+00,+10.64632E-09,-1.285380E-06
+8.355237E+00,+10.47386E-09,-1.355109E-06
+8.365028E+00,+11.10901E-09,-1.235910E-06
+8.375060E+00,+11.44935E-09,-1.159763E-06
+8.385069E+00,+11.39843E-09,-973.6081E-09
+8.395107E+00,+11.61642E-09,-937.5087E-09
+8.405067E+00,+13.03670E-09,-901.0401E-09
+8.415095E+00,+13.80738E-09,-851.6684E-09
+8.425138E+00,+13.64969E-09,-930.0271E-09
+8.435154E+00,+12.86891E-09,-890.4458E-09
+8.445179E+00,+11.79628E-09,-890.8768E-09
+8.455215E+00,+11.80783E-09,-1.083138E-06
+8.465213E+00,+12.27261E-09,-1.555729E-06
+8.475221E+00,+12.49585E-09,-1.677399E-06
+8.485044E+00,+13.17880E-09,-1.383252E-06
+8.495067E+00,+13.75062E-09,-1.079616E-06
+8.505090E+00,+14.15088E-09,-839.5443E-09
+8.515123E+00,+13.64611E-09,-899.4055E-09
+8.525126E+00,+12.30753E-09,-1.266334E-06
+8.535147E+00,+12.14569E-09,-1.461854E-06
+8.545195E+00,+12.18913E-09,-1.682856E-06
+8.555234E+00,+11.73436E-09,-1.620964E-06
+8.565034E+00,+9.856193E-09,-1.143833E-06
+8.575034E+00,+9.062380E-09,-899.2510E-09
+8.585041E+00,+8.858045E-09,-802.9156E-09
+8.595065E+00,+9.243299E-09,-880.5161E-09
+8.605220E+00,+10.15153E-09,-1.271846E-06
+8.615231E+00,+11.04319E-09,-1.347727E-06
+8.625223E+00,+13.12147E-09,-1.204650E-06
+8.635244E+00,+14.58148E-09,-1.023021E-06
+8.645041E+00,+15.07993E-09,-774.0069E-09
+8.655021E+00,+14.53633E-09,-863.1049E-09
+8.665031E+00,+13.52440E-09,-1.242832E-06
+8.675058E+00,+13.07151E-09,-1.469587E-06
+8.685062E+00,+12.34758E-09,-1.760116E-06
+8.695091E+00,+11.54947E-09,-1.869862E-06
+8.705124E+00,+11.57471E-09,-1.847622E-06
+8.715124E+00,+12.16717E-09,-1.765250E-06
+8.725150E+00,+13.14611E-09,-1.217590E-06
+8.735136E+00,+12.88805E-09,-946.6362E-09
+8.745164E+00,+11.82156E-09,-673.0118E-09
+8.755202E+00,+11.64165E-09,-784.7166E-09
+8.765200E+00,+12.07085E-09,-1.071230E-06
+8.775211E+00,+12.06786E-09,-1.117840E-06
+8.785029E+00,+11.32733E-09,-1.131542E-06
+8.795051E+00,+10.99739E-09,-1.160369E-06
+8.805083E+00,+11.51290E-09,-1.412321E-06
+8.815115E+00,+11.82757E-09,-1.527604E-06
+8.825128E+00,+12.00336E-09,-1.475702E-06
+8.835160E+00,+11.99390E-09,-1.339227E-06
+8.845176E+00,+12.61891E-09,-1.080995E-06
+8.855183E+00,+13.05220E-09,-1.099100E-06
+8.865211E+00,+13.07855E-09,-1.304513E-06
+8.875207E+00,+12.79509E-09,-1.370813E-06
+8.885221E+00,+12.21631E-09,-1.624369E-06
+8.895048E+00,+12.09074E-09,-1.688553E-06
+8.905077E+00,+11.14119E-09,-1.590188E-06
+8.915104E+00,+10.31103E-09,-1.434290E-06
+8.925091E+00,+9.576156E-09,-1.014937E-06
+8.935102E+00,+10.08323E-09,-824.4687E-09
+8.945131E+00,+11.41362E-09,-718.1177E-09
+8.955121E+00,+11.57643E-09,-826.5305E-09
+8.965137E+00,+11.02222E-09,-1.233063E-06
+8.975167E+00,+10.91093E-09,-1.517214E-06
+8.985160E+00,+11.59200E-09,-1.799316E-06
+8.995163E+00,+12.16299E-09,-1.709703E-06
+9.005186E+00,+12.70412E-09,-1.372707E-06
+9.015204E+00,+13.01881E-09,-1.329466E-06
+9.025231E+00,+13.57735E-09,-1.581425E-06
+9.035148E+00,+13.39627E-09,-1.736130E-06
+9.045158E+00,+11.52260E-09,-1.497257E-06
+9.055184E+00,+10.57255E-09,-1.275494E-06
+9.065186E+00,+9.443456E-09,-926.1923E-09
+9.075193E+00,+9.391531E-09,-873.5209E-09
+9.085215E+00,+9.001431E-09,-932.8613E-09
+9.095203E+00,+8.563060E-09,-1.002206E-06
+9.105224E+00,+8.238973E-09,-1.294028E-06
+9.115033E+00,+8.452869E-09,-1.404939E-06
+9.125024E+00,+8.245364E-09,-1.401206E-06
+9.135053E+00,+7.632687E-09,-1.271895E-06
+9.145066E+00,+6.326397E-09,-982.2149E-09
+9.155072E+00,+6.122577E-09,-737.5060E-09
+9.165115E+00,+6.304618E-09,-486.2910E-09
+9.175137E+00,+6.122186E-09,-533.4082E-09
+9.185151E+00,+5.216611E-09,-950.1553E-09
+9.195177E+00,+5.265582E-09,-1.180080E-06
+9.205113E+00,+6.531873E-09,-1.537264E-06
+9.215147E+00,+6.769926E-09,-1.602795E-06
+9.225135E+00,+5.792654E-09,-1.436750E-06
+9.235044E+00,+5.198821E-09,-1.297438E-06
+9.245239E+00,+5.140996E-09,-983.3690E-09
+9.255170E+00,+5.328348E-09,-922.1487E-09
+9.265144E+00,+5.363020E-09,-864.9025E-09
+9.275133E+00,+5.199025E-09,-898.2134E-09
+9.285090E+00,+5.320520E-09,-908.2728E-09
+9.295056E+00,+5.590840E-09,-907.0235E-09
+9.305038E+00,+5.571829E-09,-1.104735E-06
+9.315243E+00,+5.388914E-09,-1.211433E-06
+9.325254E+00,+5.365756E-09,-1.245517E-06
+9.335054E+00,+5.638774E-09,-1.127236E-06
+9.345058E+00,+6.363713E-09,-961.4325E-09
+9.355088E+00,+6.226017E-09,-1.065126E-06
+9.365107E+00,+5.498558E-09,-1.394497E-06
+9.375135E+00,+5.268542E-09,-1.481778E-06
+9.385163E+00,+5.056104E-09,-1.620151E-06
+9.395162E+00,+4.778176E-09,-1.688937E-06
+9.405145E+00,+3.843093E-09,-1.675631E-06
+9.415178E+00,+3.776925E-09,-1.441543E-06
+9.425208E+00,+4.714246E-09,-857.5010E-09
+9.435241E+00,+5.029045E-09,-864.8997E-09
+9.445025E+00,+5.092888E-09,-1.222013E-06
+9.455026E+00,+5.345679E-09,-1.334088E-06
+9.465053E+00,+7.822793E-09,-1.203755E-06
+9.475057E+00,+8.957229E-09,-1.170722E-06
+9.485068E+00,+10.58961E-09,-1.353811E-06
+9.495093E+00,+10.53403E-09,-1.417998E-06
+9.505089E+00,+10.20045E-09,-1.261743E-06
+9.515118E+00,+10.02170E-09,-1.056687E-06
+9.525147E+00,+8.567711E-09,-638.2094E-09
+9.535101E+00,+7.741859E-09,-626.4458E-09
+9.545118E+00,+6.643166E-09,-759.1238E-09
+9.555101E+00,+6.898390E-09,-819.0251E-09
+9.565071E+00,+8.009183E-09,-1.210586E-06
+9.575055E+00,+8.019639E-09,-1.383207E-06
+9.585020E+00,+8.060590E-09,-1.618998E-06
+9.595226E+00,+8.668200E-09,-1.545300E-06
+9.605221E+00,+11.40787E-09,-1.259048E-06
+9.615209E+00,+12.21013E-09,-1.173347E-06
+9.625191E+00,+12.87455E-09,-1.402203E-06
+9.635174E+00,+12.86795E-09,-1.530929E-06
+9.645153E+00,+13.05283E-09,-1.490704E-06
+9.655162E+00,+13.05455E-09,-1.303885E-06
+9.665120E+00,+12.36741E-09,-891.6932E-09
+9.675088E+00,+12.13406E-09,-838.0957E-09
+9.685093E+00,+12.77845E-09,-1.159942E-06
+9.695065E+00,+13.17519E-09,-1.357603E-06
+9.705021E+00,+13.38404E-09,-1.446714E-06
+9.715020E+00,+13.14438E-09,-1.366949E-06
+9.725200E+00,+13.47364E-09,-1.255941E-06
+9.735126E+00,+14.11534E-09,-1.294958E-06
+9.745093E+00,+14.96039E-09,-1.455566E-06
+9.755029E+00,+14.78064E-09,-1.433354E-06
+9.765244E+00,+13.87194E-09,-1.239332E-06
+9.775200E+00,+13.65852E-09,-1.239160E-06
+9.785169E+00,+12.24205E-09,-1.521139E-06
+9.795155E+00,+11.43309E-09,-1.555991E-06
+9.805123E+00,+9.089267E-09,-1.247620E-06
+9.815127E+00,+8.792436E-09,-1.003694E-06
+9.825109E+00,+8.360711E-09,-683.3191E-09
+9.835049E+00,+8.009659E-09,-746.8882E-09
+9.845018E+00,+5.775526E-09,-1.322470E-06
+9.855234E+00,+5.529899E-09,-1.517344E-06
+9.865204E+00,+7.828164E-09,-1.598294E-06
+9.875195E+00,+9.249882E-09,-1.418794E-06
+9.885152E+00,+10.75796E-09,-956.3341E-09
+9.895120E+00,+10.78872E-09,-971.8303E-09
+9.905103E+00,+10.65816E-09,-1.220122E-06
+9.915071E+00,+10.70000E-09,-1.278239E-06
+9.925071E+00,+10.12394E-09,-1.245006E-06
+9.935082E+00,+9.640647E-09,-1.149626E-06
+9.945049E+00,+9.219189E-09,-1.205578E-06
+9.955219E+00,+9.640869E-09,-1.386349E-06
+9.965195E+00,+10.01355E-09,-1.499080E-06
+9.975149E+00,+9.879543E-09,-1.419362E-06
+9.985142E+00,+10.59236E-09,-985.4383E-09
+9.995122E+00,+11.32996E-09,-915.5131E-09

MicroMag 2900/3900 Data File ends
