# Supplementary material for: Magnetic signatures of a creosote oil contaminated site: case study in São Paulo, Brazil
Source: Sci Rep. 2022 Dec 17;12:21853. doi: 10.1038/s41598-022-23493-2 (PMC9759522; doi:10.1038/s41598-022-23493-2)
Supplement: Supplementary file 3 — Supplementary Information 3. [file 41598_2022_23493_MOESM3_ESM.zip › moment_vs_time/SD23/2_7/nm1xxx/2_7.002]

MicroMag 2900/3900 Data File (Series 0016.002)
Moment vs. time

INSTRUMENT
Configuration                   VSM
Temperature control             None
Hardware version                0004
Software version                01/29/2013
Units of measure                Hybrid SI
Temperature in                  Celsius

SAMPLE
Mass                            N/A
Volume                          N/A
Demagnetizing factor            N/A

SETTINGS
Field range                    +30.00000E-03
Field command                   0.000000E+00
Moment range                   +20.00000E-06
Averaging time                 +12.16104E-03
Temperature (command)           N/A
Tmprtr difference correction    No
Orientation                     0.000000E+00
Vibration amplitude             1.0
Calibration factor             +4.401063E+00
Operating frequency            +83.00000E+00

MEASUREMENT
Description                    "SD34_2_7"
Field (measured)               +22.25774E-06
Temperature (measured)          N/A
Averages (completed)            N/A
Moment at conditioning field   +258.1585E-09
Measured on                     08/28/2020  09:45
Elapsed time                   +22.62837E+00

PROCESSING
Background subtraction          No
Delta-m processing              N/A
Demagnetizing factor            No
Normalization                   No
Normalization factor            N/A
Offset (field)                  No
Offset (moment)                 No
Pole saturation                 No
Slope correction                No

VIEWPORT
Left                            0.000000E+00
Right                          +10.00000E+00
Bottom                         -20.00000E-06
Top                            +20.00000E-06
Show X-axis?                    Yes
Show Y-axis?                    Yes

SCRIPT
Averaging time                 +10.00000E-03
Initial (conditioning) field   +15.00000E-03
Final (measuring) field         0.000000E+00
Pause at initial field         +10.00000E+00
Field slew rate limit          +10.00000E+03
Field slew time limit          +100.0000E-03
Slope correction                0.000000E+00
Timebase                       +10.00000E+00
Number of segments              1
Number of data                  1000

Segment   Averaging                                                            Final 
 Number      Time        Initial      Increment       Final         Pause      Index 
             (s)           (s)           (s)           (s)           (s)     
0000001,+10.00000E-03, 0.000000E+00,+10.00000E-03,+10.00000E+00,+10.00000E+00,0001000

                                         
     Time         Moment        Field    
     (s)          (Am�)          (T)     
+5.127901E-03,+192.2612E-09,+10.92761E-03
+15.19017E-03,+113.4409E-09,+6.065398E-03
+25.09207E-03,+64.76982E-09,+3.107896E-03
+35.15141E-03,+35.78388E-09,+1.357703E-03
+45.20012E-03,+23.99472E-09,+614.4182E-06
+55.03696E-03,+18.97352E-09,+286.0213E-06
+65.07210E-03,+15.93053E-09,+116.5176E-06
+75.08691E-03,+14.72712E-09,+61.99717E-06
+85.14423E-03,+14.45503E-09,+29.23256E-06
+95.17442E-03,+14.59592E-09,+18.78610E-06
+105.2451E-03,+14.63198E-09,+12.98334E-06
+115.1842E-03,+15.01098E-09,+10.70694E-06
+125.1957E-03,+16.56015E-09,+9.025758E-06
+135.1884E-03,+18.14917E-09,+8.072271E-06
+145.2132E-03,+19.08014E-09,+6.922492E-06
+155.0204E-03,+18.70259E-09,+6.316031E-06
+165.0187E-03,+17.81524E-09,+5.951073E-06
+175.0529E-03,+17.24499E-09,+5.642518E-06
+185.0514E-03,+16.71424E-09,+5.130310E-06
+195.0743E-03,+15.50677E-09,+4.767134E-06
+205.1098E-03,+13.98360E-09,+4.854318E-06
+215.0636E-03,+13.43006E-09,+4.995487E-06
+225.0994E-03,+13.56820E-09,+4.902008E-06
+235.1379E-03,+13.92576E-09,+4.603689E-06
+245.1494E-03,+14.46136E-09,+4.341279E-06
+255.1755E-03,+15.74203E-09,+4.060530E-06
+265.2393E-03,+17.67045E-09,+3.912303E-06
+275.0589E-03,+18.53953E-09,+3.867605E-06
+285.0984E-03,+18.26036E-09,+3.731853E-06
+295.1121E-03,+17.78021E-09,+3.709860E-06
+305.1454E-03,+17.52336E-09,+3.727312E-06
+315.1760E-03,+17.64875E-09,+3.818656E-06
+325.1824E-03,+17.10118E-09,+3.826841E-06
+335.1987E-03,+16.26699E-09,+3.669703E-06
+345.2274E-03,+15.35462E-09,+3.560933E-06
+355.2303E-03,+14.86947E-09,+3.398623E-06
+365.0187E-03,+13.21827E-09,+3.142164E-06
+375.0552E-03,+11.77471E-09,+2.903730E-06
+385.0504E-03,+10.90375E-09,+2.934723E-06
+395.0875E-03,+11.69517E-09,+2.844924E-06
+405.0900E-03,+12.93856E-09,+2.895167E-06
+415.1045E-03,+13.33082E-09,+2.893161E-06
+425.1341E-03,+13.18873E-09,+2.804630E-06
+435.1244E-03,+13.49954E-09,+2.609502E-06
+445.1450E-03,+14.65260E-09,+2.724896E-06
+455.1758E-03,+15.27750E-09,+2.882649E-06
+465.1723E-03,+15.24438E-09,+2.757826E-06
+475.2050E-03,+15.48146E-09,+2.384022E-06
+485.2436E-03,+16.51650E-09,+2.005760E-06
+495.2471E-03,+17.17700E-09,+1.803294E-06
+505.0504E-03,+17.06171E-09,+2.160456E-06
+515.2270E-03,+16.49339E-09,+2.640567E-06
+525.0211E-03,+15.98790E-09,+2.793657E-06
+535.0471E-03,+15.41919E-09,+2.689033E-06
+545.0391E-03,+14.21020E-09,+2.229140E-06
+555.0317E-03,+12.70957E-09,+1.425307E-06
+565.0554E-03,+12.08118E-09,+1.037725E-06
+575.0721E-03,+12.22725E-09,+1.049498E-06
+585.1012E-03,+12.25384E-09,+1.166287E-06
+595.1319E-03,+11.74590E-09,+1.310572E-06
+605.1441E-03,+11.67498E-09,+1.504051E-06
+615.2064E-03,+12.20055E-09,+1.753601E-06
+625.0420E-03,+12.71318E-09,+1.799821E-06
+635.0916E-03,+12.49175E-09,+1.617399E-06
+645.1330E-03,+11.94122E-09,+1.460495E-06
+655.1557E-03,+12.19235E-09,+1.205538E-06
+665.0984E-03,+13.01688E-09,+1.272383E-06
+675.1038E-03,+13.35144E-09,+1.242042E-06
+685.0987E-03,+13.20121E-09,+1.331746E-06
+695.1228E-03,+13.34797E-09,+1.354042E-06
+705.1532E-03,+14.27195E-09,+1.400139E-06
+715.1480E-03,+15.34222E-09,+1.334147E-06
+725.1753E-03,+15.49152E-09,+1.269588E-06
+735.1637E-03,+15.19459E-09,+1.327981E-06
+745.1947E-03,+15.19942E-09,+1.673012E-06
+755.2318E-03,+15.31060E-09,+1.720196E-06
+765.1555E-03,+14.84274E-09,+1.543365E-06
+775.1359E-03,+13.85673E-09,+1.273699E-06
+785.1199E-03,+13.39884E-09,+1.295368E-06
+795.0777E-03,+13.40658E-09,+1.060856E-06
+805.0678E-03,+13.37901E-09,+727.4122E-09
+815.1854E-03,+13.13434E-09,+409.3466E-09
+825.1714E-03,+13.15377E-09,+492.3134E-09
+835.1585E-03,+14.09614E-09,+978.3239E-09
+845.1097E-03,+15.09629E-09,+1.362170E-06
+855.0686E-03,+15.33319E-09,+1.129884E-06
+865.0514E-03,+14.66044E-09,+819.9320E-09
+875.0290E-03,+14.30592E-09,+760.2883E-09
+885.2296E-03,+13.88981E-09,+682.2997E-09
+895.2160E-03,+13.27474E-09,+437.0785E-09
+905.1670E-03,+12.46140E-09,+122.6406E-09
+915.1573E-03,+12.43847E-09,-120.2717E-09
+925.1383E-03,+13.06659E-09,+129.6616E-09
+935.1035E-03,+13.64351E-09,+459.5948E-09
+945.0897E-03,+13.33859E-09,+465.1337E-09
+955.0468E-03,+12.75532E-09,+465.7345E-09
+965.0190E-03,+13.49955E-09,+836.7577E-09
+975.2378E-03,+15.46887E-09,+1.079684E-06
+985.1834E-03,+16.79349E-09,+1.012708E-06
+995.1578E-03,+17.30072E-09,+636.9639E-09
+1.005150E+00,+17.94112E-09,+340.7822E-09
+1.015131E+00,+18.86304E-09,+64.74495E-09
+1.025119E+00,+19.22974E-09,+106.5760E-09
+1.035076E+00,+18.52218E-09,+284.0767E-09
+1.045044E+00,+17.22297E-09,+420.7935E-09
+1.055020E+00,+16.49407E-09,+665.1364E-09
+1.065208E+00,+15.91465E-09,+1.018607E-06
+1.075198E+00,+15.14372E-09,+904.6927E-09
+1.085184E+00,+14.55623E-09,+549.9716E-09
+1.095134E+00,+14.91808E-09,+241.4475E-09
+1.105096E+00,+16.06759E-09,+9.381294E-09
+1.115077E+00,+16.45079E-09,+163.5046E-09
+1.125050E+00,+15.54142E-09,+715.9653E-09
+1.135043E+00,+14.18781E-09,+931.7036E-09
+1.145045E+00,+13.78448E-09,+687.5468E-09
+1.155074E+00,+13.70795E-09,+180.5134E-09
+1.165101E+00,+13.33573E-09,-34.72996E-09
+1.175110E+00,+12.68073E-09,+61.31172E-09
+1.185140E+00,+12.35778E-09,-148.9592E-09
+1.195169E+00,+12.55359E-09,-403.7275E-09
+1.205166E+00,+12.47364E-09,-580.8506E-09
+1.215201E+00,+11.67478E-09,-530.1590E-09
+1.225231E+00,+11.40281E-09,-144.7563E-09
+1.235183E+00,+11.68682E-09,+326.8919E-09
+1.245162E+00,+12.12386E-09,+258.3361E-09
+1.255117E+00,+12.09278E-09,-75.83427E-09
+1.265084E+00,+12.24010E-09,-203.8679E-09
+1.275074E+00,+12.79600E-09,+191.9174E-09
+1.285025E+00,+13.31671E-09,+622.9305E-09
+1.295227E+00,+12.70787E-09,+646.5369E-09
+1.305216E+00,+11.06990E-09,+342.9337E-09
+1.315103E+00,+10.04421E-09,+107.4057E-09
+1.325076E+00,+10.16520E-09,+61.95545E-09
+1.335074E+00,+11.02192E-09,-106.6818E-09
+1.345084E+00,+11.95938E-09,-125.9222E-09
+1.355106E+00,+13.32425E-09,+170.8546E-09
+1.365057E+00,+14.65127E-09,+368.8688E-09
+1.375087E+00,+15.71421E-09,+509.4166E-09
+1.385124E+00,+15.34038E-09,+80.40047E-09
+1.395137E+00,+14.45954E-09,-271.5368E-09
+1.405152E+00,+14.15545E-09,-215.9901E-09
+1.415179E+00,+14.52486E-09,+307.6773E-09
+1.425195E+00,+14.66779E-09,+592.0544E-09
+1.435223E+00,+14.74092E-09,+544.5872E-09
+1.445225E+00,+15.11135E-09,+389.5683E-09
+1.455027E+00,+16.72106E-09,+371.0118E-09
+1.465062E+00,+18.17837E-09,+324.6575E-09
+1.475061E+00,+19.07884E-09,+1.570702E-09
+1.485081E+00,+19.19341E-09,-592.0172E-09
+1.495115E+00,+19.57534E-09,-1.133331E-06
+1.505129E+00,+19.67338E-09,-1.176241E-06
+1.515148E+00,+18.72381E-09,-700.4214E-09
+1.525177E+00,+17.52780E-09,-87.79049E-09
+1.535161E+00,+16.66304E-09,+410.0590E-09
+1.545174E+00,+16.84909E-09,+511.0359E-09
+1.555137E+00,+17.30290E-09,+397.0528E-09
+1.565122E+00,+17.28817E-09,+92.41391E-09
+1.575112E+00,+17.35490E-09,-240.2144E-09
+1.585049E+00,+17.77996E-09,-760.6059E-09
+1.595227E+00,+18.20488E-09,-1.040760E-06
+1.605215E+00,+17.69735E-09,-683.8646E-09
+1.615179E+00,+16.90583E-09,-286.8290E-09
+1.625184E+00,+16.75663E-09,-364.6832E-09
+1.635185E+00,+17.24237E-09,-21.71516E-09
+1.645173E+00,+17.64213E-09,+273.9744E-09
+1.655162E+00,+17.00639E-09,+568.2478E-09
+1.665071E+00,+16.57181E-09,+460.3901E-09
+1.675043E+00,+16.31930E-09,-21.02852E-09
+1.685021E+00,+16.12989E-09,-241.0183E-09
+1.695210E+00,+15.06833E-09,-163.6848E-09
+1.705181E+00,+14.24121E-09,+16.41083E-09
+1.715165E+00,+14.06694E-09,+86.40289E-09
+1.725139E+00,+14.30758E-09,-97.84985E-09
+1.735102E+00,+13.94388E-09,-570.0331E-09
+1.745085E+00,+13.10644E-09,-703.8546E-09
+1.755061E+00,+11.94323E-09,-544.2324E-09
+1.765047E+00,+11.62225E-09,-412.2506E-09
+1.775220E+00,+11.04510E-09,-308.8446E-09
+1.785177E+00,+9.897587E-09,-5.873681E-09
+1.795163E+00,+8.260089E-09,+9.063721E-09
+1.805121E+00,+7.824908E-09,-47.96219E-09
+1.815091E+00,+8.209406E-09,+69.78321E-09
+1.825083E+00,+8.577440E-09,+31.98624E-09
+1.835044E+00,+9.721933E-09,-222.5075E-09
+1.845030E+00,+11.51955E-09,-561.0208E-09
+1.855022E+00,+14.71187E-09,-730.8398E-09
+1.865067E+00,+16.54964E-09,-721.5157E-09
+1.875064E+00,+17.76473E-09,-446.1851E-09
+1.885046E+00,+18.10562E-09,-308.2581E-09
+1.895054E+00,+18.91546E-09,-244.2627E-09
+1.905079E+00,+19.04511E-09,-223.7349E-09
+1.915080E+00,+18.23232E-09,-424.8333E-09
+1.925102E+00,+17.26962E-09,-402.6346E-09
+1.935128E+00,+16.98408E-09,-328.5141E-09
+1.945120E+00,+17.61396E-09,-315.6223E-09
+1.955140E+00,+18.48248E-09,+41.98838E-09
+1.965173E+00,+18.70999E-09,+157.0644E-09
+1.975192E+00,+18.97861E-09,+208.7803E-09
+1.985221E+00,+19.30220E-09,-89.52428E-09
+1.995227E+00,+19.52178E-09,-546.9446E-09
+2.005235E+00,+19.24715E-09,-742.4355E-09
+2.015037E+00,+18.92920E-09,-737.2971E-09
+2.025074E+00,+18.79257E-09,-650.4364E-09
+2.035082E+00,+18.54225E-09,-550.5295E-09
+2.045113E+00,+17.63953E-09,-152.9016E-09
+2.055098E+00,+16.57890E-09,+359.6134E-09
+2.065126E+00,+16.63906E-09,+650.2590E-09
+2.075142E+00,+17.46273E-09,+491.1718E-09
+2.085159E+00,+18.20502E-09,+244.0796E-09
+2.095192E+00,+17.96217E-09,-125.9337E-09
+2.105190E+00,+17.07329E-09,-477.4332E-09
+2.115207E+00,+16.38535E-09,-363.7591E-09
+2.125238E+00,+15.74655E-09,-55.94158E-09
+2.135223E+00,+14.72527E-09,-35.53391E-09
+2.145242E+00,+13.57224E-09,-291.0461E-09
+2.155041E+00,+13.19524E-09,-504.1809E-09
+2.165049E+00,+13.30909E-09,-673.6994E-09
+2.175113E+00,+12.97977E-09,-835.2098E-09
+2.185131E+00,+12.45394E-09,-791.3304E-09
+2.195115E+00,+12.50698E-09,-769.4292E-09
+2.205101E+00,+13.55254E-09,-568.6941E-09
+2.215061E+00,+14.48776E-09,-172.4510E-09
+2.225088E+00,+14.44386E-09,-58.01296E-09
+2.235145E+00,+13.99880E-09,-212.7399E-09
+2.245160E+00,+14.04050E-09,-340.1041E-09
+2.255172E+00,+14.61245E-09,-592.1602E-09
+2.265210E+00,+14.77969E-09,-695.4089E-09
+2.275233E+00,+14.35208E-09,-914.7950E-09
+2.285034E+00,+13.86147E-09,-678.1970E-09
+2.295040E+00,+13.80139E-09,-399.0097E-09
+2.305070E+00,+14.18791E-09,+107.2426E-09
+2.315099E+00,+14.68952E-09,+379.8180E-09
+2.325124E+00,+15.68202E-09,+621.3656E-09
+2.335166E+00,+16.87057E-09,+261.2086E-09
+2.345208E+00,+17.64450E-09,-95.96443E-09
+2.355233E+00,+17.61125E-09,-357.0614E-09
+2.365044E+00,+17.05198E-09,-483.0180E-09
+2.375071E+00,+16.45043E-09,-844.1850E-09
+2.385058E+00,+15.90245E-09,-934.8707E-09
+2.395089E+00,+14.74602E-09,-928.0873E-09
+2.405091E+00,+13.46668E-09,-754.6893E-09
+2.415115E+00,+12.42114E-09,-380.5704E-09
+2.425157E+00,+12.44828E-09,-379.0483E-09
+2.435151E+00,+12.75774E-09,-320.9181E-09
+2.445167E+00,+12.73220E-09,-619.5946E-09
+2.455204E+00,+12.87940E-09,-734.3560E-09
+2.465022E+00,+13.60633E-09,-649.7870E-09
+2.475032E+00,+15.04432E-09,-432.7755E-09
+2.485066E+00,+15.58517E-09,-238.2603E-09
+2.495047E+00,+15.85138E-09,-46.29135E-09
+2.505077E+00,+16.27587E-09,-24.18995E-09
+2.515075E+00,+17.26444E-09,-206.6202E-09
+2.525088E+00,+17.90804E-09,-542.4757E-09
+2.535120E+00,+17.55702E-09,-435.2189E-09
+2.545127E+00,+17.05682E-09,-412.8771E-09
+2.555135E+00,+17.32456E-09,-425.3511E-09
+2.565174E+00,+17.71413E-09,-257.9413E-09
+2.575208E+00,+17.45301E-09,-191.3080E-09
+2.585179E+00,+16.73408E-09,-42.64927E-09
+2.595176E+00,+16.07894E-09,-165.9279E-09
+2.605183E+00,+15.50558E-09,-511.4908E-09
+2.615206E+00,+14.75436E-09,-750.3691E-09
+2.625246E+00,+14.26900E-09,-887.7096E-09
+2.635053E+00,+14.36360E-09,-557.3530E-09
+2.645076E+00,+15.31029E-09,-248.2710E-09
+2.655080E+00,+16.41119E-09,-244.3199E-09
+2.665123E+00,+16.68611E-09,-242.7120E-09
+2.675150E+00,+16.58813E-09,-471.2763E-09
+2.685116E+00,+16.94922E-09,-587.4424E-09
+2.695132E+00,+17.82285E-09,-615.9553E-09
+2.705158E+00,+17.92263E-09,-452.7369E-09
+2.715150E+00,+17.21264E-09,-188.9534E-09
+2.725189E+00,+16.88841E-09,-457.5434E-09
+2.735177E+00,+17.19041E-09,-601.1267E-09
+2.745204E+00,+17.17230E-09,-660.7189E-09
+2.755237E+00,+16.03246E-09,-658.2213E-09
+2.765227E+00,+15.02645E-09,-699.3056E-09
+2.775246E+00,+14.83466E-09,-458.9510E-09
+2.785035E+00,+15.42060E-09,+36.94153E-09
+2.795027E+00,+15.83147E-09,-31.23093E-09
+2.805058E+00,+15.88058E-09,-225.2455E-09
+2.815246E+00,+15.70796E-09,-344.8534E-09
+2.825060E+00,+15.47118E-09,-261.4861E-09
+2.835111E+00,+14.79154E-09,-314.3377E-09
+2.845124E+00,+13.73612E-09,-708.2434E-09
+2.855144E+00,+12.99001E-09,-947.6710E-09
+2.865200E+00,+13.19540E-09,-809.3148E-09
+2.875239E+00,+13.35903E-09,-683.2581E-09
+2.885246E+00,+13.09112E-09,-541.7662E-09
+2.895047E+00,+12.69941E-09,-867.8398E-09
+2.905057E+00,+12.92318E-09,-1.059929E-06
+2.915090E+00,+13.57848E-09,-752.1830E-09
+2.925112E+00,+13.44352E-09,-502.9478E-09
+2.935119E+00,+12.51263E-09,-418.5276E-09
+2.945143E+00,+12.31866E-09,-390.1863E-09
+2.955136E+00,+12.91414E-09,-368.6114E-09
+2.965147E+00,+13.49425E-09,-299.8037E-09
+2.975171E+00,+13.62426E-09,-635.8052E-09
+2.985135E+00,+13.81330E-09,-710.9814E-09
+2.995152E+00,+15.16642E-09,-1.066446E-06
+3.005186E+00,+16.46461E-09,-1.232895E-06
+3.015205E+00,+16.53334E-09,-1.059108E-06
+3.025020E+00,+15.70599E-09,-711.8769E-09
+3.035036E+00,+15.06318E-09,-218.4219E-09
+3.045053E+00,+15.09545E-09,-213.9301E-09
+3.055076E+00,+15.16691E-09,-433.7540E-09
+3.065031E+00,+14.70978E-09,-879.8075E-09
+3.075060E+00,+14.07838E-09,-996.1424E-09
+3.085091E+00,+14.14487E-09,-505.9032E-09
+3.095091E+00,+14.44615E-09,+51.53847E-09
+3.105098E+00,+14.50283E-09,+469.7256E-09
+3.115128E+00,+14.33093E-09,+290.7715E-09
+3.125149E+00,+14.74842E-09,+149.7173E-09
+3.135180E+00,+15.55897E-09,-467.5913E-09
+3.145181E+00,+15.64750E-09,-747.8657E-09
+3.155203E+00,+15.07071E-09,-807.0775E-09
+3.165233E+00,+14.84140E-09,-644.7602E-09
+3.175233E+00,+15.20810E-09,-453.2748E-09
+3.185244E+00,+15.30791E-09,-320.5319E-09
+3.195060E+00,+14.81028E-09,-390.9273E-09
+3.205082E+00,+14.07133E-09,-291.2893E-09
+3.215107E+00,+13.74535E-09,-244.6175E-09
+3.225170E+00,+13.94293E-09,-334.2963E-09
+3.235233E+00,+13.88174E-09,-566.4797E-09
+3.245021E+00,+13.53850E-09,-940.3840E-09
+3.255024E+00,+13.59374E-09,-1.101906E-06
+3.265047E+00,+13.86049E-09,-992.8838E-09
+3.275087E+00,+13.90505E-09,-786.4781E-09
+3.285086E+00,+13.58576E-09,-490.3279E-09
+3.295094E+00,+13.25457E-09,-529.1033E-09
+3.305127E+00,+13.76391E-09,-541.5716E-09
+3.315126E+00,+14.40154E-09,-853.3488E-09
+3.325152E+00,+14.65489E-09,-1.046319E-06
+3.335186E+00,+14.81869E-09,-610.5824E-09
+3.345197E+00,+15.39638E-09,-397.2101E-09
+3.355233E+00,+16.16941E-09,-68.79331E-09
+3.365063E+00,+16.22856E-09,+18.37635E-09
+3.375077E+00,+15.48042E-09,-251.7500E-09
+3.385110E+00,+15.17778E-09,-453.5752E-09
+3.395091E+00,+15.38150E-09,-459.7979E-09
+3.405097E+00,+15.37446E-09,-404.4714E-09
+3.415123E+00,+14.49907E-09,-592.1259E-09
+3.425133E+00,+13.68200E-09,-857.8234E-09
+3.435161E+00,+13.43123E-09,-677.0268E-09
+3.445163E+00,+13.67702E-09,-463.0022E-09
+3.455193E+00,+13.68370E-09,-319.3302E-09
+3.465230E+00,+13.22375E-09,-498.8136E-09
+3.475229E+00,+13.06014E-09,-684.6743E-09
+3.485231E+00,+13.42519E-09,-548.6756E-09
+3.495035E+00,+13.34395E-09,-177.0372E-09
+3.505016E+00,+12.42819E-09,-231.7228E-09
+3.515029E+00,+11.46683E-09,-525.3182E-09
+3.525067E+00,+11.70586E-09,-608.0675E-09
+3.535054E+00,+12.70189E-09,-984.2606E-09
+3.545078E+00,+13.21709E-09,-999.2867E-09
+3.555076E+00,+13.28732E-09,-561.2154E-09
+3.565095E+00,+14.06652E-09,-260.4304E-09
+3.575128E+00,+15.83731E-09,-268.4183E-09
+3.585120E+00,+16.81650E-09,-219.7266E-09
+3.595137E+00,+16.58294E-09,-449.6870E-09
+3.605169E+00,+16.06425E-09,-402.2799E-09
+3.615176E+00,+15.84899E-09,-363.7648E-09
+3.625217E+00,+15.48391E-09,-432.2004E-09
+3.635034E+00,+14.39038E-09,-782.5012E-09
+3.645065E+00,+13.12848E-09,-1.088450E-06
+3.655107E+00,+13.07347E-09,-1.235679E-06
+3.665224E+00,+13.96989E-09,-1.127089E-06
+3.675239E+00,+15.15327E-09,-774.0155E-09
+3.685048E+00,+15.67599E-09,-355.7167E-09
+3.695079E+00,+16.35757E-09,-299.8295E-09
+3.705089E+00,+17.13652E-09,-403.5387E-09
+3.715115E+00,+17.03038E-09,-652.5479E-09
+3.725137E+00,+15.92603E-09,-739.6346E-09
+3.735149E+00,+14.30845E-09,-670.5208E-09
+3.745184E+00,+13.79601E-09,-689.3521E-09
+3.755190E+00,+13.65015E-09,-717.0553E-09
+3.765219E+00,+12.81991E-09,-1.029181E-06
+3.775229E+00,+11.49103E-09,-1.207955E-06
+3.785227E+00,+11.28897E-09,-1.082617E-06
+3.795026E+00,+12.27458E-09,-654.1043E-09
+3.805028E+00,+13.59687E-09,-177.0973E-09
+3.815042E+00,+14.71764E-09,-64.84223E-09
+3.825075E+00,+15.53028E-09,-271.2450E-09
+3.835070E+00,+16.50189E-09,-575.1457E-09
+3.845091E+00,+17.05778E-09,-722.2853E-09
+3.855120E+00,+16.43513E-09,-778.5072E-09
+3.865120E+00,+15.44363E-09,-964.0703E-09
+3.875155E+00,+15.08523E-09,-725.9732E-09
+3.885145E+00,+14.98056E-09,-575.4118E-09
+3.895163E+00,+14.32560E-09,-560.0538E-09
+3.905189E+00,+13.17536E-09,-609.8757E-09
+3.915175E+00,+12.51892E-09,-616.4188E-09
+3.925198E+00,+13.26036E-09,-546.5126E-09
+3.935228E+00,+14.59401E-09,-429.7257E-09
+3.945222E+00,+15.26320E-09,-439.0354E-09
+3.955244E+00,+15.70071E-09,-481.5931E-09
+3.965042E+00,+16.57362E-09,-332.5854E-09
+3.975036E+00,+18.28182E-09,-428.2408E-09
+3.985065E+00,+19.10460E-09,-691.4006E-09
+3.995067E+00,+18.84185E-09,-785.7084E-09
+4.005080E+00,+18.20165E-09,-624.2352E-09
+4.015137E+00,+17.43460E-09,-94.07616E-09
+4.025197E+00,+16.11856E-09,+83.04119E-09
+4.035206E+00,+14.23454E-09,-322.3257E-09
+4.045235E+00,+13.07751E-09,-1.019777E-06
+4.055233E+00,+12.88465E-09,-1.231931E-06
+4.065019E+00,+13.07998E-09,-1.099912E-06
+4.075058E+00,+12.73828E-09,-994.6690E-09
+4.085052E+00,+12.30146E-09,-809.3033E-09
+4.095088E+00,+12.69008E-09,-1.068283E-06
+4.105083E+00,+13.53287E-09,-1.098232E-06
+4.115093E+00,+14.46619E-09,-896.9622E-09
+4.125124E+00,+14.30621E-09,-801.0207E-09
+4.135101E+00,+14.02534E-09,-682.3168E-09
+4.145106E+00,+14.11955E-09,-453.5179E-09
+4.156404E+00,+14.50358E-09,-192.2379E-09
+4.165160E+00,+14.39001E-09,-724.0105E-09
+4.175179E+00,+14.24809E-09,-1.175520E-06
+4.185171E+00,+14.34703E-09,-1.170158E-06
+4.195132E+00,+15.86298E-09,-722.3310E-09
+4.205119E+00,+15.95123E-09,-580.6904E-09
+4.215072E+00,+15.68443E-09,+323.8936E-09
+4.225039E+00,+15.65748E-09,+413.8413E-09
+4.235023E+00,+16.30946E-09,-266.0952E-09
+4.245138E+00,+16.32216E-09,-348.1064E-09
+4.255107E+00,+15.17129E-09,-885.2349E-09
+4.265086E+00,+14.87785E-09,-949.4877E-09
+4.275038E+00,+13.93079E-09,-767.6898E-09
+4.285018E+00,+13.70111E-09,-754.5004E-09
+4.295204E+00,+11.87770E-09,-869.8626E-09
+4.305171E+00,+11.50365E-09,-883.4896E-09
+4.315171E+00,+11.73292E-09,-1.057477E-06
+4.325156E+00,+12.09333E-09,-1.047111E-06
+4.335132E+00,+14.41680E-09,-511.4593E-09
+4.345122E+00,+14.67282E-09,-392.5639E-09
+4.355094E+00,+15.19761E-09,+273.0131E-09
+4.365074E+00,+15.24994E-09,+335.7353E-09
+4.375107E+00,+14.76969E-09,+49.16096E-09
+4.385105E+00,+14.42249E-09,-351.0304E-09
+4.395134E+00,+12.05436E-09,-1.315842E-06
+4.405137E+00,+11.87742E-09,-1.334370E-06
+4.415161E+00,+11.01203E-09,-1.233195E-06
+4.425194E+00,+10.85430E-09,-1.258644E-06
+4.435193E+00,+9.517589E-09,-1.120737E-06
+4.445149E+00,+9.509788E-09,-1.101351E-06
+4.455165E+00,+11.01080E-09,-909.4620E-09
+4.465156E+00,+11.27186E-09,-848.5594E-09
+4.475176E+00,+12.72872E-09,-649.7526E-09
+4.485212E+00,+12.88090E-09,-638.7749E-09
+4.495216E+00,+15.10150E-09,-599.5274E-09
+4.505015E+00,+15.57827E-09,-595.9340E-09
+4.515018E+00,+17.46535E-09,-882.0734E-09
+4.525033E+00,+17.62484E-09,-795.3616E-09
+4.535064E+00,+18.80588E-09,-356.5293E-09
+4.545017E+00,+18.96340E-09,-397.2302E-09
+4.555016E+00,+18.36531E-09,-668.8271E-09
+4.565024E+00,+17.96280E-09,-663.4398E-09
+4.575223E+00,+16.08948E-09,-596.6406E-09
+4.585178E+00,+15.99888E-09,-532.9113E-09
+4.595177E+00,+15.62028E-09,-345.0423E-09
+4.605150E+00,+15.45685E-09,-329.5298E-09
+4.615159E+00,+13.79211E-09,-702.9362E-09
+4.625157E+00,+13.77397E-09,-694.6421E-09
+4.635139E+00,+14.68935E-09,-332.0646E-09
+4.645134E+00,+14.77840E-09,-326.8061E-09
+4.655137E+00,+14.72607E-09,-398.0570E-09
+4.665112E+00,+14.71648E-09,-420.0182E-09
+4.675102E+00,+15.79160E-09,-628.7900E-09
+4.685069E+00,+15.87916E-09,-656.7908E-09
+4.695037E+00,+16.17854E-09,-686.1763E-09
+4.705018E+00,+16.11201E-09,-685.6471E-09
+4.715200E+00,+15.53880E-09,-619.9293E-09
+4.725182E+00,+15.43386E-09,-624.0606E-09
+4.735141E+00,+12.91601E-09,-788.9958E-09
+4.745087E+00,+12.44127E-09,-780.6416E-09
+4.755069E+00,+10.98834E-09,-663.7316E-09
+4.765039E+00,+11.07215E-09,-701.1566E-09
+4.775018E+00,+12.23429E-09,-700.1610E-09
+4.785235E+00,+12.22480E-09,-737.9895E-09
+4.795195E+00,+12.27273E-09,-957.5243E-09
+4.805182E+00,+12.51842E-09,-959.0721E-09
+4.815138E+00,+14.32418E-09,-543.4055E-09
+4.825104E+00,+14.56057E-09,-417.4662E-09
+4.835085E+00,+14.24953E-09,-261.4775E-09
+4.845050E+00,+14.15365E-09,-211.8559E-09
+4.855031E+00,+14.11406E-09,-603.7474E-09
+4.865244E+00,+14.12054E-09,-691.9670E-09
+4.875203E+00,+14.01530E-09,-720.3627E-09
+4.885177E+00,+14.02399E-09,-785.5482E-09
+4.895166E+00,+14.92192E-09,-541.9779E-09
+4.905125E+00,+15.03644E-09,-505.4627E-09
+4.915110E+00,+13.95876E-09,-879.2381E-09
+4.925066E+00,+13.66476E-09,-910.9326E-09
+4.935035E+00,+12.10245E-09,-1.318182E-06
+4.945019E+00,+11.94947E-09,-1.342092E-06
+4.955230E+00,+11.08569E-09,-1.126923E-06
+4.965200E+00,+10.99656E-09,-1.085707E-06
+4.975239E+00,+11.62967E-09,-987.3849E-09
+4.985017E+00,+11.80170E-09,-960.2767E-09
+4.995038E+00,+13.37414E-09,-861.6257E-09
+5.005074E+00,+13.36625E-09,-838.3169E-09
+5.015131E+00,+13.19359E-09,-583.3311E-09
+5.025232E+00,+13.29022E-09,-538.5247E-09
+5.035130E+00,+14.40709E-09,-428.2665E-09
+5.045163E+00,+14.56305E-09,-488.3480E-09
+5.055196E+00,+15.06651E-09,-962.3194E-09
+5.065192E+00,+15.31439E-09,-910.1915E-09
+5.075212E+00,+17.64981E-09,-767.2749E-09
+5.085016E+00,+17.96740E-09,-700.8391E-09
+5.095020E+00,+18.28424E-09,-217.5293E-09
+5.105030E+00,+18.20421E-09,-93.07194E-09
+5.115075E+00,+17.52394E-09,-87.53872E-09
+5.125103E+00,+17.30438E-09,-121.9826E-09
+5.135140E+00,+14.18881E-09,-436.2202E-09
+5.145105E+00,+13.90133E-09,-425.9491E-09
+5.155120E+00,+11.96708E-09,-682.2910E-09
+5.165160E+00,+12.01124E-09,-740.8534E-09
+5.175165E+00,+13.16732E-09,-985.7712E-09
+5.185180E+00,+13.25344E-09,-979.3054E-09
+5.195217E+00,+14.04464E-09,-387.0993E-09
+5.205227E+00,+14.11063E-09,-329.9618E-09
+5.215019E+00,+13.57866E-09,-114.7499E-09
+5.225057E+00,+13.22585E-09,-165.3872E-09
+5.235090E+00,+10.26187E-09,-458.7450E-09
+5.245132E+00,+9.888927E-09,-488.2136E-09
+5.255157E+00,+8.945907E-09,-730.4335E-09
+5.265177E+00,+8.870234E-09,-789.8913E-09
+5.275200E+00,+8.589109E-09,-753.5133E-09
+5.285196E+00,+8.716456E-09,-651.1517E-09
+5.295166E+00,+10.68526E-09,-713.5420E-09
+5.305150E+00,+11.13921E-09,-744.9274E-09
+5.315114E+00,+13.46051E-09,-560.4001E-09
+5.325090E+00,+14.17519E-09,-536.6993E-09
+5.335098E+00,+17.59260E-09,-424.9191E-09
+5.345051E+00,+18.01790E-09,-504.1237E-09
+5.355018E+00,+18.24864E-09,-602.0222E-09
+5.365189E+00,+18.06232E-09,-638.1684E-09
+5.375164E+00,+17.55040E-09,-746.3637E-09
+5.385152E+00,+17.66261E-09,-661.1509E-09
+5.395110E+00,+17.44658E-09,-2.354622E-09
+5.405073E+00,+17.04254E-09,-20.38479E-09
+5.415065E+00,+15.11056E-09,-639.7076E-09
+5.425031E+00,+15.01467E-09,-811.0800E-09
+5.435037E+00,+14.67731E-09,-1.428377E-06
+5.445127E+00,+14.63656E-09,-1.414312E-06
+5.455162E+00,+14.67634E-09,-296.9084E-09
+5.465197E+00,+14.80968E-09,-68.97068E-09
+5.475200E+00,+15.94607E-09,-135.9072E-09
+5.485213E+00,+16.02287E-09,-317.9512E-09
+5.495239E+00,+16.13066E-09,-1.044622E-06
+5.505236E+00,+16.22274E-09,-971.6206E-09
+5.515044E+00,+17.80558E-09,-316.0286E-09
+5.525069E+00,+17.91198E-09,-240.6578E-09
+5.535052E+00,+16.66950E-09,-384.8734E-09
+5.545084E+00,+16.21903E-09,-592.8268E-09
+5.555128E+00,+14.98539E-09,-1.180987E-06
+5.565144E+00,+14.87619E-09,-1.130836E-06
+5.575171E+00,+14.81970E-09,-864.3094E-09
+5.585174E+00,+14.96139E-09,-963.0862E-09
+5.595205E+00,+16.83315E-09,-1.100178E-06
+5.605199E+00,+17.36478E-09,-1.109304E-06
+5.615167E+00,+17.37850E-09,-1.256212E-06
+5.625138E+00,+16.72255E-09,-1.083249E-06
+5.635127E+00,+14.72615E-09,-912.8065E-09
+5.645144E+00,+14.69576E-09,-856.6246E-09
+5.655136E+00,+16.16990E-09,-435.3590E-09
+5.665085E+00,+16.35275E-09,-392.6297E-09
+5.675056E+00,+16.61876E-09,+62.95109E-09
+5.685041E+00,+16.58626E-09,+11.32679E-09
+5.695232E+00,+15.96853E-09,-795.0754E-09
+5.705236E+00,+15.68174E-09,-1.008651E-06
+5.715235E+00,+13.50221E-09,-1.717455E-06
+5.725216E+00,+13.33972E-09,-1.720914E-06
+5.735195E+00,+12.66494E-09,-1.061342E-06
+5.745183E+00,+12.62624E-09,-977.7089E-09
+5.755148E+00,+11.42301E-09,-577.8065E-09
+5.765134E+00,+11.15816E-09,-560.8464E-09
+5.775090E+00,+11.08429E-09,-615.8209E-09
+5.785061E+00,+11.13156E-09,-664.7930E-09
+5.795052E+00,+9.965381E-09,-912.8952E-09
+5.805027E+00,+9.618398E-09,-965.1175E-09
+5.815236E+00,+9.143259E-09,-1.118763E-06
+5.825227E+00,+9.438034E-09,-1.060993E-06
+5.835032E+00,+11.94719E-09,-379.1599E-09
+5.845025E+00,+12.48984E-09,-305.3856E-09
+5.855017E+00,+14.14932E-09,-736.2957E-09
+5.865197E+00,+14.48421E-09,-813.9639E-09
+5.875177E+00,+14.97344E-09,-1.286445E-06
+5.885123E+00,+14.86945E-09,-1.288920E-06
+5.895098E+00,+12.83703E-09,-981.1221E-09
+5.905087E+00,+12.58006E-09,-969.6035E-09
+5.915045E+00,+11.67419E-09,-958.8147E-09
+5.925017E+00,+11.61702E-09,-1.005827E-06
+5.935237E+00,+11.52357E-09,-1.455717E-06
+5.945038E+00,+11.60678E-09,-1.499960E-06
+5.955232E+00,+13.46487E-09,-1.261339E-06
+5.965209E+00,+13.66801E-09,-1.211377E-06
+5.975170E+00,+14.79127E-09,-768.2133E-09
+5.985161E+00,+14.96245E-09,-713.3189E-09
+5.995127E+00,+16.49319E-09,-653.3661E-09
+6.005102E+00,+16.65956E-09,-606.9546E-09
+6.015099E+00,+15.72455E-09,-261.2572E-09
+6.025085E+00,+15.44655E-09,-264.3328E-09
+6.035057E+00,+13.92138E-09,-694.5019E-09
+6.045043E+00,+13.80954E-09,-827.3678E-09
+6.055245E+00,+12.75305E-09,-1.432646E-06
+6.065215E+00,+12.42252E-09,-1.462286E-06
+6.075194E+00,+11.55283E-09,-1.197021E-06
+6.085146E+00,+11.64278E-09,-1.132021E-06
+6.095135E+00,+13.01587E-09,-529.6297E-09
+6.105097E+00,+13.03884E-09,-528.8945E-09
+6.115065E+00,+12.29507E-09,-543.0565E-09
+6.125046E+00,+12.20332E-09,-529.7671E-09
+6.135234E+00,+11.13322E-09,-742.6901E-09
+6.145202E+00,+10.98568E-09,-713.8968E-09
+6.155204E+00,+8.666968E-09,-683.0521E-09
+6.165406E+00,+8.631242E-09,-695.2658E-09
+6.175160E+00,+10.58064E-09,-1.029116E-06
+6.185186E+00,+10.93869E-09,-1.058350E-06
+6.195186E+00,+13.70640E-09,-890.5764E-09
+6.205221E+00,+13.96560E-09,-878.2625E-09
+6.215225E+00,+14.80878E-09,-352.0146E-09
+6.225200E+00,+14.81708E-09,-467.0477E-09
+6.235183E+00,+14.53897E-09,-659.8292E-09
+6.245069E+00,+14.59908E-09,-614.5992E-09
+6.255048E+00,+16.94549E-09,-606.5856E-09
+6.265037E+00,+17.49047E-09,-664.1550E-09
+6.275223E+00,+19.57838E-09,-1.218518E-06
+6.285206E+00,+19.56156E-09,-1.219663E-06
+6.295166E+00,+18.55379E-09,-889.5293E-09
+6.305129E+00,+18.30866E-09,-713.2473E-09
+6.315114E+00,+17.32726E-09,-402.4229E-09
+6.325073E+00,+17.14510E-09,-451.4465E-09
+6.335051E+00,+15.86189E-09,-705.7772E-09
+6.345043E+00,+15.76679E-09,-621.2339E-09
+6.355247E+00,+15.90991E-09,-434.9728E-09
+6.365218E+00,+15.73268E-09,-311.6369E-09
+6.375017E+00,+14.29148E-09,-216.7997E-09
+6.385018E+00,+14.11927E-09,-257.9327E-09
+6.395043E+00,+14.64400E-09,-1.056765E-06
+6.405038E+00,+14.74044E-09,-1.127821E-06
+6.415054E+00,+14.14406E-09,-1.626303E-06
+6.425083E+00,+13.95467E-09,-1.600316E-06
+6.435071E+00,+13.68926E-09,-1.011692E-06
+6.445034E+00,+13.88437E-09,-921.6843E-09
+6.455043E+00,+14.76175E-09,-533.8068E-09
+6.465028E+00,+14.75526E-09,-559.6247E-09
+6.475040E+00,+14.62726E-09,-599.8249E-09
+6.485068E+00,+14.67374E-09,-529.5925E-09
+6.495063E+00,+14.50343E-09,-774.7851E-09
+6.505087E+00,+14.15659E-09,-879.2238E-09
+6.515083E+00,+12.79259E-09,-718.1711E-09
+6.525105E+00,+12.67132E-09,-591.8255E-09
+6.535127E+00,+12.66697E-09,-240.4032E-09
+6.545075E+00,+12.64613E-09,-395.2303E-09
+6.555092E+00,+12.49379E-09,-1.334530E-06
+6.565119E+00,+12.59776E-09,-1.502131E-06
+6.575118E+00,+13.53091E-09,-1.391730E-06
+6.585124E+00,+13.71937E-09,-1.206791E-06
+6.595124E+00,+13.63546E-09,-836.5803E-09
+6.605100E+00,+13.75566E-09,-744.8473E-09
+6.615086E+00,+16.42490E-09,-417.6435E-09
+6.625046E+00,+16.72127E-09,-436.4119E-09
+6.635036E+00,+17.18048E-09,-354.7440E-09
+6.645039E+00,+16.97067E-09,-360.5146E-09
+6.655025E+00,+15.52176E-09,-719.9736E-09
+6.665216E+00,+15.38974E-09,-665.8602E-09
+6.675204E+00,+14.62641E-09,-937.7604E-09
+6.685163E+00,+14.50244E-09,-903.9517E-09
+6.695132E+00,+14.88082E-09,-575.4061E-09
+6.705116E+00,+15.14378E-09,-731.5979E-09
+6.715075E+00,+15.68528E-09,-771.0113E-09
+6.725064E+00,+15.48015E-09,-699.8549E-09
+6.735188E+00,+14.57848E-09,-404.0566E-09
+6.745177E+00,+14.55759E-09,-557.7765E-09
+6.755165E+00,+15.85389E-09,-666.1835E-09
+6.765113E+00,+16.01227E-09,-659.3456E-09
+6.775107E+00,+15.79816E-09,-749.1188E-09
+6.785114E+00,+15.69890E-09,-715.7336E-09
+6.795081E+00,+15.36146E-09,-615.2287E-09
+6.805068E+00,+15.19344E-09,-577.2629E-09
+6.815031E+00,+14.60648E-09,-641.9106E-09
+6.825250E+00,+14.74208E-09,-610.8713E-09
+6.835239E+00,+16.47399E-09,-513.8569E-09
+6.845206E+00,+17.02018E-09,-586.7415E-09
+6.855247E+00,+17.94801E-09,-716.7807E-09
+6.865044E+00,+17.95360E-09,-692.7023E-09
+6.875048E+00,+18.52102E-09,-731.5865E-09
+6.885056E+00,+18.70833E-09,-787.5166E-09
+6.895040E+00,+17.30190E-09,-401.7849E-09
+6.905228E+00,+16.43382E-09,-523.4699E-09
+6.915220E+00,+13.73270E-09,-1.183199E-06
+6.925185E+00,+13.41136E-09,-1.337414E-06
+6.935158E+00,+12.78475E-09,-1.688055E-06
+6.945144E+00,+12.67785E-09,-1.661831E-06
+6.955090E+00,+12.57251E-09,-1.458827E-06
+6.965050E+00,+12.59696E-09,-1.394789E-06
+6.975036E+00,+12.73674E-09,-1.192700E-06
+6.985228E+00,+12.52335E-09,-1.155893E-06
+6.995198E+00,+10.97071E-09,-1.080697E-06
+7.005176E+00,+10.83644E-09,-1.095245E-06
+7.015134E+00,+11.58120E-09,-1.453265E-06
+7.025126E+00,+12.02003E-09,-1.515993E-06
+7.035063E+00,+12.76376E-09,-1.070824E-06
+7.045022E+00,+12.96664E-09,-568.8343E-09
+7.055242E+00,+14.39280E-09,+247.2782E-09
+7.065185E+00,+14.86140E-09,+259.4604E-09
+7.075159E+00,+15.52441E-09,-656.0211E-09
+7.085147E+00,+15.60092E-09,-800.0251E-09
+7.095107E+00,+16.62222E-09,-892.8910E-09
+7.105074E+00,+17.06898E-09,-867.9972E-09
+7.115058E+00,+17.14484E-09,-920.6114E-09
+7.125019E+00,+16.83397E-09,-1.018229E-06
+7.135239E+00,+16.39871E-09,-922.1221E-09
+7.145158E+00,+16.52080E-09,-878.2311E-09
+7.155162E+00,+17.22755E-09,-269.7859E-09
+7.165173E+00,+17.22784E-09,-193.1362E-09
+7.175133E+00,+17.48350E-09,-268.4154E-09
+7.185076E+00,+17.76345E-09,-385.2425E-09
+7.195060E+00,+18.50312E-09,-635.3903E-09
+7.205016E+00,+18.33242E-09,-488.6885E-09
+7.215036E+00,+16.21179E-09,+66.16688E-09
+7.225077E+00,+15.92434E-09,+54.71134E-09
+7.235060E+00,+16.49451E-09,-311.5425E-09
+7.245043E+00,+16.65016E-09,-362.9608E-09
+7.255245E+00,+15.67602E-09,-653.9584E-09
+7.265213E+00,+15.18588E-09,-657.2027E-09
+7.275210E+00,+14.09180E-09,-730.8598E-09
+7.285177E+00,+13.97721E-09,-804.5683E-09
+7.295154E+00,+12.95902E-09,-1.256770E-06
+7.305142E+00,+12.63925E-09,-1.295531E-06
+7.315103E+00,+12.54606E-09,-993.6133E-09
+7.325079E+00,+12.84714E-09,-705.6341E-09
+7.335085E+00,+13.81173E-09,-155.8828E-09
+7.345085E+00,+13.90818E-09,-213.6784E-09
+7.355072E+00,+15.49697E-09,-863.1077E-09
+7.365046E+00,+15.91275E-09,-1.005020E-06
+7.375072E+00,+18.00438E-09,-1.212668E-06
+7.385098E+00,+17.91641E-09,-1.068555E-06
+7.395070E+00,+16.11288E-09,-427.6114E-09
+7.405041E+00,+15.86816E-09,-360.1999E-09
+7.415025E+00,+15.72914E-09,-655.1056E-09
+7.425214E+00,+15.64421E-09,-801.5327E-09
+7.435184E+00,+15.13544E-09,-1.275212E-06
+7.445173E+00,+15.21782E-09,-1.183033E-06
+7.455136E+00,+16.95802E-09,-578.1927E-09
+7.465120E+00,+17.39996E-09,-429.9546E-09
+7.475079E+00,+17.72296E-09,-310.4239E-09
+7.485053E+00,+17.54730E-09,-254.5138E-09
+7.495038E+00,+17.67403E-09,-515.2130E-09
+7.505226E+00,+17.79692E-09,-653.0857E-09
+7.515218E+00,+17.26965E-09,-522.9006E-09
+7.525228E+00,+16.91344E-09,-513.5079E-09
+7.535184E+00,+15.99973E-09,-389.6456E-09
+7.545180E+00,+15.84218E-09,-320.7007E-09
+7.555183E+00,+15.13083E-09,-632.8841E-09
+7.565151E+00,+14.51934E-09,-868.9871E-09
+7.575133E+00,+13.92126E-09,-1.068993E-06
+7.585097E+00,+14.24592E-09,-1.020953E-06
+7.595071E+00,+15.05377E-09,-660.5216E-09
+7.605059E+00,+14.91423E-09,-686.3795E-09
+7.615244E+00,+13.95154E-09,-901.3510E-09
+7.625237E+00,+13.89464E-09,-863.4539E-09
+7.635228E+00,+14.48854E-09,-843.8988E-09
+7.645217E+00,+14.38217E-09,-930.5849E-09
+7.655204E+00,+13.20951E-09,-1.221525E-06
+7.665147E+00,+12.98877E-09,-1.280165E-06
+7.675122E+00,+13.65805E-09,-1.151256E-06
+7.685109E+00,+14.12590E-09,-1.083587E-06
+7.695073E+00,+15.94169E-09,-831.4476E-09
+7.705057E+00,+16.40911E-09,-650.1246E-09
+7.715071E+00,+18.33790E-09,-301.0941E-09
+7.725055E+00,+18.72878E-09,-305.7175E-09
+7.735021E+00,+18.32183E-09,-634.8124E-09
+7.745217E+00,+17.82082E-09,-789.4707E-09
+7.755178E+00,+17.04307E-09,-856.3042E-09
+7.765166E+00,+17.16442E-09,-845.5668E-09
+7.775119E+00,+17.07198E-09,-982.6526E-09
+7.785082E+00,+16.48512E-09,-956.4858E-09
+7.795062E+00,+14.82883E-09,-886.1733E-09
+7.805017E+00,+14.55776E-09,-937.0480E-09
+7.815221E+00,+13.69079E-09,-1.111914E-06
+7.825209E+00,+13.04690E-09,-1.162926E-06
+7.835175E+00,+10.95504E-09,-1.288184E-06
+7.845155E+00,+10.72266E-09,-1.193115E-06
+7.855166E+00,+12.09157E-09,-527.5784E-09
+7.865154E+00,+12.68229E-09,-298.7223E-09
+7.875135E+00,+13.45611E-09,-533.1431E-09
+7.885100E+00,+13.46835E-09,-599.7019E-09
+7.895088E+00,+13.68657E-09,-713.4076E-09
+7.905082E+00,+13.60869E-09,-700.1095E-09
+7.915045E+00,+12.17544E-09,-784.8702E-09
+7.925035E+00,+11.50655E-09,-885.8814E-09
+7.935029E+00,+10.76227E-09,-1.117164E-06
+7.945226E+00,+10.96903E-09,-1.190829E-06
+7.955213E+00,+11.59581E-09,-1.264604E-06
+7.965206E+00,+11.55223E-09,-1.200591E-06
+7.975171E+00,+12.49778E-09,-903.6713E-09
+7.985163E+00,+13.24437E-09,-731.0744E-09
+7.995116E+00,+14.30862E-09,-583.7002E-09
+8.005085E+00,+13.87845E-09,-686.5225E-09
+8.015100E+00,+12.63071E-09,-1.075081E-06
+8.025117E+00,+12.75485E-09,-1.105860E-06
+8.035041E+00,+14.04067E-09,-770.3104E-09
+8.045024E+00,+14.19519E-09,-712.7609E-09
+8.055228E+00,+12.71398E-09,-897.7805E-09
+8.065187E+00,+12.12346E-09,-969.4434E-09
+8.075192E+00,+11.03773E-09,-1.108669E-06
+8.085173E+00,+10.76779E-09,-1.053918E-06
+8.095160E+00,+10.22741E-09,-954.5403E-09
+8.105120E+00,+10.22573E-09,-961.7614E-09
+8.115121E+00,+11.93118E-09,-853.0627E-09
+8.125137E+00,+12.45489E-09,-820.8818E-09
+8.135057E+00,+13.10325E-09,-352.0489E-09
+8.145048E+00,+12.95701E-09,-446.9919E-09
+8.155039E+00,+13.21729E-09,-1.051841E-06
+8.165223E+00,+13.43402E-09,-1.242611E-06
+8.175207E+00,+13.48824E-09,-1.457359E-06
+8.185163E+00,+13.29075E-09,-1.344114E-06
+8.195138E+00,+12.46213E-09,-601.3213E-09
+8.205129E+00,+12.64079E-09,-551.6968E-09
+8.215087E+00,+13.54134E-09,-655.7351E-09
+8.225060E+00,+13.52346E-09,-691.6409E-09
+8.235049E+00,+13.08118E-09,-999.2523E-09
+8.245217E+00,+13.15359E-09,-1.032515E-06
+8.255200E+00,+13.85040E-09,-1.096613E-06
+8.265186E+00,+13.83992E-09,-1.102896E-06
+8.275167E+00,+12.94052E-09,-807.7784E-09
+8.285176E+00,+12.61948E-09,-737.5317E-09
+8.295146E+00,+12.28998E-09,-853.7551E-09
+8.305120E+00,+12.14147E-09,-964.7513E-09
+8.315109E+00,+11.38150E-09,-1.301797E-06
+8.325075E+00,+11.44695E-09,-1.423679E-06
+8.335235E+00,+13.86828E-09,-1.005003E-06
+8.345225E+00,+14.77827E-09,-917.2240E-09
+8.355224E+00,+16.55927E-09,-1.242800E-06
+8.365194E+00,+16.67611E-09,-1.304315E-06
+8.375175E+00,+17.35524E-09,-1.267044E-06
+8.385124E+00,+17.58654E-09,-1.146298E-06
+8.395103E+00,+17.46194E-09,-601.5101E-09
+8.405056E+00,+17.13096E-09,-539.3258E-09
+8.415030E+00,+15.36391E-09,-520.6232E-09
+8.425018E+00,+15.33674E-09,-676.4002E-09
+8.435215E+00,+16.43365E-09,-1.311001E-06
+8.445115E+00,+16.71016E-09,-1.329137E-06
+8.455093E+00,+17.73271E-09,-749.7054E-09
+8.465037E+00,+17.88177E-09,-652.7710E-09
+8.475028E+00,+18.32212E-09,-408.6170E-09
+8.485033E+00,+18.11364E-09,-484.5172E-09
+8.495238E+00,+16.12471E-09,-800.8604E-09
+8.505226E+00,+15.79176E-09,-771.2717E-09
+8.515154E+00,+15.50249E-09,-351.8000E-09
+8.525112E+00,+15.38886E-09,-406.1365E-09
+8.535100E+00,+13.55881E-09,-687.6526E-09
+8.545088E+00,+13.11473E-09,-769.3892E-09
+8.555081E+00,+12.34609E-09,-901.6143E-09
+8.565074E+00,+12.42303E-09,-861.1565E-09
+8.575030E+00,+11.78267E-09,-1.059554E-06
+8.585235E+00,+11.52593E-09,-1.092175E-06
+8.595240E+00,+12.45576E-09,-1.253981E-06
+8.605236E+00,+13.05858E-09,-1.104512E-06
+8.615228E+00,+14.41001E-09,-892.8652E-09
+8.625025E+00,+14.27676E-09,-915.8135E-09
+8.635053E+00,+12.92258E-09,-1.153413E-06
+8.645093E+00,+12.80764E-09,-1.092505E-06
+8.655120E+00,+12.18196E-09,-1.070824E-06
+8.665111E+00,+11.92987E-09,-976.2870E-09
+8.675105E+00,+10.66831E-09,-613.6923E-09
+8.685081E+00,+10.58881E-09,-647.4781E-09
+8.695058E+00,+10.48769E-09,-836.2341E-09
+8.705040E+00,+10.44677E-09,-869.8598E-09
+8.715223E+00,+9.464192E-09,-336.9713E-09
+8.725204E+00,+9.472791E-09,-207.5930E-09
+8.735099E+00,+11.24708E-09,-345.7604E-09
+8.745090E+00,+11.82920E-09,-540.7963E-09
+8.755123E+00,+13.41941E-09,-1.330499E-06
+8.765150E+00,+13.55392E-09,-1.380392E-06
+8.775130E+00,+14.48281E-09,-518.1856E-09
+8.785118E+00,+14.70103E-09,-351.4538E-09
+8.795082E+00,+14.98795E-09,-182.8051E-09
+8.805071E+00,+14.99378E-09,-271.6942E-09
+8.815032E+00,+15.81848E-09,-880.0593E-09
+8.825249E+00,+16.33721E-09,-1.104956E-06
+8.835238E+00,+16.86684E-09,-1.628975E-06
+8.845228E+00,+16.59875E-09,-1.610441E-06
+8.855041E+00,+16.28554E-09,-921.5785E-09
+8.865119E+00,+16.54447E-09,-640.2655E-09
+8.875184E+00,+17.38343E-09,-621.8577E-09
+8.885206E+00,+17.07598E-09,-829.1788E-09
+8.895246E+00,+15.28300E-09,-1.241435E-06
+8.905042E+00,+14.90033E-09,-1.336656E-06
+8.915065E+00,+13.99923E-09,-989.7794E-09
+8.925064E+00,+13.73028E-09,-913.2986E-09
+8.935093E+00,+10.59964E-09,-194.8156E-09
+8.945136E+00,+9.844992E-09,-142.8995E-09
+8.955142E+00,+8.698081E-09,-479.7964E-09
+8.965150E+00,+8.785139E-09,-667.8171E-09
+8.975187E+00,+9.712096E-09,-1.171992E-06
+8.985190E+00,+10.05002E-09,-1.239575E-06
+8.995208E+00,+13.30011E-09,-1.126090E-06
+9.005240E+00,+14.23627E-09,-994.8178E-09
+9.015244E+00,+16.94503E-09,-493.6123E-09
+9.025076E+00,+17.11583E-09,-499.2142E-09
+9.035074E+00,+17.31873E-09,-606.5626E-09
+9.045094E+00,+17.39116E-09,-697.7320E-09
+9.055124E+00,+16.71960E-09,-886.9486E-09
+9.065110E+00,+16.24271E-09,-1.028440E-06
+9.075171E+00,+15.14071E-09,-1.443935E-06
+9.085207E+00,+15.41404E-09,-1.283993E-06
+9.095207E+00,+16.72943E-09,-633.3561E-09
+9.105221E+00,+16.78969E-09,-545.3139E-09
+9.115019E+00,+15.27648E-09,-613.9040E-09
+9.125022E+00,+14.81980E-09,-691.1316E-09
+9.135067E+00,+14.03516E-09,-883.8902E-09
+9.145102E+00,+13.90334E-09,-932.4189E-09
+9.155147E+00,+12.81851E-09,-950.5949E-09
+9.165196E+00,+12.69914E-09,-895.9723E-09
+9.175206E+00,+13.19787E-09,-813.0484E-09
+9.185215E+00,+13.33061E-09,-780.0036E-09
+9.195023E+00,+13.48305E-09,-815.3744E-09
+9.205039E+00,+13.54945E-09,-858.7447E-09
+9.215057E+00,+15.38873E-09,-300.3616E-09
+9.225098E+00,+16.06805E-09,-354.2290E-09
+9.235046E+00,+17.11404E-09,-785.5997E-09
+9.245077E+00,+16.75252E-09,-971.2744E-09
+9.255117E+00,+15.12215E-09,-1.127687E-06
+9.265153E+00,+14.49045E-09,-1.115453E-06
+9.275191E+00,+12.38598E-09,-904.9931E-09
+9.285199E+00,+11.56508E-09,-1.019617E-06
+9.295212E+00,+9.972190E-09,-1.312354E-06
+9.305015E+00,+10.14051E-09,-1.399475E-06
+9.315020E+00,+11.87098E-09,-1.488253E-06
+9.325047E+00,+12.36277E-09,-1.309791E-06
+9.335088E+00,+12.35318E-09,-986.6325E-09
+9.345103E+00,+12.25210E-09,-985.1560E-09
+9.355140E+00,+13.01135E-09,-1.126911E-06
+9.365143E+00,+13.31823E-09,-1.127944E-06
+9.375164E+00,+14.00644E-09,-529.5868E-09
+9.385201E+00,+14.07438E-09,-344.8162E-09
+9.395203E+00,+14.82787E-09,+11.71589E-09
+9.405212E+00,+14.94094E-09,+8.460045E-09
+9.415239E+00,+13.77843E-09,-779.2626E-09
+9.425234E+00,+13.39262E-09,-907.4936E-09
+9.435246E+00,+13.12741E-09,-1.376513E-06
+9.445030E+00,+13.41475E-09,-1.410627E-06
+9.455038E+00,+14.28671E-09,-1.250619E-06
+9.465071E+00,+14.24835E-09,-1.099282E-06
+9.475065E+00,+14.11853E-09,-752.6350E-09
+9.485068E+00,+14.12903E-09,-715.6449E-09
+9.495090E+00,+13.81069E-09,-1.065997E-06
+9.505089E+00,+13.62216E-09,-1.228166E-06
+9.515100E+00,+13.14023E-09,-1.467957E-06
+9.525132E+00,+13.36465E-09,-1.442325E-06
+9.535031E+00,+14.23418E-09,-848.5079E-09
+9.545057E+00,+14.13144E-09,-762.4197E-09
+9.555079E+00,+12.76040E-09,-1.142613E-06
+9.565096E+00,+12.50282E-09,-1.253051E-06
+9.575134E+00,+12.41774E-09,-1.294704E-06
+9.585148E+00,+12.29811E-09,-1.087389E-06
+9.595173E+00,+10.75606E-09,-697.9466E-09
+9.605204E+00,+10.40748E-09,-630.2348E-09
+9.615201E+00,+11.76188E-09,-663.1108E-09
+9.625229E+00,+12.86511E-09,-630.1174E-09
+9.635046E+00,+14.33834E-09,-582.8991E-09
+9.645083E+00,+14.42664E-09,-702.5385E-09
+9.655123E+00,+14.52847E-09,-1.189442E-06
+9.665104E+00,+14.58786E-09,-1.175875E-06
+9.675128E+00,+14.51992E-09,-975.3943E-09
+9.685169E+00,+14.38992E-09,-859.8061E-09
+9.695173E+00,+14.78878E-09,-321.9624E-09
+9.705185E+00,+15.28452E-09,-124.1856E-09
+9.715219E+00,+16.31765E-09,-108.7503E-09
+9.725265E+00,+16.02123E-09,-291.2750E-09
+9.735059E+00,+14.15592E-09,-696.3273E-09
+9.745097E+00,+13.81984E-09,-784.3352E-09
+9.755125E+00,+14.11899E-09,-657.3916E-09
+9.765164E+00,+14.48813E-09,-512.2862E-09
+9.775201E+00,+14.75172E-09,-711.5908E-09
+9.785241E+00,+14.94248E-09,-931.6950E-09
+9.795041E+00,+15.66626E-09,-1.122213E-06
+9.805046E+00,+15.68648E-09,-891.5062E-09
+9.815058E+00,+14.32609E-09,-527.3666E-09
+9.825106E+00,+13.11674E-09,-508.8330E-09
+9.835119E+00,+11.72227E-09,-857.9579E-09
+9.845141E+00,+11.37674E-09,-1.265199E-06
+9.855178E+00,+10.73699E-09,-1.794116E-06
+9.865160E+00,+10.58495E-09,-1.818518E-06
+9.875194E+00,+11.58574E-09,-1.128854E-06
+9.885221E+00,+12.36049E-09,-636.0999E-09
+9.895232E+00,+14.25258E-09,+6.826401E-09
+9.905022E+00,+14.61626E-09,-152.9446E-09
+9.915020E+00,+15.49038E-09,-666.5668E-09
+9.925076E+00,+16.08823E-09,-728.2963E-09
+9.935127E+00,+17.06515E-09,-525.3811E-09
+9.945139E+00,+16.89548E-09,-418.6421E-09
+9.955163E+00,+15.43424E-09,-816.9422E-09
+9.965195E+00,+15.05194E-09,-1.004471E-06
+9.975199E+00,+15.36933E-09,-1.160042E-06
+9.985227E+00,+15.59633E-09,-1.173755E-06
+9.995215E+00,+15.80702E-09,-1.158586E-06

MicroMag 2900/3900 Data File ends
