# Supplementary material for: Magnetic signatures of a creosote oil contaminated site: case study in São Paulo, Brazil
Source: Sci Rep. 2022 Dec 17;12:21853. doi: 10.1038/s41598-022-23493-2 (PMC9759522; doi:10.1038/s41598-022-23493-2)
Supplement: Supplementary file 3 — Supplementary Information 3. [file 41598_2022_23493_MOESM3_ESM.zip › moment_vs_time/SD23/2_7/nm1xxx/2_7.003]

MicroMag 2900/3900 Data File (Series 0016.002)
Moment vs. time

INSTRUMENT
Configuration                   VSM
Temperature control             None
Hardware version                0004
Software version                01/29/2013
Units of measure                Hybrid SI
Temperature in                  Celsius

SAMPLE
Mass                            N/A
Volume                          N/A
Demagnetizing factor            N/A

SETTINGS
Field range                    +30.00000E-03
Field command                   0.000000E+00
Moment range                   +20.00000E-06
Averaging time                 +11.05668E-03
Temperature (command)           N/A
Tmprtr difference correction    No
Orientation                     0.000000E+00
Vibration amplitude             1.0
Calibration factor             +4.401063E+00
Operating frequency            +83.00000E+00

MEASUREMENT
Description                    "SD34_2_7"
Field (measured)               +29.02859E-06
Temperature (measured)          N/A
Averages (completed)            N/A
Moment at conditioning field   +343.9833E-09
Measured on                     08/28/2020  09:46
Elapsed time                   +22.62966E+00

PROCESSING
Background subtraction          No
Delta-m processing              N/A
Demagnetizing factor            No
Normalization                   No
Normalization factor            N/A
Offset (field)                  No
Offset (moment)                 No
Pole saturation                 No
Slope correction                No

VIEWPORT
Left                            0.000000E+00
Right                          +10.00000E+00
Bottom                         -20.00000E-06
Top                            +20.00000E-06
Show X-axis?                    Yes
Show Y-axis?                    Yes

SCRIPT
Averaging time                 +10.00000E-03
Initial (conditioning) field   +20.00000E-03
Final (measuring) field         0.000000E+00
Pause at initial field         +10.00000E+00
Field slew rate limit          +10.00000E+03
Field slew time limit          +100.0000E-03
Slope correction                0.000000E+00
Timebase                       +10.00000E+00
Number of segments              1
Number of data                  1000

Segment   Averaging                                                            Final 
 Number      Time        Initial      Increment       Final         Pause      Index 
             (s)           (s)           (s)           (s)           (s)     
0000001,+10.00000E-03, 0.000000E+00,+10.00000E-03,+10.00000E+00,+10.00000E+00,0001000

                                         
     Time         Moment        Field    
     (s)          (Am�)          (T)     
+5.104992E-03,+258.1114E-09,+14.59994E-03
+15.09560E-03,+155.9294E-09,+8.161081E-03
+25.15933E-03,+90.15351E-09,+4.064149E-03
+35.20749E-03,+53.47004E-09,+1.835695E-03
+45.19957E-03,+35.95070E-09,+806.3436E-06
+55.13483E-03,+28.13920E-09,+377.9735E-06
+65.11444E-03,+23.30323E-09,+159.5675E-06
+75.10285E-03,+20.95148E-09,+76.25259E-06
+85.07330E-03,+20.40269E-09,+40.03937E-06
+95.07692E-03,+20.93772E-09,+23.11326E-06
+105.0300E-03,+21.04371E-09,+16.66213E-06
+115.2251E-03,+20.15281E-09,+12.30468E-06
+125.2225E-03,+19.40367E-09,+10.35723E-06
+135.1874E-03,+19.32469E-09,+8.933367E-06
+145.1577E-03,+19.35119E-09,+8.199258E-06
+155.1448E-03,+18.66403E-09,+7.328224E-06
+165.1263E-03,+17.88234E-09,+6.761607E-06
+175.1180E-03,+17.44569E-09,+6.006275E-06
+185.0787E-03,+17.61957E-09,+5.699716E-06
+195.0622E-03,+17.33455E-09,+5.503750E-06
+205.0482E-03,+17.05578E-09,+5.547879E-06
+215.2346E-03,+17.89413E-09,+5.509283E-06
+225.2209E-03,+19.32606E-09,+5.318076E-06
+235.2095E-03,+21.81694E-09,+4.824692E-06
+245.1738E-03,+22.74773E-09,+4.654021E-06
+255.1519E-03,+23.66086E-09,+4.464340E-06
+265.1451E-03,+23.87520E-09,+4.381540E-06
+275.0908E-03,+23.47072E-09,+4.277379E-06
+285.0838E-03,+22.61974E-09,+4.284517E-06
+295.1039E-03,+21.18079E-09,+4.179222E-06
+305.1189E-03,+20.56403E-09,+3.943811E-06
+315.1529E-03,+20.52719E-09,+3.764243E-06
+325.1589E-03,+20.47080E-09,+3.557608E-06
+335.1591E-03,+19.95341E-09,+3.909445E-06
+345.1898E-03,+19.77001E-09,+3.706636E-06
+355.2070E-03,+20.14508E-09,+3.317619E-06
+365.2466E-03,+20.65533E-09,+3.229160E-06
+375.0504E-03,+21.17755E-09,+3.082541E-06
+385.0586E-03,+21.56662E-09,+3.088689E-06
+395.0941E-03,+22.90554E-09,+3.249295E-06
+405.0807E-03,+23.71239E-09,+3.373947E-06
+415.1017E-03,+23.87629E-09,+3.046841E-06
+425.1341E-03,+23.22413E-09,+2.706390E-06
+435.1388E-03,+22.25120E-09,+2.045219E-06
+445.1566E-03,+21.84069E-09,+1.596608E-06
+455.1895E-03,+20.61075E-09,+1.595799E-06
+465.2089E-03,+19.27927E-09,+1.911884E-06
+475.2105E-03,+17.26275E-09,+2.594430E-06
+485.2425E-03,+16.93491E-09,+2.962566E-06
+495.0358E-03,+17.73557E-09,+2.947455E-06
+505.0674E-03,+18.72440E-09,+2.613567E-06
+515.0606E-03,+19.38663E-09,+1.982466E-06
+525.0618E-03,+20.06067E-09,+1.607102E-06
+535.0948E-03,+20.89758E-09,+1.553533E-06
+545.1094E-03,+21.00791E-09,+1.729918E-06
+555.1257E-03,+20.47288E-09,+2.204284E-06
+565.1702E-03,+20.01298E-09,+2.374088E-06
+575.1863E-03,+20.03129E-09,+2.112954E-06
+585.1816E-03,+19.85453E-09,+1.830051E-06
+595.1805E-03,+18.55938E-09,+1.520402E-06
+605.1434E-03,+17.22716E-09,+1.386947E-06
+615.1496E-03,+16.82109E-09,+1.418407E-06
+625.1204E-03,+17.40280E-09,+1.528444E-06
+635.1048E-03,+17.76390E-09,+1.550283E-06
+645.0965E-03,+17.29968E-09,+1.575511E-06
+655.0636E-03,+17.02816E-09,+1.469542E-06
+665.0817E-03,+17.70254E-09,+1.350838E-06
+675.1416E-03,+18.77175E-09,+1.237307E-06
+685.1838E-03,+18.69901E-09,+1.347997E-06
+695.0248E-03,+17.98706E-09,+1.763480E-06
+705.1056E-03,+17.80846E-09,+1.882951E-06
+715.1526E-03,+18.44901E-09,+1.458481E-06
+725.2260E-03,+18.97613E-09,+782.2609E-09
+735.0354E-03,+19.23221E-09,+557.1786E-09
+745.0866E-03,+19.46582E-09,+675.3473E-09
+755.1063E-03,+19.83211E-09,+1.091148E-06
+765.0731E-03,+20.06657E-09,+1.231444E-06
+775.0421E-03,+19.92024E-09,+1.078732E-06
+785.0358E-03,+19.67961E-09,+802.2509E-09
+795.2549E-03,+20.02377E-09,+626.7300E-09
+805.0163E-03,+20.26967E-09,+519.0811E-09
+815.2072E-03,+19.31333E-09,+615.4633E-09
+825.1721E-03,+17.61403E-09,+686.1420E-09
+835.1585E-03,+16.31533E-09,+885.4666E-09
+845.1874E-03,+15.48067E-09,+972.9595E-09
+855.0870E-03,+14.94077E-09,+756.1341E-09
+865.0460E-03,+14.72603E-09,+507.9832E-09
+875.2415E-03,+15.51514E-09,+350.1349E-09
+885.2335E-03,+17.12323E-09,+98.60516E-09
+895.2367E-03,+18.74544E-09,-49.72172E-09
+905.2227E-03,+19.18489E-09,+127.4500E-09
+915.2274E-03,+19.48851E-09,+396.5235E-09
+925.2241E-03,+19.93593E-09,+399.4160E-09
+935.2448E-03,+20.82850E-09,+106.9136E-09
+945.0402E-03,+21.00084E-09,-78.73822E-09
+955.0352E-03,+20.64452E-09,-305.1224E-09
+965.0711E-03,+20.75931E-09,-300.7364E-09
+975.1207E-03,+21.36294E-09,-172.0877E-09
+985.1317E-03,+21.48752E-09,+107.9950E-09
+995.1617E-03,+20.72975E-09,+346.6358E-09
+1.005194E+00,+20.26186E-09,+316.1059E-09
+1.015193E+00,+19.99742E-09,+71.57135E-09
+1.025222E+00,+19.76759E-09,-134.4595E-09
+1.035227E+00,+18.95391E-09,-100.4877E-09
+1.045245E+00,+17.98029E-09,+118.0430E-09
+1.055041E+00,+17.49583E-09,+112.9847E-09
+1.065054E+00,+17.80190E-09,+285.2840E-09
+1.075060E+00,+17.75703E-09,+288.6543E-09
+1.085088E+00,+17.10716E-09,+323.0295E-09
+1.095108E+00,+16.45705E-09,+199.3876E-09
+1.105223E+00,+16.56446E-09,+159.5678E-09
+1.115022E+00,+17.04788E-09,+11.00063E-09
+1.125240E+00,+17.33225E-09,-3.147125E-09
+1.135039E+00,+18.21082E-09,-86.34854E-09
+1.145053E+00,+19.53949E-09,-226.5587E-09
+1.155240E+00,+20.96550E-09,-253.8328E-09
+1.165038E+00,+20.87294E-09,-354.0373E-09
+1.175085E+00,+19.36678E-09,-331.8071E-09
+1.185120E+00,+17.98006E-09,-256.1417E-09
+1.195157E+00,+16.79721E-09,-106.1382E-09
+1.205148E+00,+15.90125E-09,-212.3852E-09
+1.215136E+00,+14.56333E-09,-467.7000E-09
+1.225145E+00,+14.08678E-09,-698.6418E-09
+1.235168E+00,+14.72316E-09,-732.8254E-09
+1.245152E+00,+15.75667E-09,-570.3563E-09
+1.255201E+00,+16.48877E-09,-176.1904E-09
+1.265166E+00,+16.84950E-09,+322.9237E-09
+1.275148E+00,+18.00605E-09,+174.0418E-09
+1.285112E+00,+19.39440E-09,-308.6300E-09
+1.295107E+00,+20.29972E-09,-990.1829E-09
+1.305097E+00,+19.86532E-09,-969.4319E-09
+1.315051E+00,+19.07258E-09,-579.4458E-09
+1.325224E+00,+18.81525E-09,-231.7286E-09
+1.335207E+00,+19.06557E-09,-246.4886E-09
+1.345164E+00,+19.08488E-09,-649.3721E-09
+1.355146E+00,+19.32129E-09,-931.9640E-09
+1.365118E+00,+20.20732E-09,-1.055969E-06
+1.375081E+00,+21.15708E-09,-1.148563E-06
+1.385068E+00,+20.81062E-09,-935.2513E-09
+1.395050E+00,+19.31360E-09,-597.7907E-09
+1.405167E+00,+18.31001E-09,-379.9896E-09
+1.415161E+00,+18.55482E-09,-529.0890E-09
+1.425126E+00,+19.12181E-09,-731.2374E-09
+1.435120E+00,+19.48447E-09,-744.8130E-09
+1.445083E+00,+19.81558E-09,-645.6556E-09
+1.455060E+00,+21.33748E-09,-456.6021E-09
+1.465055E+00,+22.90005E-09,-474.0687E-09
+1.475240E+00,+24.23290E-09,-780.6502E-09
+1.485215E+00,+24.21987E-09,-899.4970E-09
+1.495211E+00,+23.55245E-09,-969.7065E-09
+1.505167E+00,+23.01040E-09,-893.9210E-09
+1.515141E+00,+21.60038E-09,-600.0252E-09
+1.525145E+00,+20.77892E-09,-505.9319E-09
+1.535170E+00,+19.96674E-09,-567.0690E-09
+1.545212E+00,+19.50221E-09,-693.4405E-09
+1.555146E+00,+18.34207E-09,-693.7924E-09
+1.565184E+00,+16.65116E-09,-733.9240E-09
+1.575217E+00,+15.54691E-09,-541.5373E-09
+1.585220E+00,+16.35956E-09,-481.2956E-09
+1.595241E+00,+19.30891E-09,-611.1031E-09
+1.605028E+00,+21.21607E-09,-557.7450E-09
+1.615027E+00,+22.22011E-09,-480.5317E-09
+1.625026E+00,+22.38115E-09,-744.8931E-09
+1.635042E+00,+22.52893E-09,-1.170499E-06
+1.645023E+00,+22.48734E-09,-1.353247E-06
+1.655236E+00,+22.08984E-09,-1.359458E-06
+1.665215E+00,+21.70607E-09,-1.032031E-06
+1.675203E+00,+21.54773E-09,-742.4040E-09
+1.685193E+00,+21.61204E-09,-927.7153E-09
+1.695177E+00,+20.90661E-09,-1.398588E-06
+1.705145E+00,+20.20126E-09,-1.328874E-06
+1.715135E+00,+19.80727E-09,-1.051635E-06
+1.725105E+00,+20.07045E-09,-862.3553E-09
+1.735089E+00,+20.53395E-09,-917.4299E-09
+1.745084E+00,+20.44715E-09,-1.023846E-06
+1.755043E+00,+20.59500E-09,-1.248759E-06
+1.765028E+00,+21.30046E-09,-1.348063E-06
+1.775171E+00,+22.73226E-09,-1.314551E-06
+1.785116E+00,+23.07543E-09,-1.265130E-06
+1.795104E+00,+22.73188E-09,-1.267948E-06
+1.805049E+00,+22.80288E-09,-1.221774E-06
+1.815020E+00,+23.13420E-09,-1.241633E-06
+1.825240E+00,+22.91956E-09,-1.287177E-06
+1.835209E+00,+21.57873E-09,-1.274426E-06
+1.845183E+00,+20.63260E-09,-1.027210E-06
+1.855164E+00,+19.71344E-09,-982.6269E-09
+1.865136E+00,+19.16687E-09,-1.012693E-06
+1.875119E+00,+17.81346E-09,-1.081344E-06
+1.885073E+00,+17.26005E-09,-1.044451E-06
+1.895059E+00,+17.23983E-09,-1.150775E-06
+1.905051E+00,+17.38067E-09,-1.264266E-06
+1.915040E+00,+16.93962E-09,-1.193215E-06
+1.925244E+00,+16.46917E-09,-968.8769E-09
+1.935230E+00,+16.34350E-09,-915.7220E-09
+1.945193E+00,+16.51422E-09,-811.7695E-09
+1.955177E+00,+16.73117E-09,-591.6424E-09
+1.965166E+00,+16.52479E-09,-688.4308E-09
+1.975114E+00,+17.13679E-09,-762.0707E-09
+1.985101E+00,+18.69218E-09,-693.8782E-09
+1.995052E+00,+20.93511E-09,-649.0002E-09
+2.005015E+00,+21.61075E-09,-1.075828E-06
+2.015239E+00,+21.37072E-09,-1.767076E-06
+2.025187E+00,+21.47534E-09,-1.941373E-06
+2.035163E+00,+22.23215E-09,-1.692736E-06
+2.045153E+00,+22.67195E-09,-1.452416E-06
+2.055102E+00,+22.21367E-09,-1.163012E-06
+2.065081E+00,+21.33711E-09,-893.0770E-09
+2.075021E+00,+20.15340E-09,-796.8665E-09
+2.085221E+00,+18.56320E-09,-896.9965E-09
+2.095207E+00,+15.99677E-09,-1.449678E-06
+2.105154E+00,+14.38966E-09,-1.969897E-06
+2.115127E+00,+13.91908E-09,-2.059410E-06
+2.125118E+00,+14.38269E-09,-1.567998E-06
+2.135110E+00,+14.72313E-09,-887.1689E-09
+2.145074E+00,+14.29999E-09,-823.1593E-09
+2.155053E+00,+13.70464E-09,-1.125300E-06
+2.165030E+00,+13.57659E-09,-1.370556E-06
+2.175021E+00,+13.77390E-09,-1.532109E-06
+2.185220E+00,+13.87298E-09,-1.509313E-06
+2.195238E+00,+14.23440E-09,-1.356557E-06
+2.205034E+00,+14.84732E-09,-1.401080E-06
+2.215066E+00,+15.91896E-09,-1.610644E-06
+2.225121E+00,+16.44584E-09,-1.495794E-06
+2.235153E+00,+16.79213E-09,-975.9178E-09
+2.245130E+00,+17.23446E-09,-751.0557E-09
+2.255141E+00,+18.28750E-09,-689.2176E-09
+2.265167E+00,+18.65586E-09,-980.0950E-09
+2.275156E+00,+18.59500E-09,-1.320811E-06
+2.285188E+00,+19.06474E-09,-1.701468E-06
+2.295209E+00,+20.32096E-09,-1.811199E-06
+2.305073E+00,+21.41225E-09,-1.261880E-06
+2.315100E+00,+21.36419E-09,-925.4895E-09
+2.325090E+00,+20.91444E-09,-964.0303E-09
+2.335124E+00,+21.25681E-09,-1.304260E-06
+2.345135E+00,+22.07281E-09,-1.550005E-06
+2.355035E+00,+22.33314E-09,-1.673040E-06
+2.365062E+00,+21.75334E-09,-1.636794E-06
+2.375047E+00,+21.13359E-09,-1.643930E-06
+2.385217E+00,+20.78631E-09,-1.441195E-06
+2.395210E+00,+19.73139E-09,-1.128542E-06
+2.405156E+00,+18.48931E-09,-831.1300E-09
+2.415160E+00,+17.51453E-09,-908.0773E-09
+2.425220E+00,+17.81284E-09,-1.354986E-06
+2.435047E+00,+18.49588E-09,-1.858326E-06
+2.445036E+00,+18.60700E-09,-1.878585E-06
+2.455048E+00,+18.73727E-09,-1.299454E-06
+2.465051E+00,+19.62348E-09,-935.9322E-09
+2.475243E+00,+21.38305E-09,-937.9950E-09
+2.485228E+00,+21.95244E-09,-1.151619E-06
+2.495210E+00,+21.23158E-09,-1.622881E-06
+2.505204E+00,+20.38148E-09,-1.748626E-06
+2.515170E+00,+20.23311E-09,-1.617871E-06
+2.525135E+00,+20.66968E-09,-1.058564E-06
+2.535120E+00,+20.91469E-09,-929.2117E-09
+2.545141E+00,+21.16039E-09,-1.018124E-06
+2.555124E+00,+21.66419E-09,-1.510019E-06
+2.565176E+00,+22.03198E-09,-1.754634E-06
+2.575202E+00,+21.62667E-09,-1.696152E-06
+2.585022E+00,+20.80373E-09,-1.417989E-06
+2.595100E+00,+20.45584E-09,-1.401916E-06
+2.605130E+00,+20.70360E-09,-1.350852E-06
+2.615203E+00,+21.10962E-09,-1.246685E-06
+2.625243E+00,+21.01628E-09,-1.051234E-06
+2.635048E+00,+20.92928E-09,-889.0000E-09
+2.645121E+00,+21.47273E-09,-1.209930E-06
+2.655083E+00,+22.11891E-09,-1.641930E-06
+2.665143E+00,+21.79090E-09,-1.682233E-06
+2.675229E+00,+20.82003E-09,-1.282062E-06
+2.685053E+00,+20.40301E-09,-906.9186E-09
+2.695127E+00,+20.47918E-09,-943.9001E-09
+2.705201E+00,+20.13338E-09,-1.219728E-06
+2.715245E+00,+19.18202E-09,-1.516491E-06
+2.725088E+00,+18.75329E-09,-1.610164E-06
+2.735136E+00,+19.18975E-09,-1.573757E-06
+2.745163E+00,+19.53306E-09,-1.580466E-06
+2.755226E+00,+18.98501E-09,-1.454639E-06
+2.765064E+00,+18.30769E-09,-1.153616E-06
+2.775103E+00,+18.58345E-09,-941.8317E-09
+2.785171E+00,+19.87133E-09,-1.034583E-06
+2.795031E+00,+20.63799E-09,-1.183293E-06
+2.805097E+00,+21.79805E-09,-1.715057E-06
+2.815118E+00,+22.28577E-09,-1.207609E-06
+2.825117E+00,+22.34468E-09,-909.5164E-09
+2.835094E+00,+21.57115E-09,-734.7937E-09
+2.845057E+00,+19.99556E-09,-771.5979E-09
+2.855206E+00,+18.20576E-09,-1.102664E-06
+2.865173E+00,+17.55446E-09,-1.478923E-06
+2.875113E+00,+17.37193E-09,-1.712377E-06
+2.885082E+00,+17.15380E-09,-1.426678E-06
+2.895075E+00,+16.58474E-09,-924.5796E-09
+2.905053E+00,+16.43026E-09,-648.0246E-09
+2.915045E+00,+16.74759E-09,-1.030815E-06
+2.925239E+00,+17.00145E-09,-1.517696E-06
+2.935212E+00,+16.74575E-09,-1.967208E-06
+2.945196E+00,+16.55127E-09,-2.003935E-06
+2.955086E+00,+16.79340E-09,-1.868028E-06
+2.965071E+00,+17.03939E-09,-1.534132E-06
+2.975063E+00,+16.97591E-09,-1.106372E-06
+2.985067E+00,+16.81100E-09,-786.7499E-09
+2.995105E+00,+17.38355E-09,-930.7767E-09
+3.005140E+00,+18.37074E-09,-1.028684E-06
+3.015146E+00,+19.04673E-09,-1.312343E-06
+3.025165E+00,+19.24360E-09,-1.496335E-06
+3.035138E+00,+19.86193E-09,-1.426626E-06
+3.045142E+00,+20.88838E-09,-1.495368E-06
+3.055143E+00,+21.18872E-09,-1.635212E-06
+3.065104E+00,+20.36932E-09,-1.814695E-06
+3.075062E+00,+19.24075E-09,-1.529686E-06
+3.085049E+00,+19.15032E-09,-1.456819E-06
+3.095018E+00,+19.69197E-09,-1.411062E-06
+3.105184E+00,+19.74323E-09,-1.449151E-06
+3.115177E+00,+19.19544E-09,-1.707187E-06
+3.125154E+00,+18.65411E-09,-1.779470E-06
+3.135136E+00,+18.70661E-09,-1.644010E-06
+3.145100E+00,+18.78788E-09,-1.347156E-06
+3.155086E+00,+18.43171E-09,-1.079853E-06
+3.165075E+00,+18.40147E-09,-1.007106E-06
+3.175025E+00,+18.64584E-09,-1.142675E-06
+3.185228E+00,+18.46730E-09,-1.753438E-06
+3.195218E+00,+17.63136E-09,-2.071169E-06
+3.205165E+00,+16.87181E-09,-2.055531E-06
+3.215165E+00,+17.07292E-09,-1.580057E-06
+3.225210E+00,+18.00000E-09,-1.246104E-06
+3.235238E+00,+18.32099E-09,-804.6398E-09
+3.245227E+00,+17.80500E-09,-553.5078E-09
+3.255172E+00,+17.52140E-09,-679.5560E-09
+3.265125E+00,+18.00955E-09,-1.322514E-06
+3.275110E+00,+18.64132E-09,-1.832291E-06
+3.285069E+00,+18.78968E-09,-1.562213E-06
+3.295043E+00,+18.87675E-09,-1.265488E-06
+3.305037E+00,+19.36138E-09,-1.006102E-06
+3.315016E+00,+19.67258E-09,-1.387445E-06
+3.325211E+00,+19.32998E-09,-1.683938E-06
+3.335197E+00,+18.69169E-09,-1.750151E-06
+3.345185E+00,+18.12284E-09,-1.262000E-06
+3.355184E+00,+18.15129E-09,-981.9089E-09
+3.365119E+00,+17.64671E-09,-1.036840E-06
+3.375079E+00,+16.64810E-09,-1.404585E-06
+3.385062E+00,+16.24863E-09,-1.779213E-06
+3.395024E+00,+16.97834E-09,-1.971405E-06
+3.405212E+00,+18.13803E-09,-1.677701E-06
+3.415239E+00,+18.26546E-09,-1.287892E-06
+3.425018E+00,+17.87076E-09,-1.033001E-06
+3.435038E+00,+17.69243E-09,-1.023528E-06
+3.445036E+00,+17.97067E-09,-1.363318E-06
+3.455049E+00,+17.75288E-09,-1.685154E-06
+3.465077E+00,+16.90690E-09,-1.501745E-06
+3.475071E+00,+16.21937E-09,-1.137752E-06
+3.485114E+00,+16.42485E-09,-846.9115E-09
+3.495144E+00,+16.89889E-09,-903.1678E-09
+3.505139E+00,+16.63208E-09,-1.216627E-06
+3.515155E+00,+15.85671E-09,-1.369523E-06
+3.525180E+00,+15.45202E-09,-1.225991E-06
+3.535193E+00,+15.36144E-09,-1.076162E-06
+3.545023E+00,+15.22449E-09,-1.191464E-06
+3.555112E+00,+15.14793E-09,-1.246588E-06
+3.565090E+00,+15.69242E-09,-1.170161E-06
+3.575074E+00,+17.17239E-09,-1.333583E-06
+3.585033E+00,+18.33819E-09,-1.632617E-06
+3.595015E+00,+19.05001E-09,-1.867184E-06
+3.605235E+00,+19.89514E-09,-1.881123E-06
+3.615194E+00,+21.32931E-09,-1.631132E-06
+3.625162E+00,+22.83580E-09,-1.253726E-06
+3.635165E+00,+23.37783E-09,-1.195344E-06
+3.645172E+00,+23.17365E-09,-1.201195E-06
+3.655204E+00,+23.28249E-09,-1.443252E-06
+3.665224E+00,+23.62221E-09,-1.566690E-06
+3.675235E+00,+23.46014E-09,-1.690656E-06
+3.685033E+00,+22.90365E-09,-1.768667E-06
+3.695054E+00,+22.44813E-09,-1.821625E-06
+3.705058E+00,+22.91404E-09,-1.798107E-06
+3.715086E+00,+23.99538E-09,-1.586715E-06
+3.725091E+00,+24.52987E-09,-1.494750E-06
+3.735112E+00,+24.94842E-09,-1.307891E-06
+3.745154E+00,+25.38969E-09,-1.312463E-06
+3.755161E+00,+25.65723E-09,-1.151633E-06
+3.765187E+00,+24.86759E-09,-1.337894E-06
+3.775192E+00,+22.95804E-09,-1.707181E-06
+3.785244E+00,+21.21823E-09,-1.809102E-06
+3.795053E+00,+20.07086E-09,-1.527437E-06
+3.805056E+00,+19.47962E-09,-1.406914E-06
+3.815076E+00,+18.93766E-09,-1.397922E-06
+3.825117E+00,+18.71216E-09,-1.353135E-06
+3.835156E+00,+19.20034E-09,-1.419402E-06
+3.845192E+00,+19.98275E-09,-1.463811E-06
+3.855224E+00,+20.18789E-09,-1.588946E-06
+3.865220E+00,+20.07733E-09,-1.864463E-06
+3.875015E+00,+20.54912E-09,-2.062566E-06
+3.885027E+00,+21.45551E-09,-1.850790E-06
+3.895066E+00,+22.06499E-09,-1.577640E-06
+3.905113E+00,+21.95863E-09,-1.622028E-06
+3.915139E+00,+22.02438E-09,-1.679976E-06
+3.925137E+00,+22.73088E-09,-1.666886E-06
+3.935167E+00,+23.47987E-09,-1.694252E-06
+3.945162E+00,+23.54395E-09,-1.716007E-06
+3.955150E+00,+23.18016E-09,-1.677615E-06
+3.965178E+00,+23.04516E-09,-1.747825E-06
+3.975183E+00,+22.94014E-09,-2.020786E-06
+3.985217E+00,+22.21251E-09,-1.998030E-06
+3.995221E+00,+20.84880E-09,-1.897473E-06
+4.005195E+00,+19.71596E-09,-1.622020E-06
+4.015224E+00,+19.41378E-09,-1.618741E-06
+4.025229E+00,+19.14434E-09,-1.572195E-06
+4.035244E+00,+18.62347E-09,-1.425894E-06
+4.045051E+00,+18.30950E-09,-1.156566E-06
+4.055156E+00,+19.09004E-09,-1.156694E-06
+4.065157E+00,+20.39446E-09,-1.210024E-06
+4.075196E+00,+21.06566E-09,-1.579548E-06
+4.085205E+00,+21.06101E-09,-1.796651E-06
+4.095191E+00,+21.50562E-09,-1.944712E-06
+4.105147E+00,+22.51240E-09,-1.805580E-06
+4.115161E+00,+23.21162E-09,-1.924407E-06
+4.125159E+00,+22.75821E-09,-2.384328E-06
+4.135120E+00,+22.02171E-09,-2.220589E-06
+4.145079E+00,+21.71400E-09,-1.753787E-06
+4.155061E+00,+21.83912E-09,-1.437092E-06
+4.165053E+00,+22.00265E-09,-1.358030E-06
+4.175066E+00,+22.28675E-09,-1.566630E-06
+4.185042E+00,+22.67530E-09,-1.613614E-06
+4.195036E+00,+23.69926E-09,-1.402448E-06
+4.205033E+00,+24.01273E-09,-1.519541E-06
+4.215228E+00,+24.05162E-09,-1.520971E-06
+4.225016E+00,+24.29426E-09,-1.588500E-06
+4.235038E+00,+25.54686E-09,-1.531700E-06
+4.245242E+00,+25.86859E-09,-1.462964E-06
+4.255219E+00,+24.86955E-09,-1.174562E-06
+4.265214E+00,+23.83349E-09,-1.341079E-06
+4.275168E+00,+22.58913E-09,-1.686625E-06
+4.285158E+00,+22.20587E-09,-1.654947E-06
+4.295136E+00,+21.15904E-09,-1.490819E-06
+4.305103E+00,+19.85867E-09,-1.238039E-06
+4.315090E+00,+18.20953E-09,-1.219351E-06
+4.325047E+00,+17.70835E-09,-1.380215E-06
+4.335021E+00,+17.25677E-09,-1.372316E-06
+4.345244E+00,+16.62893E-09,-1.316259E-06
+4.355164E+00,+15.98622E-09,-1.336075E-06
+4.365214E+00,+16.21551E-09,-1.426675E-06
+4.375054E+00,+16.88988E-09,-1.836585E-06
+4.385092E+00,+17.21448E-09,-1.846605E-06
+4.395171E+00,+17.52229E-09,-1.209626E-06
+4.405207E+00,+18.00471E-09,-1.172965E-06
+4.415041E+00,+19.00527E-09,-1.141442E-06
+4.425115E+00,+19.16591E-09,-1.406488E-06
+4.435153E+00,+18.70792E-09,-1.625673E-06
+4.445201E+00,+18.61345E-09,-1.909312E-06
+4.455036E+00,+19.46588E-09,-2.113979E-06
+4.465102E+00,+20.10984E-09,-2.296129E-06
+4.475165E+00,+20.55596E-09,-2.341701E-06
+4.485232E+00,+20.83952E-09,-2.066142E-06
+4.495059E+00,+21.66110E-09,-1.740166E-06
+4.505135E+00,+22.35549E-09,-1.328422E-06
+4.515172E+00,+22.13029E-09,-1.097071E-06
+4.525224E+00,+20.54989E-09,-816.0382E-09
+4.535070E+00,+19.17545E-09,-859.9377E-09
+4.545136E+00,+18.26187E-09,-1.361584E-06
+4.555192E+00,+17.88646E-09,-1.609102E-06
+4.565024E+00,+17.40276E-09,-1.711650E-06
+4.575059E+00,+17.37695E-09,-1.862005E-06
+4.585112E+00,+18.42702E-09,-1.958310E-06
+4.595191E+00,+19.53136E-09,-1.873261E-06
+4.605219E+00,+19.71517E-09,-1.502443E-06
+4.615043E+00,+19.33108E-09,-1.002651E-06
+4.625239E+00,+19.10957E-09,-1.086205E-06
+4.635232E+00,+19.10387E-09,-1.495491E-06
+4.645239E+00,+18.98957E-09,-1.808370E-06
+4.655110E+00,+18.76804E-09,-1.621419E-06
+4.665102E+00,+18.91943E-09,-1.383050E-06
+4.675103E+00,+19.82905E-09,-1.434646E-06
+4.685061E+00,+20.45523E-09,-1.579279E-06
+4.695045E+00,+20.28127E-09,-1.766027E-06
+4.705033E+00,+19.82187E-09,-2.034119E-06
+4.715225E+00,+20.21880E-09,-1.970467E-06
+4.725217E+00,+21.41804E-09,-2.005039E-06
+4.735219E+00,+22.56071E-09,-2.068248E-06
+4.745245E+00,+23.62601E-09,-2.132767E-06
+4.755023E+00,+24.81397E-09,-2.128793E-06
+4.765207E+00,+25.98457E-09,-1.969033E-06
+4.775171E+00,+25.98266E-09,-1.648009E-06
+4.785160E+00,+24.67783E-09,-1.285111E-06
+4.795124E+00,+23.59385E-09,-1.144209E-06
+4.805110E+00,+22.85814E-09,-1.377214E-06
+4.815084E+00,+22.63363E-09,-1.742274E-06
+4.825050E+00,+21.32210E-09,-2.334784E-06
+4.835032E+00,+20.08444E-09,-2.309893E-06
+4.845229E+00,+19.06148E-09,-2.176635E-06
+4.855190E+00,+18.98930E-09,-1.973465E-06
+4.865175E+00,+19.08881E-09,-1.550735E-06
+4.875126E+00,+19.02772E-09,-1.506334E-06
+4.885098E+00,+18.93481E-09,-1.535013E-06
+4.895092E+00,+19.24976E-09,-1.732335E-06
+4.905138E+00,+19.55488E-09,-1.746786E-06
+4.915183E+00,+19.43430E-09,-1.530101E-06
+4.925199E+00,+19.30458E-09,-1.503682E-06
+4.935222E+00,+19.55826E-09,-1.603841E-06
+4.945027E+00,+19.80783E-09,-1.843197E-06
+4.955245E+00,+19.51865E-09,-1.795266E-06
+4.965026E+00,+19.07594E-09,-1.640745E-06
+4.975057E+00,+19.45472E-09,-1.524985E-06
+4.985060E+00,+20.42335E-09,-1.195624E-06
+4.995086E+00,+20.85774E-09,-1.251904E-06
+5.005113E+00,+19.74947E-09,-1.360368E-06
+5.015108E+00,+18.22088E-09,-1.631344E-06
+5.025145E+00,+17.31778E-09,-1.763111E-06
+5.035160E+00,+17.35182E-09,-1.595395E-06
+5.045153E+00,+17.55555E-09,-1.390692E-06
+5.055136E+00,+17.57595E-09,-1.413202E-06
+5.065089E+00,+17.56725E-09,-1.867807E-06
+5.075048E+00,+17.40084E-09,-2.080547E-06
+5.085029E+00,+16.44830E-09,-2.202951E-06
+5.095222E+00,+15.52870E-09,-2.060537E-06
+5.105150E+00,+15.16155E-09,-1.402099E-06
+5.115132E+00,+16.00466E-09,-1.170877E-06
+5.125092E+00,+17.03331E-09,-1.138830E-06
+5.135077E+00,+17.44583E-09,-1.309619E-06
+5.145033E+00,+17.48347E-09,-1.524430E-06
+5.155151E+00,+17.82918E-09,-1.481421E-06
+5.165158E+00,+18.20138E-09,-1.426409E-06
+5.175203E+00,+18.01409E-09,-1.543908E-06
+5.185024E+00,+18.05783E-09,-1.776455E-06
+5.195064E+00,+19.50353E-09,-2.036894E-06
+5.205053E+00,+21.39375E-09,-2.138477E-06
+5.215075E+00,+23.33657E-09,-1.769955E-06
+5.225152E+00,+23.29485E-09,-1.367174E-06
+5.235209E+00,+22.14953E-09,-1.104283E-06
+5.245192E+00,+21.41839E-09,-1.351476E-06
+5.255244E+00,+20.89286E-09,-1.835987E-06
+5.265046E+00,+20.44709E-09,-2.156282E-06
+5.275058E+00,+20.24646E-09,-2.341827E-06
+5.285030E+00,+20.96453E-09,-2.345341E-06
+5.295017E+00,+22.46175E-09,-2.019219E-06
+5.305236E+00,+23.10059E-09,-1.717069E-06
+5.315212E+00,+22.64629E-09,-1.669258E-06
+5.325047E+00,+22.26829E-09,-1.738990E-06
+5.335083E+00,+22.70385E-09,-1.649995E-06
+5.345101E+00,+23.04115E-09,-1.359655E-06
+5.355134E+00,+22.25505E-09,-1.070452E-06
+5.365178E+00,+21.29620E-09,-1.288619E-06
+5.375190E+00,+20.23565E-09,-1.694704E-06
+5.385221E+00,+20.11601E-09,-1.927351E-06
+5.395241E+00,+19.48278E-09,-1.926848E-06
+5.405242E+00,+18.77008E-09,-1.939210E-06
+5.415051E+00,+17.94858E-09,-1.840047E-06
+5.425108E+00,+17.84382E-09,-1.770181E-06
+5.435140E+00,+17.04510E-09,-1.695645E-06
+5.445150E+00,+16.30828E-09,-1.668915E-06
+5.455167E+00,+15.13680E-09,-1.702389E-06
+5.465203E+00,+15.11801E-09,-1.866549E-06
+5.475200E+00,+15.53226E-09,-1.866434E-06
+5.485223E+00,+15.37749E-09,-1.919778E-06
+5.495029E+00,+14.43496E-09,-2.055900E-06
+5.505021E+00,+14.11386E-09,-2.106560E-06
+5.515041E+00,+14.60609E-09,-1.665133E-06
+5.525074E+00,+14.95814E-09,-1.100018E-06
+5.535076E+00,+15.42221E-09,-705.9231E-09
+5.545114E+00,+16.21432E-09,-937.1911E-09
+5.555038E+00,+17.99081E-09,-1.465648E-06
+5.565056E+00,+19.73206E-09,-1.993183E-06
+5.575090E+00,+21.14690E-09,-2.231472E-06
+5.585088E+00,+22.15801E-09,-2.288841E-06
+5.595117E+00,+24.13960E-09,-2.041243E-06
+5.605158E+00,+25.60659E-09,-1.823974E-06
+5.615165E+00,+26.01291E-09,-1.686479E-06
+5.625171E+00,+25.14738E-09,-1.753853E-06
+5.635199E+00,+24.27798E-09,-1.855342E-06
+5.645199E+00,+24.43352E-09,-1.880127E-06
+5.655229E+00,+24.85593E-09,-1.615131E-06
+5.665019E+00,+24.28686E-09,-1.600582E-06
+5.675059E+00,+22.27682E-09,-1.364442E-06
+5.685036E+00,+21.30213E-09,-1.287246E-06
+5.695020E+00,+20.32485E-09,-1.369257E-06
+5.705220E+00,+19.65692E-09,-1.424872E-06
+5.715206E+00,+18.61059E-09,-1.590729E-06
+5.725173E+00,+18.27848E-09,-1.685323E-06
+5.735147E+00,+18.40406E-09,-2.114001E-06
+5.745168E+00,+18.40373E-09,-2.130532E-06
+5.755220E+00,+18.07649E-09,-1.769405E-06
+5.765206E+00,+18.67251E-09,-1.461296E-06
+5.775150E+00,+20.59368E-09,-1.228323E-06
+5.785122E+00,+22.13963E-09,-1.225725E-06
+5.795116E+00,+22.37325E-09,-1.721583E-06
+5.805066E+00,+21.73902E-09,-1.978563E-06
+5.815063E+00,+20.94767E-09,-2.065896E-06
+5.825071E+00,+20.68546E-09,-2.012083E-06
+5.835030E+00,+20.32265E-09,-1.630583E-06
+5.845238E+00,+19.85125E-09,-1.500933E-06
+5.855242E+00,+19.66912E-09,-1.266292E-06
+5.865208E+00,+20.17198E-09,-1.176564E-06
+5.875200E+00,+20.73101E-09,-1.552268E-06
+5.885159E+00,+20.20900E-09,-1.813914E-06
+5.895148E+00,+18.93303E-09,-2.446916E-06
+5.905157E+00,+18.49420E-09,-2.317020E-06
+5.915182E+00,+18.68799E-09,-1.939053E-06
+5.925202E+00,+18.93363E-09,-1.627327E-06
+5.935236E+00,+19.16135E-09,-1.518880E-06
+5.945242E+00,+19.91235E-09,-1.638554E-06
+5.955027E+00,+21.90454E-09,-1.570453E-06
+5.965063E+00,+23.25008E-09,-1.472497E-06
+5.975061E+00,+23.87275E-09,-1.206007E-06
+5.985092E+00,+23.91277E-09,-1.146469E-06
+5.995114E+00,+24.00214E-09,-1.200511E-06
+6.005140E+00,+23.85964E-09,-1.603921E-06
+6.015168E+00,+23.23474E-09,-1.772498E-06
+6.025173E+00,+22.66018E-09,-1.968041E-06
+6.035191E+00,+22.78320E-09,-2.172057E-06
+6.045218E+00,+23.94107E-09,-1.919020E-06
+6.055118E+00,+25.00550E-09,-1.694318E-06
+6.065141E+00,+25.33323E-09,-1.364044E-06
+6.075133E+00,+25.51869E-09,-1.316691E-06
+6.085149E+00,+26.33701E-09,-1.483403E-06
+6.095193E+00,+27.04135E-09,-1.775803E-06
+6.105142E+00,+26.65347E-09,-1.815382E-06
+6.115158E+00,+25.73819E-09,-1.666569E-06
+6.125191E+00,+25.55639E-09,-1.488836E-06
+6.135190E+00,+25.72918E-09,-1.130539E-06
+6.145208E+00,+25.29750E-09,-1.300595E-06
+6.155232E+00,+24.04597E-09,-1.613136E-06
+6.165230E+00,+22.74670E-09,-2.051694E-06
+6.175028E+00,+22.17504E-09,-2.152597E-06
+6.185020E+00,+22.15472E-09,-2.075049E-06
+6.195036E+00,+21.80900E-09,-2.144405E-06
+6.205071E+00,+21.55672E-09,-2.253928E-06
+6.215092E+00,+21.67739E-09,-2.234725E-06
+6.225169E+00,+22.12519E-09,-2.004670E-06
+6.235229E+00,+22.20975E-09,-1.727603E-06
+6.245231E+00,+21.88609E-09,-1.474051E-06
+6.255122E+00,+21.46250E-09,-1.543662E-06
+6.265149E+00,+20.95116E-09,-1.662003E-06
+6.275153E+00,+19.75714E-09,-1.710477E-06
+6.285177E+00,+18.24281E-09,-1.436460E-06
+6.295178E+00,+17.61007E-09,-1.429018E-06
+6.305145E+00,+17.92632E-09,-1.333614E-06
+6.315187E+00,+18.48292E-09,-1.517292E-06
+6.325227E+00,+18.14941E-09,-1.958739E-06
+6.335017E+00,+17.71277E-09,-2.108468E-06
+6.345046E+00,+18.41827E-09,-2.040628E-06
+6.355029E+00,+19.41195E-09,-1.921140E-06
+6.365046E+00,+20.26071E-09,-1.647786E-06
+6.375064E+00,+20.18187E-09,-1.386420E-06
+6.385057E+00,+20.08110E-09,-1.429556E-06
+6.395061E+00,+20.52452E-09,-1.659708E-06
+6.405099E+00,+20.84674E-09,-2.009843E-06
+6.415085E+00,+20.69390E-09,-2.234127E-06
+6.425075E+00,+20.90214E-09,-1.886115E-06
+6.435030E+00,+21.79899E-09,-1.567357E-06
+6.445060E+00,+22.81120E-09,-1.213125E-06
+6.455134E+00,+22.53891E-09,-1.039487E-06
+6.465178E+00,+21.55516E-09,-1.219809E-06
+6.475202E+00,+20.99078E-09,-1.620326E-06
+6.485023E+00,+20.99790E-09,-2.010235E-06
+6.495038E+00,+20.59541E-09,-2.538406E-06
+6.505021E+00,+19.15671E-09,-2.544989E-06
+6.515235E+00,+18.22130E-09,-2.078259E-06
+6.525208E+00,+18.21077E-09,-1.440156E-06
+6.535195E+00,+18.40318E-09,-1.086053E-06
+6.545201E+00,+18.10092E-09,-939.8117E-09
+6.555121E+00,+17.93083E-09,-1.090207E-06
+6.565104E+00,+19.09853E-09,-1.679423E-06
+6.575065E+00,+20.80831E-09,-2.067733E-06
+6.585035E+00,+22.19569E-09,-2.119572E-06
+6.595020E+00,+22.33633E-09,-1.966330E-06
+6.605126E+00,+22.36197E-09,-1.926478E-06
+6.615127E+00,+22.95771E-09,-1.966756E-06
+6.625136E+00,+23.26565E-09,-1.873867E-06
+6.635192E+00,+22.58390E-09,-1.823633E-06
+6.645058E+00,+21.29841E-09,-1.731726E-06
+6.655190E+00,+20.68757E-09,-1.750471E-06
+6.665186E+00,+20.44054E-09,-1.872179E-06
+6.675176E+00,+19.76617E-09,-1.843738E-06
+6.685143E+00,+19.35068E-09,-1.871990E-06
+6.695137E+00,+20.00770E-09,-2.189490E-06
+6.705122E+00,+20.87492E-09,-2.180074E-06
+6.715089E+00,+20.85012E-09,-1.904039E-06
+6.725083E+00,+19.32510E-09,-1.619662E-06
+6.735043E+00,+18.07728E-09,-1.455440E-06
+6.745095E+00,+18.29502E-09,-1.644908E-06
+6.755141E+00,+19.28128E-09,-1.966310E-06
+6.765151E+00,+19.77725E-09,-2.147078E-06
+6.775159E+00,+19.51395E-09,-1.927446E-06
+6.785189E+00,+19.27708E-09,-1.811299E-06
+6.795186E+00,+19.41391E-09,-1.631098E-06
+6.805217E+00,+19.35338E-09,-1.433908E-06
+6.815246E+00,+19.14652E-09,-1.412567E-06
+6.825042E+00,+19.78713E-09,-1.804419E-06
+6.835074E+00,+21.09124E-09,-1.993472E-06
+6.845094E+00,+22.14596E-09,-2.197363E-06
+6.855227E+00,+21.78721E-09,-2.429218E-06
+6.865028E+00,+20.84343E-09,-2.425072E-06
+6.875030E+00,+20.32438E-09,-2.257259E-06
+6.885045E+00,+20.32088E-09,-1.757795E-06
+6.895083E+00,+19.52834E-09,-1.129349E-06
+6.905097E+00,+18.38698E-09,-686.5483E-09
+6.915126E+00,+17.84933E-09,-813.6950E-09
+6.925124E+00,+18.47468E-09,-1.353667E-06
+6.935134E+00,+19.87219E-09,-2.023547E-06
+6.945154E+00,+20.15483E-09,-2.251848E-06
+6.955109E+00,+19.76579E-09,-2.265770E-06
+6.965130E+00,+19.25843E-09,-1.908468E-06
+6.975159E+00,+18.60814E-09,-1.532762E-06
+6.985170E+00,+17.51576E-09,-1.409423E-06
+6.995206E+00,+15.61146E-09,-1.626165E-06
+7.005243E+00,+14.83801E-09,-1.754903E-06
+7.015245E+00,+14.92630E-09,-1.428226E-06
+7.025038E+00,+15.12315E-09,-1.310992E-06
+7.035030E+00,+15.19795E-09,-1.294364E-06
+7.045072E+00,+15.85692E-09,-1.400027E-06
+7.055103E+00,+17.49035E-09,-1.846676E-06
+7.065100E+00,+18.51569E-09,-2.055119E-06
+7.075101E+00,+18.94887E-09,-1.683214E-06
+7.085127E+00,+19.12150E-09,-1.265462E-06
+7.095146E+00,+19.96355E-09,-1.293182E-06
+7.105055E+00,+20.80483E-09,-1.562270E-06
+7.115082E+00,+20.23148E-09,-1.909762E-06
+7.125092E+00,+18.76420E-09,-2.114594E-06
+7.135124E+00,+17.13574E-09,-1.937948E-06
+7.145125E+00,+16.69238E-09,-1.625616E-06
+7.155137E+00,+16.30943E-09,-1.144924E-06
+7.165182E+00,+15.83119E-09,-1.210161E-06
+7.175220E+00,+15.38955E-09,-1.414985E-06
+7.185024E+00,+15.57775E-09,-1.397143E-06
+7.195065E+00,+16.35394E-09,-1.834597E-06
+7.205060E+00,+16.49446E-09,-2.034677E-06
+7.215079E+00,+16.71619E-09,-1.966198E-06
+7.225115E+00,+17.29223E-09,-1.868317E-06
+7.235124E+00,+18.06544E-09,-1.359818E-06
+7.245154E+00,+17.94879E-09,-1.207214E-06
+7.255112E+00,+17.49151E-09,-1.211534E-06
+7.265162E+00,+17.62656E-09,-1.331666E-06
+7.275240E+00,+18.70974E-09,-1.550437E-06
+7.285051E+00,+19.39862E-09,-1.683174E-06
+7.295126E+00,+19.25927E-09,-1.527360E-06
+7.305208E+00,+18.74569E-09,-1.423762E-06
+7.315024E+00,+18.75066E-09,-1.413494E-06
+7.325042E+00,+19.35426E-09,-1.583293E-06
+7.335099E+00,+19.42838E-09,-1.885534E-06
+7.345144E+00,+18.89066E-09,-2.076044E-06
+7.355172E+00,+18.30686E-09,-1.995458E-06
+7.365221E+00,+18.28445E-09,-1.870537E-06
+7.375039E+00,+18.12550E-09,-1.767955E-06
+7.385070E+00,+17.32086E-09,-1.465304E-06
+7.395113E+00,+16.47751E-09,-1.360045E-06
+7.405123E+00,+16.89026E-09,-1.341379E-06
+7.415155E+00,+18.11684E-09,-1.511421E-06
+7.425155E+00,+18.31963E-09,-1.633950E-06
+7.435175E+00,+17.85116E-09,-1.751996E-06
+7.445173E+00,+17.76384E-09,-1.792339E-06
+7.455189E+00,+18.36398E-09,-1.765944E-06
+7.465226E+00,+18.52186E-09,-1.539102E-06
+7.475221E+00,+17.77064E-09,-1.203389E-06
+7.485236E+00,+17.13203E-09,-1.101013E-06
+7.495039E+00,+17.28896E-09,-1.287283E-06
+7.505028E+00,+17.54592E-09,-1.609022E-06
+7.515031E+00,+17.09564E-09,-2.119986E-06
+7.525061E+00,+16.39322E-09,-2.028917E-06
+7.535064E+00,+15.79582E-09,-1.555527E-06
+7.545093E+00,+15.88364E-09,-1.343239E-06
+7.555242E+00,+15.82277E-09,-1.337348E-06
+7.565030E+00,+15.68658E-09,-1.430059E-06
+7.575065E+00,+16.41634E-09,-1.746580E-06
+7.585068E+00,+17.37403E-09,-2.037566E-06
+7.595099E+00,+18.14711E-09,-2.174183E-06
+7.605134E+00,+17.66944E-09,-1.976626E-06
+7.615134E+00,+16.56105E-09,-1.541742E-06
+7.625139E+00,+16.29321E-09,-1.266452E-06
+7.635165E+00,+16.24715E-09,-1.001095E-06
+7.645139E+00,+15.89025E-09,-1.109963E-06
+7.655163E+00,+15.24530E-09,-1.514886E-06
+7.665181E+00,+15.42796E-09,-1.618561E-06
+7.675194E+00,+16.59395E-09,-1.833415E-06
+7.685222E+00,+17.03843E-09,-1.718519E-06
+7.695241E+00,+17.14383E-09,-1.309957E-06
+7.705022E+00,+17.27588E-09,-1.177045E-06
+7.715055E+00,+18.56712E-09,-1.379797E-06
+7.725066E+00,+19.04142E-09,-1.496833E-06
+7.735080E+00,+19.07772E-09,-1.931162E-06
+7.745110E+00,+18.54611E-09,-2.152494E-06
+7.755109E+00,+17.56329E-09,-2.121592E-06
+7.765142E+00,+17.29289E-09,-1.718634E-06
+7.775131E+00,+16.42834E-09,-1.188809E-06
+7.785145E+00,+15.45076E-09,-1.275464E-06
+7.795181E+00,+14.79932E-09,-1.406797E-06
+7.805176E+00,+15.29174E-09,-1.524931E-06
+7.815188E+00,+16.63638E-09,-1.657808E-06
+7.825229E+00,+16.81682E-09,-1.604625E-06
+7.835030E+00,+16.73292E-09,-1.643329E-06
+7.845037E+00,+17.06431E-09,-2.064981E-06
+7.855066E+00,+17.89690E-09,-2.460852E-06
+7.865089E+00,+18.05655E-09,-2.463246E-06
+7.875126E+00,+17.17575E-09,-1.797174E-06
+7.885126E+00,+16.82890E-09,-1.321329E-06
+7.895166E+00,+17.34018E-09,-1.155473E-06
+7.905206E+00,+17.73737E-09,-1.393942E-06
+7.915231E+00,+18.41058E-09,-1.731379E-06
+7.925239E+00,+18.86526E-09,-1.751261E-06
+7.935023E+00,+19.93751E-09,-1.835252E-06
+7.945233E+00,+20.35387E-09,-1.923663E-06
+7.955210E+00,+19.82220E-09,-1.877140E-06
+7.965194E+00,+19.20889E-09,-1.992648E-06
+7.975146E+00,+19.20920E-09,-2.114376E-06
+7.985154E+00,+19.88562E-09,-2.113693E-06
+7.995169E+00,+20.39450E-09,-2.176045E-06
+8.005188E+00,+20.03969E-09,-2.163228E-06
+8.015214E+00,+19.95369E-09,-1.998694E-06
+8.025210E+00,+20.58941E-09,-1.775548E-06
+8.035223E+00,+21.61103E-09,-1.503242E-06
+8.045020E+00,+21.47206E-09,-1.655419E-06
+8.055021E+00,+20.87789E-09,-2.034905E-06
+8.065084E+00,+20.87167E-09,-2.351361E-06
+8.075137E+00,+21.16988E-09,-2.370226E-06
+8.085168E+00,+20.40531E-09,-1.907873E-06
+8.095210E+00,+18.54583E-09,-1.255205E-06
+8.105210E+00,+17.07368E-09,-1.135494E-06
+8.115227E+00,+15.96747E-09,-1.434517E-06
+8.125024E+00,+15.46907E-09,-1.528719E-06
+8.135035E+00,+15.08715E-09,-1.363924E-06
+8.145054E+00,+15.10236E-09,-1.060181E-06
+8.155041E+00,+15.43743E-09,-978.6730E-09
+8.165048E+00,+15.35386E-09,-1.297319E-06
+8.175092E+00,+14.37741E-09,-2.050807E-06
+8.185102E+00,+13.72544E-09,-2.331245E-06
+8.195134E+00,+13.78815E-09,-2.078256E-06
+8.205164E+00,+14.58791E-09,-1.854149E-06
+8.215180E+00,+15.11953E-09,-1.840013E-06
+8.225211E+00,+14.68656E-09,-2.056257E-06
+8.235238E+00,+14.33862E-09,-2.032940E-06
+8.245235E+00,+14.87061E-09,-1.880814E-06
+8.255244E+00,+16.62440E-09,-1.613540E-06
+8.265044E+00,+17.49553E-09,-1.577313E-06
+8.275042E+00,+18.56536E-09,-1.854149E-06
+8.285075E+00,+19.30234E-09,-2.092169E-06
+8.295120E+00,+20.02288E-09,-2.332297E-06
+8.305164E+00,+19.91721E-09,-2.134352E-06
+8.315196E+00,+19.37273E-09,-1.553819E-06
+8.325208E+00,+19.41372E-09,-1.421599E-06
+8.335239E+00,+20.01670E-09,-1.557856E-06
+8.345044E+00,+20.23150E-09,-1.756359E-06
+8.355050E+00,+19.40593E-09,-1.905722E-06
+8.365098E+00,+18.53205E-09,-1.723615E-06
+8.375149E+00,+18.17293E-09,-1.670116E-06
+8.385160E+00,+18.24151E-09,-1.417414E-06
+8.395200E+00,+18.56450E-09,-1.426712E-06
+8.405193E+00,+18.84251E-09,-1.574701E-06
+8.415208E+00,+21.00895E-09,-1.772424E-06
+8.425235E+00,+22.82826E-09,-1.707690E-06
+8.435233E+00,+24.89885E-09,-1.295760E-06
+8.445019E+00,+24.90250E-09,-1.288024E-06
+8.455035E+00,+23.47027E-09,-1.844596E-06
+8.465051E+00,+22.77685E-09,-2.145510E-06
+8.475059E+00,+20.89265E-09,-2.371748E-06
+8.485087E+00,+19.71019E-09,-2.131279E-06
+8.495112E+00,+17.72131E-09,-1.544658E-06
+8.505150E+00,+17.36089E-09,-1.339708E-06
+8.515150E+00,+18.03490E-09,-1.532759E-06
+8.525159E+00,+18.24219E-09,-1.466042E-06
+8.535191E+00,+17.90497E-09,-1.323246E-06
+8.545196E+00,+17.96224E-09,-1.615274E-06
+8.555208E+00,+19.03042E-09,-2.075501E-06
+8.565234E+00,+19.39835E-09,-2.338185E-06
+8.575218E+00,+18.58931E-09,-1.981771E-06
+8.585237E+00,+17.88802E-09,-1.540369E-06
+8.595038E+00,+17.54001E-09,-1.461496E-06
+8.605027E+00,+17.45590E-09,-1.608167E-06
+8.615054E+00,+16.34649E-09,-2.411133E-06
+8.625032E+00,+15.50927E-09,-2.473483E-06
+8.635044E+00,+14.87657E-09,-2.183124E-06
+8.645065E+00,+15.66879E-09,-1.991249E-06
+8.655063E+00,+17.80221E-09,-1.963803E-06
+8.665116E+00,+18.62559E-09,-2.154308E-06
+8.675159E+00,+19.15821E-09,-2.346027E-06
+8.685167E+00,+19.11947E-09,-2.170332E-06
+8.695192E+00,+18.79944E-09,-1.845366E-06
+8.705225E+00,+18.39398E-09,-1.598917E-06
+8.715229E+00,+17.72738E-09,-1.580521E-06
+8.725028E+00,+17.86242E-09,-1.721686E-06
+8.735027E+00,+18.32824E-09,-1.807903E-06
+8.745038E+00,+18.00532E-09,-1.536615E-06
+8.755084E+00,+16.76352E-09,-720.9607E-09
+8.765110E+00,+16.51613E-09,-790.7324E-09
+8.775107E+00,+17.53906E-09,-1.652081E-06
+8.785134E+00,+18.36963E-09,-2.184434E-06
+8.795156E+00,+19.12285E-09,-2.390539E-06
+8.805185E+00,+19.36323E-09,-2.165214E-06
+8.815185E+00,+20.07971E-09,-1.986265E-06
+8.825190E+00,+20.64563E-09,-1.920791E-06
+8.835214E+00,+20.47892E-09,-1.795392E-06
+8.845209E+00,+19.97096E-09,-1.681724E-06
+8.855220E+00,+19.60192E-09,-1.625379E-06
+8.865014E+00,+19.78013E-09,-1.775459E-06
+8.875237E+00,+19.73538E-09,-1.948686E-06
+8.885021E+00,+19.28619E-09,-1.778186E-06
+8.895092E+00,+18.75683E-09,-1.414118E-06
+8.905160E+00,+18.84837E-09,-1.374893E-06
+8.915167E+00,+18.45116E-09,-1.930724E-06
+8.925176E+00,+17.72068E-09,-1.973691E-06
+8.935196E+00,+15.55971E-09,-1.959947E-06
+8.945185E+00,+15.11060E-09,-1.959578E-06
+8.955186E+00,+15.63720E-09,-1.794085E-06
+8.965228E+00,+15.93141E-09,-1.869939E-06
+8.975224E+00,+16.02180E-09,-1.653391E-06
+8.985213E+00,+16.27359E-09,-1.340587E-06
+8.995024E+00,+18.27920E-09,-1.268346E-06
+9.005044E+00,+19.20853E-09,-1.599232E-06
+9.015059E+00,+19.47341E-09,-2.191089E-06
+9.025106E+00,+19.16063E-09,-2.128441E-06
+9.035116E+00,+19.20224E-09,-1.905470E-06
+9.045126E+00,+19.46059E-09,-1.636259E-06
+9.055147E+00,+19.11989E-09,-1.662870E-06
+9.065161E+00,+18.50414E-09,-1.623605E-06
+9.075161E+00,+18.06478E-09,-1.602837E-06
+9.085186E+00,+18.28560E-09,-1.409437E-06
+9.095211E+00,+18.18663E-09,-1.373059E-06
+9.105222E+00,+17.55840E-09,-1.563446E-06
+9.115025E+00,+16.73909E-09,-2.007148E-06
+9.125026E+00,+17.03794E-09,-2.207920E-06
+9.135056E+00,+18.03969E-09,-1.696243E-06
+9.145057E+00,+18.08009E-09,-1.544626E-06
+9.155068E+00,+17.51317E-09,-1.392426E-06
+9.165103E+00,+17.59187E-09,-1.562388E-06
+9.175082E+00,+18.56564E-09,-1.569168E-06
+9.185102E+00,+19.40019E-09,-1.537617E-06
+9.195167E+00,+20.29969E-09,-1.509341E-06
+9.205217E+00,+20.64789E-09,-1.531134E-06
+9.215026E+00,+21.57036E-09,-1.618781E-06
+9.225069E+00,+21.93362E-09,-1.822969E-06
+9.235094E+00,+21.77701E-09,-2.042751E-06
+9.245125E+00,+21.50223E-09,-2.086427E-06
+9.255074E+00,+22.14403E-09,-1.845194E-06
+9.265091E+00,+23.04328E-09,-1.504601E-06
+9.275125E+00,+22.85650E-09,-1.743021E-06
+9.285126E+00,+22.09422E-09,-2.087219E-06
+9.295195E+00,+21.51514E-09,-2.572652E-06
+9.305037E+00,+21.76795E-09,-2.601056E-06
+9.315052E+00,+21.94557E-09,-2.089514E-06
+9.325065E+00,+21.19347E-09,-1.661058E-06
+9.335099E+00,+20.11357E-09,-1.260942E-06
+9.345102E+00,+19.85655E-09,-1.244227E-06
+9.355131E+00,+19.99792E-09,-1.531720E-06
+9.365149E+00,+19.84012E-09,-1.696126E-06
+9.375153E+00,+19.21030E-09,-1.801970E-06
+9.385174E+00,+19.13713E-09,-1.737514E-06
+9.395192E+00,+19.57403E-09,-1.401552E-06
+9.405205E+00,+19.49656E-09,-1.659233E-06
+9.415236E+00,+18.28283E-09,-1.698910E-06
+9.425241E+00,+17.75859E-09,-1.546889E-06
+9.435020E+00,+17.71682E-09,-1.411820E-06
+9.445049E+00,+17.89830E-09,-1.535648E-06
+9.455047E+00,+17.47509E-09,-1.730241E-06
+9.465077E+00,+16.74344E-09,-1.752030E-06
+9.475071E+00,+16.41777E-09,-1.628869E-06
+9.485092E+00,+16.60267E-09,-1.592820E-06
+9.495128E+00,+16.39981E-09,-1.638004E-06
+9.505117E+00,+15.71523E-09,-1.741058E-06
+9.515135E+00,+15.50950E-09,-1.853045E-06
+9.525163E+00,+16.65898E-09,-1.820066E-06
+9.535172E+00,+18.76301E-09,-1.422100E-06
+9.545234E+00,+19.73787E-09,-1.369228E-06
+9.555241E+00,+19.82487E-09,-1.593467E-06
+9.565034E+00,+19.84501E-09,-1.796225E-06
+9.575066E+00,+19.95091E-09,-2.134750E-06
+9.585064E+00,+19.60815E-09,-2.155226E-06
+9.595098E+00,+18.84411E-09,-1.872208E-06
+9.605138E+00,+18.40715E-09,-1.687652E-06
+9.615137E+00,+17.98048E-09,-1.712611E-06
+9.625140E+00,+17.25933E-09,-1.677979E-06
+9.635162E+00,+15.36915E-09,-1.748034E-06
+9.645156E+00,+14.36852E-09,-1.651005E-06
+9.655189E+00,+13.79664E-09,-1.612392E-06
+9.665215E+00,+13.61732E-09,-1.929262E-06
+9.675224E+00,+12.73090E-09,-2.421762E-06
+9.685021E+00,+12.32252E-09,-2.468207E-06
+9.695064E+00,+13.06499E-09,-2.055968E-06
+9.705101E+00,+14.13561E-09,-1.592134E-06
+9.715158E+00,+15.45119E-09,-1.353101E-06
+9.725204E+00,+15.50644E-09,-1.575514E-06
+9.735229E+00,+15.57089E-09,-1.978492E-06
+9.745033E+00,+15.82654E-09,-2.278590E-06
+9.755044E+00,+16.01740E-09,-1.883749E-06
+9.765080E+00,+15.63358E-09,-1.529949E-06
+9.775072E+00,+14.84196E-09,-1.457814E-06
+9.785101E+00,+14.98665E-09,-1.509064E-06
+9.795165E+00,+16.22337E-09,-1.393905E-06
+9.805187E+00,+16.66397E-09,-1.503359E-06
+9.815166E+00,+16.96282E-09,-1.539027E-06
+9.825150E+00,+17.35792E-09,-1.620947E-06
+9.835124E+00,+17.98489E-09,-1.602805E-06
+9.845102E+00,+17.91962E-09,-1.470260E-06
+9.855094E+00,+17.11349E-09,-983.5425E-09
+9.865080E+00,+16.66062E-09,-963.9646E-09
+9.875064E+00,+17.24821E-09,-1.480680E-06
+9.885027E+00,+17.75948E-09,-1.899282E-06
+9.895033E+00,+17.93477E-09,-2.280047E-06
+9.905040E+00,+17.55568E-09,-2.294068E-06
+9.915019E+00,+17.30618E-09,-2.108763E-06
+9.925220E+00,+17.68035E-09,-1.895536E-06
+9.935208E+00,+18.26760E-09,-1.316194E-06
+9.945169E+00,+18.37517E-09,-1.288805E-06
+9.955142E+00,+18.87863E-09,-1.660031E-06
+9.965134E+00,+19.33736E-09,-2.002184E-06
+9.975086E+00,+19.75719E-09,-2.317723E-06
+9.985075E+00,+19.32612E-09,-2.279469E-06
+9.995059E+00,+18.61014E-09,-2.151715E-06

MicroMag 2900/3900 Data File ends
