# Supplementary material for: Magnetic signatures of a creosote oil contaminated site: case study in São Paulo, Brazil
Source: Sci Rep. 2022 Dec 17;12:21853. doi: 10.1038/s41598-022-23493-2 (PMC9759522; doi:10.1038/s41598-022-23493-2)
Supplement: Supplementary file 3 — Supplementary Information 3. [file 41598_2022_23493_MOESM3_ESM.zip › moment_vs_time/SD23/2_7/nm1xxx/2_7.004]

MicroMag 2900/3900 Data File (Series 0016.002)
Moment vs. time

INSTRUMENT
Configuration                   VSM
Temperature control             None
Hardware version                0004
Software version                01/29/2013
Units of measure                Hybrid SI
Temperature in                  Celsius

SAMPLE
Mass                            N/A
Volume                          N/A
Demagnetizing factor            N/A

SETTINGS
Field range                    +30.00000E-03
Field command                   0.000000E+00
Moment range                   +20.00000E-06
Averaging time                 +12.40327E-03
Temperature (command)           N/A
Tmprtr difference correction    No
Orientation                     0.000000E+00
Vibration amplitude             1.0
Calibration factor             +4.401063E+00
Operating frequency            +83.00000E+00

MEASUREMENT
Description                    "SD34_2_7"
Field (measured)               +35.79576E-06
Temperature (measured)          N/A
Averages (completed)            N/A
Moment at conditioning field   +418.6184E-09
Measured on                     08/28/2020  09:46
Elapsed time                   +22.63077E+00

PROCESSING
Background subtraction          No
Delta-m processing              N/A
Demagnetizing factor            No
Normalization                   No
Normalization factor            N/A
Offset (field)                  No
Offset (moment)                 No
Pole saturation                 No
Slope correction                No

VIEWPORT
Left                            0.000000E+00
Right                          +10.00000E+00
Bottom                         -20.00000E-06
Top                            +20.00000E-06
Show X-axis?                    Yes
Show Y-axis?                    Yes

SCRIPT
Averaging time                 +10.00000E-03
Initial (conditioning) field   +25.00000E-03
Final (measuring) field         0.000000E+00
Pause at initial field         +10.00000E+00
Field slew rate limit          +10.00000E+03
Field slew time limit          +100.0000E-03
Slope correction                0.000000E+00
Timebase                       +10.00000E+00
Number of segments              1
Number of data                  1000

Segment   Averaging                                                            Final 
 Number      Time        Initial      Increment       Final         Pause      Index 
             (s)           (s)           (s)           (s)           (s)     
0000001,+10.00000E-03, 0.000000E+00,+10.00000E-03,+10.00000E+00,+10.00000E+00,0001000

                                         
     Time         Moment        Field    
     (s)          (Am�)          (T)     
+5.185448E-03,+309.4701E-09,+18.10221E-03
+15.05052E-03,+187.2616E-09,+10.37605E-03
+25.21597E-03,+101.0718E-09,+4.950808E-03
+35.12301E-03,+60.56242E-09,+2.393572E-03
+45.24465E-03,+38.93127E-09,+997.7900E-06
+55.12017E-03,+31.07751E-09,+479.2893E-06
+65.21909E-03,+26.89727E-09,+193.1618E-06
+75.06381E-03,+25.96661E-09,+98.08542E-06
+85.17465E-03,+26.31188E-09,+48.08363E-06
+95.24076E-03,+26.51443E-09,+28.76139E-06
+105.1432E-03,+25.78921E-09,+19.47928E-06
+115.2235E-03,+24.57995E-09,+14.12940E-06
+125.0693E-03,+24.15720E-09,+11.64562E-06
+135.1130E-03,+24.53305E-09,+9.968025E-06
+145.1724E-03,+24.60285E-09,+8.870527E-06
+155.0213E-03,+23.94139E-09,+7.765298E-06
+165.0315E-03,+23.38349E-09,+7.254708E-06
+175.0637E-03,+23.50206E-09,+7.139382E-06
+185.0881E-03,+23.92422E-09,+7.059912E-06
+195.1494E-03,+24.18779E-09,+6.849596E-06
+205.2256E-03,+24.30442E-09,+6.462651E-06
+215.0240E-03,+24.84215E-09,+6.052820E-06
+225.0938E-03,+25.42282E-09,+5.830072E-06
+235.1679E-03,+25.42179E-09,+5.512539E-06
+245.2148E-03,+24.97352E-09,+5.344723E-06
+255.0531E-03,+24.84854E-09,+5.233421E-06
+265.0962E-03,+25.25638E-09,+5.354101E-06
+275.1307E-03,+25.50866E-09,+5.335490E-06
+285.2020E-03,+25.05348E-09,+4.922141E-06
+295.2467E-03,+24.54173E-09,+4.603377E-06
+305.0850E-03,+24.07686E-09,+4.262581E-06
+315.1580E-03,+23.45372E-09,+3.891412E-06
+325.1787E-03,+22.44152E-09,+3.815252E-06
+335.2338E-03,+21.58019E-09,+3.849269E-06
+345.0760E-03,+22.04413E-09,+3.854359E-06
+355.1397E-03,+23.22319E-09,+3.735747E-06
+365.1828E-03,+23.90685E-09,+3.573944E-06
+375.0236E-03,+23.41351E-09,+3.358263E-06
+385.0670E-03,+23.08131E-09,+3.227543E-06
+395.1321E-03,+23.51144E-09,+3.390899E-06
+405.1895E-03,+24.15656E-09,+3.549760E-06
+415.2403E-03,+24.07147E-09,+3.482437E-06
+425.0861E-03,+23.99223E-09,+3.362186E-06
+435.1247E-03,+24.48977E-09,+3.713496E-06
+445.1566E-03,+25.45289E-09,+3.367092E-06
+455.1893E-03,+25.87478E-09,+3.132168E-06
+465.1878E-03,+25.39769E-09,+2.822934E-06
+475.2173E-03,+25.16512E-09,+2.623438E-06
+485.0202E-03,+25.60194E-09,+2.512167E-06
+495.0295E-03,+25.98150E-09,+2.442988E-06
+505.0684E-03,+25.55501E-09,+2.362298E-06
+515.0536E-03,+24.97167E-09,+2.256020E-06
+525.0752E-03,+25.17620E-09,+2.310731E-06
+535.1096E-03,+25.80741E-09,+2.074425E-06
+545.1162E-03,+25.89163E-09,+1.895576E-06
+555.1462E-03,+25.64433E-09,+1.943645E-06
+565.1833E-03,+25.80974E-09,+2.136186E-06
+575.1885E-03,+26.20977E-09,+2.002976E-06
+585.1944E-03,+26.05026E-09,+1.674405E-06
+595.2219E-03,+24.83881E-09,+1.243529E-06
+605.2369E-03,+24.05906E-09,+952.9467E-09
+615.0337E-03,+24.58825E-09,+939.0164E-09
+625.0363E-03,+25.68267E-09,+1.128058E-06
+635.0476E-03,+27.00784E-09,+1.235853E-06
+645.0695E-03,+27.74825E-09,+1.278812E-06
+655.0878E-03,+28.63908E-09,+955.7219E-09
+665.0909E-03,+29.43620E-09,+392.5581E-09
+675.1222E-03,+29.60896E-09,+411.2663E-09
+685.1197E-03,+28.85696E-09,+623.8890E-09
+695.1357E-03,+27.51259E-09,+943.9402E-09
+705.1687E-03,+26.78908E-09,+917.3127E-09
+715.1600E-03,+26.07443E-09,+777.4515E-09
+725.2030E-03,+25.40553E-09,+653.0313E-09
+735.2103E-03,+25.35511E-09,+518.6320E-09
+745.2394E-03,+26.24857E-09,+584.2467E-09
+755.0715E-03,+27.29762E-09,+657.2542E-09
+765.1162E-03,+27.64759E-09,+709.9686E-09
+775.1572E-03,+27.11554E-09,+812.8309E-09
+785.1881E-03,+26.69859E-09,+303.0682E-09
+795.1939E-03,+26.66023E-09,-273.7656E-09
+805.2285E-03,+26.20795E-09,-248.1451E-09
+815.2244E-03,+25.56540E-09,+213.8071E-09
+825.0367E-03,+25.30061E-09,+856.3443E-09
+835.0929E-03,+25.75306E-09,+771.8297E-09
+845.0980E-03,+26.12867E-09,+530.3421E-09
+855.1436E-03,+25.36932E-09,+182.0955E-09
+865.1938E-03,+23.66563E-09,+89.91051E-09
+875.1963E-03,+22.66360E-09,+122.0341E-09
+885.1816E-03,+22.20582E-09,+37.37068E-09
+895.2068E-03,+21.93027E-09,-183.4917E-09
+905.2185E-03,+21.40884E-09,-354.4922E-09
+915.0161E-03,+21.09944E-09,-496.3331E-09
+925.0203E-03,+21.53584E-09,-534.6480E-09
+935.0223E-03,+22.14487E-09,-532.2561E-09
+945.0508E-03,+22.62073E-09,-637.4388E-09
+955.0744E-03,+23.51193E-09,-555.0242E-09
+965.0806E-03,+25.20301E-09,-797.0352E-09
+975.1104E-03,+26.78623E-09,-717.1269E-09
+985.1164E-03,+27.48462E-09,-514.1144E-09
+995.1358E-03,+27.00099E-09,-69.19098E-09
+1.005171E+00,+26.22173E-09,-58.69675E-09
+1.015157E+00,+25.70653E-09,-55.92728E-09
+1.025188E+00,+24.89173E-09,-260.9883E-09
+1.035193E+00,+24.00636E-09,-474.1574E-09
+1.045208E+00,+23.69502E-09,-885.2463E-09
+1.055243E+00,+24.68212E-09,-818.8934E-09
+1.065235E+00,+26.30333E-09,-743.1422E-09
+1.075024E+00,+27.17538E-09,-861.0306E-09
+1.085058E+00,+27.10003E-09,-867.1875E-09
+1.095089E+00,+26.71652E-09,-787.8485E-09
+1.105126E+00,+26.23622E-09,-637.0125E-09
+1.115161E+00,+25.65653E-09,-713.4905E-09
+1.125201E+00,+24.81393E-09,-692.7967E-09
+1.135025E+00,+24.70290E-09,-554.3947E-09
+1.145028E+00,+25.29701E-09,-364.6431E-09
+1.155049E+00,+25.96913E-09,-414.6366E-09
+1.165080E+00,+26.19733E-09,-763.9961E-09
+1.175080E+00,+26.06821E-09,-959.0492E-09
+1.185095E+00,+26.31460E-09,-902.1149E-09
+1.195128E+00,+26.52445E-09,-811.1544E-09
+1.205145E+00,+26.20709E-09,-708.0975E-09
+1.215145E+00,+25.70045E-09,-602.0679E-09
+1.225168E+00,+25.90508E-09,-629.9858E-09
+1.235161E+00,+26.62580E-09,-897.3770E-09
+1.245185E+00,+27.24506E-09,-1.129489E-06
+1.255201E+00,+26.77043E-09,-936.9679E-09
+1.265157E+00,+25.43982E-09,-849.1602E-09
+1.275181E+00,+25.11144E-09,-876.1883E-09
+1.285179E+00,+25.09959E-09,-982.4724E-09
+1.295187E+00,+24.48197E-09,-1.150363E-06
+1.305217E+00,+22.79867E-09,-1.327240E-06
+1.315214E+00,+22.04905E-09,-1.360090E-06
+1.325235E+00,+21.60960E-09,-1.283947E-06
+1.335031E+00,+21.30154E-09,-1.239335E-06
+1.345026E+00,+20.22050E-09,-1.058527E-06
+1.355058E+00,+19.31577E-09,-826.6554E-09
+1.365040E+00,+18.50050E-09,-779.7890E-09
+1.375055E+00,+18.10880E-09,-835.5074E-09
+1.385089E+00,+17.14738E-09,-1.050556E-06
+1.395088E+00,+16.57996E-09,-1.068034E-06
+1.405117E+00,+16.83873E-09,-1.103803E-06
+1.417180E+00,+17.47455E-09,-1.226901E-06
+1.425104E+00,+18.94472E-09,-909.8310E-09
+1.435141E+00,+20.35439E-09,-1.233384E-06
+1.445172E+00,+20.58901E-09,-1.254310E-06
+1.455199E+00,+23.18942E-09,-869.7253E-09
+1.465236E+00,+23.52455E-09,-937.4829E-09
+1.475238E+00,+23.72869E-09,-1.607583E-06
+1.485246E+00,+23.55047E-09,-1.730739E-06
+1.495040E+00,+23.75053E-09,-1.990688E-06
+1.505030E+00,+23.87780E-09,-1.959841E-06
+1.515046E+00,+23.78134E-09,-1.783648E-06
+1.525080E+00,+23.63663E-09,-1.788486E-06
+1.535086E+00,+23.67365E-09,-1.853019E-06
+1.545111E+00,+23.92566E-09,-1.777039E-06
+1.555105E+00,+24.10410E-09,-1.407080E-06
+1.565114E+00,+23.75734E-09,-1.374827E-06
+1.575153E+00,+22.75159E-09,-1.118076E-06
+1.585181E+00,+22.90324E-09,-1.056301E-06
+1.595209E+00,+23.18670E-09,-1.739285E-06
+1.605247E+00,+22.94445E-09,-1.933359E-06
+1.615241E+00,+21.73963E-09,-1.694372E-06
+1.625028E+00,+21.73662E-09,-1.535906E-06
+1.635090E+00,+23.72574E-09,-1.322522E-06
+1.645140E+00,+24.20001E-09,-1.350915E-06
+1.655177E+00,+25.22183E-09,-1.607995E-06
+1.665190E+00,+25.29737E-09,-1.586406E-06
+1.675208E+00,+26.96496E-09,-1.689906E-06
+1.685239E+00,+27.26010E-09,-1.732658E-06
+1.695017E+00,+27.07668E-09,-1.576023E-06
+1.705029E+00,+26.60751E-09,-1.486805E-06
+1.715060E+00,+25.21598E-09,-1.143319E-06
+1.725108E+00,+25.23105E-09,-1.165887E-06
+1.735129E+00,+25.02893E-09,-1.213829E-06
+1.745164E+00,+24.92914E-09,-1.245089E-06
+1.755195E+00,+25.51492E-09,-1.113419E-06
+1.765228E+00,+25.91006E-09,-1.126256E-06
+1.775234E+00,+26.67191E-09,-1.402405E-06
+1.785015E+00,+26.57472E-09,-1.657153E-06
+1.795040E+00,+25.82314E-09,-2.432081E-06
+1.805046E+00,+25.94023E-09,-2.460268E-06
+1.815066E+00,+27.08907E-09,-2.369379E-06
+1.825105E+00,+27.26647E-09,-2.161057E-06
+1.835102E+00,+27.20628E-09,-1.225674E-06
+1.845097E+00,+27.23257E-09,-1.150649E-06
+1.855133E+00,+27.08144E-09,-1.492169E-06
+1.865156E+00,+26.82081E-09,-1.539150E-06
+1.875185E+00,+24.01713E-09,-2.221848E-06
+1.885190E+00,+23.65426E-09,-2.185287E-06
+1.895202E+00,+22.50944E-09,-2.025115E-06
+1.905229E+00,+22.41796E-09,-1.978423E-06
+1.915232E+00,+20.75767E-09,-1.786949E-06
+1.925041E+00,+20.40017E-09,-1.801515E-06
+1.935076E+00,+20.51429E-09,-1.859954E-06
+1.945068E+00,+20.81420E-09,-1.892879E-06
+1.955087E+00,+23.85232E-09,-1.541402E-06
+1.965119E+00,+24.14406E-09,-1.495102E-06
+1.975134E+00,+25.72589E-09,-1.329423E-06
+1.985186E+00,+26.05409E-09,-1.339548E-06
+1.995196E+00,+26.99714E-09,-2.013960E-06
+2.005204E+00,+27.01475E-09,-2.107533E-06
+2.015228E+00,+27.34289E-09,-2.450652E-06
+2.025032E+00,+27.55092E-09,-2.483912E-06
+2.035053E+00,+29.20540E-09,-2.105621E-06
+2.045082E+00,+29.30727E-09,-2.045380E-06
+2.055093E+00,+28.93618E-09,-1.511991E-06
+2.065123E+00,+28.78577E-09,-1.549991E-06
+2.075121E+00,+28.38159E-09,-2.117174E-06
+2.085127E+00,+28.09486E-09,-2.127560E-06
+2.095157E+00,+25.63620E-09,-1.997400E-06
+2.105159E+00,+25.21525E-09,-1.836102E-06
+2.115179E+00,+24.17376E-09,-1.254999E-06
+2.125221E+00,+24.13673E-09,-1.216436E-06
+2.135028E+00,+23.37979E-09,-1.678190E-06
+2.145030E+00,+23.22604E-09,-1.735233E-06
+2.155087E+00,+24.40383E-09,-2.030233E-06
+2.165132E+00,+25.07518E-09,-2.014784E-06
+2.175161E+00,+26.95112E-09,-2.033718E-06
+2.185167E+00,+26.94124E-09,-2.023579E-06
+2.195183E+00,+26.14462E-09,-1.615394E-06
+2.205214E+00,+25.99758E-09,-1.538283E-06
+2.215215E+00,+25.14719E-09,-1.872231E-06
+2.225224E+00,+24.75521E-09,-1.983479E-06
+2.235029E+00,+22.63033E-09,-2.508465E-06
+2.245023E+00,+22.35328E-09,-2.588207E-06
+2.255047E+00,+22.21649E-09,-2.428213E-06
+2.265077E+00,+22.20699E-09,-2.411977E-06
+2.275078E+00,+22.46995E-09,-2.146995E-06
+2.285111E+00,+22.87500E-09,-1.991223E-06
+2.295107E+00,+25.24661E-09,-1.777677E-06
+2.305115E+00,+25.75554E-09,-1.682370E-06
+2.315137E+00,+24.62385E-09,-1.759109E-06
+2.325149E+00,+23.91282E-09,-1.853651E-06
+2.335172E+00,+22.56324E-09,-2.507272E-06
+2.345201E+00,+22.51802E-09,-2.592573E-06
+2.355203E+00,+22.10599E-09,-2.575604E-06
+2.365210E+00,+21.82762E-09,-2.600736E-06
+2.375229E+00,+22.18642E-09,-2.380105E-06
+2.385221E+00,+22.58978E-09,-2.208750E-06
+2.395018E+00,+23.69588E-09,-1.787427E-06
+2.405017E+00,+23.75351E-09,-1.651457E-06
+2.415033E+00,+23.76894E-09,-1.779259E-06
+2.425062E+00,+23.94320E-09,-1.825261E-06
+2.435077E+00,+24.45501E-09,-1.888367E-06
+2.445113E+00,+24.29378E-09,-2.177316E-06
+2.455139E+00,+23.75207E-09,-2.714273E-06
+2.465142E+00,+23.93944E-09,-2.772123E-06
+2.475179E+00,+26.11946E-09,-2.200399E-06
+2.485231E+00,+26.64805E-09,-1.910731E-06
+2.495238E+00,+26.99999E-09,-1.328834E-06
+2.505039E+00,+26.89511E-09,-1.314411E-06
+2.515036E+00,+26.54839E-09,-1.554159E-06
+2.525057E+00,+26.19333E-09,-1.703219E-06
+2.535088E+00,+24.03957E-09,-2.109873E-06
+2.545072E+00,+23.42883E-09,-2.235297E-06
+2.555086E+00,+22.46951E-09,-2.756350E-06
+2.565113E+00,+22.58125E-09,-2.711191E-06
+2.575125E+00,+22.95745E-09,-2.254932E-06
+2.585144E+00,+23.08641E-09,-2.042093E-06
+2.595169E+00,+24.59296E-09,-1.732278E-06
+2.605163E+00,+25.36776E-09,-1.841706E-06
+2.615185E+00,+27.51976E-09,-2.763957E-06
+2.625199E+00,+27.66982E-09,-2.837986E-06
+2.635233E+00,+27.32890E-09,-2.198679E-06
+2.645046E+00,+27.41369E-09,-2.020472E-06
+2.655069E+00,+28.24158E-09,-1.669991E-06
+2.665095E+00,+28.36148E-09,-1.834622E-06
+2.675120E+00,+27.55935E-09,-2.405588E-06
+2.685121E+00,+27.39004E-09,-2.519629E-06
+2.695137E+00,+26.83627E-09,-2.362015E-06
+2.705168E+00,+26.57818E-09,-2.235014E-06
+2.715170E+00,+24.45317E-09,-2.075355E-06
+2.725203E+00,+24.01558E-09,-2.208298E-06
+2.735208E+00,+24.02266E-09,-2.255161E-06
+2.745212E+00,+24.16884E-09,-2.091047E-06
+2.755244E+00,+22.36140E-09,-1.912763E-06
+2.765230E+00,+21.60387E-09,-1.859817E-06
+2.775243E+00,+19.71446E-09,-2.022804E-06
+2.785039E+00,+19.60456E-09,-2.142943E-06
+2.795041E+00,+19.20228E-09,-2.309026E-06
+2.805073E+00,+19.00587E-09,-2.226943E-06
+2.815085E+00,+18.83972E-09,-1.895677E-06
+2.825124E+00,+19.27696E-09,-2.021290E-06
+2.835155E+00,+21.03495E-09,-2.329133E-06
+2.845142E+00,+21.39611E-09,-2.524349E-06
+2.855158E+00,+22.47174E-09,-2.728320E-06
+2.865185E+00,+22.95852E-09,-2.630293E-06
+2.875187E+00,+24.66271E-09,-2.118462E-06
+2.885201E+00,+24.88108E-09,-1.926001E-06
+2.895226E+00,+24.60846E-09,-1.733605E-06
+2.905220E+00,+24.60965E-09,-1.763306E-06
+2.915026E+00,+24.97036E-09,-1.725683E-06
+2.925057E+00,+25.00107E-09,-1.714342E-06
+2.935098E+00,+24.91701E-09,-1.977771E-06
+2.945143E+00,+25.07588E-09,-2.011846E-06
+2.955153E+00,+26.82775E-09,-1.646765E-06
+2.965167E+00,+27.29804E-09,-1.634937E-06
+2.975195E+00,+27.58052E-09,-1.587690E-06
+2.985198E+00,+27.54372E-09,-1.712377E-06
+2.995221E+00,+27.99377E-09,-2.247557E-06
+3.005032E+00,+28.18179E-09,-2.443239E-06
+3.015025E+00,+27.64392E-09,-2.741369E-06
+3.025245E+00,+27.01634E-09,-2.644467E-06
+3.035219E+00,+25.65631E-09,-2.121941E-06
+3.045169E+00,+25.43284E-09,-1.852704E-06
+3.055156E+00,+24.30790E-09,-1.901362E-06
+3.065133E+00,+23.68975E-09,-1.963022E-06
+3.075109E+00,+21.70810E-09,-2.288552E-06
+3.085093E+00,+21.53152E-09,-2.197000E-06
+3.095054E+00,+22.06258E-09,-1.843297E-06
+3.105018E+00,+22.11015E-09,-1.851417E-06
+3.115236E+00,+21.22967E-09,-2.168307E-06
+3.125236E+00,+21.00549E-09,-2.392099E-06
+3.135024E+00,+20.94193E-09,-2.868176E-06
+3.145036E+00,+20.94028E-09,-2.920232E-06
+3.155064E+00,+20.56975E-09,-2.916979E-06
+3.165099E+00,+20.61900E-09,-2.770483E-06
+3.175138E+00,+22.16916E-09,-2.113186E-06
+3.185145E+00,+22.74691E-09,-1.961526E-06
+3.195174E+00,+23.60474E-09,-1.956187E-06
+3.205181E+00,+23.47055E-09,-2.098077E-06
+3.215198E+00,+23.34010E-09,-2.115080E-06
+3.225233E+00,+23.46493E-09,-2.043374E-06
+3.235239E+00,+23.72758E-09,-1.898990E-06
+3.245037E+00,+23.60377E-09,-1.876636E-06
+3.255039E+00,+23.52814E-09,-1.958848E-06
+3.265068E+00,+23.82765E-09,-2.040771E-06
+3.275105E+00,+24.96414E-09,-2.180002E-06
+3.285111E+00,+24.95346E-09,-2.244175E-06
+3.295144E+00,+24.53739E-09,-2.512531E-06
+3.305196E+00,+24.50754E-09,-2.491213E-06
+3.315224E+00,+24.94400E-09,-2.054312E-06
+3.325060E+00,+25.03866E-09,-1.889517E-06
+3.335096E+00,+25.00315E-09,-1.705710E-06
+3.345090E+00,+25.10564E-09,-1.764699E-06
+3.355126E+00,+26.28579E-09,-2.346242E-06
+3.365106E+00,+26.44024E-09,-2.470302E-06
+3.375125E+00,+26.14448E-09,-2.483631E-06
+3.385160E+00,+25.98596E-09,-2.429770E-06
+3.395162E+00,+26.17858E-09,-2.190937E-06
+3.405170E+00,+26.43677E-09,-2.310728E-06
+3.415196E+00,+27.27995E-09,-2.857570E-06
+3.425213E+00,+27.31238E-09,-2.791228E-06
+3.435020E+00,+27.51943E-09,-2.332775E-06
+3.445067E+00,+27.59099E-09,-2.306116E-06
+3.455085E+00,+26.84373E-09,-2.074247E-06
+3.465123E+00,+26.23635E-09,-2.096938E-06
+3.475127E+00,+24.93554E-09,-2.166576E-06
+3.485136E+00,+24.87773E-09,-2.100732E-06
+3.495165E+00,+25.01829E-09,-2.183613E-06
+3.505161E+00,+24.78671E-09,-2.298592E-06
+3.515171E+00,+23.28985E-09,-2.586085E-06
+3.525198E+00,+22.97553E-09,-2.442375E-06
+3.535178E+00,+22.68266E-09,-2.405774E-06
+3.545209E+00,+22.53196E-09,-2.508608E-06
+3.555219E+00,+22.06071E-09,-2.682275E-06
+3.565244E+00,+22.22323E-09,-2.902474E-06
+3.575050E+00,+23.70655E-09,-2.211760E-06
+3.585057E+00,+24.30891E-09,-1.788918E-06
+3.595080E+00,+25.20562E-09,-1.429842E-06
+3.605113E+00,+25.44815E-09,-1.564279E-06
+3.615060E+00,+26.28227E-09,-2.348050E-06
+3.625094E+00,+26.64378E-09,-2.708167E-06
+3.635125E+00,+26.59974E-09,-2.759700E-06
+3.645078E+00,+26.32546E-09,-2.503421E-06
+3.655105E+00,+25.85383E-09,-1.718639E-06
+3.665099E+00,+25.90893E-09,-1.680488E-06
+3.675093E+00,+25.71140E-09,-2.354588E-06
+3.685125E+00,+25.39954E-09,-2.650889E-06
+3.695117E+00,+25.08949E-09,-2.591406E-06
+3.705122E+00,+25.56151E-09,-2.378411E-06
+3.715153E+00,+26.85828E-09,-2.060323E-06
+3.725172E+00,+26.87038E-09,-2.015459E-06
+3.735202E+00,+26.83080E-09,-2.706305E-06
+3.745238E+00,+27.21305E-09,-2.960767E-06
+3.755239E+00,+28.87434E-09,-3.099864E-06
+3.765036E+00,+29.32263E-09,-2.861100E-06
+3.775033E+00,+29.40502E-09,-2.020126E-06
+3.785037E+00,+29.34580E-09,-1.918920E-06
+3.795070E+00,+28.98717E-09,-2.324704E-06
+3.805071E+00,+28.51791E-09,-2.319257E-06
+3.815084E+00,+25.90547E-09,-2.245814E-06
+3.825117E+00,+24.94152E-09,-2.246916E-06
+3.835129E+00,+24.22035E-09,-2.250092E-06
+3.845071E+00,+24.40995E-09,-2.309979E-06
+3.855101E+00,+24.48171E-09,-2.656972E-06
+3.865096E+00,+24.23199E-09,-2.810975E-06
+3.875117E+00,+23.79493E-09,-2.266454E-06
+3.885111E+00,+23.88107E-09,-2.050406E-06
+3.895129E+00,+23.77119E-09,-1.963454E-06
+3.905161E+00,+23.43501E-09,-2.231915E-06
+3.915184E+00,+22.81901E-09,-2.921754E-06
+3.925236E+00,+23.03674E-09,-2.805173E-06
+3.935047E+00,+24.70698E-09,-2.311601E-06
+3.945038E+00,+24.95419E-09,-2.018498E-06
+3.955068E+00,+24.67364E-09,-2.197520E-06
+3.965106E+00,+24.50356E-09,-2.382445E-06
+3.975114E+00,+24.03465E-09,-2.701375E-06
+3.985146E+00,+23.69366E-09,-2.781927E-06
+3.995149E+00,+22.55132E-09,-2.706576E-06
+4.005160E+00,+22.09650E-09,-2.567768E-06
+4.015200E+00,+22.06822E-09,-2.184918E-06
+4.025233E+00,+22.24361E-09,-2.133634E-06
+4.035047E+00,+22.38670E-09,-2.429017E-06
+4.045098E+00,+22.50321E-09,-2.516728E-06
+4.055101E+00,+23.32877E-09,-2.124009E-06
+4.065131E+00,+24.05604E-09,-2.073607E-06
+4.075136E+00,+24.19567E-09,-2.527582E-06
+4.085145E+00,+23.46852E-09,-2.582914E-06
+4.095179E+00,+22.37018E-09,-2.449041E-06
+4.105210E+00,+22.17878E-09,-2.358914E-06
+4.115145E+00,+22.39535E-09,-2.596968E-06
+4.125175E+00,+22.51194E-09,-2.896740E-06
+4.135178E+00,+22.87461E-09,-2.959597E-06
+4.145192E+00,+23.36401E-09,-2.503530E-06
+4.155026E+00,+23.92542E-09,-1.842124E-06
+4.165090E+00,+23.95428E-09,-1.659336E-06
+4.175131E+00,+23.44242E-09,-2.148377E-06
+4.185154E+00,+23.71956E-09,-2.457379E-06
+4.195184E+00,+25.95637E-09,-2.879462E-06
+4.205222E+00,+27.44751E-09,-2.774583E-06
+4.215209E+00,+28.59394E-09,-2.215662E-06
+4.225237E+00,+28.73160E-09,-1.955798E-06
+4.235047E+00,+28.26159E-09,-1.686273E-06
+4.245090E+00,+27.38243E-09,-1.873922E-06
+4.255171E+00,+25.17377E-09,-2.596996E-06
+4.265247E+00,+23.87819E-09,-3.207868E-06
+4.275054E+00,+23.27169E-09,-3.418513E-06
+4.285129E+00,+23.69604E-09,-2.985541E-06
+4.295165E+00,+24.11750E-09,-2.311361E-06
+4.305239E+00,+24.33165E-09,-1.966991E-06
+4.315083E+00,+24.91616E-09,-2.264019E-06
+4.325119E+00,+26.26305E-09,-2.590465E-06
+4.335193E+00,+27.66982E-09,-2.776783E-06
+4.345031E+00,+27.92033E-09,-2.799419E-06
+4.355091E+00,+27.32090E-09,-2.552779E-06
+4.365141E+00,+26.54786E-09,-2.144314E-06
+4.375217E+00,+25.60491E-09,-1.847892E-06
+4.385026E+00,+24.23287E-09,-2.155995E-06
+4.395097E+00,+22.28523E-09,-2.774168E-06
+4.405189E+00,+21.92652E-09,-3.079974E-06
+4.415208E+00,+22.79745E-09,-2.940122E-06
+4.425015E+00,+23.13018E-09,-2.613301E-06
+4.435043E+00,+22.62352E-09,-2.363199E-06
+4.445053E+00,+22.24802E-09,-2.315801E-06
+4.455084E+00,+22.83763E-09,-2.129239E-06
+4.465073E+00,+23.67380E-09,-2.092509E-06
+4.475093E+00,+24.49174E-09,-2.094218E-06
+4.485137E+00,+24.60695E-09,-2.301370E-06
+4.495199E+00,+25.32483E-09,-2.319042E-06
+4.505045E+00,+26.07872E-09,-2.058724E-06
+4.515072E+00,+25.97593E-09,-1.931783E-06
+4.525131E+00,+24.97486E-09,-1.855039E-06
+4.535204E+00,+23.02938E-09,-2.301121E-06
+4.545192E+00,+22.31930E-09,-2.657207E-06
+4.555023E+00,+22.00781E-09,-2.696265E-06
+4.565101E+00,+21.74932E-09,-2.623902E-06
+4.575145E+00,+21.45280E-09,-2.505953E-06
+4.585195E+00,+21.87170E-09,-2.397371E-06
+4.595040E+00,+22.98827E-09,-2.523042E-06
+4.605100E+00,+23.39904E-09,-2.672155E-06
+4.615170E+00,+23.13802E-09,-3.086523E-06
+4.625234E+00,+22.97966E-09,-2.631732E-06
+4.635021E+00,+23.65386E-09,-2.034828E-06
+4.645047E+00,+24.46170E-09,-1.697213E-06
+4.655087E+00,+25.22784E-09,-1.763723E-06
+4.665108E+00,+26.00877E-09,-2.002925E-06
+4.675136E+00,+27.45801E-09,-2.226740E-06
+4.685132E+00,+28.22544E-09,-2.217233E-06
+4.695148E+00,+27.88936E-09,-2.256849E-06
+4.705181E+00,+26.95639E-09,-2.242913E-06
+4.715160E+00,+26.27978E-09,-2.072259E-06
+4.725200E+00,+26.80196E-09,-2.123980E-06
+4.735216E+00,+27.43306E-09,-2.165680E-06
+4.745243E+00,+27.49594E-09,-2.141007E-06
+4.755074E+00,+27.12437E-09,-2.179467E-06
+4.765114E+00,+26.84231E-09,-2.440622E-06
+4.775148E+00,+26.49643E-09,-2.281906E-06
+4.785180E+00,+25.17062E-09,-2.175276E-06
+4.795199E+00,+23.27293E-09,-2.046418E-06
+4.805016E+00,+21.87183E-09,-2.217645E-06
+4.815244E+00,+21.62728E-09,-2.528684E-06
+4.825035E+00,+21.73895E-09,-3.068453E-06
+4.835065E+00,+21.91431E-09,-3.229223E-06
+4.845065E+00,+22.43775E-09,-3.044452E-06
+4.855090E+00,+23.55390E-09,-2.543638E-06
+4.865119E+00,+24.16281E-09,-2.323557E-06
+4.875122E+00,+24.16382E-09,-1.991738E-06
+4.885138E+00,+24.21747E-09,-1.780174E-06
+4.895195E+00,+25.46485E-09,-2.190991E-06
+4.905218E+00,+26.85495E-09,-2.684009E-06
+4.915021E+00,+27.59083E-09,-3.350275E-06
+4.925057E+00,+27.15568E-09,-3.301541E-06
+4.935081E+00,+26.72385E-09,-2.597832E-06
+4.945114E+00,+27.20443E-09,-2.011605E-06
+4.955135E+00,+27.81623E-09,-2.036305E-06
+4.965120E+00,+27.46054E-09,-2.227967E-06
+4.975150E+00,+26.06347E-09,-2.692474E-06
+4.985159E+00,+25.13633E-09,-2.816076E-06
+4.995183E+00,+24.23173E-09,-2.756716E-06
+5.005219E+00,+23.32167E-09,-2.391629E-06
+5.015205E+00,+22.20656E-09,-1.917812E-06
+5.025020E+00,+21.93791E-09,-1.874914E-06
+5.035052E+00,+22.17913E-09,-2.037835E-06
+5.045067E+00,+22.17930E-09,-2.598167E-06
+5.055126E+00,+21.85134E-09,-3.079963E-06
+5.065178E+00,+21.91348E-09,-3.143037E-06
+5.075212E+00,+22.40059E-09,-2.922449E-06
+5.085015E+00,+22.24710E-09,-2.707798E-06
+5.095024E+00,+20.76974E-09,-2.525419E-06
+5.105067E+00,+19.33232E-09,-2.241798E-06
+5.115105E+00,+18.84949E-09,-2.079243E-06
+5.125124E+00,+19.27132E-09,-2.302603E-06
+5.135159E+00,+19.77129E-09,-2.512430E-06
+5.145161E+00,+19.90925E-09,-2.461521E-06
+5.155190E+00,+20.79254E-09,-2.790865E-06
+5.165230E+00,+22.19484E-09,-2.602461E-06
+5.175237E+00,+23.72315E-09,-2.344311E-06
+5.185020E+00,+23.74513E-09,-2.515669E-06
+5.195105E+00,+23.30451E-09,-2.880246E-06
+5.205212E+00,+23.37942E-09,-3.068238E-06
+5.215124E+00,+23.75232E-09,-3.099816E-06
+5.225153E+00,+23.40738E-09,-2.733676E-06
+5.235160E+00,+22.12944E-09,-2.273635E-06
+5.245195E+00,+21.69560E-09,-2.015408E-06
+5.255215E+00,+22.13744E-09,-2.137570E-06
+5.265217E+00,+22.43613E-09,-2.360945E-06
+5.275241E+00,+22.09620E-09,-2.665183E-06
+5.285017E+00,+21.89262E-09,-2.823953E-06
+5.295045E+00,+22.28454E-09,-2.957577E-06
+5.305082E+00,+22.68339E-09,-2.912662E-06
+5.315051E+00,+22.28019E-09,-2.990335E-06
+5.325072E+00,+21.48476E-09,-2.782894E-06
+5.335112E+00,+21.40136E-09,-2.516273E-06
+5.345119E+00,+22.17003E-09,-2.366412E-06
+5.355157E+00,+23.47368E-09,-2.206393E-06
+5.365151E+00,+23.87589E-09,-2.001603E-06
+5.375162E+00,+24.51779E-09,-1.982351E-06
+5.385192E+00,+25.41858E-09,-2.050690E-06
+5.395192E+00,+26.70617E-09,-2.450063E-06
+5.405217E+00,+26.75257E-09,-2.637214E-06
+5.415014E+00,+25.96600E-09,-2.455287E-06
+5.425016E+00,+25.76762E-09,-2.350022E-06
+5.435049E+00,+26.06472E-09,-2.246086E-06
+5.445231E+00,+26.13603E-09,-2.505281E-06
+5.455023E+00,+25.75529E-09,-2.833909E-06
+5.465047E+00,+25.71450E-09,-2.790502E-06
+5.475058E+00,+26.21975E-09,-2.469186E-06
+5.485078E+00,+26.48522E-09,-2.181175E-06
+5.495113E+00,+26.30489E-09,-1.782955E-06
+5.505136E+00,+26.19839E-09,-1.764279E-06
+5.515026E+00,+26.85499E-09,-2.168269E-06
+5.525060E+00,+27.37899E-09,-2.540448E-06
+5.535065E+00,+27.08331E-09,-2.774892E-06
+5.545101E+00,+25.89980E-09,-2.808349E-06
+5.555141E+00,+24.54790E-09,-3.017155E-06
+5.565150E+00,+23.80675E-09,-2.753580E-06
+5.575183E+00,+22.49098E-09,-2.693496E-06
+5.585181E+00,+21.31306E-09,-2.642661E-06
+5.595200E+00,+19.93831E-09,-2.624949E-06
+5.605235E+00,+19.88163E-09,-2.497310E-06
+5.615226E+00,+20.35050E-09,-2.575499E-06
+5.625241E+00,+20.64637E-09,-2.390425E-06
+5.635032E+00,+20.86239E-09,-2.465049E-06
+5.645035E+00,+21.35963E-09,-2.670239E-06
+5.655072E+00,+22.51441E-09,-2.695044E-06
+5.665068E+00,+23.03559E-09,-2.738051E-06
+5.675100E+00,+23.47729E-09,-2.847096E-06
+5.685152E+00,+23.85243E-09,-2.733896E-06
+5.695164E+00,+24.88736E-09,-2.426414E-06
+5.705194E+00,+25.35687E-09,-2.256655E-06
+5.715221E+00,+24.80833E-09,-2.147844E-06
+5.725222E+00,+24.33621E-09,-2.414435E-06
+5.735230E+00,+24.38858E-09,-2.749758E-06
+5.745038E+00,+24.76961E-09,-2.829474E-06
+5.755110E+00,+24.35723E-09,-2.608541E-06
+5.765180E+00,+23.17417E-09,-2.584182E-06
+5.775199E+00,+22.10868E-09,-2.505724E-06
+5.785014E+00,+22.02853E-09,-2.404083E-06
+5.795082E+00,+22.04216E-09,-2.860992E-06
+5.805143E+00,+21.44040E-09,-3.226702E-06
+5.815187E+00,+20.60246E-09,-3.204120E-06
+5.825020E+00,+20.54471E-09,-3.071706E-06
+5.835053E+00,+20.85664E-09,-2.703555E-06
+5.845115E+00,+21.20379E-09,-2.343927E-06
+5.855195E+00,+22.46742E-09,-1.574910E-06
+5.865241E+00,+24.08736E-09,-1.947779E-06
+5.875038E+00,+27.06664E-09,-2.723110E-06
+5.885015E+00,+28.03054E-09,-3.064885E-06
+5.895034E+00,+28.00559E-09,-2.802026E-06
+5.905076E+00,+27.48847E-09,-2.387450E-06
+5.915064E+00,+27.03150E-09,-2.226477E-06
+5.925091E+00,+26.59254E-09,-2.315572E-06
+5.935093E+00,+25.00506E-09,-2.898531E-06
+5.945211E+00,+24.03862E-09,-3.055905E-06
+5.955182E+00,+23.50353E-09,-2.916845E-06
+5.965160E+00,+23.69829E-09,-2.646395E-06
+5.975118E+00,+23.37002E-09,-2.156076E-06
+5.985105E+00,+22.98327E-09,-2.168252E-06
+5.995065E+00,+23.30490E-09,-2.428130E-06
+6.005070E+00,+24.58593E-09,-2.514885E-06
+6.015075E+00,+25.97019E-09,-2.489880E-06
+6.025019E+00,+26.08222E-09,-2.268648E-06
+6.035210E+00,+25.32846E-09,-2.376157E-06
+6.045197E+00,+25.38327E-09,-2.555054E-06
+6.055181E+00,+26.10916E-09,-2.377911E-06
+6.065148E+00,+26.37945E-09,-2.261802E-06
+6.075128E+00,+26.11099E-09,-1.971760E-06
+6.085079E+00,+25.79331E-09,-1.792414E-06
+6.095058E+00,+25.64831E-09,-2.274777E-06
+6.105250E+00,+25.40651E-09,-2.645351E-06
+6.115238E+00,+24.71043E-09,-3.073631E-06
+6.125225E+00,+24.80418E-09,-2.937395E-06
+6.135184E+00,+25.72090E-09,-2.630679E-06
+6.145166E+00,+26.31644E-09,-2.472367E-06
+6.155161E+00,+25.75650E-09,-2.562618E-06
+6.165109E+00,+24.91911E-09,-2.791695E-06
+6.175108E+00,+24.04700E-09,-3.015009E-06
+6.185092E+00,+24.10227E-09,-2.947546E-06
+6.195111E+00,+24.07232E-09,-2.408664E-06
+6.205178E+00,+23.75080E-09,-2.320418E-06
+6.215018E+00,+23.20344E-09,-2.607336E-06
+6.225087E+00,+23.18307E-09,-2.580142E-06
+6.235162E+00,+22.92378E-09,-2.689776E-06
+6.245164E+00,+22.39150E-09,-2.692102E-06
+6.255231E+00,+21.86789E-09,-2.550144E-06
+6.265070E+00,+22.43856E-09,-2.763671E-06
+6.275112E+00,+24.61382E-09,-2.984685E-06
+6.285182E+00,+25.52465E-09,-2.919319E-06
+6.295227E+00,+25.82785E-09,-2.626674E-06
+6.305062E+00,+25.86908E-09,-2.535273E-06
+6.315136E+00,+26.44077E-09,-2.558026E-06
+6.325181E+00,+26.69572E-09,-2.579919E-06
+6.335227E+00,+26.34410E-09,-2.592836E-06
+6.345075E+00,+26.06738E-09,-2.607765E-06
+6.355134E+00,+26.19178E-09,-2.583693E-06
+6.365178E+00,+26.35146E-09,-2.658520E-06
+6.375018E+00,+25.57462E-09,-2.650469E-06
+6.385038E+00,+25.11625E-09,-2.552267E-06
+6.395112E+00,+26.03440E-09,-2.465258E-06
+6.405159E+00,+27.03337E-09,-2.488103E-06
+6.415149E+00,+28.54051E-09,-2.789177E-06
+6.425199E+00,+28.41640E-09,-2.963147E-06
+6.435243E+00,+27.75943E-09,-3.077199E-06
+6.445222E+00,+27.67006E-09,-2.699513E-06
+6.455059E+00,+27.88566E-09,-2.212200E-06
+6.465114E+00,+28.02779E-09,-2.242982E-06
+6.475174E+00,+28.47999E-09,-3.054222E-06
+6.485015E+00,+28.91161E-09,-3.231045E-06
+6.495064E+00,+29.39095E-09,-3.009793E-06
+6.505141E+00,+28.64676E-09,-2.643262E-06
+6.515168E+00,+26.37127E-09,-2.006235E-06
+6.525223E+00,+25.07957E-09,-2.103913E-06
+6.535061E+00,+24.53292E-09,-2.450721E-06
+6.545119E+00,+24.67285E-09,-2.533708E-06
+6.555210E+00,+24.51049E-09,-2.428265E-06
+6.565052E+00,+24.39590E-09,-2.441892E-06
+6.575090E+00,+24.73388E-09,-2.483036E-06
+6.585136E+00,+24.92708E-09,-2.709563E-06
+6.595212E+00,+23.99310E-09,-3.329661E-06
+6.605020E+00,+23.00571E-09,-3.248005E-06
+6.615086E+00,+21.36643E-09,-2.714316E-06
+6.625143E+00,+21.20145E-09,-2.626631E-06
+6.635224E+00,+21.21682E-09,-2.625112E-06
+6.645073E+00,+21.43892E-09,-2.778182E-06
+6.655115E+00,+23.15011E-09,-2.933018E-06
+6.665160E+00,+24.55522E-09,-2.870327E-06
+6.675231E+00,+27.76854E-09,-2.382677E-06
+6.685045E+00,+28.17890E-09,-2.389698E-06
+6.695102E+00,+27.37994E-09,-2.610217E-06
+6.705173E+00,+26.78235E-09,-2.758518E-06
+6.715219E+00,+24.52611E-09,-3.173999E-06
+6.725061E+00,+23.39911E-09,-2.931101E-06
+6.735126E+00,+20.73172E-09,-1.985833E-06
+6.745194E+00,+20.21248E-09,-1.928664E-06
+6.755039E+00,+20.98618E-09,-2.412498E-06
+6.765095E+00,+21.50665E-09,-2.738837E-06
+6.775113E+00,+21.57324E-09,-3.246337E-06
+6.785143E+00,+21.13721E-09,-3.198177E-06
+6.795138E+00,+20.70869E-09,-2.828914E-06
+6.805169E+00,+20.92395E-09,-2.721663E-06
+6.815107E+00,+21.12171E-09,-2.795623E-06
+6.825116E+00,+21.14966E-09,-2.808589E-06
+6.835147E+00,+21.59783E-09,-3.035955E-06
+6.845060E+00,+21.88728E-09,-2.854122E-06
+6.855076E+00,+21.56811E-09,-2.666110E-06
+6.865106E+00,+20.67908E-09,-2.501392E-06
+6.875111E+00,+19.17919E-09,-1.947968E-06
+6.885124E+00,+19.16282E-09,-1.823024E-06
+6.895153E+00,+20.53850E-09,-2.438284E-06
+6.905152E+00,+21.25823E-09,-2.836238E-06
+6.915184E+00,+22.35060E-09,-3.220199E-06
+6.925203E+00,+22.75596E-09,-3.198967E-06
+6.935226E+00,+23.37629E-09,-2.701635E-06
+6.945022E+00,+23.19529E-09,-2.637002E-06
+6.955021E+00,+22.19425E-09,-2.852924E-06
+6.965030E+00,+21.89530E-09,-2.936182E-06
+6.975066E+00,+22.50096E-09,-2.633574E-06
+6.985076E+00,+22.77789E-09,-2.433446E-06
+6.995102E+00,+22.54359E-09,-2.578465E-06
+7.005159E+00,+22.36616E-09,-2.722555E-06
+7.015095E+00,+22.97824E-09,-3.025197E-06
+7.025060E+00,+23.73539E-09,-2.900053E-06
+7.035257E+00,+24.39289E-09,-2.616494E-06
+7.045131E+00,+24.09461E-09,-2.580222E-06
+7.055113E+00,+23.14476E-09,-2.669397E-06
+7.065074E+00,+23.21215E-09,-2.512184E-06
+7.075051E+00,+23.54729E-09,-2.351051E-06
+7.085034E+00,+23.38084E-09,-2.359111E-06
+7.095224E+00,+22.38285E-09,-2.586874E-06
+7.105200E+00,+22.02266E-09,-2.543449E-06
+7.115200E+00,+21.29319E-09,-2.686698E-06
+7.125241E+00,+20.98784E-09,-2.711784E-06
+7.135051E+00,+19.95242E-09,-2.732546E-06
+7.145046E+00,+19.91753E-09,-2.692938E-06
+7.155051E+00,+20.62526E-09,-3.202749E-06
+7.165075E+00,+20.79810E-09,-3.284454E-06
+7.175070E+00,+20.71869E-09,-2.880470E-06
+7.185074E+00,+20.85046E-09,-2.499510E-06
+7.195106E+00,+22.12130E-09,-2.128032E-06
+7.205111E+00,+22.52475E-09,-2.053660E-06
+7.215125E+00,+22.65628E-09,-2.483128E-06
+7.225161E+00,+22.43716E-09,-2.741046E-06
+7.235169E+00,+22.40162E-09,-3.079322E-06
+7.245204E+00,+22.62356E-09,-3.181169E-06
+7.255199E+00,+22.75291E-09,-3.134691E-06
+7.265200E+00,+22.61605E-09,-3.067128E-06
+7.275228E+00,+22.77526E-09,-2.669546E-06
+7.285220E+00,+23.21343E-09,-2.562764E-06
+7.295242E+00,+24.11477E-09,-3.063401E-06
+7.305072E+00,+23.79278E-09,-3.297787E-06
+7.315116E+00,+22.05400E-09,-3.395436E-06
+7.325164E+00,+21.78060E-09,-3.165407E-06
+7.335207E+00,+22.28292E-09,-2.579121E-06
+7.345209E+00,+22.46218E-09,-2.573693E-06
+7.355238E+00,+22.70505E-09,-2.485099E-06
+7.365028E+00,+22.86569E-09,-2.407239E-06
+7.375045E+00,+24.63608E-09,-2.380217E-06
+7.385070E+00,+25.09724E-09,-2.501095E-06
+7.395078E+00,+26.00616E-09,-2.422214E-06
+7.405091E+00,+26.03073E-09,-2.451056E-06
+7.415116E+00,+26.24653E-09,-2.288017E-06
+7.425131E+00,+26.29522E-09,-2.290561E-06
+7.435180E+00,+25.10326E-09,-2.532658E-06
+7.445199E+00,+24.80360E-09,-2.656468E-06
+7.455215E+00,+24.07140E-09,-2.874258E-06
+7.465018E+00,+24.13945E-09,-2.808383E-06
+7.475017E+00,+24.29682E-09,-2.941329E-06
+7.485024E+00,+24.25939E-09,-2.912768E-06
+7.495059E+00,+24.47804E-09,-2.673157E-06
+7.505067E+00,+24.64867E-09,-2.599611E-06
+7.515091E+00,+25.75988E-09,-2.378303E-06
+7.525130E+00,+25.66830E-09,-2.312399E-06
+7.535183E+00,+24.48983E-09,-2.228831E-06
+7.545038E+00,+24.40051E-09,-2.218351E-06
+7.555073E+00,+24.80695E-09,-2.028351E-06
+7.565115E+00,+24.86001E-09,-1.936300E-06
+7.575190E+00,+24.21643E-09,-2.227758E-06
+7.585234E+00,+24.16377E-09,-2.179444E-06
+7.595056E+00,+24.30435E-09,-2.199855E-06
+7.605128E+00,+24.35920E-09,-2.166341E-06
+7.615165E+00,+23.54870E-09,-1.904397E-06
+7.625228E+00,+23.19320E-09,-1.934346E-06
+7.635125E+00,+23.04113E-09,-2.542451E-06
+7.645034E+00,+23.12498E-09,-2.773659E-06
+7.655121E+00,+23.29760E-09,-3.176468E-06
+7.665183E+00,+23.28395E-09,-3.231025E-06
+7.675241E+00,+23.26369E-09,-3.212671E-06
+7.685083E+00,+23.32194E-09,-3.106530E-06
+7.695128E+00,+23.33901E-09,-2.392611E-06
+7.705184E+00,+23.18326E-09,-2.445251E-06
+7.715024E+00,+22.11483E-09,-2.736755E-06
+7.725099E+00,+22.11278E-09,-2.697112E-06
+7.735166E+00,+23.02574E-09,-2.544848E-06
+7.745018E+00,+23.07664E-09,-2.570607E-06
+7.755050E+00,+23.15210E-09,-2.398190E-06
+7.765078E+00,+23.26816E-09,-2.371036E-06
+7.775078E+00,+24.87879E-09,-2.367007E-06
+7.785086E+00,+25.18639E-09,-2.363998E-06
+7.795120E+00,+25.53016E-09,-2.537290E-06
+7.805109E+00,+25.54466E-09,-2.617035E-06
+7.815124E+00,+26.44386E-09,-2.605376E-06
+7.825156E+00,+26.54270E-09,-2.559471E-06
+7.835159E+00,+25.95331E-09,-2.783612E-06
+7.845161E+00,+25.64441E-09,-2.911217E-06
+7.855191E+00,+24.21296E-09,-2.985166E-06
+7.865194E+00,+24.02265E-09,-2.992696E-06
+7.875226E+00,+21.58869E-09,-2.861753E-06
+7.885231E+00,+21.35907E-09,-2.802358E-06
+7.895227E+00,+20.39615E-09,-2.426454E-06
+7.905028E+00,+20.50997E-09,-2.402839E-06
+7.915045E+00,+21.90383E-09,-2.539762E-06
+7.925108E+00,+21.87004E-09,-2.665152E-06
+7.935140E+00,+21.39147E-09,-3.048930E-06
+7.945129E+00,+21.40798E-09,-3.066679E-06
+7.955177E+00,+22.15205E-09,-2.843725E-06
+7.965023E+00,+22.16356E-09,-2.819112E-06
+7.975072E+00,+21.99369E-09,-2.571413E-06
+7.985147E+00,+22.06773E-09,-2.562561E-06
+7.995193E+00,+23.33448E-09,-2.606203E-06
+8.005016E+00,+23.39952E-09,-2.638744E-06
+8.015083E+00,+22.65349E-09,-3.322040E-06
+8.025141E+00,+22.65058E-09,-3.308842E-06
+8.035216E+00,+24.24923E-09,-2.328944E-06
+8.045094E+00,+24.37926E-09,-2.299997E-06
+8.055071E+00,+25.32007E-09,-2.095594E-06
+8.065053E+00,+25.26354E-09,-2.138718E-06
+8.075238E+00,+25.61218E-09,-2.369476E-06
+8.085201E+00,+25.77638E-09,-2.440871E-06
+8.095194E+00,+26.48185E-09,-2.889519E-06
+8.105158E+00,+26.42578E-09,-2.892263E-06
+8.115139E+00,+25.76957E-09,-2.716361E-06
+8.125134E+00,+25.84152E-09,-2.718015E-06
+8.135125E+00,+27.23080E-09,-2.449439E-06
+8.145087E+00,+27.34721E-09,-2.465976E-06
+8.155106E+00,+28.09568E-09,-2.761251E-06
+8.165090E+00,+28.13987E-09,-2.734151E-06
+8.175077E+00,+28.32050E-09,-2.949268E-06
+8.185520E+00,+28.25848E-09,-2.961365E-06
+8.195055E+00,+26.66492E-09,-2.547704E-06
+8.205058E+00,+26.56023E-09,-2.479274E-06
+8.215029E+00,+26.64423E-09,-2.308319E-06
+8.225067E+00,+26.62339E-09,-2.304002E-06
+8.235066E+00,+25.06056E-09,-2.663286E-06
+8.245021E+00,+24.81299E-09,-2.728498E-06
+8.255230E+00,+23.13840E-09,-2.819510E-06
+8.265212E+00,+23.01537E-09,-2.822797E-06
+8.275170E+00,+21.58110E-09,-3.071689E-06
+8.285162E+00,+21.40013E-09,-3.145320E-06
+8.295121E+00,+21.93203E-09,-3.393230E-06
+8.305093E+00,+22.28364E-09,-3.343283E-06
+8.315081E+00,+22.68896E-09,-3.019798E-06
+8.325065E+00,+22.48526E-09,-2.933561E-06
+8.335047E+00,+20.98506E-09,-2.709844E-06
+8.345038E+00,+20.94501E-09,-2.716542E-06
+8.355236E+00,+20.87862E-09,-2.502062E-06
+8.365205E+00,+20.81372E-09,-2.466754E-06
+8.375187E+00,+20.71349E-09,-2.461567E-06
+8.385146E+00,+20.86181E-09,-2.449431E-06
+8.395129E+00,+23.42420E-09,-2.694328E-06
+8.405089E+00,+23.53635E-09,-2.648996E-06
+8.415056E+00,+24.00275E-09,-2.527911E-06
+8.425037E+00,+23.98786E-09,-2.522286E-06
+8.435035E+00,+24.28771E-09,-2.548971E-06
+8.445021E+00,+24.26079E-09,-2.612000E-06
+8.455027E+00,+22.74147E-09,-2.643565E-06
+8.465014E+00,+22.64282E-09,-2.672153E-06
+8.475230E+00,+22.22690E-09,-3.080097E-06
+8.485228E+00,+22.25431E-09,-3.105366E-06
+8.495183E+00,+22.07272E-09,-3.351125E-06
+8.505166E+00,+21.97793E-09,-3.264370E-06
+8.515129E+00,+22.74160E-09,-2.381533E-06
+8.525121E+00,+23.08057E-09,-2.309312E-06
+8.535124E+00,+25.06347E-09,-2.596816E-06
+8.545101E+00,+25.06035E-09,-2.663235E-06
+8.555073E+00,+24.09345E-09,-2.668270E-06
+8.565060E+00,+24.08873E-09,-2.618051E-06
+8.575015E+00,+24.03494E-09,-2.566981E-06
+8.585210E+00,+23.89379E-09,-2.605983E-06
+8.595207E+00,+23.07539E-09,-2.797880E-06
+8.605200E+00,+23.13093E-09,-2.808781E-06
+8.615226E+00,+23.26233E-09,-2.402496E-06
+8.625200E+00,+23.22939E-09,-2.392141E-06
+8.635221E+00,+21.96879E-09,-2.875786E-06
+8.645022E+00,+21.95673E-09,-2.921742E-06
+8.655039E+00,+23.23567E-09,-3.020868E-06
+8.665052E+00,+23.35284E-09,-3.015118E-06
+8.675077E+00,+23.06834E-09,-2.438433E-06
+8.685307E+00,+23.00214E-09,-2.424568E-06
+8.695097E+00,+22.95884E-09,-2.341925E-06
+8.705135E+00,+23.12499E-09,-2.371605E-06
+8.715142E+00,+24.44425E-09,-2.942863E-06
+8.725181E+00,+24.49806E-09,-2.957631E-06
+8.735188E+00,+24.73037E-09,-2.385158E-06
+8.745195E+00,+24.74177E-09,-2.226737E-06
+8.755188E+00,+24.50368E-09,-2.378263E-06
+8.765144E+00,+24.33430E-09,-2.505489E-06
+8.775153E+00,+23.65243E-09,-3.169044E-06
+8.785182E+00,+23.75731E-09,-3.127098E-06
+8.795168E+00,+24.26579E-09,-2.733113E-06
+8.805184E+00,+24.12506E-09,-2.689488E-06
+8.815205E+00,+22.91720E-09,-2.617284E-06
+8.825236E+00,+22.72556E-09,-2.739847E-06
+8.835035E+00,+22.94491E-09,-3.161345E-06
+8.845023E+00,+22.94320E-09,-3.188630E-06
+8.855050E+00,+22.27120E-09,-3.005230E-06
+8.865088E+00,+22.22313E-09,-2.835917E-06
+8.875086E+00,+23.42635E-09,-2.266834E-06
+8.885092E+00,+23.82862E-09,-2.244043E-06
+8.895122E+00,+24.18448E-09,-2.769928E-06
+8.905119E+00,+24.07052E-09,-2.973659E-06
+8.915144E+00,+24.47425E-09,-2.990822E-06
+8.925162E+00,+24.74710E-09,-2.855124E-06
+8.935182E+00,+25.90294E-09,-2.644644E-06
+8.945210E+00,+25.99642E-09,-2.704768E-06
+8.955214E+00,+26.26786E-09,-2.716496E-06
+8.965237E+00,+26.30855E-09,-2.715689E-06
+8.975225E+00,+25.68819E-09,-2.413390E-06
+8.985188E+00,+25.43814E-09,-2.402229E-06
+8.995164E+00,+25.00055E-09,-2.183870E-06
+9.005149E+00,+25.22194E-09,-2.165906E-06
+9.015110E+00,+26.81258E-09,-2.502912E-06
+9.025100E+00,+26.92620E-09,-2.700749E-06
+9.035085E+00,+25.85274E-09,-3.049115E-06
+9.045114E+00,+25.50930E-09,-3.109274E-06
+9.055150E+00,+25.41044E-09,-2.694772E-06
+9.065160E+00,+25.40531E-09,-2.585807E-06
+9.075182E+00,+25.00724E-09,-2.268763E-06
+9.085217E+00,+24.85082E-09,-2.313209E-06
+9.095221E+00,+24.80446E-09,-2.639277E-06
+9.105230E+00,+24.65998E-09,-2.818677E-06
+9.115029E+00,+23.58144E-09,-2.999010E-06
+9.125073E+00,+23.27887E-09,-3.110587E-06
+9.135102E+00,+23.61560E-09,-3.143498E-06
+9.145096E+00,+23.91057E-09,-3.128057E-06
+9.155164E+00,+24.49895E-09,-2.655696E-06
+9.165228E+00,+24.32113E-09,-2.561282E-06
+9.175028E+00,+23.21306E-09,-2.611282E-06
+9.185067E+00,+23.20106E-09,-2.679208E-06
+9.195092E+00,+23.18359E-09,-3.192676E-06
+9.205095E+00,+22.94967E-09,-3.168537E-06
+9.215119E+00,+22.32120E-09,-2.230897E-06
+9.225155E+00,+22.63104E-09,-2.155083E-06
+9.235166E+00,+24.07772E-09,-2.407142E-06
+9.245202E+00,+24.32242E-09,-2.716888E-06
+9.255193E+00,+24.45720E-09,-3.062659E-06
+9.265207E+00,+24.68968E-09,-2.820623E-06
+9.275239E+00,+26.24901E-09,-2.335516E-06
+9.285242E+00,+26.54098E-09,-2.338729E-06
+9.295038E+00,+25.67602E-09,-2.657619E-06
+9.305079E+00,+25.10155E-09,-2.731259E-06
+9.315045E+00,+24.21968E-09,-2.801797E-06
+9.325077E+00,+23.91404E-09,-2.826144E-06
+9.335131E+00,+22.82447E-09,-2.619993E-06
+9.345159E+00,+22.20891E-09,-2.560292E-06
+9.355184E+00,+21.29740E-09,-2.814308E-06
+9.365168E+00,+21.32317E-09,-2.919213E-06
+9.375138E+00,+20.67297E-09,-3.062951E-06
+9.385123E+00,+20.14295E-09,-3.056588E-06
+9.395082E+00,+18.74950E-09,-3.274381E-06
+9.405068E+00,+18.71399E-09,-3.286048E-06
+9.415045E+00,+19.21889E-09,-3.344110E-06
+9.425244E+00,+19.49864E-09,-3.341509E-06
+9.435238E+00,+20.40808E-09,-3.282870E-06
+9.445227E+00,+20.89294E-09,-3.208071E-06
+9.455166E+00,+22.13636E-09,-2.711437E-06
+9.465153E+00,+22.30637E-09,-2.506831E-06
+9.475115E+00,+22.38478E-09,-2.462448E-06
+9.485086E+00,+22.59915E-09,-2.455785E-06
+9.495070E+00,+23.90117E-09,-1.998682E-06
+9.505028E+00,+24.30657E-09,-2.110108E-06
+9.515235E+00,+24.54274E-09,-2.397074E-06
+9.525225E+00,+24.58257E-09,-2.566655E-06
+9.535192E+00,+24.93349E-09,-2.707824E-06
+9.545177E+00,+24.87693E-09,-2.920203E-06
+9.555121E+00,+23.95381E-09,-3.329095E-06
+9.565080E+00,+23.40649E-09,-3.441673E-06
+9.575064E+00,+23.79540E-09,-2.979458E-06
+9.585019E+00,+24.68023E-09,-2.783464E-06
+9.595224E+00,+26.11998E-09,-2.286733E-06
+9.605237E+00,+25.98109E-09,-2.326555E-06
+9.615151E+00,+25.33469E-09,-2.580955E-06
+9.625177E+00,+25.39672E-09,-2.681279E-06
+9.635208E+00,+26.09441E-09,-2.585295E-06
+9.645202E+00,+26.03433E-09,-2.577679E-06
+9.655246E+00,+24.67577E-09,-2.365751E-06
+9.665024E+00,+24.18799E-09,-2.471375E-06
+9.675035E+00,+22.37481E-09,-3.153506E-06
+9.685063E+00,+21.80702E-09,-3.257953E-06
+9.695065E+00,+20.33317E-09,-3.231345E-06
+9.705076E+00,+20.35657E-09,-3.055095E-06
+9.715116E+00,+21.39295E-09,-2.488564E-06
+9.725151E+00,+21.50006E-09,-2.357835E-06
+9.735128E+00,+20.01098E-09,-2.064895E-06
+9.745112E+00,+19.42857E-09,-2.067730E-06
+9.755076E+00,+19.38557E-09,-2.024214E-06
+9.765064E+00,+19.93489E-09,-2.170979E-06
+9.775030E+00,+20.70676E-09,-2.826911E-06
+9.785240E+00,+20.68656E-09,-2.944499E-06
+9.795230E+00,+20.90266E-09,-2.947148E-06
+9.805195E+00,+21.24010E-09,-2.849756E-06
+9.815166E+00,+22.25607E-09,-2.610675E-06
+9.825173E+00,+22.54556E-09,-2.683539E-06
+9.835185E+00,+23.50942E-09,-2.969218E-06
+9.845072E+00,+24.22548E-09,-2.909217E-06
+9.855060E+00,+25.84894E-09,-2.627830E-06
+9.865015E+00,+26.02894E-09,-2.578551E-06
+9.875233E+00,+25.48268E-09,-2.522816E-06
+9.885198E+00,+25.28443E-09,-2.492314E-06
+9.895175E+00,+24.66187E-09,-2.586820E-06
+9.905179E+00,+24.34632E-09,-2.706811E-06
+9.915184E+00,+22.89388E-09,-2.815209E-06
+9.925214E+00,+22.58698E-09,-2.824207E-06
+9.935018E+00,+22.43497E-09,-2.947008E-06
+9.945240E+00,+22.30112E-09,-2.911514E-06
+9.955032E+00,+20.47902E-09,-2.590104E-06
+9.965070E+00,+19.69818E-09,-2.447428E-06
+9.975063E+00,+19.07071E-09,-2.595451E-06
+9.985077E+00,+19.43254E-09,-2.692924E-06
+9.995107E+00,+19.82653E-09,-2.861996E-06

MicroMag 2900/3900 Data File ends
