# Supplementary material for: Magnetic signatures of a creosote oil contaminated site: case study in São Paulo, Brazil
Source: Sci Rep. 2022 Dec 17;12:21853. doi: 10.1038/s41598-022-23493-2 (PMC9759522; doi:10.1038/s41598-022-23493-2)
Supplement: Supplementary file 3 — Supplementary Information 3. [file 41598_2022_23493_MOESM3_ESM.zip › moment_vs_time/SD23/2_7/nm1xxx/2_7.005]

MicroMag 2900/3900 Data File (Series 0016.002)
Moment vs. time

INSTRUMENT
Configuration                   VSM
Temperature control             None
Hardware version                0004
Software version                01/29/2013
Units of measure                Hybrid SI
Temperature in                  Celsius

SAMPLE
Mass                            N/A
Volume                          N/A
Demagnetizing factor            N/A

SETTINGS
Field range                    +30.00000E-03
Field command                   0.000000E+00
Moment range                   +20.00000E-06
Averaging time                 +12.45095E-03
Temperature (command)           N/A
Tmprtr difference correction    No
Orientation                     0.000000E+00
Vibration amplitude             1.0
Calibration factor             +4.401063E+00
Operating frequency            +83.00000E+00

MEASUREMENT
Description                    "SD34_2_7"
Field (measured)               +42.63373E-06
Temperature (measured)          N/A
Averages (completed)            N/A
Moment at conditioning field   +496.6711E-09
Measured on                     08/28/2020  09:47
Elapsed time                   +22.63511E+00

PROCESSING
Background subtraction          No
Delta-m processing              N/A
Demagnetizing factor            No
Normalization                   No
Normalization factor            N/A
Offset (field)                  No
Offset (moment)                 No
Pole saturation                 No
Slope correction                No

VIEWPORT
Left                            0.000000E+00
Right                          +10.00000E+00
Bottom                         -20.00000E-06
Top                            +20.00000E-06
Show X-axis?                    Yes
Show Y-axis?                    Yes

SCRIPT
Averaging time                 +10.00000E-03
Initial (conditioning) field   +30.00000E-03
Final (measuring) field         0.000000E+00
Pause at initial field         +10.00000E+00
Field slew rate limit          +10.00000E+03
Field slew time limit          +100.0000E-03
Slope correction                0.000000E+00
Timebase                       +10.00000E+00
Number of segments              1
Number of data                  1000

Segment   Averaging                                                            Final 
 Number      Time        Initial      Increment       Final         Pause      Index 
             (s)           (s)           (s)           (s)           (s)     
0000001,+10.00000E-03, 0.000000E+00,+10.00000E-03,+10.00000E+00,+10.00000E+00,0001000

                                         
     Time         Moment        Field    
     (s)          (Am�)          (T)     
+5.182882E-03,+368.2455E-09,+21.72137E-03
+15.02431E-03,+224.8975E-09,+12.48450E-03
+25.08383E-03,+124.2107E-09,+6.001462E-03
+35.14481E-03,+75.53524E-09,+2.816139E-03
+45.04672E-03,+52.61104E-09,+1.266389E-03
+55.07783E-03,+42.01742E-09,+545.0014E-06
+65.11407E-03,+36.84326E-09,+237.7639E-06
+75.14207E-03,+34.37843E-09,+116.0544E-06
+85.18968E-03,+33.10596E-09,+56.35936E-06
+95.21841E-03,+32.20227E-09,+33.16954E-06
+105.2358E-03,+30.79848E-09,+22.28160E-06
+115.2425E-03,+29.48471E-09,+16.54891E-06
+125.0383E-03,+28.82888E-09,+13.42602E-06
+135.0333E-03,+28.65892E-09,+11.39259E-06
+145.0468E-03,+28.53412E-09,+9.830704E-06
+155.0778E-03,+29.02627E-09,+8.869080E-06
+165.0565E-03,+30.20846E-09,+8.327313E-06
+175.0863E-03,+31.72348E-09,+7.759987E-06
+185.0875E-03,+32.29813E-09,+7.456023E-06
+195.1005E-03,+32.48389E-09,+6.299398E-06
+205.1331E-03,+33.20289E-09,+6.173078E-06
+215.0746E-03,+34.79997E-09,+6.302932E-06
+225.0864E-03,+35.55972E-09,+6.301160E-06
+235.1199E-03,+34.49499E-09,+5.564750E-06
+245.1336E-03,+32.83461E-09,+5.308348E-06
+255.1548E-03,+31.29663E-09,+5.066729E-06
+265.1706E-03,+30.94330E-09,+4.931377E-06
+275.1368E-03,+30.25748E-09,+4.786569E-06
+285.1184E-03,+29.32673E-09,+4.816243E-06
+295.0733E-03,+28.69222E-09,+4.558757E-06
+305.0478E-03,+28.96713E-09,+4.344469E-06
+315.0320E-03,+29.35964E-09,+4.220790E-06
+325.0647E-03,+29.26190E-09,+3.975878E-06
+335.0736E-03,+29.00584E-09,+4.104146E-06
+345.0971E-03,+28.95077E-09,+3.866327E-06
+355.1112E-03,+28.76057E-09,+3.708012E-06
+365.1139E-03,+28.16033E-09,+3.338459E-06
+375.1433E-03,+27.57298E-09,+3.338476E-06
+385.1438E-03,+27.87885E-09,+3.417346E-06
+395.1850E-03,+28.99690E-09,+3.352885E-06
+405.2328E-03,+29.27442E-09,+3.269308E-06
+415.1616E-03,+28.49379E-09,+2.824333E-06
+425.1854E-03,+27.65376E-09,+2.569079E-06
+435.1920E-03,+27.01377E-09,+2.768789E-06
+445.2126E-03,+26.68676E-09,+2.994919E-06
+455.0174E-03,+25.77407E-09,+3.171347E-06
+465.2377E-03,+25.17093E-09,+3.056239E-06
+475.0344E-03,+25.34671E-09,+2.714213E-06
+485.0820E-03,+25.89216E-09,+2.436381E-06
+495.0854E-03,+25.89513E-09,+2.109736E-06
+505.1165E-03,+25.50307E-09,+1.872451E-06
+515.1049E-03,+25.82042E-09,+1.701116E-06
+525.1337E-03,+27.14478E-09,+1.781762E-06
+535.1802E-03,+27.70550E-09,+1.761154E-06
+545.1831E-03,+27.18905E-09,+1.672099E-06
+555.2431E-03,+26.64013E-09,+1.561020E-06
+565.0713E-03,+27.25945E-09,+1.279862E-06
+575.0768E-03,+28.33628E-09,+988.0372E-09
+585.0896E-03,+29.00599E-09,+1.093494E-06
+595.1202E-03,+28.67360E-09,+1.699302E-06
+605.1414E-03,+28.55258E-09,+1.952211E-06
+615.1672E-03,+29.00624E-09,+1.652206E-06
+625.1684E-03,+29.41384E-09,+1.204556E-06
+635.2283E-03,+29.87831E-09,+624.0692E-09
+645.0511E-03,+30.59776E-09,+132.8831E-09
+655.0789E-03,+32.19102E-09,+257.3547E-09
+665.0863E-03,+33.43947E-09,+215.2319E-09
+675.1150E-03,+33.44076E-09,+19.79828E-09
+685.1216E-03,+32.79929E-09,-29.15955E-09
+695.1441E-03,+32.60586E-09,+694.5162E-09
+705.1798E-03,+33.38557E-09,+1.507001E-06
+715.1675E-03,+33.99213E-09,+1.700255E-06
+725.1946E-03,+33.80070E-09,+1.173938E-06
+735.1883E-03,+33.67258E-09,+457.3946E-09
+745.1998E-03,+34.03373E-09,-42.28592E-09
+755.0254E-03,+34.17804E-09,-87.02374E-09
+765.0664E-03,+33.44803E-09,-20.44773E-09
+775.1150E-03,+32.20328E-09,-203.5418E-09
+785.1663E-03,+31.23625E-09,-229.8975E-09
+795.1711E-03,+30.71480E-09,-478.1571E-09
+805.1988E-03,+29.74647E-09,-421.0768E-09
+815.1874E-03,+28.88098E-09,-466.5184E-09
+825.2023E-03,+27.95188E-09,-633.0242E-09
+835.2284E-03,+27.56609E-09,-527.2379E-09
+845.2303E-03,+26.68747E-09,-330.2479E-09
+855.2558E-03,+25.65996E-09,-84.21136E-09
+865.0596E-03,+25.01922E-09,+136.1647E-09
+875.0631E-03,+25.69052E-09,-123.3015E-09
+885.0674E-03,+27.16118E-09,-712.2431E-09
+895.0980E-03,+27.94528E-09,-964.3135E-09
+905.1201E-03,+28.76520E-09,-1.167601E-06
+915.1505E-03,+29.85205E-09,-834.6749E-09
+925.1425E-03,+31.16063E-09,-440.7921E-09
+935.1445E-03,+31.35152E-09,-270.3753E-09
+945.1795E-03,+30.30998E-09,-589.0961E-09
+955.2068E-03,+29.14626E-09,-1.033728E-06
+965.2106E-03,+28.50401E-09,-1.257989E-06
+975.2358E-03,+28.58615E-09,-1.231773E-06
+985.2359E-03,+28.52996E-09,-1.151218E-06
+995.0269E-03,+28.40023E-09,-1.355530E-06
+1.005064E+00,+28.51915E-09,-1.473132E-06
+1.015057E+00,+28.83635E-09,-1.543119E-06
+1.025089E+00,+29.00640E-09,-1.395272E-06
+1.035090E+00,+28.92467E-09,-1.237601E-06
+1.045112E+00,+28.96993E-09,-1.219242E-06
+1.055146E+00,+28.95999E-09,-952.4232E-09
+1.065043E+00,+28.39545E-09,-735.0197E-09
+1.075066E+00,+27.18764E-09,-807.9872E-09
+1.085098E+00,+26.13212E-09,-995.4587E-09
+1.095094E+00,+25.97805E-09,-1.099402E-06
+1.105108E+00,+25.73115E-09,-1.021992E-06
+1.115132E+00,+25.18628E-09,-981.3624E-09
+1.125132E+00,+24.08607E-09,-1.118202E-06
+1.135165E+00,+23.80343E-09,-1.242479E-06
+1.145188E+00,+24.09553E-09,-1.349676E-06
+1.155211E+00,+24.72745E-09,-1.242462E-06
+1.165245E+00,+25.55986E-09,-1.218063E-06
+1.175029E+00,+26.57954E-09,-1.477730E-06
+1.185048E+00,+28.47094E-09,-2.078333E-06
+1.195076E+00,+29.51560E-09,-2.541724E-06
+1.205090E+00,+29.60114E-09,-2.557646E-06
+1.215093E+00,+29.11514E-09,-2.137476E-06
+1.225124E+00,+29.17713E-09,-1.651580E-06
+1.235126E+00,+29.59031E-09,-1.554025E-06
+1.245161E+00,+29.54324E-09,-1.397987E-06
+1.255169E+00,+28.87053E-09,-1.343330E-06
+1.265020E+00,+27.65652E-09,-1.324445E-06
+1.275025E+00,+27.10454E-09,-1.355844E-06
+1.285241E+00,+26.26319E-09,-1.556723E-06
+1.295029E+00,+25.53905E-09,-1.681120E-06
+1.305065E+00,+25.52655E-09,-1.756148E-06
+1.315085E+00,+26.04190E-09,-1.802991E-06
+1.325111E+00,+27.18583E-09,-1.720336E-06
+1.335142E+00,+27.37556E-09,-1.608679E-06
+1.345145E+00,+26.91327E-09,-1.489217E-06
+1.355178E+00,+26.74592E-09,-1.513344E-06
+1.365038E+00,+27.05692E-09,-1.613139E-06
+1.375060E+00,+26.99069E-09,-1.778263E-06
+1.385099E+00,+26.74074E-09,-2.057382E-06
+1.395102E+00,+27.20363E-09,-2.250260E-06
+1.405124E+00,+29.32588E-09,-2.648584E-06
+1.415154E+00,+30.82951E-09,-2.555592E-06
+1.425151E+00,+31.33860E-09,-2.342932E-06
+1.435178E+00,+30.99893E-09,-2.093085E-06
+1.445177E+00,+31.11594E-09,-2.045008E-06
+1.455204E+00,+31.89079E-09,-1.962479E-06
+1.465244E+00,+32.31940E-09,-2.235057E-06
+1.475043E+00,+31.77010E-09,-2.625524E-06
+1.485047E+00,+30.58624E-09,-2.908433E-06
+1.495078E+00,+30.03690E-09,-2.774306E-06
+1.505099E+00,+30.03144E-09,-2.248080E-06
+1.515103E+00,+30.18991E-09,-1.868526E-06
+1.525139E+00,+30.87188E-09,-1.748480E-06
+1.535142E+00,+32.06208E-09,-1.779399E-06
+1.545192E+00,+33.86601E-09,-2.023896E-06
+1.555222E+00,+34.30409E-09,-2.288083E-06
+1.565232E+00,+33.73007E-09,-2.799030E-06
+1.575029E+00,+33.18713E-09,-2.904757E-06
+1.585034E+00,+32.26801E-09,-2.641236E-06
+1.595053E+00,+31.04950E-09,-2.388794E-06
+1.605085E+00,+28.26600E-09,-2.276579E-06
+1.615082E+00,+26.70135E-09,-2.385098E-06
+1.625108E+00,+24.83668E-09,-2.419255E-06
+1.635152E+00,+24.20537E-09,-2.129628E-06
+1.645171E+00,+23.02903E-09,-1.975167E-06
+1.655209E+00,+22.70545E-09,-2.076788E-06
+1.665034E+00,+24.10634E-09,-2.229455E-06
+1.675065E+00,+26.45589E-09,-2.549103E-06
+1.685115E+00,+29.28132E-09,-2.761568E-06
+1.695138E+00,+30.26764E-09,-2.788113E-06
+1.705203E+00,+30.58749E-09,-2.710997E-06
+1.715232E+00,+30.67811E-09,-2.605016E-06
+1.725235E+00,+30.31508E-09,-2.540285E-06
+1.735019E+00,+29.96074E-09,-2.473068E-06
+1.745071E+00,+29.97025E-09,-2.584022E-06
+1.755113E+00,+30.43485E-09,-2.620377E-06
+1.765158E+00,+31.56233E-09,-2.558375E-06
+1.775214E+00,+31.64391E-09,-2.489994E-06
+1.785035E+00,+31.09673E-09,-2.401729E-06
+1.795101E+00,+31.00926E-09,-2.525557E-06
+1.805158E+00,+31.53615E-09,-2.554639E-06
+1.815204E+00,+31.47112E-09,-2.688223E-06
+1.825043E+00,+30.00948E-09,-2.500926E-06
+1.835088E+00,+28.95635E-09,-2.214735E-06
+1.845146E+00,+28.31842E-09,-2.060206E-06
+1.855225E+00,+28.40548E-09,-2.103888E-06
+1.865170E+00,+28.06377E-09,-2.512528E-06
+1.875234E+00,+27.55069E-09,-2.873137E-06
+1.885044E+00,+27.59670E-09,-2.815121E-06
+1.895102E+00,+28.13238E-09,-2.724266E-06
+1.905176E+00,+28.44792E-09,-2.461375E-06
+1.915209E+00,+28.44554E-09,-2.526873E-06
+1.925033E+00,+28.91620E-09,-2.626562E-06
+1.935100E+00,+30.15461E-09,-2.728452E-06
+1.945153E+00,+31.12648E-09,-2.793732E-06
+1.955240E+00,+31.04830E-09,-2.881517E-06
+1.965034E+00,+30.08051E-09,-2.903652E-06
+1.975044E+00,+29.31289E-09,-2.738056E-06
+1.985083E+00,+28.71730E-09,-2.585587E-06
+1.995094E+00,+28.07664E-09,-2.709243E-06
+2.005125E+00,+27.65751E-09,-2.934809E-06
+2.015162E+00,+28.19447E-09,-2.722378E-06
+2.025158E+00,+29.40176E-09,-2.478158E-06
+2.035161E+00,+29.91909E-09,-2.180738E-06
+2.045186E+00,+29.40872E-09,-2.152322E-06
+2.055204E+00,+28.97835E-09,-2.533817E-06
+2.065149E+00,+29.40082E-09,-3.205527E-06
+2.075179E+00,+30.12974E-09,-3.539380E-06
+2.085177E+00,+30.08059E-09,-3.412754E-06
+2.095227E+00,+29.20380E-09,-2.948553E-06
+2.105112E+00,+28.69269E-09,-2.727556E-06
+2.115079E+00,+28.68798E-09,-2.506737E-06
+2.125107E+00,+28.22607E-09,-2.506273E-06
+2.135137E+00,+26.89570E-09,-2.509366E-06
+2.145151E+00,+26.19084E-09,-2.369502E-06
+2.155182E+00,+26.67342E-09,-2.313732E-06
+2.165169E+00,+27.37811E-09,-3.073972E-06
+2.175184E+00,+27.26237E-09,-3.183300E-06
+2.185162E+00,+26.78910E-09,-3.123021E-06
+2.195137E+00,+25.88742E-09,-2.853481E-06
+2.205122E+00,+25.60681E-09,-2.620102E-06
+2.215034E+00,+24.90642E-09,-2.487700E-06
+2.225016E+00,+24.29374E-09,-2.562169E-06
+2.235228E+00,+24.75753E-09,-2.638561E-06
+2.245188E+00,+25.92060E-09,-2.733496E-06
+2.255207E+00,+28.47563E-09,-3.051870E-06
+2.265016E+00,+29.23356E-09,-3.241405E-06
+2.275063E+00,+29.80740E-09,-3.328360E-06
+2.285108E+00,+30.22631E-09,-3.421354E-06
+2.295140E+00,+30.59534E-09,-3.364000E-06
+2.305208E+00,+30.34443E-09,-3.230850E-06
+2.315019E+00,+29.99815E-09,-2.882475E-06
+2.325082E+00,+30.11846E-09,-2.923325E-06
+2.335091E+00,+30.83017E-09,-2.874662E-06
+2.345129E+00,+30.61857E-09,-3.002689E-06
+2.355156E+00,+29.24097E-09,-3.053181E-06
+2.365152E+00,+27.90160E-09,-2.987643E-06
+2.375190E+00,+27.07915E-09,-2.848818E-06
+2.385198E+00,+27.08597E-09,-2.643428E-06
+2.395238E+00,+27.18911E-09,-2.649619E-06
+2.405226E+00,+27.34956E-09,-2.713700E-06
+2.415020E+00,+28.75183E-09,-3.062113E-06
+2.425091E+00,+30.15408E-09,-3.108038E-06
+2.435142E+00,+31.76077E-09,-2.850449E-06
+2.445176E+00,+32.04974E-09,-2.873611E-06
+2.455240E+00,+32.05763E-09,-2.722037E-06
+2.465046E+00,+31.97912E-09,-2.772958E-06
+2.475069E+00,+31.44007E-09,-2.939175E-06
+2.485098E+00,+30.90546E-09,-3.099346E-06
+2.495111E+00,+30.56027E-09,-3.442595E-06
+2.505145E+00,+31.20604E-09,-3.424510E-06
+2.515026E+00,+32.12688E-09,-3.092528E-06
+2.525043E+00,+31.88919E-09,-2.992859E-06
+2.535073E+00,+30.35677E-09,-2.963259E-06
+2.545082E+00,+29.70036E-09,-3.223286E-06
+2.555108E+00,+29.50921E-09,-3.295249E-06
+2.565139E+00,+29.33518E-09,-3.249587E-06
+2.575148E+00,+29.07340E-09,-2.857307E-06
+2.585122E+00,+29.41141E-09,-2.646675E-06
+2.595104E+00,+31.28929E-09,-2.623278E-06
+2.605062E+00,+32.39066E-09,-2.843356E-06
+2.615046E+00,+31.90991E-09,-3.384593E-06
+2.625025E+00,+30.72109E-09,-3.452394E-06
+2.635236E+00,+29.03310E-09,-3.035439E-06
+2.645213E+00,+28.94043E-09,-2.812274E-06
+2.655187E+00,+28.98184E-09,-2.473832E-06
+2.665152E+00,+28.74533E-09,-2.508167E-06
+2.675141E+00,+29.06626E-09,-2.950828E-06
+2.685112E+00,+29.70626E-09,-3.181286E-06
+2.695091E+00,+31.10789E-09,-3.599344E-06
+2.705082E+00,+31.27042E-09,-3.773664E-06
+2.715022E+00,+30.47314E-09,-3.525665E-06
+2.725017E+00,+29.99352E-09,-3.024050E-06
+2.735199E+00,+29.32551E-09,-2.378580E-06
+2.745180E+00,+28.71692E-09,-2.211491E-06
+2.755217E+00,+27.65017E-09,-2.457590E-06
+2.765236E+00,+27.77154E-09,-2.779893E-06
+2.775023E+00,+29.34140E-09,-3.386785E-06
+2.785033E+00,+30.40554E-09,-3.442509E-06
+2.795234E+00,+30.84688E-09,-3.483713E-06
+2.805220E+00,+30.70776E-09,-3.347769E-06
+2.815035E+00,+30.51730E-09,-3.360243E-06
+2.825020E+00,+30.31200E-09,-3.440924E-06
+2.835082E+00,+29.59431E-09,-3.344519E-06
+2.845184E+00,+28.90060E-09,-3.243110E-06
+2.855179E+00,+28.99874E-09,-3.035783E-06
+2.865163E+00,+29.44619E-09,-2.980059E-06
+2.875127E+00,+29.37468E-09,-2.870799E-06
+2.885096E+00,+28.86972E-09,-2.882235E-06
+2.895080E+00,+28.85752E-09,-3.049667E-06
+2.905038E+00,+29.51159E-09,-3.167384E-06
+2.915021E+00,+30.33534E-09,-3.154776E-06
+2.925222E+00,+30.06761E-09,-2.950070E-06
+2.935189E+00,+29.55512E-09,-2.875114E-06
+2.945177E+00,+29.84740E-09,-3.089381E-06
+2.955167E+00,+31.07017E-09,-3.248025E-06
+2.965153E+00,+31.64780E-09,-3.265251E-06
+2.975146E+00,+31.50899E-09,-3.294462E-06
+2.985106E+00,+31.29425E-09,-3.335830E-06
+2.995072E+00,+31.57363E-09,-3.281285E-06
+3.005056E+00,+31.62816E-09,-3.206102E-06
+3.015202E+00,+31.15585E-09,-2.936259E-06
+3.025184E+00,+30.85085E-09,-2.855207E-06
+3.035146E+00,+30.99602E-09,-3.058946E-06
+3.045116E+00,+30.82825E-09,-3.348221E-06
+3.055091E+00,+29.30836E-09,-3.589892E-06
+3.065014E+00,+28.07236E-09,-3.463369E-06
+3.075215E+00,+27.08346E-09,-3.299552E-06
+3.085193E+00,+27.15720E-09,-2.797846E-06
+3.095145E+00,+27.17082E-09,-2.422405E-06
+3.105103E+00,+26.68950E-09,-2.466557E-06
+3.115075E+00,+26.45941E-09,-2.908462E-06
+3.125073E+00,+26.85092E-09,-3.413884E-06
+3.135105E+00,+27.43899E-09,-3.387394E-06
+3.145101E+00,+27.39223E-09,-3.115643E-06
+3.155124E+00,+27.62740E-09,-2.536220E-06
+3.165155E+00,+28.45025E-09,-2.603399E-06
+3.175156E+00,+30.77276E-09,-2.995397E-06
+3.185164E+00,+31.57348E-09,-3.226098E-06
+3.195192E+00,+31.40898E-09,-3.546916E-06
+3.205192E+00,+30.97918E-09,-3.447733E-06
+3.215205E+00,+30.31496E-09,-3.186301E-06
+3.225240E+00,+29.97996E-09,-3.223726E-06
+3.235236E+00,+28.69505E-09,-3.150001E-06
+3.245034E+00,+28.21618E-09,-3.024470E-06
+3.255054E+00,+28.13665E-09,-2.887138E-06
+3.265039E+00,+28.01448E-09,-2.946648E-06
+3.275027E+00,+27.18985E-09,-3.090168E-06
+3.285214E+00,+26.47818E-09,-2.959723E-06
+3.295185E+00,+25.93946E-09,-2.472590E-06
+3.305170E+00,+25.97056E-09,-2.299962E-06
+3.315037E+00,+25.70661E-09,-2.422363E-06
+3.325057E+00,+25.01504E-09,-2.660091E-06
+3.335038E+00,+24.76730E-09,-2.891192E-06
+3.345224E+00,+25.58926E-09,-3.166626E-06
+3.355213E+00,+27.64802E-09,-3.377423E-06
+3.365166E+00,+28.46265E-09,-3.390802E-06
+3.375144E+00,+29.78813E-09,-3.187288E-06
+3.385129E+00,+30.85108E-09,-3.170998E-06
+3.395087E+00,+32.96402E-09,-3.322540E-06
+3.405025E+00,+33.65569E-09,-3.444637E-06
+3.415232E+00,+33.27809E-09,-3.488105E-06
+3.425204E+00,+32.86804E-09,-3.385526E-06
+3.435182E+00,+32.11661E-09,-3.251038E-06
+3.445214E+00,+31.46624E-09,-3.142233E-06
+3.455029E+00,+29.42111E-09,-3.035276E-06
+3.465040E+00,+28.06205E-09,-3.021678E-06
+3.475230E+00,+27.44714E-09,-2.948759E-06
+3.485195E+00,+27.54789E-09,-2.775799E-06
+3.495173E+00,+27.35040E-09,-2.681514E-06
+3.505126E+00,+26.98670E-09,-2.808440E-06
+3.515095E+00,+27.44536E-09,-3.187895E-06
+3.525077E+00,+28.40155E-09,-3.255527E-06
+3.535016E+00,+29.53196E-09,-3.062874E-06
+3.545246E+00,+29.37002E-09,-3.029941E-06
+3.555023E+00,+28.99788E-09,-3.042180E-06
+3.565026E+00,+29.59540E-09,-3.235920E-06
+3.575052E+00,+30.67110E-09,-3.368809E-06
+3.585041E+00,+30.93364E-09,-3.280441E-06
+3.595056E+00,+30.25776E-09,-3.255984E-06
+3.605092E+00,+29.42815E-09,-3.400034E-06
+3.615080E+00,+28.76168E-09,-3.423672E-06
+3.625101E+00,+28.29522E-09,-3.416800E-06
+3.635136E+00,+27.94222E-09,-3.540018E-06
+3.645147E+00,+28.12942E-09,-3.696428E-06
+3.655180E+00,+28.91252E-09,-3.767638E-06
+3.665170E+00,+29.31833E-09,-3.732491E-06
+3.675191E+00,+28.87728E-09,-3.312261E-06
+3.685223E+00,+28.47215E-09,-2.984814E-06
+3.695221E+00,+28.62767E-09,-3.010918E-06
+3.705017E+00,+29.01809E-09,-3.114587E-06
+3.715041E+00,+28.87947E-09,-3.249562E-06
+3.725044E+00,+28.25328E-09,-3.148295E-06
+3.735046E+00,+27.81623E-09,-3.200252E-06
+3.745072E+00,+28.33222E-09,-3.108267E-06
+3.755084E+00,+28.75898E-09,-2.852580E-06
+3.765091E+00,+28.69804E-09,-2.428591E-06
+3.775057E+00,+28.42208E-09,-2.123291E-06
+3.785031E+00,+28.90574E-09,-2.425129E-06
+3.795244E+00,+29.69580E-09,-3.310639E-06
+3.805213E+00,+29.65662E-09,-3.673099E-06
+3.815095E+00,+28.89673E-09,-3.553176E-06
+3.825071E+00,+28.68891E-09,-3.320858E-06
+3.835031E+00,+28.98510E-09,-3.164866E-06
+3.845227E+00,+28.98796E-09,-3.106124E-06
+3.855211E+00,+28.03191E-09,-3.135378E-06
+3.865153E+00,+27.20737E-09,-3.156381E-06
+3.875137E+00,+26.91964E-09,-3.114312E-06
+3.885088E+00,+27.00999E-09,-3.126569E-06
+3.895063E+00,+27.07960E-09,-3.014317E-06
+3.905052E+00,+27.03054E-09,-2.951331E-06
+3.915212E+00,+27.82428E-09,-2.942184E-06
+3.925185E+00,+28.70893E-09,-2.992796E-06
+3.935173E+00,+29.31799E-09,-2.909294E-06
+3.945141E+00,+29.38732E-09,-2.894514E-06
+3.955192E+00,+30.05941E-09,-3.058774E-06
+3.965235E+00,+30.74226E-09,-3.323725E-06
+3.975241E+00,+30.84427E-09,-3.752175E-06
+3.985039E+00,+30.02056E-09,-3.778027E-06
+3.995052E+00,+29.02716E-09,-3.420622E-06
+4.005076E+00,+29.15598E-09,-3.086927E-06
+4.015097E+00,+30.07474E-09,-2.847465E-06
+4.025104E+00,+30.18049E-09,-3.088523E-06
+4.035115E+00,+29.47584E-09,-3.499269E-06
+4.045169E+00,+29.18801E-09,-3.981594E-06
+4.055024E+00,+29.30399E-09,-4.167426E-06
+4.065079E+00,+29.25109E-09,-3.711825E-06
+4.075132E+00,+28.77266E-09,-3.216471E-06
+4.085166E+00,+28.72670E-09,-2.964329E-06
+4.095193E+00,+29.84683E-09,-3.043007E-06
+4.105211E+00,+31.14340E-09,-3.473245E-06
+4.115216E+00,+31.66390E-09,-3.897017E-06
+4.125243E+00,+31.17550E-09,-3.977111E-06
+4.135245E+00,+30.55552E-09,-3.932720E-06
+4.145029E+00,+30.35862E-09,-3.440426E-06
+4.155055E+00,+29.93718E-09,-3.013590E-06
+4.165041E+00,+29.53549E-09,-3.041165E-06
+4.175076E+00,+29.81801E-09,-3.225555E-06
+4.185082E+00,+30.63965E-09,-3.254540E-06
+4.195095E+00,+31.85736E-09,-3.297807E-06
+4.205125E+00,+31.86767E-09,-3.259226E-06
+4.215210E+00,+31.12750E-09,-3.465503E-06
+4.225224E+00,+30.60492E-09,-3.552507E-06
+4.235031E+00,+29.95124E-09,-3.629076E-06
+4.245071E+00,+29.22330E-09,-3.609072E-06
+4.255093E+00,+28.05840E-09,-3.173235E-06
+4.265101E+00,+28.16165E-09,-2.869131E-06
+4.275090E+00,+29.27772E-09,-2.765342E-06
+4.285098E+00,+29.93356E-09,-3.077837E-06
+4.295069E+00,+29.57200E-09,-3.183045E-06
+4.305054E+00,+29.06102E-09,-3.099916E-06
+4.315038E+00,+29.26714E-09,-2.908341E-06
+4.325243E+00,+29.70093E-09,-2.918092E-06
+4.335207E+00,+29.25102E-09,-3.058931E-06
+4.345190E+00,+28.25370E-09,-3.459472E-06
+4.355164E+00,+27.66428E-09,-3.694024E-06
+4.365121E+00,+27.65836E-09,-3.692845E-06
+4.375106E+00,+27.84808E-09,-3.535981E-06
+4.385068E+00,+27.96702E-09,-3.381500E-06
+4.395054E+00,+28.36194E-09,-3.433402E-06
+4.405238E+00,+29.21634E-09,-3.447945E-06
+4.415157E+00,+30.25953E-09,-3.344579E-06
+4.425128E+00,+30.24410E-09,-3.313837E-06
+4.435077E+00,+29.74498E-09,-3.460453E-06
+4.445053E+00,+29.41029E-09,-3.464416E-06
+4.455067E+00,+28.55897E-09,-3.538774E-06
+4.465049E+00,+27.41901E-09,-3.458402E-06
+4.475019E+00,+25.92452E-09,-3.251942E-06
+4.485225E+00,+25.89114E-09,-3.100846E-06
+4.495174E+00,+27.10362E-09,-3.260390E-06
+4.505157E+00,+28.22529E-09,-3.614222E-06
+4.515097E+00,+28.27650E-09,-3.897509E-06
+4.525080E+00,+27.72913E-09,-3.507059E-06
+4.535057E+00,+27.61646E-09,-2.946467E-06
+4.545232E+00,+27.70967E-09,-2.757943E-06
+4.555208E+00,+27.55605E-09,-3.143821E-06
+4.565180E+00,+27.38855E-09,-3.535618E-06
+4.575125E+00,+28.01414E-09,-3.760200E-06
+4.585087E+00,+29.33910E-09,-3.669142E-06
+4.595068E+00,+30.06015E-09,-3.583488E-06
+4.605055E+00,+30.22526E-09,-3.337123E-06
+4.615046E+00,+30.62610E-09,-3.296505E-06
+4.625229E+00,+31.64875E-09,-3.227615E-06
+4.635206E+00,+32.55430E-09,-3.192335E-06
+4.645183E+00,+32.76523E-09,-3.259638E-06
+4.655158E+00,+32.65481E-09,-3.173186E-06
+4.665115E+00,+32.82386E-09,-2.754089E-06
+4.675087E+00,+32.86989E-09,-2.970002E-06
+4.685240E+00,+32.03419E-09,-3.588836E-06
+4.695206E+00,+30.51224E-09,-3.894502E-06
+4.705187E+00,+29.36234E-09,-3.766422E-06
+4.715124E+00,+29.14251E-09,-3.506985E-06
+4.725094E+00,+29.12531E-09,-3.419583E-06
+4.735040E+00,+28.69357E-09,-3.400498E-06
+4.745232E+00,+28.37803E-09,-3.470189E-06
+4.755219E+00,+29.24334E-09,-3.491876E-06
+4.765138E+00,+31.20240E-09,-3.439265E-06
+4.775130E+00,+32.02243E-09,-3.378270E-06
+4.785128E+00,+31.84172E-09,-3.473310E-06
+4.795087E+00,+31.59601E-09,-3.370299E-06
+4.805098E+00,+31.18144E-09,-3.108982E-06
+4.815111E+00,+30.84522E-09,-2.967496E-06
+4.825144E+00,+29.52689E-09,-3.016577E-06
+4.835173E+00,+29.16912E-09,-3.090766E-06
+4.845232E+00,+29.77657E-09,-3.507737E-06
+4.855245E+00,+30.30876E-09,-3.593640E-06
+4.865050E+00,+29.99201E-09,-3.592484E-06
+4.875095E+00,+29.17020E-09,-3.712958E-06
+4.885106E+00,+27.62192E-09,-3.820779E-06
+4.895133E+00,+26.97787E-09,-3.761985E-06
+4.905153E+00,+26.03931E-09,-3.258954E-06
+4.915185E+00,+25.51800E-09,-2.977910E-06
+4.925188E+00,+25.81594E-09,-2.945480E-06
+4.935192E+00,+26.74912E-09,-3.223601E-06
+4.945225E+00,+27.91467E-09,-3.487003E-06
+4.955239E+00,+28.18612E-09,-3.405061E-06
+4.965152E+00,+28.28013E-09,-3.129979E-06
+4.975135E+00,+28.61552E-09,-3.091003E-06
+4.985107E+00,+28.99788E-09,-3.149160E-06
+4.995073E+00,+28.76360E-09,-3.180897E-06
+5.005056E+00,+28.23677E-09,-3.144216E-06
+5.015235E+00,+28.50057E-09,-3.103746E-06
+5.025242E+00,+30.04415E-09,-3.090474E-06
+5.035028E+00,+30.83487E-09,-3.246374E-06
+5.045050E+00,+31.29477E-09,-3.609604E-06
+5.055083E+00,+31.34956E-09,-3.640743E-06
+5.065023E+00,+31.99257E-09,-3.648623E-06
+5.075051E+00,+32.22336E-09,-3.609052E-06
+5.085094E+00,+31.51715E-09,-3.573506E-06
+5.095107E+00,+30.75978E-09,-3.541578E-06
+5.105133E+00,+29.95990E-09,-3.410385E-06
+5.115163E+00,+29.98298E-09,-3.561173E-06
+5.125165E+00,+30.02710E-09,-3.761464E-06
+5.135193E+00,+29.88008E-09,-3.766339E-06
+5.145193E+00,+30.23072E-09,-3.563264E-06
+5.155229E+00,+31.19764E-09,-3.372070E-06
+5.165024E+00,+32.00294E-09,-3.309711E-06
+5.175017E+00,+31.82051E-09,-3.545503E-06
+5.185030E+00,+31.12083E-09,-3.706401E-06
+5.195066E+00,+30.80627E-09,-3.561124E-06
+5.205094E+00,+30.18198E-09,-3.362212E-06
+5.215109E+00,+28.93264E-09,-3.092503E-06
+5.225141E+00,+27.01685E-09,-2.965819E-06
+5.235136E+00,+26.29736E-09,-3.073434E-06
+5.245166E+00,+26.58104E-09,-3.537266E-06
+5.255169E+00,+26.47948E-09,-3.452305E-06
+5.265183E+00,+25.34101E-09,-3.121911E-06
+5.275198E+00,+24.83096E-09,-2.842618E-06
+5.285181E+00,+25.21094E-09,-2.442716E-06
+5.295198E+00,+25.99962E-09,-2.709392E-06
+5.305225E+00,+26.13368E-09,-2.857564E-06
+5.315234E+00,+25.84572E-09,-3.121133E-06
+5.325022E+00,+25.97958E-09,-3.391291E-06
+5.335056E+00,+26.56895E-09,-3.455967E-06
+5.345057E+00,+27.27771E-09,-3.505763E-06
+5.355083E+00,+27.50327E-09,-3.397187E-06
+5.365064E+00,+28.27105E-09,-2.810246E-06
+5.375074E+00,+29.86178E-09,-2.860208E-06
+5.385105E+00,+31.55820E-09,-3.100811E-06
+5.395111E+00,+32.00386E-09,-3.511460E-06
+5.405135E+00,+31.65329E-09,-3.886746E-06
+5.415164E+00,+31.07166E-09,-4.021763E-06
+5.425190E+00,+30.15982E-09,-3.996646E-06
+5.435239E+00,+28.73408E-09,-3.726228E-06
+5.445241E+00,+27.27846E-09,-3.454425E-06
+5.455098E+00,+26.18118E-09,-3.153434E-06
+5.465193E+00,+25.92776E-09,-3.040993E-06
+5.475230E+00,+25.72958E-09,-3.023432E-06
+5.485217E+00,+25.49282E-09,-2.783824E-06
+5.495245E+00,+25.59394E-09,-2.763130E-06
+5.505039E+00,+26.22665E-09,-2.666908E-06
+5.515224E+00,+26.85341E-09,-2.752896E-06
+5.525026E+00,+26.91023E-09,-3.066859E-06
+5.535032E+00,+26.60864E-09,-3.321931E-06
+5.545059E+00,+26.96364E-09,-3.301274E-06
+5.555087E+00,+27.71100E-09,-3.295092E-06
+5.565094E+00,+27.98794E-09,-3.292460E-06
+5.575125E+00,+27.82245E-09,-3.205416E-06
+5.585127E+00,+27.93187E-09,-3.191715E-06
+5.595140E+00,+29.16764E-09,-3.340030E-06
+5.605176E+00,+30.37374E-09,-3.389034E-06
+5.615164E+00,+30.73245E-09,-3.574522E-06
+5.625185E+00,+30.40508E-09,-3.583343E-06
+5.635224E+00,+30.18378E-09,-3.451358E-06
+5.645242E+00,+29.95177E-09,-3.187586E-06
+5.655037E+00,+28.85650E-09,-3.055009E-06
+5.665026E+00,+27.60847E-09,-2.998243E-06
+5.675046E+00,+26.51514E-09,-3.094729E-06
+5.685071E+00,+26.38497E-09,-3.069217E-06
+5.695063E+00,+26.41078E-09,-3.090059E-06
+5.705086E+00,+26.00862E-09,-3.097701E-06
+5.715114E+00,+25.80495E-09,-3.068204E-06
+5.725115E+00,+26.15463E-09,-3.228241E-06
+5.735129E+00,+26.11912E-09,-3.479745E-06
+5.745155E+00,+25.08800E-09,-3.548178E-06
+5.755186E+00,+23.76828E-09,-3.371610E-06
+5.765236E+00,+23.58165E-09,-3.355156E-06
+5.775028E+00,+24.23738E-09,-3.435502E-06
+5.785058E+00,+24.96609E-09,-3.453292E-06
+5.795086E+00,+24.97588E-09,-3.248637E-06
+5.805104E+00,+25.29097E-09,-3.030974E-06
+5.815130E+00,+26.49985E-09,-3.103189E-06
+5.825160E+00,+28.06623E-09,-3.331541E-06
+5.835185E+00,+28.66308E-09,-3.599900E-06
+5.845229E+00,+28.77505E-09,-3.661895E-06
+5.855029E+00,+29.08161E-09,-3.543349E-06
+5.865225E+00,+29.64484E-09,-3.390493E-06
+5.875031E+00,+29.67508E-09,-3.293415E-06
+5.885030E+00,+29.27815E-09,-3.203098E-06
+5.895046E+00,+29.39635E-09,-3.502282E-06
+5.905080E+00,+30.13477E-09,-3.822172E-06
+5.915068E+00,+30.35416E-09,-3.845804E-06
+5.925079E+00,+29.69448E-09,-3.600160E-06
+5.935108E+00,+29.21401E-09,-3.450565E-06
+5.945113E+00,+29.15715E-09,-3.830964E-06
+5.955144E+00,+29.51106E-09,-3.896848E-06
+5.965173E+00,+29.41018E-09,-3.739826E-06
+5.975167E+00,+29.10748E-09,-3.715433E-06
+5.985194E+00,+29.32748E-09,-3.591087E-06
+5.995210E+00,+29.73334E-09,-3.506458E-06
+6.005236E+00,+30.05215E-09,-3.516223E-06
+6.015034E+00,+29.63043E-09,-3.241101E-06
+6.025051E+00,+28.51614E-09,-3.065552E-06
+6.035081E+00,+27.95171E-09,-2.851316E-06
+6.045108E+00,+27.60669E-09,-2.774732E-06
+6.055108E+00,+27.38612E-09,-2.888786E-06
+6.065144E+00,+27.75763E-09,-3.194252E-06
+6.075166E+00,+28.15978E-09,-3.337455E-06
+6.085176E+00,+28.84677E-09,-3.215495E-06
+6.095218E+00,+28.29147E-09,-3.188647E-06
+6.105243E+00,+26.74707E-09,-3.275871E-06
+6.115249E+00,+26.53303E-09,-3.349073E-06
+6.125052E+00,+27.80079E-09,-3.595811E-06
+6.135058E+00,+28.46666E-09,-3.541131E-06
+6.145053E+00,+28.81929E-09,-3.591585E-06
+6.155084E+00,+28.98576E-09,-3.517104E-06
+6.165088E+00,+29.92612E-09,-3.939529E-06
+6.175119E+00,+30.54316E-09,-4.089075E-06
+6.185108E+00,+30.28100E-09,-3.985019E-06
+6.195102E+00,+29.17499E-09,-3.593742E-06
+6.205131E+00,+28.00157E-09,-2.958446E-06
+6.215122E+00,+27.55853E-09,-2.983215E-06
+6.225142E+00,+26.67348E-09,-2.911268E-06
+6.235169E+00,+25.97458E-09,-3.031983E-06
+6.245171E+00,+25.85418E-09,-3.175979E-06
+6.255218E+00,+26.96141E-09,-3.400209E-06
+6.265029E+00,+28.70667E-09,-3.753285E-06
+6.275029E+00,+29.32593E-09,-4.071725E-06
+6.285053E+00,+29.69560E-09,-4.430517E-06
+6.295044E+00,+29.84294E-09,-4.419923E-06
+6.305068E+00,+30.00254E-09,-3.676126E-06
+6.315094E+00,+29.54543E-09,-3.304694E-06
+6.325108E+00,+28.15453E-09,-3.049233E-06
+6.335115E+00,+27.53942E-09,-3.000463E-06
+6.345138E+00,+27.24612E-09,-3.291184E-06
+6.355129E+00,+27.08015E-09,-3.334059E-06
+6.365144E+00,+26.43319E-09,-3.062030E-06
+6.375174E+00,+26.32723E-09,-2.866138E-06
+6.385165E+00,+27.21215E-09,-2.883665E-06
+6.395195E+00,+27.87543E-09,-3.307923E-06
+6.405213E+00,+27.93424E-09,-3.726340E-06
+6.415221E+00,+27.67135E-09,-3.857778E-06
+6.425025E+00,+28.06602E-09,-3.924892E-06
+6.435027E+00,+28.76093E-09,-3.821328E-06
+6.445044E+00,+28.88721E-09,-3.296791E-06
+6.455076E+00,+28.23616E-09,-2.954327E-06
+6.465063E+00,+27.33440E-09,-2.818972E-06
+6.475083E+00,+27.23557E-09,-3.113394E-06
+6.485120E+00,+27.12802E-09,-3.472755E-06
+6.495114E+00,+26.92172E-09,-3.548664E-06
+6.505143E+00,+26.96752E-09,-3.512856E-06
+6.515134E+00,+27.74971E-09,-3.439119E-06
+6.525151E+00,+30.24677E-09,-3.583686E-06
+6.535180E+00,+31.49956E-09,-3.520466E-06
+6.545184E+00,+31.94269E-09,-3.637387E-06
+6.555225E+00,+31.55385E-09,-3.733541E-06
+6.565040E+00,+30.94490E-09,-4.092487E-06
+6.575038E+00,+30.29258E-09,-4.053521E-06
+6.585051E+00,+28.86707E-09,-3.741417E-06
+6.595106E+00,+27.86573E-09,-3.430910E-06
+6.605145E+00,+27.47242E-09,-3.136823E-06
+6.615170E+00,+27.24103E-09,-3.074524E-06
+6.625171E+00,+26.39208E-09,-3.211824E-06
+6.635194E+00,+25.44157E-09,-3.252920E-06
+6.645223E+00,+24.86281E-09,-3.430378E-06
+6.655246E+00,+24.88802E-09,-3.336425E-06
+6.665200E+00,+24.80398E-09,-3.172053E-06
+6.675227E+00,+24.11150E-09,-3.017881E-06
+6.685224E+00,+23.60358E-09,-2.737410E-06
+6.695238E+00,+24.04965E-09,-2.522432E-06
+6.705038E+00,+24.88546E-09,-2.457336E-06
+6.715024E+00,+25.36159E-09,-2.765768E-06
+6.725050E+00,+24.90727E-09,-3.486128E-06
+6.735046E+00,+24.51314E-09,-3.923427E-06
+6.745064E+00,+24.22845E-09,-3.930740E-06
+6.755122E+00,+23.79327E-09,-3.669025E-06
+6.765149E+00,+23.42222E-09,-3.374368E-06
+6.775162E+00,+23.99411E-09,-3.293384E-06
+6.785168E+00,+25.68800E-09,-3.299730E-06
+6.795111E+00,+26.55978E-09,-3.511562E-06
+6.805101E+00,+26.08931E-09,-3.648013E-06
+6.815053E+00,+25.39430E-09,-3.716558E-06
+6.825027E+00,+25.24913E-09,-3.782538E-06
+6.835244E+00,+25.94672E-09,-3.709582E-06
+6.845203E+00,+26.75724E-09,-3.540505E-06
+6.855205E+00,+26.94260E-09,-3.356707E-06
+6.865213E+00,+27.50597E-09,-3.564248E-06
+6.875183E+00,+28.41970E-09,-3.597127E-06
+6.885149E+00,+29.68311E-09,-3.451853E-06
+6.895136E+00,+29.78448E-09,-3.249725E-06
+6.905116E+00,+29.29086E-09,-3.155151E-06
+6.915099E+00,+28.71263E-09,-3.433691E-06
+6.925096E+00,+27.67741E-09,-3.968571E-06
+6.935087E+00,+26.00300E-09,-4.097474E-06
+6.945080E+00,+24.37244E-09,-3.930199E-06
+6.955060E+00,+24.07257E-09,-3.563121E-06
+6.965124E+00,+24.73858E-09,-3.287790E-06
+6.975102E+00,+25.11754E-09,-3.210723E-06
+6.985032E+00,+25.18060E-09,-2.655633E-06
+6.995236E+00,+25.43858E-09,-2.301868E-06
+7.005222E+00,+26.40031E-09,-2.436833E-06
+7.015163E+00,+27.23132E-09,-3.151323E-06
+7.025164E+00,+27.31581E-09,-3.752237E-06
+7.035131E+00,+27.15065E-09,-3.840105E-06
+7.045156E+00,+27.78979E-09,-3.883999E-06
+7.055197E+00,+28.70211E-09,-3.871874E-06
+7.065186E+00,+29.05112E-09,-3.770130E-06
+7.075210E+00,+28.23909E-09,-3.369001E-06
+7.085017E+00,+27.31884E-09,-3.407227E-06
+7.095027E+00,+27.23953E-09,-3.402380E-06
+7.105058E+00,+26.94914E-09,-3.479465E-06
+7.115090E+00,+26.13089E-09,-3.466021E-06
+7.125093E+00,+25.19985E-09,-3.109251E-06
+7.135081E+00,+25.14021E-09,-2.907203E-06
+7.145044E+00,+25.63287E-09,-3.060296E-06
+7.155025E+00,+26.36770E-09,-3.310862E-06
+7.165239E+00,+26.90483E-09,-3.477113E-06
+7.175195E+00,+27.62169E-09,-3.686715E-06
+7.185163E+00,+28.44892E-09,-3.768651E-06
+7.195149E+00,+28.16110E-09,-3.561304E-06
+7.205123E+00,+26.83440E-09,-3.259804E-06
+7.215083E+00,+25.56987E-09,-3.006724E-06
+7.225070E+00,+25.19858E-09,-3.266848E-06
+7.235028E+00,+25.22980E-09,-3.770193E-06
+7.245016E+00,+25.11947E-09,-4.076171E-06
+7.255015E+00,+25.13524E-09,-3.903323E-06
+7.265152E+00,+25.98769E-09,-3.564855E-06
+7.275172E+00,+27.03837E-09,-3.299083E-06
+7.285177E+00,+27.68926E-09,-3.110770E-06
+7.295194E+00,+27.34835E-09,-3.113168E-06
+7.305229E+00,+27.19309E-09,-3.335006E-06
+7.315229E+00,+27.45860E-09,-3.406071E-06
+7.325242E+00,+27.39314E-09,-3.036175E-06
+7.335042E+00,+26.77132E-09,-3.075191E-06
+7.345049E+00,+26.10084E-09,-3.329994E-06
+7.355077E+00,+26.42246E-09,-3.421569E-06
+7.365060E+00,+27.45098E-09,-3.538487E-06
+7.375078E+00,+27.65899E-09,-3.355497E-06
+7.385107E+00,+27.07253E-09,-3.001748E-06
+7.395108E+00,+26.63433E-09,-2.995334E-06
+7.405133E+00,+26.90855E-09,-3.421600E-06
+7.415154E+00,+27.04931E-09,-3.720380E-06
+7.425181E+00,+26.33628E-09,-3.903617E-06
+7.435232E+00,+25.61576E-09,-3.903311E-06
+7.445048E+00,+25.36166E-09,-3.873805E-06
+7.455091E+00,+25.29777E-09,-3.513047E-06
+7.465119E+00,+24.56040E-09,-3.304728E-06
+7.475125E+00,+23.70659E-09,-3.353534E-06
+7.485136E+00,+23.77097E-09,-3.344925E-06
+7.495181E+00,+24.82072E-09,-3.467614E-06
+7.505212E+00,+25.69416E-09,-3.588247E-06
+7.515218E+00,+26.31200E-09,-3.697741E-06
+7.525021E+00,+27.16739E-09,-3.502324E-06
+7.535023E+00,+28.60817E-09,-3.342073E-06
+7.545047E+00,+30.02364E-09,-3.414539E-06
+7.555061E+00,+30.41713E-09,-3.614880E-06
+7.565060E+00,+30.43772E-09,-3.820622E-06
+7.575083E+00,+31.13182E-09,-3.712375E-06
+7.585083E+00,+31.94803E-09,-3.458659E-06
+7.595098E+00,+32.15212E-09,-3.362354E-06
+7.605132E+00,+31.50353E-09,-3.718197E-06
+7.615113E+00,+31.39882E-09,-4.156623E-06
+7.625135E+00,+31.85557E-09,-4.266941E-06
+7.635169E+00,+32.12980E-09,-4.260521E-06
+7.645178E+00,+31.79037E-09,-4.269230E-06
+7.655214E+00,+31.64323E-09,-4.382950E-06
+7.665202E+00,+32.30616E-09,-4.246365E-06
+7.675238E+00,+33.01456E-09,-3.692454E-06
+7.685061E+00,+32.67889E-09,-3.300113E-06
+7.695063E+00,+31.38256E-09,-2.867812E-06
+7.705084E+00,+30.82515E-09,-2.885837E-06
+7.715112E+00,+30.93058E-09,-3.069517E-06
+7.725109E+00,+30.72593E-09,-3.376717E-06
+7.735098E+00,+29.52329E-09,-3.540788E-06
+7.745130E+00,+28.75516E-09,-3.762563E-06
+7.755164E+00,+28.76413E-09,-3.982058E-06
+7.765208E+00,+29.00342E-09,-3.956320E-06
+7.775208E+00,+28.68211E-09,-3.778974E-06
+7.785236E+00,+28.13580E-09,-3.403630E-06
+7.795034E+00,+28.28868E-09,-3.417423E-06
+7.805057E+00,+28.99071E-09,-3.405441E-06
+7.815070E+00,+29.90418E-09,-3.830687E-06
+7.825055E+00,+31.03886E-09,-3.821477E-06
+7.835051E+00,+32.55144E-09,-3.481236E-06
+7.845020E+00,+34.28821E-09,-3.379950E-06
+7.855240E+00,+34.60427E-09,-3.277162E-06
+7.865183E+00,+33.29426E-09,-3.344224E-06
+7.875175E+00,+31.19262E-09,-3.432226E-06
+7.885159E+00,+30.32583E-09,-3.530746E-06
+7.895175E+00,+30.00340E-09,-3.495163E-06
+7.905206E+00,+29.37467E-09,-3.195451E-06
+7.915192E+00,+28.07936E-09,-2.908908E-06
+7.925211E+00,+27.91288E-09,-2.985438E-06
+7.935243E+00,+29.15314E-09,-3.485604E-06
+7.945030E+00,+29.95893E-09,-4.059992E-06
+7.955060E+00,+30.52462E-09,-4.286342E-06
+7.965035E+00,+30.73218E-09,-4.176888E-06
+7.975214E+00,+31.47384E-09,-4.030549E-06
+7.985202E+00,+31.90861E-09,-3.843908E-06
+7.995153E+00,+31.80784E-09,-3.701317E-06
+8.005154E+00,+31.55687E-09,-3.725819E-06
+8.015160E+00,+31.66862E-09,-3.629216E-06
+8.025114E+00,+31.56465E-09,-3.788510E-06
+8.035077E+00,+30.31225E-09,-3.879599E-06
+8.045068E+00,+28.99491E-09,-3.891755E-06
+8.055043E+00,+28.82134E-09,-3.854588E-06
+8.065029E+00,+30.33238E-09,-3.578390E-06
+8.075220E+00,+32.00255E-09,-3.213973E-06
+8.085166E+00,+32.48789E-09,-3.134657E-06
+8.095154E+00,+31.99771E-09,-3.237199E-06
+8.105127E+00,+31.40999E-09,-3.380688E-06
+8.115242E+00,+30.42002E-09,-3.591339E-06
+8.125226E+00,+29.13268E-09,-3.733584E-06
+8.135184E+00,+28.28725E-09,-3.848196E-06
+8.145153E+00,+28.69410E-09,-4.053065E-06
+8.155138E+00,+29.73083E-09,-4.027030E-06
+8.165086E+00,+29.80833E-09,-3.904681E-06
+8.175087E+00,+28.47742E-09,-3.636223E-06
+8.185021E+00,+27.84858E-09,-3.499881E-06
+8.195024E+00,+28.54565E-09,-3.556984E-06
+8.205053E+00,+29.29376E-09,-3.681613E-06
+8.215135E+00,+29.00063E-09,-3.786015E-06
+8.225149E+00,+27.92256E-09,-3.784401E-06
+8.235177E+00,+26.90298E-09,-3.418219E-06
+8.245178E+00,+26.75361E-09,-3.272939E-06
+8.255209E+00,+26.23439E-09,-2.814903E-06
+8.265242E+00,+25.64475E-09,-3.052803E-06
+8.275044E+00,+25.47897E-09,-3.510555E-06
+8.285095E+00,+26.41132E-09,-3.956826E-06
+8.295099E+00,+27.76766E-09,-3.988435E-06
+8.305144E+00,+28.36081E-09,-3.658282E-06
+8.315029E+00,+28.36720E-09,-3.213962E-06
+8.325189E+00,+28.35136E-09,-3.187208E-06
+8.335212E+00,+27.91117E-09,-3.456081E-06
+8.345242E+00,+26.81772E-09,-3.526500E-06
+8.355028E+00,+25.61341E-09,-3.303340E-06
+8.365047E+00,+25.42243E-09,-3.059241E-06
+8.375104E+00,+26.39680E-09,-3.096442E-06
+8.385130E+00,+26.99951E-09,-3.351093E-06
+8.395164E+00,+26.63331E-09,-3.581666E-06
+8.405185E+00,+26.31969E-09,-3.522460E-06
+8.415110E+00,+26.68027E-09,-3.286729E-06
+8.425137E+00,+27.07136E-09,-2.968208E-06
+8.435113E+00,+26.63552E-09,-3.036887E-06
+8.445129E+00,+25.99688E-09,-3.454826E-06
+8.455194E+00,+26.49758E-09,-3.748644E-06
+8.465015E+00,+27.46645E-09,-3.852685E-06
+8.475039E+00,+27.66426E-09,-3.536966E-06
+8.485071E+00,+27.26395E-09,-3.048352E-06
+8.495080E+00,+27.54154E-09,-2.812841E-06
+8.505116E+00,+29.04179E-09,-2.944107E-06
+8.515100E+00,+30.58468E-09,-3.104920E-06
+8.525161E+00,+31.36538E-09,-3.409793E-06
+8.535199E+00,+31.64282E-09,-3.563616E-06
+8.545211E+00,+32.23363E-09,-3.645701E-06
+8.555235E+00,+32.91390E-09,-3.418788E-06
+8.565034E+00,+32.76700E-09,-3.375521E-06
+8.575056E+00,+31.81437E-09,-3.817180E-06
+8.585069E+00,+31.13613E-09,-4.033072E-06
+8.595090E+00,+30.87680E-09,-4.036746E-06
+8.605102E+00,+30.00955E-09,-3.815197E-06
+8.615133E+00,+28.07153E-09,-3.315522E-06
+8.625135E+00,+27.11617E-09,-3.209599E-06
+8.635160E+00,+27.45399E-09,-3.287794E-06
+8.645189E+00,+28.40085E-09,-3.368191E-06
+8.655206E+00,+29.11370E-09,-3.425217E-06
+8.665215E+00,+29.36035E-09,-3.542167E-06
+8.675017E+00,+30.09876E-09,-3.527979E-06
+8.685015E+00,+30.83597E-09,-3.664561E-06
+8.695047E+00,+30.77782E-09,-3.668069E-06
+8.705050E+00,+29.92964E-09,-3.586410E-06
+8.715096E+00,+28.69643E-09,-3.672340E-06
+8.725108E+00,+28.91765E-09,-3.991637E-06
+8.735097E+00,+29.77881E-09,-4.217148E-06
+8.745111E+00,+29.94119E-09,-4.347708E-06
+8.755176E+00,+29.62719E-09,-4.004454E-06
+8.765227E+00,+29.60599E-09,-3.583883E-06
+8.775043E+00,+29.64090E-09,-3.412935E-06
+8.785098E+00,+29.46870E-09,-3.287061E-06
+8.795110E+00,+29.03274E-09,-3.096754E-06
+8.805138E+00,+29.57370E-09,-3.152733E-06
+8.815122E+00,+31.05284E-09,-3.246423E-06
+8.825143E+00,+31.75478E-09,-3.611853E-06
+8.835176E+00,+30.80675E-09,-3.708587E-06
+8.845187E+00,+29.38768E-09,-3.558097E-06
+8.855217E+00,+28.16066E-09,-3.329930E-06
+8.865019E+00,+27.83728E-09,-3.468979E-06
+8.875023E+00,+27.33171E-09,-3.717573E-06
+8.885032E+00,+26.77103E-09,-3.865634E-06
+8.895063E+00,+26.83403E-09,-3.842065E-06
+8.905110E+00,+27.43261E-09,-3.570972E-06
+8.915144E+00,+27.71513E-09,-3.387909E-06
+8.925146E+00,+27.31654E-09,-3.397007E-06
+8.935153E+00,+26.77765E-09,-3.342831E-06
+8.945189E+00,+27.06301E-09,-3.410777E-06
+8.955204E+00,+27.32952E-09,-3.510249E-06
+8.965165E+00,+27.31798E-09,-3.674695E-06
+8.975141E+00,+27.72579E-09,-4.027651E-06
+8.985087E+00,+28.60401E-09,-3.980441E-06
+8.995055E+00,+30.25915E-09,-3.407842E-06
+9.005035E+00,+30.01386E-09,-3.160735E-06
+9.015121E+00,+28.03838E-09,-2.915591E-06
+9.025097E+00,+27.00570E-09,-3.286738E-06
+9.035050E+00,+27.03670E-09,-3.962211E-06
+9.045018E+00,+27.32322E-09,-4.168728E-06
+9.055236E+00,+26.73125E-09,-3.802205E-06
+9.065178E+00,+26.16410E-09,-3.389880E-06
+9.075152E+00,+26.17173E-09,-3.219732E-06
+9.085137E+00,+26.53816E-09,-3.346516E-06
+9.095095E+00,+26.52867E-09,-3.378508E-06
+9.105078E+00,+26.40514E-09,-3.301784E-06
+9.115057E+00,+27.27412E-09,-3.408740E-06
+9.125020E+00,+28.30835E-09,-3.590612E-06
+9.135244E+00,+29.27858E-09,-3.549706E-06
+9.145176E+00,+29.09757E-09,-3.606889E-06
+9.155202E+00,+28.31643E-09,-3.289255E-06
+9.165220E+00,+28.36972E-09,-3.396289E-06
+9.175189E+00,+28.81339E-09,-3.804623E-06
+9.185158E+00,+28.59612E-09,-3.938487E-06
+9.195143E+00,+27.50842E-09,-3.526975E-06
+9.205095E+00,+27.35454E-09,-3.398077E-06
+9.215066E+00,+28.15351E-09,-3.554518E-06
+9.225049E+00,+28.53097E-09,-3.676220E-06
+9.235223E+00,+28.96678E-09,-3.463406E-06
+9.245210E+00,+29.61418E-09,-3.618350E-06
+9.255198E+00,+31.68049E-09,-3.540379E-06
+9.265185E+00,+32.79078E-09,-3.381809E-06
+9.275172E+00,+33.36247E-09,-3.321533E-06
+9.285127E+00,+33.04988E-09,-3.520091E-06
+9.295094E+00,+32.20009E-09,-3.793419E-06
+9.305084E+00,+31.81325E-09,-3.818679E-06
+9.315077E+00,+31.02104E-09,-3.630510E-06
+9.325075E+00,+30.44892E-09,-3.555413E-06
+9.335066E+00,+30.48583E-09,-3.565887E-06
+9.345022E+00,+31.00264E-09,-3.598606E-06
+9.355236E+00,+31.90595E-09,-3.582542E-06
+9.365186E+00,+32.02775E-09,-3.709497E-06
+9.375165E+00,+32.79099E-09,-4.040382E-06
+9.385152E+00,+33.29430E-09,-3.903915E-06
+9.395103E+00,+33.83869E-09,-3.335341E-06
+9.405055E+00,+33.35337E-09,-3.254611E-06
+9.415041E+00,+32.22302E-09,-3.298891E-06
+9.425017E+00,+32.26223E-09,-3.378454E-06
+9.435242E+00,+32.58085E-09,-3.557779E-06
+9.445168E+00,+32.42371E-09,-3.710298E-06
+9.455145E+00,+30.95856E-09,-3.740590E-06
+9.465130E+00,+30.69881E-09,-3.615334E-06
+9.475079E+00,+31.12018E-09,-3.281917E-06
+9.485038E+00,+31.19837E-09,-3.298682E-06
+9.495028E+00,+30.10190E-09,-3.515287E-06
+9.505219E+00,+29.69830E-09,-3.566775E-06
+9.515196E+00,+28.79382E-09,-3.486637E-06
+9.525210E+00,+28.64369E-09,-3.387554E-06
+9.535224E+00,+26.82458E-09,-3.173504E-06
+9.545211E+00,+25.87656E-09,-3.309657E-06
+9.555177E+00,+25.07296E-09,-3.758932E-06
+9.565147E+00,+25.56031E-09,-3.886305E-06
+9.575133E+00,+27.35796E-09,-3.833201E-06
+9.585093E+00,+28.06584E-09,-3.685444E-06
+9.595068E+00,+30.08590E-09,-3.531521E-06
+9.605053E+00,+31.12535E-09,-3.533672E-06
+9.615241E+00,+33.34518E-09,-3.497243E-06
+9.625223E+00,+33.51398E-09,-3.589142E-06
+9.635030E+00,+32.96035E-09,-3.752529E-06
+9.645087E+00,+32.88267E-09,-3.769321E-06
+9.655078E+00,+32.75125E-09,-3.639115E-06
+9.665059E+00,+32.49773E-09,-3.655661E-06
+9.675080E+00,+30.16621E-09,-3.691469E-06
+9.685118E+00,+29.62690E-09,-3.692508E-06
+9.695127E+00,+29.37560E-09,-3.928456E-06
+9.705145E+00,+29.31080E-09,-3.914209E-06
+9.715163E+00,+27.76974E-09,-3.456679E-06
+9.725172E+00,+27.15685E-09,-3.499964E-06
+9.735197E+00,+26.24322E-09,-3.458325E-06
+9.745227E+00,+26.23794E-09,-3.487495E-06
+9.755236E+00,+26.14774E-09,-3.553488E-06
+9.765052E+00,+26.12919E-09,-3.600772E-06
+9.775060E+00,+27.44289E-09,-3.920714E-06
+9.785058E+00,+28.27841E-09,-4.045824E-06
+9.795048E+00,+28.99450E-09,-3.719401E-06
+9.805239E+00,+28.72658E-09,-3.567679E-06
+9.815214E+00,+27.95211E-09,-3.390744E-06
+9.825206E+00,+28.10623E-09,-3.367041E-06
+9.835226E+00,+28.78871E-09,-3.201845E-06
+9.845157E+00,+28.75150E-09,-3.247639E-06
+9.855112E+00,+28.46792E-09,-3.303380E-06
+9.865046E+00,+28.60287E-09,-3.428118E-06
+9.875031E+00,+29.47760E-09,-3.669851E-06
+9.885217E+00,+29.43367E-09,-3.663171E-06
+9.895195E+00,+27.62202E-09,-3.517874E-06
+9.905184E+00,+26.93323E-09,-3.404643E-06
+9.915137E+00,+26.06068E-09,-3.268521E-06
+9.925121E+00,+25.79343E-09,-3.361298E-06
+9.935113E+00,+24.85508E-09,-3.496983E-06
+9.945181E+00,+24.47123E-09,-3.698542E-06
+9.955159E+00,+24.45718E-09,-4.098101E-06
+9.965146E+00,+24.69014E-09,-4.120448E-06
+9.975106E+00,+24.92621E-09,-3.541792E-06
+9.985094E+00,+24.92088E-09,-3.307835E-06
+9.995046E+00,+25.72107E-09,-2.863074E-06

MicroMag 2900/3900 Data File ends
