# Supplementary material for: Magnetic signatures of a creosote oil contaminated site: case study in São Paulo, Brazil
Source: Sci Rep. 2022 Dec 17;12:21853. doi: 10.1038/s41598-022-23493-2 (PMC9759522; doi:10.1038/s41598-022-23493-2)
Supplement: Supplementary file 3 — Supplementary Information 3. [file 41598_2022_23493_MOESM3_ESM.zip › moment_vs_time/SD23/2_7/nm1xxx/2_7.006]

MicroMag 2900/3900 Data File (Series 0016.002)
Moment vs. time

INSTRUMENT
Configuration                   VSM
Temperature control             None
Hardware version                0004
Software version                01/29/2013
Units of measure                Hybrid SI
Temperature in                  Celsius

SAMPLE
Mass                            N/A
Volume                          N/A
Demagnetizing factor            N/A

SETTINGS
Field range                    +100.0000E-03
Field command                   0.000000E+00
Moment range                   +20.00000E-06
Averaging time                 +13.20245E-03
Temperature (command)           N/A
Tmprtr difference correction    No
Orientation                     0.000000E+00
Vibration amplitude             1.0
Calibration factor             +4.401063E+00
Operating frequency            +83.00000E+00

MEASUREMENT
Description                    "SD23_2_7"
Field (measured)               +61.11763E-06
Temperature (measured)          N/A
Averages (completed)            N/A
Moment at conditioning field   +660.4761E-09
Measured on                     08/28/2020  10:40
Elapsed time                   +22.63436E+00

PROCESSING
Background subtraction          No
Delta-m processing              N/A
Demagnetizing factor            No
Normalization                   No
Normalization factor            N/A
Offset (field)                  No
Offset (moment)                 No
Pole saturation                 No
Slope correction                No

VIEWPORT
Left                            0.000000E+00
Right                          +10.00000E+00
Bottom                         -20.00000E-06
Top                            +20.00000E-06
Show X-axis?                    Yes
Show Y-axis?                    Yes

SCRIPT
Averaging time                 +10.00000E-03
Initial (conditioning) field   +40.00000E-03
Final (measuring) field         0.000000E+00
Pause at initial field         +10.00000E+00
Field slew rate limit          +10.00000E+03
Field slew time limit          +100.0000E-03
Slope correction                0.000000E+00
Timebase                       +10.00000E+00
Number of segments              1
Number of data                  1000

Segment   Averaging                                                            Final 
 Number      Time        Initial      Increment       Final         Pause      Index 
             (s)           (s)           (s)           (s)           (s)     
0000001,+10.00000E-03, 0.000000E+00,+10.00000E-03,+10.00000E+00,+10.00000E+00,0001000

                                         
     Time         Moment        Field    
     (s)          (Am�)          (T)     
+5.155208E-03,+499.6247E-09,+29.06281E-03
+15.19585E-03,+311.3527E-09,+16.22262E-03
+25.07466E-03,+194.5537E-09,+8.306776E-03
+35.13198E-03,+125.5327E-09,+3.624545E-03
+45.22962E-03,+97.40862E-09,+1.704176E-03
+55.09121E-03,+82.55897E-09,+731.6978E-06
+65.17749E-03,+75.50651E-09,+332.0019E-06
+75.05172E-03,+72.30356E-09,+158.7306E-06
+85.14221E-03,+71.83399E-09,+82.79975E-06
+95.18102E-03,+72.73493E-09,+51.41355E-06
+105.2163E-03,+73.35412E-09,+38.01796E-06
+115.2242E-03,+73.16282E-09,+29.71654E-06
+125.0295E-03,+72.90685E-09,+25.64002E-06
+135.0586E-03,+72.45453E-09,+22.63783E-06
+145.0353E-03,+71.40977E-09,+20.11380E-06
+155.0662E-03,+70.15040E-09,+18.24594E-06
+165.0288E-03,+69.62602E-09,+16.41848E-06
+175.0489E-03,+70.13166E-09,+15.33770E-06
+185.2614E-03,+70.80834E-09,+14.82962E-06
+195.2370E-03,+70.81510E-09,+13.83212E-06
+205.0629E-03,+70.68701E-09,+13.19401E-06
+215.0625E-03,+71.07258E-09,+13.16055E-06
+225.0344E-03,+71.57589E-09,+12.70376E-06
+235.0609E-03,+71.50388E-09,+12.65040E-06
+245.2403E-03,+71.14601E-09,+12.54126E-06
+255.2074E-03,+71.67405E-09,+12.69892E-06
+265.2281E-03,+73.50632E-09,+12.58684E-06
+275.2046E-03,+75.24203E-09,+13.24449E-06
+285.2423E-03,+75.40010E-09,+12.40833E-06
+295.2415E-03,+74.54679E-09,+12.33342E-06
+305.0355E-03,+73.84821E-09,+12.46172E-06
+315.0651E-03,+73.71817E-09,+12.79495E-06
+325.0605E-03,+73.56719E-09,+12.67796E-06
+335.0675E-03,+73.18071E-09,+11.50063E-06
+345.0987E-03,+72.98198E-09,+10.76754E-06
+355.1038E-03,+72.57538E-09,+10.29970E-06
+365.1230E-03,+70.98983E-09,+9.211522E-06
+375.1585E-03,+68.46058E-09,+8.620282E-06
+385.1535E-03,+66.58023E-09,+8.755264E-06
+395.2048E-03,+65.72776E-09,+9.643126E-06
+405.0316E-03,+65.83080E-09,+9.854794E-06
+415.0369E-03,+65.68798E-09,+11.28014E-06
+425.0696E-03,+65.74112E-09,+11.15689E-06
+435.0916E-03,+66.88477E-09,+10.07132E-06
+445.1019E-03,+68.15975E-09,+9.391357E-06
+455.1263E-03,+68.70104E-09,+8.005095E-06
+465.1244E-03,+68.19894E-09,+7.877150E-06
+475.1513E-03,+68.01037E-09,+7.791396E-06
+485.1883E-03,+68.69772E-09,+7.512608E-06
+495.1210E-03,+69.51913E-09,+6.693869E-06
+505.1360E-03,+69.51923E-09,+7.052441E-06
+515.1004E-03,+69.37234E-09,+7.014037E-06
+525.1152E-03,+69.64227E-09,+7.283898E-06
+535.1527E-03,+70.11876E-09,+7.205296E-06
+545.1261E-03,+69.72891E-09,+7.142020E-06
+555.1482E-03,+68.92466E-09,+7.195445E-06
+565.1817E-03,+68.83223E-09,+6.668339E-06
+575.1756E-03,+69.46455E-09,+6.683016E-06
+585.1948E-03,+69.72221E-09,+5.988665E-06
+595.2294E-03,+69.35556E-09,+6.018801E-06
+605.0178E-03,+69.23347E-09,+6.257639E-06
+615.0492E-03,+70.80819E-09,+6.378089E-06
+625.0548E-03,+71.94363E-09,+6.690760E-06
+635.0778E-03,+72.86539E-09,+6.668502E-06
+645.1011E-03,+72.82946E-09,+6.401530E-06
+655.0994E-03,+73.23595E-09,+6.712094E-06
+665.1175E-03,+73.92880E-09,+6.614466E-06
+675.1534E-03,+74.51509E-09,+7.416716E-06
+685.1577E-03,+74.15316E-09,+7.646008E-06
+695.1758E-03,+72.89083E-09,+6.509762E-06
+705.2100E-03,+72.09771E-09,+6.129504E-06
+715.2051E-03,+71.20539E-09,+5.595351E-06
+725.2378E-03,+70.49604E-09,+5.737591E-06
+735.0233E-03,+70.41763E-09,+5.389806E-06
+745.0491E-03,+71.28058E-09,+5.079231E-06
+755.0832E-03,+72.56674E-09,+5.599023E-06
+765.0866E-03,+72.80942E-09,+4.990616E-06
+775.0785E-03,+72.27675E-09,+5.236473E-06
+785.1109E-03,+71.99372E-09,+5.239001E-06
+795.0473E-03,+72.14877E-09,+5.425606E-06
+805.0749E-03,+71.83368E-09,+4.762745E-06
+815.0684E-03,+70.90531E-09,+4.444838E-06
+825.0864E-03,+70.09043E-09,+4.243870E-06
+835.1244E-03,+70.54450E-09,+4.260645E-06
+845.2300E-03,+71.26121E-09,+4.198246E-06
+855.0149E-03,+71.09898E-09,+4.501190E-06
+865.0602E-03,+70.83103E-09,+3.747826E-06
+875.1028E-03,+71.42983E-09,+3.886538E-06
+885.1600E-03,+73.13645E-09,+4.272738E-06
+895.1898E-03,+73.79687E-09,+4.879361E-06
+905.2060E-03,+73.24265E-09,+4.781933E-06
+915.0198E-03,+72.36086E-09,+4.295025E-06
+925.0348E-03,+71.93424E-09,+3.542624E-06
+935.0629E-03,+72.08675E-09,+3.409024E-06
+945.0991E-03,+71.98535E-09,+3.520556E-06
+955.1230E-03,+71.93620E-09,+3.686352E-06
+965.1387E-03,+72.33331E-09,+3.507853E-06
+975.1742E-03,+72.15978E-09,+3.350344E-06
+985.1941E-03,+70.73061E-09,+3.319178E-06
+995.2018E-03,+68.74258E-09,+3.408976E-06
+1.005232E+00,+67.36460E-09,+3.901806E-06
+1.015232E+00,+67.99728E-09,+3.637409E-06
+1.025023E+00,+69.40359E-09,+2.989245E-06
+1.035229E+00,+70.10784E-09,+2.889147E-06
+1.045222E+00,+70.43083E-09,+3.341484E-06
+1.055241E+00,+70.53571E-09,+3.275051E-06
+1.065232E+00,+70.33250E-09,+2.562847E-06
+1.075035E+00,+69.88594E-09,+2.755337E-06
+1.085071E+00,+69.86745E-09,+3.419323E-06
+1.095085E+00,+70.84203E-09,+3.247738E-06
+1.105114E+00,+72.89915E-09,+3.998595E-06
+1.115154E+00,+73.54758E-09,+4.095183E-06
+1.125158E+00,+73.01379E-09,+4.022236E-06
+1.135186E+00,+72.42748E-09,+3.451958E-06
+1.145037E+00,+72.29163E-09,+2.882929E-06
+1.155050E+00,+72.32271E-09,+2.569189E-06
+1.165083E+00,+71.80129E-09,+2.626534E-06
+1.175080E+00,+71.09906E-09,+2.427941E-06
+1.185099E+00,+70.74220E-09,+3.573485E-06
+1.195129E+00,+70.88860E-09,+3.413792E-06
+1.205133E+00,+70.54921E-09,+3.130284E-06
+1.215146E+00,+69.45458E-09,+2.676525E-06
+1.225184E+00,+68.31348E-09,+2.637024E-06
+1.235190E+00,+68.09781E-09,+2.653122E-06
+1.245227E+00,+67.93034E-09,+2.550984E-06
+1.255042E+00,+67.70126E-09,+2.404785E-06
+1.265043E+00,+67.37316E-09,+1.967440E-06
+1.275075E+00,+67.70743E-09,+1.148625E-06
+1.285126E+00,+68.35072E-09,+739.3074E-09
+1.295141E+00,+68.32199E-09,+1.036215E-06
+1.305172E+00,+68.00452E-09,+1.771288E-06
+1.315176E+00,+68.21987E-09,+1.801748E-06
+1.325194E+00,+69.25287E-09,+2.027674E-06
+1.335220E+00,+69.88635E-09,+1.821375E-06
+1.345208E+00,+70.40597E-09,+1.115065E-06
+1.355223E+00,+71.56125E-09,+1.413403E-06
+1.365209E+00,+73.64120E-09,+2.180929E-06
+1.375228E+00,+74.92529E-09,+2.375775E-06
+1.385025E+00,+74.64070E-09,+2.610464E-06
+1.395017E+00,+73.60953E-09,+2.248001E-06
+1.405070E+00,+72.60036E-09,+1.855316E-06
+1.415099E+00,+72.89517E-09,+1.942387E-06
+1.425098E+00,+72.79888E-09,+2.225456E-06
+1.435130E+00,+71.69061E-09,+1.644554E-06
+1.445111E+00,+70.88588E-09,+1.112642E-06
+1.455117E+00,+70.59595E-09,+1.084328E-06
+1.465153E+00,+70.55318E-09,+612.7835E-09
+1.475167E+00,+70.10301E-09,+979.7383E-09
+1.485197E+00,+69.25158E-09,+1.473055E-06
+1.495236E+00,+68.70339E-09,+1.885815E-06
+1.505017E+00,+68.23583E-09,+2.719240E-06
+1.515210E+00,+67.10052E-09,+3.343134E-06
+1.525195E+00,+65.88971E-09,+2.990742E-06
+1.535178E+00,+65.21640E-09,+2.696076E-06
+1.545167E+00,+65.98296E-09,+2.463656E-06
+1.555121E+00,+67.15296E-09,+1.877003E-06
+1.565083E+00,+67.68580E-09,+1.533260E-06
+1.575071E+00,+67.95467E-09,+1.226378E-06
+1.585033E+00,+68.66041E-09,+931.7780E-09
+1.595184E+00,+69.23555E-09,-244.4935E-09
+1.605159E+00,+68.84626E-09,+374.3554E-09
+1.615131E+00,+67.91842E-09,+1.113329E-06
+1.625112E+00,+67.30321E-09,+1.004763E-06
+1.635095E+00,+66.78589E-09,+997.7246E-09
+1.645031E+00,+66.18332E-09,+1.031151E-06
+1.655016E+00,+65.59441E-09,+896.5875E-09
+1.665233E+00,+65.95943E-09,+972.7097E-09
+1.675022E+00,+67.63777E-09,+1.802654E-06
+1.685053E+00,+68.91983E-09,+1.636314E-06
+1.695213E+00,+69.64451E-09,+826.4828E-09
+1.705222E+00,+70.00447E-09,+409.6413E-09
+1.715016E+00,+70.56099E-09,+283.5179E-09
+1.725018E+00,+70.92524E-09,+85.30618E-09
+1.735047E+00,+70.09105E-09,+676.4317E-09
+1.745083E+00,+69.19277E-09,+1.188240E-06
+1.755106E+00,+69.13485E-09,+1.152821E-06
+1.765151E+00,+70.42974E-09,+1.194782E-06
+1.775150E+00,+71.49193E-09,+1.120272E-06
+1.785217E+00,+71.98922E-09,+526.0373E-09
+1.795028E+00,+72.16254E-09,+858.8506E-09
+1.805039E+00,+72.59745E-09,+1.164017E-06
+1.815046E+00,+72.62925E-09,+1.253824E-06
+1.825076E+00,+71.58711E-09,+906.9920E-09
+1.835077E+00,+70.47135E-09,+834.0741E-09
+1.845029E+00,+70.08354E-09,+505.9052E-09
+1.855051E+00,+70.76833E-09,+728.4547E-09
+1.865048E+00,+71.15431E-09,+856.4186E-09
+1.875078E+00,+70.52827E-09,+1.170368E-06
+1.885081E+00,+70.05629E-09,+799.0266E-09
+1.895247E+00,+70.14747E-09,+243.4635E-09
+1.905049E+00,+70.45765E-09,+190.5346E-09
+1.915054E+00,+70.28890E-09,+681.4194E-09
+1.925073E+00,+69.99518E-09,+310.1254E-09
+1.935104E+00,+70.73218E-09,-134.4395E-09
+1.945093E+00,+71.92754E-09,-117.3401E-09
+1.955114E+00,+73.01606E-09,+629.1676E-09
+1.965144E+00,+73.11816E-09,+215.4541E-09
+1.975136E+00,+73.38253E-09,+972.2233E-09
+1.985214E+00,+73.54560E-09,+1.013308E-06
+1.995100E+00,+73.38399E-09,+1.064243E-06
+2.005138E+00,+71.80144E-09,+390.0719E-09
+2.015174E+00,+70.01562E-09,+172.3385E-09
+2.025183E+00,+69.05542E-09,+281.1718E-09
+2.035218E+00,+68.73314E-09,+451.5362E-09
+2.045016E+00,+68.20642E-09,+483.3126E-09
+2.055024E+00,+67.52773E-09,+754.9954E-09
+2.065057E+00,+67.10546E-09,+1.514063E-06
+2.075089E+00,+67.16304E-09,+1.915112E-06
+2.085122E+00,+67.10601E-09,+2.102204E-06
+2.095160E+00,+67.18741E-09,+1.506910E-06
+2.105190E+00,+68.51881E-09,+875.0344E-09
+2.115201E+00,+70.42222E-09,+644.9032E-09
+2.125237E+00,+71.74132E-09,+1.418819E-06
+2.135240E+00,+71.65562E-09,+1.271067E-06
+2.145208E+00,+70.86470E-09,+899.5915E-09
+2.155221E+00,+70.89812E-09,+179.3862E-09
+2.165230E+00,+71.51939E-09,+139.8659E-09
+2.175032E+00,+71.73958E-09,+271.2155E-09
+2.185053E+00,+71.35024E-09,+447.4831E-09
+2.195210E+00,+71.53148E-09,+739.2312E-09
+2.205240E+00,+72.44936E-09,+1.595936E-06
+2.215246E+00,+72.93709E-09,+1.674090E-06
+2.225029E+00,+72.40172E-09,+1.201983E-06
+2.235055E+00,+71.74883E-09,+388.0882E-09
+2.245044E+00,+71.87904E-09,+346.9754E-09
+2.255071E+00,+72.66051E-09,+395.0119E-09
+2.265090E+00,+72.70929E-09,+504.7513E-09
+2.275097E+00,+72.30707E-09,+545.0249E-09
+2.285133E+00,+72.41481E-09,+150.2705E-09
+2.295125E+00,+72.98171E-09,+726.2898E-09
+2.305141E+00,+72.70998E-09,+789.3277E-09
+2.315170E+00,+71.67839E-09,+584.7455E-09
+2.325171E+00,+70.77504E-09,+880.5753E-09
+2.335197E+00,+70.65702E-09,-11.01494E-09
+2.345230E+00,+70.54405E-09,-680.5134E-09
+2.355227E+00,+69.83765E-09,-668.4494E-09
+2.365235E+00,+68.81480E-09,-473.9285E-09
+2.375036E+00,+69.02467E-09,-361.5093E-09
+2.385061E+00,+70.25366E-09,+275.1637E-09
+2.395092E+00,+71.21624E-09,+292.6636E-09
+2.405095E+00,+71.32963E-09,+239.0385E-09
+2.415104E+00,+71.28691E-09,-10.59532E-09
+2.425130E+00,+71.22551E-09,-41.04615E-09
+2.435150E+00,+70.61956E-09,-536.8329E-09
+2.445083E+00,+69.13599E-09,-101.3470E-09
+2.455106E+00,+67.83181E-09,+347.8909E-09
+2.465106E+00,+67.35120E-09,+364.4848E-09
+2.475132E+00,+66.81851E-09,+602.9511E-09
+2.485172E+00,+65.66154E-09,+925.0165E-09
+2.495163E+00,+64.47100E-09,+806.6941E-09
+2.505194E+00,+63.72298E-09,+1.236935E-06
+2.515189E+00,+63.92520E-09,+1.196976E-06
+2.525199E+00,+63.63474E-09,+586.6623E-09
+2.535223E+00,+62.77428E-09,-15.02991E-09
+2.545207E+00,+62.56309E-09,+400.1332E-09
+2.555216E+00,+63.61914E-09,+695.8390E-09
+2.565244E+00,+65.38783E-09,+502.1382E-09
+2.575244E+00,+65.97861E-09,+990.4576E-09
+2.585040E+00,+66.15355E-09,+936.0409E-09
+2.595073E+00,+66.51570E-09,+762.6343E-09
+2.605075E+00,+67.40143E-09,+1.094551E-06
+2.615108E+00,+67.88257E-09,+1.286221E-06
+2.625107E+00,+67.92300E-09,+1.398659E-06
+2.635181E+00,+68.28647E-09,+400.0664E-09
+2.645219E+00,+68.98144E-09,-633.4782E-09
+2.655222E+00,+69.37444E-09,+546.9037E-09
+2.665226E+00,+69.01677E-09,+294.4660E-09
+2.675024E+00,+68.66892E-09,+242.5861E-09
+2.685039E+00,+69.20531E-09,-123.3959E-09
+2.695071E+00,+70.15180E-09,-186.4529E-09
+2.705076E+00,+70.28179E-09,+385.3035E-09
+2.715088E+00,+70.44621E-09,+527.8015E-09
+2.725122E+00,+71.53180E-09,+311.9946E-09
+2.735148E+00,+73.24044E-09,+750.6085E-09
+2.745152E+00,+74.34432E-09,+1.237459E-06
+2.755178E+00,+74.11120E-09,+1.445313E-06
+2.765185E+00,+73.24446E-09,+1.667805E-06
+2.775206E+00,+72.24409E-09,+1.148100E-06
+2.785237E+00,+71.38390E-09,+1.084175E-06
+2.795067E+00,+69.85278E-09,+538.1585E-09
+2.805100E+00,+68.73559E-09,+409.4029E-09
+2.815105E+00,+68.75637E-09,-14.86778E-09
+2.825124E+00,+69.29424E-09,-126.9722E-09
+2.835151E+00,+69.14627E-09,+304.9564E-09
+2.845134E+00,+68.19309E-09,+786.5715E-09
+2.855154E+00,+67.41418E-09,+872.2211E-09
+2.865184E+00,+67.50673E-09,+652.3418E-09
+2.875182E+00,+67.80997E-09,+228.4145E-09
+2.885216E+00,+67.65850E-09,-151.6152E-09
+2.895017E+00,+67.90722E-09,-318.2888E-09
+2.905017E+00,+69.23104E-09,+264.0820E-09
+2.915045E+00,+70.62955E-09,+666.2274E-09
+2.925049E+00,+71.08272E-09,+438.0799E-09
+2.935079E+00,+70.69896E-09,+127.3441E-09
+2.945108E+00,+70.45778E-09,-620.6513E-09
+2.955108E+00,+70.36053E-09,-144.7869E-09
+2.965116E+00,+69.47992E-09,+403.8907E-09
+2.975142E+00,+67.83166E-09,+703.8022E-09
+2.985160E+00,+66.85131E-09,+1.177225E-06
+2.995108E+00,+67.51221E-09,+461.9980E-09
+3.005137E+00,+68.97734E-09,-385.9139E-09
+3.015143E+00,+69.64184E-09,-1.141501E-06
+3.025178E+00,+69.61812E-09,-1.059094E-06
+3.035182E+00,+69.84531E-09,-697.8703E-09
+3.045127E+00,+70.79094E-09,-194.3875E-09
+3.055137E+00,+71.17841E-09,-404.6631E-09
+3.065128E+00,+70.88386E-09,-1.085014E-06
+3.075164E+00,+70.73397E-09,-986.5095E-09
+3.085203E+00,+71.25907E-09,+75.21630E-09
+3.095221E+00,+71.42862E-09,+343.3991E-09
+3.105242E+00,+70.63117E-09,-131.0349E-09
+3.115041E+00,+69.53200E-09,+126.8864E-09
+3.125043E+00,+68.70594E-09,+218.0863E-09
+3.135073E+00,+69.16462E-09,+185.7185E-09
+3.145053E+00,+70.18056E-09,+228.4527E-09
+3.155063E+00,+71.66447E-09,+66.11825E-09
+3.165096E+00,+73.60469E-09,-69.39889E-09
+3.175118E+00,+75.15472E-09,-243.9022E-09
+3.185183E+00,+75.77250E-09,-65.03105E-09
+3.195210E+00,+75.19721E-09,+406.9138E-09
+3.205208E+00,+74.49957E-09,+1.378079E-06
+3.215213E+00,+74.23974E-09,+1.921835E-06
+3.225039E+00,+74.09551E-09,+2.063160E-06
+3.235112E+00,+73.35946E-09,+2.141562E-06
+3.245150E+00,+72.77185E-09,+1.421852E-06
+3.255153E+00,+73.31011E-09,+772.3046E-09
+3.265157E+00,+74.85151E-09,-319.6144E-09
+3.275190E+00,+75.09035E-09,-107.3837E-09
+3.285218E+00,+74.04613E-09,-41.77094E-09
+3.295218E+00,+72.96251E-09,-224.7906E-09
+3.305018E+00,+72.41903E-09,+122.4709E-09
+3.315022E+00,+71.86248E-09,-180.7213E-09
+3.325046E+00,+70.59523E-09,-551.7102E-09
+3.335085E+00,+69.43160E-09,-886.8790E-09
+3.345049E+00,+69.02479E-09,-783.4340E-09
+3.355082E+00,+68.81627E-09,-687.4943E-09
+3.365083E+00,+68.02442E-09,+190.7253E-09
+3.375108E+00,+66.36164E-09,+1.338329E-06
+3.385149E+00,+65.54102E-09,+2.409268E-06
+3.395235E+00,+65.84232E-09,+2.184334E-06
+3.405016E+00,+66.40867E-09,+1.472740E-06
+3.415047E+00,+66.95725E-09,+574.7032E-09
+3.425040E+00,+67.60726E-09,+12.70294E-09
+3.435065E+00,+69.38066E-09,+58.39348E-09
+3.445053E+00,+70.66053E-09,+242.2333E-09
+3.455079E+00,+71.97958E-09,+1.108952E-06
+3.465114E+00,+72.24235E-09,+1.367521E-06
+3.475135E+00,+73.33046E-09,+1.201725E-06
+3.485152E+00,+73.79491E-09,+775.9094E-09
+3.495179E+00,+73.17698E-09,+490.9611E-09
+3.505198E+00,+72.28910E-09,+147.0661E-09
+3.515208E+00,+71.27902E-09,-427.7134E-09
+3.525238E+00,+71.65269E-09,-148.3631E-09
+3.535026E+00,+71.77719E-09,-121.5267E-09
+3.545055E+00,+70.88918E-09,-296.1540E-09
+3.555072E+00,+69.49949E-09,-521.1926E-09
+3.565110E+00,+69.05817E-09,+105.9437E-09
+3.575135E+00,+69.14481E-09,+741.3483E-09
+3.585132E+00,+68.69826E-09,+932.7794E-09
+3.595139E+00,+67.29833E-09,+1.281796E-06
+3.605149E+00,+66.63995E-09,+1.002340E-06
+3.615119E+00,+66.51879E-09,+1.026793E-06
+3.625133E+00,+66.56683E-09,+676.1742E-09
+3.635166E+00,+66.26140E-09,+470.1138E-09
+3.645150E+00,+66.25405E-09,+241.0317E-09
+3.655184E+00,+67.11382E-09,-476.3699E-09
+3.665182E+00,+67.69932E-09,-956.6785E-09
+3.675190E+00,+67.54070E-09,-138.2351E-09
+3.685219E+00,+67.10606E-09,+206.2893E-09
+3.695173E+00,+67.07353E-09,-53.17688E-09
+3.705195E+00,+67.33198E-09,-310.4878E-09
+3.715228E+00,+67.20493E-09,+268.1923E-09
+3.725231E+00,+66.73334E-09,+429.3156E-09
+3.735027E+00,+66.77013E-09,+336.2274E-09
+3.745057E+00,+67.80743E-09,+195.7321E-09
+3.755061E+00,+69.58165E-09,+167.1219E-09
+3.765096E+00,+70.27980E-09,+92.10587E-09
+3.775095E+00,+70.52396E-09,+325.0027E-09
+3.785119E+00,+71.15949E-09,+552.0535E-09
+3.795152E+00,+72.25532E-09,+413.0650E-09
+3.805149E+00,+72.53146E-09,-30.76553E-09
+3.815156E+00,+72.15841E-09,+343.7424E-09
+3.825186E+00,+71.88858E-09,-4.310608E-09
+3.835211E+00,+72.05352E-09,-264.7686E-09
+3.845219E+00,+72.28515E-09,-316.7820E-09
+3.855246E+00,+71.90490E-09,-768.2896E-09
+3.865021E+00,+71.50347E-09,-442.4191E-09
+3.875054E+00,+71.66631E-09,+68.10189E-09
+3.885063E+00,+71.65871E-09,+178.1559E-09
+3.895087E+00,+70.75344E-09,-618.1908E-09
+3.905145E+00,+69.90197E-09,-817.6614E-09
+3.915179E+00,+69.61542E-09,-572.3095E-09
+3.925209E+00,+69.96660E-09,-254.9839E-09
+3.935240E+00,+69.52226E-09,+83.30346E-09
+3.945228E+00,+68.48308E-09,+236.6638E-09
+3.955245E+00,+66.96818E-09,+374.0597E-09
+3.965046E+00,+67.01460E-09,+568.7714E-09
+3.975239E+00,+67.97321E-09,+113.8020E-09
+3.985034E+00,+68.67121E-09,-192.5373E-09
+3.995044E+00,+69.95423E-09,-91.16173E-09
+4.005097E+00,+71.33788E-09,+722.7135E-09
+4.015126E+00,+73.12630E-09,+961.7615E-09
+4.025128E+00,+73.14648E-09,+501.4134E-09
+4.035156E+00,+71.72482E-09,+225.6203E-09
+4.045187E+00,+71.01821E-09,-152.5116E-09
+4.055183E+00,+71.36828E-09,-246.7060E-09
+4.065197E+00,+71.76286E-09,-161.4952E-09
+4.075229E+00,+70.94671E-09,-280.7999E-09
+4.085239E+00,+70.04970E-09,-47.55020E-09
+4.095037E+00,+68.76468E-09,-441.8564E-09
+4.105080E+00,+68.53232E-09,-373.6210E-09
+4.115089E+00,+68.39323E-09,+355.7110E-09
+4.125112E+00,+68.53976E-09,+213.3274E-09
+4.135136E+00,+69.72743E-09,+498.8289E-09
+4.145144E+00,+71.00324E-09,+779.5621E-09
+4.155167E+00,+71.99117E-09,+920.8107E-09
+4.165171E+00,+71.67890E-09,+177.8221E-09
+4.175208E+00,+70.64539E-09,+159.1778E-09
+4.185211E+00,+70.44093E-09,+276.4416E-09
+4.195227E+00,+69.91912E-09,+402.6508E-09
+4.205026E+00,+69.29545E-09,+426.2639E-09
+4.215244E+00,+67.38443E-09,+301.1513E-09
+4.225031E+00,+67.05209E-09,+31.41404E-09
+4.235063E+00,+67.78711E-09,-102.5581E-09
+4.245048E+00,+68.06685E-09,-267.1051E-09
+4.255066E+00,+68.97867E-09,-535.6026E-09
+4.265133E+00,+69.45361E-09,-987.2723E-09
+4.275193E+00,+71.23425E-09,-1.212978E-06
+4.285228E+00,+71.69655E-09,-1.097145E-06
+4.295233E+00,+70.60508E-09,+76.18905E-09
+4.305240E+00,+69.82185E-09,+273.1323E-09
+4.315032E+00,+68.80114E-09,-6.046295E-09
+4.325228E+00,+68.64703E-09,-500.6219E-09
+4.335238E+00,+67.64257E-09,-532.2457E-09
+4.345244E+00,+66.95118E-09,-228.6244E-09
+4.355217E+00,+66.30200E-09,+200.3002E-09
+4.365213E+00,+66.23463E-09,-182.9529E-09
+4.375197E+00,+65.64551E-09,-347.8050E-09
+4.385154E+00,+65.22190E-09,-438.3087E-09
+4.395133E+00,+65.42547E-09,+267.2195E-09
+4.405103E+00,+66.27337E-09,+43.94532E-09
+4.415061E+00,+69.43794E-09,-188.4461E-09
+4.425039E+00,+70.11442E-09,-69.67545E-09
+4.435019E+00,+70.95438E-09,+463.8100E-09
+4.445221E+00,+71.46583E-09,+372.7532E-09
+4.455204E+00,+72.87596E-09,+542.4404E-09
+4.465164E+00,+73.08451E-09,+700.8839E-09
+4.475137E+00,+71.98897E-09,+85.35386E-09
+4.485122E+00,+71.11483E-09,-39.26277E-09
+4.495079E+00,+69.61712E-09,-919.4375E-09
+4.505061E+00,+68.91968E-09,-783.4530E-09
+4.515227E+00,+67.66572E-09,+94.58542E-09
+4.525199E+00,+67.53495E-09,+216.8560E-09
+4.535181E+00,+68.92172E-09,-369.6442E-09
+4.545119E+00,+69.63926E-09,-633.8597E-09
+4.555093E+00,+69.82646E-09,-149.7078E-09
+4.565077E+00,+69.05692E-09,+20.36095E-09
+4.575029E+00,+67.86892E-09,+459.3277E-09
+4.585220E+00,+67.62664E-09,+338.2015E-09
+4.595197E+00,+67.57181E-09,-190.3534E-09
+4.605152E+00,+67.37596E-09,-2.775193E-09
+4.615136E+00,+67.49855E-09,+56.97251E-09
+4.625090E+00,+68.02063E-09,+323.5913E-09
+4.635068E+00,+70.09009E-09,+296.4497E-09
+4.645045E+00,+70.56304E-09,-61.39756E-09
+4.655230E+00,+70.68651E-09,-370.3022E-09
+4.665195E+00,+70.86634E-09,-521.5741E-09
+4.675179E+00,+71.70040E-09,-309.6676E-09
+4.685141E+00,+71.81895E-09,-337.9345E-09
+4.695175E+00,+71.18079E-09,-573.8354E-09
+4.705204E+00,+70.83381E-09,-724.6590E-09
+4.715184E+00,+70.79575E-09,-780.5920E-09
+4.725221E+00,+70.81935E-09,-491.0946E-09
+4.735240E+00,+69.92138E-09,+131.7310E-09
+4.745015E+00,+69.49600E-09,+558.8914E-09
+4.755042E+00,+69.91818E-09,+881.9676E-09
+4.765043E+00,+70.44693E-09,+781.8032E-09
+4.775064E+00,+71.42635E-09,-89.56910E-09
+4.785095E+00,+71.48618E-09,-52.47117E-09
+4.795092E+00,+71.90070E-09,-705.2232E-09
+4.805120E+00,+72.45706E-09,-509.3671E-09
+4.815106E+00,+72.41399E-09,-777.6356E-09
+4.825148E+00,+71.26154E-09,-895.1856E-09
+4.835227E+00,+68.99249E-09,-777.6929E-09
+4.845026E+00,+68.58784E-09,-743.4654E-09
+4.855051E+00,+69.03346E-09,-30.26963E-09
+4.865085E+00,+69.51243E-09,-41.57067E-09
+4.875088E+00,+70.26676E-09,-259.4090E-09
+4.885094E+00,+70.80044E-09,-339.1934E-09
+4.895141E+00,+71.57279E-09,-676.1742E-09
+4.905185E+00,+71.18427E-09,-557.1175E-09
+4.915215E+00,+69.24073E-09,-6.828309E-09
+4.925204E+00,+68.57770E-09,+480.6042E-09
+4.935231E+00,+67.57148E-09,+421.7816E-09
+4.945033E+00,+67.25477E-09,+505.6668E-09
+4.955039E+00,+65.79658E-09,+382.6142E-09
+4.965055E+00,+65.31870E-09,+37.09793E-09
+4.975083E+00,+65.68994E-09,-67.44386E-09
+4.985085E+00,+66.14449E-09,-233.3069E-09
+4.995100E+00,+66.59437E-09,-63.66730E-09
+5.005133E+00,+66.24369E-09,+338.7547E-09
+5.015106E+00,+65.39763E-09,+510.6831E-09
+5.025139E+00,+65.44553E-09,+904.2836E-09
+5.035168E+00,+65.66846E-09,+632.7916E-09
+5.045163E+00,+65.70576E-09,+691.6714E-09
+5.055188E+00,+66.28670E-09,+580.3395E-09
+5.065194E+00,+66.87129E-09,+355.3868E-09
+5.075230E+00,+68.13115E-09,-219.5740E-09
+5.085029E+00,+68.15848E-09,-373.2395E-09
+5.095226E+00,+67.35931E-09,-835.4283E-09
+5.105041E+00,+67.39127E-09,-774.2120E-09
+5.115071E+00,+67.78984E-09,-656.3950E-09
+5.125027E+00,+67.76439E-09,-678.0148E-09
+5.135055E+00,+66.09866E-09,+445.7951E-09
+5.145060E+00,+65.87034E-09,+805.2064E-09
+5.155082E+00,+66.54951E-09,+1.346617E-06
+5.165120E+00,+66.86321E-09,+1.341572E-06
+5.175125E+00,+67.56434E-09,+1.160574E-06
+5.185132E+00,+67.69034E-09,+1.295309E-06
+5.195196E+00,+68.76557E-09,+448.6561E-09
+5.205257E+00,+69.14274E-09,+504.3984E-09
+5.215079E+00,+70.46385E-09,-627.2602E-09
+5.225135E+00,+70.64684E-09,-586.4430E-09
+5.235139E+00,+71.59815E-09,-901.2223E-09
+5.245170E+00,+72.18739E-09,-823.6123E-09
+5.255172E+00,+73.07086E-09,-202.2267E-09
+5.265177E+00,+72.94100E-09,-400.7531E-09
+5.275213E+00,+72.69022E-09,-244.3504E-09
+5.285236E+00,+72.83955E-09,-232.3055E-09
+5.295202E+00,+72.89202E-09,-496.1586E-09
+5.305178E+00,+72.56333E-09,-504.0264E-09
+5.315104E+00,+71.44158E-09,-508.9665E-09
+5.325084E+00,+71.36603E-09,-576.5439E-09
+5.335070E+00,+71.43735E-09,-21.79146E-09
+5.345019E+00,+71.16488E-09,+166.1110E-09
+5.355246E+00,+69.10329E-09,+1.026230E-06
+5.365219E+00,+68.90160E-09,+884.6570E-09
+5.375234E+00,+70.13639E-09,+521.5645E-09
+5.385033E+00,+70.59770E-09,+315.5518E-09
+5.395033E+00,+71.70009E-09,-468.6833E-09
+5.405059E+00,+71.70012E-09,-703.8022E-09
+5.415085E+00,+72.35877E-09,-391.8457E-09
+5.425066E+00,+72.60719E-09,-256.8913E-09
+5.435101E+00,+73.04353E-09,+146.8468E-09
+5.445103E+00,+72.80188E-09,+170.0592E-09
+5.455117E+00,+70.39814E-09,+178.0415E-09
+5.465149E+00,+70.20535E-09,-61.35942E-09
+5.475136E+00,+69.63385E-09,-305.0137E-09
+5.485168E+00,+69.54529E-09,-651.3787E-09
+5.495202E+00,+69.09055E-09,-1.276245E-06
+5.505187E+00,+69.15393E-09,-1.172018E-06
+5.515135E+00,+70.06046E-09,-1.449490E-06
+5.525147E+00,+70.13637E-09,-1.381703E-06
+5.535150E+00,+70.50156E-09,-1.002655E-06
+5.545186E+00,+70.64408E-09,-1.219616E-06
+5.555151E+00,+71.54512E-09,-1.336508E-06
+5.565104E+00,+71.52567E-09,-1.704846E-06
+5.575086E+00,+69.55785E-09,-1.319456E-06
+5.585042E+00,+69.19791E-09,-1.166516E-06
+5.595242E+00,+68.93541E-09,+34.03664E-09
+5.605224E+00,+69.10082E-09,+104.1222E-09
+5.615180E+00,+69.27245E-09,+149.0879E-09
+5.625147E+00,+69.23726E-09,+100.8988E-09
+5.635179E+00,+69.04011E-09,-1.243944E-06
+5.645176E+00,+69.04292E-09,-1.137333E-06
+5.655202E+00,+67.89157E-09,+366.6783E-09
+5.665201E+00,+67.72661E-09,+345.8119E-09
+5.675219E+00,+67.77219E-09,+395.6318E-09
+5.685017E+00,+68.05777E-09,+324.8120E-09
+5.695244E+00,+72.19356E-09,+1.657601E-06
+5.705015E+00,+72.29644E-09,+1.578913E-06
+5.715044E+00,+72.78097E-09,+594.7304E-09
+5.725513E+00,+72.77395E-09,+520.9255E-09
+5.735061E+00,+72.77856E-09,+39.08157E-09
+5.745087E+00,+72.68895E-09,-94.91921E-09
+5.755070E+00,+70.88221E-09,-472.9367E-09
+5.765075E+00,+70.55656E-09,-505.2948E-09
+5.775046E+00,+70.44205E-09,-849.8955E-09
+5.785045E+00,+70.70672E-09,-759.1153E-09
+5.795072E+00,+71.46699E-09,-946.7602E-09
+5.805086E+00,+71.48703E-09,-1.051340E-06
+5.815041E+00,+71.95012E-09,-137.8823E-09
+5.825058E+00,+72.01156E-09,+194.0251E-09
+5.835080E+00,+70.78971E-09,-425.6535E-09
+5.845096E+00,+70.27072E-09,-705.5855E-09
+5.855127E+00,+69.11539E-09,-984.2206E-09
+5.865133E+00,+69.08823E-09,-933.5710E-09
+5.875166E+00,+68.49287E-09,-897.4648E-09
+5.885170E+00,+68.16447E-09,-542.5931E-09
+5.895183E+00,+66.53017E-09,-17.87186E-09
+5.905212E+00,+66.48281E-09,+22.43042E-09
+5.915214E+00,+66.67987E-09,-62.67548E-09
+5.925216E+00,+66.67275E-09,+272.7604E-09
+5.935019E+00,+66.76180E-09,-57.82128E-09
+5.945025E+00,+66.88374E-09,-220.3465E-09
+5.955040E+00,+68.52453E-09,+58.04063E-09
+5.965072E+00,+68.68788E-09,+129.4613E-09
+5.975069E+00,+68.94976E-09,+122.8428E-09
+5.985091E+00,+69.20711E-09,-237.6938E-09
+5.995096E+00,+70.33146E-09,-1.686344E-06
+6.005126E+00,+70.21269E-09,-1.744642E-06
+6.015163E+00,+68.66817E-09,-925.1690E-09
+6.025214E+00,+68.28206E-09,-789.0511E-09
+6.035231E+00,+69.00996E-09,-828.5428E-09
+6.045029E+00,+69.75139E-09,-726.5664E-09
+6.055027E+00,+71.49168E-09,-86.87974E-09
+6.065057E+00,+71.62387E-09,-282.4879E-09
+6.075074E+00,+72.35278E-09,-99.30611E-09
+6.085094E+00,+72.68522E-09,-226.4118E-09
+6.095080E+00,+73.33323E-09,-373.8595E-09
+6.105074E+00,+73.07372E-09,-376.6633E-09
+6.115043E+00,+72.03422E-09,-791.3781E-09
+6.125031E+00,+71.94338E-09,-535.1830E-09
+6.135239E+00,+71.69886E-09,-24.65248E-09
+6.145209E+00,+71.49411E-09,-101.8906E-09
+6.155198E+00,+71.06468E-09,-569.4008E-09
+6.165157E+00,+71.25031E-09,-518.5032E-09
+6.175138E+00,+71.79962E-09,-113.4968E-09
+6.185104E+00,+71.65517E-09,+442.1998E-09
+6.195083E+00,+70.27509E-09,-349.6361E-09
+6.205098E+00,+70.23199E-09,-362.6442E-09
+6.215102E+00,+72.07385E-09,+308.5041E-09
+6.225058E+00,+72.80880E-09,+842.6571E-09
+6.235044E+00,+73.98280E-09,+1.697598E-06
+6.245236E+00,+73.92431E-09,+1.849966E-06
+6.255210E+00,+74.38558E-09,+1.942082E-06
+6.265203E+00,+74.63278E-09,+1.503973E-06
+6.275173E+00,+74.68301E-09,+60.98748E-09
+6.285157E+00,+74.56152E-09,-184.3071E-09
+6.295210E+00,+74.87610E-09,+114.1930E-09
+6.305029E+00,+75.06649E-09,+626.7930E-09
+6.315058E+00,+74.21163E-09,+297.0410E-09
+6.325243E+00,+73.39172E-09,-395.5269E-09
+6.335037E+00,+70.65653E-09,-1.246033E-06
+6.345068E+00,+70.16990E-09,-1.303005E-06
+6.355070E+00,+70.17361E-09,-1.470146E-06
+6.365077E+00,+70.38469E-09,-1.650047E-06
+6.375106E+00,+71.18839E-09,-788.3263E-09
+6.385113E+00,+71.71313E-09,-154.8386E-09
+6.395144E+00,+73.30848E-09,+405.0446E-09
+6.405159E+00,+73.37700E-09,+106.9069E-09
+6.415192E+00,+72.03260E-09,-376.3962E-09
+6.425233E+00,+71.55177E-09,-651.1594E-09
+6.435235E+00,+70.57335E-09,-1.133013E-06
+6.445018E+00,+70.41578E-09,-1.296129E-06
+6.455055E+00,+68.68364E-09,-1.029596E-06
+6.465059E+00,+68.29234E-09,-1.153631E-06
+6.475080E+00,+68.71338E-09,-652.2752E-09
+6.485115E+00,+69.17409E-09,-685.5107E-09
+6.495121E+00,+69.71774E-09,-507.7267E-09
+6.505159E+00,+69.54099E-09,-347.4522E-09
+6.515146E+00,+69.16787E-09,-445.6902E-09
+6.525157E+00,+69.23805E-09,-115.9763E-09
+6.535196E+00,+69.06463E-09,-12.98905E-09
+6.545193E+00,+68.68694E-09,+44.86084E-09
+6.555215E+00,+67.56202E-09,+362.9971E-09
+6.565042E+00,+67.47690E-09,+202.1599E-09
+6.575070E+00,+67.85524E-09,-772.3618E-09
+6.585081E+00,+67.95858E-09,-593.6623E-09
+6.595113E+00,+68.43116E-09,-505.8575E-09
+6.605145E+00,+68.62725E-09,-793.2568E-09
+6.615151E+00,+69.47353E-09,-1.141110E-06
+6.625154E+00,+69.42950E-09,-803.2609E-09
+6.635193E+00,+67.90829E-09,-234.9663E-09
+6.645227E+00,+67.79239E-09,-330.2956E-09
+6.655212E+00,+68.89578E-09,-139.9326E-09
+6.665230E+00,+69.39184E-09,-570.4308E-09
+6.675026E+00,+70.19411E-09,-822.2676E-09
+6.685025E+00,+70.25770E-09,-858.3260E-09
+6.695055E+00,+70.57660E-09,-957.7848E-09
+6.705074E+00,+70.62058E-09,-679.2259E-09
+6.715232E+00,+69.12394E-09,-911.1691E-09
+6.725212E+00,+68.64763E-09,-677.9290E-09
+6.735162E+00,+67.79548E-09,-101.1276E-09
+6.745129E+00,+68.25719E-09,-62.97112E-09
+6.755135E+00,+70.13254E-09,-366.6592E-09
+6.765119E+00,+70.21158E-09,-296.9456E-09
+6.775094E+00,+69.18221E-09,-348.7206E-09
+6.785076E+00,+68.82392E-09,-481.5960E-09
+6.795025E+00,+67.31184E-09,-329.7329E-09
+6.805239E+00,+66.79559E-09,+85.59228E-09
+6.815188E+00,+66.12585E-09,+257.2155E-09
+6.825154E+00,+66.43644E-09,+166.9884E-09
+6.835151E+00,+68.18363E-09,-913.7059E-09
+6.845135E+00,+68.39976E-09,-1.181574E-06
+6.855159E+00,+67.91742E-09,-1.142254E-06
+6.865191E+00,+67.81111E-09,-1.105108E-06
+6.875175E+00,+68.74949E-09,-650.9400E-09
+6.885150E+00,+69.11290E-09,-1.142464E-06
+6.895137E+00,+69.50587E-09,-1.653786E-06
+6.905153E+00,+69.53390E-09,-1.910343E-06
+6.915157E+00,+70.67304E-09,-2.866221E-06
+6.925106E+00,+70.98362E-09,-2.492733E-06
+6.935103E+00,+71.02054E-09,-1.159811E-06
+6.945109E+00,+70.75304E-09,-943.4606E-09
+6.955076E+00,+69.88270E-09,-965.7765E-09
+6.965049E+00,+69.99225E-09,-855.8846E-09
+6.975030E+00,+69.89168E-09,-675.2873E-09
+6.985228E+00,+69.57195E-09,-565.0235E-09
+6.995202E+00,+67.94523E-09,+410.1944E-09
+7.005183E+00,+67.82712E-09,+510.8929E-09
+7.015129E+00,+68.54439E-09,-46.74912E-09
+7.025115E+00,+68.78876E-09,-235.7960E-09
+7.035091E+00,+69.00127E-09,-1.311302E-06
+7.045063E+00,+69.11808E-09,-1.317129E-06
+7.055058E+00,+69.21202E-09,-863.5807E-09
+7.065028E+00,+68.89731E-09,-733.6808E-09
+7.075243E+00,+67.45313E-09,+626.8311E-09
+7.085226E+00,+67.26564E-09,+748.9682E-09
+7.095187E+00,+68.51390E-09,+331.5544E-09
+7.105195E+00,+69.15110E-09,-78.92609E-09
+7.115183E+00,+69.39049E-09,-753.7080E-09
+7.125042E+00,+69.02805E-09,-463.9245E-09
+7.135025E+00,+67.59411E-09,-184.5741E-09
+7.145220E+00,+67.42048E-09,-66.37574E-09
+7.155245E+00,+66.44070E-09,+235.1284E-09
+7.165058E+00,+66.19333E-09,+350.6661E-09
+7.175067E+00,+66.49763E-09,-315.3324E-09
+7.185081E+00,+66.92028E-09,-396.3757E-09
+7.195117E+00,+67.99067E-09,-754.4995E-09
+7.205157E+00,+67.77541E-09,-581.0261E-09
+7.215181E+00,+66.49543E-09,-38.14698E-12
+7.225212E+00,+66.42659E-09,+94.07998E-09
+7.235214E+00,+66.89646E-09,-323.3338E-09
+7.245241E+00,+66.87734E-09,-603.4089E-09
+7.255245E+00,+66.28937E-09,-591.2304E-09
+7.265029E+00,+66.32538E-09,-347.7192E-09
+7.275069E+00,+67.27916E-09,-377.8267E-09
+7.285095E+00,+67.49156E-09,-658.3787E-09
+7.295113E+00,+68.15286E-09,-273.5424E-09
+7.305139E+00,+68.50177E-09,-307.5981E-09
+7.315150E+00,+70.83975E-09,-215.7784E-09
+7.325177E+00,+71.64453E-09,+270.0424E-09
+7.335206E+00,+72.52127E-09,+1.039314E-06
+7.345199E+00,+72.49643E-09,+995.9604E-09
+7.355234E+00,+73.28066E-09,+333.9959E-09
+7.365235E+00,+73.58584E-09,+325.4128E-09
+7.375015E+00,+74.03155E-09,+885.4390E-09
+7.385039E+00,+73.77912E-09,+728.3306E-09
+7.395039E+00,+72.73935E-09,+283.8230E-09
+7.405066E+00,+72.76356E-09,+156.9367E-09
+7.415102E+00,+73.34946E-09,+113.5254E-09
+7.425088E+00,+73.29524E-09,+326.9577E-09
+7.435120E+00,+72.06299E-09,+375.0992E-09
+7.445123E+00,+71.96554E-09,+594.6923E-09
+7.455145E+00,+72.07942E-09,-64.23951E-09
+7.465184E+00,+72.13738E-09,-119.3142E-09
+7.475204E+00,+71.77422E-09,-93.51731E-09
+7.485213E+00,+71.68451E-09,+9.708405E-09
+7.495018E+00,+71.31992E-09,+382.2041E-09
+7.505072E+00,+71.14570E-09,+207.5005E-09
+7.515043E+00,+69.80876E-09,-1.151733E-06
+7.525092E+00,+69.71321E-09,-1.068525E-06
+7.535094E+00,+70.85496E-09,-1.055718E-06
+7.545125E+00,+71.14863E-09,-681.2096E-09
+7.555129E+00,+70.39831E-09,+255.9185E-09
+7.565159E+00,+69.76037E-09,-229.1393E-09
+7.575191E+00,+69.08599E-09,-380.6782E-09
+7.585196E+00,+69.21097E-09,-495.0238E-09
+7.595234E+00,+68.86187E-09,-908.9185E-09
+7.605055E+00,+68.56115E-09,-855.8465E-09
+7.615050E+00,+67.93045E-09,-524.5590E-09
+7.625108E+00,+68.11105E-09,-348.6824E-09
+7.635130E+00,+69.25933E-09,-961.1894E-09
+7.645124E+00,+69.29533E-09,-1.123371E-06
+7.655159E+00,+69.37441E-09,-610.0751E-09
+7.665164E+00,+69.40896E-09,-518.5318E-09
+7.675181E+00,+69.79888E-09,-436.4014E-09
+7.685216E+00,+69.67765E-09,-734.0527E-09
+7.695215E+00,+68.62667E-09,-868.5876E-09
+7.705230E+00,+68.71289E-09,-734.1767E-09
+7.715032E+00,+70.40360E-09,-960.2929E-09
+7.725222E+00,+70.74310E-09,-752.7543E-09
+7.735239E+00,+70.58603E-09,-648.7560E-09
+7.745040E+00,+70.36704E-09,-686.8744E-09
+7.755047E+00,+69.99753E-09,-1.070986E-06
+7.765087E+00,+70.05614E-09,-1.511545E-06
+7.775104E+00,+69.67419E-09,-1.770945E-06
+7.785113E+00,+69.38398E-09,-1.282234E-06
+7.795092E+00,+69.17948E-09,-1.029062E-06
+7.805127E+00,+69.26698E-09,-1.125536E-06
+7.815150E+00,+68.90901E-09,-716.8866E-09
+7.825176E+00,+68.50260E-09,-435.0663E-09
+7.835189E+00,+67.76440E-09,-717.3538E-09
+7.845205E+00,+67.86919E-09,-1.035566E-06
+7.855021E+00,+68.62879E-09,-793.6573E-09
+7.865091E+00,+68.59348E-09,-664.9113E-09
+7.875123E+00,+67.37999E-09,+513.7158E-09
+7.885144E+00,+67.12268E-09,+751.8578E-09
+7.895171E+00,+66.20288E-09,+1.087990E-06
+7.905207E+00,+65.94428E-09,+1.034603E-06
+7.915203E+00,+65.61110E-09,+1.045780E-06
+7.925232E+00,+65.81315E-09,+616.4074E-09
+7.935021E+00,+67.17983E-09,+5.989075E-09
+7.945028E+00,+67.22777E-09,-194.7785E-09
+7.955052E+00,+66.15567E-09,+62.54196E-09
+7.965082E+00,+65.65055E-09,-41.93306E-09
+7.975076E+00,+65.17919E-09,-166.8358E-09
+7.985105E+00,+65.54310E-09,-84.82934E-09
+7.995113E+00,+65.92494E-09,+356.3690E-09
+8.005146E+00,+65.99708E-09,+862.2456E-09
+8.015182E+00,+66.79383E-09,+625.2671E-09
+8.025169E+00,+67.22798E-09,+68.37845E-09
+8.035200E+00,+67.99458E-09,-889.2155E-09
+8.045238E+00,+67.89617E-09,-1.164866E-06
+8.055243E+00,+67.62482E-09,-234.8423E-09
+8.065076E+00,+67.90473E-09,-202.5318E-09
+8.075140E+00,+68.95662E-09,-461.5879E-09
+8.085166E+00,+69.11707E-09,-406.2748E-09
+8.095206E+00,+69.11067E-09,-706.8634E-09
+8.105015E+00,+69.16878E-09,-700.1877E-09
+8.115048E+00,+69.29326E-09,-1.041946E-06
+8.125096E+00,+69.14316E-09,-1.143189E-06
+8.135109E+00,+67.65232E-09,-689.9739E-09
+8.145123E+00,+67.45263E-09,-115.2039E-09
+8.155155E+00,+67.64854E-09,+1.144552E-06
+8.165157E+00,+67.66417E-09,+1.211681E-06
+8.175187E+00,+66.73641E-09,+58.81310E-09
+8.185185E+00,+66.68191E-09,-131.4735E-09
+8.195205E+00,+67.45746E-09,-1.333199E-06
+8.205239E+00,+67.58653E-09,-1.124811E-06
+8.215210E+00,+66.84996E-09,+766.4776E-09
+8.225204E+00,+66.47574E-09,+829.4679E-09
+8.235237E+00,+64.21724E-09,-621.2044E-09
+8.245244E+00,+64.16988E-09,-734.0241E-09
+8.255029E+00,+64.14236E-09,-480.6519E-09
+8.265061E+00,+64.10247E-09,-207.9105E-09
+8.275064E+00,+65.02129E-09,+1.415186E-06
+8.285091E+00,+65.46964E-09,+1.325150E-06
+8.295091E+00,+67.26083E-09,+541.2675E-09
+8.305123E+00,+67.30404E-09,+251.3218E-09
+8.315188E+00,+67.14376E-09,-881.9962E-09
+8.325234E+00,+67.30107E-09,-806.4652E-09
+8.335038E+00,+68.72854E-09,-669.7941E-09
+8.345072E+00,+68.85315E-09,-639.4196E-09
+8.355075E+00,+68.17967E-09,-311.4129E-09
+8.365092E+00,+67.89829E-09,-138.7310E-09
+8.375134E+00,+67.49974E-09,-1.024513E-06
+8.385156E+00,+67.51977E-09,-1.250572E-06
+8.395140E+00,+67.74539E-09,-1.163435E-06
+8.405101E+00,+67.81749E-09,-1.120520E-06
+8.415024E+00,+69.00599E-09,-839.3193E-09
+8.425241E+00,+69.22662E-09,-768.5376E-09
+8.435205E+00,+68.96169E-09,-818.2907E-09
+8.445174E+00,+68.63171E-09,-744.3143E-09
+8.455160E+00,+69.03197E-09,-1.102743E-06
+8.465121E+00,+69.41916E-09,-1.266546E-06
+8.475093E+00,+70.90013E-09,-832.3765E-09
+8.485080E+00,+70.72696E-09,-727.9492E-09
+8.495045E+00,+68.99231E-09,-795.2596E-09
+8.505033E+00,+68.55694E-09,-997.2383E-09
+8.515230E+00,+67.02780E-09,-622.2058E-09
+8.525038E+00,+66.62746E-09,-204.8111E-09
+8.535067E+00,+65.78519E-09,-333.5667E-09
+8.545070E+00,+65.89745E-09,-409.6985E-09
+8.555089E+00,+67.64675E-09,-2.026978E-06
+8.565119E+00,+67.86875E-09,-2.235842E-06
+8.575115E+00,+67.74887E-09,-1.875086E-06
+8.585120E+00,+67.99592E-09,-1.728382E-06
+8.595147E+00,+70.20260E-09,-1.175528E-06
+8.605166E+00,+70.61972E-09,-1.013613E-06
+8.615228E+00,+70.21278E-09,-1.281242E-06
+8.625015E+00,+69.96022E-09,-1.322174E-06
+8.635048E+00,+68.61583E-09,-316.4864E-09
+8.645085E+00,+68.67771E-09,-347.6811E-09
+8.655086E+00,+69.15251E-09,-94.23257E-09
+8.665093E+00,+69.10286E-09,-231.3328E-09
+8.675131E+00,+69.25484E-09,-814.8003E-09
+8.685155E+00,+69.31906E-09,-983.8486E-09
+8.695145E+00,+68.32975E-09,-1.010914E-06
+8.705173E+00,+68.05018E-09,-804.9775E-09
+8.715020E+00,+66.71795E-09,+297.6036E-09
+8.725055E+00,+66.73120E-09,+660.9250E-09
+8.735053E+00,+67.01189E-09,+123.6153E-09
+8.745064E+00,+66.76476E-09,+369.8921E-09
+8.755093E+00,+64.75248E-09,+263.9294E-09
+8.765092E+00,+64.49405E-09,+291.4715E-09
+8.775112E+00,+63.87577E-09,+240.1638E-09
+8.785146E+00,+63.73683E-09,+186.8248E-09
+8.795156E+00,+62.66388E-09,-639.2193E-09
+8.805184E+00,+62.45642E-09,-820.2553E-09
+8.815196E+00,+62.96762E-09,-132.3700E-09
+8.825207E+00,+63.21853E-09,-74.78715E-09
+8.835236E+00,+63.18461E-09,-25.65384E-09
+8.845246E+00,+63.21141E-09,-195.0836E-09
+8.855039E+00,+64.89943E-09,-451.7937E-09
+8.865071E+00,+65.65568E-09,-412.2925E-09
+8.875068E+00,+67.12994E-09,-233.7933E-09
+8.885077E+00,+67.28084E-09,-312.3093E-09
+8.895110E+00,+68.10247E-09,-1.073036E-06
+8.905137E+00,+68.47316E-09,-1.186419E-06
+8.915198E+00,+69.31599E-09,-1.251278E-06
+8.925236E+00,+69.23028E-09,-1.142140E-06
+8.935039E+00,+68.51761E-09,-995.7696E-09
+8.945075E+00,+68.56970E-09,-1.364918E-06
+8.955071E+00,+68.82566E-09,-1.797400E-06
+8.965080E+00,+68.62081E-09,-1.799841E-06
+8.975104E+00,+68.08331E-09,-1.507511E-06
+8.985107E+00,+68.17748E-09,-1.165199E-06
+8.995131E+00,+69.24287E-09,-1.278944E-06
+9.005176E+00,+69.49848E-09,-1.502352E-06
+9.015172E+00,+69.65853E-09,-2.385750E-06
+9.025208E+00,+69.82219E-09,-2.102671E-06
+9.035019E+00,+71.18516E-09,-1.085596E-06
+9.045055E+00,+71.71212E-09,-369.7872E-09
+9.055108E+00,+71.72363E-09,-161.3045E-09
+9.065136E+00,+71.31921E-09,-511.4651E-09
+9.075196E+00,+70.97324E-09,-255.5371E-09
+9.085017E+00,+71.06041E-09,-262.4226E-09
+9.095043E+00,+70.71409E-09,-985.5080E-09
+9.105110E+00,+70.29531E-09,-708.8375E-09
+9.115172E+00,+70.14219E-09,-822.9065E-09
+9.125156E+00,+70.50146E-09,-1.116457E-06
+9.135192E+00,+71.62483E-09,-1.845741E-06
+9.145203E+00,+71.55978E-09,-2.216244E-06
+9.155016E+00,+70.88025E-09,-1.509781E-06
+9.165077E+00,+70.75855E-09,-1.259661E-06
+9.175105E+00,+70.02958E-09,-436.0295E-09
+9.185129E+00,+69.38429E-09,-590.2386E-09
+9.195112E+00,+67.20340E-09,-801.2486E-09
+9.205088E+00,+66.75649E-09,-468.2923E-09
+9.215081E+00,+65.41687E-09,+239.6011E-09
+9.225114E+00,+65.10954E-09,+65.60326E-09
+9.235092E+00,+64.86133E-09,+29.06799E-09
+9.245086E+00,+65.45500E-09,-77.38114E-09
+9.255046E+00,+68.56605E-09,-10.48088E-09
+9.265016E+00,+69.88750E-09,+985.0885E-09
+9.275233E+00,+71.26668E-09,+964.0313E-09
+9.285192E+00,+71.28239E-09,+1.003285E-06
+9.295161E+00,+71.72574E-09,+306.4728E-09
+9.305147E+00,+71.94369E-09,+173.9407E-09
+9.315092E+00,+71.37983E-09,-140.5335E-09
+9.325067E+00,+70.83364E-09,+63.99156E-09
+9.335049E+00,+70.52005E-09,-88.58682E-09
+9.345224E+00,+70.95154E-09,-32.14836E-09
+9.355226E+00,+71.58883E-09,-1.991711E-06
+9.365199E+00,+71.38925E-09,-2.171908E-06
+9.375213E+00,+70.34686E-09,-2.104797E-06
+9.385243E+00,+70.33537E-09,-1.569033E-06
+9.395239E+00,+70.88774E-09,-389.0896E-09
+9.405029E+00,+70.75565E-09,-291.3857E-09
+9.415076E+00,+69.55748E-09,-835.2471E-09
+9.425147E+00,+69.33067E-09,-1.245422E-06
+9.435178E+00,+69.62630E-09,-2.244644E-06
+9.445177E+00,+69.68880E-09,-2.123728E-06
+9.455194E+00,+69.31769E-09,-1.922770E-06
+9.465222E+00,+69.27223E-09,-1.801110E-06
+9.475229E+00,+70.39471E-09,-790.0239E-09
+9.485026E+00,+70.76062E-09,-715.8089E-09
+9.495061E+00,+70.21121E-09,-1.118813E-06
+9.505103E+00,+69.81676E-09,-839.0713E-09
+9.515225E+00,+69.12299E-09,+115.1276E-09
+9.525036E+00,+69.36899E-09,+125.5989E-09
+9.535043E+00,+70.52230E-09,+94.03229E-09
+9.545075E+00,+70.47017E-09,-76.60866E-09
+9.555118E+00,+69.84169E-09,-369.4535E-09
+9.565141E+00,+69.65034E-09,-375.1469E-09
+9.575196E+00,+68.21023E-09,+119.4096E-09
+9.585204E+00,+67.68940E-09,+544.7483E-09
+9.595222E+00,+65.84035E-09,+143.9190E-09
+9.605022E+00,+65.94402E-09,+213.7566E-09
+9.615026E+00,+67.88597E-09,-659.4372E-09
+9.625239E+00,+68.39528E-09,-690.0597E-09
+9.635031E+00,+68.66169E-09,-313.6730E-09
+9.645032E+00,+68.70442E-09,-91.73394E-09
+9.655064E+00,+69.98861E-09,+521.9937E-09
+9.665061E+00,+70.31206E-09,+291.8148E-09
+9.675073E+00,+70.83349E-09,-1.789160E-06
+9.685104E+00,+70.71102E-09,-1.721239E-06
+9.695107E+00,+70.29424E-09,-1.486874E-06
+9.705127E+00,+70.26417E-09,-1.290445E-06
+9.715155E+00,+69.53589E-09,-732.3266E-09
+9.725137E+00,+69.37297E-09,-588.3122E-09
+9.735151E+00,+69.80957E-09,-884.2088E-09
+9.745185E+00,+70.26303E-09,-817.1178E-09
+9.755193E+00,+71.67746E-09,-1.143150E-06
+9.765226E+00,+71.84683E-09,-1.593151E-06
+9.775243E+00,+72.36088E-09,-1.078596E-06
+9.785063E+00,+72.46946E-09,-671.8922E-09
+9.795095E+00,+71.68719E-09,-447.1207E-09
+9.805137E+00,+71.23857E-09,-527.4773E-09
+9.815166E+00,+68.91943E-09,-1.032314E-06
+9.825198E+00,+68.51668E-09,-861.6353E-09
+9.835210E+00,+67.26241E-09,-1.166830E-06
+9.845224E+00,+66.70047E-09,-945.6635E-09
+9.855020E+00,+64.40663E-09,-38.24234E-09
+9.865024E+00,+64.11298E-09,+34.87587E-09
+9.875056E+00,+64.30773E-09,+371.3131E-09
+9.885056E+00,+64.54975E-09,+360.2982E-09
+9.895073E+00,+65.14987E-09,+1.102619E-06
+9.905105E+00,+65.31684E-09,+1.290331E-06
+9.915098E+00,+66.65023E-09,+438.2515E-09
+9.925224E+00,+66.93092E-09,+347.7669E-09
+9.935036E+00,+67.01055E-09,+36.40175E-09
+9.945065E+00,+66.97302E-09,+349.8745E-09
+9.955092E+00,+68.50693E-09,-706.6918E-09
+9.965128E+00,+69.38026E-09,-911.9416E-09
+9.975124E+00,+71.09970E-09,-1.540098E-06
+9.985154E+00,+71.06456E-09,-1.553364E-06
+9.995160E+00,+70.89776E-09,-1.374378E-06

MicroMag 2900/3900 Data File ends
