# Supplementary material for: Magnetic signatures of a creosote oil contaminated site: case study in São Paulo, Brazil
Source: Sci Rep. 2022 Dec 17;12:21853. doi: 10.1038/s41598-022-23493-2 (PMC9759522; doi:10.1038/s41598-022-23493-2)
Supplement: Supplementary file 3 — Supplementary Information 3. [file 41598_2022_23493_MOESM3_ESM.zip › moment_vs_time/SD23/2_7/nm1xxx/2_7.007]

MicroMag 2900/3900 Data File (Series 0016.002)
Moment vs. time

INSTRUMENT
Configuration                   VSM
Temperature control             None
Hardware version                0004
Software version                01/29/2013
Units of measure                Hybrid SI
Temperature in                  Celsius

SAMPLE
Mass                            N/A
Volume                          N/A
Demagnetizing factor            N/A

SETTINGS
Field range                    +100.0000E-03
Field command                   0.000000E+00
Moment range                   +20.00000E-06
Averaging time                 +5.216381E-03
Temperature (command)           N/A
Tmprtr difference correction    No
Orientation                     0.000000E+00
Vibration amplitude             1.0
Calibration factor             +4.401063E+00
Operating frequency            +83.00000E+00

MEASUREMENT
Description                    "SD34_2_7"
Field (measured)               +88.08709E-06
Temperature (measured)          N/A
Averages (completed)            N/A
Moment at conditioning field   +944.3162E-09
Measured on                     08/28/2020  09:47
Elapsed time                   +22.62592E+00

PROCESSING
Background subtraction          No
Delta-m processing              N/A
Demagnetizing factor            No
Normalization                   No
Normalization factor            N/A
Offset (field)                  No
Offset (moment)                 No
Pole saturation                 No
Slope correction                No

VIEWPORT
Left                            0.000000E+00
Right                          +10.00000E+00
Bottom                         -20.00000E-06
Top                            +20.00000E-06
Show X-axis?                    Yes
Show Y-axis?                    Yes

SCRIPT
Averaging time                 +10.00000E-03
Initial (conditioning) field   +60.00000E-03
Final (measuring) field         0.000000E+00
Pause at initial field         +10.00000E+00
Field slew rate limit          +10.00000E+03
Field slew time limit          +100.0000E-03
Slope correction                0.000000E+00
Timebase                       +10.00000E+00
Number of segments              1
Number of data                  1000

Segment   Averaging                                                            Final 
 Number      Time        Initial      Increment       Final         Pause      Index 
             (s)           (s)           (s)           (s)           (s)     
0000001,+10.00000E-03, 0.000000E+00,+10.00000E-03,+10.00000E+00,+10.00000E+00,0001000

                                         
     Time         Moment        Field    
     (s)          (Am�)          (T)     
+5.159973E-03,+699.5473E-09,+43.56569E-03
+15.20996E-03,+413.3848E-09,+24.30242E-03
+25.08309E-03,+236.5625E-09,+12.42873E-03
+35.24433E-03,+132.3743E-09,+5.382441E-03
+45.06376E-03,+92.33981E-09,+2.631650E-03
+55.20667E-03,+69.71788E-09,+1.040724E-03
+65.09721E-03,+61.92546E-09,+524.7678E-06
+75.14060E-03,+56.45029E-09,+209.8213E-06
+85.24503E-03,+54.96164E-09,+128.2067E-06
+95.04577E-03,+53.85336E-09,+68.82709E-06
+105.1467E-03,+53.26445E-09,+52.77995E-06
+115.2335E-03,+52.98786E-09,+37.32782E-06
+125.0579E-03,+53.59457E-09,+32.53378E-06
+135.1717E-03,+55.45822E-09,+26.80801E-06
+145.1755E-03,+56.22100E-09,+24.45568E-06
+155.2075E-03,+55.99206E-09,+22.01102E-06
+165.2148E-03,+55.62244E-09,+20.84617E-06
+175.2421E-03,+55.18842E-09,+19.02053E-06
+185.2358E-03,+55.27967E-09,+18.79271E-06
+195.0193E-03,+55.35241E-09,+18.02887E-06
+205.0543E-03,+55.27224E-09,+17.70232E-06
+215.0341E-03,+55.06176E-09,+17.37420E-06
+225.0463E-03,+54.62067E-09,+16.55800E-06
+235.0785E-03,+52.64694E-09,+15.02951E-06
+245.0742E-03,+51.87295E-09,+14.49222E-06
+255.0898E-03,+52.07758E-09,+14.01847E-06
+265.1207E-03,+53.05111E-09,+13.76776E-06
+275.1223E-03,+54.28578E-09,+13.37045E-06
+285.1574E-03,+54.54464E-09,+13.39928E-06
+295.1580E-03,+55.12028E-09,+12.56685E-06
+305.1843E-03,+56.08576E-09,+12.00996E-06
+315.2167E-03,+57.70891E-09,+12.23585E-06
+325.2154E-03,+57.80176E-09,+12.06439E-06
+335.2394E-03,+56.98851E-09,+12.35248E-06
+345.0509E-03,+56.88575E-09,+12.10079E-06
+355.0836E-03,+57.39486E-09,+11.62860E-06
+365.0915E-03,+57.32940E-09,+11.38586E-06
+375.1215E-03,+56.61463E-09,+10.72979E-06
+385.1268E-03,+56.20439E-09,+10.49262E-06
+395.1531E-03,+55.63295E-09,+10.23950E-06
+405.1688E-03,+55.22114E-09,+10.25539E-06
+415.1783E-03,+52.97377E-09,+9.165469E-06
+425.2237E-03,+52.00485E-09,+8.116866E-06
+435.0298E-03,+51.00066E-09,+7.738886E-06
+445.0439E-03,+51.04004E-09,+8.013144E-06
+455.0741E-03,+51.26751E-09,+7.666903E-06
+465.0747E-03,+51.41086E-09,+7.640439E-06
+475.0961E-03,+52.70125E-09,+7.637225E-06
+485.1258E-03,+53.75297E-09,+8.089610E-06
+495.1261E-03,+55.23536E-09,+7.242223E-06
+505.1535E-03,+55.52360E-09,+6.762925E-06
+515.1345E-03,+56.18087E-09,+6.677943E-06
+525.1862E-03,+56.98429E-09,+6.465883E-06
+535.2251E-03,+57.90987E-09,+6.335831E-06
+545.2164E-03,+57.77908E-09,+6.025801E-06
+555.2356E-03,+56.97572E-09,+6.247798E-06
+565.0371E-03,+56.83644E-09,+6.360026E-06
+575.0361E-03,+56.89270E-09,+6.066695E-06
+585.0427E-03,+56.58232E-09,+6.598425E-06
+595.0716E-03,+55.67797E-09,+7.011777E-06
+605.0846E-03,+55.56769E-09,+6.976691E-06
+615.1170E-03,+56.42828E-09,+5.028143E-06
+625.1226E-03,+56.64223E-09,+5.378590E-06
+635.1469E-03,+55.96967E-09,+5.006209E-06
+645.1797E-03,+55.73667E-09,+4.820042E-06
+655.1884E-03,+56.15904E-09,+4.612541E-06
+665.1958E-03,+56.52597E-09,+4.568672E-06
+675.2313E-03,+56.05206E-09,+4.996433E-06
+685.2353E-03,+55.68287E-09,+4.915982E-06
+695.0175E-03,+55.52658E-09,+5.711441E-06
+705.0511E-03,+56.02822E-09,+5.348502E-06
+715.0484E-03,+56.65338E-09,+4.685402E-06
+725.0901E-03,+56.13233E-09,+4.059449E-06
+735.1314E-03,+54.99926E-09,+3.987446E-06
+745.1371E-03,+54.76411E-09,+4.285613E-06
+755.1607E-03,+53.96354E-09,+3.627882E-06
+765.1837E-03,+52.97345E-09,+2.579413E-06
+775.1755E-03,+50.77615E-09,+2.958851E-06
+785.2055E-03,+50.32580E-09,+3.326330E-06
+795.2064E-03,+51.02095E-09,+3.769732E-06
+805.2346E-03,+51.65294E-09,+3.162327E-06
+815.2182E-03,+52.18350E-09,+2.609730E-06
+825.2337E-03,+52.52586E-09,+2.287913E-06
+835.0356E-03,+53.23712E-09,+2.260275E-06
+845.0164E-03,+53.56368E-09,+2.473688E-06
+855.0298E-03,+53.27661E-09,+2.936850E-06
+865.0602E-03,+53.07876E-09,+3.532276E-06
+875.0564E-03,+53.58595E-09,+4.009819E-06
+885.0945E-03,+54.30256E-09,+3.925858E-06
+895.1284E-03,+54.58039E-09,+3.868666E-06
+905.1512E-03,+54.30899E-09,+3.461895E-06
+915.1888E-03,+54.63298E-09,+3.709622E-06
+925.2006E-03,+55.37106E-09,+3.327780E-06
+935.2237E-03,+56.67632E-09,+2.224054E-06
+945.0250E-03,+57.06313E-09,+2.256947E-06
+955.0712E-03,+57.24643E-09,+2.173195E-06
+965.1098E-03,+57.43611E-09,+1.577339E-06
+975.1858E-03,+57.10910E-09,+1.350231E-06
+985.2363E-03,+55.87415E-09,+1.122046E-06
+995.0601E-03,+53.02740E-09,+777.1779E-09
+1.005141E+00,+51.81650E-09,+548.9445E-09
+1.015132E+00,+51.12433E-09,+411.5963E-09
+1.025121E+00,+50.77755E-09,+176.5919E-09
+1.035124E+00,+50.36919E-09,+243.1679E-09
+1.045188E+00,+50.50356E-09,-31.16608E-09
+1.055168E+00,+51.30256E-09,+114.8701E-09
+1.065128E+00,+51.72999E-09,+627.9183E-09
+1.075106E+00,+51.36036E-09,+1.020613E-06
+1.085091E+00,+50.93063E-09,+712.4902E-09
+1.095046E+00,+51.28546E-09,+462.6465E-09
+1.105026E+00,+52.17446E-09,+724.9452E-09
+1.115033E+00,+52.61988E-09,+503.3779E-09
+1.125039E+00,+52.25937E-09,-220.5944E-09
+1.135029E+00,+52.22436E-09,-433.7693E-09
+1.145211E+00,+52.66547E-09,-824.8807E-09
+1.155183E+00,+53.34065E-09,-520.5727E-09
+1.165172E+00,+53.54849E-09,-284.0996E-09
+1.175136E+00,+54.18447E-09,+27.93312E-09
+1.185111E+00,+54.91041E-09,-293.7603E-09
+1.195099E+00,+55.37036E-09,+222.5208E-09
+1.205077E+00,+54.77594E-09,+404.3484E-09
+1.215043E+00,+53.21532E-09,-620.6322E-09
+1.225026E+00,+52.45346E-09,-1.221581E-06
+1.235240E+00,+52.21109E-09,-742.1971E-09
+1.245232E+00,+52.17009E-09,-392.2081E-09
+1.255189E+00,+52.01925E-09,-726.7380E-09
+1.265150E+00,+52.77888E-09,-435.2379E-09
+1.275171E+00,+54.59153E-09,-885.8109E-09
+1.285185E+00,+55.82261E-09,-591.6215E-09
+1.295185E+00,+56.49635E-09,-367.6129E-09
+1.305025E+00,+56.57654E-09,-590.4198E-09
+1.315068E+00,+57.02491E-09,-684.6619E-09
+1.325099E+00,+57.61568E-09,-425.2338E-09
+1.335136E+00,+57.38681E-09,-414.5146E-09
+1.345139E+00,+56.37099E-09,-295.7535E-09
+1.355179E+00,+54.60085E-09,-764.6848E-09
+1.365160E+00,+53.84060E-09,-502.8057E-09
+1.375178E+00,+51.97742E-09,-821.4188E-09
+1.385209E+00,+50.67994E-09,-839.7961E-09
+1.395208E+00,+49.14934E-09,-1.278715E-06
+1.405232E+00,+49.13906E-09,-1.755495E-06
+1.415035E+00,+50.45056E-09,-1.847487E-06
+1.425064E+00,+51.18601E-09,-1.584005E-06
+1.435123E+00,+51.91206E-09,-1.283455E-06
+1.445167E+00,+52.42096E-09,-1.691351E-06
+1.455204E+00,+53.80222E-09,-1.228733E-06
+1.465242E+00,+53.87829E-09,-1.029434E-06
+1.475017E+00,+53.05849E-09,-1.206074E-06
+1.485031E+00,+52.56085E-09,-1.133385E-06
+1.495051E+00,+52.75688E-09,-896.6065E-09
+1.505086E+00,+52.92829E-09,-707.2449E-09
+1.515094E+00,+52.43143E-09,-1.179791E-06
+1.525124E+00,+51.84435E-09,-1.708107E-06
+1.535149E+00,+51.81654E-09,-2.203589E-06
+1.545178E+00,+52.68024E-09,-1.678248E-06
+1.555179E+00,+53.39278E-09,-736.6943E-09
+1.565213E+00,+53.40634E-09,-312.4523E-09
+1.575029E+00,+53.02570E-09,-1.040716E-06
+1.585058E+00,+52.78265E-09,-1.387177E-06
+1.595075E+00,+51.99573E-09,-1.924935E-06
+1.605108E+00,+50.91621E-09,-1.914091E-06
+1.615097E+00,+50.00874E-09,-1.705332E-06
+1.625115E+00,+49.81763E-09,-1.004820E-06
+1.635174E+00,+49.84012E-09,-1.139469E-06
+1.645196E+00,+49.30885E-09,-2.091189E-06
+1.655182E+00,+48.55725E-09,-1.966944E-06
+1.665149E+00,+48.63492E-09,-2.282753E-06
+1.675135E+00,+49.83143E-09,-2.647791E-06
+1.685124E+00,+50.36183E-09,-2.556572E-06
+1.695093E+00,+50.28300E-09,-1.898070E-06
+1.705091E+00,+50.24344E-09,-1.630726E-06
+1.715080E+00,+50.74585E-09,-1.691103E-06
+1.725073E+00,+50.90205E-09,-2.528258E-06
+1.735060E+00,+50.47927E-09,-2.691937E-06
+1.745039E+00,+50.22426E-09,-2.977572E-06
+1.755225E+00,+50.87326E-09,-2.253437E-06
+1.765214E+00,+51.95026E-09,-1.125402E-06
+1.775182E+00,+53.40514E-09,-207.2144E-09
+1.785157E+00,+54.59625E-09,-359.6592E-09
+1.795144E+00,+56.56064E-09,-2.023878E-06
+1.805121E+00,+57.85056E-09,-3.082810E-06
+1.815091E+00,+58.51547E-09,-3.151398E-06
+1.825081E+00,+57.56410E-09,-2.319470E-06
+1.835067E+00,+55.95054E-09,-1.109371E-06
+1.845054E+00,+54.98820E-09,+610.5328E-09
+1.855039E+00,+54.07225E-09,+235.5671E-09
+1.865228E+00,+52.86141E-09,-1.234665E-06
+1.875221E+00,+50.95341E-09,-2.798291E-06
+1.885189E+00,+50.46866E-09,-2.718563E-06
+1.895191E+00,+50.63583E-09,-2.669563E-06
+1.905016E+00,+50.59207E-09,-2.698431E-06
+1.915035E+00,+50.13641E-09,-2.417431E-06
+1.925027E+00,+49.97654E-09,-2.386484E-06
+1.935072E+00,+50.73061E-09,-1.898585E-06
+1.945123E+00,+51.18203E-09,-1.609488E-06
+1.955153E+00,+50.91218E-09,-1.990748E-06
+1.965186E+00,+50.55833E-09,-2.328482E-06
+1.975201E+00,+50.71880E-09,-3.143120E-06
+1.985239E+00,+51.15749E-09,-3.039208E-06
+1.995237E+00,+51.12522E-09,-2.792034E-06
+2.005041E+00,+50.69252E-09,-2.679787E-06
+2.015078E+00,+50.55350E-09,-2.481013E-06
+2.025090E+00,+50.79218E-09,-2.625237E-06
+2.035142E+00,+51.13616E-09,-3.687792E-06
+2.045177E+00,+51.04258E-09,-3.480473E-06
+2.055180E+00,+51.37825E-09,-3.141938E-06
+2.065190E+00,+52.48640E-09,-2.211571E-06
+2.075216E+00,+54.33096E-09,-1.701393E-06
+2.085211E+00,+54.67839E-09,-1.579037E-06
+2.095241E+00,+54.70068E-09,-1.714401E-06
+2.105034E+00,+54.88336E-09,-1.764622E-06
+2.115044E+00,+55.21087E-09,-2.275028E-06
+2.125072E+00,+55.02845E-09,-1.702747E-06
+2.135108E+00,+53.65761E-09,-1.398935E-06
+2.145151E+00,+52.97400E-09,-1.810951E-06
+2.155191E+00,+52.38249E-09,-3.188362E-06
+2.165196E+00,+52.26417E-09,-3.548832E-06
+2.175227E+00,+51.64855E-09,-3.996020E-06
+2.185233E+00,+51.61059E-09,-3.688822E-06
+2.195016E+00,+52.38682E-09,-2.940970E-06
+2.205070E+00,+52.79157E-09,-2.514715E-06
+2.215110E+00,+52.88548E-09,-1.452866E-06
+2.225124E+00,+52.34748E-09,-1.716786E-06
+2.235145E+00,+51.88388E-09,-2.927399E-06
+2.245139E+00,+52.11724E-09,-2.745800E-06
+2.255127E+00,+52.53439E-09,-1.949797E-06
+2.265157E+00,+52.54283E-09,-2.116642E-06
+2.275148E+00,+52.86810E-09,-2.088967E-06
+2.285179E+00,+53.61508E-09,-1.895447E-06
+2.295181E+00,+55.27258E-09,-2.569018E-06
+2.305214E+00,+55.48110E-09,-1.987553E-06
+2.315245E+00,+54.57830E-09,-1.389599E-06
+2.325046E+00,+53.93442E-09,-2.130347E-06
+2.335119E+00,+52.21775E-09,-3.193894E-06
+2.345158E+00,+51.07000E-09,-3.093081E-06
+2.355174E+00,+48.45135E-09,-3.060427E-06
+2.365184E+00,+47.71414E-09,-3.049603E-06
+2.375207E+00,+48.13699E-09,-3.140784E-06
+2.385208E+00,+48.84268E-09,-2.583914E-06
+2.395018E+00,+50.77643E-09,-2.286120E-06
+2.405049E+00,+51.73174E-09,-1.888971E-06
+2.415065E+00,+55.31902E-09,-2.580385E-06
+2.425118E+00,+56.73533E-09,-3.054009E-06
+2.435160E+00,+57.81409E-09,-3.689881E-06
+2.445172E+00,+57.14139E-09,-3.671418E-06
+2.455201E+00,+55.85488E-09,-2.947359E-06
+2.465193E+00,+55.69601E-09,-2.237559E-06
+2.475207E+00,+55.53516E-09,-1.674576E-06
+2.485237E+00,+55.33044E-09,-1.238518E-06
+2.495033E+00,+55.14436E-09,-1.135397E-06
+2.505116E+00,+55.38418E-09,-1.064882E-06
+2.515172E+00,+55.64378E-09,-1.673021E-06
+2.525190E+00,+55.22413E-09,-1.967917E-06
+2.535226E+00,+54.38485E-09,-2.086086E-06
+2.545213E+00,+54.41552E-09,-1.477204E-06
+2.555232E+00,+54.98610E-09,-1.812220E-06
+2.565032E+00,+54.69332E-09,-1.982174E-06
+2.575033E+00,+52.73727E-09,-2.580919E-06
+2.585043E+00,+51.40686E-09,-2.896004E-06
+2.595077E+00,+50.05137E-09,-3.257876E-06
+2.605097E+00,+49.58749E-09,-3.062640E-06
+2.615130E+00,+47.75682E-09,-1.705866E-06
+2.625143E+00,+46.95664E-09,-1.765461E-06
+2.635171E+00,+46.82444E-09,-2.384606E-06
+2.645200E+00,+47.63989E-09,-2.803040E-06
+2.655174E+00,+49.35359E-09,-3.489609E-06
+2.665184E+00,+49.81279E-09,-3.581915E-06
+2.675215E+00,+50.59497E-09,-3.959170E-06
+2.685208E+00,+51.02597E-09,-3.606616E-06
+2.695227E+00,+51.76289E-09,-3.625336E-06
+2.705047E+00,+51.83627E-09,-3.826380E-06
+2.715084E+00,+51.92232E-09,-2.778607E-06
+2.725128E+00,+52.15086E-09,-2.465696E-06
+2.735183E+00,+52.39805E-09,-2.482081E-06
+2.745197E+00,+51.86834E-09,-3.700772E-06
+2.755236E+00,+50.63157E-09,-3.470326E-06
+2.765039E+00,+50.53719E-09,-3.212519E-06
+2.775061E+00,+51.99973E-09,-2.878723E-06
+2.785121E+00,+52.61776E-09,-2.297421E-06
+2.795208E+00,+52.87864E-09,-1.544562E-06
+2.805020E+00,+52.81443E-09,-1.530447E-06
+2.815027E+00,+53.22449E-09,-2.075787E-06
+2.825058E+00,+53.38283E-09,-2.675018E-06
+2.835091E+00,+52.50519E-09,-3.594017E-06
+2.845082E+00,+51.98344E-09,-4.073315E-06
+2.855098E+00,+51.40268E-09,-3.718253E-06
+2.865133E+00,+51.44233E-09,-3.083620E-06
+2.875133E+00,+50.91120E-09,-3.078947E-06
+2.885136E+00,+50.43429E-09,-2.868319E-06
+2.895157E+00,+50.20222E-09,-3.224316E-06
+2.905171E+00,+50.50722E-09,-3.344012E-06
+2.915204E+00,+50.64524E-09,-2.586947E-06
+2.925205E+00,+50.26253E-09,-2.532501E-06
+2.935229E+00,+49.34034E-09,-3.103905E-06
+2.945023E+00,+49.37899E-09,-3.386851E-06
+2.955022E+00,+50.17407E-09,-3.903437E-06
+2.965036E+00,+49.99516E-09,-4.124241E-06
+2.975070E+00,+48.92354E-09,-3.406125E-06
+2.985070E+00,+48.80610E-09,-3.113184E-06
+2.995093E+00,+49.58061E-09,-3.549347E-06
+3.005130E+00,+49.94431E-09,-3.634176E-06
+3.015123E+00,+51.58657E-09,-3.170729E-06
+3.025171E+00,+52.71465E-09,-2.873640E-06
+3.035196E+00,+55.81164E-09,-2.846337E-06
+3.045212E+00,+56.92887E-09,-2.680798E-06
+3.055238E+00,+57.03533E-09,-2.723847E-06
+3.065222E+00,+56.50501E-09,-2.780943E-06
+3.075241E+00,+55.17103E-09,-2.071543E-06
+3.085043E+00,+54.79033E-09,-1.956864E-06
+3.095056E+00,+53.39328E-09,-2.437353E-06
+3.105084E+00,+52.78931E-09,-2.919789E-06
+3.115124E+00,+52.84145E-09,-2.733765E-06
+3.125132E+00,+53.37373E-09,-2.598038E-06
+3.135169E+00,+54.92842E-09,-2.254343E-06
+3.145158E+00,+55.00817E-09,-2.120648E-06
+3.155183E+00,+54.97406E-09,-1.925268E-06
+3.165228E+00,+55.02546E-09,-1.625605E-06
+3.175236E+00,+55.10171E-09,-1.524572E-06
+3.185017E+00,+55.01562E-09,-1.807785E-06
+3.195045E+00,+54.42791E-09,-2.555018E-06
+3.205060E+00,+54.48505E-09,-2.429419E-06
+3.215050E+00,+54.83047E-09,-2.839937E-06
+3.225108E+00,+54.40592E-09,-2.752276E-06
+3.235052E+00,+51.60042E-09,-2.869015E-06
+3.245088E+00,+50.66371E-09,-3.277912E-06
+3.255106E+00,+50.52985E-09,-4.701281E-06
+3.265118E+00,+51.11694E-09,-4.730854E-06
+3.275151E+00,+52.30466E-09,-3.660527E-06
+3.285170E+00,+52.80990E-09,-3.139086E-06
+3.295149E+00,+54.52930E-09,-2.609415E-06
+3.305137E+00,+55.26082E-09,-2.609387E-06
+3.315087E+00,+56.10985E-09,-2.563734E-06
+3.325046E+00,+56.04672E-09,-2.243281E-06
+3.335046E+00,+56.05924E-09,-1.906548E-06
+3.345036E+00,+56.10227E-09,-2.028570E-06
+3.355076E+00,+55.11324E-09,-2.298708E-06
+3.365083E+00,+54.36898E-09,-2.742014E-06
+3.375102E+00,+53.38609E-09,-3.075180E-06
+3.385137E+00,+53.75849E-09,-3.103399E-06
+3.395142E+00,+55.27771E-09,-3.475218E-06
+3.405170E+00,+55.18781E-09,-3.257904E-06
+3.415207E+00,+53.83028E-09,-2.800093E-06
+3.425211E+00,+53.48374E-09,-3.089543E-06
+3.435235E+00,+53.20875E-09,-2.466698E-06
+3.445034E+00,+53.04410E-09,-2.803469E-06
+3.455026E+00,+51.87671E-09,-3.745461E-06
+3.465060E+00,+51.43963E-09,-3.916588E-06
+3.475067E+00,+51.37104E-09,-3.740874E-06
+3.485077E+00,+51.48162E-09,-3.734589E-06
+3.495110E+00,+51.32459E-09,-3.751860E-06
+3.505129E+00,+51.29080E-09,-3.601694E-06
+3.515136E+00,+52.02261E-09,-3.335733E-06
+3.525183E+00,+52.36427E-09,-3.056831E-06
+3.535027E+00,+52.29598E-09,-2.962456E-06
+3.545095E+00,+51.79313E-09,-3.123160E-06
+3.555096E+00,+51.76694E-09,-2.701722E-06
+3.565072E+00,+52.28157E-09,-2.108212E-06
+3.575064E+00,+52.61253E-09,-3.284435E-06
+3.585053E+00,+52.15377E-09,-4.238978E-06
+3.595026E+00,+51.49528E-09,-4.363899E-06
+3.605242E+00,+51.80922E-09,-3.930817E-06
+3.615194E+00,+52.89865E-09,-3.438406E-06
+3.625170E+00,+53.17101E-09,-3.585329E-06
+3.635205E+00,+53.09510E-09,-3.241129E-06
+3.645015E+00,+53.30061E-09,-2.924500E-06
+3.655046E+00,+54.17971E-09,-1.990347E-06
+3.665060E+00,+54.20445E-09,-2.278099E-06
+3.675099E+00,+52.76099E-09,-3.143959E-06
+3.685146E+00,+52.02855E-09,-3.239946E-06
+3.695145E+00,+51.30596E-09,-3.416968E-06
+3.705168E+00,+51.05283E-09,-3.059302E-06
+3.715207E+00,+50.05484E-09,-2.652712E-06
+3.725021E+00,+49.71620E-09,-2.711277E-06
+3.735058E+00,+50.20619E-09,-4.052611E-06
+3.745093E+00,+50.76960E-09,-4.771977E-06
+3.755092E+00,+51.53800E-09,-4.338541E-06
+3.765124E+00,+51.53703E-09,-4.200144E-06
+3.775126E+00,+52.24872E-09,-4.306298E-06
+3.785139E+00,+52.95052E-09,-4.048605E-06
+3.795170E+00,+54.00160E-09,-3.036318E-06
+3.805188E+00,+53.89299E-09,-2.821560E-06
+3.815188E+00,+53.00654E-09,-3.945189E-06
+3.825217E+00,+52.85746E-09,-3.949003E-06
+3.835236E+00,+52.68089E-09,-4.188729E-06
+3.845245E+00,+52.22359E-09,-4.996014E-06
+3.855048E+00,+51.53018E-09,-4.774781E-06
+3.865034E+00,+51.58286E-09,-4.603329E-06
+3.875066E+00,+52.79819E-09,-3.574686E-06
+3.885072E+00,+53.00087E-09,-3.360062E-06
+3.895095E+00,+52.15101E-09,-3.792677E-06
+3.905132E+00,+51.78661E-09,-3.935366E-06
+3.915130E+00,+52.17307E-09,-3.093128E-06
+3.925154E+00,+52.73309E-09,-3.013840E-06
+3.935184E+00,+53.26009E-09,-3.429756E-06
+3.945177E+00,+53.35495E-09,-3.405381E-06
+3.955193E+00,+53.73250E-09,-2.723827E-06
+3.965219E+00,+53.87251E-09,-2.368651E-06
+3.975226E+00,+52.93217E-09,-2.820473E-06
+3.985036E+00,+52.05633E-09,-2.939434E-06
+3.995036E+00,+51.27425E-09,-3.354168E-06
+4.005063E+00,+51.75767E-09,-2.883234E-06
+4.015097E+00,+53.17897E-09,-1.918545E-06
+4.025110E+00,+53.40833E-09,-2.146511E-06
+4.035132E+00,+53.47482E-09,-2.830286E-06
+4.045082E+00,+53.72494E-09,-2.969790E-06
+4.055207E+00,+54.60043E-09,-3.146258E-06
+4.065078E+00,+54.61925E-09,-3.433104E-06
+4.075110E+00,+53.58597E-09,-4.158831E-06
+4.085029E+00,+53.16285E-09,-3.719921E-06
+4.095162E+00,+52.43999E-09,-3.238850E-06
+4.105339E+00,+52.22477E-09,-2.981196E-06
+4.115017E+00,+51.17019E-09,-3.398152E-06
+4.125154E+00,+51.07610E-09,-3.466921E-06
+4.135133E+00,+52.46639E-09,-2.419300E-06
+4.145106E+00,+53.31891E-09,-2.022133E-06
+4.155231E+00,+53.92030E-09,-1.404266E-06
+4.165099E+00,+53.88176E-09,-1.963444E-06
+4.175135E+00,+54.31580E-09,-2.429467E-06
+4.185109E+00,+54.46935E-09,-1.989517E-06
+4.195088E+00,+53.45298E-09,-2.891531E-06
+4.205128E+00,+52.76822E-09,-3.181534E-06
+4.215081E+00,+51.67128E-09,-3.019133E-06
+4.225086E+00,+51.99337E-09,-2.634640E-06
+4.235122E+00,+53.17213E-09,-1.824475E-06
+4.245099E+00,+52.98351E-09,-2.160034E-06
+4.255086E+00,+51.14243E-09,-2.716627E-06
+4.265118E+00,+50.81947E-09,-3.079243E-06
+4.275112E+00,+50.38727E-09,-4.655590E-06
+4.285164E+00,+50.10427E-09,-4.607535E-06
+4.295214E+00,+48.94602E-09,-4.296360E-06
+4.305060E+00,+48.79936E-09,-3.802939E-06
+4.315086E+00,+49.17422E-09,-3.430319E-06
+4.325089E+00,+49.20025E-09,-3.311196E-06
+4.335121E+00,+48.08734E-09,-3.273783E-06
+4.345157E+00,+47.67385E-09,-3.684416E-06
+4.355164E+00,+47.15609E-09,-3.136626E-06
+4.365171E+00,+47.10283E-09,-3.069086E-06
+4.375204E+00,+46.34170E-09,-2.472897E-06
+4.385208E+00,+46.15739E-09,-2.014656E-06
+4.395237E+00,+47.31544E-09,-2.351265E-06
+4.405258E+00,+47.83210E-09,-2.708645E-06
+4.415042E+00,+49.72535E-09,-3.461781E-06
+4.425092E+00,+49.83426E-09,-3.344708E-06
+4.435132E+00,+49.86091E-09,-3.361836E-06
+4.445141E+00,+50.07578E-09,-3.763886E-06
+4.455166E+00,+50.49845E-09,-4.217520E-06
+4.465167E+00,+50.48467E-09,-4.484616E-06
+4.475184E+00,+50.18327E-09,-4.389944E-06
+4.485217E+00,+50.27645E-09,-4.087763E-06
+4.495213E+00,+50.93157E-09,-4.126654E-06
+4.505239E+00,+50.95227E-09,-4.120541E-06
+4.515229E+00,+50.99728E-09,-3.940573E-06
+4.525022E+00,+51.18129E-09,-3.667193E-06
+4.535054E+00,+51.38502E-09,-3.570395E-06
+4.545044E+00,+50.93921E-09,-3.667069E-06
+4.555062E+00,+48.05902E-09,-2.760172E-06
+4.565099E+00,+47.24479E-09,-2.360373E-06
+4.575104E+00,+46.69133E-09,-2.939902E-06
+4.585118E+00,+47.00405E-09,-3.193951E-06
+4.595144E+00,+46.96063E-09,-3.818608E-06
+4.605165E+00,+46.80145E-09,-3.677035E-06
+4.615194E+00,+48.04826E-09,-3.760338E-06
+4.625121E+00,+48.68675E-09,-3.805266E-06
+4.635174E+00,+50.75153E-09,-3.899670E-06
+4.645017E+00,+50.82368E-09,-4.136954E-06
+4.655066E+00,+51.17537E-09,-3.447418E-06
+4.665075E+00,+51.58334E-09,-3.147126E-06
+4.675099E+00,+52.62531E-09,-3.163023E-06
+4.685098E+00,+52.41801E-09,-3.146229E-06
+4.695125E+00,+50.62603E-09,-3.344870E-06
+4.705164E+00,+50.43008E-09,-3.135672E-06
+4.715164E+00,+50.43945E-09,-3.176451E-06
+4.725213E+00,+50.45053E-09,-3.558808E-06
+4.735023E+00,+50.65622E-09,-4.213238E-06
+4.745035E+00,+50.96697E-09,-4.454279E-06
+4.755070E+00,+51.97530E-09,-4.435263E-06
+4.765074E+00,+52.04297E-09,-4.583636E-06
+4.775088E+00,+51.43127E-09,-4.011841E-06
+4.785121E+00,+51.32851E-09,-4.018479E-06
+4.795123E+00,+52.52838E-09,-3.489847E-06
+4.805152E+00,+53.40577E-09,-3.720188E-06
+4.815136E+00,+54.52717E-09,-4.062176E-06
+4.825158E+00,+54.52637E-09,-3.330155E-06
+4.835191E+00,+54.56402E-09,-2.465401E-06
+4.845180E+00,+54.65390E-09,-2.439957E-06
+4.855194E+00,+53.57963E-09,-3.016472E-06
+4.865220E+00,+52.48540E-09,-3.733998E-06
+4.875220E+00,+50.24559E-09,-4.560366E-06
+4.885229E+00,+49.99710E-09,-4.266291E-06
+4.895023E+00,+50.53305E-09,-2.936125E-06
+4.905043E+00,+50.83257E-09,-2.797833E-06
+4.915081E+00,+51.71082E-09,-3.810778E-06
+4.925087E+00,+52.11999E-09,-3.870974E-06
+4.935134E+00,+53.11408E-09,-3.273144E-06
+4.945188E+00,+52.93784E-09,-3.695269E-06
+4.955196E+00,+51.52573E-09,-4.018622E-06
+4.965206E+00,+51.10289E-09,-4.312039E-06
+4.975345E+00,+51.31875E-09,-4.609623E-06
+4.985849E+00,+51.44125E-09,-4.282771E-06
+4.995117E+00,+51.73280E-09,-3.378487E-06
+5.005188E+00,+51.79113E-09,-4.199295E-06
+5.015242E+00,+52.62675E-09,-3.611813E-06
+5.025050E+00,+53.34898E-09,-2.626133E-06
+5.035123E+00,+52.96233E-09,-2.666683E-06
+5.045171E+00,+51.65637E-09,-3.532744E-06
+5.055209E+00,+50.16906E-09,-3.968754E-06
+5.065216E+00,+49.65348E-09,-3.858748E-06
+5.075233E+00,+48.91665E-09,-4.353228E-06
+5.085036E+00,+48.50633E-09,-4.042798E-06
+5.095037E+00,+48.68592E-09,-4.060135E-06
+5.105040E+00,+49.71713E-09,-4.339809E-06
+5.115073E+00,+51.43258E-09,-3.610802E-06
+5.125078E+00,+51.71040E-09,-3.547020E-06
+5.135106E+00,+51.57417E-09,-4.331170E-06
+5.145091E+00,+51.58584E-09,-4.566260E-06
+5.155108E+00,+51.45874E-09,-4.674779E-06
+5.165141E+00,+50.73855E-09,-4.455109E-06
+5.175131E+00,+48.53341E-09,-3.639879E-06
+5.185145E+00,+47.78435E-09,-3.125220E-06
+5.195167E+00,+48.37222E-09,-3.865156E-06
+5.205174E+00,+48.92813E-09,-4.261246E-06
+5.215180E+00,+48.89083E-09,-4.017068E-06
+5.225210E+00,+48.42105E-09,-3.639631E-06
+5.235236E+00,+48.21524E-09,-3.585177E-06
+5.245028E+00,+48.40218E-09,-3.716841E-06
+5.255028E+00,+48.46134E-09,-3.277455E-06
+5.265056E+00,+48.29936E-09,-3.258753E-06
+5.275085E+00,+48.94624E-09,-3.895417E-06
+5.285088E+00,+49.66247E-09,-4.153767E-06
+5.295104E+00,+50.91777E-09,-4.147892E-06
+5.305162E+00,+51.07906E-09,-4.043923E-06
+5.315198E+00,+51.33758E-09,-4.148674E-06
+5.325223E+00,+51.88321E-09,-3.946476E-06
+5.335059E+00,+53.20878E-09,-3.052569E-06
+5.345094E+00,+53.59028E-09,-2.816801E-06
+5.355088E+00,+54.09498E-09,-2.756520E-06
+5.365076E+00,+54.52794E-09,-2.857809E-06
+5.375095E+00,+55.39770E-09,-3.008995E-06
+5.385128E+00,+55.20153E-09,-3.158541E-06
+5.395133E+00,+53.52107E-09,-2.943268E-06
+5.405163E+00,+52.60877E-09,-3.769446E-06
+5.415206E+00,+52.03679E-09,-4.741631E-06
+5.425235E+00,+51.78938E-09,-5.188179E-06
+5.435025E+00,+50.53506E-09,-5.574008E-06
+5.445053E+00,+49.82085E-09,-5.805903E-06
+5.455067E+00,+50.10109E-09,-5.137034E-06
+5.465107E+00,+50.94620E-09,-4.386702E-06
+5.475111E+00,+51.44459E-09,-3.736105E-06
+5.485117E+00,+51.14000E-09,-3.744822E-06
+5.495144E+00,+50.67932E-09,-4.226179E-06
+5.505163E+00,+50.72138E-09,-4.601784E-06
+5.515182E+00,+50.49456E-09,-4.770546E-06
+5.525215E+00,+49.86036E-09,-4.371243E-06
+5.535239E+00,+49.31942E-09,-3.973933E-06
+5.545038E+00,+50.01915E-09,-4.628430E-06
+5.555055E+00,+51.71517E-09,-3.868933E-06
+5.565098E+00,+52.89596E-09,-3.391743E-06
+5.575150E+00,+53.27566E-09,-3.084030E-06
+5.585166E+00,+53.63957E-09,-3.032637E-06
+5.595186E+00,+54.58160E-09,-2.483120E-06
+5.605242E+00,+55.09470E-09,-2.361116E-06
+5.615024E+00,+55.03740E-09,-2.230415E-06
+5.625041E+00,+54.92453E-09,-1.564798E-06
+5.635072E+00,+55.23466E-09,-1.249218E-06
+5.645051E+00,+55.36229E-09,-1.577282E-06
+5.655076E+00,+54.64276E-09,-2.695074E-06
+5.665071E+00,+53.81415E-09,-3.614388E-06
+5.675095E+00,+52.31975E-09,-4.341278E-06
+5.685130E+00,+51.04195E-09,-4.131279E-06
+5.695130E+00,+48.65552E-09,-4.318199E-06
+5.705157E+00,+46.69622E-09,-4.119988E-06
+5.715196E+00,+45.58274E-09,-3.232794E-06
+5.725231E+00,+46.17518E-09,-3.166380E-06
+5.735039E+00,+47.21996E-09,-3.445359E-06
+5.745073E+00,+47.47948E-09,-3.550272E-06
+5.755086E+00,+47.92242E-09,-3.315258E-06
+5.765134E+00,+48.99057E-09,-3.746529E-06
+5.775127E+00,+50.18111E-09,-4.055958E-06
+5.785181E+00,+50.72884E-09,-4.452772E-06
+5.795246E+00,+50.73750E-09,-4.407464E-06
+5.805048E+00,+51.33411E-09,-4.498444E-06
+5.815065E+00,+53.37990E-09,-3.944540E-06
+5.825097E+00,+54.82741E-09,-4.013968E-06
+5.835118E+00,+55.31326E-09,-3.846903E-06
+5.845064E+00,+55.41673E-09,-3.390494E-06
+5.855099E+00,+55.98385E-09,-3.216076E-06
+5.865130E+00,+56.48497E-09,-2.920809E-06
+5.875163E+00,+56.34546E-09,-2.590790E-06
+5.885163E+00,+55.84850E-09,-2.203913E-06
+5.895182E+00,+55.65692E-09,-2.946844E-06
+5.905217E+00,+55.88658E-09,-3.271914E-06
+5.915215E+00,+55.72537E-09,-3.562861E-06
+5.925031E+00,+55.13823E-09,-4.074374E-06
+5.935069E+00,+54.24796E-09,-4.264899E-06
+5.945054E+00,+53.76587E-09,-4.386969E-06
+5.955089E+00,+51.84586E-09,-3.830023E-06
+5.965137E+00,+50.21130E-09,-3.626089E-06
+5.975142E+00,+48.04753E-09,-3.488951E-06
+5.985172E+00,+47.79287E-09,-4.107590E-06
+5.995153E+00,+48.25213E-09,-4.015656E-06
+6.005179E+00,+48.29838E-09,-3.595181E-06
+6.015209E+00,+47.92763E-09,-4.189301E-06
+6.025217E+00,+47.99692E-09,-4.680462E-06
+6.035031E+00,+49.05607E-09,-4.878665E-06
+6.045065E+00,+49.84073E-09,-4.853077E-06
+6.055064E+00,+49.92553E-09,-4.161339E-06
+6.065093E+00,+49.72136E-09,-4.035635E-06
+6.075091E+00,+49.70677E-09,-4.494992E-06
+6.085112E+00,+49.45788E-09,-5.044785E-06
+6.095140E+00,+48.59234E-09,-4.234076E-06
+6.105138E+00,+48.12754E-09,-4.211121E-06
+6.115149E+00,+49.02588E-09,-4.536133E-06
+6.125196E+00,+51.24295E-09,-3.654518E-06
+6.135234E+00,+52.81160E-09,-3.052855E-06
+6.145167E+00,+53.13529E-09,-2.866726E-06
+6.155184E+00,+52.90403E-09,-3.384219E-06
+6.165215E+00,+52.68717E-09,-4.187689E-06
+6.175017E+00,+52.05192E-09,-4.614029E-06
+6.185244E+00,+51.21211E-09,-4.812975E-06
+6.195182E+00,+50.68558E-09,-4.893103E-06
+6.205206E+00,+51.45394E-09,-4.465962E-06
+6.215205E+00,+52.66594E-09,-2.981482E-06
+6.225220E+00,+53.05500E-09,-3.051434E-06
+6.235021E+00,+52.43407E-09,-4.103585E-06
+6.245154E+00,+51.77946E-09,-5.103474E-06
+6.255172E+00,+51.52690E-09,-5.582457E-06
+6.265203E+00,+51.30054E-09,-5.096445E-06
+6.275194E+00,+51.03690E-09,-4.502363E-06
+6.285231E+00,+51.71259E-09,-3.790713E-06
+6.295225E+00,+53.04083E-09,-3.652182E-06
+6.305244E+00,+54.93628E-09,-3.334399E-06
+6.315047E+00,+55.14684E-09,-3.046885E-06
+6.325049E+00,+54.57041E-09,-3.019896E-06
+6.335058E+00,+54.60149E-09,-2.842961E-06
+6.345092E+00,+55.76792E-09,-3.315344E-06
+6.355129E+00,+56.61283E-09,-2.823954E-06
+6.365150E+00,+57.10157E-09,-2.311840E-06
+6.375179E+00,+57.09540E-09,-1.753340E-06
+6.385195E+00,+56.89793E-09,-2.632256E-06
+6.395226E+00,+56.41111E-09,-3.441267E-06
+6.405205E+00,+54.83955E-09,-4.644613E-06
+6.415017E+00,+53.52824E-09,-5.185166E-06
+6.425050E+00,+52.83476E-09,-4.626265E-06
+6.435067E+00,+52.81150E-09,-3.940516E-06
+6.445084E+00,+52.46266E-09,-3.766518E-06
+6.455120E+00,+52.10450E-09,-4.376994E-06
+6.465103E+00,+52.56335E-09,-4.825602E-06
+6.475112E+00,+53.49574E-09,-4.940987E-06
+6.485148E+00,+54.15461E-09,-3.977566E-06
+6.495137E+00,+53.91427E-09,-3.659296E-06
+6.505167E+00,+53.42951E-09,-3.434487E-06
+6.515162E+00,+53.70260E-09,-3.075943E-06
+6.525175E+00,+54.12825E-09,-3.415289E-06
+6.535229E+00,+53.65072E-09,-3.812065E-06
+6.545033E+00,+52.48712E-09,-4.383517E-06
+6.555071E+00,+52.39834E-09,-4.507771E-06
+6.565107E+00,+53.06417E-09,-2.730284E-06
+6.575109E+00,+53.25163E-09,-2.185393E-06
+6.585144E+00,+52.70606E-09,-2.444067E-06
+6.595177E+00,+52.45280E-09,-3.261815E-06
+6.605173E+00,+52.87971E-09,-4.133130E-06
+6.615203E+00,+53.58457E-09,-3.763256E-06
+6.625205E+00,+53.77915E-09,-3.305169E-06
+6.635245E+00,+53.77199E-09,-3.113089E-06
+6.645047E+00,+54.53491E-09,-3.290644E-06
+6.655079E+00,+55.40728E-09,-3.914652E-06
+6.665084E+00,+55.72054E-09,-3.656512E-06
+6.675115E+00,+55.28182E-09,-3.356638E-06
+6.685138E+00,+55.22339E-09,-3.390522E-06
+6.695038E+00,+55.75693E-09,-3.829260E-06
+6.705068E+00,+55.65635E-09,-3.920269E-06
+6.715034E+00,+54.70857E-09,-4.352475E-06
+6.725092E+00,+53.19856E-09,-4.780293E-06
+6.735172E+00,+53.08208E-09,-3.411722E-06
+6.745195E+00,+53.76468E-09,-2.799769E-06
+6.755229E+00,+53.76824E-09,-3.103352E-06
+6.765227E+00,+52.97778E-09,-3.880387E-06
+6.775020E+00,+52.69812E-09,-4.181614E-06
+6.785052E+00,+53.34225E-09,-3.316870E-06
+6.795040E+00,+53.57281E-09,-3.309088E-06
+6.805069E+00,+53.25822E-09,-3.793926E-06
+6.815065E+00,+52.87844E-09,-4.712115E-06
+6.825083E+00,+52.55102E-09,-6.044503E-06
+6.835122E+00,+52.26921E-09,-5.762406E-06
+6.845118E+00,+50.99838E-09,-4.433184E-06
+6.855148E+00,+50.41225E-09,-3.858862E-06
+6.865180E+00,+50.67494E-09,-3.784886E-06
+6.875176E+00,+51.11537E-09,-3.860226E-06
+6.885201E+00,+51.49999E-09,-3.325034E-06
+6.895229E+00,+51.25231E-09,-3.447695E-06
+6.905224E+00,+50.99871E-09,-4.187908E-06
+6.915018E+00,+51.18162E-09,-4.520865E-06
+6.925017E+00,+51.14963E-09,-5.047541E-06
+6.935030E+00,+50.88242E-09,-5.377255E-06
+6.945063E+00,+50.66016E-09,-5.164004E-06
+6.955086E+00,+50.96603E-09,-4.901085E-06
+6.965094E+00,+51.90442E-09,-3.698922E-06
+6.975125E+00,+51.81103E-09,-3.186627E-06
+6.985163E+00,+51.12570E-09,-3.495217E-06
+6.995193E+00,+50.85626E-09,-3.779936E-06
+7.005223E+00,+51.58855E-09,-3.360625E-06
+7.015229E+00,+51.85305E-09,-2.890062E-06
+7.025028E+00,+52.03785E-09,-2.949152E-06
+7.035040E+00,+52.39581E-09,-3.065567E-06
+7.045056E+00,+54.23660E-09,-2.411709E-06
+7.055089E+00,+55.09230E-09,-2.342138E-06
+7.065083E+00,+55.04716E-09,-2.294893E-06
+7.075102E+00,+54.54349E-09,-2.915564E-06
+7.085129E+00,+54.59480E-09,-3.522549E-06
+7.095113E+00,+55.06336E-09,-3.966828E-06
+7.105128E+00,+55.43586E-09,-4.001036E-06
+7.115158E+00,+55.22060E-09,-3.422089E-06
+7.125140E+00,+54.96419E-09,-2.528630E-06
+7.135174E+00,+55.21851E-09,-2.324391E-06
+7.145174E+00,+55.22953E-09,-2.551498E-06
+7.155195E+00,+54.31324E-09,-2.808886E-06
+7.165223E+00,+52.53793E-09,-3.891154E-06
+7.175217E+00,+51.77691E-09,-4.648247E-06
+7.185243E+00,+50.83229E-09,-4.924422E-06
+7.195044E+00,+50.46363E-09,-4.832440E-06
+7.205041E+00,+50.12389E-09,-3.771782E-06
+7.215049E+00,+50.38150E-09,-4.053622E-06
+7.225072E+00,+51.57004E-09,-4.707937E-06
+7.235071E+00,+51.81700E-09,-4.591875E-06
+7.245115E+00,+51.44676E-09,-4.573145E-06
+7.255155E+00,+51.53244E-09,-4.517231E-06
+7.265161E+00,+52.82967E-09,-3.933153E-06
+7.275189E+00,+53.53262E-09,-3.408919E-06
+7.285230E+00,+54.03548E-09,-3.178501E-06
+7.295043E+00,+53.89784E-09,-3.098126E-06
+7.305095E+00,+53.88631E-09,-3.078309E-06
+7.315123E+00,+53.83771E-09,-3.025837E-06
+7.325127E+00,+52.42089E-09,-3.797140E-06
+7.335147E+00,+51.53861E-09,-3.640366E-06
+7.345154E+00,+50.65412E-09,-3.709727E-06
+7.355189E+00,+51.20447E-09,-3.440695E-06
+7.365183E+00,+52.87595E-09,-3.548985E-06
+7.375198E+00,+53.51657E-09,-3.466034E-06
+7.385226E+00,+54.15272E-09,-2.296830E-06
+7.395214E+00,+54.54257E-09,-1.858683E-06
+7.405236E+00,+54.69655E-09,-2.183304E-06
+7.415030E+00,+54.25730E-09,-2.569561E-06
+7.425026E+00,+52.33183E-09,-4.036618E-06
+7.435057E+00,+51.86694E-09,-4.155217E-06
+7.445052E+00,+52.29661E-09,-4.197064E-06
+7.455078E+00,+52.67038E-09,-3.823834E-06
+7.465108E+00,+52.57988E-09,-4.203205E-06
+7.475102E+00,+52.26522E-09,-4.775601E-06
+7.485125E+00,+52.08654E-09,-4.987126E-06
+7.495155E+00,+51.82439E-09,-4.945946E-06
+7.505145E+00,+50.45586E-09,-4.668617E-06
+7.515147E+00,+49.57677E-09,-4.381695E-06
+7.525172E+00,+49.47841E-09,-3.593607E-06
+7.535166E+00,+50.04041E-09,-3.739062E-06
+7.545194E+00,+50.90766E-09,-4.196329E-06
+7.555211E+00,+50.84997E-09,-3.691407E-06
+7.565208E+00,+51.01603E-09,-2.967320E-06
+7.575237E+00,+51.37094E-09,-3.449784E-06
+7.585023E+00,+52.02298E-09,-4.111023E-06
+7.595029E+00,+52.04269E-09,-4.029417E-06
+7.605054E+00,+51.98232E-09,-4.104576E-06
+7.615051E+00,+51.96047E-09,-4.328728E-06
+7.625079E+00,+51.85662E-09,-4.394903E-06
+7.635132E+00,+51.27664E-09,-4.932547E-06
+7.645167E+00,+49.97684E-09,-4.918461E-06
+7.655221E+00,+49.77696E-09,-4.248734E-06
+7.665026E+00,+50.44176E-09,-3.539782E-06
+7.675058E+00,+50.61736E-09,-4.200926E-06
+7.685093E+00,+49.66589E-09,-4.893447E-06
+7.695092E+00,+48.94197E-09,-5.249758E-06
+7.705117E+00,+49.17477E-09,-4.952584E-06
+7.715152E+00,+49.77920E-09,-4.805451E-06
+7.725181E+00,+50.35144E-09,-3.753929E-06
+7.735199E+00,+50.71041E-09,-3.341351E-06
+7.745226E+00,+51.68075E-09,-3.438530E-06
+7.755244E+00,+52.30300E-09,-3.830758E-06
+7.765040E+00,+52.02865E-09,-4.321976E-06
+7.775036E+00,+51.11225E-09,-4.274588E-06
+7.785066E+00,+49.58323E-09,-3.648443E-06
+7.795103E+00,+49.25751E-09,-4.018832E-06
+7.805101E+00,+49.02442E-09,-4.306870E-06
+7.815112E+00,+48.80314E-09,-5.275574E-06
+7.825140E+00,+49.18221E-09,-5.445567E-06
+7.835127E+00,+50.09872E-09,-4.912825E-06
+7.845159E+00,+52.23576E-09,-3.131972E-06
+7.855225E+00,+52.68575E-09,-3.126755E-06
+7.865026E+00,+52.26082E-09,-4.305325E-06
+7.875072E+00,+52.38615E-09,-4.105168E-06
+7.885115E+00,+53.36028E-09,-3.651800E-06
+7.895131E+00,+53.69154E-09,-3.743668E-06
+7.905185E+00,+52.79973E-09,-3.124733E-06
+7.915235E+00,+51.64427E-09,-3.443279E-06
+7.925024E+00,+50.43603E-09,-3.331623E-06
+7.935063E+00,+49.62258E-09,-3.722887E-06
+7.945025E+00,+48.76735E-09,-4.044476E-06
+7.955046E+00,+48.51049E-09,-4.259825E-06
+7.965079E+00,+49.39453E-09,-4.604245E-06
+7.975085E+00,+50.53457E-09,-4.237681E-06
+7.985121E+00,+50.89256E-09,-4.837513E-06
+7.995121E+00,+50.33680E-09,-5.289975E-06
+8.005138E+00,+50.00274E-09,-5.379687E-06
+8.015171E+00,+50.50786E-09,-5.359812E-06
+8.025182E+00,+51.00447E-09,-4.627009E-06
+8.035246E+00,+50.78407E-09,-3.833485E-06
+8.045074E+00,+50.24304E-09,-4.094458E-06
+8.055107E+00,+50.20036E-09,-5.316782E-06
+8.065147E+00,+50.83986E-09,-5.666848E-06
+8.075151E+00,+50.90044E-09,-5.484629E-06
+8.085187E+00,+50.46769E-09,-5.008879E-06
+8.095227E+00,+50.49148E-09,-4.951153E-06
+8.105234E+00,+51.10640E-09,-4.761258E-06
+8.115016E+00,+51.19568E-09,-4.845381E-06
+8.125050E+00,+50.82569E-09,-4.514561E-06
+8.135056E+00,+50.51330E-09,-4.017668E-06
+8.145086E+00,+50.66673E-09,-4.705925E-06
+8.155133E+00,+50.75781E-09,-4.599476E-06
+8.165129E+00,+50.42488E-09,-4.469338E-06
+8.175170E+00,+50.36768E-09,-4.628239E-06
+8.185190E+00,+51.69817E-09,-4.573651E-06
+8.195195E+00,+53.49957E-09,-4.239331E-06
+8.205222E+00,+55.14865E-09,-3.257904E-06
+8.215222E+00,+55.38747E-09,-2.994909E-06
+8.225242E+00,+55.40912E-09,-2.557821E-06
+8.235041E+00,+55.64975E-09,-2.716370E-06
+8.245061E+00,+55.68887E-09,-3.053246E-06
+8.255094E+00,+54.93341E-09,-3.056193E-06
+8.265129E+00,+53.27438E-09,-3.660813E-06
+8.275134E+00,+52.71031E-09,-4.358006E-06
+8.285164E+00,+52.11417E-09,-4.340706E-06
+8.295149E+00,+51.78871E-09,-4.671612E-06
+8.305169E+00,+50.90299E-09,-5.482941E-06
+8.315200E+00,+50.82772E-09,-4.967671E-06
+8.325200E+00,+51.55095E-09,-4.178181E-06
+8.335211E+00,+51.88382E-09,-3.514853E-06
+8.345016E+00,+51.53345E-09,-4.093447E-06
+8.355046E+00,+51.15640E-09,-4.397230E-06
+8.365021E+00,+51.32136E-09,-4.748802E-06
+8.375241E+00,+51.45155E-09,-5.247698E-06
+8.385224E+00,+50.58171E-09,-4.820834E-06
+8.395216E+00,+49.05327E-09,-4.324904E-06
+8.405168E+00,+47.65182E-09,-3.269577E-06
+8.415134E+00,+47.21463E-09,-3.055630E-06
+8.425161E+00,+46.86752E-09,-2.867375E-06
+8.435198E+00,+46.69477E-09,-3.188582E-06
+8.445218E+00,+47.35531E-09,-3.756113E-06
+8.455024E+00,+48.52060E-09,-4.608069E-06
+8.465017E+00,+49.60579E-09,-4.929008E-06
+8.475044E+00,+49.33642E-09,-4.646531E-06
+8.485083E+00,+48.72986E-09,-4.140501E-06
+8.495066E+00,+48.93004E-09,-3.748503E-06
+8.505100E+00,+49.56078E-09,-4.555292E-06
+8.515104E+00,+49.32910E-09,-4.271403E-06
+8.525126E+00,+48.09800E-09,-3.645106E-06
+8.535166E+00,+47.60015E-09,-3.205414E-06
+8.545168E+00,+47.10617E-09,-2.178383E-06
+8.555196E+00,+46.67736E-09,-1.643276E-06
+8.565227E+00,+45.10249E-09,-1.754856E-06
+8.575233E+00,+44.42245E-09,-2.643461E-06
+8.585044E+00,+44.97448E-09,-3.607731E-06
+8.595070E+00,+46.13054E-09,-3.979493E-06
+8.605082E+00,+47.41867E-09,-3.317366E-06
+8.615107E+00,+48.02054E-09,-3.401203E-06
+8.625127E+00,+48.88545E-09,-4.695854E-06
+8.635161E+00,+49.99150E-09,-4.812870E-06
+8.645193E+00,+50.69193E-09,-4.302197E-06
+8.655223E+00,+50.53868E-09,-3.777600E-06
+8.665235E+00,+50.69034E-09,-3.952370E-06
+8.675035E+00,+51.43983E-09,-3.963681E-06
+8.685057E+00,+52.25036E-09,-4.406300E-06
+8.695095E+00,+51.87900E-09,-4.582148E-06
+8.705124E+00,+50.46578E-09,-4.472771E-06
+8.715064E+00,+49.91286E-09,-4.621868E-06
+8.725084E+00,+50.09835E-09,-5.182019E-06
+8.735096E+00,+50.26916E-09,-5.631457E-06
+8.745115E+00,+50.25636E-09,-5.560475E-06
+8.755145E+00,+50.43258E-09,-5.876122E-06
+8.765132E+00,+50.69478E-09,-5.756741E-06
+8.775147E+00,+50.37020E-09,-5.831061E-06
+8.785207E+00,+48.80402E-09,-4.569521E-06
+8.795229E+00,+48.08981E-09,-4.110747E-06
+8.805021E+00,+48.88552E-09,-4.258156E-06
+8.815233E+00,+49.88952E-09,-4.771958E-06
+8.825191E+00,+51.31552E-09,-4.952822E-06
+8.835186E+00,+51.73225E-09,-4.545288E-06
+8.845147E+00,+52.43924E-09,-4.074335E-06
+8.855126E+00,+52.95444E-09,-3.353186E-06
+8.865110E+00,+52.93291E-09,-3.320599E-06
+8.875068E+00,+52.39603E-09,-4.118881E-06
+8.885046E+00,+51.70096E-09,-4.546805E-06
+8.895029E+00,+51.84213E-09,-4.622231E-06
+8.905215E+00,+52.42041E-09,-4.176713E-06
+8.915202E+00,+52.49530E-09,-4.428311E-06
+8.925204E+00,+52.53397E-09,-5.236826E-06
+8.935028E+00,+53.22678E-09,-5.613900E-06
+8.945049E+00,+54.77625E-09,-5.660821E-06
+8.955058E+00,+55.22367E-09,-4.948559E-06
+8.965065E+00,+54.77467E-09,-3.573323E-06
+8.975095E+00,+54.60979E-09,-2.969294E-06
+8.985111E+00,+55.04862E-09,-3.791027E-06
+8.995114E+00,+55.42487E-09,-4.169169E-06
+9.005139E+00,+55.46044E-09,-4.006939E-06
+9.015137E+00,+55.24412E-09,-3.367863E-06
+9.025168E+00,+54.95974E-09,-3.222466E-06
+9.035178E+00,+54.78383E-09,-3.318024E-06
+9.045195E+00,+53.32801E-09,-3.633175E-06
+9.055232E+00,+52.49354E-09,-4.031373E-06
+9.065198E+00,+52.13771E-09,-4.583435E-06
+9.075201E+00,+52.50963E-09,-4.759198E-06
+9.085228E+00,+53.13038E-09,-3.891211E-06
+9.095208E+00,+53.01672E-09,-4.070339E-06
+9.105216E+00,+53.16287E-09,-4.479637E-06
+9.115241E+00,+53.89080E-09,-4.517212E-06
+9.125216E+00,+54.98044E-09,-3.931828E-06
+9.135245E+00,+54.64433E-09,-3.460617E-06
+9.145246E+00,+53.39760E-09,-4.125100E-06
+9.155035E+00,+52.73016E-09,-4.358492E-06
+9.165068E+00,+51.94960E-09,-4.523297E-06
+9.175070E+00,+51.56308E-09,-4.026976E-06
+9.185096E+00,+50.28146E-09,-3.794613E-06
+9.195127E+00,+50.33642E-09,-4.120846E-06
+9.205127E+00,+51.61971E-09,-3.657675E-06
+9.215130E+00,+52.39968E-09,-3.841639E-06
+9.225155E+00,+52.60275E-09,-4.273224E-06
+9.235154E+00,+52.44904E-09,-4.338885E-06
+9.245179E+00,+52.77834E-09,-4.715920E-06
+9.255196E+00,+52.93861E-09,-4.854832E-06
+9.265200E+00,+51.67425E-09,-5.291777E-06
+9.275227E+00,+50.52104E-09,-5.275956E-06
+9.285244E+00,+48.30626E-09,-4.086209E-06
+9.295023E+00,+47.79385E-09,-3.518210E-06
+9.305053E+00,+46.93527E-09,-3.055506E-06
+9.315054E+00,+46.74880E-09,-3.296414E-06
+9.325084E+00,+47.55137E-09,-3.141318E-06
+9.335128E+00,+48.69291E-09,-3.172636E-06
+9.345136E+00,+51.88655E-09,-2.860976E-06
+9.355195E+00,+52.71255E-09,-2.544289E-06
+9.365198E+00,+53.05347E-09,-2.559223E-06
+9.375191E+00,+53.37043E-09,-2.870760E-06
+9.385184E+00,+53.59292E-09,-3.953009E-06
+9.395138E+00,+53.00623E-09,-4.275389E-06
+9.405110E+00,+49.67564E-09,-4.011040E-06
+9.415093E+00,+48.19992E-09,-3.928175E-06
+9.425087E+00,+47.26724E-09,-3.972702E-06
+9.435133E+00,+47.47321E-09,-4.131222E-06
+9.445152E+00,+47.77803E-09,-4.262047E-06
+9.455186E+00,+47.84014E-09,-4.555474E-06
+9.465215E+00,+48.72375E-09,-5.182209E-06
+9.475214E+00,+49.56865E-09,-5.137348E-06
+9.485242E+00,+50.20206E-09,-5.162392E-06
+9.495046E+00,+50.25685E-09,-5.344163E-06
+9.505048E+00,+50.75821E-09,-5.059509E-06
+9.515054E+00,+51.33088E-09,-5.004149E-06
+9.525079E+00,+51.38079E-09,-4.585762E-06
+9.535094E+00,+50.71085E-09,-4.210263E-06
+9.545145E+00,+49.15482E-09,-3.893338E-06
+9.555174E+00,+49.08222E-09,-3.677426E-06
+9.565183E+00,+49.63901E-09,-3.965511E-06
+9.575209E+00,+49.77599E-09,-4.409828E-06
+9.585245E+00,+49.79158E-09,-5.047970E-06
+9.595048E+00,+50.21737E-09,-5.435992E-06
+9.605083E+00,+52.35113E-09,-4.688035E-06
+9.615116E+00,+52.98136E-09,-4.218865E-06
+9.625136E+00,+52.35902E-09,-4.106579E-06
+9.635165E+00,+51.76880E-09,-4.022646E-06
+9.645169E+00,+50.73894E-09,-4.197092E-06
+9.655232E+00,+50.25957E-09,-3.738966E-06
+9.665048E+00,+48.74083E-09,-3.847370E-06
+9.675080E+00,+47.87882E-09,-3.538523E-06
+9.685116E+00,+47.41876E-09,-4.296704E-06
+9.695109E+00,+47.64606E-09,-5.243750E-06
+9.705135E+00,+47.48023E-09,-6.158085E-06
+9.715178E+00,+47.09667E-09,-5.806618E-06
+9.725205E+00,+46.84888E-09,-5.173302E-06
+9.735224E+00,+47.22110E-09,-4.901095E-06
+9.745024E+00,+47.42748E-09,-4.710570E-06
+9.755042E+00,+47.01521E-09,-4.036589E-06
+9.765076E+00,+46.61680E-09,-2.807093E-06
+9.775083E+00,+46.97750E-09,-2.773867E-06
+9.785108E+00,+48.44310E-09,-3.654394E-06
+9.795135E+00,+48.56419E-09,-3.681250E-06
+9.805127E+00,+47.98279E-09,-4.363928E-06
+9.815128E+00,+48.10651E-09,-4.722748E-06
+9.825161E+00,+49.50268E-09,-5.209857E-06
+9.835169E+00,+50.10682E-09,-4.460793E-06
+9.845199E+00,+50.14228E-09,-4.207459E-06
+9.855033E+00,+49.88395E-09,-4.388609E-06
+9.865068E+00,+49.95402E-09,-4.787751E-06
+9.875100E+00,+50.12715E-09,-4.602795E-06
+9.885149E+00,+50.06055E-09,-4.206686E-06
+9.895185E+00,+49.91442E-09,-3.832808E-06
+9.905214E+00,+50.26831E-09,-4.073038E-06
+9.915222E+00,+50.55411E-09,-4.386864E-06
+9.925035E+00,+50.04849E-09,-4.186812E-06
+9.935089E+00,+49.21166E-09,-3.881073E-06
+9.945098E+00,+48.88266E-09,-5.036583E-06
+9.955138E+00,+49.76728E-09,-4.594250E-06
+9.965167E+00,+51.62035E-09,-4.043789E-06
+9.975167E+00,+52.39414E-09,-3.970738E-06
+9.985204E+00,+53.37895E-09,-3.781805E-06
+9.995195E+00,+53.93606E-09,-4.032155E-06

MicroMag 2900/3900 Data File ends
