# Supplementary material for: Magnetic signatures of a creosote oil contaminated site: case study in São Paulo, Brazil
Source: Sci Rep. 2022 Dec 17;12:21853. doi: 10.1038/s41598-022-23493-2 (PMC9759522; doi:10.1038/s41598-022-23493-2)
Supplement: Supplementary file 3 — Supplementary Information 3. [file 41598_2022_23493_MOESM3_ESM.zip › moment_vs_time/SD23/2_7/nm1xxx/2_7.008]

MicroMag 2900/3900 Data File (Series 0016.002)
Moment vs. time

INSTRUMENT
Configuration                   VSM
Temperature control             None
Hardware version                0004
Software version                01/29/2013
Units of measure                Hybrid SI
Temperature in                  Celsius

SAMPLE
Mass                            N/A
Volume                          N/A
Demagnetizing factor            N/A

SETTINGS
Field range                    +100.0000E-03
Field command                   0.000000E+00
Moment range                   +20.00000E-06
Averaging time                 +11.84251E-03
Temperature (command)           N/A
Tmprtr difference correction    No
Orientation                     0.000000E+00
Vibration amplitude             1.0
Calibration factor             +4.401063E+00
Operating frequency            +83.00000E+00

MEASUREMENT
Description                    "SD34_2_7"
Field (measured)               +115.2479E-06
Temperature (measured)          N/A
Averages (completed)            N/A
Moment at conditioning field   +1.228525E-06
Measured on                     08/28/2020  09:48
Elapsed time                   +22.63018E+00

PROCESSING
Background subtraction          No
Delta-m processing              N/A
Demagnetizing factor            No
Normalization                   No
Normalization factor            N/A
Offset (field)                  No
Offset (moment)                 No
Pole saturation                 No
Slope correction                No

VIEWPORT
Left                            0.000000E+00
Right                          +10.00000E+00
Bottom                         -20.00000E-06
Top                            +20.00000E-06
Show X-axis?                    Yes
Show Y-axis?                    Yes

SCRIPT
Averaging time                 +10.00000E-03
Initial (conditioning) field   +80.00000E-03
Final (measuring) field         0.000000E+00
Pause at initial field         +10.00000E+00
Field slew rate limit          +10.00000E+03
Field slew time limit          +100.0000E-03
Slope correction                0.000000E+00
Timebase                       +10.00000E+00
Number of segments              1
Number of data                  1000

Segment   Averaging                                                            Final 
 Number      Time        Initial      Increment       Final         Pause      Index 
             (s)           (s)           (s)           (s)           (s)     
0000001,+10.00000E-03, 0.000000E+00,+10.00000E-03,+10.00000E+00,+10.00000E+00,0001000

                                         
     Time         Moment        Field    
     (s)          (Am�)          (T)     
+5.104625E-03,+913.1373E-09,+58.40395E-03
+15.11228E-03,+537.7531E-09,+32.57570E-03
+25.21450E-03,+300.0847E-09,+16.19849E-03
+35.23736E-03,+171.4280E-09,+7.324388E-03
+45.23567E-03,+113.7081E-09,+3.329146E-03
+55.20630E-03,+87.05074E-09,+1.442315E-03
+65.18317E-03,+76.83940E-09,+652.7432E-06
+75.16993E-03,+72.37182E-09,+289.2798E-06
+85.13323E-03,+70.17930E-09,+159.6994E-06
+95.12824E-03,+68.21157E-09,+86.47149E-06
+105.0707E-03,+68.16071E-09,+63.03734E-06
+115.0165E-03,+69.74938E-09,+44.79988E-06
+125.2379E-03,+71.13561E-09,+38.02206E-06
+135.2047E-03,+72.12100E-09,+33.18857E-06
+145.1925E-03,+72.65078E-09,+29.81601E-06
+155.1808E-03,+73.15360E-09,+26.33766E-06
+165.1402E-03,+73.00591E-09,+24.38912E-06
+175.1215E-03,+71.55994E-09,+21.66448E-06
+185.0785E-03,+70.40149E-09,+20.34541E-06
+195.0554E-03,+69.36618E-09,+18.86000E-06
+205.0325E-03,+69.27203E-09,+18.11141E-06
+215.2214E-03,+68.67677E-09,+17.50503E-06
+225.1898E-03,+67.87288E-09,+16.95972E-06
+235.1777E-03,+67.18490E-09,+15.98771E-06
+245.1849E-03,+67.28292E-09,+15.63138E-06
+255.2025E-03,+67.50522E-09,+14.76368E-06
+265.1905E-03,+67.25745E-09,+14.41206E-06
+275.1437E-03,+66.57191E-09,+14.12785E-06
+285.1304E-03,+66.37116E-09,+13.96230E-06
+295.1022E-03,+66.31577E-09,+13.99822E-06
+305.0630E-03,+65.86198E-09,+14.06974E-06
+315.0492E-03,+65.40590E-09,+13.52039E-06
+325.2366E-03,+65.89143E-09,+12.90776E-06
+335.2047E-03,+67.08795E-09,+11.24870E-06
+345.1891E-03,+67.77708E-09,+10.86216E-06
+355.1340E-03,+67.92991E-09,+10.79212E-06
+365.1107E-03,+67.65310E-09,+11.08059E-06
+375.0984E-03,+67.65109E-09,+11.31205E-06
+385.0526E-03,+67.50620E-09,+10.61754E-06
+395.0377E-03,+66.61900E-09,+9.745704E-06
+405.2159E-03,+65.86105E-09,+10.20936E-06
+415.1857E-03,+65.11686E-09,+9.993048E-06
+425.1673E-03,+64.71614E-09,+9.813195E-06
+435.1268E-03,+63.65438E-09,+9.025222E-06
+445.1151E-03,+63.06759E-09,+8.579188E-06
+455.1028E-03,+63.43307E-09,+8.764172E-06
+465.0603E-03,+64.44341E-09,+8.887206E-06
+475.2321E-03,+65.76627E-09,+7.846261E-06
+485.2222E-03,+66.02062E-09,+7.598582E-06
+495.2185E-03,+66.30068E-09,+7.274304E-06
+505.2074E-03,+66.71585E-09,+6.509543E-06
+515.1684E-03,+66.75211E-09,+6.614199E-06
+525.1348E-03,+65.99072E-09,+6.522055E-06
+535.1158E-03,+64.63575E-09,+6.974183E-06
+545.0768E-03,+64.37061E-09,+6.880866E-06
+555.2174E-03,+65.43794E-09,+6.235047E-06
+565.2154E-03,+66.37372E-09,+6.059390E-06
+575.2023E-03,+67.14207E-09,+5.738983E-06
+585.2162E-03,+67.99954E-09,+5.354376E-06
+595.2135E-03,+69.63636E-09,+4.673233E-06
+605.1716E-03,+70.09764E-09,+3.945427E-06
+615.1560E-03,+68.81284E-09,+3.522310E-06
+625.1067E-03,+67.54489E-09,+3.774853E-06
+635.0703E-03,+66.10470E-09,+3.746386E-06
+645.0512E-03,+65.80549E-09,+3.716927E-06
+655.1864E-03,+65.03044E-09,+3.880015E-06
+665.1657E-03,+64.22853E-09,+3.208418E-06
+675.1512E-03,+63.48698E-09,+3.052759E-06
+685.1057E-03,+63.56967E-09,+3.586865E-06
+695.0930E-03,+63.74899E-09,+4.270621E-06
+705.0629E-03,+63.50117E-09,+4.000130E-06
+715.2030E-03,+63.19916E-09,+4.376240E-06
+725.1854E-03,+63.55172E-09,+4.400873E-06
+735.1546E-03,+64.51741E-09,+3.291731E-06
+745.1127E-03,+64.60388E-09,+2.881823E-06
+755.1054E-03,+64.30276E-09,+2.868462E-06
+765.1253E-03,+64.03718E-09,+3.138495E-06
+775.1275E-03,+63.51283E-09,+2.947493E-06
+785.1547E-03,+62.86594E-09,+2.612610E-06
+795.1730E-03,+61.61471E-09,+1.635628E-06
+805.1990E-03,+61.37066E-09,+911.6937E-09
+815.1993E-03,+62.08496E-09,+838.0414E-09
+825.2084E-03,+62.80042E-09,+634.6417E-09
+835.2430E-03,+62.76345E-09,+510.2349E-09
+845.0205E-03,+62.34498E-09,+631.4182E-09
+855.0367E-03,+62.67917E-09,+1.026135E-06
+865.0658E-03,+63.45363E-09,+1.110926E-06
+875.0537E-03,+64.17624E-09,+920.3339E-09
+885.0683E-03,+63.77352E-09,+613.8993E-09
+895.1012E-03,+62.99265E-09,+386.2382E-09
+905.0961E-03,+62.82254E-09,+500.1927E-09
+915.1283E-03,+62.70047E-09,+455.6275E-09
+925.1156E-03,+62.54583E-09,+427.9900E-09
+935.0712E-03,+63.10704E-09,+93.98461E-09
+945.0616E-03,+64.17381E-09,+99.67805E-09
+955.0231E-03,+66.12146E-09,-895.8531E-09
+965.2401E-03,+66.76706E-09,-1.077519E-06
+975.2207E-03,+66.97571E-09,-525.1885E-09
+985.1723E-03,+67.09976E-09,-502.4625E-09
+995.1562E-03,+67.52772E-09,-19.20700E-09
+1.005152E+00,+67.39977E-09,+41.43715E-09
+1.015122E+00,+66.70435E-09,-73.59505E-09
+1.025106E+00,+66.55679E-09,-516.4528E-09
+1.035068E+00,+66.84624E-09,-1.687288E-06
+1.045066E+00,+66.60155E-09,-1.617918E-06
+1.055052E+00,+65.34240E-09,-1.091166E-06
+1.065018E+00,+64.54848E-09,-917.9593E-09
+1.075212E+00,+64.89443E-09,-2.794647E-06
+1.085213E+00,+65.89851E-09,-3.016406E-06
+1.095215E+00,+66.88055E-09,-3.069897E-06
+1.105185E+00,+67.06087E-09,-2.589359E-06
+1.115167E+00,+67.05124E-09,-1.473684E-06
+1.125124E+00,+67.29569E-09,-1.338444E-06
+1.135122E+00,+67.19306E-09,-1.586838E-06
+1.145117E+00,+66.71056E-09,-1.481743E-06
+1.155085E+00,+65.67863E-09,-1.339064E-06
+1.165065E+00,+65.49455E-09,-1.513376E-06
+1.175246E+00,+64.85459E-09,-2.694703E-06
+1.185222E+00,+63.77105E-09,-3.395443E-06
+1.195207E+00,+61.35844E-09,-2.853546E-06
+1.205156E+00,+60.79623E-09,-2.781268E-06
+1.215128E+00,+60.71060E-09,-3.573513E-06
+1.225112E+00,+60.66676E-09,-3.806229E-06
+1.235080E+00,+59.94919E-09,-4.223586E-06
+1.245112E+00,+59.74162E-09,-3.467503E-06
+1.255059E+00,+60.58896E-09,-3.150129E-06
+1.265037E+00,+61.67394E-09,-2.816744E-06
+1.275023E+00,+62.95897E-09,-2.423992E-06
+1.285208E+00,+63.27797E-09,-2.406807E-06
+1.295198E+00,+64.04717E-09,-1.958971E-06
+1.305193E+00,+64.70253E-09,-2.258930E-06
+1.315141E+00,+64.92683E-09,-2.425890E-06
+1.325102E+00,+64.61664E-09,-2.868958E-06
+1.335084E+00,+64.59280E-09,-3.429165E-06
+1.345048E+00,+65.17206E-09,-2.738905E-06
+1.355068E+00,+65.22080E-09,-2.203131E-06
+1.365132E+00,+64.52733E-09,-1.972837E-06
+1.375160E+00,+63.15530E-09,-3.185663E-06
+1.385191E+00,+63.33232E-09,-3.634758E-06
+1.395231E+00,+64.62023E-09,-4.008617E-06
+1.405028E+00,+65.06946E-09,-3.980837E-06
+1.415061E+00,+64.52471E-09,-3.008595E-06
+1.425064E+00,+64.29534E-09,-2.681904E-06
+1.435094E+00,+64.27742E-09,-1.960039E-06
+1.445096E+00,+64.28780E-09,-1.465655E-06
+1.455114E+00,+63.90904E-09,-845.8233E-09
+1.465151E+00,+63.71739E-09,-1.219120E-06
+1.475141E+00,+63.57880E-09,-3.017311E-06
+1.485154E+00,+63.41936E-09,-3.633299E-06
+1.495179E+00,+62.51761E-09,-4.242067E-06
+1.505166E+00,+62.26964E-09,-4.147626E-06
+1.515193E+00,+63.08566E-09,-3.793879E-06
+1.525228E+00,+63.88120E-09,-3.979054E-06
+1.535239E+00,+65.12454E-09,-4.135695E-06
+1.545033E+00,+65.23414E-09,-3.821898E-06
+1.555029E+00,+65.31857E-09,-3.341923E-06
+1.565057E+00,+65.53457E-09,-2.998095E-06
+1.575096E+00,+65.12619E-09,-3.065443E-06
+1.585050E+00,+64.40867E-09,-3.520699E-06
+1.595069E+00,+63.04965E-09,-3.982506E-06
+1.605105E+00,+63.40760E-09,-4.391241E-06
+1.615107E+00,+64.92682E-09,-4.609614E-06
+1.625119E+00,+65.01587E-09,-4.401207E-06
+1.635149E+00,+63.53156E-09,-4.305048E-06
+1.645148E+00,+62.79353E-09,-4.886007E-06
+1.655205E+00,+62.53215E-09,-5.141602E-06
+1.665023E+00,+62.66405E-09,-4.595404E-06
+1.675048E+00,+62.76253E-09,-4.475174E-06
+1.685082E+00,+62.73982E-09,-4.465619E-06
+1.695090E+00,+63.31048E-09,-4.355059E-06
+1.705108E+00,+63.55436E-09,-4.022866E-06
+1.715140E+00,+62.98511E-09,-4.098692E-06
+1.725148E+00,+62.51963E-09,-4.557772E-06
+1.735166E+00,+62.49497E-09,-5.042563E-06
+1.745200E+00,+62.98264E-09,-4.756394E-06
+1.755203E+00,+63.47840E-09,-3.785773E-06
+1.765236E+00,+62.88290E-09,-4.215222E-06
+1.775229E+00,+60.87485E-09,-4.253331E-06
+1.785241E+00,+60.46572E-09,-4.335766E-06
+1.795016E+00,+60.53401E-09,-5.779686E-06
+1.805221E+00,+60.63249E-09,-5.722904E-06
+1.815243E+00,+61.01885E-09,-6.143628E-06
+1.825046E+00,+61.41543E-09,-5.516281E-06
+1.835048E+00,+62.62898E-09,-3.953524E-06
+1.845054E+00,+62.90863E-09,-3.625908E-06
+1.855084E+00,+62.82101E-09,-4.412985E-06
+1.865107E+00,+62.86268E-09,-4.597979E-06
+1.875138E+00,+63.46719E-09,-4.197254E-06
+1.885020E+00,+63.50243E-09,-3.707705E-06
+1.895036E+00,+61.96893E-09,-4.493485E-06
+1.905069E+00,+61.53091E-09,-4.852791E-06
+1.915060E+00,+61.91180E-09,-5.509386E-06
+1.925096E+00,+62.44951E-09,-4.855414E-06
+1.935132E+00,+62.59946E-09,-4.953004E-06
+1.945136E+00,+62.38277E-09,-5.267029E-06
+1.955155E+00,+62.19911E-09,-5.386639E-06
+1.965193E+00,+62.40626E-09,-5.062066E-06
+1.975182E+00,+62.86444E-09,-5.298081E-06
+1.985215E+00,+62.63999E-09,-5.740061E-06
+1.995230E+00,+62.24585E-09,-6.457940E-06
+2.005231E+00,+62.17206E-09,-6.639224E-06
+2.015031E+00,+61.64394E-09,-6.253472E-06
+2.025033E+00,+60.94591E-09,-5.787983E-06
+2.035048E+00,+59.24215E-09,-5.798503E-06
+2.045080E+00,+59.01242E-09,-5.720711E-06
+2.055084E+00,+60.11966E-09,-5.505934E-06
+2.065143E+00,+61.15659E-09,-5.162364E-06
+2.075172E+00,+62.78306E-09,-4.522839E-06
+2.085191E+00,+63.74314E-09,-5.115777E-06
+2.095220E+00,+65.21698E-09,-5.760117E-06
+2.105206E+00,+65.58643E-09,-5.630084E-06
+2.115225E+00,+64.87893E-09,-4.935923E-06
+2.125022E+00,+64.33720E-09,-4.610758E-06
+2.135017E+00,+64.47372E-09,-4.739199E-06
+2.145024E+00,+64.80373E-09,-4.645071E-06
+2.155054E+00,+64.56890E-09,-4.949484E-06
+2.165073E+00,+64.07241E-09,-5.460864E-06
+2.175101E+00,+63.00749E-09,-5.149689E-06
+2.185039E+00,+62.66302E-09,-4.963103E-06
+2.195059E+00,+61.67163E-09,-4.907608E-06
+2.205089E+00,+61.04975E-09,-5.029927E-06
+2.215088E+00,+60.11844E-09,-5.078115E-06
+2.225090E+00,+60.05389E-09,-5.295363E-06
+2.235117E+00,+59.80757E-09,-5.372973E-06
+2.245168E+00,+59.46539E-09,-4.879294E-06
+2.255225E+00,+58.74344E-09,-5.368681E-06
+2.265043E+00,+58.85956E-09,-5.608626E-06
+2.275062E+00,+59.63373E-09,-6.193409E-06
+2.285085E+00,+59.77591E-09,-6.676446E-06
+2.295076E+00,+59.65477E-09,-6.404705E-06
+2.305044E+00,+59.77032E-09,-6.333914E-06
+2.315033E+00,+60.43570E-09,-6.640520E-06
+2.325237E+00,+60.36851E-09,-6.557675E-06
+2.335209E+00,+59.67616E-09,-6.575910E-06
+2.345189E+00,+59.66040E-09,-6.584626E-06
+2.355114E+00,+61.20568E-09,-7.110100E-06
+2.365096E+00,+62.73934E-09,-6.619759E-06
+2.375089E+00,+64.82124E-09,-5.102730E-06
+2.385054E+00,+65.55188E-09,-4.605704E-06
+2.395040E+00,+66.95993E-09,-5.820532E-06
+2.405214E+00,+67.37631E-09,-6.272002E-06
+2.415185E+00,+66.98737E-09,-6.678058E-06
+2.425170E+00,+66.11978E-09,-6.416874E-06
+2.435123E+00,+64.61270E-09,-5.105362E-06
+2.445089E+00,+64.41093E-09,-4.569006E-06
+2.455085E+00,+64.76243E-09,-5.002976E-06
+2.465074E+00,+64.72521E-09,-5.068360E-06
+2.475019E+00,+64.73788E-09,-4.580794E-06
+2.485231E+00,+65.09819E-09,-4.705830E-06
+2.495206E+00,+65.84468E-09,-5.085840E-06
+2.505196E+00,+65.69768E-09,-5.117979E-06
+2.515159E+00,+64.23345E-09,-5.370980E-06
+2.525133E+00,+63.33784E-09,-5.502864E-06
+2.535136E+00,+62.89502E-09,-6.497365E-06
+2.545127E+00,+62.75094E-09,-6.397477E-06
+2.555101E+00,+61.98507E-09,-6.429444E-06
+2.565074E+00,+61.55738E-09,-6.045838E-06
+2.575015E+00,+62.07136E-09,-5.789233E-06
+2.585214E+00,+63.21372E-09,-5.960875E-06
+2.595198E+00,+64.38287E-09,-5.962430E-06
+2.605141E+00,+64.81803E-09,-5.806762E-06
+2.615159E+00,+65.81451E-09,-6.120491E-06
+2.625159E+00,+66.55229E-09,-5.617238E-06
+2.635171E+00,+66.71250E-09,-5.563269E-06
+2.645203E+00,+65.98538E-09,-5.397024E-06
+2.655162E+00,+64.62848E-09,-5.119868E-06
+2.665194E+00,+64.33339E-09,-5.051108E-06
+2.675232E+00,+64.52648E-09,-5.491305E-06
+2.685243E+00,+64.39072E-09,-5.638657E-06
+2.695034E+00,+63.43907E-09,-5.976735E-06
+2.705070E+00,+63.17821E-09,-6.408644E-06
+2.715076E+00,+63.53607E-09,-7.057115E-06
+2.725105E+00,+63.38982E-09,-6.714812E-06
+2.735105E+00,+62.57414E-09,-6.142693E-06
+2.745132E+00,+61.66418E-09,-6.170645E-06
+2.755159E+00,+61.12368E-09,-6.789466E-06
+2.765155E+00,+60.79984E-09,-7.217427E-06
+2.775165E+00,+60.43420E-09,-6.185008E-06
+2.785193E+00,+60.84714E-09,-6.415320E-06
+2.795197E+00,+62.51205E-09,-6.029416E-06
+2.805184E+00,+64.33783E-09,-6.424780E-06
+2.815140E+00,+65.43576E-09,-7.055503E-06
+2.825112E+00,+65.68504E-09,-6.774722E-06
+2.835099E+00,+66.03032E-09,-6.264210E-06
+2.845066E+00,+66.64990E-09,-5.433312E-06
+2.855038E+00,+66.15392E-09,-5.048313E-06
+2.865024E+00,+64.29561E-09,-5.560074E-06
+2.875244E+00,+62.22396E-09,-5.777284E-06
+2.885026E+00,+61.37564E-09,-5.818635E-06
+2.895017E+00,+61.61615E-09,-6.111336E-06
+2.905190E+00,+62.22233E-09,-5.962048E-06
+2.915184E+00,+63.38782E-09,-5.777474E-06
+2.925123E+00,+64.61996E-09,-6.151534E-06
+2.935152E+00,+66.44307E-09,-5.790253E-06
+2.945189E+00,+66.81002E-09,-5.661383E-06
+2.955052E+00,+66.00777E-09,-5.195637E-06
+2.965062E+00,+65.23851E-09,-4.736920E-06
+2.975088E+00,+64.92704E-09,-4.260722E-06
+2.985074E+00,+64.97071E-09,-4.649716E-06
+2.995101E+00,+64.18343E-09,-4.639940E-06
+3.005132E+00,+63.13024E-09,-5.557709E-06
+3.017394E+00,+62.11847E-09,-6.801005E-06
+3.025770E+00,+61.33562E-09,-6.483469E-06
+3.035104E+00,+59.61990E-09,-6.695042E-06
+3.045131E+00,+59.45139E-09,-6.763983E-06
+3.055166E+00,+58.83863E-09,-7.425566E-06
+3.065414E+00,+58.86783E-09,-7.348681E-06
+3.075151E+00,+58.42674E-09,-6.715632E-06
+3.085182E+00,+58.16845E-09,-6.589699E-06
+3.095204E+00,+56.05582E-09,-5.329209E-06
+3.105222E+00,+56.02847E-09,-5.453711E-06
+3.115022E+00,+57.32061E-09,-5.919380E-06
+3.125028E+00,+57.41913E-09,-5.932761E-06
+3.135057E+00,+57.36803E-09,-6.043397E-06
+3.145060E+00,+57.36557E-09,-5.957747E-06
+3.155073E+00,+57.86993E-09,-5.594722E-06
+3.165103E+00,+57.90393E-09,-5.611239E-06
+3.175071E+00,+57.34433E-09,-6.215916E-06
+3.185052E+00,+57.29749E-09,-6.232949E-06
+3.195080E+00,+58.09661E-09,-5.933190E-06
+3.205079E+00,+58.16907E-09,-5.972157E-06
+3.215101E+00,+59.34403E-09,-6.871577E-06
+3.225139E+00,+59.43143E-09,-6.898881E-06
+3.235141E+00,+62.13138E-09,-6.633902E-06
+3.245169E+00,+62.58887E-09,-6.233731E-06
+3.255177E+00,+64.34404E-09,-5.159436E-06
+3.265201E+00,+64.30968E-09,-4.867096E-06
+3.275234E+00,+64.56403E-09,-5.697184E-06
+3.285222E+00,+64.73296E-09,-5.801926E-06
+3.295241E+00,+66.06037E-09,-6.443062E-06
+3.305039E+00,+66.10656E-09,-6.444836E-06
+3.315035E+00,+66.02770E-09,-6.365176E-06
+3.325037E+00,+66.07825E-09,-6.460401E-06
+3.335067E+00,+65.80393E-09,-6.475974E-06
+3.345069E+00,+65.67335E-09,-6.407719E-06
+3.355095E+00,+62.31522E-09,-7.089911E-06
+3.365324E+00,+62.15173E-09,-7.130061E-06
+3.375076E+00,+59.81910E-09,-6.742611E-06
+3.385099E+00,+59.66118E-09,-6.661339E-06
+3.395105E+00,+58.88646E-09,-6.446248E-06
+3.405119E+00,+59.06637E-09,-6.463481E-06
+3.415126E+00,+62.02067E-09,-6.629639E-06
+3.425108E+00,+62.29954E-09,-6.633940E-06
+3.435105E+00,+64.58275E-09,-6.889391E-06
+3.445321E+00,+64.63350E-09,-6.922179E-06
+3.455068E+00,+66.41498E-09,-7.299843E-06
+3.465058E+00,+66.62918E-09,-7.260390E-06
+3.475227E+00,+67.43638E-09,-6.786614E-06
+3.485196E+00,+67.38995E-09,-6.757012E-06
+3.495192E+00,+67.61980E-09,-6.699238E-06
+3.505405E+00,+67.70290E-09,-6.641980E-06
+3.515189E+00,+68.65353E-09,-6.486875E-06
+3.525219E+00,+68.58588E-09,-6.398554E-06
+3.535215E+00,+67.45625E-09,-6.790467E-06
+3.545241E+00,+67.45125E-09,-6.832753E-06
+3.555244E+00,+68.05944E-09,-6.911345E-06
+3.565040E+00,+68.07443E-09,-7.204409E-06
+3.575067E+00,+67.04629E-09,-7.736540E-06
+3.585073E+00,+66.94023E-09,-7.819195E-06
+3.595079E+00,+66.50905E-09,-7.677317E-06
+3.605112E+00,+66.35580E-09,-7.495881E-06
+3.615130E+00,+63.82327E-09,-7.416840E-06
+3.625129E+00,+63.44304E-09,-7.607537E-06
+3.635144E+00,+62.14717E-09,-7.494517E-06
+3.645149E+00,+62.04618E-09,-7.298489E-06
+3.655175E+00,+60.81159E-09,-6.780863E-06
+3.665172E+00,+60.74777E-09,-6.776171E-06
+3.675124E+00,+60.17022E-09,-7.139559E-06
+3.685133E+00,+60.16271E-09,-7.254181E-06
+3.695129E+00,+58.77223E-09,-7.270356E-06
+3.705139E+00,+58.53070E-09,-7.114096E-06
+3.715165E+00,+58.74540E-09,-6.792746E-06
+3.725163E+00,+58.88815E-09,-6.696444E-06
+3.735182E+00,+61.21027E-09,-6.044169E-06
+3.745215E+00,+61.23276E-09,-6.174403E-06
+3.755215E+00,+60.61050E-09,-6.885596E-06
+3.765018E+00,+60.60471E-09,-6.992970E-06
+3.775108E+00,+61.20704E-09,-8.015251E-06
+3.785116E+00,+61.24540E-09,-8.076811E-06
+3.795140E+00,+61.54642E-09,-7.720862E-06
+3.805134E+00,+61.61519E-09,-7.689458E-06
+3.815149E+00,+63.18875E-09,-5.670996E-06
+3.825178E+00,+63.26713E-09,-5.696545E-06
+3.835182E+00,+62.03445E-09,-6.862526E-06
+3.845192E+00,+61.80213E-09,-6.834298E-06
+3.855217E+00,+60.50587E-09,-7.134295E-06
+3.865211E+00,+60.49959E-09,-7.162791E-06
+3.875018E+00,+60.43788E-09,-7.906351E-06
+3.885271E+00,+60.42671E-09,-7.955590E-06
+3.895051E+00,+61.38148E-09,-8.009434E-06
+3.905078E+00,+61.54446E-09,-8.019476E-06
+3.915080E+00,+62.29679E-09,-6.783982E-06
+3.925111E+00,+62.35234E-09,-6.362391E-06
+3.935170E+00,+64.58378E-09,-5.017958E-06
+3.945215E+00,+64.91323E-09,-5.025769E-06
+3.955237E+00,+68.28432E-09,-5.912543E-06
+3.965050E+00,+68.35858E-09,-5.956211E-06
+3.975022E+00,+68.27200E-09,-7.845651E-06
+3.985042E+00,+68.32344E-09,-7.895136E-06
+3.995045E+00,+68.92213E-09,-7.370912E-06
+4.005055E+00,+68.81806E-09,-7.237454E-06
+4.015079E+00,+66.84309E-09,-6.190262E-06
+4.025079E+00,+66.63150E-09,-6.191931E-06
+4.035097E+00,+67.06336E-09,-6.787291E-06
+4.045127E+00,+67.18543E-09,-6.734133E-06
+4.055129E+00,+66.68208E-09,-7.254077E-06
+4.065172E+00,+66.55929E-09,-7.054311E-06
+4.075185E+00,+66.37484E-09,-6.837731E-06
+4.085191E+00,+66.35597E-09,-6.832543E-06
+4.095247E+00,+64.18954E-09,-6.633540E-06
+4.105279E+00,+64.03662E-09,-6.632119E-06
+4.115106E+00,+63.04424E-09,-6.818553E-06
+4.125181E+00,+63.12867E-09,-6.704922E-06
+4.135223E+00,+63.20732E-09,-6.942969E-06
+4.145042E+00,+63.08837E-09,-7.175370E-06
+4.155111E+00,+61.84876E-09,-8.087388E-06
+4.165143E+00,+61.85312E-09,-7.993355E-06
+4.175209E+00,+61.80315E-09,-7.501679E-06
+4.185691E+00,+61.76401E-09,-7.541800E-06
+4.195044E+00,+61.22487E-09,-8.027860E-06
+4.205128E+00,+61.36958E-09,-7.875900E-06
+4.215178E+00,+62.82295E-09,-6.308737E-06
+4.225231E+00,+62.98601E-09,-6.558905E-06
+4.235089E+00,+62.65695E-09,-6.879359E-06
+4.245171E+00,+62.61587E-09,-6.506701E-06
+4.255172E+00,+62.32214E-09,-5.325728E-06
+4.265222E+00,+62.16840E-09,-5.353337E-06
+4.275052E+00,+61.44249E-09,-7.053643E-06
+4.285086E+00,+61.45868E-09,-7.660208E-06
+4.295093E+00,+62.55915E-09,-7.445927E-06
+4.305108E+00,+63.01601E-09,-7.038823E-06
+4.315163E+00,+63.14090E-09,-6.780672E-06
+4.325204E+00,+62.96553E-09,-6.717014E-06
+4.335223E+00,+62.78788E-09,-6.900387E-06
+4.345020E+00,+62.94994E-09,-6.814166E-06
+4.355019E+00,+63.13171E-09,-6.878739E-06
+4.365045E+00,+63.00173E-09,-6.768866E-06
+4.375073E+00,+63.25241E-09,-6.051064E-06
+4.385033E+00,+63.64429E-09,-5.890160E-06
+4.395061E+00,+65.34209E-09,-6.250897E-06
+4.405055E+00,+65.38279E-09,-6.505766E-06
+4.415087E+00,+65.17799E-09,-7.215520E-06
+4.425118E+00,+65.25767E-09,-7.339106E-06
+4.435117E+00,+65.98366E-09,-6.807481E-06
+4.445137E+00,+65.87756E-09,-6.502838E-06
+4.455168E+00,+64.82142E-09,-5.976067E-06
+4.465188E+00,+64.67538E-09,-5.948296E-06
+4.475213E+00,+64.90655E-09,-6.342974E-06
+4.485015E+00,+64.90978E-09,-6.362410E-06
+4.495028E+00,+63.40657E-09,-7.172080E-06
+4.505084E+00,+63.12940E-09,-7.415143E-06
+4.515072E+00,+63.20207E-09,-6.958790E-06
+4.525073E+00,+63.43802E-09,-6.475363E-06
+4.535129E+00,+63.10992E-09,-5.997153E-06
+4.545178E+00,+62.87867E-09,-6.320372E-06
+4.555238E+00,+62.29761E-09,-6.845799E-06
+4.565084E+00,+62.44433E-09,-6.491471E-06
+4.575136E+00,+62.57653E-09,-6.220866E-06
+4.585182E+00,+62.43008E-09,-6.939059E-06
+4.595022E+00,+62.92449E-09,-7.791415E-06
+4.605063E+00,+63.33428E-09,-7.827979E-06
+4.615132E+00,+65.57791E-09,-8.484660E-06
+4.625170E+00,+65.73233E-09,-8.559133E-06
+4.635228E+00,+66.26924E-09,-7.899829E-06
+4.645069E+00,+66.32079E-09,-7.755957E-06
+4.655106E+00,+66.09150E-09,-7.742272E-06
+4.665168E+00,+65.91982E-09,-7.846814E-06
+4.675240E+00,+64.33289E-09,-6.423044E-06
+4.685036E+00,+64.29289E-09,-6.161738E-06
+4.695086E+00,+65.31174E-09,-5.374880E-06
+4.705331E+00,+65.33127E-09,-5.338202E-06
+4.715072E+00,+63.51575E-09,-6.149293E-06
+4.725060E+00,+63.20622E-09,-6.247854E-06
+4.735110E+00,+60.97558E-09,-7.966652E-06
+4.745174E+00,+60.81059E-09,-8.048773E-06
+4.755246E+00,+59.38728E-09,-8.025047E-06
+4.765056E+00,+59.31982E-09,-8.018246E-06
+4.775068E+00,+59.47527E-09,-7.531195E-06
+4.785143E+00,+59.57625E-09,-7.556630E-06
+4.795205E+00,+60.55847E-09,-7.742673E-06
+4.805071E+00,+60.60569E-09,-7.748995E-06
+4.815054E+00,+61.89186E-09,-6.935721E-06
+4.825020E+00,+62.22606E-09,-6.910811E-06
+4.835243E+00,+63.64148E-09,-6.605273E-06
+4.845212E+00,+63.57128E-09,-6.621533E-06
+4.855015E+00,+61.61364E-09,-7.145644E-06
+4.865099E+00,+61.53387E-09,-7.110539E-06
+4.875118E+00,+61.74798E-09,-6.891614E-06
+4.885086E+00,+61.76037E-09,-6.691504E-06
+4.895069E+00,+61.51705E-09,-7.099858E-06
+4.905029E+00,+61.52332E-09,-7.231036E-06
+4.915243E+00,+62.67462E-09,-7.015076E-06
+4.925675E+00,+62.70827E-09,-6.951065E-06
+4.935207E+00,+62.03506E-09,-7.400675E-06
+4.945198E+00,+61.91276E-09,-7.348758E-06
+4.955154E+00,+62.58244E-09,-7.259684E-06
+4.965133E+00,+62.72731E-09,-8.015070E-06
+4.975117E+00,+62.44417E-09,-8.039399E-06
+4.985067E+00,+62.33193E-09,-8.037176E-06
+4.995049E+00,+62.90040E-09,-6.584731E-06
+5.005042E+00,+63.15690E-09,-6.507569E-06
+5.015226E+00,+64.51278E-09,-6.497527E-06
+5.025210E+00,+64.42224E-09,-6.453963E-06
+5.035166E+00,+63.08166E-09,-6.647092E-06
+5.045137E+00,+63.00549E-09,-6.359969E-06
+5.055126E+00,+62.73584E-09,-6.396599E-06
+5.065107E+00,+62.59155E-09,-6.497622E-06
+5.075230E+00,+61.74452E-09,-7.391721E-06
+5.085214E+00,+61.87310E-09,-7.206612E-06
+5.095160E+00,+63.43375E-09,-5.996361E-06
+5.105121E+00,+63.56213E-09,-6.009932E-06
+5.115105E+00,+63.53978E-09,-6.896210E-06
+5.125062E+00,+63.57062E-09,-6.937924E-06
+5.135049E+00,+64.37977E-09,-7.043429E-06
+5.145220E+00,+64.39334E-09,-7.036353E-06
+5.155188E+00,+63.63790E-09,-7.071877E-06
+5.165175E+00,+63.52511E-09,-7.067414E-06
+5.175128E+00,+63.85264E-09,-6.639128E-06
+5.185079E+00,+63.99970E-09,-6.328879E-06
+5.195064E+00,+63.64456E-09,-6.265717E-06
+5.205020E+00,+63.49615E-09,-6.523457E-06
+5.215219E+00,+62.88367E-09,-6.234036E-06
+5.225201E+00,+62.93175E-09,-6.246538E-06
+5.235155E+00,+62.93174E-09,-6.479951E-06
+5.245138E+00,+62.78328E-09,-6.494570E-06
+5.255095E+00,+61.99847E-09,-6.559926E-06
+5.265080E+00,+62.05053E-09,-6.735955E-06
+5.275111E+00,+63.03694E-09,-7.245122E-06
+5.285136E+00,+63.07649E-09,-7.447806E-06
+5.295166E+00,+63.46365E-09,-8.428479E-06
+5.305198E+00,+63.68051E-09,-8.468638E-06
+5.315236E+00,+65.71705E-09,-7.621079E-06
+5.325058E+00,+65.92511E-09,-7.717972E-06
+5.335084E+00,+66.08004E-09,-7.362776E-06
+5.345088E+00,+66.07537E-09,-7.373562E-06
+5.355114E+00,+66.65965E-09,-7.362109E-06
+5.365343E+00,+66.65107E-09,-7.244196E-06
+5.375090E+00,+64.89759E-09,-6.994639E-06
+5.385145E+00,+64.54836E-09,-7.209760E-06
+5.395203E+00,+62.23889E-09,-8.211861E-06
+5.405027E+00,+62.15183E-09,-8.193770E-06
+5.415099E+00,+61.64456E-09,-8.339043E-06
+5.425139E+00,+61.65087E-09,-8.208876E-06
+5.435171E+00,+62.39719E-09,-7.124415E-06
+5.445644E+00,+62.47483E-09,-7.084533E-06
+5.455200E+00,+63.39861E-09,-6.379500E-06
+5.465238E+00,+63.40667E-09,-6.319686E-06
+5.475018E+00,+64.01476E-09,-5.824614E-06
+5.485030E+00,+64.40262E-09,-5.851860E-06
+5.495103E+00,+65.85698E-09,-5.525590E-06
+5.505144E+00,+65.86142E-09,-5.643378E-06
+5.515194E+00,+65.52094E-09,-6.814452E-06
+5.525029E+00,+65.64503E-09,-6.997834E-06
+5.535079E+00,+68.02932E-09,-7.881232E-06
+5.545166E+00,+68.30420E-09,-7.965126E-06
+5.555197E+00,+67.90408E-09,-7.790337E-06
+5.565231E+00,+67.63975E-09,-7.689820E-06
+5.575031E+00,+67.51488E-09,-7.885265E-06
+5.585019E+00,+67.53013E-09,-7.959958E-06
+5.595038E+00,+66.05914E-09,-6.967774E-06
+5.605072E+00,+65.60023E-09,-6.529523E-06
+5.615074E+00,+64.62421E-09,-6.724501E-06
+5.625085E+00,+64.67365E-09,-6.849356E-06
+5.635115E+00,+64.35945E-09,-6.799432E-06
+5.645118E+00,+64.17071E-09,-6.466656E-06
+5.655180E+00,+63.25975E-09,-4.996882E-06
+5.665242E+00,+63.20031E-09,-4.622012E-06
+5.675226E+00,+62.19645E-09,-6.673899E-06
+5.685219E+00,+61.92592E-09,-7.141839E-06
+5.695171E+00,+60.86512E-09,-8.568126E-06
+5.705135E+00,+60.88301E-09,-8.631363E-06
+5.715096E+00,+61.51689E-09,-8.348017E-06
+5.725245E+00,+61.45204E-09,-8.492060E-06
+5.735196E+00,+60.94746E-09,-7.183819E-06
+5.745185E+00,+61.05461E-09,-7.083359E-06
+5.755131E+00,+62.27559E-09,-7.789737E-06
+5.765110E+00,+62.52110E-09,-7.717286E-06
+5.775073E+00,+62.27820E-09,-7.369166E-06
+5.785233E+00,+62.21981E-09,-7.612143E-06
+5.795071E+00,+63.07555E-09,-7.211638E-06
+5.805112E+00,+63.38067E-09,-6.594668E-06
+5.815187E+00,+63.05206E-09,-5.876694E-06
+5.825053E+00,+62.92353E-09,-5.703030E-06
+5.835083E+00,+63.76968E-09,-5.706816E-06
+5.845099E+00,+64.37387E-09,-6.013499E-06
+5.855124E+00,+64.67375E-09,-6.992140E-06
+5.865148E+00,+64.34119E-09,-7.010928E-06
+5.875173E+00,+64.01184E-09,-7.023831E-06
+5.885154E+00,+64.27616E-09,-6.788131E-06
+5.895165E+00,+65.50724E-09,-6.924773E-06
+5.905191E+00,+65.65859E-09,-7.451039E-06
+5.915186E+00,+65.91623E-09,-7.647849E-06
+5.925205E+00,+65.97860E-09,-7.912818E-06
+5.935234E+00,+65.51709E-09,-7.479649E-06
+5.945245E+00,+65.02625E-09,-7.669936E-06
+5.955030E+00,+62.66470E-09,-8.139936E-06
+5.965064E+00,+62.38609E-09,-8.228732E-06
+5.975084E+00,+63.08646E-09,-8.526974E-06
+5.985140E+00,+63.30509E-09,-8.153191E-06
+5.995180E+00,+62.81674E-09,-7.890197E-06
+6.005229E+00,+62.71288E-09,-6.896010E-06
+6.015073E+00,+63.66733E-09,-6.363354E-06
+6.025118E+00,+63.98662E-09,-6.914921E-06
+6.035168E+00,+63.98505E-09,-7.515011E-06
+6.045238E+00,+63.74166E-09,-6.942606E-06
+6.055045E+00,+63.71082E-09,-6.084862E-06
+6.065124E+00,+63.99317E-09,-5.782614E-06
+6.075152E+00,+63.57955E-09,-6.177549E-06
+6.085211E+00,+62.70724E-09,-7.122469E-06
+6.095049E+00,+61.89403E-09,-7.619267E-06
+6.105070E+00,+61.98806E-09,-7.016793E-06
+6.115123E+00,+62.27159E-09,-6.682368E-06
+6.125204E+00,+61.89794E-09,-7.132731E-06
+6.135022E+00,+61.16889E-09,-7.336942E-06
+6.145097E+00,+60.98379E-09,-7.871971E-06
+6.155176E+00,+60.72316E-09,-8.054619E-06
+6.165223E+00,+60.28407E-09,-7.650815E-06
+6.175062E+00,+59.71282E-09,-7.305003E-06
+6.185104E+00,+59.95692E-09,-7.065354E-06
+6.195173E+00,+61.08174E-09,-7.294903E-06
+6.205017E+00,+61.25511E-09,-7.379294E-06
+6.215060E+00,+60.21128E-09,-7.236853E-06
+6.225111E+00,+59.49594E-09,-7.033873E-06
+6.235187E+00,+59.27754E-09,-7.391110E-06
+6.245014E+00,+59.33204E-09,-6.797963E-06
+6.255245E+00,+58.97515E-09,-7.103120E-06
+6.265044E+00,+58.66047E-09,-7.628088E-06
+6.275243E+00,+58.91108E-09,-8.271943E-06
+6.285016E+00,+59.35746E-09,-8.847400E-06
+6.295214E+00,+59.85722E-09,-9.409428E-06
+6.305185E+00,+59.70840E-09,-9.109441E-06
+6.315235E+00,+59.55921E-09,-8.479567E-06
+6.325060E+00,+59.81237E-09,-8.547612E-06
+6.335035E+00,+60.64894E-09,-8.207265E-06
+6.345016E+00,+60.53726E-09,-8.136692E-06
+6.355200E+00,+59.89268E-09,-7.862883E-06
+6.365183E+00,+59.95502E-09,-7.945462E-06
+6.375185E+00,+60.74596E-09,-8.057814E-06
+6.385140E+00,+60.81923E-09,-8.008386E-06
+6.395122E+00,+61.00721E-09,-8.152314E-06
+6.405074E+00,+61.20382E-09,-8.138047E-06
+6.415041E+00,+63.48170E-09,-7.637558E-06
+6.425027E+00,+63.95074E-09,-7.510138E-06
+6.435239E+00,+64.26036E-09,-7.429896E-06
+6.445224E+00,+64.21507E-09,-7.674123E-06
+6.455215E+00,+64.87264E-09,-7.504120E-06
+6.465216E+00,+65.07528E-09,-7.175189E-06
+6.475201E+00,+64.94571E-09,-6.760550E-06
+6.485193E+00,+64.75429E-09,-6.752988E-06
+6.495149E+00,+64.75414E-09,-7.202187E-06
+6.505129E+00,+64.99091E-09,-7.381859E-06
+6.515131E+00,+64.86584E-09,-6.907616E-06
+6.525167E+00,+64.50279E-09,-6.476479E-06
+6.535204E+00,+63.13788E-09,-7.228356E-06
+6.545232E+00,+62.97992E-09,-7.645341E-06
+6.555027E+00,+62.17375E-09,-7.867871E-06
+6.565064E+00,+61.44052E-09,-7.679721E-06
+6.575051E+00,+59.03827E-09,-7.730217E-06
+6.585235E+00,+58.82632E-09,-7.661458E-06
+6.595031E+00,+60.62330E-09,-7.748967E-06
+6.605031E+00,+61.67442E-09,-7.770958E-06
+6.615069E+00,+63.76516E-09,-7.043991E-06
+6.625078E+00,+64.07858E-09,-7.033721E-06
+6.635097E+00,+65.02926E-09,-6.881238E-06
+6.645130E+00,+64.97628E-09,-7.172833E-06
+6.655134E+00,+63.58982E-09,-7.318945E-06
+6.665164E+00,+63.21879E-09,-7.443152E-06
+6.675196E+00,+64.07355E-09,-6.918698E-06
+6.685179E+00,+64.69395E-09,-7.179871E-06
+6.695185E+00,+66.13038E-09,-8.877040E-06
+6.705218E+00,+66.20503E-09,-8.742038E-06
+6.715220E+00,+66.38978E-09,-7.637092E-06
+6.725022E+00,+66.50173E-09,-7.321577E-06
+6.735026E+00,+65.69345E-09,-7.007561E-06
+6.745040E+00,+64.90643E-09,-6.746512E-06
+6.755075E+00,+63.46777E-09,-6.581002E-06
+6.765095E+00,+63.30077E-09,-6.475983E-06
+6.775125E+00,+62.89785E-09,-6.062479E-06
+6.785160E+00,+62.41705E-09,-6.356545E-06
+6.795162E+00,+60.95223E-09,-7.219115E-06
+6.805194E+00,+60.70982E-09,-7.879000E-06
+6.815195E+00,+61.08506E-09,-8.180247E-06
+6.825211E+00,+61.17472E-09,-8.188344E-06
+6.835032E+00,+60.98137E-09,-8.628522E-06
+6.845058E+00,+61.23159E-09,-8.585787E-06
+6.855075E+00,+62.93946E-09,-6.724282E-06
+6.865106E+00,+63.72640E-09,-6.467925E-06
+6.875097E+00,+64.58534E-09,-6.789389E-06
+6.885095E+00,+65.01618E-09,-7.203627E-06
+6.895128E+00,+66.22168E-09,-7.691813E-06
+6.905117E+00,+66.57152E-09,-8.290062E-06
+6.915130E+00,+65.15840E-09,-9.872476E-06
+6.925113E+00,+64.17471E-09,-9.908353E-06
+6.935084E+00,+62.74000E-09,-8.900281E-06
+6.945070E+00,+63.12550E-09,-8.201505E-06
+6.955027E+00,+64.64864E-09,-7.549010E-06
+6.965237E+00,+65.12389E-09,-7.836590E-06
+6.975223E+00,+65.78355E-09,-8.384553E-06
+6.985137E+00,+66.02687E-09,-8.362333E-06
+6.995122E+00,+66.37828E-09,-7.020617E-06
+7.005114E+00,+66.18652E-09,-6.748905E-06
+7.015071E+00,+65.81016E-09,-6.359139E-06
+7.025056E+00,+65.83479E-09,-6.466646E-06
+7.035244E+00,+65.31760E-09,-7.160197E-06
+7.045211E+00,+64.32169E-09,-7.459164E-06
+7.055208E+00,+61.52801E-09,-7.978011E-06
+7.065196E+00,+60.68705E-09,-8.012124E-06
+7.075162E+00,+60.11980E-09,-8.395129E-06
+7.085151E+00,+59.93052E-09,-8.549119E-06
+7.095130E+00,+58.74871E-09,-7.722864E-06
+7.105119E+00,+58.18105E-09,-7.004328E-06
+7.115132E+00,+58.23679E-09,-7.975360E-06
+7.125144E+00,+58.60658E-09,-8.456956E-06
+7.135177E+00,+59.15674E-09,-8.288671E-06
+7.145189E+00,+59.20639E-09,-8.209029E-06
+7.155209E+00,+60.18855E-09,-7.650443E-06
+7.165015E+00,+60.87792E-09,-7.551232E-06
+7.175259E+00,+62.14891E-09,-8.094349E-06
+7.185107E+00,+62.15352E-09,-8.222638E-06
+7.195135E+00,+62.25819E-09,-7.893801E-06
+7.205137E+00,+62.62969E-09,-7.439299E-06
+7.215154E+00,+64.40445E-09,-7.506972E-06
+7.225181E+00,+64.74352E-09,-7.587786E-06
+7.235185E+00,+65.14247E-09,-6.831818E-06
+7.245205E+00,+65.36808E-09,-6.337043E-06
+7.255178E+00,+66.14019E-09,-6.617222E-06
+7.265171E+00,+66.34296E-09,-6.441517E-06
+7.275173E+00,+66.66206E-09,-6.895152E-06
+7.285097E+00,+66.89618E-09,-7.413054E-06
+7.295078E+00,+68.18895E-09,-8.126574E-06
+7.305065E+00,+68.57307E-09,-8.285304E-06
+7.315062E+00,+68.19429E-09,-8.135263E-06
+7.325075E+00,+67.76878E-09,-8.286515E-06
+7.335063E+00,+67.13965E-09,-7.932396E-06
+7.345023E+00,+67.02451E-09,-7.511760E-06
+7.355019E+00,+65.29773E-09,-6.896391E-06
+7.365047E+00,+64.53630E-09,-6.934262E-06
+7.375068E+00,+62.85682E-09,-7.241841E-06
+7.385088E+00,+62.85494E-09,-7.333413E-06
+7.395134E+00,+62.84301E-09,-8.116455E-06
+7.405185E+00,+62.65441E-09,-8.330756E-06
+7.415021E+00,+62.33815E-09,-7.171650E-06
+7.425056E+00,+62.23735E-09,-7.194701E-06
+7.435088E+00,+61.34394E-09,-7.728510E-06
+7.445089E+00,+60.88424E-09,-7.595969E-06
+7.455067E+00,+59.03892E-09,-7.339821E-06
+7.465055E+00,+59.01425E-09,-7.278052E-06
+7.475015E+00,+60.31157E-09,-7.182675E-06
+7.485044E+00,+60.77065E-09,-7.319908E-06
+7.495034E+00,+61.55725E-09,-7.918930E-06
+7.505226E+00,+61.94304E-09,-7.676955E-06
+7.515193E+00,+63.85436E-09,-7.566014E-06
+7.525172E+00,+64.38104E-09,-7.313195E-06
+7.535126E+00,+64.59800E-09,-7.178478E-06
+7.545110E+00,+64.34007E-09,-7.293120E-06
+7.555040E+00,+63.32915E-09,-7.529193E-06
+7.565058E+00,+62.59575E-09,-7.505007E-06
+7.575091E+00,+59.87709E-09,-8.355485E-06
+7.585017E+00,+58.63900E-09,-8.626557E-06
+7.595033E+00,+57.50752E-09,-8.754188E-06
+7.605063E+00,+57.92044E-09,-8.502751E-06
+7.615058E+00,+59.33001E-09,-9.058953E-06
+7.625069E+00,+59.91775E-09,-9.171648E-06
+7.635097E+00,+61.27123E-09,-8.143053E-06
+7.645103E+00,+62.03258E-09,-7.463132E-06
+7.655138E+00,+63.45942E-09,-7.809011E-06
+7.665159E+00,+63.52115E-09,-7.555247E-06
+7.675183E+00,+63.37618E-09,-7.264605E-06
+7.685215E+00,+63.63396E-09,-7.082768E-06
+7.695216E+00,+64.79835E-09,-6.215706E-06
+7.705218E+00,+64.89568E-09,-6.351366E-06
+7.715243E+00,+63.60903E-09,-7.169324E-06
+7.725242E+00,+63.22089E-09,-7.328520E-06
+7.735028E+00,+63.59357E-09,-8.817092E-06
+7.745062E+00,+64.10600E-09,-8.882762E-06
+7.755072E+00,+63.97568E-09,-8.301326E-06
+7.765112E+00,+63.56404E-09,-7.562218E-06
+7.775105E+00,+63.53977E-09,-6.230260E-06
+7.785116E+00,+63.99215E-09,-6.801377E-06
+7.795145E+00,+64.65912E-09,-7.828885E-06
+7.805138E+00,+64.67132E-09,-7.798005E-06
+7.815155E+00,+64.59499E-09,-7.006083E-06
+7.825187E+00,+64.73293E-09,-6.855097E-06
+7.835210E+00,+64.34954E-09,-6.904402E-06
+7.845016E+00,+63.70291E-09,-7.472401E-06
+7.855043E+00,+62.72583E-09,-7.353879E-06
+7.865065E+00,+62.94873E-09,-6.924897E-06
+7.875098E+00,+64.37246E-09,-7.376290E-06
+7.885174E+00,+64.57214E-09,-7.760487E-06
+7.895188E+00,+64.15421E-09,-7.501851E-06
+7.905222E+00,+63.90189E-09,-7.558194E-06
+7.915218E+00,+63.46787E-09,-6.937991E-06
+7.925210E+00,+63.28854E-09,-6.880503E-06
+7.935246E+00,+62.61183E-09,-7.847549E-06
+7.945041E+00,+62.67294E-09,-8.028127E-06
+7.955066E+00,+64.00817E-09,-7.864857E-06
+7.965132E+00,+64.32969E-09,-7.956420E-06
+7.975172E+00,+63.79936E-09,-8.086109E-06
+7.985204E+00,+63.32294E-09,-8.179160E-06
+7.995022E+00,+63.41923E-09,-8.534546E-06
+8.005063E+00,+63.88113E-09,-7.767087E-06
+8.015100E+00,+63.92144E-09,-7.013350E-06
+8.025109E+00,+63.59226E-09,-6.918660E-06
+8.035183E+00,+62.83275E-09,-6.512642E-06
+8.045038E+00,+62.72679E-09,-6.682130E-06
+8.055072E+00,+61.59596E-09,-7.633220E-06
+8.065108E+00,+60.19614E-09,-7.759801E-06
+8.075105E+00,+57.96284E-09,-7.434893E-06
+8.085120E+00,+57.48528E-09,-6.956273E-06
+8.095145E+00,+58.02802E-09,-7.044850E-06
+8.105135E+00,+58.25034E-09,-7.313700E-06
+8.115156E+00,+58.65803E-09,-7.639151E-06
+8.125187E+00,+59.00130E-09,-8.065072E-06
+8.135192E+00,+59.91962E-09,-7.890254E-06
+8.145203E+00,+60.03226E-09,-7.858630E-06
+8.155233E+00,+59.38164E-09,-8.124676E-06
+8.165031E+00,+59.21511E-09,-7.639371E-06
+8.175018E+00,+59.76478E-09,-7.905255E-06
+8.185146E+00,+60.06017E-09,-8.146878E-06
+8.195133E+00,+60.03761E-09,-7.644148E-06
+8.205123E+00,+59.73481E-09,-7.782288E-06
+8.215061E+00,+60.05784E-09,-7.767744E-06
+8.225025E+00,+60.89547E-09,-7.418748E-06
+8.235059E+00,+63.15124E-09,-7.436591E-06
+8.245101E+00,+63.77076E-09,-7.271949E-06
+8.255132E+00,+64.90706E-09,-7.396498E-06
+8.265178E+00,+65.40104E-09,-7.443085E-06
+8.275162E+00,+65.83650E-09,-7.196503E-06
+8.285173E+00,+65.51085E-09,-7.346363E-06
+8.295158E+00,+65.16203E-09,-6.774722E-06
+8.305128E+00,+65.44722E-09,-6.494694E-06
+8.315114E+00,+65.83859E-09,-7.060271E-06
+8.325079E+00,+65.40106E-09,-7.277947E-06
+8.335060E+00,+63.03986E-09,-7.481700E-06
+8.345046E+00,+62.15055E-09,-7.710934E-06
+8.355018E+00,+61.69190E-09,-7.660351E-06
+8.365061E+00,+61.77035E-09,-7.773343E-06
+8.375089E+00,+61.92163E-09,-8.141843E-06
+8.385097E+00,+62.27321E-09,-7.776385E-06
+8.395149E+00,+63.78110E-09,-6.966124E-06
+8.405154E+00,+64.30585E-09,-6.349469E-06
+8.415175E+00,+63.99463E-09,-5.793734E-06
+8.425208E+00,+63.37363E-09,-7.081853E-06
+8.435018E+00,+62.56807E-09,-7.954570E-06
+8.445148E+00,+62.66249E-09,-8.166209E-06
+8.455189E+00,+62.50675E-09,-7.979384E-06
+8.465232E+00,+62.12334E-09,-7.818938E-06
+8.475242E+00,+61.76663E-09,-7.872134E-06
+8.485031E+00,+61.98441E-09,-8.229934E-06
+8.495047E+00,+62.85211E-09,-8.217507E-06
+8.505079E+00,+62.88193E-09,-8.397476E-06
+8.515076E+00,+63.06362E-09,-7.884455E-06
+8.525073E+00,+63.60063E-09,-7.644406E-06
+8.535096E+00,+64.58811E-09,-7.073641E-06
+8.545092E+00,+64.47264E-09,-6.792889E-06
+8.555110E+00,+63.24895E-09,-7.224837E-06
+8.565167E+00,+62.95765E-09,-7.646800E-06
+8.575177E+00,+63.39614E-09,-7.409296E-06
+8.585180E+00,+63.69030E-09,-7.671376E-06
+8.595192E+00,+63.72154E-09,-8.093615E-06
+8.605146E+00,+63.91104E-09,-7.938815E-06
+8.615151E+00,+65.48792E-09,-7.809774E-06
+8.625138E+00,+66.19456E-09,-7.652140E-06
+8.635151E+00,+66.23684E-09,-7.729455E-06
+8.645179E+00,+65.44021E-09,-7.693940E-06
+8.655187E+00,+63.38465E-09,-7.636596E-06
+8.665219E+00,+62.68140E-09,-7.236519E-06
+8.675016E+00,+61.53834E-09,-8.389273E-06
+8.685019E+00,+61.25204E-09,-8.428641E-06
+8.695044E+00,+61.25028E-09,-8.655358E-06
+8.705029E+00,+61.58388E-09,-8.062592E-06
+8.715044E+00,+62.12071E-09,-7.896958E-06
+8.725074E+00,+61.95211E-09,-8.162013E-06
+8.735081E+00,+62.06697E-09,-8.099290E-06
+8.745090E+00,+62.72187E-09,-7.698355E-06
+8.755121E+00,+64.31499E-09,-7.192679E-06
+8.765142E+00,+64.21932E-09,-7.513839E-06
+8.775165E+00,+62.88598E-09,-8.776913E-06
+8.785192E+00,+62.57585E-09,-8.712941E-06
+8.795205E+00,+62.61895E-09,-7.660943E-06
+8.805023E+00,+62.53188E-09,-7.650433E-06
+8.815054E+00,+61.49099E-09,-9.009515E-06
+8.825112E+00,+61.03565E-09,-9.152633E-06
+8.835136E+00,+61.13294E-09,-8.452197E-06
+8.845175E+00,+61.29736E-09,-8.021651E-06
+8.855015E+00,+60.77205E-09,-7.962943E-06
+8.865075E+00,+60.54629E-09,-7.682744E-06
+8.875096E+00,+61.49898E-09,-7.508498E-06
+8.885143E+00,+62.58165E-09,-7.341719E-06
+8.895216E+00,+63.58565E-09,-6.501837E-06
+8.905015E+00,+63.10048E-09,-6.463814E-06
+8.915070E+00,+61.55123E-09,-7.661924E-06
+8.925113E+00,+61.42321E-09,-8.670436E-06
+8.935124E+00,+61.66846E-09,-8.469830E-06
+8.945155E+00,+61.41398E-09,-8.464852E-06
+8.955166E+00,+60.36816E-09,-7.702513E-06
+8.965180E+00,+60.32575E-09,-7.442675E-06
+8.975209E+00,+60.78926E-09,-7.999669E-06
+8.985153E+00,+60.77950E-09,-8.335304E-06
+8.995173E+00,+60.57741E-09,-8.806896E-06
+9.005207E+00,+60.98011E-09,-8.608523E-06
+9.015206E+00,+63.34336E-09,-8.013974E-06
+9.025237E+00,+64.25993E-09,-7.876912E-06
+9.035234E+00,+64.85327E-09,-7.345572E-06
+9.045242E+00,+64.74198E-09,-7.586833E-06
+9.055040E+00,+65.19392E-09,-7.968951E-06
+9.065064E+00,+65.61142E-09,-7.990542E-06
+9.075082E+00,+65.60271E-09,-6.825142E-06
+9.085135E+00,+65.17298E-09,-6.242829E-06
+9.095172E+00,+64.89982E-09,-6.052475E-06
+9.105181E+00,+65.14083E-09,-6.553145E-06
+9.115211E+00,+65.25971E-09,-7.071896E-06
+9.125218E+00,+64.96700E-09,-7.162190E-06
+9.135019E+00,+64.56128E-09,-7.297326E-06
+9.145019E+00,+64.79382E-09,-7.137166E-06
+9.155034E+00,+65.22686E-09,-7.181082E-06
+9.165069E+00,+64.96141E-09,-7.117214E-06
+9.175063E+00,+63.81234E-09,-6.618710E-06
+9.185108E+00,+63.59532E-09,-6.216775E-06
+9.195136E+00,+63.96991E-09,-5.564490E-06
+9.205124E+00,+64.15940E-09,-5.638037E-06
+9.215129E+00,+64.23267E-09,-6.160422E-06
+9.225148E+00,+64.39100E-09,-6.546088E-06
+9.235142E+00,+65.24373E-09,-7.184095E-06
+9.245179E+00,+65.45999E-09,-6.983214E-06
+9.255112E+00,+64.59008E-09,-6.740800E-06
+9.265122E+00,+63.99534E-09,-6.329280E-06
+9.275152E+00,+64.22179E-09,-6.690264E-06
+9.285151E+00,+64.78282E-09,-7.283164E-06
+9.295180E+00,+65.20703E-09,-6.822405E-06
+9.305217E+00,+64.99345E-09,-6.674119E-06
+9.315216E+00,+65.08836E-09,-6.745759E-06
+9.325223E+00,+65.35831E-09,-7.695742E-06
+9.335048E+00,+65.24533E-09,-8.772030E-06
+9.345078E+00,+64.60736E-09,-8.910552E-06
+9.355108E+00,+63.48353E-09,-8.278666E-06
+9.365135E+00,+63.51992E-09,-7.584000E-06
+9.375157E+00,+64.09309E-09,-7.393895E-06
+9.385201E+00,+63.77274E-09,-7.498208E-06
+9.395196E+00,+62.75612E-09,-7.343741E-06
+9.405158E+00,+62.42330E-09,-7.772370E-06
+9.415140E+00,+62.93916E-09,-7.256871E-06
+9.425104E+00,+63.25454E-09,-7.123433E-06
+9.435093E+00,+63.01823E-09,-6.382065E-06
+9.445057E+00,+62.97492E-09,-6.802436E-06
+9.455082E+00,+63.77233E-09,-7.473021E-06
+9.465069E+00,+64.07137E-09,-7.393303E-06
+9.475240E+00,+63.49532E-09,-6.873237E-06
+9.485180E+00,+62.84287E-09,-6.757994E-06
+9.495166E+00,+61.39486E-09,-6.322584E-06
+9.505127E+00,+61.05327E-09,-6.209727E-06
+9.515107E+00,+59.68137E-09,-7.830353E-06
+9.525098E+00,+59.21752E-09,-8.237773E-06
+9.535059E+00,+58.88762E-09,-9.391423E-06
+9.545045E+00,+59.11331E-09,-9.547187E-06
+9.555236E+00,+59.25935E-09,-8.410101E-06
+9.565020E+00,+59.07508E-09,-8.306818E-06
+9.575050E+00,+59.27084E-09,-8.800069E-06
+9.585137E+00,+59.91171E-09,-8.752299E-06
+9.595147E+00,+62.27777E-09,-8.270846E-06
+9.605176E+00,+62.72897E-09,-8.774758E-06
+9.615176E+00,+62.72440E-09,-9.062739E-06
+9.625186E+00,+62.91668E-09,-8.601962E-06
+9.635218E+00,+64.00808E-09,-6.609650E-06
+9.645237E+00,+64.20733E-09,-5.885725E-06
+9.655033E+00,+63.50303E-09,-5.116015E-06
+9.665050E+00,+63.10107E-09,-5.441618E-06
+9.675064E+00,+62.41464E-09,-6.423626E-06
+9.685081E+00,+62.08951E-09,-7.025443E-06
+9.695054E+00,+60.37823E-09,-8.239823E-06
+9.705019E+00,+59.67839E-09,-8.324481E-06
+9.715016E+00,+59.28247E-09,-8.137723E-06
+9.725222E+00,+59.69834E-09,-7.940750E-06
+9.735194E+00,+60.79868E-09,-8.148128E-06
+9.745174E+00,+61.03756E-09,-8.515988E-06
+9.755134E+00,+61.85397E-09,-8.979264E-06
+9.765126E+00,+62.16106E-09,-8.821612E-06
+9.775080E+00,+62.10361E-09,-8.730211E-06
+9.785085E+00,+61.64193E-09,-8.759594E-06
+9.795070E+00,+61.08815E-09,-8.148776E-06
+9.805243E+00,+61.38123E-09,-7.076855E-06
+9.815218E+00,+62.12571E-09,-7.091847E-06
+9.825202E+00,+61.87943E-09,-7.725192E-06
+9.835157E+00,+60.67562E-09,-8.217269E-06
+9.845168E+00,+60.29877E-09,-8.669539E-06
+9.855190E+00,+60.49653E-09,-9.244195E-06
+9.865235E+00,+60.55183E-09,-9.090539E-06
+9.875222E+00,+59.82795E-09,-8.663903E-06
+9.885118E+00,+59.70733E-09,-8.307572E-06
+9.895100E+00,+60.57420E-09,-8.627759E-06
+9.905086E+00,+61.25047E-09,-8.401805E-06
+9.915054E+00,+61.71923E-09,-8.164245E-06
+9.925197E+00,+61.64462E-09,-8.121377E-06
+9.935227E+00,+62.08685E-09,-7.040606E-06
+9.945045E+00,+62.59430E-09,-6.738539E-06
+9.955088E+00,+62.89593E-09,-7.727566E-06
+9.965135E+00,+62.57639E-09,-8.017502E-06
+9.975141E+00,+61.82264E-09,-8.509752E-06
+9.985128E+00,+61.66025E-09,-8.487778E-06
+9.995117E+00,+61.21410E-09,-8.798524E-06

MicroMag 2900/3900 Data File ends
