# Supplementary material for: Magnetic signatures of a creosote oil contaminated site: case study in São Paulo, Brazil
Source: Sci Rep. 2022 Dec 17;12:21853. doi: 10.1038/s41598-022-23493-2 (PMC9759522; doi:10.1038/s41598-022-23493-2)
Supplement: Supplementary file 3 — Supplementary Information 3. [file 41598_2022_23493_MOESM3_ESM.zip › moment_vs_time/SD23/2_7/nm1xxx/2_7.009]

MicroMag 2900/3900 Data File (Series 0016.002)
Moment vs. time

INSTRUMENT
Configuration                   VSM
Temperature control             None
Hardware version                0004
Software version                01/29/2013
Units of measure                Hybrid SI
Temperature in                  Celsius

SAMPLE
Mass                            N/A
Volume                          N/A
Demagnetizing factor            N/A

SETTINGS
Field range                    +100.0000E-03
Field command                   0.000000E+00
Moment range                   +20.00000E-06
Averaging time                 +11.86158E-03
Temperature (command)           N/A
Tmprtr difference correction    No
Orientation                     0.000000E+00
Vibration amplitude             1.0
Calibration factor             +4.401063E+00
Operating frequency            +83.00000E+00

MEASUREMENT
Description                    "SD34_2_7"
Field (measured)               +142.5250E-06
Temperature (measured)          N/A
Averages (completed)            N/A
Moment at conditioning field   +1.498567E-06
Measured on                     08/28/2020  09:48
Elapsed time                   +22.62510E+00

PROCESSING
Background subtraction          No
Delta-m processing              N/A
Demagnetizing factor            No
Normalization                   No
Normalization factor            N/A
Offset (field)                  No
Offset (moment)                 No
Pole saturation                 No
Slope correction                No

VIEWPORT
Left                            0.000000E+00
Right                          +10.00000E+00
Bottom                         -20.00000E-06
Top                            +20.00000E-06
Show X-axis?                    Yes
Show Y-axis?                    Yes

SCRIPT
Averaging time                 +10.00000E-03
Initial (conditioning) field   +100.0000E-03
Final (measuring) field         0.000000E+00
Pause at initial field         +10.00000E+00
Field slew rate limit          +10.00000E+03
Field slew time limit          +100.0000E-03
Slope correction                0.000000E+00
Timebase                       +10.00000E+00
Number of segments              1
Number of data                  1000

Segment   Averaging                                                            Final 
 Number      Time        Initial      Increment       Final         Pause      Index 
             (s)           (s)           (s)           (s)           (s)     
0000001,+10.00000E-03, 0.000000E+00,+10.00000E-03,+10.00000E+00,+10.00000E+00,0001000

                                         
     Time         Moment        Field    
     (s)          (Am�)          (T)     
+5.122219E-03,+1.111106E-06,+72.87563E-03
+15.17441E-03,+649.4733E-09,+40.46829E-03
+25.10142E-03,+368.2216E-09,+20.70601E-03
+35.18092E-03,+201.1697E-09,+9.023516E-03
+45.20543E-03,+134.0706E-09,+4.240384E-03
+55.22316E-03,+100.1306E-09,+1.760534E-03
+65.02794E-03,+87.70306E-09,+853.5099E-06
+75.05850E-03,+80.23254E-09,+361.3961E-06
+85.06688E-03,+77.91452E-09,+198.7820E-06
+95.09305E-03,+76.91740E-09,+105.8423E-06
+105.0959E-03,+76.51990E-09,+76.81854E-06
+115.1190E-03,+75.78975E-09,+54.40887E-06
+125.1549E-03,+75.68634E-09,+45.63955E-06
+135.0595E-03,+76.00309E-09,+37.80057E-06
+145.0587E-03,+75.78422E-09,+33.46924E-06
+155.0849E-03,+74.74134E-09,+29.16680E-06
+165.0933E-03,+74.17299E-09,+26.43220E-06
+175.1354E-03,+75.18290E-09,+23.62026E-06
+185.1410E-03,+76.36600E-09,+22.50667E-06
+195.1388E-03,+78.34358E-09,+20.48242E-06
+205.1692E-03,+79.03049E-09,+19.69700E-06
+215.1691E-03,+79.39775E-09,+18.54840E-06
+225.1825E-03,+79.23468E-09,+17.79272E-06
+235.2138E-03,+77.98469E-09,+16.48673E-06
+245.2320E-03,+77.13802E-09,+16.04170E-06
+255.2456E-03,+76.31380E-09,+16.10045E-06
+265.0522E-03,+76.35958E-09,+15.74925E-06
+275.0765E-03,+75.83327E-09,+15.77064E-06
+285.1085E-03,+75.03588E-09,+15.63256E-06
+295.1550E-03,+73.64690E-09,+14.46857E-06
+305.1786E-03,+73.42290E-09,+14.14403E-06
+315.2185E-03,+73.77708E-09,+13.88602E-06
+325.0156E-03,+73.78740E-09,+13.75634E-06
+335.0383E-03,+73.05503E-09,+13.99066E-06
+345.0749E-03,+73.06132E-09,+13.58712E-06
+355.0622E-03,+74.34547E-09,+11.96453E-06
+365.0704E-03,+75.16479E-09,+11.09916E-06
+375.1026E-03,+75.11901E-09,+10.66195E-06
+385.0960E-03,+74.96319E-09,+10.69227E-06
+395.1242E-03,+75.85726E-09,+10.71684E-06
+405.1166E-03,+76.47405E-09,+10.54248E-06
+415.1336E-03,+76.16872E-09,+9.797707E-06
+425.1680E-03,+75.43035E-09,+10.28673E-06
+435.1755E-03,+74.89047E-09,+10.40283E-06
+445.2264E-03,+75.36514E-09,+9.582387E-06
+455.0178E-03,+76.35682E-09,+8.542081E-06
+465.0227E-03,+76.40774E-09,+7.783880E-06
+475.0454E-03,+76.13657E-09,+7.410403E-06
+485.0741E-03,+76.33000E-09,+7.124224E-06
+495.0720E-03,+76.71078E-09,+7.555304E-06
+505.1037E-03,+76.43482E-09,+7.672720E-06
+515.1057E-03,+75.32711E-09,+7.611304E-06
+525.1111E-03,+74.83664E-09,+6.887980E-06
+535.1409E-03,+74.33223E-09,+5.855475E-06
+545.1589E-03,+73.89345E-09,+5.366278E-06
+555.1667E-03,+73.17698E-09,+5.691901E-06
+565.1923E-03,+73.35612E-09,+5.575133E-06
+575.2284E-03,+74.80519E-09,+4.954166E-06
+585.0379E-03,+75.63128E-09,+4.029065E-06
+595.0730E-03,+75.43552E-09,+4.532738E-06
+605.0699E-03,+74.95074E-09,+4.679795E-06
+615.0999E-03,+74.29402E-09,+3.850346E-06
+625.1056E-03,+74.17528E-09,+3.240185E-06
+635.1246E-03,+73.09061E-09,+1.088886E-06
+645.1608E-03,+72.32669E-09,+965.4714E-09
+655.1362E-03,+71.44244E-09,+1.642962E-06
+665.1310E-03,+71.41803E-09,+2.016726E-06
+675.1620E-03,+71.25134E-09,+1.818123E-06
+685.1550E-03,+71.00176E-09,+1.126032E-06
+695.1677E-03,+71.29202E-09,+207.1571E-09
+705.1969E-03,+72.13087E-09,+622.8829E-09
+715.1964E-03,+73.95737E-09,+1.167517E-06
+725.2270E-03,+74.60705E-09,+1.331015E-06
+735.1478E-03,+75.17756E-09,+1.890078E-06
+745.1604E-03,+75.80005E-09,+1.180058E-06
+755.1946E-03,+76.83334E-09,+1.011953E-06
+765.2006E-03,+76.74495E-09,+467.0239E-09
+775.2189E-03,+75.80936E-09,+354.3759E-09
+785.2430E-03,+75.81023E-09,+473.0034E-09
+795.2399E-03,+77.16282E-09,-514.3643E-09
+805.0360E-03,+77.96501E-09,-679.3118E-09
+815.0297E-03,+78.07306E-09,-713.9111E-09
+825.0352E-03,+77.74921E-09,-733.2230E-09
+835.0639E-03,+78.09106E-09,-905.5424E-09
+845.0570E-03,+78.50832E-09,-774.7365E-09
+855.0648E-03,+78.17619E-09,-953.3310E-09
+865.0948E-03,+77.24287E-09,-1.365900E-06
+875.1371E-03,+75.81173E-09,-1.458435E-06
+885.1684E-03,+75.23214E-09,-1.316853E-06
+895.1926E-03,+74.51617E-09,-1.440525E-06
+905.1958E-03,+73.81750E-09,-1.734820E-06
+915.2414E-03,+73.21041E-09,-1.788311E-06
+925.0242E-03,+73.07370E-09,-1.572371E-06
+935.0435E-03,+72.28110E-09,-1.835003E-06
+945.0996E-03,+71.52012E-09,-2.429333E-06
+955.1355E-03,+69.83345E-09,-3.350106E-06
+965.1828E-03,+69.54490E-09,-3.916130E-06
+975.2222E-03,+69.70260E-09,-4.268360E-06
+985.2170E-03,+69.54992E-09,-4.389239E-06
+995.2406E-03,+68.84039E-09,-3.942080E-06
+1.005046E+00,+68.93551E-09,-4.410305E-06
+1.015060E+00,+70.54373E-09,-3.642635E-06
+1.025097E+00,+71.42050E-09,-3.220434E-06
+1.035123E+00,+71.49445E-09,-2.721100E-06
+1.045169E+00,+70.64359E-09,-3.200607E-06
+1.055236E+00,+69.32304E-09,-5.938492E-06
+1.065134E+00,+69.10668E-09,-6.371699E-06
+1.075183E+00,+69.09074E-09,-4.957209E-06
+1.085211E+00,+69.21147E-09,-4.243517E-06
+1.095221E+00,+70.83425E-09,-3.632040E-06
+1.105234E+00,+72.09654E-09,-3.130760E-06
+1.115034E+00,+73.79000E-09,-3.011704E-06
+1.125067E+00,+73.70487E-09,-3.280220E-06
+1.135099E+00,+72.95712E-09,-3.734446E-06
+1.145143E+00,+72.87309E-09,-3.279333E-06
+1.155152E+00,+73.63888E-09,-2.758026E-06
+1.165179E+00,+73.93452E-09,-2.957278E-06
+1.175202E+00,+74.27048E-09,-3.590651E-06
+1.185209E+00,+74.47463E-09,-3.977223E-06
+1.195234E+00,+75.63721E-09,-3.335562E-06
+1.205231E+00,+76.13824E-09,-3.932991E-06
+1.215018E+00,+76.70253E-09,-4.358969E-06
+1.225051E+00,+76.96003E-09,-5.246955E-06
+1.235048E+00,+77.65667E-09,-6.075268E-06
+1.245077E+00,+77.72129E-09,-6.019803E-06
+1.255073E+00,+76.54967E-09,-4.077378E-06
+1.265089E+00,+75.28575E-09,-3.848763E-06
+1.275121E+00,+74.02174E-09,-4.169865E-06
+1.285107E+00,+73.53189E-09,-4.734316E-06
+1.295122E+00,+72.74510E-09,-5.383854E-06
+1.305161E+00,+72.37331E-09,-6.175537E-06
+1.315170E+00,+72.33486E-09,-5.889817E-06
+1.325212E+00,+72.87519E-09,-5.250187E-06
+1.335241E+00,+73.16216E-09,-5.092116E-06
+1.345036E+00,+72.75374E-09,-4.865198E-06
+1.355064E+00,+71.52072E-09,-5.456296E-06
+1.365047E+00,+71.51006E-09,-5.313282E-06
+1.375070E+00,+72.47001E-09,-4.278603E-06
+1.385110E+00,+72.95613E-09,-4.375296E-06
+1.395143E+00,+74.23689E-09,-4.837418E-06
+1.405157E+00,+75.11943E-09,-5.070429E-06
+1.415181E+00,+76.89648E-09,-5.926085E-06
+1.425177E+00,+77.09991E-09,-6.099187E-06
+1.435210E+00,+76.41318E-09,-6.207085E-06
+1.445015E+00,+76.28579E-09,-5.961390E-06
+1.455041E+00,+76.18435E-09,-6.394625E-06
+1.465072E+00,+76.02407E-09,-6.287689E-06
+1.475077E+00,+74.15934E-09,-6.127053E-06
+1.485089E+00,+73.35670E-09,-6.072398E-06
+1.495118E+00,+72.05024E-09,-6.363269E-06
+1.505118E+00,+72.00363E-09,-6.276980E-06
+1.515141E+00,+71.36178E-09,-7.110749E-06
+1.525181E+00,+71.07219E-09,-7.632523E-06
+1.535182E+00,+71.32688E-09,-8.286334E-06
+1.545239E+00,+72.04714E-09,-7.930336E-06
+1.555046E+00,+73.39812E-09,-7.063647E-06
+1.565078E+00,+73.55285E-09,-6.683465E-06
+1.575141E+00,+73.85136E-09,-6.311875E-06
+1.585163E+00,+74.24280E-09,-6.242838E-06
+1.595199E+00,+75.30284E-09,-6.207838E-06
+1.605239E+00,+75.29076E-09,-5.780573E-06
+1.615045E+00,+74.78318E-09,-5.014935E-06
+1.625067E+00,+74.93469E-09,-4.710369E-06
+1.635115E+00,+75.52087E-09,-5.452739E-06
+1.645156E+00,+75.48302E-09,-5.762807E-06
+1.655192E+00,+74.30523E-09,-6.526652E-06
+1.665106E+00,+73.81229E-09,-6.796351E-06
+1.675147E+00,+73.49379E-09,-7.076007E-06
+1.685199E+00,+73.69854E-09,-7.143364E-06
+1.695215E+00,+74.36459E-09,-6.800709E-06
+1.705235E+00,+74.74270E-09,-6.521931E-06
+1.715035E+00,+75.88891E-09,-6.322241E-06
+1.725042E+00,+76.00759E-09,-6.458397E-06
+1.735071E+00,+74.62329E-09,-7.171870E-06
+1.745114E+00,+73.47919E-09,-7.336694E-06
+1.755098E+00,+71.79279E-09,-8.306113E-06
+1.765141E+00,+71.62187E-09,-8.425160E-06
+1.775154E+00,+71.36338E-09,-8.469563E-06
+1.785165E+00,+71.07494E-09,-8.520394E-06
+1.795208E+00,+71.32883E-09,-8.131095E-06
+1.805213E+00,+72.13730E-09,-8.080808E-06
+1.815240E+00,+73.56721E-09,-6.691419E-06
+1.825054E+00,+73.33885E-09,-6.935292E-06
+1.835068E+00,+71.07111E-09,-7.460643E-06
+1.845103E+00,+70.10024E-09,-7.702303E-06
+1.855146E+00,+69.92850E-09,-8.508930E-06
+1.865160E+00,+70.13812E-09,-9.214459E-06
+1.875205E+00,+70.83769E-09,-8.614169E-06
+1.885219E+00,+71.22984E-09,-8.516885E-06
+1.895038E+00,+73.31267E-09,-7.704344E-06
+1.905069E+00,+74.12653E-09,-7.804299E-06
+1.915070E+00,+74.20437E-09,-7.646942E-06
+1.925078E+00,+73.49135E-09,-7.870169E-06
+1.935101E+00,+72.33410E-09,-8.330079E-06
+1.945120E+00,+72.21221E-09,-8.654213E-06
+1.955127E+00,+71.87344E-09,-8.733121E-06
+1.965154E+00,+71.61068E-09,-8.832522E-06
+1.975169E+00,+71.73205E-09,-7.813168E-06
+1.985205E+00,+72.48902E-09,-7.659846E-06
+1.995212E+00,+73.82348E-09,-7.848674E-06
+2.005219E+00,+74.03004E-09,-7.590981E-06
+2.015014E+00,+73.30958E-09,-7.392913E-06
+2.025246E+00,+73.16520E-09,-7.809430E-06
+2.035213E+00,+73.79615E-09,-7.595550E-06
+2.045228E+00,+74.27713E-09,-7.304021E-06
+2.055213E+00,+74.77049E-09,-6.524096E-06
+2.065223E+00,+75.12070E-09,-6.681700E-06
+2.075019E+00,+74.94270E-09,-6.845151E-06
+2.085232E+00,+74.03965E-09,-7.420188E-06
+2.095026E+00,+72.54131E-09,-8.596650E-06
+2.105021E+00,+72.30052E-09,-8.696185E-06
+2.115043E+00,+73.75591E-09,-8.412458E-06
+2.125087E+00,+74.79906E-09,-7.989904E-06
+2.135021E+00,+74.53757E-09,-7.760515E-06
+2.145039E+00,+73.40886E-09,-7.639609E-06
+2.155075E+00,+72.22496E-09,-8.318415E-06
+2.165075E+00,+71.75198E-09,-9.292660E-06
+2.175107E+00,+70.39795E-09,-9.761134E-06
+2.185104E+00,+69.65394E-09,-9.434272E-06
+2.195125E+00,+69.53190E-09,-9.227677E-06
+2.205161E+00,+70.34151E-09,-8.359052E-06
+2.215161E+00,+71.29613E-09,-7.624321E-06
+2.225166E+00,+71.42872E-09,-8.364716E-06
+2.235189E+00,+72.09084E-09,-8.508187E-06
+2.245194E+00,+73.06060E-09,-7.887612E-06
+2.255196E+00,+74.72178E-09,-8.472873E-06
+2.265233E+00,+74.56036E-09,-8.549796E-06
+2.275028E+00,+73.24345E-09,-8.351231E-06
+2.285062E+00,+72.36561E-09,-8.593198E-06
+2.295052E+00,+72.17641E-09,-7.653485E-06
+2.305062E+00,+71.82783E-09,-8.189355E-06
+2.315091E+00,+70.68206E-09,-8.673811E-06
+2.325097E+00,+70.02161E-09,-8.784629E-06
+2.335044E+00,+69.93329E-09,-9.426375E-06
+2.345062E+00,+69.94832E-09,-8.978339E-06
+2.355047E+00,+69.57918E-09,-8.376074E-06
+2.365100E+00,+69.59238E-09,-8.531533E-06
+2.375132E+00,+71.05891E-09,-7.999097E-06
+2.385122E+00,+72.90966E-09,-7.989045E-06
+2.395160E+00,+74.58603E-09,-8.045284E-06
+2.405180E+00,+74.60633E-09,-8.020812E-06
+2.415186E+00,+74.38737E-09,-7.820207E-06
+2.425215E+00,+74.93875E-09,-8.170138E-06
+2.435203E+00,+75.69416E-09,-8.958731E-06
+2.445246E+00,+75.47431E-09,-8.669615E-06
+2.455046E+00,+74.77642E-09,-8.255244E-06
+2.465035E+00,+74.65894E-09,-7.703057E-06
+2.475054E+00,+74.52023E-09,-7.176076E-06
+2.485085E+00,+73.86099E-09,-7.801199E-06
+2.495085E+00,+72.78677E-09,-8.804570E-06
+2.505119E+00,+72.68597E-09,-9.035722E-06
+2.515125E+00,+73.74769E-09,-8.787337E-06
+2.525148E+00,+74.35372E-09,-6.876641E-06
+2.535185E+00,+73.87230E-09,-6.829987E-06
+2.545189E+00,+73.11981E-09,-7.506524E-06
+2.555200E+00,+72.80163E-09,-7.824479E-06
+2.565237E+00,+72.87886E-09,-8.108073E-06
+2.575028E+00,+72.57914E-09,-8.340799E-06
+2.585033E+00,+71.99185E-09,-8.255292E-06
+2.595056E+00,+71.86124E-09,-8.569327E-06
+2.605038E+00,+72.05524E-09,-8.739891E-06
+2.615069E+00,+71.93662E-09,-9.311591E-06
+2.625103E+00,+71.67981E-09,-9.253894E-06
+2.635196E+00,+72.43364E-09,-9.081116E-06
+2.645234E+00,+74.10414E-09,-8.981944E-06
+2.655024E+00,+75.91019E-09,-9.193469E-06
+2.665042E+00,+76.23149E-09,-8.570433E-06
+2.675075E+00,+75.54567E-09,-7.347985E-06
+2.685073E+00,+75.12143E-09,-7.106419E-06
+2.695095E+00,+74.88055E-09,-6.758290E-06
+2.705120E+00,+74.14804E-09,-7.488080E-06
+2.715111E+00,+72.86698E-09,-8.732177E-06
+2.725140E+00,+71.98614E-09,-9.554939E-06
+2.735126E+00,+71.81249E-09,-9.262934E-06
+2.745150E+00,+71.33875E-09,-9.659578E-06
+2.755194E+00,+70.32985E-09,-9.708300E-06
+2.765207E+00,+69.52429E-09,-9.385253E-06
+2.775240E+00,+69.67424E-09,-9.579288E-06
+2.785040E+00,+70.38925E-09,-9.472390E-06
+2.795035E+00,+70.71232E-09,-8.923894E-06
+2.805067E+00,+70.78975E-09,-9.710427E-06
+2.815060E+00,+71.22054E-09,-10.99328E-06
+2.825072E+00,+71.73626E-09,-10.69293E-06
+2.835097E+00,+71.39401E-09,-10.63263E-06
+2.845091E+00,+70.48103E-09,-11.11357E-06
+2.855094E+00,+70.18249E-09,-10.67567E-06
+2.865117E+00,+71.02894E-09,-9.817888E-06
+2.875128E+00,+71.84143E-09,-9.018737E-06
+2.885125E+00,+71.25795E-09,-8.464251E-06
+2.895154E+00,+70.02390E-09,-8.701468E-06
+2.905159E+00,+69.53150E-09,-9.893762E-06
+2.915194E+00,+70.06513E-09,-9.901496E-06
+2.925238E+00,+70.49993E-09,-9.960632E-06
+2.935218E+00,+70.72468E-09,-10.05344E-06
+2.945243E+00,+71.02948E-09,-9.748393E-06
+2.955017E+00,+71.87888E-09,-9.681168E-06
+2.965040E+00,+72.77222E-09,-9.620677E-06
+2.975071E+00,+73.07327E-09,-9.275152E-06
+2.985059E+00,+73.01008E-09,-8.995724E-06
+2.995078E+00,+73.47637E-09,-7.932797E-06
+3.005114E+00,+73.83139E-09,-7.951870E-06
+3.015122E+00,+73.46888E-09,-8.810312E-06
+3.025161E+00,+72.73004E-09,-9.808475E-06
+3.035166E+00,+72.65623E-09,-9.163218E-06
+3.045185E+00,+73.67722E-09,-8.586865E-06
+3.055217E+00,+74.82293E-09,-7.841369E-06
+3.065218E+00,+75.84038E-09,-8.378544E-06
+3.075017E+00,+76.48143E-09,-9.323798E-06
+3.085049E+00,+77.32042E-09,-10.08559E-06
+3.095049E+00,+77.31717E-09,-10.54546E-06
+3.105062E+00,+75.70339E-09,-9.546357E-06
+3.115099E+00,+74.07142E-09,-9.711877E-06
+3.125052E+00,+73.22556E-09,-8.435040E-06
+3.135086E+00,+73.52111E-09,-8.027669E-06
+3.145128E+00,+74.12918E-09,-9.047385E-06
+3.155144E+00,+74.34772E-09,-9.637070E-06
+3.165180E+00,+74.73931E-09,-9.275828E-06
+3.175218E+00,+75.26943E-09,-9.042187E-06
+3.185237E+00,+75.22603E-09,-9.179384E-06
+3.195051E+00,+74.39592E-09,-9.547921E-06
+3.205046E+00,+73.62181E-09,-9.552413E-06
+3.215022E+00,+73.89706E-09,-9.007207E-06
+3.225022E+00,+74.40715E-09,-8.270465E-06
+3.235204E+00,+73.89095E-09,-8.602620E-06
+3.245198E+00,+72.24413E-09,-8.924409E-06
+3.255184E+00,+71.25482E-09,-9.818040E-06
+3.265213E+00,+70.49864E-09,-10.63837E-06
+3.275237E+00,+69.73161E-09,-11.13551E-06
+3.285220E+00,+68.58338E-09,-10.38571E-06
+3.295234E+00,+68.22763E-09,-9.841127E-06
+3.305033E+00,+69.46674E-09,-9.399872E-06
+3.315031E+00,+70.60125E-09,-8.825713E-06
+3.325057E+00,+70.60022E-09,-9.247571E-06
+3.335088E+00,+69.74199E-09,-9.480782E-06
+3.345083E+00,+69.22966E-09,-10.02750E-06
+3.355107E+00,+69.99917E-09,-10.45184E-06
+3.365087E+00,+70.73327E-09,-11.08737E-06
+3.375121E+00,+71.10489E-09,-10.84936E-06
+3.385153E+00,+70.98617E-09,-10.59589E-06
+3.395151E+00,+70.66879E-09,-10.07814E-06
+3.405160E+00,+70.04008E-09,-9.980375E-06
+3.415190E+00,+68.92415E-09,-10.10397E-06
+3.425208E+00,+68.41569E-09,-9.763404E-06
+3.435226E+00,+69.44328E-09,-10.74030E-06
+3.445038E+00,+71.09337E-09,-10.36796E-06
+3.455047E+00,+72.16792E-09,-9.867174E-06
+3.465070E+00,+72.52441E-09,-10.08698E-06
+3.475088E+00,+73.06870E-09,-9.452801E-06
+3.485085E+00,+74.14160E-09,-9.180146E-06
+3.495112E+00,+74.55527E-09,-8.887187E-06
+3.505112E+00,+73.94280E-09,-8.726101E-06
+3.515130E+00,+73.16117E-09,-8.801766E-06
+3.525166E+00,+72.93623E-09,-9.226972E-06
+3.535164E+00,+73.23699E-09,-8.834543E-06
+3.545210E+00,+73.42387E-09,-8.127490E-06
+3.555215E+00,+73.33934E-09,-7.688065E-06
+3.565236E+00,+73.78485E-09,-8.008156E-06
+3.575039E+00,+74.44363E-09,-8.606901E-06
+3.585175E+00,+74.96969E-09,-9.384337E-06
+3.595197E+00,+74.97258E-09,-9.988175E-06
+3.605223E+00,+75.13152E-09,-10.29936E-06
+3.615222E+00,+75.80308E-09,-10.43183E-06
+3.625023E+00,+76.39274E-09,-10.18509E-06
+3.635218E+00,+75.92963E-09,-9.370661E-06
+3.645232E+00,+75.29525E-09,-9.165765E-06
+3.655036E+00,+75.58262E-09,-9.535571E-06
+3.665047E+00,+76.32958E-09,-9.238081E-06
+3.675071E+00,+76.31134E-09,-8.504477E-06
+3.685096E+00,+75.62771E-09,-8.299628E-06
+3.695091E+00,+75.33911E-09,-8.798724E-06
+3.705094E+00,+75.43825E-09,-8.762150E-06
+3.715125E+00,+75.12184E-09,-8.716832E-06
+3.725149E+00,+74.09508E-09,-8.495627E-06
+3.735150E+00,+72.96354E-09,-9.244633E-06
+3.745173E+00,+72.53369E-09,-9.885093E-06
+3.755175E+00,+72.77107E-09,-9.991618E-06
+3.765208E+00,+72.96848E-09,-10.22405E-06
+3.775210E+00,+73.19955E-09,-9.692126E-06
+3.785174E+00,+73.85293E-09,-8.739386E-06
+3.795194E+00,+74.36039E-09,-9.006168E-06
+3.805199E+00,+74.12298E-09,-9.252549E-06
+3.815228E+00,+73.22427E-09,-9.672633E-06
+3.825033E+00,+72.32050E-09,-10.04571E-06
+3.835036E+00,+72.45656E-09,-9.336330E-06
+3.845049E+00,+72.88061E-09,-8.984118E-06
+3.855078E+00,+72.51732E-09,-9.205180E-06
+3.865081E+00,+71.27787E-09,-10.33297E-06
+3.875141E+00,+70.40735E-09,-10.89873E-06
+3.885179E+00,+70.37082E-09,-11.18511E-06
+3.895216E+00,+70.86332E-09,-11.00801E-06
+3.905016E+00,+71.54479E-09,-10.59510E-06
+3.915039E+00,+72.81931E-09,-9.729071E-06
+3.925103E+00,+73.94704E-09,-8.721715E-06
+3.935136E+00,+73.62178E-09,-8.854390E-06
+3.945124E+00,+72.19175E-09,-9.903622E-06
+3.955109E+00,+70.97202E-09,-10.99729E-06
+3.965134E+00,+71.55569E-09,-10.73587E-06
+3.975159E+00,+73.32320E-09,-10.13573E-06
+3.985196E+00,+75.13577E-09,-10.01623E-06
+3.995201E+00,+75.86525E-09,-10.15849E-06
+4.005208E+00,+76.03153E-09,-9.813080E-06
+4.015238E+00,+75.65577E-09,-9.608136E-06
+4.025051E+00,+74.49521E-09,-9.363242E-06
+4.035055E+00,+72.52603E-09,-9.788619E-06
+4.045086E+00,+70.98814E-09,-9.850111E-06
+4.055099E+00,+70.71041E-09,-9.773569E-06
+4.065130E+00,+70.94616E-09,-10.16787E-06
+4.075154E+00,+70.80931E-09,-10.86503E-06
+4.085163E+00,+70.43925E-09,-11.07714E-06
+4.095194E+00,+71.02184E-09,-10.65700E-06
+4.105197E+00,+72.46565E-09,-9.712782E-06
+4.115213E+00,+73.45248E-09,-9.057942E-06
+4.125244E+00,+73.82759E-09,-9.085513E-06
+4.135026E+00,+73.87862E-09,-9.061623E-06
+4.145042E+00,+74.01515E-09,-9.832374E-06
+4.155075E+00,+73.82290E-09,-10.03186E-06
+4.165079E+00,+73.29652E-09,-10.55672E-06
+4.175109E+00,+72.87354E-09,-10.80341E-06
+4.185100E+00,+72.71448E-09,-10.62858E-06
+4.195118E+00,+72.37055E-09,-10.30529E-06
+4.205148E+00,+71.05665E-09,-10.69053E-06
+4.215127E+00,+69.60580E-09,-10.35938E-06
+4.225136E+00,+68.73687E-09,-9.976989E-06
+4.235162E+00,+68.85497E-09,-10.12605E-06
+4.245167E+00,+69.14251E-09,-10.45444E-06
+4.255185E+00,+69.45972E-09,-11.12433E-06
+4.265223E+00,+70.42891E-09,-11.07385E-06
+4.275020E+00,+72.07665E-09,-10.28333E-06
+4.285058E+00,+74.09736E-09,-9.959795E-06
+4.295061E+00,+74.64994E-09,-10.03917E-06
+4.305066E+00,+74.69804E-09,-9.524919E-06
+4.315090E+00,+74.85227E-09,-9.618893E-06
+4.325106E+00,+74.65788E-09,-9.901152E-06
+4.335124E+00,+73.41433E-09,-10.34231E-06
+4.345159E+00,+70.68461E-09,-9.982158E-06
+4.355160E+00,+69.35289E-09,-10.17475E-06
+4.365177E+00,+68.85751E-09,-10.05525E-06
+4.375213E+00,+69.34711E-09,-10.39577E-06
+4.385122E+00,+69.78497E-09,-11.02912E-06
+4.395139E+00,+69.94402E-09,-11.41047E-06
+4.405131E+00,+70.67021E-09,-10.95670E-06
+4.415145E+00,+71.65568E-09,-10.35303E-06
+4.425179E+00,+71.95899E-09,-10.43277E-06
+4.435167E+00,+71.36289E-09,-10.42626E-06
+4.445209E+00,+70.43559E-09,-9.495965E-06
+4.455236E+00,+70.02554E-09,-9.862805E-06
+4.465237E+00,+69.63088E-09,-10.68649E-06
+4.475023E+00,+69.45984E-09,-10.55989E-06
+4.485053E+00,+69.88929E-09,-10.65460E-06
+4.495053E+00,+70.64200E-09,-10.65262E-06
+4.505085E+00,+71.61412E-09,-11.20780E-06
+4.515090E+00,+71.58154E-09,-11.24686E-06
+4.525124E+00,+71.29805E-09,-10.69290E-06
+4.535156E+00,+71.51211E-09,-10.57693E-06
+4.545155E+00,+72.27966E-09,-10.14186E-06
+4.555161E+00,+72.58014E-09,-9.944297E-06
+4.565198E+00,+72.17420E-09,-10.12880E-06
+4.575199E+00,+71.71132E-09,-10.84888E-06
+4.585171E+00,+70.91852E-09,-11.49564E-06
+4.595179E+00,+70.13892E-09,-10.84553E-06
+4.605157E+00,+68.81609E-09,-10.05338E-06
+4.615198E+00,+68.53619E-09,-9.806996E-06
+4.625246E+00,+69.78718E-09,-9.493552E-06
+4.635023E+00,+71.21543E-09,-9.460736E-06
+4.645067E+00,+71.99885E-09,-9.200812E-06
+4.655107E+00,+71.75974E-09,-10.13086E-06
+4.665123E+00,+71.75590E-09,-11.25982E-06
+4.675157E+00,+72.14807E-09,-11.16973E-06
+4.685116E+00,+72.23435E-09,-10.91949E-06
+4.695132E+00,+71.89447E-09,-10.67978E-06
+4.705161E+00,+72.05752E-09,-10.15036E-06
+4.715159E+00,+72.90424E-09,-9.905521E-06
+4.725194E+00,+74.73277E-09,-9.252425E-06
+4.735186E+00,+75.18305E-09,-9.351130E-06
+4.745217E+00,+75.79985E-09,-8.494625E-06
+4.755023E+00,+76.26190E-09,-8.769885E-06
+4.765025E+00,+76.79112E-09,-10.34811E-06
+4.775200E+00,+76.21244E-09,-10.31509E-06
+4.785193E+00,+73.91188E-09,-10.72477E-06
+4.795173E+00,+72.85151E-09,-11.10604E-06
+4.805155E+00,+71.79730E-09,-11.08729E-06
+4.815040E+00,+71.43070E-09,-11.47447E-06
+4.825233E+00,+69.67502E-09,-10.62552E-06
+4.835214E+00,+68.98770E-09,-10.27204E-06
+4.845170E+00,+68.82033E-09,-10.09402E-06
+4.855130E+00,+69.34398E-09,-10.22388E-06
+4.865107E+00,+71.00327E-09,-9.136467E-06
+4.875051E+00,+71.54160E-09,-9.174701E-06
+4.885087E+00,+73.62125E-09,-9.585916E-06
+4.895129E+00,+74.32926E-09,-9.827968E-06
+4.905144E+00,+74.62032E-09,-10.31125E-06
+4.915170E+00,+74.10669E-09,-10.58239E-06
+4.925187E+00,+73.47955E-09,-10.30107E-06
+4.935199E+00,+73.72643E-09,-10.13472E-06
+4.945239E+00,+74.07233E-09,-10.12880E-06
+4.955241E+00,+73.73938E-09,-10.33390E-06
+4.965018E+00,+72.40360E-09,-10.59505E-06
+4.975043E+00,+72.18544E-09,-10.42743E-06
+4.985043E+00,+72.30288E-09,-10.18484E-06
+4.995077E+00,+72.12451E-09,-10.76602E-06
+5.005114E+00,+71.15527E-09,-11.60105E-06
+5.015111E+00,+70.96846E-09,-11.48284E-06
+5.025145E+00,+71.42671E-09,-10.30063E-06
+5.035133E+00,+71.67259E-09,-9.825660E-06
+5.045183E+00,+71.29889E-09,-10.33486E-06
+5.055018E+00,+71.08316E-09,-10.86956E-06
+5.065062E+00,+72.23594E-09,-10.32143E-06
+5.075074E+00,+72.96634E-09,-9.695616E-06
+5.085100E+00,+73.35499E-09,-9.351178E-06
+5.095119E+00,+73.03506E-09,-9.776402E-06
+5.105125E+00,+72.56375E-09,-10.11013E-06
+5.115150E+00,+72.86329E-09,-10.35489E-06
+5.125169E+00,+73.65774E-09,-10.49275E-06
+5.135200E+00,+73.80411E-09,-10.51779E-06
+5.145217E+00,+74.34787E-09,-10.11832E-06
+5.155223E+00,+74.96514E-09,-10.20922E-06
+5.165020E+00,+75.80505E-09,-10.17098E-06
+5.175029E+00,+75.60328E-09,-9.838686E-06
+5.185048E+00,+74.97663E-09,-9.662763E-06
+5.195082E+00,+75.14469E-09,-10.06386E-06
+5.205081E+00,+76.38167E-09,-10.97913E-06
+5.215109E+00,+76.53198E-09,-11.56602E-06
+5.225140E+00,+75.29611E-09,-10.91606E-06
+5.235126E+00,+74.53860E-09,-11.27816E-06
+5.245154E+00,+73.65481E-09,-10.40835E-06
+5.255152E+00,+73.36640E-09,-10.58285E-06
+5.265164E+00,+71.88090E-09,-10.42690E-06
+5.275196E+00,+71.22663E-09,-10.77319E-06
+5.285192E+00,+70.56234E-09,-10.45462E-06
+5.295220E+00,+70.45976E-09,-10.29968E-06
+5.305017E+00,+69.49031E-09,-9.883881E-06
+5.315237E+00,+68.91631E-09,-10.04889E-06
+5.325027E+00,+70.08320E-09,-10.80531E-06
+5.335052E+00,+71.98543E-09,-10.89208E-06
+5.345045E+00,+75.19949E-09,-10.16400E-06
+5.355074E+00,+76.43835E-09,-9.822570E-06
+5.365079E+00,+77.11239E-09,-10.38327E-06
+5.375101E+00,+77.50216E-09,-10.10204E-06
+5.385129E+00,+77.57996E-09,-10.25731E-06
+5.395130E+00,+76.84930E-09,-10.56985E-06
+5.405135E+00,+74.93164E-09,-11.28790E-06
+5.415161E+00,+74.02158E-09,-10.95504E-06
+5.425168E+00,+73.60110E-09,-10.01590E-06
+5.435198E+00,+73.09716E-09,-10.66403E-06
+5.445221E+00,+72.49198E-09,-11.39282E-06
+5.455228E+00,+72.88399E-09,-10.88668E-06
+5.465022E+00,+74.61040E-09,-10.25617E-06
+5.475039E+00,+76.02286E-09,-9.982968E-06
+5.485043E+00,+75.95307E-09,-10.24495E-06
+5.495071E+00,+74.44541E-09,-10.49704E-06
+5.505073E+00,+72.80249E-09,-11.10417E-06
+5.515096E+00,+71.40163E-09,-11.50004E-06
+5.525131E+00,+70.31630E-09,-12.19108E-06
+5.535118E+00,+69.50050E-09,-12.12344E-06
+5.545148E+00,+69.61258E-09,-11.54953E-06
+5.555140E+00,+70.25849E-09,-11.10610E-06
+5.565155E+00,+70.57348E-09,-10.58267E-06
+5.575186E+00,+70.15283E-09,-10.55704E-06
+5.585167E+00,+69.63271E-09,-10.45743E-06
+5.595178E+00,+70.12183E-09,-9.771854E-06
+5.605207E+00,+70.67620E-09,-9.620972E-06
+5.615205E+00,+70.62570E-09,-10.27009E-06
+5.625230E+00,+70.48951E-09,-11.09219E-06
+5.635028E+00,+71.40191E-09,-11.00041E-06
+5.645031E+00,+73.38960E-09,-10.52406E-06
+5.655026E+00,+74.63987E-09,-10.36943E-06
+5.665034E+00,+74.94694E-09,-10.34547E-06
+5.675058E+00,+75.03655E-09,-9.094791E-06
+5.685090E+00,+75.60917E-09,-9.069357E-06
+5.695091E+00,+75.67094E-09,-9.051133E-06
+5.705107E+00,+74.91617E-09,-9.669887E-06
+5.715097E+00,+73.97725E-09,-9.871093E-06
+5.725087E+00,+73.73811E-09,-10.10236E-06
+5.735051E+00,+74.36718E-09,-9.891654E-06
+5.745040E+00,+75.09167E-09,-9.628364E-06
+5.755201E+00,+75.09490E-09,-9.665642E-06
+5.765190E+00,+74.74745E-09,-10.01814E-06
+5.775204E+00,+74.39723E-09,-9.592505E-06
+5.785085E+00,+73.23313E-09,-9.808875E-06
+5.795070E+00,+71.96222E-09,-10.05226E-06
+5.805025E+00,+71.17540E-09,-10.83330E-06
+5.815225E+00,+71.37302E-09,-11.22590E-06
+5.825214E+00,+71.82640E-09,-10.95613E-06
+5.835158E+00,+71.46544E-09,-11.62824E-06
+5.845133E+00,+70.61431E-09,-11.14603E-06
+5.855118E+00,+70.32220E-09,-10.95138E-06
+5.865066E+00,+70.78133E-09,-11.13670E-06
+5.875054E+00,+71.08807E-09,-10.74108E-06
+5.885227E+00,+70.63613E-09,-10.98387E-06
+5.895200E+00,+70.38265E-09,-11.36737E-06
+5.905186E+00,+71.09330E-09,-11.49076E-06
+5.915135E+00,+71.95700E-09,-11.38925E-06
+5.925116E+00,+72.17125E-09,-10.89104E-06
+5.935109E+00,+71.80866E-09,-10.85407E-06
+5.945073E+00,+71.72741E-09,-10.78007E-06
+5.955039E+00,+71.62310E-09,-11.42306E-06
+5.965021E+00,+71.12541E-09,-11.70374E-06
+5.975220E+00,+70.47044E-09,-11.10319E-06
+5.985203E+00,+70.73768E-09,-11.00557E-06
+5.995157E+00,+72.03492E-09,-10.43922E-06
+6.005123E+00,+73.32245E-09,-10.11607E-06
+6.015110E+00,+73.70704E-09,-9.825707E-06
+6.025079E+00,+73.68627E-09,-10.00401E-06
+6.035036E+00,+74.21989E-09,-9.816533E-06
+6.045017E+00,+74.99107E-09,-9.869062E-06
+6.055202E+00,+75.21288E-09,-10.43558E-06
+6.065166E+00,+75.20957E-09,-11.23952E-06
+6.075157E+00,+75.69584E-09,-11.45028E-06
+6.085100E+00,+76.37086E-09,-11.43228E-06
+6.095074E+00,+76.53962E-09,-11.13828E-06
+6.105026E+00,+76.03055E-09,-11.18448E-06
+6.115228E+00,+75.67173E-09,-10.68676E-06
+6.125218E+00,+76.26381E-09,-10.42066E-06
+6.135117E+00,+76.72232E-09,-10.80734E-06
+6.145094E+00,+75.97534E-09,-10.04606E-06
+6.155083E+00,+74.14730E-09,-9.797450E-06
+6.165086E+00,+73.38740E-09,-9.561006E-06
+6.175113E+00,+73.19706E-09,-9.421931E-06
+6.185107E+00,+73.12528E-09,-9.108115E-06
+6.195126E+00,+72.16796E-09,-9.865524E-06
+6.205163E+00,+71.65413E-09,-10.40854E-06
+6.215171E+00,+71.41409E-09,-10.84431E-06
+6.225180E+00,+71.23877E-09,-11.14713E-06
+6.235211E+00,+70.30231E-09,-11.89930E-06
+6.245229E+00,+69.97630E-09,-11.70460E-06
+6.255240E+00,+70.62876E-09,-11.40785E-06
+6.265044E+00,+71.33001E-09,-11.02409E-06
+6.275064E+00,+71.72039E-09,-10.91733E-06
+6.285096E+00,+71.42338E-09,-11.25923E-06
+6.295110E+00,+71.31329E-09,-11.81332E-06
+6.305140E+00,+71.63673E-09,-11.37419E-06
+6.315176E+00,+71.99509E-09,-10.37974E-06
+6.325177E+00,+71.87275E-09,-9.940863E-06
+6.335128E+00,+72.22871E-09,-10.68457E-06
+6.345147E+00,+73.33623E-09,-10.94797E-06
+6.355159E+00,+75.08345E-09,-10.87022E-06
+6.365185E+00,+75.43394E-09,-10.79025E-06
+6.375213E+00,+74.93524E-09,-10.53197E-06
+6.385201E+00,+74.63862E-09,-10.28765E-06
+6.395231E+00,+74.61985E-09,-11.10217E-06
+6.405225E+00,+74.43724E-09,-10.65197E-06
+6.415245E+00,+73.65836E-09,-9.660322E-06
+6.425051E+00,+73.63975E-09,-9.121733E-06
+6.435072E+00,+74.48705E-09,-10.07218E-06
+6.445123E+00,+74.94810E-09,-10.55255E-06
+6.455158E+00,+74.74912E-09,-9.919482E-06
+6.465157E+00,+74.44952E-09,-9.649611E-06
+6.475180E+00,+74.80126E-09,-9.796019E-06
+6.485212E+00,+75.26762E-09,-9.268914E-06
+6.495208E+00,+75.53925E-09,-9.907914E-06
+6.505242E+00,+75.22073E-09,-10.19058E-06
+6.515241E+00,+75.21572E-09,-10.41861E-06
+6.525017E+00,+75.62309E-09,-10.30534E-06
+6.535052E+00,+75.77044E-09,-10.21304E-06
+6.545073E+00,+75.29799E-09,-9.649641E-06
+6.555074E+00,+73.92448E-09,-10.35486E-06
+6.565106E+00,+73.42331E-09,-10.62925E-06
+6.575126E+00,+72.51059E-09,-10.68568E-06
+6.585134E+00,+71.57220E-09,-11.20108E-06
+6.595167E+00,+70.26492E-09,-11.08002E-06
+6.605172E+00,+70.46495E-09,-11.06121E-06
+6.615195E+00,+72.22310E-09,-10.70864E-06
+6.625192E+00,+72.55740E-09,-10.93637E-06
+6.635209E+00,+71.97776E-09,-11.34150E-06
+6.645023E+00,+71.58065E-09,-11.31972E-06
+6.655056E+00,+71.65185E-09,-10.92742E-06
+6.665085E+00,+71.85731E-09,-10.97049E-06
+6.675118E+00,+71.77196E-09,-11.36416E-06
+6.685106E+00,+71.59392E-09,-12.51890E-06
+6.695120E+00,+71.12200E-09,-12.15854E-06
+6.705155E+00,+70.86839E-09,-11.55112E-06
+6.715154E+00,+69.47079E-09,-11.08200E-06
+6.725183E+00,+68.90807E-09,-10.92669E-06
+6.735186E+00,+69.26466E-09,-11.38431E-06
+6.745220E+00,+70.20367E-09,-11.63122E-06
+6.755022E+00,+71.68985E-09,-11.67216E-06
+6.765048E+00,+71.71636E-09,-11.65264E-06
+6.775082E+00,+71.34205E-09,-11.02110E-06
+6.785117E+00,+71.68484E-09,-12.00919E-06
+6.795120E+00,+72.54076E-09,-11.28606E-06
+6.805157E+00,+72.77287E-09,-11.31007E-06
+6.815154E+00,+72.51473E-09,-11.19752E-06
+6.825184E+00,+72.97525E-09,-10.92440E-06
+6.835218E+00,+74.39211E-09,-10.38772E-06
+6.845226E+00,+75.22045E-09,-9.787808E-06
+6.855016E+00,+75.42542E-09,-9.462081E-06
+6.865047E+00,+75.19533E-09,-9.547043E-06
+6.875068E+00,+75.02278E-09,-10.13246E-06
+6.885085E+00,+74.87736E-09,-10.96799E-06
+6.895136E+00,+73.70335E-09,-11.04024E-06
+6.905153E+00,+72.77826E-09,-11.36936E-06
+6.915185E+00,+72.85229E-09,-10.56860E-06
+6.925194E+00,+73.54340E-09,-10.14868E-06
+6.935219E+00,+74.59184E-09,-9.643346E-06
+6.945026E+00,+74.74184E-09,-9.558783E-06
+6.955020E+00,+75.41730E-09,-9.692193E-06
+6.965042E+00,+76.00693E-09,-9.929210E-06
+6.975079E+00,+75.67696E-09,-10.08977E-06
+6.985066E+00,+74.59859E-09,-10.92384E-06
+6.995085E+00,+71.79827E-09,-11.60049E-06
+7.005122E+00,+70.76130E-09,-10.86145E-06
+7.015121E+00,+69.35431E-09,-10.55785E-06
+7.025148E+00,+68.19231E-09,-10.40575E-06
+7.035110E+00,+66.59445E-09,-10.54425E-06
+7.045115E+00,+66.51064E-09,-10.72678E-06
+7.055142E+00,+67.71446E-09,-10.76222E-06
+7.065141E+00,+68.34814E-09,-10.81755E-06
+7.075186E+00,+68.68592E-09,-11.59105E-06
+7.085233E+00,+68.98405E-09,-12.11538E-06
+7.095235E+00,+70.39695E-09,-12.23666E-06
+7.105240E+00,+71.60545E-09,-10.94031E-06
+7.115035E+00,+72.35693E-09,-9.049474E-06
+7.125055E+00,+72.46511E-09,-9.439698E-06
+7.135079E+00,+73.37979E-09,-10.38180E-06
+7.145096E+00,+74.07384E-09,-10.72659E-06
+7.155099E+00,+74.00102E-09,-11.87767E-06
+7.165134E+00,+73.40034E-09,-11.85484E-06
+7.175155E+00,+73.08935E-09,-11.40148E-06
+7.185157E+00,+73.85480E-09,-10.73048E-06
+7.195187E+00,+75.49841E-09,-9.806243E-06
+7.205186E+00,+76.24925E-09,-9.320011E-06
+7.215197E+00,+76.81427E-09,-9.203330E-06
+7.225224E+00,+76.97077E-09,-9.866610E-06
+7.235122E+00,+76.56377E-09,-10.64765E-06
+7.245143E+00,+75.29778E-09,-10.81576E-06
+7.255167E+00,+73.28012E-09,-11.40278E-06
+7.265182E+00,+72.47748E-09,-11.27059E-06
+7.275212E+00,+72.64423E-09,-10.56336E-06
+7.285206E+00,+72.44492E-09,-9.904576E-06
+7.295229E+00,+70.80757E-09,-9.414664E-06
+7.305027E+00,+69.57983E-09,-9.743300E-06
+7.315246E+00,+68.72079E-09,-10.34189E-06
+7.325245E+00,+68.66120E-09,-11.03252E-06
+7.335063E+00,+68.69177E-09,-12.17116E-06
+7.345067E+00,+68.91434E-09,-12.39779E-06
+7.355101E+00,+69.97445E-09,-12.16110E-06
+7.365139E+00,+70.50487E-09,-12.41132E-06
+7.375168E+00,+70.49853E-09,-12.81393E-06
+7.385201E+00,+69.96828E-09,-12.66219E-06
+7.395204E+00,+69.81612E-09,-12.22048E-06
+7.405214E+00,+70.35412E-09,-11.49373E-06
+7.415244E+00,+71.01112E-09,-10.97437E-06
+7.425020E+00,+70.72672E-09,-10.40439E-06
+7.435061E+00,+69.47810E-09,-10.17060E-06
+7.445114E+00,+69.43858E-09,-10.19695E-06
+7.455160E+00,+70.45712E-09,-11.14132E-06
+7.465213E+00,+70.93973E-09,-11.54004E-06
+7.475219E+00,+71.49210E-09,-11.31573E-06
+7.485225E+00,+71.66449E-09,-11.60917E-06
+7.495022E+00,+72.58596E-09,-10.80081E-06
+7.505023E+00,+72.82635E-09,-10.50564E-06
+7.515042E+00,+73.06610E-09,-10.24607E-06
+7.525076E+00,+73.25438E-09,-10.34009E-06
+7.535084E+00,+74.14058E-09,-11.15159E-06
+7.545150E+00,+74.27415E-09,-10.88018E-06
+7.555176E+00,+73.51203E-09,-10.72803E-06
+7.565200E+00,+72.76432E-09,-10.78761E-06
+7.575231E+00,+72.45501E-09,-10.62467E-06
+7.585231E+00,+72.77378E-09,-10.28934E-06
+7.595018E+00,+73.12835E-09,-9.782562E-06
+7.605062E+00,+72.94992E-09,-10.18541E-06
+7.615098E+00,+72.89768E-09,-9.580021E-06
+7.625120E+00,+73.03206E-09,-9.655086E-06
+7.635157E+00,+72.56960E-09,-10.75030E-06
+7.645187E+00,+71.79093E-09,-11.32030E-06
+7.655223E+00,+70.91978E-09,-11.78122E-06
+7.665186E+00,+71.18366E-09,-11.25893E-06
+7.675227E+00,+71.92939E-09,-11.35645E-06
+7.685020E+00,+71.57122E-09,-11.69193E-06
+7.695024E+00,+69.75294E-09,-11.94236E-06
+7.705035E+00,+69.11782E-09,-11.99343E-06
+7.715062E+00,+69.55356E-09,-11.31687E-06
+7.725067E+00,+70.12127E-09,-11.16526E-06
+7.735094E+00,+71.33564E-09,-10.74424E-06
+7.745164E+00,+71.88606E-09,-10.32774E-06
+7.755216E+00,+73.17527E-09,-9.854480E-06
+7.765024E+00,+73.52028E-09,-9.542027E-06
+7.775069E+00,+72.58596E-09,-10.27983E-06
+7.785110E+00,+71.85646E-09,-11.32312E-06
+7.795135E+00,+71.40980E-09,-11.47443E-06
+7.805132E+00,+71.72957E-09,-11.07885E-06
+7.815148E+00,+72.45212E-09,-10.79133E-06
+7.825179E+00,+72.53767E-09,-10.79652E-06
+7.835147E+00,+73.40014E-09,-11.19467E-06
+7.845141E+00,+74.33529E-09,-11.04317E-06
+7.855171E+00,+75.04581E-09,-10.63393E-06
+7.865160E+00,+74.73285E-09,-10.71722E-06
+7.875175E+00,+73.96319E-09,-10.81227E-06
+7.885160E+00,+73.91849E-09,-10.85814E-06
+7.895179E+00,+74.47739E-09,-10.83094E-06
+7.905213E+00,+74.35211E-09,-10.87722E-06
+7.915216E+00,+72.86609E-09,-10.95232E-06
+7.925220E+00,+72.17582E-09,-11.22276E-06
+7.935016E+00,+71.77024E-09,-11.69999E-06
+7.945043E+00,+71.67910E-09,-11.54402E-06
+7.955057E+00,+70.70057E-09,-11.75330E-06
+7.965089E+00,+70.46686E-09,-12.03985E-06
+7.975107E+00,+71.38333E-09,-10.79998E-06
+7.985137E+00,+72.28834E-09,-10.40210E-06
+7.995138E+00,+73.68269E-09,-10.82670E-06
+8.005146E+00,+74.19163E-09,-10.68724E-06
+8.015179E+00,+75.34402E-09,-11.01876E-06
+8.025189E+00,+75.93518E-09,-10.95990E-06
+8.035206E+00,+75.76865E-09,-10.89739E-06
+8.045021E+00,+74.78648E-09,-10.91858E-06
+8.055041E+00,+72.53542E-09,-11.14615E-06
+8.065076E+00,+72.11055E-09,-10.89429E-06
+8.075091E+00,+72.13274E-09,-10.77430E-06
+8.085095E+00,+72.05274E-09,-11.30933E-06
+8.095122E+00,+72.52463E-09,-11.15102E-06
+8.105121E+00,+73.39273E-09,-11.02731E-06
+8.115135E+00,+75.34075E-09,-11.38444E-06
+8.125166E+00,+75.50566E-09,-11.30072E-06
+8.135127E+00,+74.07157E-09,-10.30905E-06
+8.145162E+00,+72.85043E-09,-10.30136E-06
+8.155204E+00,+72.30038E-09,-10.52948E-06
+8.165216E+00,+72.40082E-09,-10.52934E-06
+8.175028E+00,+72.66054E-09,-9.860869E-06
+8.185037E+00,+72.86198E-09,-10.21460E-06
+8.195061E+00,+73.60214E-09,-9.960127E-06
+8.205102E+00,+73.71891E-09,-9.903861E-06
+8.215107E+00,+73.08215E-09,-9.826289E-06
+8.225114E+00,+72.33429E-09,-10.42954E-06
+8.235147E+00,+71.93918E-09,-11.43901E-06
+8.245173E+00,+71.97701E-09,-11.58726E-06
+8.255187E+00,+71.94387E-09,-12.21939E-06
+8.265219E+00,+71.59394E-09,-12.30995E-06
+8.275246E+00,+71.33185E-09,-12.48489E-06
+8.285056E+00,+71.64518E-09,-12.45500E-06
+8.295066E+00,+72.08020E-09,-12.12747E-06
+8.305084E+00,+71.54210E-09,-11.72554E-06
+8.315120E+00,+70.42767E-09,-11.32299E-06
+8.325131E+00,+70.44414E-09,-11.05989E-06
+8.335145E+00,+71.25909E-09,-10.60987E-06
+8.345183E+00,+71.49274E-09,-10.84610E-06
+8.355235E+00,+71.39700E-09,-11.14110E-06
+8.365076E+00,+71.52304E-09,-11.16453E-06
+8.375154E+00,+73.03476E-09,-10.77808E-06
+8.385191E+00,+73.78195E-09,-10.99334E-06
+8.395031E+00,+74.33610E-09,-10.60432E-06
+8.405076E+00,+74.43658E-09,-10.68224E-06
+8.415140E+00,+75.48050E-09,-11.23012E-06
+8.425211E+00,+75.89578E-09,-11.41878E-06
+8.435018E+00,+75.64734E-09,-10.75784E-06
+8.445105E+00,+75.11675E-09,-10.12756E-06
+8.455185E+00,+74.60068E-09,-10.37816E-06
+8.465232E+00,+74.64866E-09,-10.78570E-06
+8.475061E+00,+73.97693E-09,-11.19788E-06
+8.485136E+00,+72.89243E-09,-11.83450E-06
+8.495179E+00,+71.40400E-09,-11.30134E-06
+8.505020E+00,+71.38858E-09,-11.42596E-06
+8.515059E+00,+71.61063E-09,-10.78434E-06
+8.525127E+00,+71.12412E-09,-10.72728E-06
+8.535205E+00,+70.09688E-09,-11.67442E-06
+8.545015E+00,+69.86585E-09,-12.05625E-06
+8.555064E+00,+70.36513E-09,-11.32424E-06
+8.565136E+00,+70.40166E-09,-10.63034E-06
+8.575194E+00,+69.65014E-09,-10.81723E-06
+8.585235E+00,+69.21024E-09,-11.04594E-06
+8.595073E+00,+69.07595E-09,-11.47784E-06
+8.605137E+00,+68.87957E-09,-11.74732E-06
+8.615225E+00,+67.89320E-09,-10.72165E-06
+8.625057E+00,+67.67710E-09,-10.81350E-06
+8.635114E+00,+68.79092E-09,-11.34460E-06
+8.645191E+00,+69.44351E-09,-11.51923E-06
+8.655239E+00,+69.65627E-09,-11.97968E-06
+8.665071E+00,+69.28418E-09,-12.17622E-06
+8.675173E+00,+69.81337E-09,-12.17814E-06
+8.685018E+00,+70.60424E-09,-11.84889E-06
+8.695049E+00,+72.40313E-09,-10.12751E-06
+8.705057E+00,+72.45661E-09,-10.29818E-06
+8.715076E+00,+72.44923E-09,-10.41614E-06
+8.725111E+00,+72.55591E-09,-10.39532E-06
+8.735113E+00,+72.60880E-09,-10.31641E-06
+8.745142E+00,+72.30298E-09,-10.60666E-06
+8.755178E+00,+71.63957E-09,-11.32746E-06
+8.765169E+00,+71.87043E-09,-11.01771E-06
+8.775189E+00,+73.35906E-09,-10.16081E-06
+8.785235E+00,+73.54543E-09,-10.16206E-06
+8.795065E+00,+72.82070E-09,-10.39713E-06
+8.805136E+00,+72.53886E-09,-10.57404E-06
+8.815187E+00,+72.95694E-09,-9.546681E-06
+8.825236E+00,+73.34278E-09,-9.684316E-06
+8.835073E+00,+73.71200E-09,-10.22867E-06
+8.845142E+00,+73.69817E-09,-9.900657E-06
+8.855192E+00,+73.66408E-09,-10.65851E-06
+8.865035E+00,+73.50326E-09,-10.67201E-06
+8.875094E+00,+72.05688E-09,-10.99691E-06
+8.885139E+00,+70.87979E-09,-11.25485E-06
+8.895217E+00,+68.53317E-09,-11.51387E-06
+8.905031E+00,+68.04648E-09,-11.74587E-06
+8.915128E+00,+67.34205E-09,-11.90909E-06
+8.925200E+00,+67.26798E-09,-11.64734E-06
+8.935023E+00,+68.99772E-09,-11.10457E-06
+8.945097E+00,+70.24617E-09,-10.93417E-06
+8.955145E+00,+73.32745E-09,-11.21399E-06
+8.965201E+00,+73.64782E-09,-11.37260E-06
+8.975211E+00,+73.26107E-09,-11.37871E-06
+8.985197E+00,+73.10950E-09,-11.64281E-06
+8.995219E+00,+72.93786E-09,-12.03469E-06
+9.005024E+00,+72.66941E-09,-12.22516E-06
+9.015030E+00,+71.57472E-09,-12.43908E-06
+9.025065E+00,+71.49750E-09,-12.20577E-06
+9.035063E+00,+71.70887E-09,-11.63337E-06
+9.045088E+00,+71.44138E-09,-11.74596E-06
+9.055120E+00,+68.68778E-09,-11.58275E-06
+9.065025E+00,+67.55914E-09,-11.27380E-06
+9.075044E+00,+66.12437E-09,-10.15976E-06
+9.085076E+00,+66.16990E-09,-10.32270E-06
+9.095078E+00,+66.43413E-09,-10.22609E-06
+9.105091E+00,+66.42902E-09,-10.58956E-06
+9.115114E+00,+67.51414E-09,-11.81145E-06
+9.125127E+00,+68.17524E-09,-12.04958E-06
+9.135163E+00,+70.10278E-09,-12.15493E-06
+9.145195E+00,+70.52251E-09,-12.13430E-06
+9.155222E+00,+72.40521E-09,-11.12660E-06
+9.165041E+00,+73.13222E-09,-11.08290E-06
+9.175079E+00,+74.34469E-09,-10.80322E-06
+9.185090E+00,+74.02783E-09,-10.94883E-06
+9.195124E+00,+72.11045E-09,-11.69336E-06
+9.205132E+00,+71.93390E-09,-11.77581E-06
+9.215156E+00,+72.65079E-09,-11.34400E-06
+9.225192E+00,+72.78614E-09,-11.02725E-06
+9.235190E+00,+71.72125E-09,-11.41364E-06
+9.245221E+00,+71.35405E-09,-11.40596E-06
+9.255233E+00,+71.68039E-09,-10.82092E-06
+9.265234E+00,+72.13505E-09,-11.00739E-06
+9.275027E+00,+73.21403E-09,-11.00430E-06
+9.285027E+00,+73.36114E-09,-11.41366E-06
+9.295043E+00,+73.80343E-09,-11.40916E-06
+9.305078E+00,+73.88251E-09,-11.33997E-06
+9.315076E+00,+72.89942E-09,-11.59013E-06
+9.325079E+00,+72.31823E-09,-11.40190E-06
+9.335102E+00,+72.52697E-09,-10.58230E-06
+9.345114E+00,+73.01919E-09,-10.51972E-06
+9.355145E+00,+74.02327E-09,-10.70524E-06
+9.365137E+00,+73.84019E-09,-11.14261E-06
+9.375154E+00,+73.05133E-09,-11.22637E-06
+9.385187E+00,+73.21999E-09,-11.01072E-06
+9.395209E+00,+74.04222E-09,-10.40360E-06
+9.405210E+00,+73.92384E-09,-10.35382E-06
+9.415236E+00,+72.96538E-09,-10.90789E-06
+9.425232E+00,+72.89736E-09,-10.83801E-06
+9.435020E+00,+73.78045E-09,-10.96401E-06
+9.445057E+00,+74.16533E-09,-10.86391E-06
+9.455071E+00,+74.68809E-09,-11.43189E-06
+9.465123E+00,+74.75235E-09,-10.78999E-06
+9.475145E+00,+75.09944E-09,-10.56755E-06
+9.485162E+00,+75.02953E-09,-10.52386E-06
+9.495222E+00,+73.72344E-09,-10.95811E-06
+9.505017E+00,+73.20754E-09,-10.98903E-06
+9.515037E+00,+72.52819E-09,-10.53456E-06
+9.525075E+00,+72.65255E-09,-10.57348E-06
+9.535080E+00,+72.58593E-09,-10.97867E-06
+9.545115E+00,+72.24978E-09,-11.27031E-06
+9.555111E+00,+71.87773E-09,-11.43591E-06
+9.565161E+00,+71.83890E-09,-11.01210E-06
+9.575191E+00,+70.68002E-09,-11.00027E-06
+9.585176E+00,+69.65233E-09,-10.88186E-06
+9.595192E+00,+68.07748E-09,-11.32725E-06
+9.605220E+00,+68.22054E-09,-11.92856E-06
+9.615215E+00,+68.94408E-09,-13.00485E-06
+9.625196E+00,+68.95979E-09,-13.09813E-06
+9.635223E+00,+69.13729E-09,-12.71872E-06
+9.645246E+00,+69.75873E-09,-12.97846E-06
+9.655052E+00,+71.97016E-09,-11.76478E-06
+9.665215E+00,+72.44208E-09,-11.78017E-06
+9.675233E+00,+71.72969E-09,-11.92931E-06
+9.685031E+00,+71.18040E-09,-11.69413E-06
+9.695033E+00,+71.38996E-09,-10.94934E-06
+9.705065E+00,+71.94867E-09,-10.95547E-06
+9.715097E+00,+73.07857E-09,-11.19262E-06
+9.725097E+00,+73.59790E-09,-11.22981E-06
+9.735109E+00,+75.75532E-09,-11.83935E-06
+9.745138E+00,+76.68666E-09,-11.87098E-06
+9.755133E+00,+77.29326E-09,-11.72719E-06
+9.765178E+00,+76.90468E-09,-11.13051E-06
+9.775201E+00,+76.63507E-09,-10.64979E-06
+9.785211E+00,+76.94636E-09,-11.03577E-06
+9.795242E+00,+76.80156E-09,-10.59857E-06
+9.805245E+00,+76.13378E-09,-10.50727E-06
+9.815030E+00,+74.65139E-09,-10.33764E-06
+9.825067E+00,+74.29432E-09,-10.36800E-06
+9.835032E+00,+74.17111E-09,-10.09680E-06
+9.845061E+00,+73.47705E-09,-10.60201E-06
+9.855100E+00,+72.11227E-09,-11.39424E-06
+9.865110E+00,+71.78578E-09,-11.51457E-06
+9.875150E+00,+72.37422E-09,-11.56246E-06
+9.885146E+00,+72.49926E-09,-12.17302E-06
+9.895173E+00,+72.03635E-09,-11.57938E-06
+9.905215E+00,+71.95177E-09,-11.36345E-06
+9.915215E+00,+73.09254E-09,-10.99242E-06
+9.925203E+00,+73.89895E-09,-11.02185E-06
+9.935233E+00,+74.51249E-09,-10.79788E-06
+9.945029E+00,+74.50774E-09,-10.25385E-06
+9.955049E+00,+74.81964E-09,-9.414960E-06
+9.965084E+00,+74.89478E-09,-9.666796E-06
+9.975105E+00,+73.39593E-09,-10.75531E-06
+9.985139E+00,+71.68845E-09,-11.44867E-06
+9.995136E+00,+68.97474E-09,-10.56391E-06

MicroMag 2900/3900 Data File ends
