# Supplementary material for: Magnetic signatures of a creosote oil contaminated site: case study in São Paulo, Brazil
Source: Sci Rep. 2022 Dec 17;12:21853. doi: 10.1038/s41598-022-23493-2 (PMC9759522; doi:10.1038/s41598-022-23493-2)
Supplement: Supplementary file 3 — Supplementary Information 3. [file 41598_2022_23493_MOESM3_ESM.zip › moment_vs_time/SD23/2_7/nm1xxx/2_7.010]

MicroMag 2900/3900 Data File (Series 0016.002)
Moment vs. time

INSTRUMENT
Configuration                   VSM
Temperature control             None
Hardware version                0004
Software version                01/29/2013
Units of measure                Hybrid SI
Temperature in                  Celsius

SAMPLE
Mass                            N/A
Volume                          N/A
Demagnetizing factor            N/A

SETTINGS
Field range                    +300.0000E-03
Field command                   0.000000E+00
Moment range                   +20.00000E-06
Averaging time                 +5.510112E-03
Temperature (command)           N/A
Tmprtr difference correction    No
Orientation                     0.000000E+00
Vibration amplitude             1.0
Calibration factor             +4.401063E+00
Operating frequency            +83.00000E+00

MEASUREMENT
Description                    "SD34_2_7"
Field (measured)               +182.4606E-06
Temperature (measured)          N/A
Averages (completed)            N/A
Moment at conditioning field   +1.762767E-06
Measured on                     08/28/2020  09:49
Elapsed time                   +22.65508E+00

PROCESSING
Background subtraction          No
Delta-m processing              N/A
Demagnetizing factor            No
Normalization                   No
Normalization factor            N/A
Offset (field)                  No
Offset (moment)                 No
Pole saturation                 No
Slope correction                No

VIEWPORT
Left                            0.000000E+00
Right                          +10.00000E+00
Bottom                         -20.00000E-06
Top                            +20.00000E-06
Show X-axis?                    Yes
Show Y-axis?                    Yes

SCRIPT
Averaging time                 +10.00000E-03
Initial (conditioning) field   +120.0000E-03
Final (measuring) field         0.000000E+00
Pause at initial field         +10.00000E+00
Field slew rate limit          +10.00000E+03
Field slew time limit          +100.0000E-03
Slope correction                0.000000E+00
Timebase                       +10.00000E+00
Number of segments              1
Number of data                  1000

Segment   Averaging                                                            Final 
 Number      Time        Initial      Increment       Final         Pause      Index 
             (s)           (s)           (s)           (s)           (s)     
0000001,+10.00000E-03, 0.000000E+00,+10.00000E-03,+10.00000E+00,+10.00000E+00,0001000

                                         
     Time         Moment        Field    
     (s)          (Am�)          (T)     
+5.142013E-03,+1.303819E-06,+87.31432E-03
+15.14912E-03,+766.9140E-09,+48.88518E-03
+25.19434E-03,+422.8891E-09,+24.28168E-03
+35.06344E-03,+242.1858E-09,+11.33072E-03
+45.04287E-03,+155.7146E-09,+5.075558E-03
+55.12658E-03,+116.0805E-09,+2.179342E-03
+65.19142E-03,+99.37470E-09,+981.6149E-06
+75.21666E-03,+91.72666E-09,+433.2040E-06
+85.06285E-03,+89.50295E-09,+246.8847E-06
+95.09873E-03,+88.04166E-09,+128.9860E-06
+105.1366E-03,+86.94859E-09,+97.14161E-06
+115.1883E-03,+84.82677E-09,+69.54386E-06
+125.0440E-03,+84.10905E-09,+60.86833E-06
+135.0800E-03,+83.95119E-09,+52.10873E-06
+145.1190E-03,+83.76754E-09,+48.37144E-06
+155.1841E-03,+83.26084E-09,+40.61820E-06
+165.2300E-03,+83.38857E-09,+39.17633E-06
+175.0308E-03,+84.43401E-09,+37.25759E-06
+185.0410E-03,+85.08502E-09,+34.96934E-06
+195.0726E-03,+85.51784E-09,+32.42569E-06
+205.1052E-03,+85.68856E-09,+32.67855E-06
+215.1081E-03,+86.55270E-09,+31.18704E-06
+225.1729E-03,+86.94536E-09,+30.96111E-06
+235.2394E-03,+85.92840E-09,+30.79683E-06
+245.0541E-03,+84.79856E-09,+31.11362E-06
+255.0779E-03,+83.13883E-09,+30.26960E-06
+265.1009E-03,+83.12109E-09,+29.69453E-06
+275.1007E-03,+83.13828E-09,+29.35419E-06
+285.1290E-03,+82.84048E-09,+28.30608E-06
+295.1264E-03,+82.18534E-09,+27.50794E-06
+305.1400E-03,+82.21027E-09,+27.40411E-06
+315.1795E-03,+82.66719E-09,+26.90466E-06
+325.2304E-03,+82.44757E-09,+26.28768E-06
+335.2443E-03,+81.33856E-09,+24.24231E-06
+345.0476E-03,+81.09293E-09,+23.35705E-06
+355.0688E-03,+81.31955E-09,+23.85830E-06
+365.0592E-03,+81.41808E-09,+23.73213E-06
+375.0904E-03,+81.20750E-09,+23.23635E-06
+385.0898E-03,+81.54430E-09,+21.78878E-06
+395.1207E-03,+83.63171E-09,+22.45846E-06
+405.1274E-03,+84.40956E-09,+23.31333E-06
+415.1411E-03,+84.93318E-09,+23.75016E-06
+425.1726E-03,+84.65452E-09,+23.88694E-06
+435.1614E-03,+84.01404E-09,+22.78756E-06
+445.1740E-03,+83.60730E-09,+21.30198E-06
+455.2122E-03,+81.42811E-09,+17.63666E-06
+465.2041E-03,+80.31618E-09,+17.51913E-06
+475.2173E-03,+78.87139E-09,+16.29625E-06
+485.0160E-03,+79.14007E-09,+15.80043E-06
+495.0145E-03,+80.26223E-09,+16.56126E-06
+505.0438E-03,+80.09193E-09,+16.13663E-06
+515.0452E-03,+79.60881E-09,+16.48828E-06
+525.0783E-03,+79.74018E-09,+15.52446E-06
+535.1095E-03,+81.14755E-09,+14.92433E-06
+545.0830E-03,+81.72867E-09,+15.97810E-06
+555.1055E-03,+83.09959E-09,+17.40134E-06
+565.1379E-03,+83.94466E-09,+17.30724E-06
+575.1379E-03,+85.36455E-09,+16.17777E-06
+585.1426E-03,+85.76082E-09,+16.52066E-06
+595.1704E-03,+85.17902E-09,+15.08909E-06
+605.1682E-03,+84.76935E-09,+15.13232E-06
+615.2117E-03,+84.81009E-09,+15.61981E-06
+625.0418E-03,+84.84635E-09,+15.11367E-06
+635.0489E-03,+84.50984E-09,+16.74248E-06
+645.0818E-03,+84.51374E-09,+16.56956E-06
+655.1241E-03,+85.83638E-09,+13.56228E-06
+665.1413E-03,+86.52002E-09,+13.72241E-06
+675.1689E-03,+87.53615E-09,+12.71419E-06
+685.1652E-03,+87.38815E-09,+11.58403E-06
+695.1835E-03,+86.69931E-09,+12.26069E-06
+705.2189E-03,+86.54620E-09,+12.59259E-06
+715.2285E-03,+84.82663E-09,+12.45023E-06
+725.0300E-03,+83.56270E-09,+12.38191E-06
+735.2363E-03,+80.51925E-09,+11.85737E-06
+745.2165E-03,+80.21425E-09,+11.39729E-06
+755.0203E-03,+80.76972E-09,+11.00793E-06
+765.0352E-03,+81.22210E-09,+11.92563E-06
+775.0533E-03,+82.24395E-09,+12.44193E-06
+785.0807E-03,+82.70590E-09,+12.99268E-06
+795.0785E-03,+83.87546E-09,+10.10739E-06
+805.1121E-03,+83.89610E-09,+9.256698E-06
+815.1117E-03,+82.67406E-09,+9.995701E-06
+825.1444E-03,+82.01692E-09,+8.672877E-06
+835.1814E-03,+82.09155E-09,+7.770968E-06
+845.1895E-03,+82.33185E-09,+8.349753E-06
+855.2161E-03,+81.99737E-09,+10.40820E-06
+865.0231E-03,+81.62770E-09,+11.15307E-06
+875.0517E-03,+81.69304E-09,+11.51568E-06
+885.0641E-03,+81.75279E-09,+9.337693E-06
+895.1004E-03,+80.92853E-09,+6.836615E-06
+905.1096E-03,+80.37923E-09,+7.577105E-06
+915.1411E-03,+79.57956E-09,+8.109857E-06
+925.1667E-03,+79.80496E-09,+8.927136E-06
+935.1962E-03,+80.11216E-09,+7.882777E-06
+945.2306E-03,+79.63787E-09,+8.236857E-06
+955.2401E-03,+78.28734E-09,+6.470977E-06
+965.0194E-03,+78.11894E-09,+6.966362E-06
+975.0474E-03,+78.51412E-09,+7.371455E-06
+985.0448E-03,+78.62846E-09,+7.437573E-06
+995.0570E-03,+79.11910E-09,+6.061650E-06
+1.005084E+00,+79.59504E-09,+5.440550E-06
+1.015084E+00,+81.44245E-09,+3.831912E-06
+1.025124E+00,+81.74459E-09,+2.058192E-06
+1.035113E+00,+81.11913E-09,+4.768439E-06
+1.045101E+00,+80.77483E-09,+5.446416E-06
+1.055130E+00,+80.60056E-09,+6.858731E-06
+1.065114E+00,+80.59823E-09,+6.056472E-06
+1.075134E+00,+79.92409E-09,+4.674139E-06
+1.085171E+00,+79.81027E-09,+4.618292E-06
+1.095174E+00,+81.18350E-09,+6.126280E-06
+1.105181E+00,+82.23845E-09,+7.161370E-06
+1.115210E+00,+83.52009E-09,+7.275668E-06
+1.125232E+00,+83.54674E-09,+7.066785E-06
+1.135031E+00,+83.44563E-09,+6.625729E-06
+1.145224E+00,+83.56863E-09,+6.654683E-06
+1.155044E+00,+83.07555E-09,+6.467143E-06
+1.165075E+00,+82.25473E-09,+6.051836E-06
+1.175086E+00,+80.62214E-09,+7.247344E-06
+1.185099E+00,+80.44851E-09,+6.817332E-06
+1.195136E+00,+80.61861E-09,+4.837590E-06
+1.205150E+00,+80.45148E-09,+5.063268E-06
+1.215167E+00,+79.51616E-09,+2.491322E-06
+1.225196E+00,+79.49805E-09,+2.428437E-06
+1.235188E+00,+80.56535E-09,+4.667130E-06
+1.245231E+00,+81.10860E-09,+5.277444E-06
+1.255022E+00,+81.26138E-09,+5.037689E-06
+1.265018E+00,+81.30210E-09,+4.373646E-06
+1.275046E+00,+82.00734E-09,+5.765992E-06
+1.285046E+00,+82.67574E-09,+6.636258E-06
+1.295065E+00,+83.43057E-09,+5.384932E-06
+1.305101E+00,+83.45265E-09,+6.676226E-06
+1.315121E+00,+83.95555E-09,+6.915751E-06
+1.325152E+00,+84.27826E-09,+6.360312E-06
+1.335185E+00,+83.58379E-09,+7.125722E-06
+1.345181E+00,+82.59850E-09,+6.531774E-06
+1.355217E+00,+81.47769E-09,+3.747654E-06
+1.365219E+00,+81.64514E-09,+3.154221E-06
+1.375237E+00,+82.67421E-09,+5.593301E-06
+1.385036E+00,+82.98370E-09,+7.078343E-06
+1.395037E+00,+83.81202E-09,+6.259919E-06
+1.405046E+00,+84.53561E-09,+5.435858E-06
+1.415073E+00,+85.63777E-09,+3.524180E-06
+1.425093E+00,+85.65110E-09,+4.217806E-06
+1.435130E+00,+84.36629E-09,+6.347152E-06
+1.445046E+00,+83.89873E-09,+7.242967E-06
+1.455068E+00,+82.59842E-09,+5.246230E-06
+1.465098E+00,+81.81220E-09,+4.057103E-06
+1.475100E+00,+79.08154E-09,+5.319157E-06
+1.485111E+00,+78.50933E-09,+6.247101E-06
+1.495148E+00,+79.62210E-09,+4.817963E-06
+1.505158E+00,+80.38418E-09,+4.960614E-06
+1.515185E+00,+81.81130E-09,+5.792456E-06
+1.525241E+00,+81.62770E-09,+5.468074E-06
+1.535043E+00,+81.13391E-09,+3.752118E-06
+1.545080E+00,+81.10936E-09,+4.131146E-06
+1.555134E+00,+80.52623E-09,+5.574132E-06
+1.565189E+00,+79.85732E-09,+6.082478E-06
+1.575034E+00,+79.75090E-09,+5.358468E-06
+1.585080E+00,+80.21485E-09,+4.704924E-06
+1.595143E+00,+81.39641E-09,+4.580412E-06
+1.605227E+00,+81.57553E-09,+3.395863E-06
+1.615041E+00,+81.76163E-09,+2.746296E-06
+1.625127E+00,+82.62381E-09,+1.374922E-06
+1.635201E+00,+84.38742E-09,+2.497845E-06
+1.645237E+00,+84.77885E-09,+2.898102E-06
+1.655079E+00,+84.14175E-09,+3.946495E-06
+1.665113E+00,+83.87773E-09,+3.623486E-06
+1.675168E+00,+83.80760E-09,+3.338929E-06
+1.685239E+00,+83.71985E-09,+3.359213E-06
+1.695047E+00,+82.75014E-09,+1.518202E-06
+1.705098E+00,+82.28687E-09,+1.504812E-06
+1.715172E+00,+82.34071E-09,+1.988812E-06
+1.725233E+00,+82.04245E-09,+2.071610E-06
+1.735048E+00,+80.19107E-09,+1.976910E-06
+1.745119E+00,+78.73360E-09,+2.689762E-06
+1.755175E+00,+77.54192E-09,+3.325768E-06
+1.765014E+00,+77.66062E-09,+2.812529E-06
+1.775064E+00,+78.07988E-09,+1.859551E-06
+1.785113E+00,+78.23392E-09,+1.273585E-06
+1.795188E+00,+78.74109E-09,+2.093096E-06
+1.805234E+00,+79.53366E-09,+4.618063E-06
+1.815217E+00,+80.04524E-09,+2.763176E-06
+1.825040E+00,+79.40226E-09,+2.975808E-06
+1.835072E+00,+78.16944E-09,+2.394104E-06
+1.845095E+00,+78.02207E-09,+3.023100E-06
+1.855156E+00,+78.73562E-09,+561.3041E-09
+1.865205E+00,+79.17613E-09,+80.28032E-09
+1.875241E+00,+79.51112E-09,+1.232786E-06
+1.885018E+00,+79.77630E-09,+1.017838E-06
+1.895045E+00,+80.78811E-09,+5.208492E-06
+1.905085E+00,+81.06520E-09,+4.527025E-06
+1.915086E+00,+80.61534E-09,+2.874956E-06
+1.925117E+00,+80.46205E-09,+831.6995E-09
+1.935169E+00,+81.04750E-09,-1.656046E-06
+1.945196E+00,+81.48400E-09,-3.185435E-06
+1.955227E+00,+81.88842E-09,+361.1756E-09
+1.965028E+00,+81.79826E-09,+1.506672E-06
+1.975023E+00,+81.90930E-09,+3.064871E-06
+1.985055E+00,+82.29668E-09,+3.324137E-06
+1.995054E+00,+82.33927E-09,+3.719674E-06
+2.005021E+00,+81.63073E-09,+4.657316E-06
+2.015241E+00,+80.59576E-09,+3.069792E-06
+2.025228E+00,+80.63612E-09,+920.6486E-09
+2.035193E+00,+81.25625E-09,+999.3554E-09
+2.045182E+00,+81.21125E-09,+708.6754E-09
+2.055166E+00,+81.08896E-09,+1.366425E-06
+2.065136E+00,+81.37359E-09,+2.194405E-06
+2.075125E+00,+82.29241E-09,+4.286242E-06
+2.085105E+00,+82.38121E-09,+5.211526E-06
+2.095090E+00,+81.88080E-09,+4.723749E-06
+2.105080E+00,+81.81313E-09,+5.139056E-06
+2.115061E+00,+82.41607E-09,+6.789351E-06
+2.125080E+00,+82.66095E-09,+6.627217E-06
+2.135095E+00,+82.59144E-09,+2.787237E-06
+2.145092E+00,+82.47738E-09,+1.124153E-06
+2.155113E+00,+81.93816E-09,+140.1901E-09
+2.165127E+00,+81.52475E-09,-70.81032E-09
+2.175156E+00,+79.41483E-09,+1.902838E-06
+2.185169E+00,+78.83695E-09,+1.773777E-06
+2.195194E+00,+78.76559E-09,+206.2512E-09
+2.205230E+00,+79.19891E-09,-21.34323E-09
+2.215235E+00,+79.54294E-09,+1.418839E-06
+2.225029E+00,+79.24728E-09,+559.7020E-09
+2.235061E+00,+78.49628E-09,-1.503954E-06
+2.245210E+00,+78.55807E-09,-1.226320E-06
+2.255230E+00,+78.73845E-09,-1.664686E-06
+2.265033E+00,+78.41669E-09,-1.611700E-06
+2.275029E+00,+77.07825E-09,+590.7727E-09
+2.285057E+00,+76.92273E-09,+1.456433E-06
+2.295064E+00,+77.11719E-09,+3.241024E-06
+2.305082E+00,+77.39386E-09,+2.014504E-06
+2.315122E+00,+78.42837E-09,+697.3458E-09
+2.325166E+00,+79.10130E-09,+1.129761E-06
+2.335183E+00,+81.66003E-09,+3.214016E-06
+2.345205E+00,+82.13419E-09,+4.431725E-06
+2.355204E+00,+81.28715E-09,+4.523707E-06
+2.365223E+00,+80.76800E-09,+3.620682E-06
+2.375023E+00,+79.82428E-09,+1.385422E-06
+2.385036E+00,+79.61074E-09,+73.78579E-09
+2.395082E+00,+78.90324E-09,-151.4912E-09
+2.405097E+00,+78.96458E-09,-67.83486E-09
+2.415111E+00,+80.22249E-09,-1.517487E-06
+2.425146E+00,+80.79774E-09,-851.7267E-09
+2.435176E+00,+81.68622E-09,+1.266375E-06
+2.445235E+00,+81.53241E-09,+2.147226E-06
+2.455038E+00,+81.87056E-09,+1.061182E-06
+2.465043E+00,+82.31784E-09,+792.1315E-09
+2.475060E+00,+83.57472E-09,+2.055016E-06
+2.485089E+00,+83.37579E-09,+2.442541E-06
+2.495091E+00,+82.31351E-09,+1.494656E-06
+2.505125E+00,+82.43867E-09,+1.447993E-06
+2.515126E+00,+83.60764E-09,+4.571515E-06
+2.525155E+00,+84.15618E-09,+2.548743E-06
+2.535190E+00,+84.73803E-09,+1.511879E-06
+2.545167E+00,+84.98085E-09,+1.006365E-06
+2.555190E+00,+86.19597E-09,+148.7732E-09
+2.565227E+00,+86.51693E-09,+358.4004E-09
+2.575018E+00,+85.96123E-09,+119.7338E-09
+2.585025E+00,+85.29305E-09,+996.0366E-09
+2.595056E+00,+84.60828E-09,+696.0298E-09
+2.605058E+00,+84.45738E-09,+2.413044E-06
+2.615100E+00,+83.94021E-09,+2.199984E-06
+2.625145E+00,+83.71718E-09,+1.284743E-06
+2.635156E+00,+83.44919E-09,+1.817780E-06
+2.645193E+00,+83.22895E-09,+2.185049E-06
+2.655229E+00,+81.81498E-09,+887.2319E-09
+2.665024E+00,+80.76974E-09,+297.0600E-09
+2.675052E+00,+79.41327E-09,+1.150618E-06
+2.685052E+00,+79.68855E-09,+1.875744E-06
+2.695069E+00,+81.41595E-09,+2.332735E-06
+2.705096E+00,+81.85386E-09,+1.760330E-06
+2.715088E+00,+82.77593E-09,+2.165451E-06
+2.725111E+00,+83.21817E-09,+4.273281E-06
+2.735097E+00,+83.22944E-09,+4.819680E-06
+2.745114E+00,+82.12125E-09,+3.276587E-06
+2.755171E+00,+78.50259E-09,+1.918030E-06
+2.765213E+00,+77.33712E-09,+3.354979E-06
+2.775239E+00,+75.90964E-09,+4.132519E-06
+2.785036E+00,+75.69339E-09,+4.195948E-06
+2.795047E+00,+75.21098E-09,+2.397452E-06
+2.805083E+00,+75.26774E-09,+2.251969E-06
+2.815092E+00,+76.17144E-09,+1.809454E-06
+2.825119E+00,+76.65945E-09,+2.133894E-06
+2.835149E+00,+76.85266E-09,+2.240124E-06
+2.845147E+00,+76.84145E-09,+3.130417E-06
+2.855175E+00,+78.05642E-09,+1.428910E-06
+2.865208E+00,+79.09683E-09,-20.45632E-09
+2.875206E+00,+80.26587E-09,-352.1061E-09
+2.885208E+00,+80.05330E-09,-393.5623E-09
+2.895241E+00,+79.26249E-09,-245.1038E-09
+2.905246E+00,+79.27238E-09,-1.158085E-06
+2.915039E+00,+78.93025E-09,-2.109089E-06
+2.925056E+00,+78.38528E-09,-500.3358E-09
+2.935073E+00,+76.54589E-09,+2.806349E-06
+2.945129E+00,+76.21048E-09,+3.304396E-06
+2.955166E+00,+76.49594E-09,+3.187351E-06
+2.965168E+00,+76.52068E-09,+2.068920E-06
+2.975192E+00,+76.53144E-09,+3.487444E-06
+2.985194E+00,+76.74619E-09,+3.759184E-06
+2.995239E+00,+77.80945E-09,+1.488247E-06
+3.005039E+00,+77.84479E-09,+682.6974E-09
+3.015043E+00,+76.64346E-09,+504.6845E-09
+3.025082E+00,+75.93749E-09,+1.272097E-06
+3.035071E+00,+76.16392E-09,+1.977453E-06
+3.045097E+00,+77.03687E-09,+2.153893E-06
+3.055158E+00,+78.05514E-09,+1.236849E-06
+3.065168E+00,+78.25302E-09,+624.1895E-09
+3.075157E+00,+78.73919E-09,+55.27497E-09
+3.085151E+00,+79.17149E-09,-292.8830E-09
+3.095113E+00,+79.60887E-09,-535.7552E-09
+3.105081E+00,+79.56749E-09,-895.6719E-09
+3.115068E+00,+79.59541E-09,-1.690149E-06
+3.125060E+00,+79.93643E-09,-1.259222E-06
+3.135133E+00,+80.70166E-09,-2.113066E-06
+3.145197E+00,+80.67558E-09,-787.6969E-09
+3.155025E+00,+80.16780E-09,+23.91815E-09
+3.165064E+00,+80.16961E-09,-788.9271E-09
+3.175078E+00,+80.15144E-09,-2.840023E-06
+3.185093E+00,+79.74864E-09,-3.639021E-06
+3.195132E+00,+78.31181E-09,-431.2706E-09
+3.205143E+00,+77.98914E-09,-506.6872E-09
+3.215165E+00,+78.71299E-09,-416.4792E-09
+3.225196E+00,+79.30085E-09,-967.2548E-09
+3.235192E+00,+79.92329E-09,+334.9972E-09
+3.245222E+00,+80.05226E-09,-707.8743E-09
+3.255246E+00,+80.87039E-09,-1.844359E-06
+3.265031E+00,+81.61184E-09,-2.548027E-06
+3.275072E+00,+82.58991E-09,-2.664786E-06
+3.285107E+00,+82.76012E-09,-2.523194E-06
+3.295135E+00,+83.24563E-09,+351.4767E-09
+3.305180E+00,+83.41072E-09,+1.635533E-06
+3.315221E+00,+82.89886E-09,+1.748228E-06
+3.325047E+00,+82.05512E-09,-777.7119E-09
+3.335080E+00,+81.25041E-09,-1.066704E-06
+3.345098E+00,+81.47366E-09,-1.098318E-06
+3.355166E+00,+82.39495E-09,-2.100735E-06
+3.365217E+00,+82.44185E-09,-1.863270E-06
+3.375022E+00,+82.35000E-09,-351.5912E-09
+3.385057E+00,+82.74778E-09,+200.6436E-09
+3.395074E+00,+84.00902E-09,+2.784233E-06
+3.405092E+00,+84.15424E-09,+2.784348E-06
+3.415122E+00,+82.82544E-09,+296.4306E-09
+3.425144E+00,+82.21966E-09,-479.7078E-09
+3.435182E+00,+82.12744E-09,+1.477604E-06
+3.445121E+00,+82.44309E-09,+1.930275E-06
+3.455146E+00,+83.01191E-09,+1.809797E-06
+3.465181E+00,+83.10214E-09,+1.679049E-06
+3.475183E+00,+83.62899E-09,+995.9222E-09
+3.485198E+00,+83.78760E-09,+1.711350E-06
+3.495233E+00,+83.31948E-09,+2.489205E-06
+3.505241E+00,+82.95231E-09,+2.835446E-06
+3.515030E+00,+82.82291E-09,-342.1212E-09
+3.525084E+00,+83.33136E-09,+498.2758E-09
+3.535120E+00,+84.05275E-09,+1.902609E-06
+3.545151E+00,+83.80730E-09,+2.726183E-06
+3.555177E+00,+83.03196E-09,+3.655615E-06
+3.565191E+00,+82.85903E-09,+3.614588E-06
+3.575228E+00,+82.19113E-09,+3.252125E-06
+3.585238E+00,+81.62483E-09,+2.724123E-06
+3.595027E+00,+80.38509E-09,+653.2288E-09
+3.605066E+00,+80.35661E-09,+1.775408E-06
+3.615077E+00,+81.06165E-09,+1.646004E-06
+3.625125E+00,+81.19162E-09,+1.264172E-06
+3.635156E+00,+80.06530E-09,+451.3836E-09
+3.645160E+00,+79.30731E-09,+1.853228E-06
+3.655194E+00,+78.90762E-09,+909.6909E-09
+3.665181E+00,+79.05793E-09,-204.1912E-09
+3.675202E+00,+79.49098E-09,+1.044045E-06
+3.685239E+00,+79.82130E-09,+1.263142E-06
+3.695246E+00,+81.10914E-09,+1.847420E-06
+3.705029E+00,+81.62300E-09,+2.414904E-06
+3.715053E+00,+80.73339E-09,+689.8499E-09
+3.725073E+00,+79.77881E-09,+1.470480E-06
+3.735090E+00,+77.93224E-09,+4.767323E-06
+3.745130E+00,+78.07733E-09,+3.727885E-06
+3.755191E+00,+78.84059E-09,+2.327213E-06
+3.765224E+00,+78.78958E-09,+1.483927E-06
+3.775234E+00,+78.87905E-09,-851.9841E-09
+3.785244E+00,+79.36885E-09,-2.516299E-06
+3.795052E+00,+80.58245E-09,-502.2812E-09
+3.805077E+00,+80.60197E-09,+195.1218E-09
+3.815094E+00,+80.34376E-09,+1.548357E-06
+3.825128E+00,+80.68751E-09,+598.0111E-09
+3.835128E+00,+82.26939E-09,-1.864844E-06
+3.845177E+00,+82.92657E-09,-2.190400E-06
+3.855218E+00,+82.34402E-09,-728.9315E-09
+3.865214E+00,+81.86256E-09,-81.13862E-09
+3.875015E+00,+81.83770E-09,+1.473541E-06
+3.885247E+00,+81.98537E-09,+1.682511E-06
+3.895031E+00,+82.00671E-09,+2.915154E-06
+3.905062E+00,+81.76761E-09,+3.230153E-06
+3.915050E+00,+80.96419E-09,-186.5959E-09
+3.925077E+00,+80.44056E-09,-1.571417E-06
+3.935124E+00,+78.73404E-09,+333.7384E-09
+3.945162E+00,+77.31893E-09,+880.6801E-09
+3.955187E+00,+76.22486E-09,+520.6204E-09
+3.965219E+00,+76.57130E-09,+562.0767E-09
+3.975220E+00,+76.75989E-09,+2.069607E-06
+3.985017E+00,+76.18379E-09,+1.743879E-06
+3.995015E+00,+75.09191E-09,+2.666559E-06
+4.005032E+00,+75.16928E-09,+1.378098E-06
+4.015063E+00,+76.42571E-09,-1.783533E-06
+4.025081E+00,+76.93962E-09,-1.918373E-06
+4.035093E+00,+77.27523E-09,-469.0648E-09
+4.045126E+00,+77.81833E-09,+275.6310E-09
+4.055150E+00,+79.14618E-09,-1.228953E-06
+4.065166E+00,+79.80778E-09,-1.340532E-06
+4.075201E+00,+79.82069E-09,-1.807165E-06
+4.085225E+00,+79.75599E-09,-4.137955E-06
+4.095025E+00,+80.55761E-09,-3.133307E-06
+4.105028E+00,+81.00841E-09,-1.902237E-06
+4.115043E+00,+80.75538E-09,-2.875443E-06
+4.125081E+00,+80.24099E-09,-2.271824E-06
+4.135079E+00,+79.92625E-09,-1.075029E-06
+4.145134E+00,+80.33409E-09,-1.410313E-06
+4.155176E+00,+80.67654E-09,-360.2601E-09
+4.165225E+00,+80.58775E-09,-327.3583E-09
+4.175029E+00,+80.74563E-09,-1.027794E-06
+4.185030E+00,+81.03299E-09,-1.527043E-06
+4.195048E+00,+80.19872E-09,-1.721220E-06
+4.205085E+00,+79.23327E-09,-458.4790E-09
+4.215093E+00,+78.08379E-09,+706.4153E-09
+4.225115E+00,+78.65253E-09,+595.1787E-09
+4.235141E+00,+80.88460E-09,+1.082039E-06
+4.245139E+00,+81.55320E-09,+1.514082E-06
+4.255167E+00,+81.31721E-09,+931.2917E-09
+4.265203E+00,+81.09217E-09,-496.4448E-09
+4.275198E+00,+81.29085E-09,-53.38669E-09
+4.285219E+00,+81.47559E-09,-301.3802E-09
+4.295219E+00,+81.18514E-09,-54.07334E-09
+4.305258E+00,+80.64416E-09,-132.0934E-09
+4.315081E+00,+80.50677E-09,+127.1439E-09
+4.325131E+00,+80.49204E-09,-819.0823E-09
+4.335137E+00,+79.33645E-09,-1.868935E-06
+4.345167E+00,+78.70701E-09,+65.46021E-09
+4.355187E+00,+79.34835E-09,-1.711807E-06
+4.365197E+00,+80.78525E-09,-288.9061E-09
+4.375244E+00,+81.13551E-09,+1.660538E-06
+4.385026E+00,+80.28132E-09,+922.9947E-09
+4.395057E+00,+78.94597E-09,-1.792145E-06
+4.405066E+00,+78.90489E-09,-1.984005E-06
+4.415091E+00,+78.71766E-09,-1.912537E-06
+4.425091E+00,+78.14632E-09,-974.2643E-09
+4.435046E+00,+76.77419E-09,-280.7522E-09
+4.445047E+00,+76.17870E-09,+33.30231E-09
+4.455043E+00,+75.98787E-09,+1.676846E-06
+4.465223E+00,+75.63421E-09,+1.273213E-06
+4.475204E+00,+75.01224E-09,+3.095484E-06
+4.485197E+00,+75.23548E-09,+2.333479E-06
+4.495159E+00,+76.66543E-09,+821.2853E-09
+4.505157E+00,+77.44478E-09,-83.19856E-09
+4.515038E+00,+77.59581E-09,-374.9943E-09
+4.525017E+00,+77.37977E-09,-175.4666E-09
+4.535241E+00,+77.58246E-09,+264.3586E-09
+4.545208E+00,+78.00466E-09,-589.6569E-09
+4.555201E+00,+78.50984E-09,+14.53400E-09
+4.565202E+00,+79.01335E-09,-1.337814E-06
+4.575168E+00,+80.45674E-09,-660.7247E-09
+4.585139E+00,+81.66819E-09,+85.31571E-09
+4.595140E+00,+82.51964E-09,+2.022400E-06
+4.605114E+00,+82.41104E-09,+2.655087E-06
+4.615156E+00,+82.59336E-09,+1.777811E-06
+4.625229E+00,+83.06669E-09,+1.690521E-06
+4.635216E+00,+83.66828E-09,+3.283339E-06
+4.645219E+00,+83.05931E-09,+2.853585E-06
+4.655203E+00,+81.20287E-09,+579.3000E-09
+4.665176E+00,+80.28929E-09,-631.3420E-09
+4.675164E+00,+79.69653E-09,-1.450396E-06
+4.685128E+00,+79.46957E-09,-2.470722E-06
+4.695117E+00,+79.01821E-09,-2.118702E-06
+4.705119E+00,+79.33575E-09,-1.034660E-06
+4.715089E+00,+80.81545E-09,-820.4843E-09
+4.725091E+00,+81.39878E-09,-1.303854E-06
+4.735046E+00,+80.75940E-09,-2.528629E-06
+4.745026E+00,+79.90951E-09,-2.720547E-06
+4.755020E+00,+79.20663E-09,-2.762718E-06
+4.765174E+00,+78.89725E-09,-1.407938E-06
+4.775150E+00,+78.11602E-09,-846.8915E-09
+4.785143E+00,+77.72287E-09,+1.058579E-09
+4.795106E+00,+78.41859E-09,-105.7434E-09
+4.805105E+00,+79.65213E-09,+104.9709E-09
+4.815055E+00,+80.28326E-09,-376.4248E-09
+4.825051E+00,+79.83367E-09,-767.0117E-09
+4.835044E+00,+79.55316E-09,-1.752520E-06
+4.845017E+00,+80.04617E-09,-2.107001E-06
+4.855238E+00,+80.31642E-09,-1.039896E-06
+4.865232E+00,+79.50334E-09,+263.3572E-09
+4.875196E+00,+77.80409E-09,+2.644415E-06
+4.885178E+00,+76.92768E-09,+4.193774E-06
+4.895176E+00,+76.88177E-09,+2.227965E-06
+4.905145E+00,+76.87981E-09,+423.9750E-09
+4.915134E+00,+76.73431E-09,+2.061138E-06
+4.925114E+00,+77.01356E-09,+2.841854E-06
+4.935098E+00,+78.01956E-09,+1.036491E-06
+4.945132E+00,+78.46626E-09,-445.4613E-09
+4.955172E+00,+77.72073E-09,-2.555781E-06
+4.965188E+00,+76.90061E-09,-822.7731E-09
+4.975232E+00,+76.16732E-09,+3.384762E-06
+4.985246E+00,+76.00006E-09,+4.070263E-06
+4.995028E+00,+75.50248E-09,+3.692580E-06
+5.005060E+00,+75.34700E-09,+3.514796E-06
+5.015192E+00,+76.09290E-09,+1.016550E-06
+5.025212E+00,+77.37660E-09,-931.7780E-09
+5.035233E+00,+78.55103E-09,-2.832699E-06
+5.045227E+00,+78.62506E-09,-2.796307E-06
+5.055019E+00,+78.44118E-09,-1.708346E-06
+5.065231E+00,+78.85245E-09,-1.016808E-06
+5.075022E+00,+79.58216E-09,-353.4794E-09
+5.085057E+00,+79.75816E-09,-3.187752E-06
+5.095054E+00,+80.01956E-09,-4.289074E-06
+5.105080E+00,+81.09954E-09,-3.151903E-06
+5.115111E+00,+82.35954E-09,-1.085157E-06
+5.125109E+00,+82.59572E-09,+1.516342E-09
+5.135136E+00,+81.80236E-09,-1.814919E-06
+5.145153E+00,+81.03176E-09,-1.513624E-06
+5.155189E+00,+80.85858E-09,-1.453028E-06
+5.165019E+00,+80.53030E-09,-461.7405E-09
+5.175029E+00,+79.31632E-09,-270.5956E-09
+5.185034E+00,+78.11661E-09,-1.271296E-06
+5.195065E+00,+77.87702E-09,-2.271137E-06
+5.205071E+00,+78.11562E-09,-4.485226E-06
+5.215041E+00,+78.26682E-09,-3.213587E-06
+5.225076E+00,+77.96053E-09,-1.845818E-06
+5.235113E+00,+78.49236E-09,-2.391844E-06
+5.245158E+00,+79.91120E-09,-1.203861E-06
+5.255204E+00,+81.37147E-09,+1.713095E-06
+5.265211E+00,+82.01268E-09,+2.128258E-06
+5.275236E+00,+82.13650E-09,-689.8785E-09
+5.285233E+00,+82.07045E-09,-2.250567E-06
+5.295015E+00,+82.06647E-09,-1.403647E-06
+5.305048E+00,+81.25370E-09,-164.7091E-09
+5.315065E+00,+80.47541E-09,+1.271038E-06
+5.325083E+00,+80.52267E-09,+1.700049E-06
+5.335112E+00,+81.24149E-09,+1.232100E-06
+5.345118E+00,+81.50558E-09,-288.3339E-09
+5.355156E+00,+80.95485E-09,-1.138888E-06
+5.365149E+00,+80.56090E-09,-2.149973E-06
+5.375165E+00,+80.65529E-09,-700.9220E-09
+5.385196E+00,+80.67334E-09,-473.2705E-09
+5.395201E+00,+80.36330E-09,-500.1355E-09
+5.405236E+00,+80.20077E-09,-1.717072E-06
+5.415033E+00,+80.74240E-09,-913.0097E-09
+5.425027E+00,+81.12555E-09,-894.3272E-09
+5.435066E+00,+80.30526E-09,-2.986250E-06
+5.445089E+00,+79.29918E-09,-2.168570E-06
+5.455111E+00,+78.78679E-09,-1.990443E-06
+5.465137E+00,+79.26612E-09,-1.831026E-06
+5.475140E+00,+79.55681E-09,-2.237892E-06
+5.485145E+00,+78.43024E-09,-1.381760E-06
+5.495173E+00,+77.17197E-09,+217.8383E-09
+5.505177E+00,+77.12581E-09,-319.1757E-09
+5.515113E+00,+77.51949E-09,-1.278849E-06
+5.525134E+00,+77.35261E-09,-914.6977E-09
+5.535131E+00,+77.00796E-09,-451.0689E-09
+5.545157E+00,+77.39850E-09,-1.526671E-06
+5.555171E+00,+78.46828E-09,-2.661982E-06
+5.565197E+00,+79.75062E-09,-354.7383E-09
+5.575226E+00,+80.60017E-09,+445.5758E-09
+5.585221E+00,+81.36259E-09,-480.6519E-09
+5.595239E+00,+82.50090E-09,+205.0209E-09
+5.605041E+00,+82.91277E-09,+308.3611E-09
+5.615029E+00,+82.18543E-09,-2.320776E-06
+5.625066E+00,+81.35709E-09,-2.229281E-06
+5.635146E+00,+81.31322E-09,-1.200657E-06
+5.645077E+00,+81.34526E-09,-1.070509E-06
+5.655201E+00,+80.23240E-09,+505.2281E-09
+5.665125E+00,+79.02638E-09,+1.459150E-06
+5.675095E+00,+77.72329E-09,+1.727400E-06
+5.685086E+00,+78.03344E-09,+937.2998E-09
+5.695056E+00,+79.04945E-09,-16.33644E-09
+5.705029E+00,+79.35810E-09,-426.9219E-09
+5.715020E+00,+79.50965E-09,-2.847634E-06
+5.725035E+00,+79.87092E-09,-3.843413E-06
+5.735050E+00,+80.49840E-09,-2.521448E-06
+5.745087E+00,+80.47779E-09,-2.529173E-06
+5.755108E+00,+80.07373E-09,-2.808867E-06
+5.765144E+00,+80.23994E-09,-3.282452E-06
+5.775151E+00,+80.62391E-09,-2.574206E-06
+5.785166E+00,+80.13728E-09,-1.816549E-06
+5.795206E+00,+78.58004E-09,-904.0547E-09
+5.805216E+00,+77.92869E-09,-1.350861E-06
+5.815159E+00,+78.43316E-09,-2.481766E-06
+5.825178E+00,+79.48219E-09,-2.914410E-06
+5.835165E+00,+80.45869E-09,-2.690936E-06
+5.845218E+00,+80.81589E-09,-1.940775E-06
+5.855038E+00,+81.30858E-09,-53.10059E-09
+5.865047E+00,+81.32022E-09,-242.4431E-09
+5.875082E+00,+80.16983E-09,+674.5435E-09
+5.885087E+00,+79.09804E-09,-196.7240E-09
+5.895111E+00,+78.50262E-09,-1.527157E-06
+5.905149E+00,+78.76952E-09,-2.255287E-06
+5.915059E+00,+78.40580E-09,-1.249209E-06
+5.925079E+00,+77.03724E-09,+1.196652E-06
+5.935120E+00,+74.62634E-09,+270.2809E-09
+5.945135E+00,+73.97211E-09,-1.670351E-06
+5.955163E+00,+74.62010E-09,-825.7200E-09
+5.965197E+00,+75.20547E-09,+352.6497E-09
+5.975195E+00,+75.48752E-09,+1.571503E-06
+5.985227E+00,+75.82807E-09,+681.9535E-09
+5.995234E+00,+76.53566E-09,+409.0691E-09
+6.005029E+00,+76.50449E-09,-568.7714E-09
+6.015068E+00,+75.47919E-09,+1.825190E-06
+6.025069E+00,+75.13982E-09,+1.737299E-06
+6.035080E+00,+76.25059E-09,-2.286244E-06
+6.045113E+00,+77.53145E-09,-4.441653E-06
+6.055136E+00,+78.23726E-09,-6.892748E-06
+6.065144E+00,+77.89644E-09,-4.951430E-06
+6.075181E+00,+77.67072E-09,-3.073683E-06
+6.085190E+00,+77.88111E-09,-2.815647E-06
+6.095227E+00,+78.59220E-09,-3.550501E-06
+6.105238E+00,+78.95533E-09,-4.663068E-06
+6.115065E+00,+80.11494E-09,-4.777994E-06
+6.125128E+00,+81.12086E-09,-2.270994E-06
+6.135170E+00,+81.69035E-09,-2.461138E-06
+6.145210E+00,+81.15108E-09,-2.872610E-06
+6.155052E+00,+80.82046E-09,-2.511206E-06
+6.165095E+00,+81.02023E-09,-1.438007E-06
+6.175105E+00,+81.19319E-09,-906.7727E-09
+6.185082E+00,+80.49776E-09,-2.811842E-06
+6.195096E+00,+78.04814E-09,-4.514523E-06
+6.205126E+00,+76.86899E-09,-3.349657E-06
+6.215071E+00,+75.85661E-09,-230.5413E-09
+6.225100E+00,+75.43393E-09,-19.14024E-09
+6.235140E+00,+74.71282E-09,-1.457119E-06
+6.245158E+00,+74.53997E-09,-263.5575E-09
+6.255189E+00,+75.06725E-09,+214.9773E-09
+6.265220E+00,+75.44062E-09,-11.78742E-09
+6.275227E+00,+75.32049E-09,+867.1761E-09
+6.285032E+00,+75.19540E-09,+1.182890E-06
+6.295041E+00,+75.70711E-09,+3.577881E-06
+6.305064E+00,+76.38813E-09,+3.366223E-06
+6.315103E+00,+76.78918E-09,+2.105799E-06
+6.325156E+00,+76.55766E-09,+1.763363E-06
+6.335172E+00,+76.90250E-09,+522.1081E-09
+6.345203E+00,+77.89119E-09,-864.1721E-09
+6.355219E+00,+79.27703E-09,-1.842642E-06
+6.365222E+00,+79.85221E-09,-3.434916E-06
+6.375016E+00,+80.69105E-09,-2.451325E-06
+6.385025E+00,+81.72089E-09,-1.483326E-06
+6.395080E+00,+83.12358E-09,-1.427994E-06
+6.405100E+00,+83.36514E-09,-123.6248E-09
+6.415116E+00,+83.43660E-09,+991.5734E-09
+6.425149E+00,+83.77605E-09,+878.9063E-09
+6.435146E+00,+84.80574E-09,-519.2471E-09
+6.445167E+00,+84.76619E-09,+315.1131E-09
+6.455199E+00,+83.25642E-09,+215.1203E-09
+6.465186E+00,+82.23616E-09,-134.4109E-09
+6.475200E+00,+81.32855E-09,-3.231039E-06
+6.485231E+00,+81.11939E-09,-3.506642E-06
+6.495232E+00,+80.20519E-09,-2.980843E-06
+6.505035E+00,+79.47700E-09,-3.747054E-06
+6.515211E+00,+79.13241E-09,-4.675570E-06
+6.525244E+00,+79.10441E-09,-5.437518E-06
+6.535045E+00,+78.88054E-09,-4.996405E-06
+6.545040E+00,+78.47945E-09,-4.174233E-06
+6.555070E+00,+78.16399E-09,-2.316800E-06
+6.565104E+00,+78.56237E-09,-2.544136E-06
+6.575113E+00,+79.10477E-09,-2.577439E-06
+6.585122E+00,+79.19645E-09,-3.553305E-06
+6.595149E+00,+79.58322E-09,-3.925038E-06
+6.605149E+00,+80.26444E-09,-2.766667E-06
+6.615184E+00,+81.44360E-09,-2.128744E-06
+6.625226E+00,+81.54659E-09,-1.778584E-06
+6.635239E+00,+81.19316E-09,-2.819367E-06
+6.645048E+00,+81.30442E-09,-2.760687E-06
+6.655092E+00,+81.85965E-09,-3.609467E-06
+6.665106E+00,+81.92145E-09,-2.696057E-06
+6.675150E+00,+80.46427E-09,-2.111922E-06
+6.685183E+00,+79.42288E-09,-1.135798E-06
+6.695213E+00,+77.38501E-09,+51.49842E-09
+6.705019E+00,+76.82104E-09,+1.290922E-06
+6.715025E+00,+75.85696E-09,+1.356011E-06
+6.725084E+00,+75.70573E-09,+1.702852E-06
+6.735104E+00,+76.42392E-09,+673.4563E-09
+6.745094E+00,+77.26370E-09,+1.651554E-06
+6.755084E+00,+78.44226E-09,+223.8465E-09
+6.765040E+00,+78.60876E-09,-1.074314E-06
+6.775023E+00,+78.98727E-09,-2.594633E-06
+6.785243E+00,+79.44811E-09,-3.124924E-06
+6.795211E+00,+80.07327E-09,-4.461794E-06
+6.805201E+00,+80.14379E-09,-4.920331E-06
+6.815229E+00,+80.64084E-09,-6.481448E-06
+6.825219E+00,+81.80348E-09,-3.061953E-06
+6.835207E+00,+83.74805E-09,-282.5833E-09
+6.845167E+00,+84.37900E-09,+506.3439E-09
+6.855153E+00,+84.01169E-09,+1.600514E-06
+6.865144E+00,+83.71072E-09,-1.425190E-06
+6.875096E+00,+83.59551E-09,-158.0715E-09
+6.885052E+00,+83.32302E-09,-589.2563E-09
+6.895039E+00,+81.72985E-09,-1.980743E-06
+6.905230E+00,+80.58893E-09,-2.377997E-06
+6.915217E+00,+79.56449E-09,-3.148442E-06
+6.925192E+00,+79.51409E-09,-3.813887E-06
+6.935160E+00,+79.45172E-09,-3.058205E-06
+6.945163E+00,+79.31192E-09,-2.446490E-06
+6.955192E+00,+79.57292E-09,-1.631527E-06
+6.965203E+00,+79.94178E-09,-1.877747E-06
+6.975238E+00,+79.59050E-09,-1.804934E-06
+6.985238E+00,+78.83265E-09,-616.6935E-09
+6.995027E+00,+78.08161E-09,-745.4110E-09
+7.005063E+00,+78.51523E-09,-618.1527E-09
+7.015018E+00,+79.23996E-09,+517.8738E-09
+7.025049E+00,+79.38528E-09,-909.2618E-09
+7.035074E+00,+79.53435E-09,-3.164950E-06
+7.045125E+00,+80.13723E-09,-4.749642E-06
+7.055151E+00,+81.10911E-09,-2.919503E-06
+7.065139E+00,+81.32002E-09,-982.5612E-09
+7.075151E+00,+81.37250E-09,-194.9501E-09
+7.085180E+00,+82.01500E-09,-305.7289E-09
+7.095183E+00,+83.35758E-09,-339.8323E-09
+7.105215E+00,+84.18714E-09,-399.0269E-09
+7.115019E+00,+83.94229E-09,-2.602244E-06
+7.125038E+00,+83.31055E-09,-2.299719E-06
+7.135069E+00,+82.59009E-09,-3.019037E-06
+7.145075E+00,+82.13881E-09,-1.878863E-06
+7.155105E+00,+81.44685E-09,-3.336897E-06
+7.165141E+00,+80.81376E-09,-4.673024E-06
+7.175145E+00,+80.37721E-09,-4.768782E-06
+7.185154E+00,+79.99869E-09,-4.474898E-06
+7.195194E+00,+79.07570E-09,-2.102738E-06
+7.205201E+00,+78.09044E-09,+596.8380E-09
+7.215137E+00,+77.54761E-09,+1.856518E-06
+7.225143E+00,+78.31678E-09,+34.18923E-09
+7.235124E+00,+79.75076E-09,-2.154322E-06
+7.245143E+00,+80.30096E-09,-2.744265E-06
+7.255167E+00,+80.83608E-09,-1.157570E-06
+7.265182E+00,+81.82650E-09,-743.5227E-09
+7.275216E+00,+82.77760E-09,+2.930088E-06
+7.285237E+00,+82.69893E-09,+2.661953E-06
+7.295032E+00,+81.94543E-09,+2.289963E-06
+7.305079E+00,+81.66745E-09,+266.5615E-09
+7.315098E+00,+82.46554E-09,-813.1028E-09
+7.325119E+00,+83.45866E-09,-2.904826E-06
+7.335160E+00,+83.61295E-09,-3.913193E-06
+7.345186E+00,+83.35445E-09,-3.538599E-06
+7.355216E+00,+83.31052E-09,-1.689921E-06
+7.365216E+00,+83.27686E-09,+520.5060E-09
+7.375234E+00,+83.00044E-09,+1.326828E-06
+7.385034E+00,+82.69367E-09,-112.5240E-09
+7.395041E+00,+82.71245E-09,-609.7127E-09
+7.405074E+00,+83.18001E-09,+123.1384E-09
+7.415106E+00,+83.46608E-09,+1.050968E-06
+7.425109E+00,+83.11846E-09,+1.288090E-06
+7.435143E+00,+83.16810E-09,+1.280165E-06
+7.445141E+00,+83.87121E-09,+118.6466E-09
+7.455166E+00,+85.55825E-09,+556.1829E-09
+7.465199E+00,+85.95404E-09,+848.6654E-09
+7.475202E+00,+86.13483E-09,+226.9936E-09
+7.485210E+00,+86.37541E-09,+619.7262E-09
+7.495239E+00,+86.18925E-09,+1.926556E-06
+7.505239E+00,+85.38449E-09,+2.494269E-06
+7.515016E+00,+83.38227E-09,-109.0908E-09
+7.525042E+00,+82.30246E-09,-1.499949E-06
+7.535035E+00,+81.60202E-09,-2.322350E-06
+7.545077E+00,+80.87199E-09,-2.442885E-06
+7.555103E+00,+79.30574E-09,-2.736826E-06
+7.565109E+00,+77.95646E-09,-3.918858E-06
+7.575131E+00,+77.18945E-09,-2.968340E-06
+7.585110E+00,+76.76894E-09,-2.107001E-06
+7.595083E+00,+75.78721E-09,-137.8441E-09
+7.605099E+00,+75.05854E-09,+2.261753E-06
+7.615170E+00,+75.02526E-09,+2.028036E-06
+7.625218E+00,+75.89585E-09,+1.049709E-06
+7.635019E+00,+76.29735E-09,-1.172590E-06
+7.645044E+00,+76.26025E-09,+657.6920E-09
+7.655084E+00,+76.67471E-09,+327.5300E-09
+7.665084E+00,+77.56570E-09,-1.400843E-06
+7.675103E+00,+79.03635E-09,-5.434628E-06
+7.685136E+00,+79.47774E-09,-6.108742E-06
+7.695142E+00,+79.42116E-09,-5.473652E-06
+7.705172E+00,+79.42307E-09,-4.926653E-06
+7.715211E+00,+79.13168E-09,-4.836646E-06
+7.725221E+00,+78.40018E-09,-3.452511E-06
+7.735232E+00,+76.86521E-09,+1.030026E-06
+7.745033E+00,+76.27793E-09,+1.700707E-06
+7.755052E+00,+76.83197E-09,-237.8369E-09
+7.765085E+00,+77.38536E-09,-750.7325E-09
+7.775118E+00,+77.32110E-09,-645.5327E-09
+7.785136E+00,+76.99839E-09,-1.265516E-06
+7.795169E+00,+77.55642E-09,-2.061339E-06
+7.805203E+00,+78.60340E-09,-1.022358E-06
+7.815245E+00,+79.84848E-09,-128.5172E-09
+7.825227E+00,+80.12818E-09,-2.129917E-06
+7.835016E+00,+80.37107E-09,-3.204747E-06
+7.845035E+00,+80.31601E-09,-3.040867E-06
+7.855080E+00,+79.42107E-09,-2.403603E-06
+7.865067E+00,+78.60758E-09,-3.842326E-06
+7.875093E+00,+78.27409E-09,-6.148539E-06
+7.885081E+00,+78.78216E-09,-4.831496E-06
+7.895097E+00,+79.14907E-09,-3.024988E-06
+7.905126E+00,+78.30774E-09,-3.176995E-06
+7.915025E+00,+76.38952E-09,-453.5294E-09
+7.925040E+00,+75.47070E-09,-952.4346E-09
+7.935078E+00,+75.40213E-09,-1.809311E-06
+7.945105E+00,+75.56658E-09,-2.136126E-06
+7.955139E+00,+75.63112E-09,-2.571087E-06
+7.965166E+00,+76.07164E-09,-2.177696E-06
+7.975168E+00,+77.78889E-09,-3.946524E-06
+7.985200E+00,+79.00962E-09,-4.530745E-06
+7.995203E+00,+79.45290E-09,-4.476528E-06
+8.005229E+00,+79.13233E-09,-4.502021E-06
+8.015028E+00,+79.15882E-09,-4.865141E-06
+8.025029E+00,+79.38947E-09,-4.852210E-06
+8.035034E+00,+78.81570E-09,-3.901005E-06
+8.045060E+00,+77.88027E-09,-2.279291E-06
+8.055078E+00,+77.32137E-09,-539.7034E-09
+8.065104E+00,+77.62140E-09,-894.8423E-09
+8.075103E+00,+77.88357E-09,-1.987496E-06
+8.085113E+00,+77.69356E-09,-1.933880E-06
+8.095143E+00,+77.45325E-09,-676.7750E-09
+8.105170E+00,+77.91564E-09,-510.0918E-09
+8.115182E+00,+78.68393E-09,-1.739245E-06
+8.125217E+00,+78.61426E-09,-1.265345E-06
+8.135015E+00,+78.18409E-09,-171.1464E-09
+8.145044E+00,+78.17662E-09,-2.156468E-06
+8.155097E+00,+78.59278E-09,-2.096215E-06
+8.165137E+00,+78.53764E-09,-1.514654E-06
+8.175172E+00,+77.74621E-09,-1.148129E-06
+8.185180E+00,+77.51509E-09,-2.949886E-06
+8.195202E+00,+78.07773E-09,-2.024031E-06
+8.205241E+00,+78.34899E-09,-2.680836E-06
+8.215228E+00,+78.02466E-09,-2.945910E-06
+8.225239E+00,+77.84568E-09,-2.842427E-06
+8.235041E+00,+78.84321E-09,-3.290205E-06
+8.245054E+00,+80.52190E-09,-2.573261E-06
+8.255082E+00,+81.49449E-09,-2.310648E-06
+8.265118E+00,+81.42647E-09,-2.850237E-06
+8.275118E+00,+81.78219E-09,-3.111906E-06
+8.285147E+00,+83.12394E-09,-1.718903E-06
+8.295151E+00,+83.82468E-09,-1.188555E-06
+8.305184E+00,+83.58364E-09,-1.362419E-06
+8.315218E+00,+82.93301E-09,-668.5925E-09
+8.325237E+00,+82.70153E-09,+574.8368E-09
+8.335239E+00,+82.68664E-09,+202.7607E-09
+8.345034E+00,+81.81942E-09,-162.0197E-09
+8.355059E+00,+80.78442E-09,-721.3784E-09
+8.365160E+00,+80.05634E-09,-4.150114E-06
+8.375196E+00,+80.13460E-09,-4.196663E-06
+8.385207E+00,+80.36415E-09,-4.123478E-06
+8.395245E+00,+80.33933E-09,-1.226292E-06
+8.405036E+00,+80.36604E-09,-2.035418E-06
+8.415167E+00,+80.67069E-09,-3.889018E-06
+8.425190E+00,+80.59597E-09,-2.983589E-06
+8.435193E+00,+79.51217E-09,-871.0671E-09
+8.445213E+00,+78.04548E-09,-918.1023E-09
+8.455243E+00,+77.09972E-09,-73.69996E-09
+8.465231E+00,+77.40263E-09,-829.3534E-09
+8.475019E+00,+78.25168E-09,-3.979769E-06
+8.485054E+00,+79.19694E-09,-5.672665E-06
+8.495059E+00,+79.88462E-09,-5.175534E-06
+8.505096E+00,+80.06747E-09,-3.354578E-06
+8.515088E+00,+79.66454E-09,-3.883095E-06
+8.525110E+00,+78.22884E-09,-1.068478E-06
+8.535146E+00,+77.00102E-09,+394.3921E-09
+8.545149E+00,+76.68655E-09,+256.1188E-09
+8.555179E+00,+76.45173E-09,+1.054487E-06
+8.565213E+00,+75.23970E-09,+944.0233E-09
+8.575215E+00,+73.53603E-09,+539.0454E-09
+8.585226E+00,+72.59720E-09,-2.675400E-06
+8.595026E+00,+73.58032E-09,-2.947483E-06
+8.605048E+00,+75.56566E-09,-1.612673E-06
+8.615087E+00,+76.93565E-09,-2.158842E-06
+8.625124E+00,+77.95956E-09,-3.206206E-06
+8.635140E+00,+78.76915E-09,-3.342448E-06
+8.645175E+00,+78.96920E-09,-2.646933E-06
+8.655196E+00,+78.54144E-09,-1.170187E-06
+8.665208E+00,+78.06137E-09,-1.774721E-06
+8.675029E+00,+78.47455E-09,-2.205706E-06
+8.685045E+00,+79.44229E-09,-3.276215E-06
+8.695072E+00,+80.10071E-09,-3.609639E-06
+8.705117E+00,+80.01461E-09,-2.904969E-06
+8.715106E+00,+79.73536E-09,-4.393845E-06
+8.725135E+00,+80.03130E-09,-5.265199E-06
+8.735137E+00,+80.23035E-09,-5.189438E-06
+8.745156E+00,+79.70446E-09,-3.746138E-06
+8.755186E+00,+79.27902E-09,-3.524981E-06
+8.765026E+00,+79.55625E-09,-2.219181E-06
+8.775043E+00,+80.21652E-09,-2.240410E-06
+8.785072E+00,+80.26552E-09,-2.474184E-06
+8.795080E+00,+79.85315E-09,-3.010054E-06
+8.805141E+00,+79.51390E-09,-1.843243E-06
+8.815147E+00,+79.78901E-09,-1.835632E-06
+8.825198E+00,+79.72196E-09,-2.671853E-06
+8.835188E+00,+79.08744E-09,-2.703781E-06
+8.845153E+00,+77.79858E-09,-4.838620E-06
+8.855121E+00,+77.58097E-09,-4.771214E-06
+8.865107E+00,+78.52094E-09,-4.088546E-06
+8.875084E+00,+79.22786E-09,-3.989926E-06
+8.885044E+00,+79.95885E-09,-5.457774E-06
+8.895030E+00,+80.47806E-09,-5.727997E-06
+8.905239E+00,+81.34964E-09,-4.281464E-06
+8.915226E+00,+81.37980E-09,-3.967868E-06
+8.925204E+00,+80.46609E-09,-4.500132E-06
+8.935183E+00,+79.75861E-09,-2.486544E-06
+8.945176E+00,+79.34857E-09,-1.937056E-06
+8.955110E+00,+79.30062E-09,-3.594933E-06
+8.965080E+00,+79.12401E-09,-5.255700E-06
+8.975068E+00,+79.24749E-09,-4.194861E-06
+8.985241E+00,+80.20594E-09,-2.611456E-06
+8.995221E+00,+81.25752E-09,-1.764164E-06
+9.005219E+00,+81.73192E-09,+192.0605E-09
+9.015167E+00,+81.18928E-09,-1.598454E-06
+9.025144E+00,+80.25138E-09,-1.346941E-06
+9.035095E+00,+80.10028E-09,-2.286673E-06
+9.045074E+00,+79.96127E-09,-1.715584E-06
+9.055061E+00,+79.66086E-09,-3.863697E-06
+9.065015E+00,+79.42002E-09,-4.525767E-06
+9.075220E+00,+79.85744E-09,-3.580571E-06
+9.085195E+00,+80.85882E-09,-3.770142E-06
+9.095147E+00,+80.85402E-09,-3.938198E-06
+9.105134E+00,+80.50900E-09,-5.247546E-06
+9.115116E+00,+80.75116E-09,-5.582200E-06
+9.125079E+00,+81.76082E-09,-3.712549E-06
+9.135072E+00,+82.09857E-09,-2.892494E-06
+9.145045E+00,+81.28344E-09,-1.173878E-06
+9.155046E+00,+80.40432E-09,-518.3601E-09
+9.165033E+00,+79.83003E-09,-484.8290E-09
+9.175239E+00,+79.41785E-09,+140.1901E-09
+9.185200E+00,+78.01757E-09,-1.364537E-06
+9.195203E+00,+77.01977E-09,-2.509890E-06
+9.205205E+00,+76.47229E-09,-3.907585E-06
+9.215190E+00,+76.64784E-09,-3.887558E-06
+9.225243E+00,+76.84679E-09,-2.752619E-06
+9.235075E+00,+76.56379E-09,-1.955967E-06
+9.245121E+00,+76.04720E-09,-756.3974E-09
+9.255153E+00,+76.03386E-09,-907.4594E-09
+9.265186E+00,+76.09950E-09,+371.2178E-09
+9.275183E+00,+76.20844E-09,-378.1128E-09
+9.285157E+00,+76.51137E-09,-2.058792E-06
+9.295170E+00,+76.87380E-09,-2.803488E-06
+9.305211E+00,+77.08335E-09,-954.7235E-09
+9.315018E+00,+76.99437E-09,+806.0361E-09
+9.325067E+00,+76.60305E-09,+1.640825E-06
+9.335102E+00,+76.82328E-09,-1.078520E-06
+9.345114E+00,+77.83327E-09,-3.716784E-06
+9.355145E+00,+78.12420E-09,-3.808909E-06
+9.365081E+00,+77.73674E-09,-1.682539E-06
+9.375109E+00,+77.65686E-09,-2.241755E-06
+9.385143E+00,+78.06216E-09,-4.161473E-06
+9.395150E+00,+78.03685E-09,-4.194804E-06
+9.405183E+00,+76.95362E-09,-2.604275E-06
+9.415212E+00,+76.32151E-09,-3.028193E-06
+9.425209E+00,+76.80536E-09,-3.330059E-06
+9.435221E+00,+77.66721E-09,-1.985264E-06
+9.445244E+00,+78.09206E-09,-801.7159E-09
+9.455233E+00,+77.82435E-09,-1.498346E-06
+9.465026E+00,+77.76730E-09,-4.501105E-06
+9.475019E+00,+78.02230E-09,-5.283709E-06
+9.485023E+00,+78.50223E-09,-5.074568E-06
+9.495053E+00,+77.95660E-09,-4.473382E-06
+9.505078E+00,+76.63980E-09,-2.006264E-06
+9.515087E+00,+76.28037E-09,-1.746197E-06
+9.525123E+00,+76.60968E-09,-1.205320E-06
+9.535131E+00,+76.67678E-09,-992.1456E-09
+9.545164E+00,+76.43489E-09,+226.4500E-09
+9.555165E+00,+76.58490E-09,+892.9254E-09
+9.565180E+00,+78.46003E-09,-708.3322E-09
+9.575212E+00,+79.00933E-09,-1.515112E-06
+9.585210E+00,+79.07851E-09,-1.880923E-06
+9.595235E+00,+79.09662E-09,-3.169985E-06
+9.605048E+00,+79.65684E-09,-4.175721E-06
+9.615044E+00,+79.87494E-09,-3.583174E-06
+9.625073E+00,+79.04374E-09,-2.323122E-06
+9.635106E+00,+78.41475E-09,-1.767740E-06
+9.645107E+00,+77.84795E-09,-2.115240E-06
+9.655136E+00,+77.88069E-09,-2.457562E-06
+9.665061E+00,+77.65549E-09,-1.105900E-06
+9.675078E+00,+77.16868E-09,-190.4011E-09
+9.685111E+00,+77.19002E-09,+1.150274E-06
+9.695115E+00,+77.81085E-09,+395.3648E-09
+9.705140E+00,+79.03603E-09,-1.148386E-06
+9.715167E+00,+79.18908E-09,-1.128902E-06
+9.725163E+00,+79.23049E-09,-963.1921E-09
+9.735174E+00,+79.58452E-09,-2.623244E-06
+9.745203E+00,+80.28228E-09,-4.205589E-06
+9.755201E+00,+80.24053E-09,-4.981356E-06
+9.765232E+00,+79.64449E-09,-4.930201E-06
+9.775020E+00,+79.42135E-09,-3.954106E-06
+9.785028E+00,+79.38633E-09,-3.542462E-06
+9.795067E+00,+79.12454E-09,-3.276816E-06
+9.805112E+00,+77.67832E-09,-2.765408E-06
+9.815100E+00,+77.25989E-09,-2.376452E-06
+9.825113E+00,+77.43825E-09,-1.161661E-06
+9.835139E+00,+77.63762E-09,+307.8747E-09
+9.845166E+00,+77.36843E-09,+2.706070E-06
+9.855204E+00,+77.28259E-09,+2.446747E-06
+9.865172E+00,+78.32389E-09,+288.9920E-09
+9.875160E+00,+79.12998E-09,-754.5663E-09
+9.885102E+00,+79.63040E-09,-1.185694E-06
+9.895079E+00,+78.94202E-09,-1.277418E-06
+9.905071E+00,+77.55061E-09,-3.094139E-06
+9.915044E+00,+77.40008E-09,-2.456131E-06
+9.925019E+00,+77.79499E-09,-3.074284E-06
+9.935239E+00,+78.14536E-09,-2.388783E-06
+9.945197E+00,+78.56983E-09,-2.783289E-06
+9.955163E+00,+79.18189E-09,-3.672639E-06
+9.965143E+00,+79.62054E-09,-2.334137E-06
+9.975113E+00,+79.33223E-09,-1.604319E-06
+9.985097E+00,+78.52125E-09,-1.725197E-06
+9.995059E+00,+78.48382E-09,-1.236878E-06

MicroMag 2900/3900 Data File ends
