# Supplementary material for: Magnetic signatures of a creosote oil contaminated site: case study in São Paulo, Brazil
Source: Sci Rep. 2022 Dec 17;12:21853. doi: 10.1038/s41598-022-23493-2 (PMC9759522; doi:10.1038/s41598-022-23493-2)
Supplement: Supplementary file 3 — Supplementary Information 3. [file 41598_2022_23493_MOESM3_ESM.zip › moment_vs_time/SD23/2_7/nm1xxx/2_7.011]

MicroMag 2900/3900 Data File (Series 0016.002)
Moment vs. time

INSTRUMENT
Configuration                   VSM
Temperature control             None
Hardware version                0004
Software version                01/29/2013
Units of measure                Hybrid SI
Temperature in                  Celsius

SAMPLE
Mass                            N/A
Volume                          N/A
Demagnetizing factor            N/A

SETTINGS
Field range                    +300.0000E-03
Field command                   0.000000E+00
Moment range                   +20.00000E-06
Averaging time                 +629.2071E-06
Temperature (command)           N/A
Tmprtr difference correction    No
Orientation                     0.000000E+00
Vibration amplitude             1.0
Calibration factor             +4.401063E+00
Operating frequency            +83.00000E+00

MEASUREMENT
Description                    "SD34_2_7"
Field (measured)               +210.0494E-06
Temperature (measured)          N/A
Averages (completed)            N/A
Moment at conditioning field   +2.035510E-06
Measured on                     08/28/2020  09:49
Elapsed time                   +22.66352E+00

PROCESSING
Background subtraction          No
Delta-m processing              N/A
Demagnetizing factor            No
Normalization                   No
Normalization factor            N/A
Offset (field)                  No
Offset (moment)                 No
Pole saturation                 No
Slope correction                No

VIEWPORT
Left                            0.000000E+00
Right                          +10.00000E+00
Bottom                         -20.00000E-06
Top                            +20.00000E-06
Show X-axis?                    Yes
Show Y-axis?                    Yes

SCRIPT
Averaging time                 +10.00000E-03
Initial (conditioning) field   +140.0000E-03
Final (measuring) field         0.000000E+00
Pause at initial field         +10.00000E+00
Field slew rate limit          +10.00000E+03
Field slew time limit          +100.0000E-03
Slope correction                0.000000E+00
Timebase                       +10.00000E+00
Number of segments              1
Number of data                  1000

Segment   Averaging                                                            Final 
 Number      Time        Initial      Increment       Final         Pause      Index 
             (s)           (s)           (s)           (s)           (s)     
0000001,+10.00000E-03, 0.000000E+00,+10.00000E-03,+10.00000E+00,+10.00000E+00,0001000

                                         
     Time         Moment        Field    
     (s)          (Am�)          (T)     
+5.131383E-03,+1.504059E-06,+101.9906E-03
+15.18669E-03,+873.8230E-09,+56.66672E-03
+25.02995E-03,+491.5418E-09,+29.17626E-03
+35.02605E-03,+264.7357E-09,+12.79306E-03
+45.13469E-03,+171.4794E-09,+5.977877E-03
+55.15939E-03,+123.9089E-09,+2.484575E-03
+65.18537E-03,+105.7120E-09,+1.163644E-03
+75.22436E-03,+96.90388E-09,+498.2884E-06
+85.02345E-03,+94.61901E-09,+295.1383E-06
+95.05493E-03,+93.02590E-09,+154.2827E-06
+105.0723E-03,+92.29006E-09,+118.5266E-06
+115.0944E-03,+91.37332E-09,+83.77866E-06
+125.1693E-03,+91.36926E-09,+72.84025E-06
+135.0216E-03,+91.85623E-09,+60.56812E-06
+145.0954E-03,+91.95306E-09,+53.30195E-06
+155.1243E-03,+91.95219E-09,+45.80847E-06
+165.1309E-03,+92.24069E-09,+42.33293E-06
+175.1598E-03,+92.54424E-09,+41.09165E-06
+185.1443E-03,+91.99711E-09,+37.70371E-06
+195.1648E-03,+89.22273E-09,+34.20928E-06
+205.2029E-03,+87.89873E-09,+33.83000E-06
+215.2032E-03,+86.72581E-09,+32.62582E-06
+225.1489E-03,+86.15106E-09,+34.20279E-06
+235.1282E-03,+85.22841E-09,+31.49472E-06
+245.0955E-03,+85.20861E-09,+30.50088E-06
+255.0577E-03,+86.84131E-09,+28.88844E-06
+265.0382E-03,+88.20721E-09,+28.24333E-06
+275.0188E-03,+89.40145E-09,+27.19254E-06
+285.2394E-03,+89.06041E-09,+26.70410E-06
+295.2085E-03,+88.17626E-09,+24.74178E-06
+305.1669E-03,+87.58459E-09,+23.20808E-06
+315.1513E-03,+86.62133E-09,+22.98901E-06
+325.1159E-03,+85.87760E-09,+24.11253E-06
+335.0900E-03,+85.39472E-09,+26.40458E-06
+345.0734E-03,+85.94671E-09,+25.89993E-06
+355.2297E-03,+86.85766E-09,+25.38989E-06
+365.2024E-03,+86.98677E-09,+23.43685E-06
+375.1842E-03,+86.42463E-09,+23.51466E-06
+385.1222E-03,+86.21569E-09,+22.79183E-06
+395.1132E-03,+86.19568E-09,+22.03300E-06
+405.0946E-03,+85.89439E-09,+21.04057E-06
+415.1078E-03,+84.54485E-09,+22.45809E-06
+425.1380E-03,+84.35266E-09,+24.10855E-06
+435.1524E-03,+85.19527E-09,+21.35599E-06
+445.1903E-03,+85.75201E-09,+20.97067E-06
+455.2278E-03,+86.26043E-09,+19.05547E-06
+465.0221E-03,+86.55335E-09,+17.13573E-06
+475.0553E-03,+88.61544E-09,+15.81969E-06
+485.0957E-03,+90.06159E-09,+16.65865E-06
+495.1230E-03,+91.65537E-09,+17.62754E-06
+505.1552E-03,+91.49343E-09,+16.86822E-06
+515.1550E-03,+90.82951E-09,+16.05629E-06
+525.1613E-03,+90.49506E-09,+15.60723E-06
+535.1886E-03,+89.75785E-09,+13.86326E-06
+545.2111E-03,+89.27976E-09,+13.82506E-06
+555.2256E-03,+89.00486E-09,+13.78498E-06
+565.0442E-03,+89.44659E-09,+15.30210E-06
+575.0763E-03,+90.03685E-09,+15.46148E-06
+585.0810E-03,+89.71723E-09,+13.96766E-06
+595.1207E-03,+88.34411E-09,+12.87466E-06
+605.1584E-03,+87.91235E-09,+13.20746E-06
+615.1993E-03,+88.01783E-09,+13.18826E-06
+625.1997E-03,+87.86909E-09,+13.15770E-06
+635.2085E-03,+86.69665E-09,+10.55297E-06
+645.2365E-03,+86.22803E-09,+10.28203E-06
+655.2152E-03,+85.73077E-09,+10.91031E-06
+665.2231E-03,+85.37460E-09,+11.85511E-06
+675.0228E-03,+83.87583E-09,+12.24052E-06
+685.2424E-03,+83.23816E-09,+11.89196E-06
+695.2451E-03,+83.12109E-09,+12.20452E-06
+705.0511E-03,+83.69023E-09,+12.79721E-06
+715.0687E-03,+84.68407E-09,+12.33278E-06
+725.0991E-03,+85.09360E-09,+12.00723E-06
+735.0992E-03,+86.15699E-09,+10.89858E-06
+745.1151E-03,+87.22473E-09,+9.523860E-06
+755.1393E-03,+88.06632E-09,+9.690142E-06
+765.1438E-03,+87.86120E-09,+10.28257E-06
+775.1738E-03,+87.28195E-09,+9.346762E-06
+785.2044E-03,+87.45221E-09,+8.294793E-06
+795.2082E-03,+88.11055E-09,+7.207890E-06
+805.2375E-03,+87.90893E-09,+6.876727E-06
+815.2345E-03,+87.16405E-09,+6.857072E-06
+825.2422E-03,+87.09096E-09,+6.842309E-06
+835.0370E-03,+87.81004E-09,+6.087571E-06
+845.0513E-03,+88.25361E-09,+7.621794E-06
+855.0600E-03,+88.15666E-09,+8.180868E-06
+865.0937E-03,+88.14872E-09,+7.736064E-06
+875.1059E-03,+89.03211E-09,+7.697211E-06
+885.1361E-03,+90.02466E-09,+6.724778E-06
+895.1931E-03,+90.08315E-09,+5.554791E-06
+905.1996E-03,+89.61560E-09,+5.476771E-06
+915.2218E-03,+89.42499E-09,+5.302907E-06
+925.0141E-03,+89.40893E-09,+4.015561E-06
+935.2424E-03,+88.81566E-09,+4.225702E-06
+945.0450E-03,+88.26601E-09,+4.388037E-06
+955.0347E-03,+87.85074E-09,+6.108256E-06
+965.0584E-03,+87.93581E-09,+6.927653E-06
+975.0904E-03,+87.56930E-09,+7.640821E-06
+985.0737E-03,+87.05345E-09,+8.773013E-06
+995.0968E-03,+85.76874E-09,+10.46024E-06
+1.005132E+00,+85.86344E-09,+11.01196E-06
+1.015149E+00,+87.04323E-09,+9.657928E-06
+1.025183E+00,+87.54245E-09,+6.376763E-06
+1.035209E+00,+87.55962E-09,+3.063956E-06
+1.045237E+00,+87.62015E-09,+2.843857E-06
+1.055027E+00,+88.07918E-09,+4.767667E-06
+1.065018E+00,+88.01235E-09,+3.584891E-06
+1.075043E+00,+87.20315E-09,+3.431254E-06
+1.085073E+00,+86.84498E-09,+3.332806E-06
+1.095191E+00,+87.49475E-09,+3.726168E-06
+1.105145E+00,+88.08887E-09,+4.224158E-06
+1.115189E+00,+88.11516E-09,+4.087601E-06
+1.125243E+00,+87.93163E-09,+3.244200E-06
+1.135041E+00,+88.43112E-09,+3.572588E-06
+1.145090E+00,+89.08295E-09,+4.468289E-06
+1.155102E+00,+89.30854E-09,+2.557927E-06
+1.165125E+00,+88.92248E-09,+808.2391E-09
+1.175146E+00,+88.57774E-09,-1.119404E-06
+1.185161E+00,+88.67598E-09,-394.9357E-09
+1.195194E+00,+89.01191E-09,+228.1094E-09
+1.205195E+00,+88.52249E-09,+998.2397E-09
+1.215215E+00,+86.83966E-09,+5.047160E-06
+1.225014E+00,+86.18685E-09,+5.589009E-06
+1.235242E+00,+85.21086E-09,+4.799681E-06
+1.245054E+00,+84.57408E-09,+3.095312E-06
+1.255088E+00,+83.33267E-09,+3.117571E-06
+1.265114E+00,+83.12989E-09,+3.166781E-06
+1.275155E+00,+83.94260E-09,+4.925738E-06
+1.285157E+00,+84.58928E-09,+3.949156E-06
+1.295156E+00,+85.39011E-09,+2.662096E-06
+1.305193E+00,+85.60416E-09,+2.089920E-06
+1.315212E+00,+86.35823E-09,+638.1226E-09
+1.325037E+00,+86.69983E-09,-203.7621E-09
+1.335069E+00,+86.21054E-09,+1.902237E-06
+1.345096E+00,+85.71950E-09,+2.363777E-06
+1.355125E+00,+85.13655E-09,+2.957325E-06
+1.365124E+00,+85.24093E-09,+2.571459E-06
+1.375147E+00,+85.75692E-09,+3.020726E-06
+1.385174E+00,+85.95684E-09,+3.325339E-06
+1.395186E+00,+86.89147E-09,+1.716471E-06
+1.405233E+00,+87.40337E-09,-58.13599E-09
+1.415034E+00,+88.11119E-09,-737.4002E-09
+1.425046E+00,+87.92693E-09,-1.797209E-06
+1.435029E+00,+86.82562E-09,-705.8430E-09
+1.445233E+00,+86.69693E-09,-573.8640E-09
+1.455187E+00,+87.41752E-09,-1.020584E-06
+1.465167E+00,+87.56277E-09,-629.0818E-09
+1.475149E+00,+87.29759E-09,-1.443844E-06
+1.485153E+00,+87.36010E-09,-2.550373E-06
+1.495139E+00,+88.30999E-09,-3.738699E-06
+1.505094E+00,+88.47962E-09,-3.221856E-06
+1.515064E+00,+87.54421E-09,+355.3391E-09
+1.525045E+00,+86.97467E-09,+1.452685E-06
+1.535237E+00,+86.27022E-09,+531.1489E-09
+1.545227E+00,+86.35066E-09,+741.8633E-09
+1.555195E+00,+86.38393E-09,+848.2075E-09
+1.565209E+00,+86.37033E-09,+1.106959E-06
+1.575243E+00,+86.87123E-09,+381.8608E-09
+1.585231E+00,+87.17195E-09,+20.14160E-09
+1.595236E+00,+87.30321E-09,-208.9977E-09
+1.605244E+00,+86.85479E-09,+850.6395E-09
+1.615205E+00,+85.96233E-09,+1.931534E-06
+1.625175E+00,+85.99609E-09,+2.437935E-06
+1.635190E+00,+86.25612E-09,+1.527844E-06
+1.645202E+00,+86.12988E-09,+441.5417E-09
+1.655188E+00,+85.04298E-09,+1.795750E-06
+1.665082E+00,+84.78532E-09,+1.917601E-06
+1.675063E+00,+85.07413E-09,+547.3423E-09
+1.685047E+00,+85.18316E-09,+775.5376E-09
+1.695229E+00,+85.20308E-09,+1.850710E-06
+1.705188E+00,+85.17068E-09,+792.3318E-09
+1.715168E+00,+85.68593E-09,+1.420241E-06
+1.725129E+00,+85.77602E-09,+1.879607E-06
+1.735110E+00,+85.04799E-09,+2.522564E-06
+1.745110E+00,+84.68199E-09,+2.866288E-06
+1.755053E+00,+84.29468E-09,+1.146584E-06
+1.765036E+00,+84.41768E-09,-17.70973E-09
+1.775241E+00,+84.39411E-09,+657.2629E-09
+1.785209E+00,+84.41955E-09,+547.0276E-09
+1.795202E+00,+85.21646E-09,+265.0166E-09
+1.805173E+00,+85.51837E-09,+726.6999E-09
+1.815140E+00,+85.43407E-09,-1.226864E-06
+1.825122E+00,+85.09387E-09,-1.605892E-06
+1.835079E+00,+84.59188E-09,-2.056818E-06
+1.845068E+00,+84.91140E-09,-1.861668E-06
+1.855055E+00,+85.78581E-09,-718.0024E-09
+1.865234E+00,+85.56320E-09,-975.3228E-09
+1.875018E+00,+84.62159E-09,-326.8433E-09
+1.885237E+00,+84.76708E-09,-791.9598E-09
+1.895028E+00,+86.90307E-09,-1.523724E-06
+1.905072E+00,+87.85566E-09,-2.173348E-06
+1.915084E+00,+88.78177E-09,-2.668734E-06
+1.925093E+00,+88.83563E-09,-1.824560E-06
+1.935129E+00,+89.17146E-09,-1.066303E-06
+1.945154E+00,+88.96411E-09,-1.073342E-06
+1.955155E+00,+87.09565E-09,-1.654358E-06
+1.965179E+00,+86.02292E-09,-1.712637E-06
+1.975198E+00,+84.73224E-09,+755.3102E-09
+1.985184E+00,+84.44022E-09,+1.904097E-06
+1.995165E+00,+83.70863E-09,+765.6670E-09
+2.005138E+00,+83.27991E-09,-770.7310E-09
+2.015126E+00,+83.76759E-09,-707.1591E-09
+2.025090E+00,+84.54007E-09,-1.477318E-06
+2.035070E+00,+86.48138E-09,-1.991930E-06
+2.045064E+00,+86.82917E-09,-1.937657E-06
+2.055232E+00,+86.91144E-09,-343.0081E-09
+2.065207E+00,+86.93842E-09,-754.0227E-09
+2.075191E+00,+87.10930E-09,-2.888089E-06
+2.085133E+00,+86.96065E-09,-2.178297E-06
+2.095113E+00,+86.70620E-09,-737.6290E-09
+2.105062E+00,+86.85299E-09,-1.635761E-06
+2.115031E+00,+88.25400E-09,-2.438049E-06
+2.125017E+00,+88.59667E-09,-1.788883E-06
+2.135210E+00,+88.21977E-09,-1.139917E-06
+2.145196E+00,+87.91388E-09,-1.495114E-06
+2.155178E+00,+88.09352E-09,-4.484883E-06
+2.165060E+00,+88.23401E-09,-5.901376E-06
+2.175017E+00,+88.33927E-09,-3.828478E-06
+2.185190E+00,+88.39859E-09,-2.988911E-06
+2.195162E+00,+89.47710E-09,-945.3107E-09
+2.205144E+00,+89.76569E-09,-1.322308E-06
+2.215095E+00,+89.32926E-09,-3.829966E-06
+2.225056E+00,+88.71812E-09,-3.446589E-06
+2.235044E+00,+87.33812E-09,-3.408194E-06
+2.245021E+00,+87.28741E-09,-3.667775E-06
+2.255143E+00,+87.64215E-09,-4.071007E-06
+2.265133E+00,+87.61033E-09,-3.635617E-06
+2.275111E+00,+87.75184E-09,-1.965752E-06
+2.285100E+00,+88.10968E-09,-2.500906E-06
+2.295057E+00,+88.89821E-09,-4.015589E-06
+2.305233E+00,+88.73243E-09,-4.441510E-06
+2.315216E+00,+87.34234E-09,-1.784420E-06
+2.325170E+00,+86.87191E-09,-601.7590E-09
+2.335161E+00,+86.20928E-09,+1.033087E-06
+2.345201E+00,+85.97858E-09,+1.037407E-06
+2.355215E+00,+85.27254E-09,+1.397238E-06
+2.365203E+00,+85.00427E-09,+1.244517E-06
+2.375194E+00,+85.78951E-09,+1.776896E-06
+2.385149E+00,+86.31493E-09,+504.7704E-09
+2.395150E+00,+87.35035E-09,-3.124380E-06
+2.405127E+00,+87.53788E-09,-3.586922E-06
+2.415128E+00,+89.08444E-09,-4.884253E-06
+2.425146E+00,+89.84222E-09,-3.963376E-06
+2.435154E+00,+91.23389E-09,-886.1733E-09
+2.445187E+00,+91.07790E-09,-1.041813E-06
+2.455217E+00,+90.22193E-09,-1.488218E-06
+2.465142E+00,+90.08127E-09,-2.610455E-06
+2.475140E+00,+89.28777E-09,-3.604002E-06
+2.485175E+00,+88.80771E-09,-4.066630E-06
+2.495191E+00,+88.10582E-09,-5.794831E-06
+2.505221E+00,+88.59550E-09,-5.339041E-06
+2.515228E+00,+90.59933E-09,-2.254400E-06
+2.525210E+00,+90.98495E-09,-1.865730E-06
+2.535190E+00,+90.70830E-09,-2.763205E-06
+2.545173E+00,+90.42716E-09,-3.717585E-06
+2.555132E+00,+89.95483E-09,-8.142672E-06
+2.565118E+00,+89.50517E-09,-7.195588E-06
+2.575097E+00,+87.61621E-09,-6.562272E-06
+2.585057E+00,+86.79542E-09,-4.717455E-06
+2.595039E+00,+86.01845E-09,-2.801543E-06
+2.605224E+00,+85.80903E-09,-2.131262E-06
+2.615213E+00,+84.74989E-09,-280.2372E-09
+2.625177E+00,+84.58281E-09,-338.3446E-09
+2.635154E+00,+85.77520E-09,-1.000900E-06
+2.645140E+00,+86.71238E-09,-2.095042E-06
+2.655073E+00,+88.88196E-09,-2.174349E-06
+2.665029E+00,+89.07845E-09,-2.998095E-06
+2.675244E+00,+89.08147E-09,-4.751702E-06
+2.685189E+00,+89.02925E-09,-4.968711E-06
+2.695182E+00,+88.87691E-09,-3.417006E-06
+2.705159E+00,+88.63523E-09,-2.515068E-06
+2.715133E+00,+88.00867E-09,-1.366882E-06
+2.725141E+00,+87.96502E-09,-2.371588E-06
+2.735107E+00,+87.78490E-09,-4.871064E-06
+2.745107E+00,+87.37813E-09,-2.877474E-06
+2.755100E+00,+85.94223E-09,-1.854372E-06
+2.765070E+00,+85.66008E-09,-1.289978E-06
+2.775096E+00,+85.78744E-09,-178.4706E-09
+2.785143E+00,+85.91329E-09,-1.657877E-06
+2.795171E+00,+85.51672E-09,+601.5015E-09
+2.805205E+00,+85.36872E-09,-104.1985E-09
+2.815205E+00,+85.84313E-09,-728.4451E-09
+2.825209E+00,+86.39653E-09,-582.3899E-09
+2.835241E+00,+86.52344E-09,-587.0534E-09
+2.845049E+00,+86.35941E-09,-1.786795E-06
+2.855052E+00,+86.29119E-09,-2.116928E-06
+2.865079E+00,+86.70037E-09,-2.138701E-06
+2.875093E+00,+87.23551E-09,-2.921534E-06
+2.885099E+00,+86.92140E-09,-3.458319E-06
+2.895134E+00,+85.44191E-09,-638.8951E-09
+2.905133E+00,+85.07266E-09,+577.6120E-09
+2.915162E+00,+84.39164E-09,+2.664729E-06
+2.925162E+00,+84.03565E-09,+1.581631E-06
+2.935184E+00,+83.61844E-09,-1.967755E-06
+2.945220E+00,+83.76018E-09,-1.615706E-06
+2.955206E+00,+84.37765E-09,-1.906471E-06
+2.965221E+00,+84.49319E-09,-1.970616E-06
+2.975021E+00,+84.20617E-09,-1.131163E-06
+2.985234E+00,+84.19634E-09,-1.691752E-06
+2.995018E+00,+84.82220E-09,-2.488375E-06
+3.005050E+00,+84.91293E-09,-2.118960E-06
+3.015056E+00,+84.48633E-09,-165.5960E-09
+3.025087E+00,+84.39179E-09,+77.70539E-09
+3.035089E+00,+85.23708E-09,-872.6693E-09
+3.045110E+00,+86.18675E-09,-1.567440E-06
+3.055138E+00,+86.88514E-09,-2.736283E-06
+3.065140E+00,+86.76061E-09,-1.407480E-06
+3.075165E+00,+87.00962E-09,-1.079950E-06
+3.085196E+00,+87.52836E-09,-1.346626E-06
+3.095191E+00,+87.85953E-09,-4.374018E-06
+3.105208E+00,+87.41976E-09,-4.459849E-06
+3.115237E+00,+86.91396E-09,-4.517727E-06
+3.125232E+00,+87.09133E-09,-3.890133E-06
+3.135025E+00,+87.89025E-09,-3.297844E-06
+3.145042E+00,+87.98950E-09,-2.994948E-06
+3.155068E+00,+87.65338E-09,-3.143320E-06
+3.165095E+00,+87.52386E-09,-3.346081E-06
+3.175118E+00,+87.29705E-09,-1.464987E-06
+3.185123E+00,+86.78790E-09,-1.516399E-06
+3.195156E+00,+84.95577E-09,+211.8015E-09
+3.205157E+00,+84.35183E-09,+993.9481E-09
+3.215173E+00,+84.46474E-09,+1.111364E-06
+3.225203E+00,+84.84167E-09,+807.7241E-09
+3.235199E+00,+84.48892E-09,+1.515799E-06
+3.245230E+00,+83.71718E-09,-548.0576E-09
+3.255221E+00,+82.79901E-09,-2.116928E-06
+3.265237E+00,+82.07797E-09,-3.432284E-06
+3.275035E+00,+81.07724E-09,-2.631712E-06
+3.285020E+00,+80.60469E-09,-1.675644E-06
+3.295045E+00,+81.27701E-09,-2.365408E-06
+3.305082E+00,+82.32310E-09,-2.005005E-06
+3.315070E+00,+83.31418E-09,-2.613831E-06
+3.325034E+00,+83.43874E-09,-2.666874E-06
+3.335028E+00,+83.91871E-09,-2.258692E-06
+3.345046E+00,+84.96556E-09,-4.026204E-06
+3.355069E+00,+86.89831E-09,-4.868632E-06
+3.365063E+00,+87.26850E-09,-4.493294E-06
+3.375095E+00,+86.83794E-09,-4.526425E-06
+3.385128E+00,+86.53446E-09,-2.214346E-06
+3.395128E+00,+86.08639E-09,-1.695729E-06
+3.405137E+00,+85.26784E-09,-2.129660E-06
+3.415168E+00,+83.63916E-09,-2.275200E-06
+3.425159E+00,+83.22269E-09,-2.401600E-06
+3.435180E+00,+83.72534E-09,-2.478934E-06
+3.445197E+00,+84.03204E-09,-2.837391E-06
+3.455209E+00,+83.95102E-09,-2.700549E-06
+3.465198E+00,+83.93084E-09,-3.488188E-06
+3.475190E+00,+85.21720E-09,-2.268191E-06
+3.485182E+00,+86.32671E-09,-2.569828E-06
+3.495164E+00,+87.29922E-09,-3.227520E-06
+3.505121E+00,+87.24236E-09,-3.565007E-06
+3.515095E+00,+87.30348E-09,-4.350386E-06
+3.525084E+00,+87.61101E-09,-4.184762E-06
+3.535044E+00,+87.65565E-09,-4.228678E-06
+3.545027E+00,+87.03766E-09,-2.788325E-06
+3.555207E+00,+85.94731E-09,-2.726984E-06
+3.565194E+00,+85.59139E-09,-1.475029E-06
+3.575198E+00,+84.79259E-09,+131.0062E-09
+3.585149E+00,+83.95116E-09,-745.5827E-09
+3.595114E+00,+82.25016E-09,-8.590680E-06
+3.605093E+00,+82.19094E-09,-7.618390E-06
+3.615053E+00,+83.47699E-09,-4.778452E-06
+3.625017E+00,+84.23387E-09,-3.627978E-06
+3.635233E+00,+85.00884E-09,-1.158314E-06
+3.645217E+00,+85.32927E-09,-1.335955E-06
+3.655216E+00,+86.26257E-09,-1.616106E-06
+3.665208E+00,+86.54545E-09,-2.021170E-06
+3.675236E+00,+86.18485E-09,-1.192389E-06
+3.685039E+00,+86.09207E-09,-1.681595E-06
+3.695040E+00,+87.28772E-09,-2.151118E-06
+3.705048E+00,+88.19306E-09,-3.046561E-06
+3.715070E+00,+89.87991E-09,-4.186049E-06
+3.725065E+00,+89.92026E-09,-3.998709E-06
+3.735081E+00,+89.99381E-09,-4.144306E-06
+3.745115E+00,+90.29672E-09,-3.069993E-06
+3.755102E+00,+90.27143E-09,-3.387022E-06
+3.765135E+00,+89.72789E-09,-3.533163E-06
+3.775147E+00,+88.23987E-09,-4.172402E-06
+3.785155E+00,+87.78354E-09,-1.479035E-06
+3.795191E+00,+87.33230E-09,+1.023045E-06
+3.805202E+00,+87.12496E-09,-1.077833E-06
+3.815218E+00,+86.66736E-09,-2.505513E-06
+3.825022E+00,+86.72528E-09,-2.767353E-06
+3.835022E+00,+86.89269E-09,-4.367524E-06
+3.845047E+00,+86.74942E-09,-5.230122E-06
+3.855073E+00,+86.00519E-09,-4.700804E-06
+3.865068E+00,+85.83066E-09,-4.055071E-06
+3.875091E+00,+86.63047E-09,-2.930146E-06
+3.885095E+00,+86.86674E-09,-2.665444E-06
+3.895087E+00,+86.98976E-09,-819.7976E-09
+3.905081E+00,+86.94555E-09,-1.067734E-06
+3.915040E+00,+87.36503E-09,-1.677017E-06
+3.925237E+00,+87.56765E-09,-2.424088E-06
+3.935185E+00,+87.19407E-09,-4.569369E-06
+3.945151E+00,+86.79451E-09,-4.575920E-06
+3.955091E+00,+86.67016E-09,-3.361531E-06
+3.965072E+00,+87.06238E-09,-4.460164E-06
+3.975104E+00,+87.80563E-09,-4.619465E-06
+3.985215E+00,+87.46905E-09,-4.220038E-06
+3.995116E+00,+86.75281E-09,-868.3492E-09
+4.006494E+00,+86.79658E-09,-2.188454E-06
+4.015141E+00,+87.64678E-09,+886.5738E-09
+4.025209E+00,+87.30512E-09,-1.124153E-06
+4.035218E+00,+86.61493E-09,+384.2354E-09
+4.045243E+00,+86.55969E-09,+2.405262E-06
+4.055243E+00,+86.94460E-09,+621.6145E-09
+4.065031E+00,+87.10447E-09,-107.0309E-09
+4.075062E+00,+86.32881E-09,+578.9566E-09
+4.085092E+00,+85.06303E-09,+246.4485E-09
+4.095097E+00,+84.43060E-09,-3.376007E-09
+4.105086E+00,+84.04577E-09,+96.53092E-09
+4.115103E+00,+83.42560E-09,-255.8327E-09
+4.125141E+00,+83.45851E-09,-1.671295E-06
+4.135129E+00,+84.49165E-09,-3.020068E-06
+4.145141E+00,+86.36005E-09,-3.698559E-06
+4.155168E+00,+87.26226E-09,-5.243082E-06
+4.165160E+00,+87.00687E-09,-5.666171E-06
+4.175194E+00,+86.61889E-09,-5.248061E-06
+4.185187E+00,+86.51536E-09,-4.945679E-06
+4.195207E+00,+86.52827E-09,-5.337010E-06
+4.205239E+00,+86.28579E-09,-4.896298E-06
+4.215237E+00,+86.29983E-09,-4.401084E-06
+4.225255E+00,+86.94305E-09,-3.614617E-06
+4.235044E+00,+87.47378E-09,-3.718558E-06
+4.245040E+00,+87.14179E-09,-5.344305E-06
+4.255050E+00,+86.04948E-09,-4.674998E-06
+4.265079E+00,+85.41376E-09,-3.591471E-06
+4.275088E+00,+85.32968E-09,-3.161831E-06
+4.285128E+00,+85.37219E-09,-1.223230E-06
+4.295150E+00,+85.04748E-09,+188.3984E-09
+4.305199E+00,+84.65800E-09,+950.4319E-09
+4.315225E+00,+84.85785E-09,-874.7579E-09
+4.325243E+00,+85.21360E-09,-1.175223E-06
+4.335022E+00,+84.96212E-09,-2.288990E-06
+4.345054E+00,+84.43421E-09,-2.049437E-06
+4.355056E+00,+84.44815E-09,-2.460738E-06
+4.365081E+00,+84.67013E-09,-3.516627E-06
+4.375121E+00,+83.92617E-09,-3.858805E-06
+4.385090E+00,+82.55257E-09,-4.517613E-06
+4.395099E+00,+82.31916E-09,-4.607478E-06
+4.405079E+00,+83.83827E-09,-3.146639E-06
+4.415100E+00,+85.33344E-09,-2.100878E-06
+4.425166E+00,+85.60975E-09,-1.265431E-06
+4.435205E+00,+84.70281E-09,-1.118460E-06
+4.445239E+00,+83.26222E-09,-4.746237E-06
+4.455033E+00,+82.45280E-09,-5.528470E-06
+4.465037E+00,+81.25396E-09,-4.509030E-06
+4.475048E+00,+80.25410E-09,-5.270434E-06
+4.485097E+00,+80.00234E-09,-6.303578E-06
+4.495178E+00,+80.66435E-09,-4.600783E-06
+4.505208E+00,+81.50315E-09,-4.358340E-06
+4.515211E+00,+81.56143E-09,-4.208222E-06
+4.525239E+00,+81.84859E-09,-4.591484E-06
+4.535037E+00,+82.68748E-09,-3.870335E-06
+4.545042E+00,+84.77027E-09,-2.397509E-06
+4.555051E+00,+85.92007E-09,-4.018279E-06
+4.565076E+00,+87.38714E-09,-5.729084E-06
+4.575074E+00,+88.28648E-09,-5.407677E-06
+4.585090E+00,+89.83471E-09,-4.159727E-06
+4.595121E+00,+89.92199E-09,-4.399539E-06
+4.605112E+00,+89.02369E-09,-5.367966E-06
+4.615142E+00,+88.55405E-09,-5.782986E-06
+4.625154E+00,+88.73848E-09,-4.483681E-06
+4.635156E+00,+88.66041E-09,-3.937312E-06
+4.645186E+00,+87.22576E-09,-5.059376E-06
+4.655194E+00,+86.03211E-09,-756.4832E-09
+4.665016E+00,+84.98928E-09,+1.796036E-06
+4.675049E+00,+84.70470E-09,+805.3208E-09
+4.685206E+00,+84.15960E-09,-1.152363E-06
+4.695224E+00,+83.40462E-09,-2.619009E-06
+4.705025E+00,+83.56131E-09,-1.671524E-06
+4.715031E+00,+84.56098E-09,-3.613301E-06
+4.725091E+00,+85.99355E-09,-4.958382E-06
+4.735123E+00,+86.13215E-09,-5.628834E-06
+4.745154E+00,+85.59162E-09,-4.632312E-06
+4.755190E+00,+85.18102E-09,-3.391314E-06
+4.765188E+00,+85.06259E-09,-2.062655E-06
+4.775186E+00,+85.04430E-09,-2.060738E-06
+4.785216E+00,+85.17701E-09,-2.331763E-06
+4.795033E+00,+85.55842E-09,-2.699204E-06
+4.805064E+00,+86.15988E-09,-6.360227E-06
+4.815066E+00,+85.66098E-09,-5.315753E-06
+4.825094E+00,+83.33011E-09,-3.335696E-06
+4.835124E+00,+82.62738E-09,-2.324152E-06
+4.845123E+00,+82.50396E-09,-1.504669E-06
+4.855128E+00,+82.83872E-09,-1.022358E-06
+4.865151E+00,+83.19651E-09,-155.8113E-09
+4.875150E+00,+83.45334E-09,-336.9427E-09
+4.885163E+00,+85.51677E-09,-1.055060E-06
+4.895189E+00,+86.77678E-09,-2.152691E-06
+4.905157E+00,+87.77457E-09,-4.078503E-06
+4.915191E+00,+87.24857E-09,-3.338557E-06
+4.925218E+00,+86.08902E-09,-2.538214E-06
+4.935231E+00,+85.48150E-09,-3.498602E-06
+4.945027E+00,+84.63368E-09,-2.748556E-06
+4.955026E+00,+83.66883E-09,-2.275830E-06
+4.965041E+00,+81.87078E-09,-4.229536E-06
+4.975067E+00,+81.21324E-09,-6.356650E-06
+4.985057E+00,+80.74926E-09,-6.638890E-06
+4.995092E+00,+80.47753E-09,-7.097025E-06
+5.005122E+00,+80.67943E-09,-3.184891E-06
+5.015131E+00,+81.56974E-09,-577.0684E-09
+5.025168E+00,+83.34482E-09,-1.123266E-06
+5.035161E+00,+83.86284E-09,-3.405819E-06
+5.045184E+00,+83.66396E-09,-4.015732E-06
+5.055215E+00,+83.57954E-09,-3.607321E-06
+5.065212E+00,+84.24280E-09,-5.426646E-06
+5.075218E+00,+84.86138E-09,-4.454441E-06
+5.085243E+00,+85.02290E-09,-3.519430E-06
+5.095026E+00,+84.94916E-09,-4.815016E-06
+5.105034E+00,+85.76979E-09,-3.865128E-06
+5.115065E+00,+86.54012E-09,-4.831753E-06
+5.125086E+00,+87.56225E-09,-7.209893E-06
+5.135115E+00,+87.73842E-09,-7.496196E-06
+5.145114E+00,+87.62934E-09,-6.667386E-06
+5.155123E+00,+87.50455E-09,-6.139069E-06
+5.165151E+00,+86.69131E-09,-5.955391E-06
+5.175146E+00,+85.90982E-09,-4.138470E-06
+5.185163E+00,+85.05339E-09,-2.604046E-06
+5.195194E+00,+85.47018E-09,-3.055716E-06
+5.205210E+00,+86.35636E-09,-4.855099E-06
+5.215101E+00,+86.30925E-09,-4.751473E-06
+5.225136E+00,+85.55715E-09,-4.173088E-06
+5.235130E+00,+85.39701E-09,-3.585120E-06
+5.245164E+00,+85.94273E-09,-3.799439E-06
+5.255145E+00,+86.10915E-09,-4.102221E-06
+5.265157E+00,+85.36574E-09,-4.846030E-06
+5.275196E+00,+85.11822E-09,-4.245387E-06
+5.285191E+00,+85.62979E-09,-4.353762E-06
+5.295042E+00,+86.13466E-09,-3.502150E-06
+5.305069E+00,+86.15712E-09,-3.441839E-06
+5.315069E+00,+85.90150E-09,-3.033572E-06
+5.325093E+00,+84.97651E-09,-2.563591E-06
+5.335128E+00,+84.69220E-09,-2.561388E-06
+5.345131E+00,+83.78675E-09,-2.133952E-06
+5.355155E+00,+83.41172E-09,-2.153235E-06
+5.365145E+00,+83.95488E-09,-3.215962E-06
+5.375147E+00,+84.76911E-09,-4.513464E-06
+5.385173E+00,+85.40831E-09,-3.479290E-06
+5.395197E+00,+85.08346E-09,-1.971102E-06
+5.405243E+00,+83.82744E-09,-2.601471E-06
+5.415039E+00,+83.51790E-09,-3.104782E-06
+5.425056E+00,+83.64902E-09,-2.184134E-06
+5.435083E+00,+83.46547E-09,-2.286701E-06
+5.445094E+00,+82.89136E-09,-1.316013E-06
+5.455116E+00,+83.02068E-09,-2.365751E-06
+5.465145E+00,+84.40803E-09,-2.832013E-06
+5.475150E+00,+85.12360E-09,-1.898203E-06
+5.485193E+00,+85.10088E-09,-2.128744E-06
+5.495222E+00,+84.75639E-09,-2.620612E-06
+5.505233E+00,+84.04540E-09,-2.935553E-06
+5.515026E+00,+83.48002E-09,-3.421297E-06
+5.525054E+00,+81.57178E-09,-4.102908E-06
+5.535044E+00,+80.72421E-09,-5.152503E-06
+5.545081E+00,+80.37127E-09,-4.968339E-06
+5.555097E+00,+80.85183E-09,-3.326769E-06
+5.565075E+00,+81.92015E-09,-1.124411E-06
+5.575061E+00,+82.21494E-09,-1.591788E-06
+5.585022E+00,+83.90604E-09,-1.667290E-06
+5.595241E+00,+85.03645E-09,-2.156325E-06
+5.605223E+00,+86.48517E-09,-4.496470E-06
+5.615166E+00,+86.34459E-09,-3.200197E-06
+5.625149E+00,+85.61371E-09,-1.803074E-06
+5.635132E+00,+85.81326E-09,-2.000599E-06
+5.645088E+00,+86.78903E-09,-3.061123E-06
+5.655071E+00,+86.92181E-09,-3.064871E-06
+5.665033E+00,+86.10029E-09,-2.410498E-06
+5.675246E+00,+85.78085E-09,-2.062941E-06
+5.685030E+00,+86.38514E-09,-5.890361E-06
+5.695033E+00,+86.85613E-09,-6.567364E-06
+5.705226E+00,+86.38057E-09,-4.963074E-06
+5.715205E+00,+85.69946E-09,-4.357052E-06
+5.725174E+00,+85.40000E-09,-4.181958E-06
+5.735131E+00,+85.60337E-09,-2.971115E-06
+5.745116E+00,+85.52492E-09,-2.701493E-06
+5.755072E+00,+85.27634E-09,-7.868129E-06
+5.765052E+00,+85.24484E-09,-6.942616E-06
+5.775239E+00,+85.19181E-09,-4.493552E-06
+5.785223E+00,+83.52976E-09,-2.237978E-06
+5.795216E+00,+82.08129E-09,-2.957697E-06
+5.805178E+00,+80.33065E-09,-3.393717E-06
+5.815155E+00,+80.55351E-09,-4.178038E-06
+5.825143E+00,+82.21787E-09,-3.325653E-06
+5.835092E+00,+82.83883E-09,-3.885956E-06
+5.845076E+00,+83.54861E-09,-1.264630E-06
+5.855065E+00,+83.95455E-09,-1.097202E-06
+5.865023E+00,+85.00733E-09,-2.572747E-06
+5.875021E+00,+85.43956E-09,-3.078976E-06
+5.885024E+00,+85.98021E-09,-4.324379E-06
+5.895049E+00,+86.45056E-09,-3.261395E-06
+5.905085E+00,+87.39650E-09,-3.385077E-06
+5.915130E+00,+87.66677E-09,-3.137169E-06
+5.925201E+00,+87.19181E-09,-4.418908E-06
+5.935238E+00,+86.92808E-09,-5.652209E-06
+5.945236E+00,+87.69221E-09,-6.829348E-06
+5.955238E+00,+88.83509E-09,-6.797934E-06
+5.965029E+00,+89.50195E-09,-6.837531E-06
+5.975025E+00,+89.34170E-09,-6.085196E-06
+5.985048E+00,+89.26403E-09,-6.825486E-06
+5.995062E+00,+89.41048E-09,-7.332631E-06
+6.005067E+00,+88.77065E-09,-5.264340E-06
+6.015103E+00,+87.78024E-09,-2.426863E-06
+6.025123E+00,+86.85959E-09,-2.457390E-06
+6.035079E+00,+87.14034E-09,-3.791485E-06
+6.045060E+00,+87.34522E-09,-4.882480E-06
+6.055019E+00,+86.93824E-09,-4.760199E-06
+6.065230E+00,+85.31512E-09,-1.621771E-06
+6.075165E+00,+84.96412E-09,-813.0456E-09
+6.085149E+00,+85.10467E-09,-4.807549E-06
+6.095176E+00,+85.24264E-09,-6.326838E-06
+6.105207E+00,+85.06243E-09,-7.832308E-06
+6.115241E+00,+85.05382E-09,-6.692191E-06
+6.125037E+00,+85.34202E-09,-3.736439E-06
+6.135029E+00,+85.17393E-09,-4.329100E-06
+6.145079E+00,+83.81675E-09,-4.449492E-06
+6.155094E+00,+83.27702E-09,-4.385977E-06
+6.165095E+00,+83.88532E-09,-4.564705E-06
+6.175128E+00,+84.72404E-09,-4.740200E-06
+6.185129E+00,+85.51280E-09,-4.272623E-06
+6.195156E+00,+85.59653E-09,-3.715468E-06
+6.205184E+00,+85.98165E-09,-3.588782E-06
+6.215186E+00,+86.47991E-09,-5.235529E-06
+6.225212E+00,+86.74989E-09,-6.102849E-06
+6.235240E+00,+86.56862E-09,-5.303335E-06
+6.245238E+00,+86.79753E-09,-5.342818E-06
+6.255017E+00,+87.68080E-09,-6.885110E-06
+6.265049E+00,+89.31172E-09,-7.443324E-06
+6.275047E+00,+89.56471E-09,-8.611280E-06
+6.285078E+00,+89.19362E-09,-9.158279E-06
+6.295102E+00,+89.31037E-09,-9.026070E-06
+6.305104E+00,+89.59739E-09,-10.32317E-06
+6.315135E+00,+89.46292E-09,-10.27868E-06
+6.325147E+00,+88.09059E-09,-7.390424E-06
+6.335156E+00,+87.33046E-09,-6.256314E-06
+6.345189E+00,+86.49754E-09,-4.383374E-06
+6.355186E+00,+86.16639E-09,-4.173804E-06
+6.365200E+00,+84.16649E-09,-4.475241E-06
+6.375232E+00,+83.19022E-09,-4.646702E-06
+6.385231E+00,+82.37986E-09,-5.309887E-06
+6.395031E+00,+82.44216E-09,-3.591328E-06
+6.405017E+00,+82.02887E-09,-1.729431E-06
+6.415034E+00,+81.34538E-09,-5.285684E-06
+6.425060E+00,+81.14431E-09,-4.650164E-06
+6.435048E+00,+81.82494E-09,-3.981057E-06
+6.445062E+00,+83.10617E-09,+431.1562E-09
+6.455090E+00,+83.54928E-09,+204.8779E-09
+6.465089E+00,+84.55324E-09,-3.442068E-06
+6.475121E+00,+85.58349E-09,-5.693551E-06
+6.485162E+00,+86.83897E-09,-6.623326E-06
+6.495213E+00,+86.77965E-09,-4.876128E-06
+6.505244E+00,+85.42035E-09,-2.856989E-06
+6.515248E+00,+85.13027E-09,-5.154992E-06
+6.525043E+00,+85.82696E-09,-7.425300E-06
+6.535066E+00,+86.38001E-09,-8.216659E-06
+6.545064E+00,+86.93404E-09,-8.731758E-06
+6.555071E+00,+86.96000E-09,-7.254869E-06
+6.565095E+00,+87.20844E-09,-4.757539E-06
+6.575091E+00,+87.17906E-09,-4.618550E-06
+6.585113E+00,+86.17869E-09,-2.775479E-06
+6.595148E+00,+85.79774E-09,-2.660866E-06
+6.605138E+00,+85.96195E-09,-994.6634E-09
+6.615170E+00,+86.29772E-09,-1.338186E-06
+6.625187E+00,+86.11350E-09,-1.315842E-06
+6.635210E+00,+85.44789E-09,-881.6815E-09
+6.645232E+00,+85.45140E-09,-1.838207E-06
+6.655234E+00,+86.28788E-09,-3.061552E-06
+6.665021E+00,+88.58980E-09,-2.298174E-06
+6.675053E+00,+89.54554E-09,-1.486502E-06
+6.685051E+00,+90.44376E-09,-2.848664E-06
+6.695086E+00,+91.15404E-09,-3.087015E-06
+6.705121E+00,+91.63398E-09,-3.137827E-06
+6.715140E+00,+91.11987E-09,-4.666214E-06
+6.725207E+00,+89.83515E-09,-5.532761E-06
+6.735034E+00,+89.72302E-09,-5.568467E-06
+6.745084E+00,+89.69426E-09,-5.915738E-06
+6.755116E+00,+89.32409E-09,-6.076985E-06
+6.765129E+00,+87.38449E-09,-4.776135E-06
+6.775143E+00,+86.79462E-09,-4.504967E-06
+6.785175E+00,+87.66154E-09,-5.677042E-06
+6.795210E+00,+88.53561E-09,-6.379452E-06
+6.805245E+00,+89.18843E-09,-8.782226E-06
+6.815188E+00,+89.01667E-09,-7.947894E-06
+6.825205E+00,+88.37603E-09,-6.601038E-06
+6.835239E+00,+88.12525E-09,-7.225028E-06
+6.845014E+00,+86.64940E-09,-4.759398E-06
+6.855021E+00,+85.74404E-09,-3.983203E-06
+6.865049E+00,+84.02468E-09,-3.646117E-06
+6.875048E+00,+83.88669E-09,-2.478304E-06
+6.885060E+00,+83.26936E-09,-3.325825E-06
+6.895118E+00,+82.98375E-09,-3.977509E-06
+6.905180E+00,+82.94148E-09,-6.185704E-06
+6.915210E+00,+83.57326E-09,-5.796862E-06
+6.925241E+00,+84.75847E-09,-2.414046E-06
+6.935025E+00,+84.82449E-09,-2.066174E-06
+6.945053E+00,+84.35322E-09,-2.337656E-06
+6.955057E+00,+84.31564E-09,-2.049580E-06
+6.965079E+00,+85.17676E-09,-2.100077E-06
+6.975113E+00,+85.53913E-09,-1.708574E-06
+6.985111E+00,+86.05208E-09,-2.701950E-06
+6.995146E+00,+86.41330E-09,-3.412314E-06
+7.005177E+00,+87.68347E-09,-6.996604E-06
+7.015196E+00,+88.07186E-09,-7.880746E-06
+7.025233E+00,+87.63759E-09,-6.710273E-06
+7.035223E+00,+87.33122E-09,-6.850205E-06
+7.045248E+00,+87.72255E-09,-5.996876E-06
+7.055048E+00,+88.08573E-09,-6.089831E-06
+7.065051E+00,+87.92261E-09,-5.166722E-06
+7.075066E+00,+87.29826E-09,-4.400511E-06
+7.085097E+00,+86.00843E-09,-4.663439E-06
+7.095118E+00,+85.97836E-09,-4.984046E-06
+7.105122E+00,+85.66619E-09,-2.573977E-06
+7.115150E+00,+85.37262E-09,+40.91263E-09
+7.125181E+00,+84.62080E-09,-1.115198E-06
+7.135220E+00,+84.88550E-09,-2.419825E-06
+7.145223E+00,+85.89449E-09,-4.040022E-06
+7.155232E+00,+85.70044E-09,-2.878189E-06
+7.165036E+00,+83.79129E-09,-4.782258E-06
+7.175041E+00,+83.05684E-09,-4.884796E-06
+7.185074E+00,+82.01170E-09,-5.831595E-06
+7.195122E+00,+81.72474E-09,-6.148740E-06
+7.205106E+00,+81.05204E-09,-4.049721E-06
+7.215115E+00,+81.12438E-09,-3.926898E-06
+7.225144E+00,+82.12236E-09,-6.071778E-06
+7.235130E+00,+82.54276E-09,-6.335478E-06
+7.245165E+00,+83.11716E-09,-5.237332E-06
+7.255165E+00,+83.28065E-09,-4.070692E-06
+7.265176E+00,+84.91173E-09,-3.832598E-06
+7.275200E+00,+85.53649E-09,-4.239493E-06
+7.285198E+00,+85.95872E-09,-5.002442E-06
+7.295219E+00,+85.65257E-09,-3.761072E-06
+7.305017E+00,+85.73780E-09,-3.698673E-06
+7.315018E+00,+86.35396E-09,-3.113766E-06
+7.325045E+00,+88.34763E-09,-4.323492E-06
+7.335079E+00,+88.60717E-09,-4.727726E-06
+7.345084E+00,+88.80938E-09,-4.827433E-06
+7.355109E+00,+89.03723E-09,-5.489359E-06
+7.365104E+00,+89.32179E-09,-6.167078E-06
+7.375110E+00,+88.86560E-09,-5.283194E-06
+7.385139E+00,+87.07805E-09,-4.616347E-06
+7.395180E+00,+86.50066E-09,-4.309674E-06
+7.405190E+00,+85.64439E-09,-2.234631E-06
+7.415217E+00,+85.18099E-09,-931.4920E-09
+7.425236E+00,+83.50726E-09,-333.5953E-09
+7.435016E+00,+83.05012E-09,-1.720677E-06
+7.445068E+00,+83.88353E-09,-2.902394E-06
+7.455094E+00,+84.25911E-09,-3.352003E-06
+7.465121E+00,+84.29185E-09,-3.711892E-06
+7.475117E+00,+83.96091E-09,-3.601313E-06
+7.485146E+00,+83.37139E-09,-4.786435E-06
+7.495192E+00,+83.48859E-09,-3.640881E-06
+7.505199E+00,+83.32984E-09,-2.838707E-06
+7.515228E+00,+82.85439E-09,-5.304537E-06
+7.525061E+00,+81.92394E-09,-5.709887E-06
+7.535091E+00,+82.11370E-09,-4.648390E-06
+7.545118E+00,+83.38392E-09,-3.629608E-06
+7.555120E+00,+83.59779E-09,-4.572831E-06
+7.565136E+00,+84.48576E-09,-5.064526E-06
+7.575167E+00,+84.95927E-09,-5.262767E-06
+7.585179E+00,+86.44960E-09,-4.333306E-06
+7.595206E+00,+86.62642E-09,-4.498816E-06
+7.605236E+00,+86.63936E-09,-4.450751E-06
+7.615190E+00,+86.71807E-09,-5.223971E-06
+7.625233E+00,+87.84541E-09,-6.601782E-06
+7.635053E+00,+87.97942E-09,-6.777307E-06
+7.645064E+00,+87.24962E-09,-6.222182E-06
+7.655098E+00,+86.92438E-09,-5.695725E-06
+7.665102E+00,+86.79731E-09,-7.895823E-06
+7.675107E+00,+86.89180E-09,-8.035270E-06
+7.685134E+00,+86.25853E-09,-8.113461E-06
+7.695169E+00,+85.93695E-09,-7.621852E-06
+7.705228E+00,+85.46657E-09,-4.825803E-06
+7.715044E+00,+85.68673E-09,-4.899960E-06
+7.725104E+00,+86.49289E-09,-6.320887E-06
+7.735165E+00,+86.51113E-09,-5.540057E-06
+7.745191E+00,+86.82136E-09,-4.130202E-06
+7.755196E+00,+87.22159E-09,-5.020209E-06
+7.765229E+00,+88.13475E-09,-6.259089E-06
+7.775230E+00,+87.93759E-09,-6.185303E-06
+7.785017E+00,+86.40066E-09,-5.098200E-06
+7.795051E+00,+86.10049E-09,-4.857216E-06
+7.805048E+00,+85.30147E-09,-3.497372E-06
+7.815108E+00,+84.95900E-09,-2.955752E-06
+7.825119E+00,+83.60171E-09,-3.053255E-06
+7.835112E+00,+83.56481E-09,-2.885485E-06
+7.845131E+00,+84.80867E-09,-3.713665E-06
+7.855167E+00,+85.08849E-09,-4.135609E-06
+7.865195E+00,+85.29658E-09,-3.470164E-06
+7.875240E+00,+85.31744E-09,-4.432783E-06
+7.885015E+00,+86.42864E-09,-9.758664E-06
+7.895046E+00,+86.85326E-09,-8.633481E-06
+7.905080E+00,+86.38685E-09,-6.866456E-06
+7.915081E+00,+85.88002E-09,-5.874796E-06
+7.925107E+00,+85.55968E-09,-2.725439E-06
+7.935143E+00,+86.09238E-09,-3.788624E-06
+7.945146E+00,+87.00349E-09,-4.710188E-06
+7.955153E+00,+87.00297E-09,-5.519601E-06
+7.965179E+00,+86.80063E-09,-4.975148E-06
+7.975177E+00,+87.11866E-09,-5.751258E-06
+7.985210E+00,+87.95040E-09,-6.512404E-06
+7.995026E+00,+87.91196E-09,-6.517068E-06
+8.005229E+00,+87.01795E-09,-7.150355E-06
+8.015024E+00,+86.91247E-09,-7.257072E-06
+8.025044E+00,+86.48768E-09,-6.611138E-06
+8.035077E+00,+86.31103E-09,-5.663081E-06
+8.045102E+00,+85.05419E-09,-2.252541E-06
+8.055099E+00,+84.91435E-09,-2.351246E-06
+8.065123E+00,+85.53955E-09,-3.127385E-06
+8.075119E+00,+85.64843E-09,-3.220053E-06
+8.085146E+00,+86.02968E-09,-3.781500E-06
+8.095198E+00,+86.08807E-09,-3.709632E-06
+8.105168E+00,+87.48648E-09,-4.879332E-06
+8.115180E+00,+87.69370E-09,-4.236717E-06
+8.125204E+00,+87.17459E-09,-3.051253E-06
+8.135202E+00,+86.99620E-09,-3.053427E-06
+8.145219E+00,+86.40358E-09,-3.869963E-06
+8.155021E+00,+86.49061E-09,-4.515696E-06
+8.165028E+00,+86.75532E-09,-5.035888E-06
+8.175067E+00,+86.56271E-09,-4.553891E-06
+8.185078E+00,+85.55307E-09,-4.749871E-06
+8.195127E+00,+85.56301E-09,-4.761601E-06
+8.205151E+00,+84.86491E-09,-3.161774E-06
+8.215135E+00,+84.58152E-09,-2.511549E-06
+8.225168E+00,+83.29292E-09,-1.747942E-06
+8.235213E+00,+83.29095E-09,-2.194634E-06
+8.245211E+00,+83.96335E-09,-2.983418E-06
+8.255217E+00,+83.88498E-09,-2.350817E-06
+8.265245E+00,+82.20818E-09,-3.898745E-06
+8.275016E+00,+82.08426E-09,-3.861981E-06
+8.285040E+00,+82.84144E-09,-3.476658E-06
+8.295038E+00,+82.92495E-09,-3.486243E-06
+8.305056E+00,+83.63885E-09,-5.316153E-06
+8.315086E+00,+83.67655E-09,-5.034028E-06
+8.325109E+00,+84.98105E-09,-3.464041E-06
+8.335135E+00,+85.10731E-09,-3.585749E-06
+8.345170E+00,+84.55543E-09,-3.728085E-06
+8.355180E+00,+84.47569E-09,-3.801613E-06
+8.365189E+00,+84.09310E-09,-4.991370E-06
+8.375214E+00,+84.21799E-09,-4.985905E-06
+8.385233E+00,+85.70227E-09,-4.223156E-06
+8.395050E+00,+85.75141E-09,-3.960543E-06
+8.405230E+00,+85.47910E-09,-4.353647E-06
+8.415215E+00,+85.47674E-09,-4.137583E-06
+8.425243E+00,+85.31671E-09,-3.851767E-06
+8.435238E+00,+85.28576E-09,-3.811083E-06
+8.445024E+00,+85.00777E-09,-4.060279E-06
+8.455060E+00,+85.03721E-09,-4.011012E-06
+8.465070E+00,+84.77964E-09,-6.955576E-06
+8.475074E+00,+84.45233E-09,-6.808091E-06
+8.485107E+00,+81.36256E-09,-8.016015E-06
+8.495139E+00,+81.21667E-09,-8.181954E-06
+8.505178E+00,+82.74669E-09,-6.140471E-06
+8.515423E+00,+82.88479E-09,-5.947152E-06
+8.525233E+00,+84.26670E-09,-4.560499E-06
+8.535061E+00,+84.30140E-09,-4.527426E-06
+8.545071E+00,+85.30795E-09,-5.191127E-06
+8.555078E+00,+85.47607E-09,-5.213242E-06
+8.565103E+00,+85.75939E-09,-5.584002E-06
+8.575101E+00,+85.70906E-09,-5.550757E-06
+8.585122E+00,+84.97458E-09,-3.427477E-06
+8.595157E+00,+84.99038E-09,-3.473826E-06
+8.605153E+00,+85.26202E-09,-3.728314E-06
+8.615172E+00,+85.23887E-09,-2.122822E-06
+8.625180E+00,+85.80953E-09,-3.838892E-06
+8.635191E+00,+86.19882E-09,-4.462252E-06
+8.645222E+00,+87.70047E-09,-6.118213E-06
+8.655222E+00,+87.68414E-09,-5.667773E-06
+8.665236E+00,+86.70376E-09,-5.261479E-06
+8.675034E+00,+86.66323E-09,-5.399580E-06
+8.685038E+00,+87.14457E-09,-5.117483E-06
+8.695077E+00,+87.16013E-09,-5.510388E-06
+8.705156E+00,+86.67365E-09,-7.328282E-06
+8.715152E+00,+86.61797E-09,-6.821252E-06
+8.725195E+00,+87.98300E-09,-6.935893E-06
+8.735219E+00,+88.11754E-09,-7.391769E-06
+8.745243E+00,+87.65569E-09,-6.785804E-06
+8.755046E+00,+87.49444E-09,-6.742631E-06
+8.765047E+00,+86.41351E-09,-5.019093E-06
+8.775057E+00,+86.33944E-09,-5.406132E-06
+8.785117E+00,+84.44332E-09,-7.902404E-06
+8.795168E+00,+84.24507E-09,-7.726279E-06
+8.805199E+00,+83.38421E-09,-4.122706E-06
+8.815435E+00,+83.42889E-09,-4.086342E-06
+8.825223E+00,+83.90158E-09,-2.120762E-06
+8.835024E+00,+83.83829E-09,-1.960716E-06
+8.845029E+00,+83.48681E-09,-2.400914E-06
+8.855044E+00,+83.60556E-09,-2.804032E-06
+8.865072E+00,+84.99379E-09,-3.501435E-06
+8.875070E+00,+84.98255E-09,-3.493109E-06
+8.885079E+00,+83.94753E-09,-3.634100E-06
+8.895105E+00,+83.97488E-09,-3.555622E-06
+8.905106E+00,+85.58190E-09,-4.413529E-06
+8.915135E+00,+85.75731E-09,-4.445601E-06
+8.925126E+00,+85.83251E-09,-4.821539E-06
+8.935133E+00,+85.67410E-09,-5.022526E-06
+8.945158E+00,+84.99786E-09,-4.838448E-06
+8.955152E+00,+84.91968E-09,-4.714966E-06
+8.965165E+00,+83.14267E-09,-4.166079E-06
+8.975196E+00,+82.88279E-09,-4.509173E-06
+8.985190E+00,+81.61937E-09,-5.265256E-06
+8.995211E+00,+81.45378E-09,-5.038634E-06
+9.005041E+00,+79.96288E-09,-6.308614E-06
+9.015092E+00,+79.61387E-09,-7.231694E-06
+9.025134E+00,+78.22291E-09,-8.497496E-06
+9.035155E+00,+78.28107E-09,-8.253222E-06
+9.045234E+00,+79.80896E-09,-9.058857E-06
+9.055065E+00,+79.90865E-09,-9.094450E-06
+9.065089E+00,+81.15166E-09,-7.979193E-06
+9.075102E+00,+81.27894E-09,-7.751885E-06
+9.085137E+00,+81.19171E-09,-7.649432E-06
+9.095150E+00,+81.07767E-09,-7.528582E-06
+9.105171E+00,+78.73679E-09,-5.495740E-06
+9.115207E+00,+78.71104E-09,-5.725480E-06
+9.125221E+00,+80.58625E-09,-7.019063E-06
+9.135029E+00,+80.80389E-09,-6.454096E-06
+9.145037E+00,+80.59477E-09,-6.412984E-06
+9.155055E+00,+80.48605E-09,-7.212783E-06
+9.165091E+00,+80.66961E-09,-8.012466E-06
+9.175096E+00,+80.75087E-09,-8.093863E-06
+9.185121E+00,+80.32284E-09,-10.20244E-06
+9.195162E+00,+80.22810E-09,-9.294635E-06
+9.205091E+00,+80.67146E-09,-4.705010E-06
+9.215075E+00,+80.90717E-09,-3.745080E-06
+9.225097E+00,+81.74332E-09,-4.308959E-06
+9.235087E+00,+81.66825E-09,-4.850608E-06
+9.245126E+00,+80.94607E-09,-8.230391E-06
+9.255372E+00,+80.96240E-09,-8.131315E-06
+9.265147E+00,+81.54788E-09,-6.188365E-06
+9.275168E+00,+81.54652E-09,-6.116582E-06
+9.285190E+00,+82.07900E-09,-3.828507E-06
+9.295231E+00,+82.34445E-09,-3.570643E-06
+9.305058E+00,+84.79861E-09,-3.345452E-06
+9.315115E+00,+85.03859E-09,-2.950630E-06
+9.325096E+00,+86.38220E-09,-2.866488E-06
+9.335075E+00,+86.56098E-09,-3.311348E-06
+9.345042E+00,+88.30870E-09,-5.628405E-06
+9.355032E+00,+88.48281E-09,-5.863753E-06
+9.365208E+00,+88.22617E-09,-5.539971E-06
+9.375159E+00,+88.17208E-09,-5.100146E-06
+9.385146E+00,+88.60895E-09,-6.756678E-06
+9.395104E+00,+88.61163E-09,-7.215615E-06
+9.405015E+00,+87.20831E-09,-6.100960E-06
+9.415219E+00,+86.71784E-09,-4.902477E-06
+9.425185E+00,+85.46886E-09,-2.942963E-06
+9.435174E+00,+85.41255E-09,-3.181544E-06
+9.445202E+00,+85.07229E-09,-2.584219E-06
+9.455208E+00,+84.61031E-09,-3.841696E-06
+9.465190E+00,+83.60641E-09,-4.962073E-06
+9.475152E+00,+83.59081E-09,-3.808022E-06
+9.485214E+00,+83.59914E-09,-1.278048E-06
+9.495039E+00,+83.54215E-09,-973.7493E-09
+9.505073E+00,+84.07814E-09,-3.219767E-06
+9.515081E+00,+84.56482E-09,-3.823414E-06
+9.525114E+00,+86.21168E-09,-6.853324E-06
+9.535124E+00,+86.19183E-09,-8.043909E-06
+9.545158E+00,+84.26706E-09,-7.102776E-06
+9.555161E+00,+84.10584E-09,-7.046014E-06
+9.565184E+00,+84.27449E-09,-5.752888E-06
+9.575227E+00,+84.29762E-09,-5.512963E-06
+9.585246E+00,+84.06904E-09,-5.228320E-06
+9.595041E+00,+84.03350E-09,-4.844342E-06
+9.605105E+00,+84.90927E-09,+258.0929E-09
+9.615177E+00,+85.04159E-09,+259.9240E-09
+9.625211E+00,+85.15848E-09,-2.553549E-06
+9.635015E+00,+85.08101E-09,-2.567539E-06
+9.645018E+00,+84.66108E-09,-3.987237E-06
+9.655046E+00,+84.65992E-09,-4.265299E-06
+9.665051E+00,+83.61184E-09,-6.217347E-06
+9.675069E+00,+83.17019E-09,-6.365348E-06
+9.685099E+00,+81.35256E-09,-4.155293E-06
+9.695100E+00,+81.22552E-09,-4.247532E-06
+9.705046E+00,+80.24096E-09,-4.210711E-06
+9.715057E+00,+80.02455E-09,-4.411755E-06
+9.725080E+00,+79.75543E-09,-4.265929E-06
+9.735113E+00,+80.04448E-09,-4.466715E-06
+9.745143E+00,+82.10792E-09,-5.506783E-06
+9.755142E+00,+82.29572E-09,-4.912549E-06
+9.765172E+00,+82.87792E-09,-5.029307E-06
+9.775175E+00,+82.92997E-09,-4.644785E-06
+9.785189E+00,+84.44407E-09,-3.056717E-06
+9.795221E+00,+84.55982E-09,-3.298874E-06
+9.805210E+00,+84.64282E-09,-4.994431E-06
+9.815222E+00,+84.68767E-09,-5.244914E-06
+9.825243E+00,+86.18093E-09,-3.059035E-06
+9.835239E+00,+86.34995E-09,-3.432970E-06
+9.845051E+00,+87.49769E-09,-7.606317E-06
+9.855098E+00,+87.55126E-09,-7.937794E-06
+9.865103E+00,+88.28930E-09,-5.606461E-06
+9.875134E+00,+88.46400E-09,-5.489359E-06
+9.885143E+00,+88.30479E-09,-5.228005E-06
+9.895175E+00,+87.98317E-09,-5.682708E-06
+9.905233E+00,+87.67404E-09,-7.289544E-06
+9.915046E+00,+87.89289E-09,-7.101031E-06
+9.925065E+00,+88.76960E-09,-7.064610E-06
+9.935094E+00,+88.58420E-09,-6.922932E-06
+9.945102E+00,+87.20527E-09,-8.821365E-06
+9.955117E+00,+87.16578E-09,-8.152057E-06
+9.965141E+00,+87.78986E-09,-7.924004E-06
+9.975141E+00,+87.75663E-09,-7.679644E-06
+9.985166E+00,+86.27159E-09,-5.095311E-06
+9.995173E+00,+86.22057E-09,-5.342360E-06

MicroMag 2900/3900 Data File ends
