# Supplementary material for: Magnetic signatures of a creosote oil contaminated site: case study in São Paulo, Brazil
Source: Sci Rep. 2022 Dec 17;12:21853. doi: 10.1038/s41598-022-23493-2 (PMC9759522; doi:10.1038/s41598-022-23493-2)
Supplement: Supplementary file 3 — Supplementary Information 3. [file 41598_2022_23493_MOESM3_ESM.zip › moment_vs_time/SD23/2_7/nm1xxx/2_7.012]

MicroMag 2900/3900 Data File (Series 0016.002)
Moment vs. time

INSTRUMENT
Configuration                   VSM
Temperature control             None
Hardware version                0004
Software version                01/29/2013
Units of measure                Hybrid SI
Temperature in                  Celsius

SAMPLE
Mass                            N/A
Volume                          N/A
Demagnetizing factor            N/A

SETTINGS
Field range                    +300.0000E-03
Field command                   0.000000E+00
Moment range                   +20.00000E-06
Averaging time                 +87.52011E-06
Temperature (command)           N/A
Tmprtr difference correction    No
Orientation                     0.000000E+00
Vibration amplitude             1.0
Calibration factor             +4.401063E+00
Operating frequency            +83.00000E+00

MEASUREMENT
Description                    "SD34_2_7"
Field (measured)               +264.0332E-06
Temperature (measured)          N/A
Averages (completed)            N/A
Moment at conditioning field   +2.543514E-06
Measured on                     08/28/2020  09:50
Elapsed time                   +22.69809E+00

PROCESSING
Background subtraction          No
Delta-m processing              N/A
Demagnetizing factor            No
Normalization                   No
Normalization factor            N/A
Offset (field)                  No
Offset (moment)                 No
Pole saturation                 No
Slope correction                No

VIEWPORT
Left                            0.000000E+00
Right                          +10.00000E+00
Bottom                         -20.00000E-06
Top                            +20.00000E-06
Show X-axis?                    Yes
Show Y-axis?                    Yes

SCRIPT
Averaging time                 +10.00000E-03
Initial (conditioning) field   +180.0000E-03
Final (measuring) field         0.000000E+00
Pause at initial field         +10.00000E+00
Field slew rate limit          +10.00000E+03
Field slew time limit          +100.0000E-03
Slope correction                0.000000E+00
Timebase                       +10.00000E+00
Number of segments              1
Number of data                  1000

Segment   Averaging                                                            Final 
 Number      Time        Initial      Increment       Final         Pause      Index 
             (s)           (s)           (s)           (s)           (s)     
0000001,+10.00000E-03, 0.000000E+00,+10.00000E-03,+10.00000E+00,+10.00000E+00,0001000

                                         
     Time         Moment        Field    
     (s)          (Am�)          (T)     
+5.131566E-03,+1.876825E-06,+131.0515E-03
+15.13079E-03,+1.095400E-06,+73.38081E-03
+25.13881E-03,+596.7511E-09,+36.62439E-03
+35.15764E-03,+323.8080E-09,+16.55909E-03
+45.01685E-03,+204.0064E-09,+7.763073E-03
+55.09396E-03,+141.9231E-09,+3.189925E-03
+65.14963E-03,+118.5652E-09,+1.489975E-03
+75.15655E-03,+106.5899E-09,+651.1156E-06
+85.19957E-03,+102.3296E-09,+342.9288E-06
+95.21785E-03,+100.2731E-09,+184.1992E-06
+105.2266E-03,+99.12814E-09,+129.6105E-06
+115.0290E-03,+97.07666E-09,+94.67137E-06
+125.1299E-03,+95.74039E-09,+79.91258E-06
+135.0892E-03,+95.76054E-09,+68.63697E-06
+145.1275E-03,+95.85766E-09,+57.34086E-06
+155.1835E-03,+95.03309E-09,+50.50092E-06
+165.2273E-03,+93.80469E-09,+46.39178E-06
+175.0342E-03,+93.17721E-09,+41.73031E-06
+185.0846E-03,+93.36526E-09,+39.84024E-06
+195.1058E-03,+93.24863E-09,+38.92225E-06
+205.1556E-03,+92.63494E-09,+35.57116E-06
+215.1953E-03,+92.44740E-09,+35.78822E-06
+225.2198E-03,+93.30944E-09,+32.81139E-06
+235.0318E-03,+94.35957E-09,+31.14681E-06
+245.0623E-03,+95.22498E-09,+28.64783E-06
+255.0975E-03,+96.02894E-09,+27.12705E-06
+265.1385E-03,+97.77415E-09,+25.65076E-06
+275.1361E-03,+99.52289E-09,+25.51572E-06
+285.1615E-03,+100.2799E-09,+23.90024E-06
+295.1635E-03,+99.73025E-09,+23.80054E-06
+305.1795E-03,+99.25492E-09,+23.59755E-06
+315.2052E-03,+99.71190E-09,+22.32774E-06
+325.1894E-03,+100.3936E-09,+22.17450E-06
+335.2100E-03,+100.3304E-09,+23.24853E-06
+345.0207E-03,+99.69793E-09,+22.43949E-06
+355.0349E-03,+99.49641E-09,+21.69591E-06
+365.2434E-03,+99.10335E-09,+19.89115E-06
+375.2307E-03,+98.43078E-09,+19.27729E-06
+385.1909E-03,+97.43475E-09,+19.34710E-06
+395.1771E-03,+97.08484E-09,+18.83872E-06
+405.1300E-03,+97.47069E-09,+18.35155E-06
+415.0916E-03,+97.36475E-09,+16.80851E-06
+425.0733E-03,+96.81384E-09,+16.48296E-06
+435.0285E-03,+96.65386E-09,+16.81901E-06
+445.2317E-03,+97.33958E-09,+15.95046E-06
+455.2469E-03,+97.78653E-09,+15.53996E-06
+465.0221E-03,+97.59376E-09,+16.27098E-06
+475.2226E-03,+96.82443E-09,+14.77515E-06
+485.2268E-03,+96.66906E-09,+14.74448E-06
+495.2399E-03,+96.63253E-09,+14.15119E-06
+505.2272E-03,+95.72315E-09,+14.82076E-06
+515.2257E-03,+94.60535E-09,+17.33139E-06
+525.2110E-03,+94.01193E-09,+17.69254E-06
+535.1941E-03,+94.62565E-09,+14.99216E-06
+545.2095E-03,+96.01088E-09,+11.47173E-06
+555.2395E-03,+96.75360E-09,+10.80803E-06
+565.0657E-03,+97.49160E-09,+10.34040E-06
+575.1023E-03,+98.16034E-09,+9.436112E-06
+585.1297E-03,+98.60722E-09,+8.132688E-06
+595.1555E-03,+98.07170E-09,+8.251678E-06
+605.1418E-03,+96.23833E-09,+10.06342E-06
+615.1947E-03,+94.56372E-09,+11.70396E-06
+625.2320E-03,+93.12952E-09,+10.35341E-06
+635.0207E-03,+91.64620E-09,+7.701675E-06
+645.0533E-03,+90.07523E-09,+4.264727E-06
+655.0688E-03,+89.65068E-09,+565.7674E-09
+665.0977E-03,+90.62177E-09,+3.182946E-06
+675.1286E-03,+91.51832E-09,+4.223471E-06
+685.1529E-03,+91.50202E-09,+3.926869E-06
+695.1417E-03,+90.97266E-09,+5.030366E-06
+705.1263E-03,+91.32149E-09,+5.641451E-06
+715.1077E-03,+91.96931E-09,+7.718955E-06
+725.0943E-03,+92.66704E-09,+6.927567E-06
+735.0523E-03,+92.88748E-09,+7.692291E-06
+745.0328E-03,+93.56123E-09,+7.009507E-06
+755.0687E-03,+94.34086E-09,+5.630780E-06
+765.1038E-03,+95.40394E-09,+3.850279E-06
+775.1168E-03,+95.54440E-09,+4.359627E-06
+785.1626E-03,+95.79104E-09,+3.936425E-06
+795.1757E-03,+96.50205E-09,+3.104725E-06
+805.2061E-03,+98.07832E-09,+3.075342E-06
+815.2437E-03,+98.40473E-09,+2.420397E-06
+825.0495E-03,+97.68669E-09,+3.461838E-06
+835.0697E-03,+97.62878E-09,+3.879290E-06
+845.0749E-03,+98.82886E-09,+2.551203E-06
+855.1201E-03,+99.50084E-09,+2.676058E-06
+865.1296E-03,+99.72742E-09,+1.568298E-06
+875.1211E-03,+99.71642E-09,+505.2853E-09
+885.1382E-03,+100.2226E-09,-584.9934E-09
+895.1702E-03,+100.4499E-09,+215.5209E-09
+905.1775E-03,+99.81566E-09,-1.997566E-06
+915.2115E-03,+99.12515E-09,-1.580973E-06
+925.2318E-03,+99.15419E-09,-1.963062E-06
+935.0800E-03,+99.84740E-09,-2.316027E-06
+945.1197E-03,+100.7378E-09,-87.51871E-09
+955.0698E-03,+100.7303E-09,+371.4466E-09
+965.0493E-03,+100.2315E-09,-1.054630E-06
+975.0322E-03,+99.95878E-09,-1.509018E-06
+985.2185E-03,+99.06400E-09,-606.4225E-09
+995.1864E-03,+98.40391E-09,-357.9140E-09
+1.005168E+00,+97.84901E-09,-1.383762E-06
+1.015128E+00,+98.17051E-09,-1.211701E-06
+1.025130E+00,+99.62050E-09,-1.203633E-06
+1.035120E+00,+99.94827E-09,-297.2317E-09
+1.045137E+00,+99.86427E-09,-1.343880E-06
+1.055147E+00,+99.73745E-09,-2.401257E-06
+1.065166E+00,+99.51000E-09,-2.745838E-06
+1.075177E+00,+98.99401E-09,-3.328886E-06
+1.085215E+00,+97.52686E-09,-3.274727E-06
+1.095242E+00,+97.06304E-09,-3.370028E-06
+1.105031E+00,+96.63147E-09,-2.477274E-06
+1.115069E+00,+96.62183E-09,-2.423573E-06
+1.125046E+00,+95.45781E-09,-613.3748E-09
+1.135074E+00,+94.47314E-09,+830.8411E-09
+1.145109E+00,+93.52090E-09,+3.398438E-06
+1.155146E+00,+93.60630E-09,+2.559843E-06
+1.165175E+00,+93.37940E-09,+400.2858E-09
+1.175168E+00,+92.82916E-09,+516.2144E-09
+1.185189E+00,+92.00256E-09,-2.225619E-06
+1.195221E+00,+92.23753E-09,-1.138058E-06
+1.205219E+00,+93.18802E-09,+289.5642E-09
+1.215216E+00,+93.74278E-09,+662.1266E-09
+1.225241E+00,+94.62260E-09,-872.4404E-09
+1.235239E+00,+95.06433E-09,-2.113123E-06
+1.245043E+00,+95.12736E-09,-628.2807E-09
+1.255190E+00,+94.25855E-09,+1.369886E-06
+1.265204E+00,+91.40162E-09,+473.7855E-09
+1.275234E+00,+90.37367E-09,-1.999426E-06
+1.285240E+00,+90.41162E-09,-3.824959E-06
+1.295021E+00,+90.95940E-09,-3.562661E-06
+1.305050E+00,+91.00515E-09,-4.435187E-06
+1.315055E+00,+90.77255E-09,-4.345952E-06
+1.325054E+00,+91.26376E-09,-5.854798E-06
+1.335063E+00,+91.82006E-09,-5.276871E-06
+1.345060E+00,+91.92019E-09,-3.573904E-06
+1.355109E+00,+91.39698E-09,-4.706841E-06
+1.365141E+00,+90.67158E-09,-4.480963E-06
+1.375148E+00,+90.87121E-09,-2.849980E-06
+1.385177E+00,+91.85111E-09,-965.0232E-09
+1.395175E+00,+92.57273E-09,-364.7805E-09
+1.405186E+00,+93.56894E-09,+993.2901E-09
+1.415218E+00,+93.84833E-09,+1.867476E-06
+1.425209E+00,+93.25575E-09,-263.3000E-09
+1.435229E+00,+92.06368E-09,-3.183031E-06
+1.445037E+00,+91.06218E-09,-5.608063E-06
+1.455059E+00,+91.74140E-09,-3.666458E-06
+1.465089E+00,+94.29965E-09,-2.933836E-06
+1.475092E+00,+95.51933E-09,-4.674225E-06
+1.485108E+00,+96.32385E-09,-3.380356E-06
+1.495138E+00,+96.64576E-09,-2.233744E-06
+1.505131E+00,+97.24596E-09,-1.918001E-06
+1.515149E+00,+97.51321E-09,-2.139616E-06
+1.525182E+00,+97.24529E-09,-4.239779E-06
+1.535203E+00,+97.07777E-09,-4.877930E-06
+1.545031E+00,+97.14974E-09,-4.809866E-06
+1.555227E+00,+97.16903E-09,-4.301720E-06
+1.565045E+00,+96.13088E-09,-4.336911E-06
+1.575078E+00,+95.21805E-09,-3.245402E-06
+1.585097E+00,+94.85943E-09,-2.266503E-06
+1.595115E+00,+95.18861E-09,-1.977883E-06
+1.605150E+00,+95.46136E-09,-2.810955E-06
+1.615197E+00,+95.07048E-09,-2.400341E-06
+1.625223E+00,+94.49850E-09,-750.1030E-09
+1.635235E+00,+94.65447E-09,-1.659994E-06
+1.645022E+00,+95.06574E-09,-3.337756E-06
+1.655056E+00,+94.79782E-09,-3.665858E-06
+1.665071E+00,+93.98442E-09,-4.095211E-06
+1.675106E+00,+93.65174E-09,-4.830981E-06
+1.685163E+00,+94.18649E-09,-6.135836E-06
+1.695171E+00,+94.80303E-09,-4.786463E-06
+1.705191E+00,+95.70911E-09,-3.064785E-06
+1.715225E+00,+96.48796E-09,-2.466059E-06
+1.725204E+00,+97.61349E-09,-3.417979E-06
+1.735227E+00,+98.27477E-09,-4.951000E-06
+1.745045E+00,+98.05481E-09,-6.012698E-06
+1.755070E+00,+97.81387E-09,-5.266228E-06
+1.765107E+00,+98.60924E-09,-6.486026E-06
+1.775104E+00,+99.45453E-09,-6.426574E-06
+1.785124E+00,+99.90444E-09,-7.622253E-06
+1.795160E+00,+99.25768E-09,-8.129883E-06
+1.805163E+00,+98.48794E-09,-8.849632E-06
+1.815192E+00,+98.39034E-09,-6.449290E-06
+1.825220E+00,+98.18874E-09,-6.727439E-06
+1.835181E+00,+97.52939E-09,-4.048376E-06
+1.845208E+00,+96.28782E-09,-2.243328E-06
+1.855241E+00,+96.26098E-09,-3.741303E-06
+1.865050E+00,+96.68310E-09,-5.795374E-06
+1.875107E+00,+96.63999E-09,-5.914393E-06
+1.885147E+00,+96.46916E-09,-5.148411E-06
+1.895163E+00,+96.41608E-09,-3.660221E-06
+1.905203E+00,+96.75436E-09,-4.911662E-06
+1.915231E+00,+96.97110E-09,-6.512175E-06
+1.925237E+00,+96.75149E-09,-7.956077E-06
+1.935036E+00,+96.86212E-09,-8.576747E-06
+1.945061E+00,+97.23139E-09,-8.737994E-06
+1.955104E+00,+97.20684E-09,-7.157136E-06
+1.965131E+00,+95.84384E-09,-4.282094E-06
+1.975124E+00,+94.66254E-09,-3.654986E-06
+1.985159E+00,+93.77975E-09,-3.745337E-06
+1.995160E+00,+93.43284E-09,-4.245787E-06
+2.005174E+00,+92.10171E-09,-8.158866E-06
+2.015209E+00,+90.75897E-09,-9.659959E-06
+2.025198E+00,+89.63927E-09,-9.335062E-06
+2.035220E+00,+89.74693E-09,-7.948553E-06
+2.045024E+00,+90.31269E-09,-6.605931E-06
+2.055053E+00,+90.68230E-09,-6.679545E-06
+2.065106E+00,+91.86351E-09,-6.830121E-06
+2.075139E+00,+93.07032E-09,-6.831866E-06
+2.085200E+00,+94.90779E-09,-7.232810E-06
+2.095215E+00,+95.24154E-09,-6.272908E-06
+2.105237E+00,+94.64677E-09,-5.069733E-06
+2.115025E+00,+94.73275E-09,-4.577380E-06
+2.125235E+00,+96.36931E-09,-7.050992E-06
+2.135212E+00,+96.98418E-09,-8.085852E-06
+2.145219E+00,+97.75435E-09,-8.527394E-06
+2.155240E+00,+97.82571E-09,-7.388793E-06
+2.165016E+00,+98.20688E-09,-6.271420E-06
+2.175044E+00,+98.31265E-09,-7.659703E-06
+2.185041E+00,+97.31576E-09,-9.792367E-06
+2.195020E+00,+96.18913E-09,-9.848815E-06
+2.205054E+00,+94.96851E-09,-9.586745E-06
+2.215065E+00,+95.04658E-09,-9.563199E-06
+2.225035E+00,+95.77573E-09,-8.693420E-06
+2.235062E+00,+95.98495E-09,-7.496224E-06
+2.245084E+00,+96.34579E-09,-7.802697E-06
+2.255090E+00,+96.60604E-09,-7.389822E-06
+2.265057E+00,+96.72380E-09,-7.652493E-06
+2.275229E+00,+96.54256E-09,-8.356047E-06
+2.285209E+00,+96.85957E-09,-7.899372E-06
+2.295164E+00,+97.27952E-09,-8.025828E-06
+2.305135E+00,+97.47495E-09,-7.306110E-06
+2.315118E+00,+96.68732E-09,-7.446014E-06
+2.325226E+00,+94.39712E-09,-6.684323E-06
+2.335200E+00,+93.71000E-09,-7.019463E-06
+2.345232E+00,+93.79945E-09,-4.606477E-06
+2.355015E+00,+93.93256E-09,-4.504853E-06
+2.365232E+00,+94.12174E-09,-3.073397E-06
+2.375217E+00,+94.32552E-09,-3.733692E-06
+2.385180E+00,+95.88560E-09,-8.680888E-06
+2.395153E+00,+96.54539E-09,-10.26876E-06
+2.405129E+00,+96.65148E-09,-9.341526E-06
+2.415083E+00,+96.34071E-09,-8.364974E-06
+2.425086E+00,+96.35202E-09,-6.809006E-06
+2.435097E+00,+96.73450E-09,-6.600552E-06
+2.445102E+00,+97.53601E-09,-7.508212E-06
+2.455108E+00,+97.40184E-09,-8.030434E-06
+2.465091E+00,+96.71870E-09,-6.724320E-06
+2.475123E+00,+96.65042E-09,-5.615302E-06
+2.485155E+00,+95.89690E-09,-7.386418E-06
+2.495178E+00,+95.56418E-09,-7.804385E-06
+2.505220E+00,+95.63888E-09,-6.255141E-06
+2.515230E+00,+96.09913E-09,-6.698342E-06
+2.525018E+00,+98.26895E-09,-9.975472E-06
+2.535077E+00,+98.42127E-09,-9.625713E-06
+2.545112E+00,+97.06522E-09,-6.740571E-06
+2.555099E+00,+96.59005E-09,-5.737124E-06
+2.565100E+00,+95.75748E-09,-5.684310E-06
+2.575081E+00,+95.38681E-09,-5.763131E-06
+2.585060E+00,+93.27761E-09,-7.005759E-06
+2.595032E+00,+92.81334E-09,-6.731329E-06
+2.605240E+00,+92.43803E-09,-6.522904E-06
+2.615230E+00,+92.43990E-09,-6.466141E-06
+2.625144E+00,+91.95568E-09,-8.000480E-06
+2.635154E+00,+91.72552E-09,-8.556892E-06
+2.645170E+00,+92.59249E-09,-6.767836E-06
+2.655182E+00,+93.01791E-09,-7.204285E-06
+2.665207E+00,+94.35502E-09,-7.277069E-06
+2.675237E+00,+94.54462E-09,-7.578908E-06
+2.685015E+00,+96.58066E-09,-8.773241E-06
+2.695027E+00,+97.76041E-09,-7.593098E-06
+2.705038E+00,+100.5549E-09,-6.937895E-06
+2.715041E+00,+100.9200E-09,-6.477414E-06
+2.725068E+00,+100.3718E-09,-9.604311E-06
+2.735097E+00,+100.1837E-09,-8.454553E-06
+2.745205E+00,+99.09881E-09,-11.03471E-06
+2.755101E+00,+98.71827E-09,-11.66988E-06
+2.765166E+00,+96.94045E-09,-9.676352E-06
+2.775182E+00,+96.45160E-09,-9.024268E-06
+2.785203E+00,+95.61398E-09,-7.722589E-06
+2.795189E+00,+95.36741E-09,-8.480416E-06
+2.805226E+00,+93.82306E-09,-7.664853E-06
+2.815237E+00,+93.64219E-09,-6.657859E-06
+2.825246E+00,+94.09527E-09,-4.898615E-06
+2.835038E+00,+94.24561E-09,-5.565863E-06
+2.845035E+00,+93.44225E-09,-4.747353E-06
+2.855038E+00,+93.00452E-09,-4.984818E-06
+2.865059E+00,+91.55328E-09,-6.451522E-06
+2.875061E+00,+91.50863E-09,-7.065840E-06
+2.885074E+00,+90.95422E-09,-8.625499E-06
+2.895099E+00,+90.83625E-09,-8.262149E-06
+2.905093E+00,+91.50727E-09,-6.880275E-06
+2.915082E+00,+92.08332E-09,-7.018605E-06
+2.925237E+00,+94.84061E-09,-7.116252E-06
+2.935051E+00,+95.03917E-09,-7.520257E-06
+2.945115E+00,+94.68743E-09,-4.653683E-06
+2.955166E+00,+94.60623E-09,-4.304953E-06
+2.965174E+00,+94.04503E-09,-5.892735E-06
+2.975186E+00,+93.83997E-09,-6.355563E-06
+2.985178E+00,+91.68887E-09,-10.07389E-06
+2.995194E+00,+91.48534E-09,-10.33759E-06
+3.005220E+00,+90.83807E-09,-10.25368E-06
+3.015215E+00,+90.81023E-09,-9.876824E-06
+3.025236E+00,+90.70344E-09,-8.997431E-06
+3.035432E+00,+90.73516E-09,-9.207860E-06
+3.045238E+00,+92.21659E-09,-7.499286E-06
+3.055054E+00,+92.35195E-09,-7.179051E-06
+3.065064E+00,+92.93052E-09,-6.869574E-06
+3.075076E+00,+92.88870E-09,-6.900902E-06
+3.085119E+00,+93.32991E-09,-6.698199E-06
+3.095127E+00,+93.40479E-09,-6.581240E-06
+3.105146E+00,+94.20182E-09,-5.306168E-06
+3.115175E+00,+94.18874E-09,-5.419636E-06
+3.125187E+00,+94.81251E-09,-7.672921E-06
+3.135230E+00,+95.01949E-09,-8.224441E-06
+3.145042E+00,+96.98368E-09,-10.97131E-06
+3.155077E+00,+96.99060E-09,-11.26027E-06
+3.165115E+00,+96.32380E-09,-11.67584E-06
+3.175121E+00,+96.30171E-09,-11.79588E-06
+3.185169E+00,+97.46979E-09,-11.05213E-06
+3.195234E+00,+97.62910E-09,-11.31798E-06
+3.205021E+00,+98.22655E-09,-13.28808E-06
+3.215035E+00,+98.34981E-09,-12.60358E-06
+3.225059E+00,+99.28061E-09,-13.51236E-06
+3.235077E+00,+99.31435E-09,-13.37317E-06
+3.245106E+00,+98.12399E-09,-12.67951E-06
+3.255095E+00,+98.01195E-09,-12.76005E-06
+3.265111E+00,+96.86451E-09,-11.32917E-06
+3.275142E+00,+96.82762E-09,-11.37895E-06
+3.285146E+00,+95.37385E-09,-9.887352E-06
+3.295156E+00,+95.10288E-09,-10.03867E-06
+3.305202E+00,+93.43482E-09,-7.894993E-06
+3.315226E+00,+93.40097E-09,-7.672263E-06
+3.325019E+00,+92.47322E-09,-7.804213E-06
+3.335086E+00,+92.31082E-09,-7.987604E-06
+3.345152E+00,+92.11516E-09,-6.950427E-06
+3.355196E+00,+92.29571E-09,-6.579638E-06
+3.365199E+00,+93.02081E-09,-5.240765E-06
+3.375206E+00,+92.86066E-09,-5.721074E-06
+3.385237E+00,+91.95777E-09,-9.463893E-06
+3.395243E+00,+92.04432E-09,-8.589535E-06
+3.405040E+00,+94.17879E-09,-7.139598E-06
+3.415071E+00,+94.58939E-09,-7.585774E-06
+3.425060E+00,+95.43048E-09,-8.580924E-06
+3.435091E+00,+95.40628E-09,-8.805056E-06
+3.445120E+00,+95.72096E-09,-11.85382E-06
+3.455137E+00,+95.77904E-09,-12.03893E-06
+3.465161E+00,+95.30322E-09,-10.15858E-06
+3.475161E+00,+95.22047E-09,-9.734317E-06
+3.485175E+00,+95.48597E-09,-10.35894E-06
+3.495201E+00,+95.57471E-09,-9.985315E-06
+3.505199E+00,+94.91016E-09,-7.216187E-06
+3.515207E+00,+94.60589E-09,-6.619578E-06
+3.525236E+00,+94.68972E-09,-6.753989E-06
+3.535238E+00,+95.01225E-09,-7.212840E-06
+3.545043E+00,+95.93977E-09,-9.136964E-06
+3.555036E+00,+95.99745E-09,-6.556464E-06
+3.565080E+00,+96.88964E-09,-6.641465E-06
+3.575111E+00,+97.37277E-09,-7.634068E-06
+3.585119E+00,+98.43096E-09,-9.581852E-06
+3.595155E+00,+98.14688E-09,-9.507008E-06
+3.605191E+00,+96.09825E-09,-7.280846E-06
+3.615203E+00,+95.89350E-09,-7.059317E-06
+3.625227E+00,+96.15022E-09,-8.728038E-06
+3.635034E+00,+96.24636E-09,-9.416257E-06
+3.645087E+00,+96.20058E-09,-10.87240E-06
+3.655133E+00,+96.28396E-09,-11.10306E-06
+3.665136E+00,+97.58299E-09,-13.26144E-06
+3.675158E+00,+97.92520E-09,-13.89007E-06
+3.685186E+00,+97.70780E-09,-10.62598E-06
+3.695188E+00,+97.46100E-09,-9.991522E-06
+3.705193E+00,+96.84840E-09,-10.15280E-06
+3.715219E+00,+96.62931E-09,-10.47978E-06
+3.725223E+00,+94.38309E-09,-10.42914E-06
+3.735021E+00,+93.39677E-09,-10.21534E-06
+3.745069E+00,+90.84000E-09,-11.64531E-06
+3.755075E+00,+90.75645E-09,-12.51263E-06
+3.765108E+00,+91.61243E-09,-10.07564E-06
+3.775108E+00,+91.75777E-09,-9.710227E-06
+3.785119E+00,+93.16740E-09,-7.756348E-06
+3.795147E+00,+93.48414E-09,-7.376633E-06
+3.805145E+00,+95.04026E-09,-9.014770E-06
+3.815155E+00,+95.09904E-09,-8.635140E-06
+3.825180E+00,+95.73155E-09,-12.79970E-06
+3.835196E+00,+95.98066E-09,-13.07542E-06
+3.845017E+00,+98.08083E-09,-13.27784E-06
+3.855049E+00,+98.11255E-09,-13.22053E-06
+3.865055E+00,+96.01214E-09,-8.753786E-06
+3.875087E+00,+95.37700E-09,-7.732116E-06
+3.885091E+00,+94.89569E-09,-8.407804E-06
+3.895104E+00,+95.07848E-09,-9.467555E-06
+3.905135E+00,+95.51968E-09,-12.04600E-06
+3.915135E+00,+95.53114E-09,-12.49724E-06
+3.925183E+00,+96.06635E-09,-11.62348E-06
+3.935016E+00,+96.22959E-09,-11.19272E-06
+3.945046E+00,+95.58887E-09,-10.54135E-06
+3.955045E+00,+95.14748E-09,-10.89140E-06
+3.965036E+00,+94.42602E-09,-7.743932E-06
+3.975230E+00,+94.67317E-09,-7.647229E-06
+3.985206E+00,+95.74222E-09,-9.487811E-06
+3.995183E+00,+95.60898E-09,-9.569122E-06
+4.005170E+00,+94.53634E-09,-9.596787E-06
+4.015147E+00,+94.57643E-09,-9.517537E-06
+4.025122E+00,+95.99531E-09,-9.468814E-06
+4.035106E+00,+96.30416E-09,-9.811592E-06
+4.045123E+00,+96.92196E-09,-12.16441E-06
+4.055135E+00,+97.03744E-09,-11.93276E-06
+4.065169E+00,+97.49569E-09,-13.59922E-06
+4.075212E+00,+97.30294E-09,-13.23535E-06
+4.085243E+00,+94.65764E-09,-10.00145E-06
+4.095040E+00,+94.14244E-09,-9.185000E-06
+4.105039E+00,+94.32425E-09,-8.141414E-06
+4.115047E+00,+94.78604E-09,-8.075782E-06
+4.125062E+00,+96.08556E-09,-10.36760E-06
+4.135094E+00,+96.27917E-09,-10.68337E-06
+4.145148E+00,+96.89209E-09,-9.712601E-06
+4.155183E+00,+97.03195E-09,-10.25004E-06
+4.165187E+00,+96.62262E-09,-10.84937E-06
+4.175226E+00,+96.00957E-09,-10.22467E-06
+4.185024E+00,+94.91720E-09,-8.364487E-06
+4.195053E+00,+94.74135E-09,-9.206744E-06
+4.205084E+00,+93.80276E-09,-7.342273E-06
+4.215096E+00,+93.03916E-09,-8.128796E-06
+4.225144E+00,+91.14863E-09,-11.37448E-06
+4.235178E+00,+91.02192E-09,-12.09552E-06
+4.245198E+00,+91.30147E-09,-11.47883E-06
+4.255068E+00,+91.06616E-09,-12.00563E-06
+4.265097E+00,+90.08792E-09,-13.67251E-06
+4.275096E+00,+89.99700E-09,-13.09731E-06
+4.285123E+00,+91.22509E-09,-9.391194E-06
+4.295119E+00,+91.67734E-09,-8.710300E-06
+4.305134E+00,+92.03362E-09,-9.923087E-06
+4.315168E+00,+92.16777E-09,-8.903190E-06
+4.325190E+00,+93.68110E-09,-7.989264E-06
+4.335186E+00,+94.35978E-09,-8.663322E-06
+4.345245E+00,+95.22319E-09,-8.371440E-06
+4.355057E+00,+95.26140E-09,-8.767005E-06
+4.365089E+00,+96.79161E-09,-9.904462E-06
+4.375134E+00,+97.62472E-09,-10.74643E-06
+4.385126E+00,+99.70176E-09,-13.50414E-06
+4.395101E+00,+99.91484E-09,-13.33237E-06
+4.405056E+00,+99.61618E-09,-12.63731E-06
+4.415022E+00,+99.35611E-09,-12.10482E-06
+4.425236E+00,+97.88305E-09,-11.67961E-06
+4.435214E+00,+97.08825E-09,-11.47456E-06
+4.445229E+00,+94.68959E-09,-9.581023E-06
+4.455025E+00,+94.42224E-09,-9.238158E-06
+4.465023E+00,+94.42751E-09,-9.187232E-06
+4.475025E+00,+94.35052E-09,-8.768750E-06
+4.485051E+00,+93.60622E-09,-9.332142E-06
+4.495051E+00,+93.55474E-09,-9.298440E-06
+4.505075E+00,+94.10289E-09,-7.099371E-06
+4.515070E+00,+94.12322E-09,-6.269503E-06
+4.525084E+00,+92.79669E-09,-7.909299E-06
+4.535117E+00,+92.48225E-09,-8.825541E-06
+4.545124E+00,+92.27142E-09,-10.72609E-06
+4.555135E+00,+92.32932E-09,-10.21225E-06
+4.565177E+00,+92.04077E-09,-8.543445E-06
+4.575184E+00,+91.83328E-09,-9.170495E-06
+4.585205E+00,+91.68588E-09,-9.685107E-06
+4.595243E+00,+91.82581E-09,-10.00500E-06
+4.605016E+00,+92.40071E-09,-9.368048E-06
+4.615067E+00,+92.29331E-09,-9.591466E-06
+4.625089E+00,+92.67563E-09,-8.888341E-06
+4.635149E+00,+93.22608E-09,-8.975030E-06
+4.645201E+00,+93.93500E-09,-11.27552E-06
+4.655235E+00,+93.60860E-09,-12.80997E-06
+4.665030E+00,+92.72407E-09,-11.82046E-06
+4.675061E+00,+92.92100E-09,-10.16029E-06
+4.685100E+00,+94.00851E-09,-9.014655E-06
+4.695150E+00,+94.14602E-09,-8.576490E-06
+4.705183E+00,+93.71085E-09,-7.222539E-06
+4.715188E+00,+93.52977E-09,-6.855670E-06
+4.725237E+00,+94.21076E-09,-7.634669E-06
+4.735049E+00,+94.44360E-09,-7.796231E-06
+4.745119E+00,+94.54862E-09,-8.740254E-06
+4.755166E+00,+94.51407E-09,-8.732844E-06
+4.765175E+00,+95.04483E-09,-8.040677E-06
+4.775193E+00,+95.32394E-09,-8.618060E-06
+4.785224E+00,+95.06218E-09,-8.127080E-06
+4.795228E+00,+94.82056E-09,-7.587234E-06
+4.805027E+00,+94.67679E-09,-8.435527E-06
+4.815036E+00,+94.72848E-09,-8.788835E-06
+4.825061E+00,+93.74647E-09,-8.980609E-06
+4.835066E+00,+93.17228E-09,-9.460231E-06
+4.845100E+00,+89.98516E-09,-10.40783E-06
+4.855127E+00,+89.60291E-09,-11.58837E-06
+4.865159E+00,+88.90320E-09,-13.96156E-06
+4.875162E+00,+88.78163E-09,-14.45360E-06
+4.885188E+00,+88.25619E-09,-12.37599E-06
+4.895230E+00,+88.36798E-09,-12.25442E-06
+4.905233E+00,+89.83722E-09,-11.47619E-06
+4.915034E+00,+90.00339E-09,-11.07067E-06
+4.925036E+00,+89.52580E-09,-10.48691E-06
+4.935078E+00,+89.37050E-09,-10.55637E-06
+4.945139E+00,+90.35245E-09,-11.23092E-06
+4.955188E+00,+90.65944E-09,-10.84411E-06
+4.965215E+00,+91.97982E-09,-9.630833E-06
+4.975244E+00,+92.22954E-09,-8.820964E-06
+4.985245E+00,+93.94324E-09,-8.178464E-06
+4.995026E+00,+94.32681E-09,-8.590479E-06
+5.005061E+00,+94.88527E-09,-7.812625E-06
+5.015090E+00,+94.79827E-09,-8.611451E-06
+5.025127E+00,+95.01889E-09,-11.99146E-06
+5.035148E+00,+95.09645E-09,-11.96572E-06
+5.045172E+00,+95.71232E-09,-9.680844E-06
+5.055202E+00,+95.66770E-09,-9.367820E-06
+5.065219E+00,+95.55116E-09,-10.44811E-06
+5.075016E+00,+95.66297E-09,-10.13063E-06
+5.085042E+00,+96.60977E-09,-8.830062E-06
+5.095042E+00,+96.57631E-09,-8.906766E-06
+5.105036E+00,+95.34990E-09,-9.177247E-06
+5.115048E+00,+95.32064E-09,-9.318725E-06
+5.125066E+00,+95.58330E-09,-11.48492E-06
+5.135101E+00,+95.52717E-09,-11.25155E-06
+5.145115E+00,+93.50227E-09,-10.41178E-06
+5.155123E+00,+93.19358E-09,-11.52652E-06
+5.165155E+00,+93.45429E-09,-9.571639E-06
+5.175161E+00,+93.62508E-09,-9.814769E-06
+5.185177E+00,+95.31203E-09,-13.09179E-06
+5.195184E+00,+95.46623E-09,-13.11090E-06
+5.205211E+00,+97.57056E-09,-15.33239E-06
+5.215230E+00,+97.87025E-09,-14.84099E-06
+5.225026E+00,+98.85441E-09,-14.94415E-06
+5.235043E+00,+98.71454E-09,-14.99402E-06
+5.245100E+00,+96.89455E-09,-11.53991E-06
+5.255377E+00,+96.78286E-09,-11.41585E-06
+5.265127E+00,+94.13149E-09,-11.16228E-06
+5.275113E+00,+93.86304E-09,-10.99932E-06
+5.285086E+00,+90.62623E-09,-14.12333E-06
+5.295051E+00,+90.54118E-09,-13.84089E-06
+5.305053E+00,+90.82957E-09,-9.924832E-06
+5.315264E+00,+90.83472E-09,-9.998561E-06
+5.325232E+00,+90.55444E-09,-11.52191E-06
+5.335213E+00,+90.56338E-09,-11.32651E-06
+5.345204E+00,+91.89007E-09,-7.565261E-06
+5.355226E+00,+92.12774E-09,-7.246743E-06
+5.365241E+00,+93.42894E-09,-5.594301E-06
+5.375037E+00,+93.57380E-09,-5.379325E-06
+5.385072E+00,+95.15984E-09,-10.14516E-06
+5.395081E+00,+95.23558E-09,-10.49432E-06
+5.405127E+00,+94.62513E-09,-9.370795E-06
+5.415158E+00,+94.50297E-09,-9.091817E-06
+5.425176E+00,+94.76737E-09,-10.21689E-06
+5.435233E+00,+94.98563E-09,-11.98503E-06
+5.445072E+00,+95.50899E-09,-14.18936E-06
+5.455092E+00,+95.37654E-09,-13.89239E-06
+5.465124E+00,+95.25489E-09,-11.13121E-06
+5.475130E+00,+95.37924E-09,-10.86087E-06
+5.485147E+00,+96.91620E-09,-9.585029E-06
+5.495179E+00,+97.00583E-09,-9.925090E-06
+5.505207E+00,+97.23305E-09,-11.56955E-06
+5.515245E+00,+97.30731E-09,-11.07954E-06
+5.525048E+00,+97.23722E-09,-11.46066E-06
+5.535069E+00,+97.07162E-09,-12.00491E-06
+5.545114E+00,+95.17797E-09,-11.74095E-06
+5.555145E+00,+95.05686E-09,-11.74255E-06
+5.565187E+00,+94.85276E-09,-14.62484E-06
+5.575233E+00,+94.90252E-09,-14.86276E-06
+5.585016E+00,+94.65193E-09,-11.66236E-06
+5.595029E+00,+94.68995E-09,-11.67034E-06
+5.605093E+00,+95.26376E-09,-10.82422E-06
+5.615157E+00,+95.34198E-09,-10.94499E-06
+5.625177E+00,+94.87553E-09,-11.52555E-06
+5.635214E+00,+94.77898E-09,-11.03977E-06
+5.645239E+00,+95.76763E-09,-12.24578E-06
+5.655024E+00,+96.12689E-09,-13.05860E-06
+5.665206E+00,+96.78852E-09,-13.51416E-06
+5.675164E+00,+96.56439E-09,-13.47860E-06
+5.685143E+00,+95.06711E-09,-8.840419E-06
+5.695099E+00,+95.00817E-09,-8.482133E-06
+5.705075E+00,+95.11869E-09,-8.488228E-06
+5.715060E+00,+95.07333E-09,-8.767205E-06
+5.725103E+00,+94.65232E-09,-8.739683E-06
+5.735141E+00,+94.62528E-09,-9.448987E-06
+5.745180E+00,+94.95370E-09,-11.06773E-06
+5.755181E+00,+94.92615E-09,-10.76972E-06
+5.765208E+00,+93.86850E-09,-10.46345E-06
+5.775206E+00,+93.83661E-09,-10.20747E-06
+5.785219E+00,+94.03017E-09,-9.641592E-06
+5.795019E+00,+94.06043E-09,-9.521256E-06
+5.805021E+00,+93.95484E-09,-9.940253E-06
+5.815032E+00,+93.94383E-09,-9.926006E-06
+5.825049E+00,+94.19330E-09,-10.88665E-06
+5.835198E+00,+94.20699E-09,-11.05926E-06
+5.845232E+00,+92.67786E-09,-10.88353E-06
+5.855053E+00,+92.53807E-09,-11.06775E-06
+5.865052E+00,+91.35407E-09,-13.54617E-06
+5.875101E+00,+91.36821E-09,-13.44704E-06
+5.885102E+00,+91.11486E-09,-13.01683E-06
+5.895112E+00,+91.02239E-09,-13.37119E-06
+5.905138E+00,+91.50529E-09,-13.22874E-06
+5.915137E+00,+91.72471E-09,-13.13344E-06
+5.925108E+00,+94.64525E-09,-11.05860E-06
+5.935101E+00,+94.79874E-09,-11.12964E-06
+5.945083E+00,+95.88060E-09,-9.448644E-06
+5.955051E+00,+95.94153E-09,-9.623081E-06
+5.965038E+00,+96.54499E-09,-10.70234E-06
+5.975228E+00,+96.48382E-09,-10.83701E-06
+5.985207E+00,+94.17148E-09,-8.548881E-06
+5.995621E+00,+94.08024E-09,-8.483220E-06
+6.005143E+00,+94.50701E-09,-11.07242E-06
+6.015142E+00,+94.71238E-09,-10.96839E-06
+6.025104E+00,+95.17200E-09,-11.33277E-06
+6.035089E+00,+95.07884E-09,-11.17922E-06
+6.045142E+00,+95.47269E-09,-7.903948E-06
+6.055185E+00,+95.55572E-09,-7.876913E-06
+6.065225E+00,+94.94616E-09,-9.392367E-06
+6.075039E+00,+94.77183E-09,-9.052736E-06
+6.085068E+00,+93.63577E-09,-6.862908E-06
+6.095101E+00,+93.59191E-09,-6.657115E-06
+6.105122E+00,+92.95974E-09,-7.838918E-06
+6.115134E+00,+92.72155E-09,-8.497840E-06
+6.125183E+00,+91.34037E-09,-9.903403E-06
+6.135202E+00,+91.33175E-09,-10.03015E-06
+6.145226E+00,+91.66653E-09,-12.44019E-06
+6.155029E+00,+91.65344E-09,-12.84007E-06
+6.165044E+00,+91.52124E-09,-14.44983E-06
+6.175089E+00,+91.61961E-09,-14.60861E-06
+6.185103E+00,+93.33600E-09,-12.81979E-06
+6.195142E+00,+93.65267E-09,-12.86342E-06
+6.205176E+00,+95.33130E-09,-11.35022E-06
+6.215212E+00,+95.54523E-09,-11.21055E-06
+6.225223E+00,+97.07476E-09,-11.65813E-06
+6.235015E+00,+97.04180E-09,-11.72836E-06
+6.245031E+00,+94.62166E-09,-12.01498E-06
+6.255041E+00,+94.16117E-09,-11.58165E-06
+6.265064E+00,+92.23041E-09,-9.694691E-06
+6.275090E+00,+92.20277E-09,-9.163371E-06
+6.285128E+00,+92.43529E-09,-8.970653E-06
+6.295135E+00,+92.46075E-09,-8.756190E-06
+6.305147E+00,+93.86110E-09,-11.15135E-06
+6.315173E+00,+94.07766E-09,-11.65704E-06
+6.325174E+00,+94.94470E-09,-11.49353E-06
+6.335204E+00,+94.85782E-09,-11.48200E-06
+6.345037E+00,+94.09963E-09,-9.363528E-06
+6.355085E+00,+94.07494E-09,-8.396874E-06
+6.365070E+00,+93.10624E-09,-6.977750E-06
+6.375057E+00,+92.76754E-09,-7.359639E-06
+6.385106E+00,+90.59962E-09,-11.04198E-06
+6.395147E+00,+90.54675E-09,-11.46701E-06
+6.405154E+00,+91.56069E-09,-12.92153E-06
+6.415171E+00,+91.66560E-09,-12.66993E-06
+6.425197E+00,+90.98327E-09,-13.92260E-06
+6.435218E+00,+90.88961E-09,-13.85502E-06
+6.445021E+00,+90.89980E-09,-12.04165E-06
+6.455062E+00,+90.91340E-09,-11.17716E-06
+6.465107E+00,+89.67084E-09,-9.945861E-06
+6.475142E+00,+89.37742E-09,-10.04637E-06
+6.485165E+00,+89.51586E-09,-11.85488E-06
+6.495159E+00,+89.75096E-09,-12.36849E-06
+6.505194E+00,+90.03445E-09,-15.81917E-06
+6.515201E+00,+89.99766E-09,-16.08487E-06
+6.525218E+00,+91.33048E-09,-12.14247E-06
+6.535020E+00,+91.73371E-09,-11.70934E-06
+6.545044E+00,+93.84075E-09,-9.093047E-06
+6.555060E+00,+93.83900E-09,-8.810263E-06
+6.565103E+00,+92.39099E-09,-10.81925E-06
+6.575127E+00,+92.21676E-09,-11.05740E-06
+6.585146E+00,+90.84687E-09,-12.69633E-06
+6.595179E+00,+90.71082E-09,-12.76560E-06
+6.605183E+00,+90.53219E-09,-11.87342E-06
+6.615211E+00,+90.89533E-09,-10.91426E-06
+6.625218E+00,+94.01190E-09,-10.09795E-06
+6.635049E+00,+94.53626E-09,-9.328882E-06
+6.645108E+00,+95.47517E-09,-7.816916E-06
+6.655153E+00,+95.50079E-09,-7.605373E-06
+6.665177E+00,+95.57647E-09,-8.271504E-06
+6.675210E+00,+95.49324E-09,-8.284150E-06
+6.685200E+00,+94.31310E-09,-7.633495E-06
+6.695223E+00,+94.20714E-09,-6.596432E-06
+6.705025E+00,+95.12009E-09,-9.413910E-06
+6.715032E+00,+95.37564E-09,-9.935189E-06
+6.725081E+00,+95.21722E-09,-12.31276E-06
+6.735125E+00,+95.02699E-09,-12.69805E-06
+6.745163E+00,+94.79166E-09,-11.48678E-06
+6.755210E+00,+94.96767E-09,-11.12392E-06
+6.765210E+00,+95.79785E-09,-9.946462E-06
+6.775216E+00,+95.55677E-09,-9.812308E-06
+6.785024E+00,+93.50499E-09,-8.364087E-06
+6.795052E+00,+93.25659E-09,-9.494077E-06
+6.805075E+00,+92.12272E-09,-11.36704E-06
+6.815075E+00,+92.04783E-09,-11.22783E-06
+6.825109E+00,+90.54268E-09,-14.65822E-06
+6.835163E+00,+90.45132E-09,-15.06091E-06
+6.845188E+00,+90.13909E-09,-16.51125E-06
+6.855213E+00,+90.05451E-09,-16.01830E-06
+6.865047E+00,+88.86128E-09,-12.71570E-06
+6.875083E+00,+88.74599E-09,-12.33736E-06
+6.885128E+00,+89.78036E-09,-12.51878E-06
+6.895188E+00,+90.06230E-09,-11.95850E-06
+6.905215E+00,+91.48898E-09,-11.88406E-06
+6.915040E+00,+91.60544E-09,-11.70159E-06
+6.925101E+00,+92.95124E-09,-11.98222E-06
+6.935215E+00,+93.30915E-09,-12.80474E-06
+6.945066E+00,+93.96043E-09,-12.46056E-06
+6.955133E+00,+93.83997E-09,-11.97375E-06
+6.965198E+00,+93.11372E-09,-9.236098E-06
+6.975226E+00,+93.11777E-09,-8.765060E-06
+6.985233E+00,+93.00211E-09,-8.608790E-06
+6.995243E+00,+92.85276E-09,-8.554001E-06
+7.005033E+00,+92.06256E-09,-11.94028E-06
+7.015030E+00,+92.01397E-09,-11.33492E-06
+7.025078E+00,+91.77840E-09,-10.24100E-06
+7.035122E+00,+91.69118E-09,-9.847528E-06
+7.045167E+00,+91.63168E-09,-8.207188E-06
+7.055222E+00,+91.87600E-09,-7.894393E-06
+7.065027E+00,+93.66651E-09,-10.67456E-06
+7.075075E+00,+93.82064E-09,-11.55725E-06
+7.085133E+00,+92.81732E-09,-10.42914E-06
+7.095156E+00,+92.59097E-09,-10.31456E-06
+7.105196E+00,+92.59914E-09,-8.076869E-06
+7.115223E+00,+92.62020E-09,-8.033353E-06
+7.125232E+00,+91.08337E-09,-9.008447E-06
+7.135050E+00,+90.61780E-09,-10.34429E-06
+7.145119E+00,+90.55749E-09,-12.47277E-06
+7.155162E+00,+91.03305E-09,-12.35816E-06
+7.165222E+00,+91.97598E-09,-10.93958E-06
+7.175021E+00,+91.88375E-09,-10.30303E-06
+7.185056E+00,+90.75308E-09,-14.49781E-06
+7.195106E+00,+90.60589E-09,-15.09959E-06
+7.205104E+00,+89.75704E-09,-16.01612E-06
+7.215106E+00,+89.48505E-09,-15.14554E-06
+7.225136E+00,+88.65636E-09,-13.27867E-06
+7.235156E+00,+88.76968E-09,-13.13210E-06
+7.245224E+00,+89.93629E-09,-13.59890E-06
+7.255046E+00,+89.97326E-09,-13.97947E-06
+7.265105E+00,+90.45210E-09,-17.63684E-06
+7.275169E+00,+90.59662E-09,-17.54957E-06
+7.285196E+00,+92.80807E-09,-12.94953E-06
+7.295234E+00,+93.12177E-09,-12.61634E-06
+7.305070E+00,+94.29378E-09,-11.31621E-06
+7.315109E+00,+94.28882E-09,-11.32922E-06
+7.325152E+00,+94.75230E-09,-8.361427E-06
+7.335206E+00,+94.78803E-09,-7.639847E-06
+7.345042E+00,+93.82666E-09,-7.028647E-06
+7.355102E+00,+93.67949E-09,-6.979581E-06
+7.365148E+00,+94.14114E-09,-7.849732E-06
+7.375191E+00,+94.40724E-09,-8.213139E-06
+7.385021E+00,+95.63919E-09,-10.23503E-06
+7.395056E+00,+95.59570E-09,-10.05135E-06
+7.405098E+00,+94.93098E-09,-7.972641E-06
+7.415156E+00,+94.86018E-09,-8.027144E-06
+7.425181E+00,+93.36980E-09,-11.94823E-06
+7.435226E+00,+92.99340E-09,-11.90223E-06
+7.445023E+00,+91.78831E-09,-9.558622E-06
+7.455034E+00,+92.00973E-09,-9.292375E-06
+7.465070E+00,+94.03444E-09,-9.836455E-06
+7.475075E+00,+94.29333E-09,-9.696694E-06
+7.485091E+00,+95.44011E-09,-9.567377E-06
+7.495103E+00,+95.62690E-09,-10.39121E-06
+7.505120E+00,+96.79935E-09,-13.43359E-06
+7.515131E+00,+96.72139E-09,-13.46131E-06
+7.525169E+00,+94.11363E-09,-12.08691E-06
+7.535195E+00,+93.87426E-09,-12.40605E-06
+7.545241E+00,+94.09951E-09,-12.88648E-06
+7.555507E+00,+94.22065E-09,-12.72695E-06
+7.565079E+00,+95.67771E-09,-12.84119E-06
+7.575112E+00,+95.66925E-09,-12.33851E-06
+7.585111E+00,+94.86063E-09,-9.240647E-06
+7.595103E+00,+94.79722E-09,-8.905621E-06
+7.605138E+00,+93.50138E-09,-7.895852E-06
+7.615117E+00,+93.40029E-09,-8.311874E-06
+7.625129E+00,+92.86057E-09,-10.90161E-06
+7.635174E+00,+92.94489E-09,-11.00707E-06
+7.645191E+00,+94.22318E-09,-10.68054E-06
+7.655238E+00,+94.30137E-09,-10.75939E-06
+7.665236E+00,+94.45142E-09,-10.43804E-06
+7.675015E+00,+94.53483E-09,-10.52676E-06
+7.685052E+00,+95.30252E-09,-10.54064E-06
+7.695064E+00,+95.33050E-09,-10.38468E-06
+7.705089E+00,+94.25587E-09,-11.19547E-06
+7.715105E+00,+94.18336E-09,-11.28468E-06
+7.725123E+00,+93.99017E-09,-8.917780E-06
+7.735150E+00,+93.92231E-09,-9.237128E-06
+7.745193E+00,+92.41406E-09,-13.38636E-06
+7.755427E+00,+92.40335E-09,-13.38132E-06
+7.765234E+00,+93.91572E-09,-11.78684E-06
+7.775476E+00,+94.02972E-09,-11.76850E-06
+7.785053E+00,+94.28681E-09,-9.953013E-06
+7.795110E+00,+94.05072E-09,-10.08187E-06
+7.805143E+00,+92.85660E-09,-9.703818E-06
+7.815184E+00,+92.85285E-09,-9.385015E-06
+7.825244E+00,+92.95103E-09,-8.309613E-06
+7.835061E+00,+92.94289E-09,-8.679286E-06
+7.845107E+00,+94.10019E-09,-8.478528E-06
+7.855158E+00,+94.35329E-09,-8.457929E-06
+7.865116E+00,+96.54588E-09,-11.42979E-06
+7.875079E+00,+96.62036E-09,-11.47030E-06
+7.885122E+00,+96.95045E-09,-9.986802E-06
+7.895173E+00,+97.03857E-09,-10.54716E-06
+7.905235E+00,+97.78594E-09,-13.96763E-06
+7.915024E+00,+97.76034E-09,-14.17171E-06
+7.925060E+00,+95.58823E-09,-11.70968E-06
+7.935096E+00,+95.36892E-09,-11.73658E-06
+7.945120E+00,+93.11722E-09,-10.49721E-06
+7.955138E+00,+92.83022E-09,-11.42223E-06
+7.965170E+00,+90.10131E-09,-15.37279E-06
+7.975174E+00,+89.99514E-09,-15.63486E-06
+7.985203E+00,+89.88776E-09,-15.49115E-06
+7.995667E+00,+89.96163E-09,-15.26619E-06
+8.005220E+00,+90.21478E-09,-14.71624E-06
+8.015023E+00,+90.15579E-09,-14.85555E-06
+8.025023E+00,+91.04431E-09,-13.46698E-06
+8.035049E+00,+91.31380E-09,-12.89609E-06
+8.045102E+00,+92.91888E-09,-8.326693E-06
+8.055144E+00,+92.95817E-09,-8.468229E-06
+8.065201E+00,+93.82556E-09,-9.071819E-06
+8.075029E+00,+93.99795E-09,-8.895837E-06
+8.085067E+00,+96.43325E-09,-11.60202E-06
+8.095111E+00,+96.59062E-09,-11.64456E-06
+8.105158E+00,+97.26693E-09,-12.79327E-06
+8.115198E+00,+97.36399E-09,-12.93680E-06
+8.125026E+00,+98.29309E-09,-13.36484E-06
+8.135079E+00,+98.29396E-09,-13.37485E-06
+8.145144E+00,+96.72866E-09,-13.05225E-06
+8.155218E+00,+96.51709E-09,-12.97697E-06
+8.165017E+00,+95.44664E-09,-14.50092E-06
+8.175073E+00,+95.29008E-09,-14.41867E-06
+8.185130E+00,+93.73155E-09,-11.57373E-06
+8.195186E+00,+93.35192E-09,-11.39800E-06
+8.205019E+00,+92.83210E-09,-9.506036E-06
+8.215055E+00,+92.81209E-09,-10.01656E-06
+8.225092E+00,+91.91671E-09,-12.95288E-06
+8.235148E+00,+91.58821E-09,-13.60943E-06
+8.245191E+00,+91.52473E-09,-12.59972E-06
+8.255231E+00,+92.00278E-09,-10.72117E-06
+8.265077E+00,+93.99358E-09,-9.454966E-06
+8.275127E+00,+94.31410E-09,-11.03754E-06
+8.285189E+00,+95.55329E-09,-13.16597E-06
+8.295219E+00,+95.72239E-09,-12.26029E-06
+8.305037E+00,+94.80479E-09,-9.809934E-06
+8.315104E+00,+94.03694E-09,-9.974815E-06
+8.325131E+00,+90.19463E-09,-11.79162E-06
+8.335184E+00,+89.64433E-09,-12.41781E-06
+8.345035E+00,+89.90566E-09,-15.20537E-06
+8.355086E+00,+90.22799E-09,-15.79951E-06
+8.365071E+00,+91.77268E-09,-11.56117E-06
+8.375057E+00,+92.33042E-09,-10.95225E-06
+8.385017E+00,+94.84103E-09,-10.22936E-06
+8.395212E+00,+95.59504E-09,-9.796487E-06
+8.405180E+00,+96.16125E-09,-11.45067E-06
+8.415120E+00,+95.90522E-09,-12.04451E-06
+8.425099E+00,+95.27887E-09,-14.22432E-06
+8.435082E+00,+95.17625E-09,-13.67715E-06
+8.445102E+00,+94.20206E-09,-11.03989E-06
+8.455073E+00,+93.62991E-09,-12.03861E-06
+8.465085E+00,+91.82845E-09,-12.56135E-06
+8.475112E+00,+91.60822E-09,-13.11579E-06
+8.485181E+00,+91.07506E-09,-13.98543E-06
+8.495214E+00,+90.92307E-09,-14.21645E-06
+8.505037E+00,+90.52219E-09,-13.87696E-06
+8.515085E+00,+90.59706E-09,-13.45791E-06
+8.525101E+00,+90.81118E-09,-14.31547E-06
+8.535131E+00,+90.64469E-09,-15.07822E-06
+8.545156E+00,+89.62709E-09,-17.73949E-06
+8.555185E+00,+89.65253E-09,-17.01605E-06
+8.565023E+00,+90.42526E-09,-15.51021E-06
+8.575064E+00,+90.52395E-09,-15.06801E-06
+8.585114E+00,+89.56383E-09,-14.38811E-06
+8.595143E+00,+89.31639E-09,-13.78123E-06
+8.605142E+00,+89.80308E-09,-12.97385E-06
+8.615166E+00,+90.12289E-09,-12.50779E-06
+8.625158E+00,+90.89331E-09,-10.67213E-06
+8.635201E+00,+91.19884E-09,-10.35201E-06
+8.645028E+00,+92.63891E-09,-11.21770E-06
+8.655071E+00,+93.19324E-09,-12.37833E-06
+8.665105E+00,+93.46564E-09,-12.60346E-06
+8.675145E+00,+93.05156E-09,-12.91775E-06
+8.685159E+00,+92.61504E-09,-11.68719E-06
+8.695170E+00,+92.89626E-09,-11.35755E-06
+8.705202E+00,+93.32934E-09,-11.90781E-06
+8.715205E+00,+93.11433E-09,-12.04282E-06
+8.725228E+00,+92.47270E-09,-10.82980E-06
+8.735250E+00,+92.67082E-09,-10.63966E-06
+8.745065E+00,+94.25070E-09,-13.33454E-06
+8.755091E+00,+94.45054E-09,-13.67000E-06
+8.765092E+00,+94.22939E-09,-11.82544E-06
+8.775101E+00,+94.06480E-09,-10.47890E-06
+8.785118E+00,+93.51253E-09,-9.474507E-06
+8.795108E+00,+93.30616E-09,-9.710227E-06
+8.805134E+00,+92.09089E-09,-11.00641E-06
+8.815130E+00,+91.94005E-09,-11.59796E-06
+8.825149E+00,+92.26546E-09,-11.09284E-06
+8.835180E+00,+92.33568E-09,-11.15659E-06
+8.845200E+00,+91.34687E-09,-15.86824E-06
+8.855225E+00,+91.08635E-09,-16.53992E-06
+8.865055E+00,+91.60004E-09,-14.30958E-06
+8.875086E+00,+92.07674E-09,-12.49781E-06
+8.885113E+00,+93.47244E-09,-10.71199E-06
+8.895173E+00,+93.52414E-09,-10.07612E-06
+8.905198E+00,+94.04938E-09,-11.50440E-06
+8.915028E+00,+94.44835E-09,-11.65080E-06
+8.925061E+00,+95.16324E-09,-12.79387E-06
+8.935132E+00,+94.96154E-09,-12.07154E-06
+8.945199E+00,+94.52609E-09,-11.51951E-06
+8.955219E+00,+94.84566E-09,-11.58031E-06
+8.965041E+00,+96.05925E-09,-12.29359E-06
+8.975107E+00,+95.87866E-09,-12.16893E-06
+8.985134E+00,+93.94064E-09,-15.43794E-06
+8.995170E+00,+93.22199E-09,-15.92300E-06
+9.005234E+00,+92.35470E-09,-11.98918E-06
+9.015031E+00,+92.28243E-09,-9.503089E-06
+9.025090E+00,+92.16421E-09,-8.754474E-06
+9.035149E+00,+92.27957E-09,-9.576875E-06
+9.045163E+00,+94.44494E-09,-12.38866E-06
+9.055186E+00,+95.06972E-09,-12.83899E-06
+9.065172E+00,+96.37380E-09,-10.33722E-06
+9.075140E+00,+96.30370E-09,-10.51114E-06
+9.085140E+00,+95.93138E-09,-12.12379E-06
+9.095113E+00,+95.94905E-09,-12.51989E-06
+9.105086E+00,+95.13295E-09,-10.84382E-06
+9.115076E+00,+94.73329E-09,-10.20930E-06
+9.125100E+00,+93.11107E-09,-10.62899E-06
+9.135244E+00,+92.98152E-09,-10.05429E-06
+9.145041E+00,+92.65223E-09,-13.07642E-06
+9.155034E+00,+92.41639E-09,-12.94742E-06
+9.165019E+00,+91.25901E-09,-17.55764E-06
+9.175208E+00,+91.12222E-09,-17.86966E-06
+9.185184E+00,+91.07471E-09,-14.94453E-06
+9.195180E+00,+90.98918E-09,-14.47220E-06
+9.205164E+00,+90.48576E-09,-14.14407E-06
+9.215157E+00,+90.56298E-09,-14.63825E-06
+9.225185E+00,+92.06337E-09,-10.35064E-06
+9.235211E+00,+92.42845E-09,-10.77942E-06
+9.245017E+00,+92.49740E-09,-10.69791E-06
+9.255239E+00,+92.46484E-09,-9.976588E-06
+9.265028E+00,+92.76555E-09,-8.499071E-06
+9.275062E+00,+92.91166E-09,-8.377877E-06
+9.285056E+00,+92.13860E-09,-10.41833E-06
+9.295061E+00,+91.58480E-09,-12.21717E-06
+9.305089E+00,+91.77086E-09,-11.01969E-06
+9.315091E+00,+92.38931E-09,-10.86133E-06
+9.325092E+00,+94.64401E-09,-11.89347E-06
+9.335125E+00,+94.93282E-09,-13.04907E-06
+9.345161E+00,+95.16611E-09,-12.60018E-06
+9.355192E+00,+95.00200E-09,-14.61625E-06
+9.365206E+00,+94.11971E-09,-13.14646E-06
+9.375211E+00,+93.71917E-09,-13.10426E-06
+9.385239E+00,+93.54392E-09,-10.79744E-06
+9.395020E+00,+93.92075E-09,-10.64690E-06
+9.405059E+00,+96.03311E-09,-12.64672E-06
+9.415064E+00,+96.26106E-09,-13.04652E-06
+9.425075E+00,+95.72508E-09,-13.31669E-06
+9.435102E+00,+95.45857E-09,-13.39259E-06
+9.445107E+00,+95.21155E-09,-12.04934E-06
+9.455093E+00,+94.99875E-09,-11.47376E-06
+9.465086E+00,+93.36386E-09,-10.45718E-06
+9.475029E+00,+92.93881E-09,-11.14426E-06
+9.485232E+00,+93.13882E-09,-13.12454E-06
+9.495219E+00,+93.54079E-09,-12.98850E-06
+9.505181E+00,+94.93611E-09,-12.42488E-06
+9.515155E+00,+95.24929E-09,-12.26358E-06
+9.525142E+00,+96.87446E-09,-14.11002E-06
+9.535128E+00,+97.44161E-09,-15.00498E-06
+9.545168E+00,+99.06380E-09,-14.71716E-06
+9.555202E+00,+99.11371E-09,-14.55829E-06
+9.565239E+00,+99.13933E-09,-16.48464E-06
+9.575038E+00,+99.10278E-09,-15.86048E-06
+9.585087E+00,+97.11602E-09,-12.17780E-06
+9.595097E+00,+96.43489E-09,-12.18247E-06
+9.605144E+00,+93.74127E-09,-12.67957E-06
+9.615173E+00,+93.75217E-09,-14.01541E-06
+9.625199E+00,+95.36324E-09,-12.99508E-06
+9.635041E+00,+95.43509E-09,-12.44665E-06
+9.645086E+00,+94.05096E-09,-10.30398E-06
+9.655118E+00,+93.84421E-09,-10.63311E-06
+9.665164E+00,+93.01089E-09,-11.89024E-06
+9.675212E+00,+93.01891E-09,-11.49934E-06
+9.685242E+00,+92.52167E-09,-11.90480E-06
+9.695247E+00,+92.48863E-09,-11.48357E-06
+9.705036E+00,+92.94349E-09,-9.656211E-06
+9.715067E+00,+93.05968E-09,-9.702388E-06
+9.725061E+00,+93.54201E-09,-8.023081E-06
+9.735085E+00,+93.58143E-09,-7.654353E-06
+9.745125E+00,+94.78909E-09,-11.94572E-06
+9.755124E+00,+94.90639E-09,-13.01660E-06
+9.765153E+00,+94.46563E-09,-14.21119E-06
+9.775387E+00,+94.35766E-09,-13.85931E-06
+9.785175E+00,+93.55256E-09,-11.44052E-06
+9.795212E+00,+93.67140E-09,-11.80284E-06
+9.805210E+00,+95.58580E-09,-12.55520E-06
+9.815219E+00,+95.71193E-09,-12.77896E-06
+9.825245E+00,+95.10956E-09,-12.41902E-06
+9.835022E+00,+95.07783E-09,-12.26097E-06
+9.845057E+00,+94.13088E-09,-9.757577E-06
+9.855088E+00,+94.00340E-09,-10.23889E-06
+9.865111E+00,+90.31377E-09,-14.33622E-06
+9.875149E+00,+90.02474E-09,-14.40645E-06
+9.885152E+00,+88.12471E-09,-15.13413E-06
+9.895164E+00,+88.07003E-09,-15.28527E-06
+9.905198E+00,+87.73171E-09,-13.11593E-06
+9.915206E+00,+87.72629E-09,-13.15968E-06
+9.925229E+00,+89.77807E-09,-9.544030E-06
+9.935037E+00,+89.95732E-09,-9.258586E-06
+9.945045E+00,+92.00385E-09,-11.46269E-06
+9.955039E+00,+92.04968E-09,-11.66971E-06
+9.965046E+00,+93.46640E-09,-11.15811E-06
+9.975266E+00,+93.57946E-09,-11.21255E-06
+9.985021E+00,+94.55358E-09,-10.25456E-06
+9.995209E+00,+94.51223E-09,-10.31253E-06

MicroMag 2900/3900 Data File ends
