# Supplementary material for: Magnetic signatures of a creosote oil contaminated site: case study in São Paulo, Brazil
Source: Sci Rep. 2022 Dec 17;12:21853. doi: 10.1038/s41598-022-23493-2 (PMC9759522; doi:10.1038/s41598-022-23493-2)
Supplement: Supplementary file 3 — Supplementary Information 3. [file 41598_2022_23493_MOESM3_ESM.zip › moment_vs_time/SD23/2_7/nm1xxx/2_7.013]

MicroMag 2900/3900 Data File (Series 0016.002)
Moment vs. time

INSTRUMENT
Configuration                   VSM
Temperature control             None
Hardware version                0004
Software version                01/29/2013
Units of measure                Hybrid SI
Temperature in                  Celsius

SAMPLE
Mass                            N/A
Volume                          N/A
Demagnetizing factor            N/A

SETTINGS
Field range                    +300.0000E-03
Field command                   0.000000E+00
Moment range                   +20.00000E-06
Averaging time                 +13.41417E-03
Temperature (command)           N/A
Tmprtr difference correction    No
Orientation                     0.000000E+00
Vibration amplitude             1.0
Calibration factor             +4.401063E+00
Operating frequency            +83.00000E+00

MEASUREMENT
Description                    "SD34_2_7"
Field (measured)               +316.8758E-06
Temperature (measured)          N/A
Averages (completed)            N/A
Moment at conditioning field   +3.053723E-06
Measured on                     08/28/2020  09:50
Elapsed time                   +22.74803E+00

PROCESSING
Background subtraction          No
Delta-m processing              N/A
Demagnetizing factor            No
Normalization                   No
Normalization factor            N/A
Offset (field)                  No
Offset (moment)                 No
Pole saturation                 No
Slope correction                No

VIEWPORT
Left                            0.000000E+00
Right                          +10.00000E+00
Bottom                         -20.00000E-06
Top                            +20.00000E-06
Show X-axis?                    Yes
Show Y-axis?                    Yes

SCRIPT
Averaging time                 +10.00000E-03
Initial (conditioning) field   +220.0000E-03
Final (measuring) field         0.000000E+00
Pause at initial field         +10.00000E+00
Field slew rate limit          +10.00000E+03
Field slew time limit          +100.0000E-03
Slope correction                0.000000E+00
Timebase                       +10.00000E+00
Number of segments              1
Number of data                  1000

Segment   Averaging                                                            Final 
 Number      Time        Initial      Increment       Final         Pause      Index 
             (s)           (s)           (s)           (s)           (s)     
0000001,+10.00000E-03, 0.000000E+00,+10.00000E-03,+10.00000E+00,+10.00000E+00,0001000

                                         
     Time         Moment        Field    
     (s)          (Am�)          (T)     
+5.143112E-03,+2.248557E-06,+159.9576E-03
+15.15022E-03,+1.308343E-06,+89.57651E-03
+25.24547E-03,+703.0565E-09,+44.32990E-03
+35.08397E-03,+386.4340E-09,+20.73051E-03
+45.13927E-03,+229.5799E-09,+9.047874E-03
+55.18394E-03,+162.4430E-09,+4.020134E-03
+65.21982E-03,+131.7637E-09,+1.739207E-03
+75.20310E-03,+117.6564E-09,+784.6867E-06
+85.03921E-03,+111.1902E-09,+420.3337E-06
+95.07949E-03,+107.6437E-09,+217.7546E-06
+105.1007E-03,+106.8704E-09,+154.3856E-06
+115.0931E-03,+106.7421E-09,+104.8541E-06
+125.0841E-03,+106.8647E-09,+87.20937E-06
+135.0441E-03,+107.5210E-09,+68.41319E-06
+145.2316E-03,+108.0629E-09,+57.12396E-06
+155.2203E-03,+107.3796E-09,+49.71460E-06
+165.2210E-03,+105.7128E-09,+46.96358E-06
+175.2309E-03,+103.0010E-09,+41.14449E-06
+185.2286E-03,+102.2187E-09,+38.11261E-06
+195.1958E-03,+101.8407E-09,+35.33501E-06
+205.1897E-03,+101.5316E-09,+34.11607E-06
+215.1768E-03,+100.5814E-09,+32.55424E-06
+225.1601E-03,+100.1397E-09,+30.93433E-06
+235.1405E-03,+99.69203E-09,+29.17428E-06
+245.1016E-03,+99.17556E-09,+27.54976E-06
+255.0755E-03,+98.31235E-09,+26.69466E-06
+265.0624E-03,+98.62640E-09,+25.75298E-06
+275.0149E-03,+100.3107E-09,+25.95303E-06
+285.2247E-03,+101.1886E-09,+25.62490E-06
+295.1686E-03,+100.8295E-09,+24.71203E-06
+305.1458E-03,+99.84243E-09,+21.79974E-06
+315.1306E-03,+99.66293E-09,+21.88400E-06
+325.2282E-03,+100.0777E-09,+20.72022E-06
+335.2170E-03,+100.1465E-09,+20.18704E-06
+345.2048E-03,+99.45271E-09,+19.50019E-06
+355.1661E-03,+99.15186E-09,+17.31531E-06
+365.1360E-03,+99.93430E-09,+15.68244E-06
+375.1197E-03,+100.9228E-09,+16.73790E-06
+385.0931E-03,+101.2915E-09,+15.92091E-06
+395.0837E-03,+102.0338E-09,+17.51178E-06
+405.0431E-03,+103.0723E-09,+16.92739E-06
+415.0246E-03,+104.6265E-09,+12.45489E-06
+425.2384E-03,+104.5746E-09,+13.28862E-06
+435.2167E-03,+103.8655E-09,+15.10171E-06
+445.2075E-03,+103.4510E-09,+15.01050E-06
+455.2128E-03,+103.5380E-09,+15.22225E-06
+465.1959E-03,+103.4792E-09,+15.35239E-06
+475.1698E-03,+103.2653E-09,+17.27251E-06
+485.1575E-03,+103.7595E-09,+17.19735E-06
+495.1043E-03,+105.0945E-09,+14.82883E-06
+505.0868E-03,+106.2603E-09,+11.22196E-06
+515.0477E-03,+106.4747E-09,+11.16840E-06
+525.0208E-03,+105.9578E-09,+11.88893E-06
+535.2282E-03,+105.5317E-09,+11.04404E-06
+545.1702E-03,+104.9819E-09,+10.47103E-06
+555.1189E-03,+103.2811E-09,+10.17666E-06
+565.1011E-03,+101.1745E-09,+8.113920E-06
+575.0543E-03,+99.79782E-09,+5.265256E-06
+585.0330E-03,+99.97013E-09,+5.429564E-06
+595.0210E-03,+100.5462E-09,+6.891976E-06
+605.1953E-03,+100.3487E-09,+7.994672E-06
+615.1841E-03,+99.45500E-09,+6.757680E-06
+625.1162E-03,+99.06834E-09,+5.253554E-06
+635.0881E-03,+99.00633E-09,+4.848347E-06
+645.0738E-03,+98.69527E-09,+5.084411E-06
+655.0196E-03,+98.20460E-09,+3.041783E-06
+665.2113E-03,+98.38175E-09,+2.059851E-06
+675.1968E-03,+99.09951E-09,+1.412716E-06
+685.1705E-03,+99.34006E-09,+886.5167E-09
+695.1082E-03,+99.33690E-09,+1.812344E-06
+705.0992E-03,+99.52461E-09,+1.104527E-06
+715.1098E-03,+100.7467E-09,+2.027808E-06
+725.1086E-03,+101.9841E-09,+2.167998E-06
+735.1322E-03,+102.3972E-09,+2.265473E-06
+745.1358E-03,+102.4487E-09,+3.527785E-06
+755.1709E-03,+102.9137E-09,+3.488932E-06
+765.1740E-03,+103.5555E-09,+1.417952E-06
+775.1482E-03,+103.6517E-09,+2.172346E-06
+785.1325E-03,+103.3256E-09,+2.726126E-06
+795.0790E-03,+103.3389E-09,+2.582646E-06
+805.0764E-03,+103.7151E-09,+1.254902E-06
+815.0491E-03,+103.7114E-09,+1.835890E-06
+825.0937E-03,+103.0523E-09,+2.300606E-06
+835.1418E-03,+102.8850E-09,+1.509848E-06
+845.1434E-03,+103.8156E-09,+1.556196E-06
+855.1643E-03,+104.6647E-09,+1.137371E-06
+865.1918E-03,+103.9632E-09,-9.212495E-09
+875.1215E-03,+102.5008E-09,-2.387867E-06
+885.1370E-03,+101.3252E-09,-2.943449E-06
+895.1661E-03,+101.4104E-09,-2.201758E-06
+905.1557E-03,+101.3406E-09,-4.507571E-06
+915.1838E-03,+100.6629E-09,-6.247445E-06
+925.1825E-03,+100.1823E-09,-6.821824E-06
+935.2074E-03,+100.6208E-09,-4.309388E-06
+945.2194E-03,+101.2313E-09,-4.117985E-06
+955.1822E-03,+101.3823E-09,-3.817434E-06
+965.1497E-03,+101.2187E-09,-4.866629E-06
+975.1306E-03,+101.5076E-09,-4.041739E-06
+985.1047E-03,+101.9044E-09,-1.048822E-06
+995.0711E-03,+101.5008E-09,-694.7137E-09
+1.005061E+00,+100.4796E-09,-3.936797E-06
+1.015046E+00,+100.3558E-09,-5.106326E-06
+1.025052E+00,+101.6035E-09,-2.881022E-06
+1.035021E+00,+102.7330E-09,-2.118674E-06
+1.045211E+00,+102.9779E-09,-1.305456E-06
+1.055190E+00,+102.4737E-09,-2.631312E-06
+1.065125E+00,+102.3684E-09,-2.747584E-06
+1.075024E+00,+102.4791E-09,-2.824373E-06
+1.085222E+00,+101.9587E-09,-4.697228E-06
+1.095208E+00,+101.4566E-09,-5.629979E-06
+1.105236E+00,+100.9642E-09,-7.089816E-06
+1.115223E+00,+100.9839E-09,-6.480475E-06
+1.125183E+00,+100.6134E-09,-7.152015E-06
+1.135174E+00,+99.93219E-09,-7.180911E-06
+1.145126E+00,+99.78439E-09,-7.430192E-06
+1.155104E+00,+100.6130E-09,-6.883107E-06
+1.165090E+00,+101.9986E-09,-5.453311E-06
+1.175179E+00,+102.4742E-09,-4.985848E-06
+1.185145E+00,+102.0335E-09,-6.334363E-06
+1.195132E+00,+101.9272E-09,-7.063666E-06
+1.205083E+00,+102.3555E-09,-6.649362E-06
+1.215060E+00,+102.6276E-09,-6.004744E-06
+1.225048E+00,+102.8124E-09,-7.020093E-06
+1.235234E+00,+103.4278E-09,-7.242395E-06
+1.245220E+00,+104.5713E-09,-7.624656E-06
+1.255174E+00,+105.0043E-09,-8.281575E-06
+1.265162E+00,+104.5404E-09,-6.813184E-06
+1.275150E+00,+103.8335E-09,-6.493522E-06
+1.285095E+00,+103.4526E-09,-6.898871E-06
+1.295062E+00,+103.6215E-09,-7.407418E-06
+1.305050E+00,+103.1903E-09,-7.540485E-06
+1.315236E+00,+102.4143E-09,-6.295338E-06
+1.325215E+00,+102.0129E-09,-6.512719E-06
+1.335213E+00,+102.3016E-09,-5.301877E-06
+1.345167E+00,+102.5374E-09,-6.439505E-06
+1.355163E+00,+102.5069E-09,-7.190810E-06
+1.365129E+00,+102.7962E-09,-8.902017E-06
+1.375107E+00,+104.0319E-09,-9.754602E-06
+1.385094E+00,+105.2088E-09,-9.363414E-06
+1.395047E+00,+105.1049E-09,-8.776589E-06
+1.405018E+00,+103.9137E-09,-9.697667E-06
+1.415231E+00,+103.3098E-09,-10.01195E-06
+1.425151E+00,+103.5219E-09,-10.13512E-06
+1.435137E+00,+103.5377E-09,-9.340440E-06
+1.445109E+00,+102.9912E-09,-7.367678E-06
+1.455088E+00,+102.1721E-09,-8.567563E-06
+1.465073E+00,+102.1563E-09,-8.117381E-06
+1.475137E+00,+101.5117E-09,-13.14028E-06
+1.485061E+00,+100.9577E-09,-13.98577E-06
+1.495098E+00,+100.3114E-09,-14.29110E-06
+1.505118E+00,+100.4575E-09,-15.39748E-06
+1.515159E+00,+101.1627E-09,-11.55791E-06
+1.525191E+00,+101.2911E-09,-10.28552E-06
+1.535197E+00,+101.3983E-09,-10.45941E-06
+1.545228E+00,+102.0394E-09,-9.596959E-06
+1.555228E+00,+103.2720E-09,-7.953644E-06
+1.565043E+00,+103.8837E-09,-7.755376E-06
+1.575086E+00,+103.5746E-09,-8.927536E-06
+1.585148E+00,+103.1973E-09,-9.262362E-06
+1.595188E+00,+103.1380E-09,-9.184429E-06
+1.605227E+00,+103.0633E-09,-8.954688E-06
+1.615235E+00,+102.3042E-09,-10.55188E-06
+1.625183E+00,+101.6121E-09,-12.76614E-06
+1.635208E+00,+101.8260E-09,-13.27094E-06
+1.645222E+00,+102.6583E-09,-11.43777E-06
+1.655024E+00,+103.4855E-09,-9.967919E-06
+1.665032E+00,+103.5570E-09,-7.726165E-06
+1.675056E+00,+103.5759E-09,-7.128497E-06
+1.685095E+00,+103.8171E-09,-7.251435E-06
+1.695086E+00,+103.7952E-09,-7.828990E-06
+1.705110E+00,+103.0226E-09,-9.525835E-06
+1.715163E+00,+101.8613E-09,-11.52317E-06
+1.725185E+00,+101.6405E-09,-12.47177E-06
+1.735203E+00,+101.4159E-09,-12.87569E-06
+1.745235E+00,+101.0669E-09,-13.00744E-06
+1.755236E+00,+100.4573E-09,-15.23872E-06
+1.765034E+00,+100.4104E-09,-14.13952E-06
+1.775038E+00,+101.0859E-09,-11.98626E-06
+1.785081E+00,+101.5542E-09,-11.16197E-06
+1.795115E+00,+101.3747E-09,-11.93602E-06
+1.805118E+00,+101.2278E-09,-12.01203E-06
+1.815146E+00,+101.9263E-09,-9.946090E-06
+1.825176E+00,+102.4594E-09,-9.687825E-06
+1.835183E+00,+102.1240E-09,-10.80666E-06
+1.845189E+00,+101.6214E-09,-12.26192E-06
+1.855217E+00,+101.6431E-09,-12.02414E-06
+1.865214E+00,+102.0898E-09,-10.03841E-06
+1.875244E+00,+101.8584E-09,-11.22514E-06
+1.885031E+00,+100.9668E-09,-11.13227E-06
+1.895035E+00,+99.35609E-09,-11.84292E-06
+1.905060E+00,+99.13602E-09,-13.43974E-06
+1.915080E+00,+99.46130E-09,-14.50130E-06
+1.925097E+00,+99.42016E-09,-15.44312E-06
+1.935134E+00,+99.11874E-09,-16.50439E-06
+1.945143E+00,+99.45583E-09,-15.60414E-06
+1.955166E+00,+100.4427E-09,-14.70037E-06
+1.965199E+00,+100.3885E-09,-14.26420E-06
+1.975198E+00,+99.57984E-09,-14.58312E-06
+1.985228E+00,+99.40118E-09,-14.24515E-06
+1.995223E+00,+100.1057E-09,-14.98492E-06
+2.005015E+00,+100.6283E-09,-14.87386E-06
+2.015051E+00,+100.7121E-09,-13.66628E-06
+2.025042E+00,+100.7673E-09,-14.33407E-06
+2.035046E+00,+102.2229E-09,-13.72705E-06
+2.045068E+00,+103.4057E-09,-13.81946E-06
+2.055073E+00,+104.3418E-09,-14.59625E-06
+2.065105E+00,+104.0307E-09,-13.51776E-06
+2.075109E+00,+103.4674E-09,-12.05412E-06
+2.085139E+00,+103.2939E-09,-10.41536E-06
+2.095199E+00,+103.0405E-09,-10.04849E-06
+2.105016E+00,+102.2991E-09,-12.51409E-06
+2.115049E+00,+100.4578E-09,-15.32444E-06
+2.125086E+00,+99.69357E-09,-15.86054E-06
+2.135089E+00,+98.63017E-09,-13.32067E-06
+2.145105E+00,+97.73813E-09,-13.06744E-06
+2.155150E+00,+96.70731E-09,-14.19336E-06
+2.165166E+00,+96.57753E-09,-13.59335E-06
+2.175202E+00,+96.85925E-09,-13.40710E-06
+2.185210E+00,+96.74728E-09,-12.92728E-06
+2.195219E+00,+96.48695E-09,-12.03870E-06
+2.205025E+00,+96.78489E-09,-11.82558E-06
+2.215047E+00,+98.37040E-09,-12.66243E-06
+2.225058E+00,+99.26877E-09,-12.37287E-06
+2.235096E+00,+99.71099E-09,-14.11334E-06
+2.245104E+00,+99.77079E-09,-13.73740E-06
+2.255128E+00,+100.4140E-09,-12.46044E-06
+2.265162E+00,+100.7661E-09,-10.78700E-06
+2.275145E+00,+100.8449E-09,-13.92174E-06
+2.285183E+00,+100.6113E-09,-14.66403E-06
+2.295174E+00,+101.2485E-09,-14.28266E-06
+2.305184E+00,+102.0094E-09,-13.20646E-06
+2.315219E+00,+102.6363E-09,-12.99039E-06
+2.325207E+00,+102.6511E-09,-12.48296E-06
+2.335224E+00,+103.2652E-09,-12.00245E-06
+2.345026E+00,+104.2727E-09,-13.10329E-06
+2.355029E+00,+106.2438E-09,-16.58426E-06
+2.365034E+00,+106.5935E-09,-17.47991E-06
+2.375067E+00,+106.1234E-09,-16.60944E-06
+2.385090E+00,+105.8048E-09,-15.88446E-06
+2.395119E+00,+105.2231E-09,-15.99756E-06
+2.405115E+00,+104.6631E-09,-15.96500E-06
+2.415146E+00,+102.7333E-09,-15.10363E-06
+2.425178E+00,+102.1047E-09,-15.16148E-06
+2.435178E+00,+101.2586E-09,-13.96397E-06
+2.445187E+00,+101.0113E-09,-12.68829E-06
+2.455212E+00,+100.0876E-09,-16.16089E-06
+2.465206E+00,+99.90364E-09,-18.09314E-06
+2.475227E+00,+100.3459E-09,-18.58724E-06
+2.485031E+00,+100.6142E-09,-17.85710E-06
+2.495019E+00,+100.2895E-09,-18.31933E-06
+2.505049E+00,+100.0428E-09,-18.41830E-06
+2.515068E+00,+100.0732E-09,-19.93040E-06
+2.525078E+00,+100.3396E-09,-18.87732E-06
+2.535107E+00,+99.91984E-09,-17.64951E-06
+2.545112E+00,+99.30480E-09,-17.90497E-06
+2.555161E+00,+98.60535E-09,-17.53965E-06
+2.565191E+00,+98.87521E-09,-17.96806E-06
+2.575197E+00,+99.67317E-09,-17.29088E-06
+2.585228E+00,+99.63707E-09,-18.46430E-06
+2.595029E+00,+99.92198E-09,-18.49034E-06
+2.605033E+00,+100.4494E-09,-17.89828E-06
+2.615097E+00,+102.2154E-09,-13.57324E-06
+2.625154E+00,+102.6112E-09,-12.77184E-06
+2.635188E+00,+102.4045E-09,-12.50101E-06
+2.645222E+00,+102.3481E-09,-11.33063E-06
+2.655231E+00,+102.6954E-09,-11.28436E-06
+2.665238E+00,+102.5930E-09,-11.38038E-06
+2.675039E+00,+101.4002E-09,-13.90906E-06
+2.685063E+00,+100.8374E-09,-14.68357E-06
+2.695070E+00,+101.4640E-09,-13.57724E-06
+2.705112E+00,+102.6738E-09,-13.88014E-06
+2.715168E+00,+104.9149E-09,-15.45147E-06
+2.725205E+00,+105.4523E-09,-16.47320E-06
+2.735233E+00,+105.9784E-09,-14.64186E-06
+2.745246E+00,+106.4329E-09,-12.12585E-06
+2.755050E+00,+106.6205E-09,-14.21356E-06
+2.765064E+00,+106.0316E-09,-14.90931E-06
+2.775084E+00,+104.5782E-09,-13.17527E-06
+2.785069E+00,+103.9396E-09,-12.96785E-06
+2.795242E+00,+103.1405E-09,-13.47370E-06
+2.805224E+00,+102.4217E-09,-14.89300E-06
+2.815179E+00,+101.6995E-09,-14.60243E-06
+2.825098E+00,+101.9158E-09,-13.74910E-06
+2.835078E+00,+102.5767E-09,-15.58196E-06
+2.845053E+00,+102.5163E-09,-15.40080E-06
+2.855015E+00,+101.2374E-09,-15.67503E-06
+2.865240E+00,+100.1452E-09,-15.58282E-06
+2.875205E+00,+99.22778E-09,-15.52305E-06
+2.885187E+00,+98.58017E-09,-16.60735E-06
+2.895168E+00,+97.57112E-09,-16.20647E-06
+2.905127E+00,+96.94355E-09,-17.74172E-06
+2.915111E+00,+96.63710E-09,-17.64845E-06
+2.925058E+00,+96.75040E-09,-17.28287E-06
+2.935055E+00,+96.86910E-09,-16.95448E-06
+2.945056E+00,+97.10563E-09,-16.38047E-06
+2.955021E+00,+98.71910E-09,-15.47012E-06
+2.965219E+00,+100.6103E-09,-14.24063E-06
+2.975204E+00,+102.3686E-09,-13.70436E-06
+2.985187E+00,+102.6634E-09,-13.95235E-06
+2.995154E+00,+102.9911E-09,-14.22844E-06
+3.005146E+00,+103.6816E-09,-13.60319E-06
+3.015124E+00,+104.1584E-09,-12.03833E-06
+3.025111E+00,+103.4722E-09,-12.11984E-06
+3.035086E+00,+101.9648E-09,-12.88922E-06
+3.045061E+00,+101.1351E-09,-13.30897E-06
+3.055050E+00,+101.4643E-09,-14.31396E-06
+3.065036E+00,+101.7947E-09,-15.23143E-06
+3.075241E+00,+101.5451E-09,-16.51194E-06
+3.085231E+00,+101.3471E-09,-16.33493E-06
+3.095214E+00,+101.8653E-09,-14.42923E-06
+3.105238E+00,+102.4467E-09,-12.15077E-06
+3.115233E+00,+102.6393E-09,-10.17889E-06
+3.125058E+00,+102.5797E-09,-11.31546E-06
+3.135038E+00,+102.4080E-09,-11.75941E-06
+3.145226E+00,+101.9025E-09,-12.50442E-06
+3.155207E+00,+99.90057E-09,-14.49274E-06
+3.165196E+00,+98.34478E-09,-15.21644E-06
+3.175147E+00,+97.54052E-09,-15.99089E-06
+3.185127E+00,+98.30696E-09,-15.44947E-06
+3.195111E+00,+99.83090E-09,-15.67675E-06
+3.205070E+00,+100.3310E-09,-15.21475E-06
+3.215058E+00,+100.2264E-09,-17.08800E-06
+3.225041E+00,+100.1955E-09,-19.66047E-06
+3.235227E+00,+100.0873E-09,-20.00745E-06
+3.245211E+00,+99.71832E-09,-20.13880E-06
+3.255164E+00,+99.12824E-09,-19.65789E-06
+3.265124E+00,+99.26121E-09,-18.29121E-06
+3.275110E+00,+100.3167E-09,-17.65423E-06
+3.285083E+00,+101.0900E-09,-17.12508E-06
+3.295045E+00,+101.4651E-09,-17.27718E-06
+3.305027E+00,+101.4145E-09,-17.11659E-06
+3.315214E+00,+101.3301E-09,-17.70161E-06
+3.325108E+00,+100.6958E-09,-17.36756E-06
+3.335100E+00,+99.19400E-09,-16.92421E-06
+3.345081E+00,+98.04285E-09,-15.82197E-06
+3.355066E+00,+97.11179E-09,-13.97109E-06
+3.365034E+00,+96.83504E-09,-15.27698E-06
+3.375238E+00,+95.84300E-09,-15.88792E-06
+3.385214E+00,+95.21578E-09,-15.34925E-06
+3.395155E+00,+94.90076E-09,-14.04302E-06
+3.405133E+00,+95.48855E-09,-15.49476E-06
+3.415125E+00,+96.71493E-09,-14.71361E-06
+3.425069E+00,+97.06548E-09,-14.94456E-06
+3.435078E+00,+97.78948E-09,-15.09510E-06
+3.445075E+00,+98.31465E-09,-16.93139E-06
+3.455098E+00,+99.44320E-09,-18.56555E-06
+3.465130E+00,+99.51287E-09,-18.88215E-06
+3.475128E+00,+98.99024E-09,-18.16961E-06
+3.485153E+00,+98.84941E-09,-18.43672E-06
+3.495188E+00,+99.18335E-09,-21.20422E-06
+3.505188E+00,+99.14111E-09,-21.09315E-06
+3.515209E+00,+98.37644E-09,-19.47204E-06
+3.525239E+00,+98.02564E-09,-18.51111E-06
+3.535237E+00,+98.04727E-09,-16.60106E-06
+3.545040E+00,+98.31869E-09,-17.27394E-06
+3.555042E+00,+98.28108E-09,-18.18853E-06
+3.565053E+00,+98.16192E-09,-17.72204E-06
+3.575083E+00,+99.10522E-09,-17.06263E-06
+3.585096E+00,+99.89967E-09,-18.33055E-06
+3.595106E+00,+100.8706E-09,-19.48094E-06
+3.605143E+00,+100.5695E-09,-20.37217E-06
+3.615181E+00,+99.87828E-09,-18.68763E-06
+3.625211E+00,+100.1796E-09,-17.39279E-06
+3.635238E+00,+101.0358E-09,-13.39022E-06
+3.645237E+00,+101.1713E-09,-12.67871E-06
+3.655035E+00,+101.6182E-09,-12.67379E-06
+3.665040E+00,+101.9768E-09,-12.22590E-06
+3.675058E+00,+102.6556E-09,-12.61625E-06
+3.685091E+00,+102.4384E-09,-13.90246E-06
+3.695074E+00,+100.9533E-09,-17.50594E-06
+3.705100E+00,+100.4581E-09,-19.37104E-06
+3.715146E+00,+100.3163E-09,-18.40943E-06
+3.725159E+00,+100.3724E-09,-19.05656E-06
+3.735181E+00,+99.71632E-09,-21.00892E-06
+3.745207E+00,+99.51132E-09,-22.21456E-06
+3.755224E+00,+100.1746E-09,-20.23762E-06
+3.765038E+00,+100.7403E-09,-17.82326E-06
+3.775030E+00,+100.7985E-09,-20.71389E-06
+3.785026E+00,+100.3616E-09,-21.65157E-06
+3.795015E+00,+100.1027E-09,-20.77086E-06
+3.805200E+00,+100.3082E-09,-19.84629E-06
+3.815185E+00,+100.2485E-09,-19.01682E-06
+3.825179E+00,+99.96141E-09,-20.03964E-06
+3.835143E+00,+100.3564E-09,-17.98780E-06
+3.845109E+00,+101.0515E-09,-16.17022E-06
+3.855098E+00,+101.8220E-09,-14.13466E-06
+3.865053E+00,+101.4977E-09,-15.29008E-06
+3.875030E+00,+100.0760E-09,-17.59464E-06
+3.885234E+00,+99.66674E-09,-19.11078E-06
+3.895192E+00,+99.34200E-09,-18.74016E-06
+3.905177E+00,+98.80452E-09,-19.07599E-06
+3.915149E+00,+97.29282E-09,-15.72802E-06
+3.925104E+00,+96.85550E-09,-15.09668E-06
+3.935109E+00,+97.10899E-09,-17.87699E-06
+3.945098E+00,+97.31982E-09,-17.49819E-06
+3.955110E+00,+96.96425E-09,-16.52910E-06
+3.965148E+00,+96.59239E-09,-16.46988E-06
+3.975149E+00,+96.31876E-09,-14.47869E-06
+3.985207E+00,+96.03546E-09,-13.03568E-06
+3.995233E+00,+94.71936E-09,-12.19643E-06
+4.005221E+00,+93.59664E-09,-14.32483E-06
+4.015231E+00,+93.24255E-09,-14.23737E-06
+4.025205E+00,+93.78255E-09,-15.43147E-06
+4.035179E+00,+94.53899E-09,-16.30263E-06
+4.045159E+00,+94.50262E-09,-15.28473E-06
+4.055116E+00,+94.10149E-09,-12.07243E-06
+4.065105E+00,+94.20125E-09,-10.34769E-06
+4.075068E+00,+94.73766E-09,-12.20690E-06
+4.085051E+00,+95.17586E-09,-12.94899E-06
+4.095033E+00,+95.60956E-09,-14.26850E-06
+4.105217E+00,+96.42067E-09,-15.36910E-06
+4.115179E+00,+97.28657E-09,-22.16521E-06
+4.125163E+00,+97.52218E-09,-19.83942E-06
+4.135140E+00,+97.39304E-09,-17.12431E-06
+4.145110E+00,+97.67329E-09,-16.88496E-06
+4.155114E+00,+98.80822E-09,-18.10948E-06
+4.165094E+00,+99.90090E-09,-16.31370E-06
+4.175078E+00,+100.5424E-09,-15.55547E-06
+4.185056E+00,+100.9220E-09,-15.10231E-06
+4.195025E+00,+101.9668E-09,-13.38224E-06
+4.205027E+00,+102.7568E-09,-14.25917E-06
+4.215032E+00,+102.7554E-09,-15.91427E-06
+4.225028E+00,+102.1871E-09,-19.19283E-06
+4.235235E+00,+101.9951E-09,-17.35869E-06
+4.245190E+00,+102.3171E-09,-15.15584E-06
+4.255170E+00,+102.7955E-09,-14.06757E-06
+4.265161E+00,+102.6833E-09,-14.24695E-06
+4.275116E+00,+102.4503E-09,-14.26060E-06
+4.285100E+00,+102.4356E-09,-11.80344E-06
+4.295043E+00,+102.1038E-09,-11.84346E-06
+4.305018E+00,+101.2179E-09,-15.35800E-06
+4.315238E+00,+100.2218E-09,-17.85247E-06
+4.325045E+00,+100.2588E-09,-15.37960E-06
+4.335027E+00,+101.5141E-09,-15.82715E-06
+4.345016E+00,+102.4564E-09,-15.60594E-06
+4.355236E+00,+103.2223E-09,-15.20156E-06
+4.365240E+00,+103.7199E-09,-15.51607E-06
+4.375228E+00,+103.8228E-09,-15.09562E-06
+4.385227E+00,+103.0342E-09,-16.92913E-06
+4.395215E+00,+100.4576E-09,-17.33402E-06
+4.405175E+00,+99.09977E-09,-17.95956E-06
+4.415163E+00,+98.23327E-09,-16.98701E-06
+4.425151E+00,+98.49566E-09,-18.00187E-06
+4.435111E+00,+98.61770E-09,-18.98838E-06
+4.445082E+00,+98.49440E-09,-18.75907E-06
+4.455080E+00,+98.79060E-09,-19.86860E-06
+4.465057E+00,+99.22601E-09,-19.51172E-06
+4.475034E+00,+99.97519E-09,-18.88035E-06
+4.485025E+00,+100.0526E-09,-20.40124E-06
+4.495198E+00,+100.5191E-09,-21.06723E-06
+4.505188E+00,+101.2358E-09,-18.96209E-06
+4.515196E+00,+101.5676E-09,-15.49158E-06
+4.525058E+00,+100.9288E-09,-16.82914E-06
+4.535088E+00,+98.77159E-09,-17.97627E-06
+4.545087E+00,+97.80721E-09,-17.56082E-06
+4.555099E+00,+97.11663E-09,-16.58129E-06
+4.565125E+00,+96.86573E-09,-16.69547E-06
+4.575099E+00,+96.05636E-09,-15.63644E-06
+4.585123E+00,+95.85347E-09,-13.81362E-06
+4.595156E+00,+96.85110E-09,-16.15980E-06
+4.605166E+00,+97.62051E-09,-16.54324E-06
+4.615191E+00,+98.45125E-09,-19.02103E-06
+4.625154E+00,+98.82582E-09,-18.91008E-06
+4.635174E+00,+100.6649E-09,-19.23643E-06
+4.645206E+00,+101.7789E-09,-19.20259E-06
+4.655209E+00,+103.1937E-09,-19.19755E-06
+4.665216E+00,+103.4629E-09,-17.30828E-06
+4.675245E+00,+103.8343E-09,-16.71241E-06
+4.685035E+00,+104.0293E-09,-17.94932E-06
+4.695063E+00,+104.1358E-09,-15.38584E-06
+4.705072E+00,+103.8639E-09,-14.98303E-06
+4.715128E+00,+103.1917E-09,-14.92413E-06
+4.725166E+00,+103.2724E-09,-14.68698E-06
+4.735166E+00,+103.3247E-09,-15.41396E-06
+4.745179E+00,+103.1256E-09,-16.78033E-06
+4.755236E+00,+102.7954E-09,-16.89574E-06
+4.765040E+00,+102.9865E-09,-16.15139E-06
+4.775061E+00,+104.1211E-09,-17.20617E-06
+4.785099E+00,+104.2928E-09,-16.53219E-06
+4.795200E+00,+104.0114E-09,-16.90436E-06
+4.805243E+00,+103.8731E-09,-16.67733E-06
+4.815046E+00,+103.9625E-09,-15.40956E-06
+4.825058E+00,+103.6860E-09,-16.04868E-06
+4.835095E+00,+102.3041E-09,-17.87977E-06
+4.845102E+00,+101.7925E-09,-17.97006E-06
+4.855119E+00,+101.4772E-09,-19.15887E-06
+4.865151E+00,+101.6594E-09,-19.47813E-06
+4.875149E+00,+100.9916E-09,-18.78216E-06
+4.885175E+00,+100.1764E-09,-18.66766E-06
+4.895212E+00,+99.06601E-09,-18.30774E-06
+4.905218E+00,+99.20227E-09,-18.72597E-06
+4.915026E+00,+99.59962E-09,-17.03719E-06
+4.925019E+00,+99.37355E-09,-18.10948E-06
+4.935056E+00,+98.48711E-09,-16.94659E-06
+4.945112E+00,+98.54293E-09,-17.26656E-06
+4.955117E+00,+99.37622E-09,-19.37559E-06
+4.965123E+00,+99.65760E-09,-19.65755E-06
+4.975156E+00,+99.93576E-09,-18.86187E-06
+4.985176E+00,+100.1339E-09,-15.57318E-06
+4.995150E+00,+100.8900E-09,-14.95855E-06
+5.005175E+00,+100.9702E-09,-15.81805E-06
+5.015161E+00,+100.6053E-09,-16.80794E-06
+5.025212E+00,+100.5072E-09,-17.15455E-06
+5.035224E+00,+100.6459E-09,-17.55026E-06
+5.045235E+00,+100.6552E-09,-19.11824E-06
+5.055055E+00,+100.0714E-09,-19.33608E-06
+5.065079E+00,+99.76207E-09,-20.29307E-06
+5.075117E+00,+100.1434E-09,-20.73023E-06
+5.085149E+00,+100.7040E-09,-19.85187E-06
+5.095141E+00,+101.4326E-09,-17.28890E-06
+5.105185E+00,+101.5417E-09,-17.36475E-06
+5.115029E+00,+102.1467E-09,-15.54520E-06
+5.125051E+00,+102.9069E-09,-14.20773E-06
+5.135085E+00,+103.2464E-09,-13.12288E-06
+5.145085E+00,+102.6123E-09,-12.79372E-06
+5.155108E+00,+100.8181E-09,-16.52204E-06
+5.165145E+00,+100.4663E-09,-18.07360E-06
+5.175143E+00,+100.5079E-09,-18.87466E-06
+5.185164E+00,+100.4554E-09,-19.30370E-06
+5.195194E+00,+100.3433E-09,-19.29594E-06
+5.205194E+00,+100.4228E-09,-19.41736E-06
+5.215220E+00,+101.4698E-09,-15.49416E-06
+5.225018E+00,+101.7616E-09,-15.23117E-06
+5.235029E+00,+101.7433E-09,-18.90641E-06
+5.245054E+00,+102.0047E-09,-17.75785E-06
+5.255051E+00,+103.2929E-09,-17.01937E-06
+5.265058E+00,+103.9781E-09,-17.02967E-06
+5.275090E+00,+103.7221E-09,-16.69244E-06
+5.285117E+00,+103.4063E-09,-16.01641E-06
+5.295125E+00,+103.6409E-09,-17.77674E-06
+5.305173E+00,+104.2427E-09,-17.39050E-06
+5.315224E+00,+105.0001E-09,-17.04804E-06
+5.325243E+00,+105.0299E-09,-16.68097E-06
+5.335040E+00,+104.9017E-09,-16.52630E-06
+5.345037E+00,+104.9908E-09,-16.54796E-06
+5.355027E+00,+105.1104E-09,-16.46387E-06
+5.365232E+00,+104.8900E-09,-16.44954E-06
+5.375206E+00,+104.2203E-09,-16.76171E-06
+5.385194E+00,+104.1086E-09,-16.99542E-06
+5.395134E+00,+104.0378E-09,-17.36427E-06
+5.405106E+00,+103.9807E-09,-17.80186E-06
+5.415098E+00,+104.6621E-09,-17.50323E-06
+5.425042E+00,+105.5805E-09,-17.71529E-06
+5.435043E+00,+107.9689E-09,-19.35723E-06
+5.445019E+00,+108.2072E-09,-20.64449E-06
+5.455218E+00,+106.3058E-09,-19.92168E-06
+5.465196E+00,+105.3344E-09,-18.45638E-06
+5.475150E+00,+103.1546E-09,-17.34361E-06
+5.485133E+00,+102.4936E-09,-17.86626E-06
+5.495117E+00,+100.6839E-09,-19.63535E-06
+5.505123E+00,+100.2871E-09,-19.86720E-06
+5.515168E+00,+100.9522E-09,-17.76441E-06
+5.525200E+00,+101.5898E-09,-16.54092E-06
+5.535205E+00,+102.7113E-09,-15.88420E-06
+5.545239E+00,+102.7659E-09,-14.86676E-06
+5.555236E+00,+103.3546E-09,-14.51612E-06
+5.565245E+00,+104.0190E-09,-15.61604E-06
+5.575037E+00,+105.0523E-09,-17.53730E-06
+5.585053E+00,+104.9969E-09,-16.33175E-06
+5.595040E+00,+104.2833E-09,-17.04652E-06
+5.605071E+00,+104.3517E-09,-17.23043E-06
+5.615089E+00,+104.4258E-09,-17.71597E-06
+5.625101E+00,+103.9870E-09,-17.67738E-06
+5.635158E+00,+102.7555E-09,-18.66477E-06
+5.645213E+00,+102.4208E-09,-20.15042E-06
+5.655241E+00,+102.6838E-09,-19.28370E-06
+5.665243E+00,+102.6814E-09,-17.99661E-06
+5.675030E+00,+101.9589E-09,-16.72443E-06
+5.685065E+00,+101.7143E-09,-17.25569E-06
+5.695055E+00,+102.2698E-09,-18.07743E-06
+5.705056E+00,+102.7009E-09,-18.44227E-06
+5.715100E+00,+102.7955E-09,-18.23931E-06
+5.725115E+00,+102.5375E-09,-18.67516E-06
+5.735145E+00,+102.0107E-09,-20.37852E-06
+5.745185E+00,+101.9246E-09,-18.98730E-06
+5.755185E+00,+100.6348E-09,-17.98611E-06
+5.765213E+00,+99.63749E-09,-17.87959E-06
+5.775213E+00,+98.33949E-09,-18.67584E-06
+5.785237E+00,+98.27065E-09,-18.77950E-06
+5.795037E+00,+98.70411E-09,-19.82700E-06
+5.805045E+00,+98.91089E-09,-20.94681E-06
+5.815073E+00,+99.84265E-09,-21.36698E-06
+5.825097E+00,+100.8414E-09,-19.30773E-06
+5.835096E+00,+102.3530E-09,-17.78832E-06
+5.845100E+00,+102.7468E-09,-15.98408E-06
+5.855151E+00,+102.6302E-09,-16.38388E-06
+5.865180E+00,+102.6966E-09,-16.60833E-06
+5.875218E+00,+103.0551E-09,-16.70543E-06
+5.885016E+00,+102.8324E-09,-15.13350E-06
+5.895213E+00,+100.9730E-09,-17.59767E-06
+5.905243E+00,+100.3967E-09,-18.35910E-06
+5.915036E+00,+100.7928E-09,-18.16770E-06
+5.925043E+00,+101.3202E-09,-17.77471E-06
+5.935084E+00,+101.3548E-09,-17.83505E-06
+5.945103E+00,+100.7950E-09,-17.98402E-06
+5.955114E+00,+98.82841E-09,-18.00854E-06
+5.965151E+00,+98.00864E-09,-16.85042E-06
+5.975186E+00,+96.21553E-09,-17.96422E-06
+5.985216E+00,+95.65228E-09,-18.00699E-06
+5.995205E+00,+95.80173E-09,-20.01349E-06
+6.005229E+00,+96.33409E-09,-20.81681E-06
+6.015041E+00,+96.62546E-09,-20.59413E-06
+6.025050E+00,+96.23042E-09,-18.74265E-06
+6.035068E+00,+95.68863E-09,-19.03118E-06
+6.045103E+00,+96.23534E-09,-20.15783E-06
+6.055121E+00,+97.75911E-09,-19.96379E-06
+6.065135E+00,+98.42356E-09,-18.76394E-06
+6.075168E+00,+98.53924E-09,-17.80724E-06
+6.085188E+00,+98.67421E-09,-19.39525E-06
+6.095231E+00,+99.17910E-09,-17.59223E-06
+6.105246E+00,+99.19319E-09,-19.54394E-06
+6.115052E+00,+98.19792E-09,-16.78751E-06
+6.125080E+00,+97.67216E-09,-17.52494E-06
+6.135078E+00,+97.50980E-09,-19.38475E-06
+6.145091E+00,+97.69249E-09,-20.55574E-06
+6.155125E+00,+97.41069E-09,-21.25632E-06
+6.165129E+00,+97.15544E-09,-20.63971E-06
+6.175180E+00,+97.43881E-09,-18.74488E-06
+6.185218E+00,+97.75661E-09,-18.95176E-06
+6.195223E+00,+97.96591E-09,-19.18574E-06
+6.205022E+00,+97.83783E-09,-19.99483E-06
+6.215092E+00,+97.95021E-09,-21.23151E-06
+6.225098E+00,+98.24575E-09,-20.73115E-06
+6.235126E+00,+98.27560E-09,-19.95246E-06
+6.245128E+00,+97.83683E-09,-20.02201E-06
+6.255147E+00,+96.51487E-09,-18.11723E-06
+6.265183E+00,+96.52114E-09,-18.06339E-06
+6.275191E+00,+97.11373E-09,-20.02819E-06
+6.285233E+00,+96.95810E-09,-20.84476E-06
+6.295218E+00,+96.51416E-09,-18.85071E-06
+6.305233E+00,+96.55308E-09,-17.62047E-06
+6.315036E+00,+97.30839E-09,-19.28109E-06
+6.325026E+00,+97.28539E-09,-20.36379E-06
+6.335048E+00,+96.12835E-09,-20.12186E-06
+6.345083E+00,+95.93139E-09,-19.07333E-06
+6.355085E+00,+97.81586E-09,-19.98227E-06
+6.365097E+00,+99.52644E-09,-17.50008E-06
+6.375134E+00,+100.9872E-09,-16.85454E-06
+6.385154E+00,+100.8843E-09,-18.00379E-06
+6.395185E+00,+100.1865E-09,-19.83934E-06
+6.405183E+00,+100.0254E-09,-19.16562E-06
+6.415205E+00,+99.35270E-09,-21.58402E-06
+6.425239E+00,+99.03893E-09,-20.72093E-06
+6.435240E+00,+99.37620E-09,-20.89276E-06
+6.445020E+00,+100.0880E-09,-21.02746E-06
+6.455073E+00,+101.8552E-09,-20.24657E-06
+6.465100E+00,+102.1081E-09,-18.62735E-06
+6.475123E+00,+102.0835E-09,-17.45854E-06
+6.485163E+00,+101.9444E-09,-18.87177E-06
+6.495153E+00,+101.1215E-09,-20.95905E-06
+6.505186E+00,+100.2132E-09,-20.80771E-06
+6.515208E+00,+98.27355E-09,-20.82682E-06
+6.525217E+00,+97.89514E-09,-20.95914E-06
+6.535016E+00,+98.14525E-09,-21.56104E-06
+6.545017E+00,+98.04863E-09,-22.09671E-06
+6.555036E+00,+96.68883E-09,-19.06512E-06
+6.565065E+00,+95.92893E-09,-17.88303E-06
+6.575067E+00,+95.27726E-09,-18.91634E-06
+6.585092E+00,+95.09891E-09,-17.75588E-06
+6.595128E+00,+94.45558E-09,-15.15078E-06
+6.605145E+00,+94.28572E-09,-14.65459E-06
+6.615209E+00,+95.28208E-09,-16.49706E-06
+6.625229E+00,+95.83333E-09,-16.58444E-06
+6.635015E+00,+96.14877E-09,-17.41702E-06
+6.645045E+00,+95.75724E-09,-17.16966E-06
+6.655045E+00,+95.70285E-09,-16.93746E-06
+6.665060E+00,+96.31036E-09,-18.10893E-06
+6.675094E+00,+97.30174E-09,-21.35336E-06
+6.685111E+00,+97.36744E-09,-21.20616E-06
+6.695108E+00,+97.90956E-09,-21.36810E-06
+6.705144E+00,+98.80370E-09,-20.52203E-06
+6.715207E+00,+101.3180E-09,-18.15073E-06
+6.725244E+00,+102.1721E-09,-18.16638E-06
+6.735017E+00,+102.4186E-09,-18.42076E-06
+6.745236E+00,+102.6714E-09,-19.70990E-06
+6.755031E+00,+103.4173E-09,-19.41994E-06
+6.765015E+00,+103.7434E-09,-16.71049E-06
+6.775037E+00,+103.6948E-09,-16.55614E-06
+6.785069E+00,+103.8282E-09,-16.62529E-06
+6.795059E+00,+104.5925E-09,-17.91204E-06
+6.805089E+00,+105.3150E-09,-19.53839E-06
+6.815095E+00,+105.2689E-09,-19.50920E-06
+6.825129E+00,+104.8440E-09,-18.88112E-06
+6.835171E+00,+104.6128E-09,-18.39993E-06
+6.845166E+00,+104.5421E-09,-18.35524E-06
+6.855179E+00,+103.6645E-09,-19.14914E-06
+6.865210E+00,+102.2167E-09,-19.47261E-06
+6.875201E+00,+101.2968E-09,-20.29547E-06
+6.885225E+00,+101.4078E-09,-18.02150E-06
+6.895029E+00,+101.7018E-09,-17.33694E-06
+6.905029E+00,+101.5284E-09,-19.02815E-06
+6.915057E+00,+101.1122E-09,-18.94793E-06
+6.925025E+00,+101.3064E-09,-19.29528E-06
+6.935076E+00,+101.9226E-09,-18.19900E-06
+6.945128E+00,+101.8261E-09,-18.68102E-06
+6.955131E+00,+101.0892E-09,-19.92422E-06
+6.965137E+00,+100.6668E-09,-21.35350E-06
+6.975165E+00,+100.9076E-09,-21.54894E-06
+6.985188E+00,+101.1719E-09,-21.79130E-06
+6.995195E+00,+100.9939E-09,-20.65161E-06
+7.005227E+00,+100.9408E-09,-18.36791E-06
+7.015245E+00,+101.3914E-09,-18.95308E-06
+7.025063E+00,+101.6476E-09,-20.16466E-06
+7.035107E+00,+100.8584E-09,-20.62208E-06
+7.045117E+00,+99.68112E-09,-20.17888E-06
+7.055169E+00,+99.15685E-09,-22.04490E-06
+7.065196E+00,+99.28064E-09,-22.44976E-06
+7.075200E+00,+99.07733E-09,-22.35126E-06
+7.085235E+00,+98.02572E-09,-21.88108E-06
+7.095222E+00,+97.03525E-09,-21.61752E-06
+7.105245E+00,+96.56686E-09,-18.24549E-06
+7.115048E+00,+96.00085E-09,-17.46337E-06
+7.125051E+00,+94.76725E-09,-16.88519E-06
+7.135087E+00,+93.33183E-09,-16.84682E-06
+7.145080E+00,+93.01557E-09,-16.71355E-06
+7.155091E+00,+93.83846E-09,-16.52043E-06
+7.165118E+00,+94.84958E-09,-17.48400E-06
+7.175117E+00,+95.54059E-09,-18.87400E-06
+7.185145E+00,+96.20817E-09,-19.95761E-06
+7.195178E+00,+96.82530E-09,-20.14535E-06
+7.205184E+00,+96.86537E-09,-19.53939E-06
+7.215218E+00,+96.27651E-09,-19.78194E-06
+7.225238E+00,+95.63066E-09,-19.18645E-06
+7.235240E+00,+95.57571E-09,-18.09500E-06
+7.245039E+00,+95.73300E-09,-18.19914E-06
+7.255044E+00,+95.45142E-09,-17.91664E-06
+7.265048E+00,+95.51150E-09,-18.30743E-06
+7.275071E+00,+96.66856E-09,-19.49679E-06
+7.285087E+00,+98.37669E-09,-20.32130E-06
+7.295099E+00,+99.53906E-09,-20.13663E-06
+7.305140E+00,+99.55200E-09,-20.76608E-06
+7.315144E+00,+99.36211E-09,-21.27566E-06
+7.325174E+00,+99.64539E-09,-21.10806E-06
+7.335240E+00,+99.87042E-09,-22.20761E-06
+7.345047E+00,+99.41837E-09,-22.35618E-06
+7.355108E+00,+98.61871E-09,-22.79629E-06
+7.365128E+00,+98.90518E-09,-21.97074E-06
+7.375146E+00,+100.8384E-09,-19.45879E-06
+7.385176E+00,+102.1613E-09,-18.78496E-06
+7.395174E+00,+103.1313E-09,-19.25783E-06
+7.405195E+00,+103.6561E-09,-20.39017E-06
+7.415226E+00,+104.5395E-09,-20.01303E-06
+7.425215E+00,+104.6753E-09,-20.48272E-06
+7.435245E+00,+103.2693E-09,-20.36593E-06
+7.445053E+00,+101.8780E-09,-20.58131E-06
+7.455053E+00,+100.5559E-09,-21.09856E-06
+7.465079E+00,+100.0997E-09,-20.47875E-06
+7.475077E+00,+99.26770E-09,-19.52296E-06
+7.485109E+00,+98.42532E-09,-18.28998E-06
+7.495143E+00,+97.82301E-09,-17.48895E-06
+7.505144E+00,+98.20673E-09,-18.72379E-06
+7.515172E+00,+99.01744E-09,-21.42194E-06
+7.525198E+00,+99.45931E-09,-21.79822E-06
+7.535194E+00,+100.5996E-09,-19.60170E-06
+7.545224E+00,+102.3120E-09,-18.44015E-06
+7.555236E+00,+103.4895E-09,-19.15117E-06
+7.565030E+00,+103.1270E-09,-18.83718E-06
+7.575059E+00,+101.7819E-09,-19.64625E-06
+7.585076E+00,+101.1775E-09,-19.09710E-06
+7.595089E+00,+101.3210E-09,-16.02677E-06
+7.605127E+00,+101.4331E-09,-16.52370E-06
+7.615130E+00,+101.3916E-09,-18.73332E-06
+7.625176E+00,+101.7169E-09,-19.44409E-06
+7.635140E+00,+102.6739E-09,-19.98511E-06
+7.645086E+00,+103.1231E-09,-20.09480E-06
+7.655075E+00,+102.3847E-09,-20.28989E-06
+7.665029E+00,+101.6843E-09,-20.61104E-06
+7.675229E+00,+101.0057E-09,-22.06736E-06
+7.685219E+00,+100.6852E-09,-22.84066E-06
+7.695170E+00,+99.65724E-09,-21.61618E-06
+7.705148E+00,+98.62389E-09,-21.05115E-06
+7.715142E+00,+98.29834E-09,-21.47747E-06
+7.725108E+00,+98.86875E-09,-19.94992E-06
+7.735077E+00,+99.44425E-09,-20.22165E-06
+7.745058E+00,+99.10675E-09,-19.97460E-06
+7.755024E+00,+98.70958E-09,-19.40389E-06
+7.765015E+00,+98.99095E-09,-20.32216E-06
+7.775226E+00,+99.27170E-09,-18.37855E-06
+7.785021E+00,+98.60940E-09,-17.23383E-06
+7.795241E+00,+96.53844E-09,-17.79602E-06
+7.805203E+00,+95.86399E-09,-18.04387E-06
+7.815190E+00,+95.46188E-09,-16.56810E-06
+7.825176E+00,+95.11006E-09,-15.81937E-06
+7.835131E+00,+94.21469E-09,-16.19969E-06
+7.845097E+00,+94.32377E-09,-18.09531E-06
+7.855082E+00,+96.17552E-09,-19.46560E-06
+7.865043E+00,+97.30694E-09,-20.83903E-06
+7.875025E+00,+97.98207E-09,-22.07162E-06
+7.885245E+00,+97.62518E-09,-21.63449E-06
+7.895236E+00,+96.84468E-09,-21.75725E-06
+7.905221E+00,+96.52813E-09,-21.48545E-06
+7.915188E+00,+95.78388E-09,-18.71221E-06
+7.925148E+00,+95.37388E-09,-18.03111E-06
+7.935137E+00,+96.11990E-09,-18.05440E-06
+7.945142E+00,+97.17103E-09,-18.10024E-06
+7.955142E+00,+99.04883E-09,-18.68062E-06
+7.965134E+00,+99.35965E-09,-19.76203E-06
+7.975088E+00,+99.63471E-09,-20.08418E-06
+7.985077E+00,+100.0264E-09,-20.36153E-06
+7.995039E+00,+100.7113E-09,-18.95279E-06
+8.005021E+00,+100.6628E-09,-17.96662E-06
+8.015053E+00,+100.0428E-09,-18.89474E-06
+8.025084E+00,+100.1010E-09,-21.09555E-06
+8.035108E+00,+100.8253E-09,-20.65250E-06
+8.045133E+00,+101.0500E-09,-19.86912E-06
+8.055136E+00,+100.8341E-09,-19.35602E-06
+8.065143E+00,+101.0162E-09,-17.01994E-06
+8.075171E+00,+102.4608E-09,-16.54175E-06
+8.085193E+00,+103.4168E-09,-16.49428E-06
+8.095224E+00,+103.9621E-09,-17.86881E-06
+8.105226E+00,+103.7444E-09,-16.75824E-06
+8.115049E+00,+103.0954E-09,-16.04977E-06
+8.125110E+00,+102.2561E-09,-16.60627E-06
+8.135116E+00,+99.68831E-09,-17.68974E-06
+8.145135E+00,+97.93291E-09,-18.17494E-06
+8.155176E+00,+96.97931E-09,-18.34328E-06
+8.165179E+00,+97.56495E-09,-19.32361E-06
+8.175215E+00,+99.05146E-09,-20.64271E-06
+8.185244E+00,+99.14831E-09,-20.65184E-06
+8.195214E+00,+98.82874E-09,-22.57190E-06
+8.205209E+00,+99.04136E-09,-22.96661E-06
+8.215197E+00,+99.38277E-09,-21.33737E-06
+8.225164E+00,+98.93346E-09,-22.04836E-06
+8.235153E+00,+97.39433E-09,-20.66809E-06
+8.245113E+00,+97.03766E-09,-20.87743E-06
+8.255085E+00,+97.49381E-09,-22.33117E-06
+8.265074E+00,+97.79563E-09,-22.94432E-06
+8.275032E+00,+97.92345E-09,-21.75413E-06
+8.285022E+00,+98.08463E-09,-20.51725E-06
+8.295190E+00,+99.21600E-09,-20.84436E-06
+8.305161E+00,+99.86255E-09,-21.03582E-06
+8.315151E+00,+99.89644E-09,-21.20871E-06
+8.325098E+00,+99.61441E-09,-21.74097E-06
+8.335072E+00,+99.74154E-09,-22.00688E-06
+8.345059E+00,+100.0900E-09,-21.97498E-06
+8.355015E+00,+100.0923E-09,-20.28783E-06
+8.365208E+00,+99.63983E-09,-19.05424E-06
+8.375193E+00,+99.02812E-09,-19.31122E-06
+8.385167E+00,+98.88751E-09,-20.54498E-06
+8.395157E+00,+97.99681E-09,-20.26746E-06
+8.405119E+00,+97.15844E-09,-19.47447E-06
+8.415137E+00,+95.51655E-09,-17.91636E-06
+8.425158E+00,+95.33450E-09,-17.57878E-06
+8.435119E+00,+96.04013E-09,-19.21635E-06
+8.445089E+00,+96.25979E-09,-19.76275E-06
+8.455074E+00,+96.39472E-09,-17.55012E-06
+8.465028E+00,+96.83633E-09,-17.87378E-06
+8.475237E+00,+98.88929E-09,-18.75847E-06
+8.485229E+00,+99.50136E-09,-18.83085E-06
+8.495178E+00,+98.92744E-09,-19.95429E-06
+8.505171E+00,+98.19433E-09,-18.58381E-06
+8.515159E+00,+97.57991E-09,-17.86695E-06
+8.525126E+00,+97.69628E-09,-18.43555E-06
+8.535116E+00,+97.78203E-09,-19.83247E-06
+8.545078E+00,+97.89700E-09,-21.17861E-06
+8.555064E+00,+98.90336E-09,-24.47551E-06
+8.565059E+00,+99.47070E-09,-23.57243E-06
+8.575241E+00,+99.49567E-09,-23.90723E-06
+8.585219E+00,+99.34364E-09,-23.62370E-06
+8.595206E+00,+100.0067E-09,-22.18423E-06
+8.605165E+00,+100.9224E-09,-20.37732E-06
+8.615170E+00,+102.8547E-09,-18.06690E-06
+8.625185E+00,+103.0520E-09,-17.62573E-06
+8.635226E+00,+103.4072E-09,-14.45226E-06
+8.645040E+00,+103.8423E-09,-15.19684E-06
+8.655048E+00,+105.1226E-09,-17.38798E-06
+8.665048E+00,+105.0728E-09,-17.84334E-06
+8.675085E+00,+104.4604E-09,-17.35007E-06
+8.685107E+00,+104.7116E-09,-17.00526E-06
+8.695106E+00,+107.0716E-09,-19.89398E-06
+8.705146E+00,+107.8435E-09,-20.61093E-06
+8.715216E+00,+108.3090E-09,-23.14642E-06
+8.725018E+00,+107.9811E-09,-23.31969E-06
+8.735023E+00,+107.1754E-09,-19.47364E-06
+8.745028E+00,+106.6166E-09,-18.79475E-06
+8.755239E+00,+104.7222E-09,-18.05217E-06
+8.765197E+00,+104.0684E-09,-18.78156E-06
+8.775171E+00,+102.6850E-09,-18.20858E-06
+8.785162E+00,+102.4195E-09,-18.43432E-06
+8.795089E+00,+101.4759E-09,-18.49085E-06
+8.805086E+00,+101.0865E-09,-20.34159E-06
+8.815070E+00,+101.8755E-09,-19.94614E-06
+8.825029E+00,+102.8052E-09,-20.09156E-06
+8.835031E+00,+104.6095E-09,-20.13797E-06
+8.845021E+00,+104.6999E-09,-20.08850E-06
+8.855035E+00,+104.3276E-09,-20.65264E-06
+8.865058E+00,+104.4246E-09,-20.01578E-06
+8.875025E+00,+104.7734E-09,-18.83844E-06
+8.885243E+00,+104.2102E-09,-17.55444E-06
+8.895232E+00,+102.1848E-09,-18.51131E-06
+8.905195E+00,+101.5092E-09,-20.78436E-06
+8.915188E+00,+101.0973E-09,-21.87235E-06
+8.925134E+00,+100.9387E-09,-22.63793E-06
+8.935115E+00,+99.46309E-09,-23.34792E-06
+8.945110E+00,+98.71699E-09,-22.62866E-06
+8.955068E+00,+97.92215E-09,-20.96681E-06
+8.965035E+00,+97.91744E-09,-21.12657E-06
+8.975024E+00,+97.29543E-09,-19.39817E-06
+8.985234E+00,+97.10546E-09,-17.95478E-06
+8.995203E+00,+98.22553E-09,-18.25748E-06
+9.005238E+00,+99.22663E-09,-17.96342E-06
+9.015040E+00,+101.0965E-09,-18.18856E-06
+9.025075E+00,+101.6414E-09,-19.63068E-06
+9.035087E+00,+102.2738E-09,-14.37427E-06
+9.045094E+00,+102.8822E-09,-15.18994E-06
+9.055120E+00,+102.9456E-09,-15.66081E-06
+9.065121E+00,+102.1614E-09,-17.40718E-06
+9.075141E+00,+100.5016E-09,-21.59932E-06
+9.085177E+00,+100.0889E-09,-23.14659E-06
+9.095170E+00,+99.88356E-09,-22.69673E-06
+9.105189E+00,+99.36504E-09,-21.72839E-06
+9.115218E+00,+98.22291E-09,-21.23772E-06
+9.125200E+00,+97.94967E-09,-21.04079E-06
+9.135231E+00,+98.20112E-09,-21.08514E-06
+9.145235E+00,+98.23208E-09,-20.06965E-06
+9.155035E+00,+97.71170E-09,-19.49805E-06
+9.165066E+00,+97.43942E-09,-19.16176E-06
+9.175057E+00,+97.82288E-09,-20.72196E-06
+9.185084E+00,+98.19715E-09,-20.54764E-06
+9.195120E+00,+98.28130E-09,-18.99190E-06
+9.205125E+00,+98.17382E-09,-18.21553E-06
+9.215151E+00,+98.55631E-09,-18.24718E-06
+9.225176E+00,+98.91529E-09,-18.94824E-06
+9.235173E+00,+98.84153E-09,-19.58817E-06
+9.245199E+00,+98.40728E-09,-18.74025E-06
+9.255200E+00,+98.64963E-09,-19.79342E-06
+9.265203E+00,+99.59193E-09,-20.95725E-06
+9.275234E+00,+101.0166E-09,-20.21596E-06
+9.285023E+00,+101.1688E-09,-20.64317E-06
+9.295026E+00,+100.5846E-09,-21.34441E-06
+9.305056E+00,+100.4827E-09,-22.03972E-06
+9.315078E+00,+100.3663E-09,-22.14824E-06
+9.325086E+00,+99.79785E-09,-22.46103E-06
+9.335114E+00,+98.99360E-09,-19.54173E-06
+9.345109E+00,+99.21584E-09,-20.84530E-06
+9.355087E+00,+100.9371E-09,-18.58020E-06
+9.365039E+00,+101.4275E-09,-17.72785E-06
+9.375241E+00,+101.1246E-09,-20.66800E-06
+9.385229E+00,+100.7580E-09,-20.99244E-06
+9.395170E+00,+100.6186E-09,-20.61447E-06
+9.405144E+00,+100.8564E-09,-18.69642E-06
+9.415129E+00,+100.9896E-09,-19.02829E-06
+9.425068E+00,+100.9459E-09,-20.23258E-06
+9.435058E+00,+101.7018E-09,-18.27218E-06
+9.445032E+00,+102.1487E-09,-18.42164E-06
+9.455045E+00,+102.1274E-09,-19.58754E-06
+9.465075E+00,+101.6350E-09,-20.15731E-06
+9.475075E+00,+100.3570E-09,-23.08156E-06
+9.485085E+00,+100.3467E-09,-22.99030E-06
+9.495112E+00,+101.2766E-09,-19.41236E-06
+9.505107E+00,+101.6840E-09,-19.14382E-06
+9.515135E+00,+102.7054E-09,-19.13627E-06
+9.525169E+00,+102.9120E-09,-19.16894E-06
+9.535159E+00,+102.3757E-09,-19.20442E-06
+9.545186E+00,+101.4156E-09,-18.89354E-06
+9.555186E+00,+99.06430E-09,-18.12973E-06
+9.565202E+00,+98.63135E-09,-18.95491E-06
+9.575234E+00,+99.80801E-09,-20.58964E-06
+9.585023E+00,+100.2770E-09,-20.69272E-06
+9.595117E+00,+100.2741E-09,-22.74917E-06
+9.605155E+00,+99.88668E-09,-22.79080E-06
+9.615197E+00,+98.99517E-09,-22.06501E-06
+9.625232E+00,+98.67700E-09,-22.28749E-06
+9.635032E+00,+97.27742E-09,-21.18204E-06
+9.645041E+00,+96.59124E-09,-20.49857E-06
+9.655072E+00,+95.89233E-09,-20.01106E-06
+9.665081E+00,+95.98237E-09,-19.65600E-06
+9.675102E+00,+95.89448E-09,-18.90722E-06
+9.685139E+00,+95.58440E-09,-18.43414E-06
+9.695125E+00,+95.16279E-09,-19.12646E-06
+9.705167E+00,+95.48948E-09,-20.43094E-06
+9.715203E+00,+96.84820E-09,-21.69500E-06
+9.725217E+00,+96.99631E-09,-20.78121E-06
+9.735224E+00,+97.02374E-09,-19.93873E-06
+9.745244E+00,+97.26769E-09,-18.90043E-06
+9.755029E+00,+98.39906E-09,-18.95273E-06
+9.765039E+00,+98.67632E-09,-19.63331E-06
+9.775016E+00,+98.27965E-09,-21.31946E-06
+9.785236E+00,+98.18819E-09,-23.01833E-06
+9.795218E+00,+99.07601E-09,-23.04743E-06
+9.805174E+00,+99.55993E-09,-21.98267E-06
+9.815155E+00,+99.54790E-09,-22.08338E-06
+9.825136E+00,+99.30071E-09,-21.19615E-06
+9.835093E+00,+99.41326E-09,-22.24074E-06
+9.845065E+00,+99.55252E-09,-21.88540E-06
+9.855054E+00,+99.43290E-09,-21.80406E-06
+9.865017E+00,+99.31649E-09,-20.89242E-06
+9.875020E+00,+100.0079E-09,-15.54151E-06
+9.885015E+00,+100.5203E-09,-15.81116E-06
+9.895202E+00,+100.4489E-09,-17.98894E-06
+9.905182E+00,+99.88806E-09,-18.95688E-06
+9.915157E+00,+98.69783E-09,-19.03070E-06
+9.925121E+00,+98.80723E-09,-19.98262E-06
+9.935104E+00,+99.62943E-09,-21.62899E-06
+9.945065E+00,+99.70745E-09,-22.19891E-06
+9.955039E+00,+99.38048E-09,-21.39957E-06
+9.965017E+00,+99.45838E-09,-21.34149E-06
+9.975232E+00,+99.53771E-09,-22.20194E-06
+9.985015E+00,+99.10024E-09,-22.91777E-06
+9.995041E+00,+96.95030E-09,-21.85576E-06

MicroMag 2900/3900 Data File ends
