# Supplementary material for: Magnetic signatures of a creosote oil contaminated site: case study in São Paulo, Brazil
Source: Sci Rep. 2022 Dec 17;12:21853. doi: 10.1038/s41598-022-23493-2 (PMC9759522; doi:10.1038/s41598-022-23493-2)
Supplement: Supplementary file 3 — Supplementary Information 3. [file 41598_2022_23493_MOESM3_ESM.zip › moment_vs_time/SD23/2_7/nm1xxx/2_7.014]

MicroMag 2900/3900 Data File (Series 0016.002)
Moment vs. time

INSTRUMENT
Configuration                   VSM
Temperature control             None
Hardware version                0004
Software version                01/29/2013
Units of measure                Hybrid SI
Temperature in                  Celsius

SAMPLE
Mass                            N/A
Volume                          N/A
Demagnetizing factor            N/A

SETTINGS
Field range                    +300.0000E-03
Field command                   0.000000E+00
Moment range                   +20.00000E-06
Averaging time                 +8.857509E-03
Temperature (command)           N/A
Tmprtr difference correction    No
Orientation                     0.000000E+00
Vibration amplitude             1.0
Calibration factor             +4.401063E+00
Operating frequency            +83.00000E+00

MEASUREMENT
Description                    "SD34_2_7"
Field (measured)               +372.0896E-06
Temperature (measured)          N/A
Averages (completed)            N/A
Moment at conditioning field   +3.558695E-06
Measured on                     08/28/2020  09:50
Elapsed time                   +22.79263E+00

PROCESSING
Background subtraction          No
Delta-m processing              N/A
Demagnetizing factor            No
Normalization                   No
Normalization factor            N/A
Offset (field)                  No
Offset (moment)                 No
Pole saturation                 No
Slope correction                No

VIEWPORT
Left                            0.000000E+00
Right                          +10.00000E+00
Bottom                         -20.00000E-06
Top                            +20.00000E-06
Show X-axis?                    Yes
Show Y-axis?                    Yes

SCRIPT
Averaging time                 +10.00000E-03
Initial (conditioning) field   +260.0000E-03
Final (measuring) field         0.000000E+00
Pause at initial field         +10.00000E+00
Field slew rate limit          +10.00000E+03
Field slew time limit          +100.0000E-03
Slope correction                0.000000E+00
Timebase                       +10.00000E+00
Number of segments              1
Number of data                  1000

Segment   Averaging                                                            Final 
 Number      Time        Initial      Increment       Final         Pause      Index 
             (s)           (s)           (s)           (s)           (s)     
0000001,+10.00000E-03, 0.000000E+00,+10.00000E-03,+10.00000E+00,+10.00000E+00,0001000

                                         
     Time         Moment        Field    
     (s)          (Am�)          (T)     
+5.124968E-03,+2.618896E-06,+189.4148E-03
+15.17606E-03,+1.501504E-06,+105.2309E-03
+25.07228E-03,+820.8706E-09,+54.00065E-03
+35.18880E-03,+414.1205E-09,+23.38161E-03
+45.10280E-03,+253.8087E-09,+11.30759E-03
+55.23508E-03,+162.7442E-09,+4.460581E-03
+65.12159E-03,+132.7722E-09,+2.221073E-03
+75.15582E-03,+115.3077E-09,+864.0334E-06
+85.22230E-03,+111.5031E-09,+506.9533E-06
+95.03569E-03,+109.0061E-09,+243.9228E-06
+105.0538E-03,+107.4826E-09,+179.7967E-06
+115.1078E-03,+103.4985E-09,+114.3660E-06
+125.1820E-03,+101.7558E-09,+92.99110E-06
+135.1970E-03,+100.8778E-09,+72.02629E-06
+145.2237E-03,+101.0851E-09,+64.12374E-06
+155.0182E-03,+102.1977E-09,+54.41938E-06
+165.2441E-03,+103.6170E-09,+49.47296E-06
+175.0430E-03,+106.5294E-09,+41.53619E-06
+185.0276E-03,+108.3825E-09,+40.45132E-06
+195.0492E-03,+110.2846E-09,+37.69032E-06
+205.0863E-03,+110.9306E-09,+37.32986E-06
+215.0865E-03,+112.0665E-09,+34.07773E-06
+225.0991E-03,+112.5682E-09,+34.63592E-06
+235.1320E-03,+111.5473E-09,+31.21863E-06
+245.1344E-03,+109.9435E-09,+28.05763E-06
+255.1589E-03,+107.9383E-09,+28.17341E-06
+265.2272E-03,+107.6069E-09,+26.40006E-06
+275.0591E-03,+107.3523E-09,+23.36500E-06
+285.1005E-03,+106.8280E-09,+23.30006E-06
+295.1086E-03,+106.5086E-09,+23.00343E-06
+305.1189E-03,+107.1880E-09,+21.28026E-06
+315.1515E-03,+108.6081E-09,+19.88840E-06
+325.1584E-03,+109.6339E-09,+20.87225E-06
+335.1741E-03,+110.6709E-09,+22.31835E-06
+345.2353E-03,+111.5765E-09,+23.63846E-06
+355.0476E-03,+112.1529E-09,+22.61974E-06
+365.0825E-03,+112.0310E-09,+21.62593E-06
+375.1140E-03,+111.2791E-09,+18.51448E-06
+385.0327E-03,+111.2306E-09,+17.79794E-06
+395.0525E-03,+112.6942E-09,+16.91617E-06
+405.0512E-03,+113.9593E-09,+14.04888E-06
+415.0680E-03,+114.4689E-09,+13.16597E-06
+425.0991E-03,+113.6823E-09,+13.18740E-06
+435.1013E-03,+112.6346E-09,+14.45060E-06
+445.1362E-03,+111.8492E-09,+12.31344E-06
+455.1776E-03,+110.2796E-09,+10.30014E-06
+465.1825E-03,+108.5491E-09,+9.706164E-06
+475.2217E-03,+106.5925E-09,+9.556647E-06
+485.0226E-03,+105.9684E-09,+8.907453E-06
+495.2343E-03,+105.3269E-09,+9.901572E-06
+505.0399E-03,+104.4245E-09,+9.189464E-06
+515.0656E-03,+103.3768E-09,+9.058372E-06
+525.0833E-03,+103.7239E-09,+9.195586E-06
+535.1127E-03,+105.3379E-09,+9.142943E-06
+545.1326E-03,+106.1275E-09,+8.922731E-06
+555.1291E-03,+106.3187E-09,+6.153861E-06
+565.1559E-03,+106.4775E-09,+4.058104E-06
+575.1723E-03,+107.0741E-09,+3.108130E-06
+585.1006E-03,+106.9786E-09,+226.0208E-09
+595.1321E-03,+105.5928E-09,+2.808552E-06
+605.1280E-03,+104.5409E-09,+3.451939E-06
+615.1538E-03,+103.2836E-09,+3.732233E-06
+625.1510E-03,+102.8892E-09,+4.464398E-06
+635.1622E-03,+101.8009E-09,+4.689532E-06
+645.2200E-03,+101.5825E-09,+4.192515E-06
+655.2374E-03,+102.7934E-09,+3.062611E-06
+665.2366E-03,+104.0197E-09,+446.6629E-09
+675.0804E-03,+105.1808E-09,-99.16306E-09
+685.1615E-03,+105.0644E-09,-1.120949E-06
+695.2068E-03,+104.9436E-09,-855.5890E-09
+705.0213E-03,+105.0353E-09,-1.768971E-06
+715.0356E-03,+104.8130E-09,-1.656361E-06
+725.0696E-03,+103.9479E-09,-387.6973E-09
+735.0714E-03,+102.7128E-09,-259.8095E-09
+745.0958E-03,+102.4734E-09,-83.48466E-09
+755.1281E-03,+102.9739E-09,+9.183885E-09
+765.1726E-03,+103.2793E-09,+821.0278E-09
+775.2078E-03,+103.4932E-09,+62.82807E-09
+785.2432E-03,+104.1207E-09,-2.908058E-06
+795.2436E-03,+105.3720E-09,-4.036160E-06
+805.0452E-03,+105.7385E-09,-4.143820E-06
+815.0595E-03,+105.1693E-09,-4.301892E-06
+825.0761E-03,+104.5620E-09,-2.996493E-06
+835.1035E-03,+104.4702E-09,+582.6760E-09
+845.0960E-03,+104.7778E-09,+1.038723E-06
+855.0974E-03,+104.5399E-09,-1.286030E-06
+865.1291E-03,+104.0866E-09,-3.172703E-06
+875.1499E-03,+104.0253E-09,-4.881049E-06
+885.0874E-03,+104.5975E-09,-5.733462E-06
+895.1201E-03,+105.7088E-09,-6.291848E-06
+905.1306E-03,+106.2607E-09,-7.612582E-06
+915.1805E-03,+107.2053E-09,-9.446870E-06
+925.2071E-03,+107.8916E-09,-10.83464E-06
+935.2404E-03,+108.5783E-09,-11.87293E-06
+945.0811E-03,+108.1305E-09,-11.51679E-06
+955.1219E-03,+106.8571E-09,-10.16047E-06
+965.1499E-03,+106.7955E-09,-9.292088E-06
+975.2122E-03,+107.7360E-09,-11.34164E-06
+985.0334E-03,+108.0965E-09,-11.73598E-06
+995.0655E-03,+107.7432E-09,-10.75210E-06
+1.005102E+00,+107.4835E-09,-9.861261E-06
+1.015107E+00,+107.3511E-09,-9.672919E-06
+1.025133E+00,+107.1151E-09,-8.928796E-06
+1.035130E+00,+106.0137E-09,-7.793370E-06
+1.045161E+00,+105.5321E-09,-7.718526E-06
+1.055206E+00,+106.0259E-09,-13.20296E-06
+1.065235E+00,+106.2858E-09,-13.73972E-06
+1.075028E+00,+105.7215E-09,-12.24306E-06
+1.085057E+00,+104.6568E-09,-11.15181E-06
+1.095055E+00,+103.7256E-09,-9.934445E-06
+1.105100E+00,+103.7696E-09,-10.09220E-06
+1.115142E+00,+103.7821E-09,-9.131585E-06
+1.125177E+00,+103.4695E-09,-8.288814E-06
+1.135232E+00,+103.2095E-09,-8.689300E-06
+1.145041E+00,+103.3834E-09,-6.457616E-06
+1.155051E+00,+103.6738E-09,-9.106951E-06
+1.165087E+00,+103.3733E-09,-9.302274E-06
+1.175110E+00,+102.4363E-09,-9.236098E-06
+1.185116E+00,+102.2744E-09,-10.52259E-06
+1.195150E+00,+102.5403E-09,-11.42532E-06
+1.205157E+00,+102.4023E-09,-11.26236E-06
+1.215197E+00,+101.3222E-09,-10.97360E-06
+1.225016E+00,+101.2711E-09,-11.22677E-06
+1.235024E+00,+102.5450E-09,-11.55150E-06
+1.245086E+00,+103.3254E-09,-11.76293E-06
+1.255120E+00,+104.1497E-09,-10.44088E-06
+1.265152E+00,+104.2809E-09,-9.593555E-06
+1.275195E+00,+104.8527E-09,-9.460688E-06
+1.285199E+00,+105.0229E-09,-10.33173E-06
+1.295237E+00,+104.4214E-09,-9.302074E-06
+1.305059E+00,+103.8529E-09,-10.91429E-06
+1.315062E+00,+103.4381E-09,-13.52769E-06
+1.325069E+00,+103.6245E-09,-13.85061E-06
+1.335103E+00,+103.2951E-09,-12.15274E-06
+1.345129E+00,+102.8916E-09,-12.21505E-06
+1.355164E+00,+103.4127E-09,-13.14122E-06
+1.365171E+00,+104.2566E-09,-15.00318E-06
+1.375220E+00,+107.0418E-09,-19.38881E-06
+1.385017E+00,+107.1917E-09,-19.67663E-06
+1.395020E+00,+105.8714E-09,-16.26632E-06
+1.405243E+00,+105.5772E-09,-15.28376E-06
+1.415044E+00,+106.3954E-09,-15.73468E-06
+1.425088E+00,+106.8329E-09,-15.82669E-06
+1.435161E+00,+107.3039E-09,-15.40469E-06
+1.445195E+00,+107.4570E-09,-15.47004E-06
+1.455099E+00,+109.3434E-09,-16.75824E-06
+1.465133E+00,+109.9219E-09,-16.88444E-06
+1.475157E+00,+109.6838E-09,-17.61764E-06
+1.485166E+00,+109.0133E-09,-17.28545E-06
+1.495189E+00,+107.0026E-09,-15.05459E-06
+1.505191E+00,+106.3838E-09,-15.14008E-06
+1.515238E+00,+103.5473E-09,-17.27303E-06
+1.525034E+00,+102.6735E-09,-18.21327E-06
+1.535034E+00,+101.6159E-09,-18.62967E-06
+1.545069E+00,+101.9815E-09,-17.56205E-06
+1.555056E+00,+102.7811E-09,-16.31224E-06
+1.565081E+00,+102.7225E-09,-16.17076E-06
+1.575147E+00,+102.5245E-09,-15.08148E-06
+1.585186E+00,+102.8731E-09,-17.56256E-06
+1.595208E+00,+104.1007E-09,-18.34465E-06
+1.605236E+00,+104.3968E-09,-17.78509E-06
+1.615231E+00,+104.5927E-09,-15.73351E-06
+1.625238E+00,+104.8870E-09,-16.66068E-06
+1.635042E+00,+105.6395E-09,-17.68553E-06
+1.645067E+00,+105.4851E-09,-16.44814E-06
+1.655098E+00,+104.1850E-09,-15.21727E-06
+1.665100E+00,+104.0400E-09,-14.94496E-06
+1.675121E+00,+105.0059E-09,-15.89127E-06
+1.685151E+00,+105.3876E-09,-16.38931E-06
+1.695149E+00,+105.0396E-09,-15.32141E-06
+1.705161E+00,+104.7282E-09,-14.81461E-06
+1.715210E+00,+104.7876E-09,-15.14594E-06
+1.725227E+00,+104.8120E-09,-15.22004E-06
+1.735240E+00,+103.7309E-09,-15.07359E-06
+1.745038E+00,+103.1283E-09,-15.67741E-06
+1.755024E+00,+102.3875E-09,-15.03671E-06
+1.765066E+00,+103.0017E-09,-16.35839E-06
+1.775122E+00,+104.7710E-09,-18.34442E-06
+1.785125E+00,+105.0352E-09,-19.20479E-06
+1.795159E+00,+104.9323E-09,-17.83562E-06
+1.805180E+00,+105.1106E-09,-18.31996E-06
+1.815230E+00,+105.4651E-09,-19.36298E-06
+1.825032E+00,+105.3523E-09,-19.40678E-06
+1.835051E+00,+104.7495E-09,-17.47141E-06
+1.845089E+00,+104.8888E-09,-16.61565E-06
+1.855120E+00,+106.1913E-09,-17.91779E-06
+1.865126E+00,+106.5749E-09,-18.68074E-06
+1.875165E+00,+107.1989E-09,-19.29869E-06
+1.885159E+00,+107.2502E-09,-18.70122E-06
+1.895175E+00,+108.2565E-09,-18.93837E-06
+1.905208E+00,+108.5336E-09,-20.34720E-06
+1.915203E+00,+108.4461E-09,-23.02952E-06
+1.925204E+00,+108.2489E-09,-22.60924E-06
+1.935233E+00,+108.2108E-09,-20.36685E-06
+1.945234E+00,+108.3012E-09,-19.83236E-06
+1.955185E+00,+107.7609E-09,-20.07560E-06
+1.965238E+00,+107.4278E-09,-19.71474E-06
+1.975073E+00,+107.0425E-09,-19.31342E-06
+1.985105E+00,+107.3040E-09,-20.58249E-06
+1.995109E+00,+107.5237E-09,-19.37136E-06
+2.005120E+00,+106.9494E-09,-20.00256E-06
+2.015154E+00,+105.7257E-09,-20.31990E-06
+2.025163E+00,+105.7239E-09,-20.73401E-06
+2.035180E+00,+106.8709E-09,-22.02293E-06
+2.045212E+00,+107.0795E-09,-21.70169E-06
+2.055201E+00,+106.9083E-09,-20.23559E-06
+2.065220E+00,+106.9205E-09,-19.76326E-06
+2.075046E+00,+107.5585E-09,-19.32802E-06
+2.085082E+00,+107.8001E-09,-18.79006E-06
+2.095110E+00,+107.3683E-09,-19.25981E-06
+2.105114E+00,+107.2075E-09,-19.43802E-06
+2.115130E+00,+107.8631E-09,-20.50475E-06
+2.125166E+00,+108.1093E-09,-20.63132E-06
+2.135183E+00,+107.5709E-09,-20.57382E-06
+2.145217E+00,+107.1809E-09,-20.08209E-06
+2.155016E+00,+106.8186E-09,-19.61781E-06
+2.165019E+00,+106.7693E-09,-20.42753E-06
+2.175050E+00,+105.8761E-09,-18.29172E-06
+2.185040E+00,+105.3434E-09,-18.81970E-06
+2.195065E+00,+104.4628E-09,-21.44162E-06
+2.205104E+00,+104.7584E-09,-22.06639E-06
+2.215117E+00,+106.0138E-09,-19.97409E-06
+2.225128E+00,+106.1626E-09,-18.74705E-06
+2.235151E+00,+106.1601E-09,-18.18752E-06
+2.245164E+00,+106.2530E-09,-18.80816E-06
+2.255055E+00,+106.2427E-09,-19.83479E-06
+2.265094E+00,+105.7888E-09,-19.28170E-06
+2.275145E+00,+103.8496E-09,-17.71053E-06
+2.285174E+00,+103.3332E-09,-17.67477E-06
+2.295196E+00,+102.5952E-09,-18.59505E-06
+2.305235E+00,+101.9942E-09,-19.09287E-06
+2.315042E+00,+99.90517E-09,-22.00748E-06
+2.325053E+00,+99.02185E-09,-21.65205E-06
+2.335082E+00,+99.06766E-09,-22.61956E-06
+2.345121E+00,+99.83765E-09,-22.11665E-06
+2.355107E+00,+101.4186E-09,-21.51089E-06
+2.365149E+00,+102.1294E-09,-21.76904E-06
+2.375188E+00,+103.8626E-09,-22.37383E-06
+2.385181E+00,+104.3674E-09,-23.02780E-06
+2.395208E+00,+103.9946E-09,-20.02902E-06
+2.405200E+00,+103.4690E-09,-20.70051E-06
+2.415211E+00,+103.2559E-09,-19.36506E-06
+2.425238E+00,+103.8612E-09,-19.01662E-06
+2.435231E+00,+105.1827E-09,-20.69224E-06
+2.445024E+00,+105.1543E-09,-21.37081E-06
+2.455040E+00,+104.9846E-09,-19.37791E-06
+2.465049E+00,+105.2962E-09,-18.26454E-06
+2.475077E+00,+106.3677E-09,-19.21741E-06
+2.485109E+00,+106.4258E-09,-19.79018E-06
+2.495113E+00,+105.3457E-09,-19.79287E-06
+2.505147E+00,+104.8756E-09,-19.87753E-06
+2.515139E+00,+104.8422E-09,-19.64012E-06
+2.525143E+00,+104.8408E-09,-20.25973E-06
+2.535168E+00,+103.9406E-09,-20.95991E-06
+2.545192E+00,+103.5768E-09,-20.93811E-06
+2.555201E+00,+103.9248E-09,-21.74323E-06
+2.565231E+00,+104.1728E-09,-22.11222E-06
+2.575244E+00,+104.0005E-09,-19.53100E-06
+2.585241E+00,+103.7345E-09,-17.53678E-06
+2.595034E+00,+104.2518E-09,-17.33205E-06
+2.605035E+00,+104.9420E-09,-17.56296E-06
+2.615067E+00,+105.8943E-09,-18.26986E-06
+2.625060E+00,+105.7218E-09,-19.77511E-06
+2.635085E+00,+104.9910E-09,-22.62769E-06
+2.645087E+00,+105.0322E-09,-22.66837E-06
+2.655031E+00,+105.1127E-09,-20.65913E-06
+2.665239E+00,+104.7357E-09,-19.56797E-06
+2.675233E+00,+103.8280E-09,-17.27386E-06
+2.685184E+00,+103.9002E-09,-18.06750E-06
+2.695159E+00,+104.9468E-09,-19.08145E-06
+2.705149E+00,+105.2436E-09,-19.38732E-06
+2.715113E+00,+105.7192E-09,-20.49995E-06
+2.725103E+00,+106.2125E-09,-21.59040E-06
+2.735059E+00,+107.6034E-09,-22.72783E-06
+2.745040E+00,+107.9427E-09,-22.18272E-06
+2.755029E+00,+107.2765E-09,-22.11311E-06
+2.765240E+00,+106.3132E-09,-21.40929E-06
+2.775225E+00,+105.1828E-09,-19.42672E-06
+2.785208E+00,+104.6901E-09,-18.33965E-06
+2.795176E+00,+103.8678E-09,-18.54836E-06
+2.805180E+00,+103.6013E-09,-17.80867E-06
+2.815143E+00,+103.9208E-09,-19.18173E-06
+2.825100E+00,+104.0966E-09,-19.55017E-06
+2.835087E+00,+103.3639E-09,-20.33235E-06
+2.845070E+00,+102.3079E-09,-21.98716E-06
+2.855034E+00,+101.5681E-09,-23.31823E-06
+2.865245E+00,+102.1690E-09,-21.03032E-06
+2.875217E+00,+103.6082E-09,-21.59251E-06
+2.885135E+00,+104.4238E-09,-20.70025E-06
+2.895117E+00,+104.8930E-09,-22.10747E-06
+2.905076E+00,+105.0821E-09,-23.15412E-06
+2.915057E+00,+104.3698E-09,-22.91259E-06
+2.925023E+00,+103.2138E-09,-22.10687E-06
+2.935060E+00,+100.6869E-09,-21.90591E-06
+2.945112E+00,+100.2023E-09,-21.47290E-06
+2.955144E+00,+100.9573E-09,-21.29920E-06
+2.965174E+00,+101.5645E-09,-19.88388E-06
+2.975215E+00,+100.9805E-09,-23.28770E-06
+2.985214E+00,+100.5625E-09,-23.83859E-06
+2.995226E+00,+100.9739E-09,-22.01194E-06
+3.005026E+00,+101.5877E-09,-19.09753E-06
+3.015029E+00,+102.6128E-09,-16.18367E-06
+3.025060E+00,+103.1384E-09,-16.05209E-06
+3.035071E+00,+104.4427E-09,-20.67559E-06
+3.045103E+00,+105.6533E-09,-22.17748E-06
+3.055144E+00,+106.4454E-09,-21.86600E-06
+3.065169E+00,+106.2918E-09,-20.47162E-06
+3.075197E+00,+106.2102E-09,-20.32748E-06
+3.085225E+00,+106.7550E-09,-22.55588E-06
+3.095223E+00,+107.2380E-09,-23.27402E-06
+3.105234E+00,+106.7942E-09,-24.36396E-06
+3.115064E+00,+105.4663E-09,-23.35533E-06
+3.125113E+00,+104.9533E-09,-23.00824E-06
+3.135149E+00,+104.9673E-09,-21.92780E-06
+3.145163E+00,+104.9591E-09,-22.25836E-06
+3.155164E+00,+104.4625E-09,-23.05124E-06
+3.165191E+00,+104.3209E-09,-22.78570E-06
+3.175221E+00,+104.8236E-09,-23.19168E-06
+3.185240E+00,+104.9996E-09,-22.17236E-06
+3.195034E+00,+104.7557E-09,-21.25617E-06
+3.205043E+00,+104.7590E-09,-21.19126E-06
+3.215074E+00,+105.8307E-09,-23.43232E-06
+3.225107E+00,+106.8749E-09,-25.17846E-06
+3.235106E+00,+107.0884E-09,-24.86427E-06
+3.245140E+00,+106.3553E-09,-23.76034E-06
+3.255125E+00,+105.4567E-09,-22.48616E-06
+3.265142E+00,+105.4187E-09,-22.55533E-06
+3.275201E+00,+105.4947E-09,-23.21635E-06
+3.285245E+00,+105.0154E-09,-23.30950E-06
+3.295058E+00,+104.3155E-09,-21.42809E-06
+3.305110E+00,+103.9994E-09,-21.64499E-06
+3.315115E+00,+103.6514E-09,-17.91410E-06
+3.325099E+00,+103.1777E-09,-18.09709E-06
+3.335132E+00,+103.1930E-09,-19.01814E-06
+3.345149E+00,+104.0287E-09,-18.74005E-06
+3.355177E+00,+105.7304E-09,-20.64288E-06
+3.365187E+00,+106.3676E-09,-21.57996E-06
+3.375229E+00,+106.2956E-09,-21.30693E-06
+3.385029E+00,+106.0311E-09,-20.70379E-06
+3.395097E+00,+105.9982E-09,-20.27055E-06
+3.405155E+00,+105.9818E-09,-19.81310E-06
+3.415230E+00,+105.3915E-09,-20.61038E-06
+3.425039E+00,+104.8908E-09,-19.81888E-06
+3.435114E+00,+104.6634E-09,-20.28488E-06
+3.445171E+00,+104.7444E-09,-18.48001E-06
+3.455225E+00,+104.3101E-09,-16.72757E-06
+3.465086E+00,+104.0094E-09,-17.90569E-06
+3.475166E+00,+104.1822E-09,-19.59229E-06
+3.485224E+00,+104.5512E-09,-22.85402E-06
+3.495089E+00,+104.7582E-09,-23.41908E-06
+3.505153E+00,+104.3190E-09,-22.99035E-06
+3.515219E+00,+103.5587E-09,-22.85577E-06
+3.525061E+00,+103.8475E-09,-21.72298E-06
+3.535086E+00,+104.6546E-09,-21.98396E-06
+3.545150E+00,+104.5765E-09,-22.04590E-06
+3.555176E+00,+103.5717E-09,-22.59462E-06
+3.565171E+00,+102.9500E-09,-22.14749E-06
+3.575218E+00,+102.6179E-09,-21.75614E-06
+3.585037E+00,+102.6051E-09,-20.64494E-06
+3.595069E+00,+102.6783E-09,-20.80090E-06
+3.605115E+00,+103.1817E-09,-21.07092E-06
+3.615147E+00,+105.2975E-09,-25.40334E-06
+3.625157E+00,+106.2224E-09,-27.69688E-06
+3.635188E+00,+106.2800E-09,-27.62581E-06
+3.645212E+00,+105.9852E-09,-26.11608E-06
+3.655242E+00,+106.1781E-09,-25.08022E-06
+3.665237E+00,+106.5660E-09,-25.49798E-06
+3.675046E+00,+106.8599E-09,-25.40157E-06
+3.685089E+00,+106.4247E-09,-24.98520E-06
+3.695093E+00,+105.7184E-09,-24.57676E-06
+3.705109E+00,+105.6273E-09,-23.13489E-06
+3.715140E+00,+105.2802E-09,-22.52498E-06
+3.725140E+00,+104.7679E-09,-22.56100E-06
+3.735154E+00,+103.5495E-09,-22.00753E-06
+3.745179E+00,+103.4271E-09,-21.07238E-06
+3.755167E+00,+103.5134E-09,-23.15755E-06
+3.765188E+00,+103.1980E-09,-24.25395E-06
+3.775180E+00,+102.5915E-09,-24.09602E-06
+3.785146E+00,+102.8844E-09,-22.37878E-06
+3.795136E+00,+104.3487E-09,-22.70625E-06
+3.805107E+00,+104.8259E-09,-22.70557E-06
+3.815093E+00,+104.9741E-09,-22.42985E-06
+3.825091E+00,+105.0571E-09,-21.87495E-06
+3.835050E+00,+105.5008E-09,-21.56591E-06
+3.845040E+00,+105.9490E-09,-22.62909E-06
+3.855028E+00,+105.8953E-09,-22.19379E-06
+3.865214E+00,+105.9197E-09,-21.85584E-06
+3.875231E+00,+106.9746E-09,-22.78591E-06
+3.885240E+00,+107.6361E-09,-24.89445E-06
+3.895237E+00,+108.2209E-09,-27.38291E-06
+3.905037E+00,+108.0293E-09,-27.49060E-06
+3.915036E+00,+107.8326E-09,-26.32001E-06
+3.925042E+00,+107.9475E-09,-27.28529E-06
+3.935067E+00,+107.5056E-09,-24.69060E-06
+3.945056E+00,+106.8600E-09,-24.54217E-06
+3.955075E+00,+105.2392E-09,-23.55692E-06
+3.965138E+00,+104.9267E-09,-22.82459E-06
+3.975128E+00,+104.3661E-09,-21.96862E-06
+3.985150E+00,+103.7723E-09,-22.91259E-06
+3.995151E+00,+103.1641E-09,-22.75237E-06
+4.005157E+00,+103.5925E-09,-21.53054E-06
+4.015183E+00,+105.1755E-09,-22.78965E-06
+4.025180E+00,+105.6479E-09,-23.30435E-06
+4.035197E+00,+105.1775E-09,-27.19300E-06
+4.045231E+00,+104.6195E-09,-25.32563E-06
+4.055226E+00,+103.8586E-09,-22.75272E-06
+4.065035E+00,+103.3106E-09,-21.59143E-06
+4.075096E+00,+101.3554E-09,-23.02969E-06
+4.085133E+00,+100.4103E-09,-24.54289E-06
+4.095132E+00,+99.41495E-09,-25.57014E-06
+4.105125E+00,+99.32772E-09,-25.79905E-06
+4.115141E+00,+98.48757E-09,-24.80636E-06
+4.125172E+00,+98.00124E-09,-24.74339E-06
+4.135178E+00,+98.46877E-09,-23.97137E-06
+4.145205E+00,+99.24307E-09,-23.40560E-06
+4.155243E+00,+100.6314E-09,-24.43594E-06
+4.165246E+00,+100.5640E-09,-24.41586E-06
+4.175050E+00,+100.2160E-09,-24.18635E-06
+4.185040E+00,+100.5822E-09,-23.65740E-06
+4.195053E+00,+102.5375E-09,-21.32881E-06
+4.205082E+00,+102.9545E-09,-20.60271E-06
+4.215087E+00,+103.3830E-09,-20.09016E-06
+4.225099E+00,+103.7458E-09,-19.79888E-06
+4.235129E+00,+104.6647E-09,-19.87573E-06
+4.245141E+00,+104.4648E-09,-20.34894E-06
+4.255064E+00,+102.6910E-09,-20.28654E-06
+4.265096E+00,+102.1296E-09,-20.90078E-06
+4.275177E+00,+102.2981E-09,-22.09322E-06
+4.285229E+00,+102.7234E-09,-22.17473E-06
+4.295018E+00,+102.8650E-09,-24.53711E-06
+4.305052E+00,+102.5483E-09,-23.23546E-06
+4.315084E+00,+102.5079E-09,-23.62687E-06
+4.325083E+00,+102.8687E-09,-23.44202E-06
+4.335098E+00,+103.6476E-09,-23.17712E-06
+4.345159E+00,+103.6259E-09,-21.77711E-06
+4.355202E+00,+104.1384E-09,-22.35243E-06
+4.365225E+00,+104.8885E-09,-20.79818E-06
+4.375025E+00,+105.6464E-09,-20.74528E-06
+4.385019E+00,+105.5141E-09,-21.95729E-06
+4.395050E+00,+104.9752E-09,-21.58673E-06
+4.405053E+00,+105.0946E-09,-22.73381E-06
+4.415066E+00,+106.0127E-09,-23.89309E-06
+4.425145E+00,+106.1878E-09,-23.18868E-06
+4.435232E+00,+105.8939E-09,-22.93488E-06
+4.445039E+00,+105.6978E-09,-22.87537E-06
+4.455076E+00,+105.2630E-09,-22.20443E-06
+4.465087E+00,+104.8751E-09,-21.76930E-06
+4.475114E+00,+103.2406E-09,-20.38994E-06
+4.485144E+00,+102.7277E-09,-21.86923E-06
+4.495139E+00,+102.9782E-09,-20.88933E-06
+4.505161E+00,+103.2817E-09,-21.39693E-06
+4.515164E+00,+103.4704E-09,-21.66115E-06
+4.525177E+00,+103.4189E-09,-20.62586E-06
+4.535202E+00,+104.8435E-09,-21.71199E-06
+4.545218E+00,+106.0280E-09,-22.87442E-06
+4.555222E+00,+107.9419E-09,-24.75646E-06
+4.565019E+00,+108.0498E-09,-25.60212E-06
+4.575037E+00,+107.7272E-09,-27.23188E-06
+4.585050E+00,+107.5766E-09,-27.28366E-06
+4.595090E+00,+106.6972E-09,-26.22016E-06
+4.605104E+00,+105.9526E-09,-24.23241E-06
+4.615133E+00,+104.0344E-09,-21.33142E-06
+4.625130E+00,+103.8301E-09,-22.06996E-06
+4.635148E+00,+104.4559E-09,-25.18110E-06
+4.645182E+00,+104.6344E-09,-25.59174E-06
+4.655162E+00,+105.0844E-09,-27.23348E-06
+4.665170E+00,+105.5481E-09,-27.41452E-06
+4.675200E+00,+107.0176E-09,-25.22075E-06
+4.685186E+00,+107.2887E-09,-25.05129E-06
+4.695198E+00,+106.9320E-09,-24.74170E-06
+4.705231E+00,+106.7907E-09,-25.69056E-06
+4.715236E+00,+107.4307E-09,-27.23265E-06
+4.725228E+00,+107.7326E-09,-26.73901E-06
+4.735187E+00,+107.0716E-09,-25.89818E-06
+4.745172E+00,+106.2206E-09,-23.96891E-06
+4.755167E+00,+105.3928E-09,-22.98014E-06
+4.765147E+00,+105.5231E-09,-22.66591E-06
+4.775126E+00,+105.2588E-09,-22.46907E-06
+4.785111E+00,+104.4934E-09,-21.83061E-06
+4.795089E+00,+102.7025E-09,-24.24417E-06
+4.805099E+00,+102.1387E-09,-27.42528E-06
+4.815069E+00,+101.6200E-09,-28.26722E-06
+4.825038E+00,+101.2582E-09,-28.32424E-06
+4.835021E+00,+101.0158E-09,-27.14699E-06
+4.845228E+00,+101.3273E-09,-25.32572E-06
+4.855190E+00,+102.3999E-09,-20.99960E-06
+4.865172E+00,+102.5540E-09,-21.01216E-06
+4.875144E+00,+102.5471E-09,-21.29005E-06
+4.885107E+00,+103.0969E-09,-20.90922E-06
+4.895089E+00,+104.8896E-09,-22.03858E-06
+4.905043E+00,+105.6959E-09,-23.85075E-06
+4.915025E+00,+106.2403E-09,-24.20036E-06
+4.925211E+00,+106.3995E-09,-24.26674E-06
+4.935197E+00,+106.9135E-09,-23.89587E-06
+4.945219E+00,+106.9563E-09,-23.26636E-06
+4.955239E+00,+105.4692E-09,-23.13641E-06
+4.965040E+00,+104.0668E-09,-22.34010E-06
+4.975074E+00,+101.9978E-09,-22.49368E-06
+4.985068E+00,+101.7497E-09,-22.86724E-06
+4.995080E+00,+101.3131E-09,-26.37317E-06
+5.005102E+00,+100.9352E-09,-26.77203E-06
+5.015104E+00,+100.3545E-09,-26.75835E-06
+5.025136E+00,+100.2738E-09,-26.62154E-06
+5.035140E+00,+99.33564E-09,-25.74798E-06
+5.045170E+00,+98.04671E-09,-25.08556E-06
+5.055207E+00,+96.42800E-09,-26.97132E-06
+5.065227E+00,+96.68056E-09,-27.24109E-06
+5.075024E+00,+98.82312E-09,-26.00888E-06
+5.085061E+00,+99.92594E-09,-26.29429E-06
+5.095065E+00,+100.4095E-09,-24.96549E-06
+5.105068E+00,+100.3083E-09,-26.94821E-06
+5.115091E+00,+100.4322E-09,-25.72701E-06
+5.125092E+00,+100.6332E-09,-23.71639E-06
+5.135136E+00,+100.2301E-09,-24.95287E-06
+5.145163E+00,+99.94165E-09,-25.80363E-06
+5.155165E+00,+100.3245E-09,-24.11199E-06
+5.165195E+00,+100.6814E-09,-21.91309E-06
+5.175220E+00,+100.8423E-09,-21.25388E-06
+5.185224E+00,+100.6348E-09,-22.76013E-06
+5.195014E+00,+101.2975E-09,-24.31335E-06
+5.205246E+00,+102.3485E-09,-25.09000E-06
+5.215063E+00,+103.5416E-09,-24.09122E-06
+5.225091E+00,+103.9230E-09,-23.00924E-06
+5.235102E+00,+104.5660E-09,-23.36412E-06
+5.245131E+00,+105.3752E-09,-24.35317E-06
+5.255114E+00,+105.8336E-09,-24.96160E-06
+5.265129E+00,+105.2447E-09,-24.76390E-06
+5.275142E+00,+104.0099E-09,-23.56510E-06
+5.285071E+00,+103.2061E-09,-24.35758E-06
+5.295103E+00,+102.3333E-09,-25.50991E-06
+5.305122E+00,+101.1913E-09,-27.45936E-06
+5.315093E+00,+100.0227E-09,-27.32005E-06
+5.325069E+00,+99.77953E-09,-27.25033E-06
+5.335052E+00,+100.7010E-09,-29.07123E-06
+5.345022E+00,+101.6916E-09,-28.10472E-06
+5.355241E+00,+102.5650E-09,-25.68515E-06
+5.365202E+00,+103.3459E-09,-23.01244E-06
+5.375186E+00,+105.5884E-09,-23.19858E-06
+5.385164E+00,+107.3468E-09,-24.68139E-06
+5.395110E+00,+108.6342E-09,-26.98443E-06
+5.405067E+00,+108.6963E-09,-28.06332E-06
+5.415049E+00,+108.7758E-09,-27.91741E-06
+5.425237E+00,+109.1635E-09,-27.44894E-06
+5.435213E+00,+108.9461E-09,-28.34811E-06
+5.445205E+00,+107.9890E-09,-29.01132E-06
+5.455159E+00,+106.9282E-09,-28.60920E-06
+5.465156E+00,+106.8350E-09,-27.89506E-06
+5.475115E+00,+107.1294E-09,-27.55363E-06
+5.485073E+00,+107.1754E-09,-23.77270E-06
+5.495040E+00,+107.0575E-09,-24.08412E-06
+5.505202E+00,+107.2770E-09,-25.47481E-06
+5.515170E+00,+107.8087E-09,-27.17234E-06
+5.525175E+00,+107.6877E-09,-24.97954E-06
+5.535048E+00,+106.9860E-09,-21.87275E-06
+5.545068E+00,+106.2825E-09,-22.24099E-06
+5.555047E+00,+106.1552E-09,-23.33605E-06
+5.565022E+00,+105.6746E-09,-23.62667E-06
+5.575242E+00,+104.8231E-09,-23.18178E-06
+5.585132E+00,+104.0496E-09,-22.95359E-06
+5.595137E+00,+104.3934E-09,-23.50291E-06
+5.605154E+00,+105.0370E-09,-24.66608E-06
+5.615116E+00,+104.8402E-09,-24.26268E-06
+5.625087E+00,+104.1650E-09,-24.30814E-06
+5.635064E+00,+104.0132E-09,-24.16786E-06
+5.645244E+00,+104.6248E-09,-24.46864E-06
+5.655229E+00,+104.9145E-09,-23.90940E-06
+5.665188E+00,+104.4199E-09,-22.04358E-06
+5.675151E+00,+103.6555E-09,-21.46566E-06
+5.685140E+00,+103.3700E-09,-21.28987E-06
+5.695157E+00,+103.2336E-09,-19.71508E-06
+5.705162E+00,+102.5835E-09,-20.74022E-06
+5.715198E+00,+102.0343E-09,-20.72891E-06
+5.725204E+00,+102.5144E-09,-22.17848E-06
+5.735148E+00,+103.7433E-09,-23.24355E-06
+5.745151E+00,+104.4886E-09,-22.24031E-06
+5.755081E+00,+104.5628E-09,-22.98798E-06
+5.765115E+00,+104.6762E-09,-23.69780E-06
+5.775138E+00,+104.8692E-09,-24.81717E-06
+5.785146E+00,+104.4479E-09,-24.59670E-06
+5.795178E+00,+103.5573E-09,-23.31797E-06
+5.805179E+00,+102.9151E-09,-21.84669E-06
+5.815198E+00,+103.4286E-09,-23.07670E-06
+5.825224E+00,+104.6330E-09,-24.10761E-06
+5.835211E+00,+104.9094E-09,-23.70587E-06
+5.845227E+00,+104.3942E-09,-22.54218E-06
+5.855026E+00,+104.2036E-09,-23.47532E-06
+5.865022E+00,+104.6891E-09,-25.93812E-06
+5.875240E+00,+105.3486E-09,-26.72147E-06
+5.885107E+00,+105.6358E-09,-26.65584E-06
+5.895082E+00,+106.3026E-09,-25.02320E-06
+5.905071E+00,+106.9904E-09,-25.55992E-06
+5.915027E+00,+106.9127E-09,-24.85402E-06
+5.925221E+00,+105.6355E-09,-24.80527E-06
+5.935210E+00,+104.4149E-09,-26.06518E-06
+5.945168E+00,+104.1420E-09,-25.56507E-06
+5.955139E+00,+104.6831E-09,-25.36763E-06
+5.965127E+00,+105.0152E-09,-23.80489E-06
+5.975090E+00,+104.7019E-09,-20.93923E-06
+5.985099E+00,+104.6758E-09,-22.20037E-06
+5.995132E+00,+105.4585E-09,-22.82808E-06
+6.005145E+00,+106.5735E-09,-24.61267E-06
+6.015186E+00,+106.9153E-09,-24.42979E-06
+6.025215E+00,+106.9967E-09,-26.79686E-06
+6.035219E+00,+107.3665E-09,-28.21533E-06
+6.045017E+00,+107.5774E-09,-27.27433E-06
+6.055228E+00,+106.8007E-09,-27.54739E-06
+6.065242E+00,+105.0050E-09,-24.23267E-06
+6.075232E+00,+104.0914E-09,-23.15646E-06
+6.085121E+00,+104.2206E-09,-25.23520E-06
+6.095107E+00,+104.6989E-09,-25.13875E-06
+6.105099E+00,+104.4736E-09,-22.62383E-06
+6.115176E+00,+103.8164E-09,-21.61028E-06
+6.125174E+00,+103.6599E-09,-24.00670E-06
+6.135080E+00,+104.0565E-09,-24.65841E-06
+6.145111E+00,+104.0858E-09,-25.03275E-06
+6.155142E+00,+103.8586E-09,-24.95668E-06
+6.165143E+00,+104.0532E-09,-24.31589E-06
+6.175175E+00,+104.7244E-09,-24.95937E-06
+6.185158E+00,+105.0438E-09,-23.31299E-06
+6.195165E+00,+105.0137E-09,-24.23264E-06
+6.205191E+00,+105.2531E-09,-24.93036E-06
+6.215187E+00,+106.0685E-09,-26.29495E-06
+6.225195E+00,+106.4299E-09,-27.26369E-06
+6.235220E+00,+105.5793E-09,-25.69290E-06
+6.245233E+00,+104.6830E-09,-23.64038E-06
+6.255021E+00,+104.6571E-09,-23.32080E-06
+6.265049E+00,+105.3977E-09,-23.73554E-06
+6.275057E+00,+105.7902E-09,-24.37941E-06
+6.285079E+00,+105.2313E-09,-23.76426E-06
+6.295093E+00,+104.6200E-09,-22.11522E-06
+6.305107E+00,+104.5381E-09,-22.09857E-06
+6.315137E+00,+104.6149E-09,-22.50109E-06
+6.325136E+00,+104.6488E-09,-23.92159E-06
+6.335099E+00,+105.0899E-09,-25.69700E-06
+6.345104E+00,+106.5839E-09,-28.87714E-06
+6.355087E+00,+108.0707E-09,-29.57783E-06
+6.365123E+00,+108.5737E-09,-30.27060E-06
+6.375155E+00,+108.3841E-09,-29.47535E-06
+6.385105E+00,+108.7697E-09,-29.24475E-06
+6.395121E+00,+109.7135E-09,-27.60167E-06
+6.405130E+00,+110.0709E-09,-24.43219E-06
+6.415141E+00,+109.2777E-09,-25.25651E-06
+6.425140E+00,+108.6345E-09,-27.03249E-06
+6.435087E+00,+108.4009E-09,-27.19534E-06
+6.445111E+00,+108.5731E-09,-26.92438E-06
+6.455138E+00,+108.3165E-09,-26.72903E-06
+6.465163E+00,+107.9099E-09,-26.11207E-06
+6.475187E+00,+107.2759E-09,-25.49647E-06
+6.485214E+00,+106.6772E-09,-24.87863E-06
+6.495214E+00,+105.4965E-09,-25.07747E-06
+6.505240E+00,+104.1993E-09,-21.24304E-06
+6.515243E+00,+103.8398E-09,-22.17307E-06
+6.525026E+00,+104.3210E-09,-22.96137E-06
+6.535054E+00,+104.7572E-09,-26.76759E-06
+6.545064E+00,+104.3966E-09,-26.98136E-06
+6.555072E+00,+103.7871E-09,-24.92655E-06
+6.565107E+00,+103.7234E-09,-22.43986E-06
+6.575103E+00,+103.4353E-09,-22.25985E-06
+6.585080E+00,+102.5798E-09,-22.99650E-06
+6.595089E+00,+101.6689E-09,-25.09389E-06
+6.605066E+00,+101.7499E-09,-26.05388E-06
+6.615097E+00,+102.6867E-09,-24.09385E-06
+6.625101E+00,+103.2212E-09,-24.35449E-06
+6.635120E+00,+103.3586E-09,-25.03882E-06
+6.645156E+00,+103.8091E-09,-23.75067E-06
+6.655140E+00,+105.1563E-09,-24.04164E-06
+6.665155E+00,+106.2686E-09,-24.39826E-06
+6.675189E+00,+106.2662E-09,-25.43432E-06
+6.685184E+00,+105.7223E-09,-24.91125E-06
+6.695190E+00,+105.0850E-09,-23.77762E-06
+6.705223E+00,+104.7571E-09,-23.88811E-06
+6.715043E+00,+103.9887E-09,-23.16914E-06
+6.725118E+00,+102.7907E-09,-23.41341E-06
+6.735103E+00,+102.3054E-09,-22.87151E-06
+6.745152E+00,+102.9643E-09,-24.46959E-06
+6.755226E+00,+103.8083E-09,-25.72666E-06
+6.765066E+00,+103.8798E-09,-25.75828E-06
+6.775132E+00,+103.0989E-09,-25.43275E-06
+6.785192E+00,+102.1457E-09,-26.15376E-06
+6.795226E+00,+101.3186E-09,-27.24143E-06
+6.805025E+00,+100.3493E-09,-26.61066E-06
+6.815059E+00,+99.84151E-09,-28.57132E-06
+6.825116E+00,+100.8607E-09,-26.26397E-06
+6.835144E+00,+102.6948E-09,-25.11652E-06
+6.845138E+00,+104.1439E-09,-25.85615E-06
+6.855147E+00,+104.5692E-09,-26.32676E-06
+6.865181E+00,+104.8384E-09,-26.27346E-06
+6.875182E+00,+105.6796E-09,-26.74922E-06
+6.885193E+00,+106.9265E-09,-27.88322E-06
+6.895222E+00,+107.5232E-09,-28.06406E-06
+6.905210E+00,+107.6555E-09,-26.84650E-06
+6.915022E+00,+107.7209E-09,-24.67289E-06
+6.925052E+00,+107.4240E-09,-24.38968E-06
+6.935073E+00,+106.0218E-09,-24.03692E-06
+6.945105E+00,+104.0320E-09,-24.50629E-06
+6.955100E+00,+102.6709E-09,-26.35200E-06
+6.965119E+00,+102.0391E-09,-26.11599E-06
+6.975155E+00,+101.7826E-09,-27.11807E-06
+6.985087E+00,+101.0615E-09,-26.17038E-06
+6.995135E+00,+100.4365E-09,-26.72931E-06
+7.005195E+00,+100.3930E-09,-27.84974E-06
+7.015207E+00,+100.2858E-09,-26.27149E-06
+7.025246E+00,+99.69170E-09,-26.15928E-06
+7.035234E+00,+99.20126E-09,-27.46797E-06
+7.045020E+00,+99.98938E-09,-25.88574E-06
+7.055058E+00,+101.7783E-09,-25.73244E-06
+7.065080E+00,+103.2994E-09,-26.03265E-06
+7.075091E+00,+103.9742E-09,-25.82182E-06
+7.085118E+00,+104.3725E-09,-25.33078E-06
+7.095135E+00,+105.2001E-09,-24.98629E-06
+7.105144E+00,+105.8995E-09,-23.78769E-06
+7.115171E+00,+105.3746E-09,-23.53738E-06
+7.125169E+00,+104.1719E-09,-24.53485E-06
+7.135195E+00,+103.1812E-09,-26.58019E-06
+7.145221E+00,+102.6720E-09,-27.06817E-06
+7.155231E+00,+101.2167E-09,-28.60637E-06
+7.165038E+00,+99.69222E-09,-26.59350E-06
+7.175061E+00,+98.83151E-09,-26.20754E-06
+7.185227E+00,+99.66957E-09,-25.09899E-06
+7.195019E+00,+100.9734E-09,-23.13924E-06
+7.205028E+00,+101.8428E-09,-22.64763E-06
+7.215052E+00,+102.5672E-09,-21.85261E-06
+7.225037E+00,+103.2531E-09,-22.86226E-06
+7.235159E+00,+103.6696E-09,-22.34634E-06
+7.245135E+00,+103.2733E-09,-21.94059E-06
+7.255067E+00,+102.7366E-09,-21.36400E-06
+7.265043E+00,+103.1568E-09,-23.88148E-06
+7.275038E+00,+104.5450E-09,-24.63404E-06
+7.285170E+00,+105.7059E-09,-26.13613E-06
+7.295167E+00,+105.6711E-09,-28.72087E-06
+7.305172E+00,+105.1957E-09,-27.01922E-06
+7.315147E+00,+105.0886E-09,-26.78315E-06
+7.325132E+00,+105.4766E-09,-26.09259E-06
+7.335123E+00,+105.6448E-09,-24.64849E-06
+7.345082E+00,+105.5904E-09,-22.74791E-06
+7.355071E+00,+105.6653E-09,-23.75774E-06
+7.365037E+00,+105.5137E-09,-23.26192E-06
+7.375251E+00,+104.5316E-09,-23.18693E-06
+7.385240E+00,+103.3277E-09,-24.52867E-06
+7.395205E+00,+102.7100E-09,-23.95040E-06
+7.405173E+00,+103.1178E-09,-22.67782E-06
+7.415162E+00,+103.6034E-09,-23.78123E-06
+7.425157E+00,+103.5748E-09,-24.19953E-06
+7.435198E+00,+103.5152E-09,-24.33984E-06
+7.445203E+00,+104.0653E-09,-23.69477E-06
+7.455178E+00,+105.1783E-09,-25.33945E-06
+7.465169E+00,+105.4393E-09,-25.00420E-06
+7.475152E+00,+105.6657E-09,-25.54281E-06
+7.485090E+00,+106.1332E-09,-27.62804E-06
+7.495132E+00,+107.2914E-09,-30.14117E-06
+7.505151E+00,+107.6142E-09,-30.20156E-06
+7.515188E+00,+106.6072E-09,-27.20544E-06
+7.525019E+00,+105.9379E-09,-25.18490E-06
+7.535033E+00,+105.9148E-09,-23.54962E-06
+7.545068E+00,+106.0622E-09,-24.21421E-06
+7.555055E+00,+105.7688E-09,-24.32156E-06
+7.565079E+00,+105.1663E-09,-24.67521E-06
+7.575145E+00,+104.8721E-09,-25.87761E-06
+7.585159E+00,+104.9097E-09,-23.51466E-06
+7.595150E+00,+104.4032E-09,-21.81236E-06
+7.605143E+00,+103.5748E-09,-22.31378E-06
+7.615109E+00,+102.7107E-09,-23.35199E-06
+7.625071E+00,+102.3878E-09,-24.54818E-06
+7.635054E+00,+101.8660E-09,-24.28914E-06
+7.645030E+00,+101.0821E-09,-26.25713E-06
+7.655018E+00,+99.80581E-09,-27.47629E-06
+7.665204E+00,+99.49898E-09,-26.89739E-06
+7.675189E+00,+99.65294E-09,-27.27336E-06
+7.685177E+00,+99.96596E-09,-26.62857E-06
+7.695128E+00,+100.6267E-09,-26.06083E-06
+7.705102E+00,+101.7463E-09,-23.06314E-06
+7.715111E+00,+103.6355E-09,-21.57117E-06
+7.725099E+00,+104.4296E-09,-22.69604E-06
+7.735082E+00,+104.5749E-09,-22.67905E-06
+7.745074E+00,+104.2381E-09,-22.11926E-06
+7.755021E+00,+104.2748E-09,-22.48361E-06
+7.765238E+00,+104.4261E-09,-24.74674E-06
+7.775205E+00,+104.0108E-09,-25.22739E-06
+7.785136E+00,+103.6146E-09,-25.09103E-06
+7.795115E+00,+103.9002E-09,-25.22553E-06
+7.805091E+00,+104.8065E-09,-25.02074E-06
+7.815113E+00,+105.4932E-09,-24.55302E-06
+7.825138E+00,+105.3207E-09,-25.44997E-06
+7.835088E+00,+105.0238E-09,-26.28376E-06
+7.845128E+00,+104.9215E-09,-25.87821E-06
+7.855157E+00,+104.2967E-09,-24.49150E-06
+7.865159E+00,+102.8426E-09,-23.55655E-06
+7.875189E+00,+100.8806E-09,-25.72226E-06
+7.885201E+00,+99.79729E-09,-26.20111E-06
+7.895236E+00,+98.97482E-09,-26.58431E-06
+7.905039E+00,+98.37964E-09,-26.53702E-06
+7.915019E+00,+97.98688E-09,-26.02595E-06
+7.925026E+00,+98.42497E-09,-25.52362E-06
+7.935057E+00,+100.3450E-09,-24.18429E-06
+7.945079E+00,+101.6780E-09,-23.11758E-06
+7.955094E+00,+102.5884E-09,-24.10063E-06
+7.965132E+00,+102.8432E-09,-24.49708E-06
+7.975165E+00,+103.4664E-09,-25.63631E-06
+7.985193E+00,+103.6747E-09,-24.81855E-06
+7.995200E+00,+103.2646E-09,-22.69186E-06
+8.005207E+00,+102.4983E-09,-22.68892E-06
+8.015240E+00,+102.3460E-09,-23.87967E-06
+8.025017E+00,+102.6528E-09,-23.86108E-06
+8.035023E+00,+102.5529E-09,-25.89907E-06
+8.045046E+00,+101.6760E-09,-26.81242E-06
+8.055040E+00,+100.2462E-09,-25.99503E-06
+8.065076E+00,+99.48933E-09,-26.17770E-06
+8.075097E+00,+99.01093E-09,-28.48297E-06
+8.085070E+00,+99.04512E-09,-28.28336E-06
+8.095079E+00,+99.83862E-09,-28.79540E-06
+8.105052E+00,+101.4822E-09,-26.50624E-06
+8.115036E+00,+103.5382E-09,-25.62104E-06
+8.125023E+00,+104.5610E-09,-23.50974E-06
+8.135141E+00,+104.6535E-09,-24.23590E-06
+8.145119E+00,+104.6052E-09,-23.67033E-06
+8.155102E+00,+104.6203E-09,-23.42177E-06
+8.165068E+00,+104.1379E-09,-22.58269E-06
+8.175091E+00,+102.9800E-09,-23.23388E-06
+8.185098E+00,+102.7165E-09,-23.28493E-06
+8.195127E+00,+103.8498E-09,-24.92220E-06
+8.205159E+00,+104.7792E-09,-26.02310E-06
+8.215183E+00,+105.0282E-09,-26.86143E-06
+8.225221E+00,+104.9161E-09,-27.08085E-06
+8.235017E+00,+105.1759E-09,-26.52037E-06
+8.245037E+00,+105.5403E-09,-26.10598E-06
+8.255045E+00,+105.2018E-09,-24.81809E-06
+8.265078E+00,+104.2240E-09,-23.76526E-06
+8.275101E+00,+102.9052E-09,-23.06840E-06
+8.285127E+00,+102.4602E-09,-24.12895E-06
+8.295125E+00,+102.5341E-09,-25.06205E-06
+8.305138E+00,+102.3790E-09,-25.28326E-06
+8.315170E+00,+102.4546E-09,-24.00493E-06
+8.325167E+00,+103.1939E-09,-22.63278E-06
+8.335187E+00,+104.1849E-09,-22.42433E-06
+8.345212E+00,+104.2828E-09,-22.54675E-06
+8.355200E+00,+103.5272E-09,-22.10950E-06
+8.365212E+00,+103.1617E-09,-22.11499E-06
+8.375230E+00,+103.1054E-09,-23.04915E-06
+8.385205E+00,+102.8464E-09,-23.70303E-06
+8.395233E+00,+101.7080E-09,-24.96749E-06
+8.405243E+00,+100.8641E-09,-26.64262E-06
+8.415024E+00,+100.9183E-09,-26.26743E-06
+8.425050E+00,+101.3502E-09,-26.17742E-06
+8.435210E+00,+101.5257E-09,-25.33182E-06
+8.445234E+00,+101.6139E-09,-22.99419E-06
+8.455043E+00,+101.9048E-09,-23.59326E-06
+8.465076E+00,+102.2076E-09,-24.58260E-06
+8.475107E+00,+101.9711E-09,-24.94632E-06
+8.485135E+00,+101.3561E-09,-25.12977E-06
+8.495131E+00,+101.1096E-09,-26.13327E-06
+8.505162E+00,+101.6985E-09,-27.58450E-06
+8.515163E+00,+101.6745E-09,-28.08363E-06
+8.525185E+00,+100.1511E-09,-27.22203E-06
+8.535213E+00,+98.38350E-09,-26.78413E-06
+8.545209E+00,+97.09233E-09,-24.79958E-06
+8.555210E+00,+96.50516E-09,-25.47810E-06
+8.565245E+00,+96.02567E-09,-24.50183E-06
+8.575019E+00,+96.05515E-09,-25.00182E-06
+8.585037E+00,+97.49271E-09,-27.01307E-06
+8.595071E+00,+99.56303E-09,-26.45571E-06
+8.605057E+00,+101.3452E-09,-23.35934E-06
+8.615076E+00,+101.6677E-09,-23.47149E-06
+8.625084E+00,+101.9167E-09,-24.94869E-06
+8.635071E+00,+102.7123E-09,-23.76280E-06
+8.645086E+00,+103.5123E-09,-23.19595E-06
+8.655088E+00,+103.3826E-09,-23.37779E-06
+8.665109E+00,+102.4872E-09,-23.89919E-06
+8.675138E+00,+102.1681E-09,-23.89959E-06
+8.685061E+00,+102.7472E-09,-24.66225E-06
+8.695054E+00,+103.6492E-09,-24.81612E-06
+8.705072E+00,+104.3077E-09,-26.04078E-06
+8.715097E+00,+104.9071E-09,-27.42188E-06
+8.725087E+00,+105.9276E-09,-27.31817E-06
+8.735037E+00,+106.3949E-09,-27.82597E-06
+8.745017E+00,+105.8339E-09,-27.10213E-06
+8.755243E+00,+104.8082E-09,-27.64080E-06
+8.765220E+00,+104.1179E-09,-24.80693E-06
+8.775194E+00,+103.7162E-09,-23.73162E-06
+8.785176E+00,+103.1968E-09,-24.26165E-06
+8.795174E+00,+102.9405E-09,-24.34276E-06
+8.805243E+00,+103.5011E-09,-25.05693E-06
+8.815063E+00,+104.4685E-09,-26.08329E-06
+8.825074E+00,+105.6901E-09,-26.51396E-06
+8.835113E+00,+105.4573E-09,-26.19928E-06
+8.845116E+00,+104.7419E-09,-24.74184E-06
+8.855124E+00,+104.6393E-09,-25.39911E-06
+8.865158E+00,+105.6296E-09,-27.32681E-06
+8.875167E+00,+106.1607E-09,-27.53566E-06
+8.885185E+00,+106.8827E-09,-29.17826E-06
+8.895223E+00,+107.4885E-09,-30.05236E-06
+8.905235E+00,+108.6925E-09,-30.79883E-06
+8.915057E+00,+108.8590E-09,-32.97444E-06
+8.925078E+00,+107.7831E-09,-32.72959E-06
+8.935110E+00,+106.7598E-09,-30.11198E-06
+8.945145E+00,+105.8728E-09,-29.23625E-06
+8.955164E+00,+105.2765E-09,-28.82661E-06
+8.965021E+00,+103.6881E-09,-26.42006E-06
+8.975106E+00,+102.3692E-09,-27.13429E-06
+8.985145E+00,+101.6972E-09,-27.76271E-06
+8.995212E+00,+101.8167E-09,-28.26173E-06
+9.005054E+00,+101.7485E-09,-27.55140E-06
+9.015100E+00,+101.3444E-09,-28.66396E-06
+9.025180E+00,+101.2409E-09,-28.40701E-06
+9.035204E+00,+101.5888E-09,-26.37594E-06
+9.045022E+00,+102.3884E-09,-24.92446E-06
+9.055095E+00,+102.9106E-09,-24.47113E-06
+9.065155E+00,+103.8400E-09,-24.60197E-06
+9.075206E+00,+105.1653E-09,-24.72631E-06
+9.085042E+00,+106.3470E-09,-24.41840E-06
+9.095094E+00,+106.7013E-09,-22.86982E-06
+9.105162E+00,+106.7669E-09,-22.34551E-06
+9.115026E+00,+107.3706E-09,-24.97556E-06
+9.125094E+00,+108.6427E-09,-29.43632E-06
+9.135173E+00,+109.0230E-09,-30.06687E-06
+9.145214E+00,+108.3149E-09,-28.81222E-06
+9.155027E+00,+107.0141E-09,-29.62873E-06
+9.165097E+00,+105.6634E-09,-28.20854E-06
+9.175134E+00,+104.4509E-09,-26.36559E-06
+9.185192E+00,+102.2882E-09,-28.80281E-06
+9.195036E+00,+101.0886E-09,-30.48025E-06
+9.205074E+00,+101.2512E-09,-28.51925E-06
+9.215141E+00,+102.2167E-09,-25.69574E-06
+9.225221E+00,+102.7161E-09,-26.16895E-06
+9.235245E+00,+102.5799E-09,-27.08762E-06
+9.245079E+00,+102.5966E-09,-23.17269E-06
+9.255163E+00,+102.8138E-09,-23.76154E-06
+9.265042E+00,+102.8598E-09,-23.78623E-06
+9.275117E+00,+102.4482E-09,-24.50289E-06
+9.285166E+00,+102.1933E-09,-26.68165E-06
+9.295025E+00,+103.0073E-09,-25.77536E-06
+9.305120E+00,+104.5443E-09,-27.85710E-06
+9.315159E+00,+104.8323E-09,-28.65000E-06
+9.325243E+00,+104.0662E-09,-28.25235E-06
+9.335092E+00,+103.6111E-09,-27.16619E-06
+9.345138E+00,+103.3678E-09,-28.13424E-06
+9.355213E+00,+102.9331E-09,-27.66558E-06
+9.365021E+00,+101.6290E-09,-28.48212E-06
+9.375072E+00,+100.8323E-09,-31.30595E-06
+9.385149E+00,+100.5800E-09,-30.33866E-06
+9.395205E+00,+100.4457E-09,-30.06340E-06
+9.405024E+00,+99.59010E-09,-29.88456E-06
+9.415102E+00,+98.63857E-09,-29.02914E-06
+9.425137E+00,+98.49805E-09,-27.99217E-06
+9.435208E+00,+99.07395E-09,-28.26943E-06
+9.445020E+00,+99.17493E-09,-30.49653E-06
+9.455075E+00,+99.03979E-09,-30.73586E-06
+9.465170E+00,+99.53082E-09,-28.83886E-06
+9.475245E+00,+100.8055E-09,-26.93407E-06
+9.485053E+00,+101.7916E-09,-25.35216E-06
+9.495135E+00,+101.9071E-09,-25.95821E-06
+9.505195E+00,+101.4790E-09,-27.09798E-06
+9.515021E+00,+101.4399E-09,-25.13048E-06
+9.525095E+00,+101.6955E-09,-24.59501E-06
+9.535076E+00,+101.5063E-09,-22.34070E-06
+9.545122E+00,+100.7268E-09,-26.26525E-06
+9.555138E+00,+100.4602E-09,-27.70855E-06
+9.565167E+00,+101.3495E-09,-28.26602E-06
+9.575243E+00,+102.4755E-09,-27.27582E-06
+9.585051E+00,+103.2358E-09,-25.56510E-06
+9.595106E+00,+104.2591E-09,-23.27145E-06
+9.605173E+00,+105.4629E-09,-24.99527E-06
+9.615212E+00,+106.5169E-09,-27.96144E-06
+9.625032E+00,+106.2361E-09,-28.80596E-06
+9.635103E+00,+105.1256E-09,-26.59035E-06
+9.645162E+00,+104.4982E-09,-24.82038E-06
+9.655234E+00,+104.0229E-09,-23.54142E-06
+9.665045E+00,+103.7406E-09,-25.75945E-06
+9.675115E+00,+102.9548E-09,-27.31691E-06
+9.685196E+00,+102.8673E-09,-27.86817E-06
+9.695014E+00,+103.2634E-09,-27.20347E-06
+9.705023E+00,+103.2285E-09,-24.84055E-06
+9.715050E+00,+102.0342E-09,-25.10439E-06
+9.725047E+00,+101.1452E-09,-27.22312E-06
+9.735064E+00,+100.7628E-09,-28.70605E-06
+9.745100E+00,+101.0208E-09,-29.08184E-06
+9.755076E+00,+101.0138E-09,-28.89099E-06
+9.765109E+00,+100.6477E-09,-28.91948E-06
+9.775116E+00,+100.8788E-09,-29.73421E-06
+9.785040E+00,+101.8729E-09,-27.54181E-06
+9.795077E+00,+103.2746E-09,-24.70991E-06
+9.805109E+00,+104.0039E-09,-23.94817E-06
+9.815151E+00,+104.7926E-09,-23.91821E-06
+9.825194E+00,+105.5031E-09,-24.62131E-06
+9.835136E+00,+105.4319E-09,-24.85709E-06
+9.845153E+00,+103.8542E-09,-25.11226E-06
+9.855206E+00,+101.5011E-09,-24.79752E-06
+9.865240E+00,+100.2776E-09,-25.54882E-06
+9.875045E+00,+99.55177E-09,-26.45814E-06
+9.885015E+00,+98.89461E-09,-27.85790E-06
+9.895029E+00,+98.05252E-09,-27.20530E-06
+9.905060E+00,+98.36079E-09,-27.21723E-06
+9.915057E+00,+99.58923E-09,-26.94592E-06
+9.925065E+00,+100.6569E-09,-24.98972E-06
+9.935097E+00,+101.1987E-09,-26.44973E-06
+9.945116E+00,+101.3505E-09,-26.90383E-06
+9.955127E+00,+102.2293E-09,-26.44347E-06
+9.965158E+00,+103.0956E-09,-26.78049E-06
+9.975194E+00,+103.3633E-09,-25.39227E-06
+9.985244E+00,+103.2863E-09,-24.15777E-06
+9.995016E+00,+103.7943E-09,-25.08625E-06

MicroMag 2900/3900 Data File ends
