# Supplementary material for: Magnetic signatures of a creosote oil contaminated site: case study in São Paulo, Brazil
Source: Sci Rep. 2022 Dec 17;12:21853. doi: 10.1038/s41598-022-23493-2 (PMC9759522; doi:10.1038/s41598-022-23493-2)
Supplement: Supplementary file 3 — Supplementary Information 3. [file 41598_2022_23493_MOESM3_ESM.zip › moment_vs_time/SD23/2_7/nm1xxx/2_7.015]

MicroMag 2900/3900 Data File (Series 0016.002)
Moment vs. time

INSTRUMENT
Configuration                   VSM
Temperature control             None
Hardware version                0004
Software version                01/29/2013
Units of measure                Hybrid SI
Temperature in                  Celsius

SAMPLE
Mass                            N/A
Volume                          N/A
Demagnetizing factor            N/A

SETTINGS
Field range                    +300.0000E-03
Field command                   0.000000E+00
Moment range                   +20.00000E-06
Averaging time                 +1.529476E-03
Temperature (command)           N/A
Tmprtr difference correction    No
Orientation                     0.000000E+00
Vibration amplitude             1.0
Calibration factor             +4.401063E+00
Operating frequency            +83.00000E+00

MEASUREMENT
Description                    "SD34_2_7"
Field (measured)               +423.8229E-06
Temperature (measured)          N/A
Averages (completed)            N/A
Moment at conditioning field   +4.063060E-06
Measured on                     08/28/2020  09:51
Elapsed time                   +22.82068E+00

PROCESSING
Background subtraction          No
Delta-m processing              N/A
Demagnetizing factor            No
Normalization                   No
Normalization factor            N/A
Offset (field)                  No
Offset (moment)                 No
Pole saturation                 No
Slope correction                No

VIEWPORT
Left                            0.000000E+00
Right                          +10.00000E+00
Bottom                         -20.00000E-06
Top                            +20.00000E-06
Show X-axis?                    Yes
Show Y-axis?                    Yes

SCRIPT
Averaging time                 +10.00000E-03
Initial (conditioning) field   +300.0000E-03
Final (measuring) field         0.000000E+00
Pause at initial field         +10.00000E+00
Field slew rate limit          +10.00000E+03
Field slew time limit          +100.0000E-03
Slope correction                0.000000E+00
Timebase                       +10.00000E+00
Number of segments              1
Number of data                  1000

Segment   Averaging                                                            Final 
 Number      Time        Initial      Increment       Final         Pause      Index 
             (s)           (s)           (s)           (s)           (s)     
0000001,+10.00000E-03, 0.000000E+00,+10.00000E-03,+10.00000E+00,+10.00000E+00,0001000

                                         
     Time         Moment        Field    
     (s)          (Am�)          (T)     
+5.141279E-03,+2.981571E-06,+218.1699E-03
+15.22664E-03,+1.699437E-06,+120.8503E-03
+25.20497E-03,+917.8756E-09,+61.51490E-03
+35.11347E-03,+473.1170E-09,+27.63074E-03
+45.21753E-03,+275.6227E-09,+12.39029E-03
+55.16287E-03,+187.7380E-09,+5.472254E-03
+65.06276E-03,+149.2796E-09,+2.424121E-03
+75.13731E-03,+131.0632E-09,+1.042306E-03
+85.01795E-03,+124.4575E-09,+570.5249E-06
+95.06208E-03,+120.3099E-09,+279.3063E-06
+105.0523E-03,+118.4223E-09,+199.6915E-06
+115.0294E-03,+114.5653E-09,+129.4002E-06
+125.2441E-03,+112.0813E-09,+103.1010E-06
+135.1880E-03,+110.4442E-09,+78.50405E-06
+145.1656E-03,+110.5020E-09,+65.18699E-06
+155.1560E-03,+111.4228E-09,+54.89640E-06
+165.1142E-03,+112.5974E-09,+49.54282E-06
+175.1059E-03,+115.3076E-09,+41.56703E-06
+185.0549E-03,+116.8023E-09,+36.93513E-06
+195.0290E-03,+117.7850E-09,+32.56002E-06
+205.0398E-03,+117.4056E-09,+32.24087E-06
+215.0439E-03,+116.4749E-09,+32.66587E-06
+225.0309E-03,+115.9358E-09,+31.81713E-06
+235.0277E-03,+114.5218E-09,+31.12873E-06
+245.0328E-03,+113.3276E-09,+30.63921E-06
+255.0407E-03,+111.4224E-09,+26.01045E-06
+265.0718E-03,+110.9844E-09,+24.97579E-06
+275.1335E-03,+110.4877E-09,+21.47249E-06
+285.1540E-03,+109.5572E-09,+20.08639E-06
+295.1470E-03,+107.9398E-09,+21.09913E-06
+305.1625E-03,+107.2345E-09,+20.68794E-06
+315.1914E-03,+106.9739E-09,+16.85692E-06
+325.2161E-03,+106.5269E-09,+17.04143E-06
+335.2183E-03,+105.1778E-09,+18.85331E-06
+345.0251E-03,+104.6584E-09,+18.81223E-06
+355.0268E-03,+105.7284E-09,+15.91873E-06
+365.0651E-03,+107.3479E-09,+12.79430E-06
+375.1409E-03,+109.0929E-09,+11.78144E-06
+385.1845E-03,+109.5528E-09,+12.52504E-06
+395.0237E-03,+110.1006E-09,+11.88641E-06
+405.0701E-03,+110.3024E-09,+11.19052E-06
+415.1371E-03,+109.9471E-09,+11.03820E-06
+425.2131E-03,+109.4837E-09,+8.168880E-06
+435.2459E-03,+109.6556E-09,+6.278401E-06
+445.0776E-03,+110.5215E-09,+6.770039E-06
+455.1527E-03,+111.6221E-09,+7.135907E-06
+465.0696E-03,+111.3671E-09,+4.946881E-06
+475.1213E-03,+109.8496E-09,+4.282895E-06
+485.1916E-03,+109.0917E-09,+3.821412E-06
+495.2361E-03,+108.4033E-09,+4.064913E-06
+505.0786E-03,+108.2323E-09,+3.355522E-06
+515.1176E-03,+108.3492E-09,+1.362133E-06
+525.1857E-03,+108.9531E-09,+603.4756E-09
+535.0242E-03,+110.3436E-09,+3.384447E-06
+545.0374E-03,+110.4456E-09,+1.375694E-06
+555.0866E-03,+108.8606E-09,-28.98216E-09
+565.1557E-03,+107.6781E-09,-615.9497E-09
+575.2192E-03,+107.5678E-09,-988.6265E-09
+585.0464E-03,+108.1764E-09,-245.9336E-09
+595.1204E-03,+109.0215E-09,+1.269751E-06
+605.1711E-03,+109.3406E-09,+940.8761E-09
+615.2436E-03,+110.3956E-09,+227.8519E-09
+625.0597E-03,+110.8567E-09,-1.078863E-06
+635.1153E-03,+110.7417E-09,-2.181931E-06
+645.1868E-03,+110.1848E-09,-1.713781E-06
+655.2323E-03,+109.4411E-09,-531.4064E-09
+665.0268E-03,+109.7553E-09,-717.3157E-09
+675.0528E-03,+110.8650E-09,-68.72178E-09
+685.0479E-03,+110.8892E-09,-1.603003E-06
+695.0517E-03,+110.7210E-09,-5.451651E-06
+705.0751E-03,+110.9968E-09,-5.356722E-06
+715.0735E-03,+112.2363E-09,-2.779141E-06
+725.1031E-03,+112.5438E-09,-2.261010E-06
+735.2015E-03,+112.6886E-09,-2.797652E-06
+745.2236E-03,+113.0080E-09,-2.377854E-06
+755.0205E-03,+113.9776E-09,-4.803086E-06
+765.1046E-03,+113.9276E-09,-4.927054E-06
+775.1423E-03,+111.8918E-09,-8.354445E-06
+785.1699E-03,+110.6941E-09,-10.19340E-06
+795.1675E-03,+109.7794E-09,-12.36694E-06
+805.1944E-03,+109.8064E-09,-12.50519E-06
+815.1991E-03,+109.6540E-09,-13.11321E-06
+825.2324E-03,+109.1765E-09,-12.67468E-06
+835.0213E-03,+108.8194E-09,-13.49985E-06
+845.2417E-03,+108.9426E-09,-13.20771E-06
+855.0146E-03,+109.3959E-09,-13.52142E-06
+866.1662E-03,+109.6093E-09,-13.95948E-06
+875.0491E-03,+110.8153E-09,-20.37661E-06
+885.0756E-03,+112.3813E-09,-15.71695E-06
+895.1141E-03,+112.5571E-09,-14.63788E-06
+905.1294E-03,+111.1010E-09,-14.15085E-06
+915.1547E-03,+109.8548E-09,-13.40332E-06
+925.1546E-03,+108.4313E-09,-14.03220E-06
+935.1625E-03,+108.0912E-09,-14.06196E-06
+945.1925E-03,+107.1307E-09,-13.56348E-06
+955.1955E-03,+106.3538E-09,-13.23398E-06
+965.2092E-03,+105.4849E-09,-12.44256E-06
+975.0144E-03,+105.5149E-09,-13.13536E-06
+985.2066E-03,+105.2794E-09,-13.51459E-06
+995.2247E-03,+104.9076E-09,-13.90998E-06
+1.005028E+00,+104.6267E-09,-14.79675E-06
+1.015022E+00,+105.0362E-09,-14.49483E-06
+1.025039E+00,+106.6586E-09,-15.92597E-06
+1.035024E+00,+106.9979E-09,-16.46032E-06
+1.045223E+00,+107.1040E-09,-16.39412E-06
+1.055201E+00,+107.0750E-09,-16.46702E-06
+1.065164E+00,+107.1066E-09,-15.40833E-06
+1.075152E+00,+106.8984E-09,-15.12128E-06
+1.085126E+00,+106.5551E-09,-16.10954E-06
+1.095094E+00,+106.8618E-09,-16.55354E-06
+1.105097E+00,+110.1838E-09,-16.28680E-06
+1.115098E+00,+111.5009E-09,-14.77538E-06
+1.125059E+00,+112.4059E-09,-14.25602E-06
+1.135041E+00,+111.8978E-09,-16.30403E-06
+1.145225E+00,+111.1789E-09,-16.95113E-06
+1.155187E+00,+111.2753E-09,-15.77196E-06
+1.165167E+00,+111.1878E-09,-16.79541E-06
+1.175106E+00,+111.0346E-09,-16.41964E-06
+1.185099E+00,+110.9508E-09,-15.16294E-06
+1.195087E+00,+111.3198E-09,-15.04286E-06
+1.205256E+00,+111.6467E-09,-15.77359E-06
+1.215212E+00,+111.1805E-09,-15.72187E-06
+1.225194E+00,+109.2754E-09,-18.45726E-06
+1.235147E+00,+108.7740E-09,-19.53409E-06
+1.245131E+00,+108.5242E-09,-20.84101E-06
+1.255088E+00,+108.6933E-09,-21.49404E-06
+1.265077E+00,+109.7071E-09,-22.01100E-06
+1.275082E+00,+110.2526E-09,-21.63120E-06
+1.285067E+00,+112.0796E-09,-19.69998E-06
+1.295103E+00,+111.8763E-09,-19.65635E-06
+1.305177E+00,+108.9904E-09,-18.89649E-06
+1.315208E+00,+108.1162E-09,-18.23161E-06
+1.325023E+00,+106.5519E-09,-18.62612E-06
+1.335098E+00,+106.3310E-09,-19.24136E-06
+1.345140E+00,+105.3268E-09,-16.62295E-06
+1.355211E+00,+104.6890E-09,-14.64584E-06
+1.365019E+00,+104.5231E-09,-14.96867E-06
+1.375096E+00,+105.3073E-09,-16.92759E-06
+1.385177E+00,+106.6168E-09,-19.38415E-06
+1.395235E+00,+106.8563E-09,-21.09404E-06
+1.405032E+00,+107.7210E-09,-21.94906E-06
+1.415061E+00,+108.2371E-09,-22.52798E-06
+1.425073E+00,+108.1388E-09,-22.90212E-06
+1.435117E+00,+107.2293E-09,-22.69043E-06
+1.445110E+00,+105.5530E-09,-21.77659E-06
+1.455075E+00,+104.8679E-09,-20.22383E-06
+1.465059E+00,+104.2840E-09,-18.65545E-06
+1.475097E+00,+103.6305E-09,-17.19355E-06
+1.485114E+00,+102.3870E-09,-17.76936E-06
+1.495143E+00,+102.4286E-09,-17.95718E-06
+1.505185E+00,+103.7741E-09,-19.24945E-06
+1.515241E+00,+104.8972E-09,-21.70550E-06
+1.525044E+00,+105.7429E-09,-21.97855E-06
+1.535036E+00,+106.2178E-09,-21.81971E-06
+1.545053E+00,+107.8439E-09,-21.19429E-06
+1.555019E+00,+108.8416E-09,-20.63685E-06
+1.565216E+00,+109.9908E-09,-21.02952E-06
+1.575193E+00,+110.1252E-09,-21.30272E-06
+1.585136E+00,+110.3330E-09,-21.99764E-06
+1.595109E+00,+110.1838E-09,-22.06690E-06
+1.605101E+00,+109.2238E-09,-23.42446E-06
+1.615033E+00,+108.5683E-09,-22.32010E-06
+1.625236E+00,+107.7740E-09,-21.98585E-06
+1.635223E+00,+108.1100E-09,-22.16128E-06
+1.645180E+00,+109.0022E-09,-20.08255E-06
+1.655161E+00,+109.2013E-09,-21.28504E-06
+1.665128E+00,+109.4989E-09,-22.26016E-06
+1.675161E+00,+109.8617E-09,-22.86378E-06
+1.685185E+00,+110.3006E-09,-26.15504E-06
+1.695197E+00,+109.8386E-09,-25.48688E-06
+1.705220E+00,+108.3295E-09,-25.72695E-06
+1.715244E+00,+108.3079E-09,-24.54847E-06
+1.725245E+00,+110.0751E-09,-22.47525E-06
+1.735032E+00,+111.4010E-09,-23.16602E-06
+1.745057E+00,+112.8858E-09,-23.50379E-06
+1.755044E+00,+113.2895E-09,-23.55463E-06
+1.765073E+00,+114.1213E-09,-24.08212E-06
+1.775101E+00,+114.1102E-09,-24.64340E-06
+1.785126E+00,+112.2577E-09,-25.45990E-06
+1.795192E+00,+111.0245E-09,-25.30040E-06
+1.805251E+00,+109.6278E-09,-25.78085E-06
+1.815031E+00,+109.7208E-09,-25.18164E-06
+1.825057E+00,+110.4777E-09,-24.59536E-06
+1.835055E+00,+110.4546E-09,-25.45060E-06
+1.845075E+00,+110.1286E-09,-27.29765E-06
+1.855107E+00,+110.1071E-09,-27.75072E-06
+1.865111E+00,+109.6035E-09,-28.76198E-06
+1.875149E+00,+109.0965E-09,-27.87975E-06
+1.885221E+00,+108.3161E-09,-25.96324E-06
+1.895238E+00,+108.5701E-09,-26.26868E-06
+1.905044E+00,+109.2900E-09,-25.69768E-06
+1.915201E+00,+109.2371E-09,-26.32751E-06
+1.925190E+00,+108.7463E-09,-25.96098E-06
+1.935227E+00,+108.6946E-09,-25.69405E-06
+1.945228E+00,+109.0049E-09,-26.14206E-06
+1.955236E+00,+108.6535E-09,-26.32336E-06
+1.965040E+00,+106.9518E-09,-27.36683E-06
+1.975125E+00,+106.1039E-09,-28.74713E-06
+1.985212E+00,+106.4172E-09,-26.33283E-06
+1.995044E+00,+107.1681E-09,-25.17972E-06
+2.005064E+00,+107.6531E-09,-26.25919E-06
+2.015087E+00,+107.2509E-09,-25.63405E-06
+2.025090E+00,+106.6790E-09,-26.06790E-06
+2.035104E+00,+106.6247E-09,-27.09060E-06
+2.045125E+00,+106.3558E-09,-26.92864E-06
+2.055121E+00,+105.9465E-09,-26.78656E-06
+2.065138E+00,+105.3296E-09,-26.40676E-06
+2.075167E+00,+105.4792E-09,-25.94874E-06
+2.085017E+00,+105.9387E-09,-27.74987E-06
+2.095045E+00,+105.7316E-09,-25.92307E-06
+2.105036E+00,+104.7956E-09,-24.45989E-06
+2.115043E+00,+104.7929E-09,-23.89195E-06
+2.125072E+00,+105.7990E-09,-24.08412E-06
+2.135056E+00,+106.3223E-09,-24.77846E-06
+2.145067E+00,+106.9688E-09,-25.83049E-06
+2.155093E+00,+107.3751E-09,-25.06557E-06
+2.165089E+00,+108.4114E-09,-27.60055E-06
+2.175121E+00,+109.1597E-09,-27.86668E-06
+2.185098E+00,+109.8146E-09,-29.28163E-06
+2.195112E+00,+110.5338E-09,-29.17723E-06
+2.205150E+00,+111.7734E-09,-25.52968E-06
+2.215149E+00,+112.3024E-09,-22.79798E-06
+2.225165E+00,+111.3492E-09,-24.04873E-06
+2.235189E+00,+109.7137E-09,-25.08808E-06
+2.245186E+00,+107.6891E-09,-26.38304E-06
+2.255191E+00,+106.7596E-09,-26.62136E-06
+2.265227E+00,+105.8617E-09,-29.76637E-06
+2.275029E+00,+105.2514E-09,-29.50610E-06
+2.285064E+00,+104.8562E-09,-27.39553E-06
+2.295090E+00,+105.1487E-09,-25.34314E-06
+2.305110E+00,+105.7386E-09,-25.46774E-06
+2.315142E+00,+105.8181E-09,-25.12748E-06
+2.325156E+00,+105.8393E-09,-26.06687E-06
+2.335185E+00,+106.0322E-09,-27.82391E-06
+2.345214E+00,+106.4355E-09,-28.03611E-06
+2.355214E+00,+106.1491E-09,-28.08709E-06
+2.365238E+00,+104.7275E-09,-24.67017E-06
+2.375036E+00,+104.4099E-09,-24.74407E-06
+2.385203E+00,+105.2923E-09,-24.13639E-06
+2.395057E+00,+105.8714E-09,-24.28645E-06
+2.405111E+00,+106.0057E-09,-26.85273E-06
+2.415095E+00,+105.7728E-09,-25.63883E-06
+2.425159E+00,+106.0018E-09,-26.83651E-06
+2.435197E+00,+106.2895E-09,-28.77197E-06
+2.445021E+00,+106.4064E-09,-30.85619E-06
+2.455093E+00,+106.3141E-09,-30.81502E-06
+2.465123E+00,+106.4393E-09,-28.52271E-06
+2.475180E+00,+106.8375E-09,-27.88977E-06
+2.485016E+00,+107.0663E-09,-28.08603E-06
+2.495050E+00,+107.0146E-09,-26.62219E-06
+2.505128E+00,+107.7647E-09,-26.40968E-06
+2.515157E+00,+108.8405E-09,-24.30525E-06
+2.525228E+00,+111.3206E-09,-24.78324E-06
+2.535084E+00,+111.8459E-09,-25.32612E-06
+2.545128E+00,+111.9886E-09,-24.32425E-06
+2.555174E+00,+112.1887E-09,-24.53202E-06
+2.565245E+00,+113.1665E-09,-23.73785E-06
+2.575051E+00,+113.3816E-09,-23.95535E-06
+2.585107E+00,+112.5228E-09,-25.90682E-06
+2.595186E+00,+112.0302E-09,-26.41992E-06
+2.605236E+00,+111.6716E-09,-27.40906E-06
+2.615060E+00,+111.5414E-09,-26.28476E-06
+2.625053E+00,+110.3533E-09,-26.98832E-06
+2.635062E+00,+109.5103E-09,-27.09749E-06
+2.645095E+00,+108.2950E-09,-26.65544E-06
+2.655096E+00,+107.9673E-09,-27.56464E-06
+2.665114E+00,+106.7009E-09,-27.72761E-06
+2.675144E+00,+106.1117E-09,-27.53549E-06
+2.685043E+00,+106.0112E-09,-27.31674E-06
+2.695061E+00,+106.6826E-09,-27.82093E-06
+2.705092E+00,+108.3811E-09,-29.57706E-06
+2.715077E+00,+108.7215E-09,-30.73188E-06
+2.725109E+00,+108.7206E-09,-32.74564E-06
+2.735109E+00,+108.7312E-09,-33.34626E-06
+2.745125E+00,+108.4812E-09,-29.20292E-06
+2.755159E+00,+108.2822E-09,-28.65289E-06
+2.765162E+00,+107.7588E-09,-28.69260E-06
+2.775174E+00,+108.0706E-09,-29.16899E-06
+2.785202E+00,+109.7062E-09,-28.56915E-06
+2.795215E+00,+109.9787E-09,-27.05830E-06
+2.805046E+00,+109.6875E-09,-27.47183E-06
+2.815099E+00,+109.5365E-09,-29.10247E-06
+2.825124E+00,+109.6020E-09,-30.54543E-06
+2.835154E+00,+109.5554E-09,-31.07080E-06
+2.845145E+00,+108.1587E-09,-33.01924E-06
+2.855150E+00,+107.3123E-09,-32.20056E-06
+2.865180E+00,+105.3872E-09,-28.07022E-06
+2.875178E+00,+105.0506E-09,-27.33367E-06
+2.885195E+00,+104.0879E-09,-27.08139E-06
+2.895234E+00,+103.8924E-09,-26.32138E-06
+2.905243E+00,+104.6698E-09,-24.74633E-06
+2.915027E+00,+105.4432E-09,-25.02886E-06
+2.925210E+00,+107.4109E-09,-25.86208E-06
+2.935174E+00,+107.7809E-09,-26.41308E-06
+2.945160E+00,+108.8133E-09,-29.58075E-06
+2.955121E+00,+109.3286E-09,-29.86905E-06
+2.965094E+00,+110.7147E-09,-29.31851E-06
+2.975083E+00,+110.7528E-09,-29.76580E-06
+2.985038E+00,+109.4415E-09,-30.56878E-06
+2.995021E+00,+108.8909E-09,-30.43247E-06
+3.005243E+00,+107.8219E-09,-29.81455E-06
+3.015195E+00,+107.5806E-09,-29.76351E-06
+3.025189E+00,+105.9035E-09,-28.79789E-06
+3.035158E+00,+105.6063E-09,-28.22219E-06
+3.045179E+00,+105.3708E-09,-25.57766E-06
+3.055221E+00,+105.4189E-09,-26.78518E-06
+3.065046E+00,+105.2085E-09,-30.16251E-06
+3.075102E+00,+105.2834E-09,-30.36181E-06
+3.085129E+00,+107.1031E-09,-31.72606E-06
+3.095149E+00,+107.6529E-09,-31.27024E-06
+3.105179E+00,+109.7962E-09,-29.62698E-06
+3.115215E+00,+110.0971E-09,-29.37759E-06
+3.125213E+00,+111.7836E-09,-27.99122E-06
+3.135238E+00,+112.3838E-09,-28.24754E-06
+3.145246E+00,+113.1860E-09,-26.44922E-06
+3.155037E+00,+112.8094E-09,-27.77830E-06
+3.165022E+00,+110.8742E-09,-29.07658E-06
+3.175217E+00,+110.5598E-09,-28.65601E-06
+3.185228E+00,+110.5686E-09,-30.44664E-06
+3.195054E+00,+110.5659E-09,-30.48068E-06
+3.205059E+00,+110.1325E-09,-31.25373E-06
+3.215039E+00,+110.1549E-09,-31.01922E-06
+3.225065E+00,+110.6740E-09,-29.70689E-06
+3.235068E+00,+110.6954E-09,-29.08679E-06
+3.245113E+00,+109.4926E-09,-28.80647E-06
+3.255117E+00,+109.2903E-09,-30.05617E-06
+3.265197E+00,+109.7454E-09,-32.63323E-06
+3.275119E+00,+109.9526E-09,-31.64209E-06
+3.285096E+00,+109.8724E-09,-29.59056E-06
+3.295073E+00,+109.7149E-09,-28.59601E-06
+3.305053E+00,+109.7568E-09,-27.61134E-06
+3.315022E+00,+109.9296E-09,-27.29448E-06
+3.325062E+00,+110.3196E-09,-28.88795E-06
+3.335133E+00,+110.2117E-09,-29.31782E-06
+3.345106E+00,+109.7646E-09,-29.99803E-06
+3.355231E+00,+109.8125E-09,-31.04791E-06
+3.365039E+00,+109.3391E-09,-30.97933E-06
+3.375173E+00,+108.6138E-09,-31.62563E-06
+3.385149E+00,+106.8832E-09,-29.55732E-06
+3.395079E+00,+106.7064E-09,-29.28037E-06
+3.405081E+00,+107.8936E-09,-31.05458E-06
+3.415123E+00,+108.3389E-09,-31.52093E-06
+3.425077E+00,+109.2734E-09,-31.28451E-06
+3.435117E+00,+109.5443E-09,-30.19218E-06
+3.445060E+00,+110.7874E-09,-27.90691E-06
+3.455019E+00,+111.2284E-09,-27.66298E-06
+3.465058E+00,+111.7789E-09,-27.37865E-06
+3.475032E+00,+111.8797E-09,-26.33291E-06
+3.485024E+00,+111.9891E-09,-27.85097E-06
+3.495063E+00,+111.8567E-09,-28.08898E-06
+3.505042E+00,+110.5940E-09,-29.08651E-06
+3.515016E+00,+109.7981E-09,-29.79730E-06
+3.525048E+00,+109.4022E-09,-32.01004E-06
+3.535051E+00,+109.5943E-09,-32.34061E-06
+3.545074E+00,+109.5927E-09,-33.05460E-06
+3.555067E+00,+109.3824E-09,-32.67632E-06
+3.565083E+00,+108.7738E-09,-29.95297E-06
+3.575114E+00,+108.7751E-09,-30.07144E-06
+3.585120E+00,+108.6713E-09,-30.42861E-06
+3.595148E+00,+108.3672E-09,-29.17989E-06
+3.605177E+00,+107.2165E-09,-29.43341E-06
+3.615164E+00,+107.0228E-09,-30.23870E-06
+3.625181E+00,+107.3377E-09,-31.27997E-06
+3.635214E+00,+107.3718E-09,-31.88528E-06
+3.645212E+00,+107.1581E-09,-34.45628E-06
+3.655242E+00,+107.2917E-09,-33.88170E-06
+3.665245E+00,+107.7922E-09,-33.63161E-06
+3.675046E+00,+107.6319E-09,-33.78345E-06
+3.685075E+00,+106.3380E-09,-31.56756E-06
+3.695112E+00,+106.1305E-09,-30.41688E-06
+3.705157E+00,+106.8011E-09,-30.12351E-06
+3.715207E+00,+107.2568E-09,-30.07121E-06
+3.725205E+00,+107.1945E-09,-30.09284E-06
+3.735214E+00,+106.8225E-09,-30.58580E-06
+3.745243E+00,+106.8898E-09,-29.81761E-06
+3.755025E+00,+107.3801E-09,-30.33726E-06
+3.765061E+00,+108.8370E-09,-33.04273E-06
+3.775106E+00,+108.9537E-09,-33.44891E-06
+3.785126E+00,+109.0557E-09,-29.98392E-06
+3.795163E+00,+109.2524E-09,-30.07244E-06
+3.805167E+00,+109.9749E-09,-29.58095E-06
+3.815171E+00,+109.9698E-09,-28.82535E-06
+3.825201E+00,+110.0575E-09,-29.66057E-06
+3.835198E+00,+110.2374E-09,-29.98410E-06
+3.845208E+00,+110.8243E-09,-28.43980E-06
+3.855236E+00,+110.5805E-09,-28.70104E-06
+3.865230E+00,+108.3849E-09,-28.70196E-06
+3.875026E+00,+107.8936E-09,-29.59296E-06
+3.885025E+00,+107.3773E-09,-31.64111E-06
+3.895048E+00,+107.2505E-09,-32.00747E-06
+3.905082E+00,+106.3280E-09,-32.99973E-06
+3.915071E+00,+106.1711E-09,-33.12384E-06
+3.925079E+00,+106.1631E-09,-33.59725E-06
+3.935108E+00,+106.3310E-09,-33.55048E-06
+3.945109E+00,+105.9895E-09,-30.57756E-06
+3.955113E+00,+105.6382E-09,-29.15360E-06
+3.965134E+00,+105.3708E-09,-28.48678E-06
+3.975132E+00,+105.4754E-09,-28.06652E-06
+3.985166E+00,+105.6503E-09,-28.00613E-06
+3.995168E+00,+105.6015E-09,-28.48635E-06
+4.005196E+00,+106.7036E-09,-30.61564E-06
+4.015231E+00,+107.2129E-09,-30.68888E-06
+4.025225E+00,+109.3639E-09,-31.93005E-06
+4.035228E+00,+109.5347E-09,-32.14320E-06
+4.045033E+00,+110.2050E-09,-31.72987E-06
+4.055036E+00,+110.4982E-09,-31.46923E-06
+4.065066E+00,+111.8289E-09,-30.29861E-06
+4.075088E+00,+111.7847E-09,-31.11182E-06
+4.085093E+00,+109.6377E-09,-30.42160E-06
+4.095119E+00,+109.1947E-09,-30.32213E-06
+4.105123E+00,+107.5603E-09,-32.52488E-06
+4.115116E+00,+107.3855E-09,-33.50530E-06
+4.125102E+00,+106.5083E-09,-31.56243E-06
+4.135057E+00,+106.4287E-09,-30.65993E-06
+4.145029E+00,+106.6549E-09,-30.48981E-06
+4.155016E+00,+106.8046E-09,-31.03014E-06
+4.165204E+00,+107.2575E-09,-31.01386E-06
+4.175188E+00,+107.2884E-09,-30.76527E-06
+4.185137E+00,+108.4836E-09,-30.90543E-06
+4.195114E+00,+108.9860E-09,-30.77752E-06
+4.205098E+00,+110.6998E-09,-28.54197E-06
+4.215045E+00,+110.7741E-09,-29.30028E-06
+4.225246E+00,+111.3481E-09,-31.57454E-06
+4.235234E+00,+111.5214E-09,-31.62037E-06
+4.245207E+00,+112.3805E-09,-28.01771E-06
+4.255194E+00,+112.3474E-09,-28.18503E-06
+4.265188E+00,+112.5102E-09,-29.07412E-06
+4.275181E+00,+112.6774E-09,-28.37755E-06
+4.285168E+00,+113.8220E-09,-25.86788E-06
+4.295150E+00,+113.7731E-09,-25.39247E-06
+4.305148E+00,+111.3865E-09,-30.31160E-06
+4.315158E+00,+111.1583E-09,-30.67192E-06
+4.325161E+00,+110.2869E-09,-32.15161E-06
+4.335171E+00,+110.2487E-09,-31.96896E-06
+4.345198E+00,+109.1536E-09,-30.80884E-06
+4.355198E+00,+109.0948E-09,-31.30242E-06
+4.365216E+00,+109.7846E-09,-32.93547E-06
+4.375019E+00,+109.9068E-09,-33.00622E-06
+4.385020E+00,+109.4089E-09,-32.93169E-06
+4.395052E+00,+109.0733E-09,-32.51859E-06
+4.405060E+00,+107.4013E-09,-30.58128E-06
+4.415061E+00,+107.3889E-09,-30.03485E-06
+4.425084E+00,+107.4844E-09,-34.34484E-06
+4.435080E+00,+107.3917E-09,-34.75803E-06
+4.445099E+00,+106.0479E-09,-33.79704E-06
+4.455138E+00,+105.9905E-09,-33.83749E-06
+4.465131E+00,+106.4954E-09,-33.30835E-06
+4.475131E+00,+106.6181E-09,-33.23422E-06
+4.485109E+00,+107.7405E-09,-33.04242E-06
+4.495074E+00,+107.9872E-09,-32.98099E-06
+4.505061E+00,+110.8299E-09,-30.33526E-06
+4.515240E+00,+110.9709E-09,-29.94175E-06
+4.525212E+00,+110.9693E-09,-31.37487E-06
+4.535194E+00,+110.8540E-09,-32.17990E-06
+4.545150E+00,+110.4246E-09,-31.72631E-06
+4.555119E+00,+110.4303E-09,-31.68363E-06
+4.565106E+00,+109.4848E-09,-32.78026E-06
+4.575072E+00,+109.3579E-09,-32.70216E-06
+4.585057E+00,+107.8489E-09,-32.71898E-06
+4.595076E+00,+107.6811E-09,-32.67343E-06
+4.605131E+00,+105.2288E-09,-29.49240E-06
+4.615167E+00,+104.7527E-09,-28.47857E-06
+4.625151E+00,+103.2064E-09,-27.81867E-06
+4.635161E+00,+103.2095E-09,-28.16466E-06
+4.645183E+00,+103.4049E-09,-28.47182E-06
+4.655180E+00,+103.3622E-09,-28.11499E-06
+4.665188E+00,+104.4630E-09,-29.66034E-06
+4.675213E+00,+104.9044E-09,-30.17169E-06
+4.685212E+00,+107.0547E-09,-32.14199E-06
+4.695016E+00,+107.1176E-09,-32.29984E-06
+4.705051E+00,+105.7460E-09,-30.39488E-06
+4.715041E+00,+105.6357E-09,-30.52606E-06
+4.725075E+00,+105.7102E-09,-30.42100E-06
+4.735081E+00,+105.7060E-09,-30.68121E-06
+4.745090E+00,+105.4377E-09,-32.81585E-06
+4.755132E+00,+105.4316E-09,-32.75297E-06
+4.765152E+00,+106.4079E-09,-33.27330E-06
+4.775188E+00,+106.5667E-09,-33.62649E-06
+4.785221E+00,+106.9578E-09,-34.35397E-06
+4.795174E+00,+106.9456E-09,-34.10554E-06
+4.805181E+00,+107.3716E-09,-31.86362E-06
+4.815626E+00,+107.3834E-09,-32.06454E-06
+4.825178E+00,+105.9708E-09,-30.77582E-06
+4.835211E+00,+105.6392E-09,-30.79846E-06
+4.845213E+00,+105.4766E-09,-32.08792E-06
+4.855199E+00,+105.9870E-09,-32.81533E-06
+4.865221E+00,+110.0896E-09,-31.59033E-06
+4.875218E+00,+110.3664E-09,-31.01698E-06
+4.885233E+00,+111.2320E-09,-31.44797E-06
+4.895033E+00,+111.2891E-09,-31.38537E-06
+4.905041E+00,+111.6845E-09,-31.55795E-06
+4.915076E+00,+111.7237E-09,-31.43240E-06
+4.925069E+00,+111.1074E-09,-34.21709E-06
+4.935078E+00,+110.9554E-09,-34.66084E-06
+4.945104E+00,+110.6391E-09,-34.35923E-06
+4.955098E+00,+110.5907E-09,-34.14391E-06
+4.965106E+00,+110.0574E-09,-35.14484E-06
+4.975131E+00,+110.1085E-09,-35.16521E-06
+4.985127E+00,+111.5007E-09,-34.62007E-06
+4.995127E+00,+111.6061E-09,-34.74184E-06
+5.005157E+00,+110.8637E-09,-34.07459E-06
+5.015144E+00,+110.7391E-09,-34.30089E-06
+5.025189E+00,+111.2090E-09,-31.92536E-06
+5.035183E+00,+111.3578E-09,-31.89443E-06
+5.045201E+00,+112.6447E-09,-29.07418E-06
+5.055234E+00,+112.6687E-09,-28.79986E-06
+5.065240E+00,+113.3615E-09,-27.65016E-06
+5.075038E+00,+113.4630E-09,-27.44831E-06
+5.085068E+00,+113.0100E-09,-28.84784E-06
+5.095048E+00,+112.9113E-09,-28.65389E-06
+5.105069E+00,+110.3769E-09,-30.06644E-06
+5.115101E+00,+110.2554E-09,-30.38481E-06
+5.125122E+00,+109.3594E-09,-33.63373E-06
+5.135168E+00,+109.1520E-09,-33.56713E-06
+5.145170E+00,+107.1379E-09,-29.27848E-06
+5.155177E+00,+106.9433E-09,-28.98989E-06
+5.165234E+00,+106.2931E-09,-29.88462E-06
+5.175037E+00,+106.1989E-09,-30.12764E-06
+5.185058E+00,+104.3567E-09,-28.42504E-06
+5.195089E+00,+104.2016E-09,-28.28988E-06
+5.205093E+00,+104.6481E-09,-28.77420E-06
+5.215100E+00,+104.8251E-09,-28.94165E-06
+5.225126E+00,+105.1651E-09,-28.66351E-06
+5.235124E+00,+105.1216E-09,-28.44678E-06
+5.245149E+00,+105.1998E-09,-26.63905E-06
+5.255374E+00,+105.2292E-09,-27.05172E-06
+5.265140E+00,+105.2635E-09,-29.30495E-06
+5.275172E+00,+105.2343E-09,-29.51000E-06
+5.285173E+00,+106.2980E-09,-31.67490E-06
+5.295197E+00,+106.6480E-09,-31.54865E-06
+5.305224E+00,+107.9514E-09,-31.36360E-06
+5.315195E+00,+107.8996E-09,-31.68429E-06
+5.325224E+00,+106.6870E-09,-32.29841E-06
+5.335038E+00,+106.6587E-09,-32.79213E-06
+5.345054E+00,+106.6024E-09,-32.72819E-06
+5.355087E+00,+106.5417E-09,-32.45579E-06
+5.365081E+00,+105.8316E-09,-30.27841E-06
+5.375082E+00,+105.7333E-09,-30.45496E-06
+5.385111E+00,+106.6774E-09,-31.70054E-06
+5.395130E+00,+106.8417E-09,-31.52459E-06
+5.405146E+00,+107.3763E-09,-31.70483E-06
+5.415174E+00,+107.4244E-09,-32.20763E-06
+5.425172E+00,+108.7000E-09,-33.34771E-06
+5.435201E+00,+108.9259E-09,-32.80154E-06
+5.445209E+00,+108.8008E-09,-29.91572E-06
+5.455233E+00,+108.6182E-09,-31.27076E-06
+5.465020E+00,+108.6099E-09,-32.89851E-06
+5.475015E+00,+108.7100E-09,-33.25968E-06
+5.485034E+00,+107.7474E-09,-33.31658E-06
+5.495070E+00,+107.3012E-09,-32.61524E-06
+5.505072E+00,+106.4614E-09,-31.30892E-06
+5.515061E+00,+106.8443E-09,-31.88665E-06
+5.525046E+00,+109.3754E-09,-31.96273E-06
+5.535235E+00,+109.7705E-09,-30.83717E-06
+5.545235E+00,+110.4729E-09,-29.71994E-06
+5.555230E+00,+110.6319E-09,-29.23920E-06
+5.565034E+00,+111.7652E-09,-26.57413E-06
+5.575086E+00,+111.7532E-09,-27.05598E-06
+5.585100E+00,+110.6917E-09,-29.45504E-06
+5.595152E+00,+110.4684E-09,-30.40450E-06
+5.605187E+00,+109.8231E-09,-34.06589E-06
+5.615183E+00,+109.5776E-09,-34.45788E-06
+5.625206E+00,+106.9247E-09,-31.95437E-06
+5.635242E+00,+106.2393E-09,-31.24357E-06
+5.645240E+00,+104.9630E-09,-28.74484E-06
+5.655044E+00,+104.9093E-09,-28.92048E-06
+5.665043E+00,+104.1288E-09,-29.84070E-06
+5.675044E+00,+103.6878E-09,-30.17936E-06
+5.685083E+00,+102.6472E-09,-29.51288E-06
+5.695176E+00,+102.4887E-09,-30.62273E-06
+5.705211E+00,+101.7253E-09,-32.17444E-06
+5.715244E+00,+101.5314E-09,-32.57778E-06
+5.725036E+00,+102.2220E-09,-30.47877E-06
+5.735069E+00,+102.8148E-09,-30.88034E-06
+5.745105E+00,+104.4753E-09,-30.75955E-06
+5.755126E+00,+104.5392E-09,-31.48055E-06
+5.765131E+00,+103.9772E-09,-30.85596E-06
+5.775143E+00,+103.9713E-09,-31.06313E-06
+5.785125E+00,+104.6152E-09,-31.22861E-06
+5.795117E+00,+104.6153E-09,-30.95421E-06
+5.805083E+00,+104.0187E-09,-29.81269E-06
+5.815048E+00,+104.0339E-09,-30.51808E-06
+5.825031E+00,+105.1595E-09,-31.93300E-06
+5.835219E+00,+105.2847E-09,-32.18116E-06
+5.845193E+00,+104.0755E-09,-30.76576E-06
+5.855178E+00,+103.5799E-09,-30.29529E-06
+5.865137E+00,+103.1067E-09,-29.84968E-06
+5.875117E+00,+103.3028E-09,-29.68478E-06
+5.885064E+00,+103.6394E-09,-28.87018E-06
+5.895046E+00,+103.7796E-09,-30.00129E-06
+5.905032E+00,+105.5029E-09,-32.53793E-06
+5.915205E+00,+106.4851E-09,-32.18989E-06
+5.925175E+00,+108.0353E-09,-33.37896E-06
+5.935163E+00,+107.8489E-09,-33.38786E-06
+5.945111E+00,+107.0206E-09,-32.08446E-06
+5.955068E+00,+106.7803E-09,-31.70546E-06
+5.965050E+00,+106.5149E-09,-32.77754E-06
+5.975234E+00,+105.9610E-09,-31.62618E-06
+5.985227E+00,+103.8958E-09,-28.61238E-06
+5.995245E+00,+103.5205E-09,-28.43574E-06
+6.005056E+00,+103.8545E-09,-29.07546E-06
+6.015090E+00,+104.0800E-09,-28.56077E-06
+6.025050E+00,+104.8069E-09,-30.00567E-06
+6.035241E+00,+105.6172E-09,-31.16378E-06
+6.045227E+00,+108.0407E-09,-31.00588E-06
+6.055187E+00,+108.6857E-09,-30.76896E-06
+6.065158E+00,+108.5447E-09,-32.79276E-06
+6.075142E+00,+108.0737E-09,-32.91061E-06
+6.085110E+00,+107.6096E-09,-33.52827E-06
+6.095106E+00,+107.5246E-09,-34.37731E-06
+6.105118E+00,+106.5484E-09,-32.62161E-06
+6.115061E+00,+105.8115E-09,-30.21730E-06
+6.125067E+00,+105.6817E-09,-29.58796E-06
+6.135050E+00,+106.3090E-09,-30.18151E-06
+6.145064E+00,+106.9480E-09,-31.46588E-06
+6.155092E+00,+106.3542E-09,-31.49431E-06
+6.165098E+00,+105.4403E-09,-31.28503E-06
+6.175129E+00,+105.6281E-09,-31.74843E-06
+6.185112E+00,+107.0276E-09,-32.14145E-06
+6.195128E+00,+107.7561E-09,-34.25438E-06
+6.205156E+00,+107.8924E-09,-33.37649E-06
+6.215071E+00,+107.7635E-09,-33.43206E-06
+6.225076E+00,+107.2013E-09,-31.88848E-06
+6.235105E+00,+106.4692E-09,-31.17829E-06
+6.245109E+00,+105.5396E-09,-32.58892E-06
+6.255138E+00,+105.6648E-09,-34.82910E-06
+6.265165E+00,+107.1872E-09,-35.71458E-06
+6.275193E+00,+108.0905E-09,-36.37125E-06
+6.285208E+00,+107.8993E-09,-37.18767E-06
+6.295205E+00,+107.3755E-09,-35.11279E-06
+6.305226E+00,+107.4659E-09,-33.78923E-06
+6.315023E+00,+107.9789E-09,-34.29952E-06
+6.325017E+00,+108.6773E-09,-35.88776E-06
+6.335022E+00,+108.5409E-09,-36.03353E-06
+6.345041E+00,+108.2697E-09,-34.61091E-06
+6.355031E+00,+108.4884E-09,-34.95529E-06
+6.365232E+00,+108.8179E-09,-34.49573E-06
+6.375220E+00,+108.6716E-09,-34.75502E-06
+6.385071E+00,+108.5354E-09,-34.40343E-06
+6.395067E+00,+108.9617E-09,-34.28859E-06
+6.405025E+00,+109.8020E-09,-34.32704E-06
+6.415199E+00,+109.7385E-09,-32.48257E-06
+6.425177E+00,+109.4357E-09,-32.79431E-06
+6.435129E+00,+109.5314E-09,-33.53139E-06
+6.445120E+00,+109.9806E-09,-32.89338E-06
+6.455120E+00,+109.5842E-09,-35.29756E-06
+6.465081E+00,+107.6693E-09,-37.85818E-06
+6.475063E+00,+106.6499E-09,-35.14721E-06
+6.485044E+00,+106.5321E-09,-33.91569E-06
+6.495233E+00,+107.0168E-09,-33.51760E-06
+6.505226E+00,+107.0846E-09,-33.74463E-06
+6.515189E+00,+106.9059E-09,-34.53141E-06
+6.525191E+00,+107.1709E-09,-34.87461E-06
+6.535182E+00,+107.5034E-09,-34.68041E-06
+6.545137E+00,+107.0122E-09,-35.08974E-06
+6.555100E+00,+105.9914E-09,-33.18349E-06
+6.565093E+00,+104.7101E-09,-30.94185E-06
+6.575094E+00,+104.4325E-09,-31.41326E-06
+6.585186E+00,+104.4804E-09,-31.71962E-06
+6.595174E+00,+104.4069E-09,-31.26886E-06
+6.605111E+00,+104.7355E-09,-33.08075E-06
+6.615098E+00,+105.8074E-09,-34.15355E-06
+6.625071E+00,+107.5419E-09,-34.78369E-06
+6.635035E+00,+107.9582E-09,-34.49455E-06
+6.645030E+00,+107.6833E-09,-34.51123E-06
+6.655231E+00,+107.8361E-09,-32.21152E-06
+6.665211E+00,+108.7750E-09,-34.97280E-06
+6.675205E+00,+109.4288E-09,-34.77059E-06
+6.685150E+00,+109.4105E-09,-33.33767E-06
+6.695123E+00,+109.3729E-09,-35.69710E-06
+6.705112E+00,+109.8890E-09,-35.49222E-06
+6.715092E+00,+110.1572E-09,-33.43803E-06
+6.725097E+00,+109.6655E-09,-33.42101E-06
+6.735033E+00,+109.1192E-09,-34.11839E-06
+6.745234E+00,+108.8736E-09,-35.39638E-06
+6.755219E+00,+109.0849E-09,-35.60117E-06
+6.765180E+00,+109.1240E-09,-35.53159E-06
+6.775188E+00,+108.8708E-09,-34.75514E-06
+6.785175E+00,+108.8503E-09,-34.60253E-06
+6.795131E+00,+109.3331E-09,-34.90254E-06
+6.805114E+00,+110.2427E-09,-33.07082E-06
+6.815058E+00,+110.1965E-09,-32.87468E-06
+6.825024E+00,+109.4870E-09,-34.24241E-06
+6.835233E+00,+109.4212E-09,-35.34391E-06
+6.845193E+00,+109.7282E-09,-34.52094E-06
+6.855170E+00,+109.4536E-09,-34.79185E-06
+6.865150E+00,+108.4637E-09,-31.32391E-06
+6.875103E+00,+108.1262E-09,-31.64787E-06
+6.885015E+00,+108.3069E-09,-33.57213E-06
+6.895236E+00,+108.3172E-09,-34.90803E-06
+6.905202E+00,+107.9192E-09,-33.69730E-06
+6.915199E+00,+107.6263E-09,-33.60095E-06
+6.925193E+00,+107.2550E-09,-33.76405E-06
+6.935162E+00,+106.6496E-09,-33.48879E-06
+6.945151E+00,+105.1831E-09,-31.63396E-06
+6.955111E+00,+104.3529E-09,-30.82930E-06
+6.965092E+00,+104.3800E-09,-30.19292E-06
+6.975111E+00,+105.3374E-09,-31.42122E-06
+6.985116E+00,+106.9854E-09,-33.42980E-06
+6.995146E+00,+107.9842E-09,-33.11674E-06
+7.005177E+00,+109.5798E-09,-32.83388E-06
+7.015125E+00,+110.5575E-09,-31.36886E-06
+7.025147E+00,+110.7158E-09,-32.56425E-06
+7.035163E+00,+109.8117E-09,-34.76100E-06
+7.045183E+00,+107.4657E-09,-32.87084E-06
+7.055211E+00,+106.7918E-09,-31.89492E-06
+7.065240E+00,+106.3407E-09,-31.10733E-06
+7.075061E+00,+105.9060E-09,-32.17844E-06
+7.085096E+00,+104.9807E-09,-31.61105E-06
+7.095104E+00,+105.0910E-09,-32.59146E-06
+7.105133E+00,+106.9954E-09,-33.26606E-06
+7.115160E+00,+107.8589E-09,-33.68463E-06
+7.125166E+00,+108.0890E-09,-34.31239E-06
+7.135198E+00,+107.9517E-09,-34.73680E-06
+7.145205E+00,+108.6711E-09,-35.87280E-06
+7.155221E+00,+109.5970E-09,-32.85447E-06
+7.165244E+00,+110.0320E-09,-32.20763E-06
+7.175261E+00,+109.7631E-09,-33.59190E-06
+7.185040E+00,+109.3091E-09,-34.76143E-06
+7.195074E+00,+109.0885E-09,-33.89188E-06
+7.205080E+00,+108.2072E-09,-32.94460E-06
+7.215096E+00,+107.1247E-09,-31.75470E-06
+7.225121E+00,+106.5359E-09,-32.10557E-06
+7.235106E+00,+107.0335E-09,-33.97165E-06
+7.245142E+00,+108.1375E-09,-34.82300E-06
+7.255152E+00,+108.2340E-09,-35.54120E-06
+7.265223E+00,+108.6194E-09,-35.75570E-06
+7.275089E+00,+109.1766E-09,-35.26820E-06
+7.285233E+00,+109.9194E-09,-35.30122E-06
+7.295246E+00,+109.6288E-09,-34.92288E-06
+7.305049E+00,+107.1933E-09,-33.12169E-06
+7.315223E+00,+105.9333E-09,-32.22517E-06
+7.325234E+00,+104.6369E-09,-29.41647E-06
+7.335035E+00,+104.5790E-09,-29.05795E-06
+7.345048E+00,+104.6561E-09,-29.86365E-06
+7.355089E+00,+104.6001E-09,-31.38494E-06
+7.365114E+00,+104.7755E-09,-32.00395E-06
+7.375147E+00,+105.1339E-09,-32.66010E-06
+7.385178E+00,+105.3153E-09,-33.79092E-06
+7.395180E+00,+105.7006E-09,-32.45542E-06
+7.405201E+00,+107.3808E-09,-33.39687E-06
+7.415223E+00,+108.8988E-09,-31.57628E-06
+7.425215E+00,+110.7563E-09,-29.43143E-06
+7.435217E+00,+110.8494E-09,-30.99198E-06
+7.445245E+00,+110.8571E-09,-32.94065E-06
+7.455015E+00,+110.9094E-09,-32.58923E-06
+7.465069E+00,+110.4711E-09,-31.81117E-06
+7.475102E+00,+109.7407E-09,-32.39545E-06
+7.485067E+00,+107.2876E-09,-30.61246E-06
+7.495091E+00,+106.7860E-09,-30.45445E-06
+7.505105E+00,+106.7382E-09,-33.09108E-06
+7.515049E+00,+106.8116E-09,-34.21460E-06
+7.525075E+00,+106.2831E-09,-35.07131E-06
+7.535070E+00,+106.2141E-09,-35.13088E-06
+7.545102E+00,+106.8647E-09,-35.95891E-06
+7.555100E+00,+107.0051E-09,-35.83286E-06
+7.565117E+00,+106.0965E-09,-33.70117E-06
+7.575153E+00,+105.5432E-09,-33.37596E-06
+7.585163E+00,+104.5294E-09,-31.66237E-06
+7.595170E+00,+104.5661E-09,-31.71127E-06
+7.605206E+00,+104.9193E-09,-32.46660E-06
+7.615196E+00,+105.0059E-09,-33.35198E-06
+7.625209E+00,+106.0452E-09,-35.32794E-06
+7.635241E+00,+106.6373E-09,-35.06296E-06
+7.645017E+00,+107.9738E-09,-34.91418E-06
+7.655050E+00,+107.9662E-09,-33.87451E-06
+7.665049E+00,+107.8136E-09,-35.11497E-06
+7.675075E+00,+108.0364E-09,-35.97282E-06
+7.685099E+00,+108.7623E-09,-35.54813E-06
+7.695097E+00,+108.6578E-09,-36.30750E-06
+7.705138E+00,+108.2123E-09,-35.25733E-06
+7.715182E+00,+108.3888E-09,-34.13049E-06
+7.725202E+00,+109.4004E-09,-33.46782E-06
+7.735231E+00,+109.6950E-09,-34.05528E-06
+7.745213E+00,+109.4651E-09,-33.46759E-06
+7.755168E+00,+109.4955E-09,-34.65254E-06
+7.765175E+00,+110.9251E-09,-32.71168E-06
+7.775201E+00,+111.4592E-09,-31.90052E-06
+7.785173E+00,+112.0846E-09,-31.12339E-06
+7.795162E+00,+112.0340E-09,-30.69289E-06
+7.805127E+00,+112.7362E-09,-32.37957E-06
+7.815094E+00,+113.1613E-09,-33.04728E-06
+7.825080E+00,+113.1251E-09,-32.60914E-06
+7.835035E+00,+112.5912E-09,-33.28520E-06
+7.845239E+00,+110.7148E-09,-35.50659E-06
+7.855227E+00,+110.3409E-09,-36.51678E-06
+7.865188E+00,+109.1971E-09,-36.84228E-06
+7.875177E+00,+108.4500E-09,-36.01554E-06
+7.885066E+00,+106.7759E-09,-35.40828E-06
+7.895057E+00,+106.6827E-09,-33.54321E-06
+7.905060E+00,+106.6126E-09,-31.16736E-06
+7.915242E+00,+106.2227E-09,-31.25868E-06
+7.925220E+00,+105.2124E-09,-30.53765E-06
+7.935213E+00,+105.2734E-09,-31.69468E-06
+7.945172E+00,+106.2225E-09,-33.60638E-06
+7.955140E+00,+106.5107E-09,-34.00269E-06
+7.965139E+00,+105.8215E-09,-33.40665E-06
+7.975142E+00,+105.5502E-09,-32.03342E-06
+7.985170E+00,+105.9876E-09,-32.43682E-06
+7.995194E+00,+106.3637E-09,-32.53161E-06
+8.005224E+00,+106.5308E-09,-32.26239E-06
+8.015026E+00,+106.0914E-09,-32.47613E-06
+8.025028E+00,+104.6338E-09,-29.75324E-06
+8.035035E+00,+104.3106E-09,-30.07859E-06
+8.045058E+00,+103.6255E-09,-29.45246E-06
+8.055052E+00,+103.5397E-09,-29.42219E-06
+8.065081E+00,+104.5066E-09,-31.68572E-06
+8.075094E+00,+105.0237E-09,-31.31422E-06
+8.085110E+00,+106.9167E-09,-31.88490E-06
+8.095158E+00,+106.9868E-09,-32.02549E-06
+8.105210E+00,+107.0131E-09,-32.37960E-06
+8.115227E+00,+107.1726E-09,-32.71002E-06
+8.125211E+00,+107.7081E-09,-34.51476E-06
+8.135169E+00,+107.5950E-09,-34.94454E-06
+8.145141E+00,+106.8966E-09,-34.48243E-06
+8.155122E+00,+107.0761E-09,-34.59844E-06
+8.165082E+00,+109.2094E-09,-33.82282E-06
+8.175073E+00,+109.5815E-09,-35.39921E-06
+8.185032E+00,+108.8439E-09,-36.40812E-06
+8.195021E+00,+108.4500E-09,-36.88769E-06
+8.205016E+00,+108.3411E-09,-38.94574E-06
+8.215222E+00,+108.6608E-09,-38.28684E-06
+8.225227E+00,+108.9436E-09,-36.27615E-06
+8.235215E+00,+108.7619E-09,-35.82965E-06
+8.245178E+00,+108.3799E-09,-35.16034E-06
+8.255150E+00,+108.3384E-09,-35.20071E-06
+8.265156E+00,+107.6334E-09,-35.58398E-06
+8.275141E+00,+107.2683E-09,-35.35441E-06
+8.285136E+00,+107.4047E-09,-36.05236E-06
+8.295146E+00,+107.7959E-09,-36.00746E-06
+8.305131E+00,+109.4298E-09,-35.62755E-06
+8.315112E+00,+109.4711E-09,-34.96382E-06
+8.325063E+00,+108.9983E-09,-32.36713E-06
+8.335029E+00,+109.0575E-09,-33.77759E-06
+8.345239E+00,+109.0072E-09,-35.47884E-06
+8.355193E+00,+108.7638E-09,-35.50038E-06
+8.365186E+00,+106.4519E-09,-35.12690E-06
+8.375187E+00,+106.1866E-09,-35.11543E-06
+8.385162E+00,+107.2824E-09,-35.66400E-06
+8.395159E+00,+107.9675E-09,-35.21382E-06
+8.405162E+00,+109.3607E-09,-34.46237E-06
+8.415133E+00,+109.5360E-09,-35.07122E-06
+8.425162E+00,+110.3776E-09,-36.16159E-06
+8.435160E+00,+110.5045E-09,-36.30596E-06
+8.445177E+00,+109.0729E-09,-38.65151E-06
+8.455215E+00,+108.2646E-09,-37.16626E-06
+8.465212E+00,+106.4866E-09,-32.96217E-06
+8.475194E+00,+106.3652E-09,-33.52395E-06
+8.485222E+00,+105.7804E-09,-33.60492E-06
+8.495235E+00,+105.3797E-09,-32.94503E-06
+8.505039E+00,+104.0470E-09,-32.52157E-06
+8.515028E+00,+104.0462E-09,-32.91693E-06
+8.525042E+00,+104.7111E-09,-33.34826E-06
+8.535059E+00,+104.6751E-09,-32.95816E-06
+8.545068E+00,+104.3053E-09,-31.65945E-06
+8.555093E+00,+104.4508E-09,-33.26523E-06
+8.565118E+00,+105.8353E-09,-34.90958E-06
+8.575119E+00,+106.1962E-09,-34.95100E-06
+8.585164E+00,+106.7573E-09,-34.10737E-06
+8.595199E+00,+107.0197E-09,-34.70513E-06
+8.605206E+00,+109.0564E-09,-37.05386E-06
+8.615235E+00,+109.9052E-09,-36.01585E-06
+8.625233E+00,+111.7968E-09,-34.34878E-06
+8.635243E+00,+112.2563E-09,-33.87580E-06
+8.645039E+00,+113.0511E-09,-31.42096E-06
+8.655037E+00,+113.1600E-09,-32.51478E-06
+8.665047E+00,+111.9262E-09,-33.69570E-06
+8.675070E+00,+111.1900E-09,-34.67674E-06
+8.685231E+00,+110.1112E-09,-35.77286E-06
+8.695021E+00,+109.8600E-09,-36.20848E-06
+8.705052E+00,+107.7014E-09,-34.16685E-06
+8.715043E+00,+106.7773E-09,-33.72082E-06
+8.725070E+00,+104.2762E-09,-32.27014E-06
+8.735066E+00,+104.1727E-09,-32.12128E-06
+8.745083E+00,+104.6892E-09,-32.17873E-06
+8.755112E+00,+104.7093E-09,-32.43759E-06
+8.765110E+00,+104.3299E-09,-31.71373E-06
+8.775146E+00,+104.4035E-09,-30.16219E-06
+8.785180E+00,+105.0343E-09,-30.98233E-06
+8.795198E+00,+105.1884E-09,-30.61495E-06
+8.805223E+00,+106.0690E-09,-31.04814E-06
+8.815209E+00,+106.3389E-09,-31.37115E-06
+8.825216E+00,+109.4385E-09,-33.37089E-06
+8.835235E+00,+109.7903E-09,-32.73797E-06
+8.845187E+00,+109.2024E-09,-33.68655E-06
+8.855145E+00,+108.7778E-09,-34.23294E-06
+8.865140E+00,+107.0702E-09,-34.77196E-06
+8.875104E+00,+106.8205E-09,-34.88560E-06
+8.885085E+00,+104.8096E-09,-33.32503E-06
+8.895106E+00,+104.5765E-09,-32.99197E-06
+8.905155E+00,+105.0293E-09,-31.49383E-06
+8.915182E+00,+105.4858E-09,-31.64684E-06
+8.925194E+00,+106.4477E-09,-30.80118E-06
+8.935215E+00,+106.2536E-09,-30.50091E-06
+8.945238E+00,+105.1994E-09,-30.69397E-06
+8.955231E+00,+105.1467E-09,-31.21611E-06
+8.965242E+00,+104.7651E-09,-32.09270E-06
+8.975038E+00,+104.5417E-09,-32.08784E-06
+8.985040E+00,+103.2013E-09,-32.46841E-06
+8.995070E+00,+103.2586E-09,-32.10074E-06
+9.005102E+00,+105.4993E-09,-33.10690E-06
+9.015098E+00,+105.8930E-09,-34.02695E-06
+9.025129E+00,+107.4783E-09,-35.56638E-06
+9.035128E+00,+107.6801E-09,-35.24108E-06
+9.045135E+00,+110.0344E-09,-31.98364E-06
+9.055160E+00,+110.2385E-09,-32.03067E-06
+9.065166E+00,+109.5567E-09,-32.57260E-06
+9.075196E+00,+109.2784E-09,-32.08497E-06
+9.085228E+00,+108.5075E-09,-33.90865E-06
+9.095018E+00,+108.5037E-09,-33.73373E-06
+9.105042E+00,+107.7453E-09,-33.81237E-06
+9.115067E+00,+107.6255E-09,-34.07422E-06
+9.125064E+00,+107.0940E-09,-34.34046E-06
+9.135094E+00,+107.2002E-09,-34.51361E-06
+9.145094E+00,+107.2019E-09,-34.58259E-06
+9.155102E+00,+106.9040E-09,-34.86723E-06
+9.165133E+00,+105.2179E-09,-36.24790E-06
+9.175137E+00,+105.0886E-09,-36.59835E-06
+9.185147E+00,+104.2982E-09,-34.91493E-06
+9.195175E+00,+104.0886E-09,-34.60545E-06
+9.205187E+00,+102.2297E-09,-34.04904E-06
+9.215199E+00,+102.2112E-09,-33.56572E-06
+9.225019E+00,+103.3291E-09,-33.73447E-06
+9.235050E+00,+103.4970E-09,-33.57683E-06
+9.245080E+00,+103.7053E-09,-32.57524E-06
+9.255077E+00,+103.7516E-09,-32.58709E-06
+9.265078E+00,+105.2035E-09,-33.26695E-06
+9.275125E+00,+105.4183E-09,-33.46161E-06
+9.285218E+00,+105.9363E-09,-33.26205E-06
+9.295030E+00,+105.8999E-09,-32.98208E-06
+9.305072E+00,+106.6080E-09,-34.62161E-06
+9.315066E+00,+106.7279E-09,-34.83962E-06
+9.325088E+00,+107.7998E-09,-34.78535E-06
+9.335123E+00,+107.8645E-09,-34.66983E-06
+9.345122E+00,+109.4531E-09,-36.06821E-06
+9.355154E+00,+109.9006E-09,-35.84545E-06
+9.365159E+00,+111.3952E-09,-33.26063E-06
+9.375169E+00,+111.2549E-09,-32.80810E-06
+9.385204E+00,+110.1638E-09,-34.68107E-06
+9.395229E+00,+110.1525E-09,-34.34782E-06
+9.405039E+00,+110.5970E-09,-33.49297E-06
+9.415085E+00,+110.5042E-09,-34.27606E-06
+9.425115E+00,+109.8861E-09,-35.44496E-06
+9.435173E+00,+109.8374E-09,-36.82186E-06
+9.445182E+00,+110.3638E-09,-36.40457E-06
+9.455203E+00,+110.4703E-09,-35.25722E-06
+9.465180E+00,+110.1347E-09,-35.88092E-06
+9.475130E+00,+110.1894E-09,-35.93540E-06
+9.485104E+00,+110.8559E-09,-36.61684E-06
+9.495094E+00,+110.8504E-09,-36.14623E-06
+9.505063E+00,+109.1459E-09,-36.13604E-06
+9.515246E+00,+108.4525E-09,-36.38515E-06
+9.525045E+00,+108.1776E-09,-36.85147E-06
+9.535043E+00,+108.6020E-09,-37.59759E-06
+9.545066E+00,+109.7967E-09,-34.86079E-06
+9.555066E+00,+109.9441E-09,-34.56305E-06
+9.565085E+00,+111.3325E-09,-31.98289E-06
+9.575111E+00,+112.0858E-09,-31.60192E-06
+9.585109E+00,+113.5732E-09,-31.32042E-06
+9.595132E+00,+113.1060E-09,-32.16363E-06
+9.605174E+00,+110.3091E-09,-34.24651E-06
+9.615169E+00,+109.7491E-09,-34.37533E-06
+9.625208E+00,+108.5011E-09,-34.09653E-06
+9.635237E+00,+108.1119E-09,-33.87102E-06
+9.645237E+00,+106.0617E-09,-31.05028E-06
+9.655033E+00,+105.4748E-09,-30.36621E-06
+9.665027E+00,+103.9672E-09,-27.71090E-06
+9.675028E+00,+103.5436E-09,-22.94512E-06
+9.685061E+00,+102.4830E-09,-26.11024E-06
+9.695107E+00,+102.6173E-09,-27.17606E-06
+9.705131E+00,+105.2130E-09,-32.21480E-06
+9.715157E+00,+106.0666E-09,-32.70739E-06
+9.725133E+00,+106.5667E-09,-34.07642E-06
+9.735141E+00,+106.1102E-09,-34.30032E-06
+9.745175E+00,+104.8926E-09,-33.06528E-06
+9.755176E+00,+104.8032E-09,-33.12315E-06
+9.765209E+00,+104.2072E-09,-31.69773E-06
+9.775024E+00,+104.0623E-09,-31.73435E-06
+9.785038E+00,+103.4193E-09,-33.73075E-06
+9.795074E+00,+103.5504E-09,-33.79961E-06
+9.805089E+00,+104.4648E-09,-33.80780E-06
+9.815096E+00,+104.7459E-09,-34.16577E-06
+9.825130E+00,+106.1519E-09,-35.16441E-06
+9.835138E+00,+106.6051E-09,-35.65442E-06
+9.845170E+00,+109.0648E-09,-38.38337E-06
+9.855219E+00,+109.2410E-09,-38.07126E-06
+9.865225E+00,+108.5949E-09,-35.85034E-06
+9.875026E+00,+108.4311E-09,-35.53508E-06
+9.885023E+00,+108.2269E-09,-36.17020E-06
+9.895056E+00,+107.9833E-09,-36.17738E-06
+9.905094E+00,+106.0204E-09,-33.77421E-06
+9.915087E+00,+105.6867E-09,-34.24013E-06
+9.925108E+00,+105.8853E-09,-34.46025E-06
+9.935137E+00,+106.1020E-09,-34.57361E-06
+9.945138E+00,+105.9673E-09,-33.78202E-06
+9.955125E+00,+105.6990E-09,-33.62455E-06
+9.965149E+00,+105.1981E-09,-28.88086E-06
+9.975149E+00,+105.3043E-09,-28.09093E-06
+9.985180E+00,+105.7040E-09,-30.47514E-06
+9.995205E+00,+105.6702E-09,-30.41811E-06

MicroMag 2900/3900 Data File ends
