# Supplementary material for: Magnetic signatures of a creosote oil contaminated site: case study in São Paulo, Brazil
Source: Sci Rep. 2022 Dec 17;12:21853. doi: 10.1038/s41598-022-23493-2 (PMC9759522; doi:10.1038/s41598-022-23493-2)
Supplement: Supplementary file 3 — Supplementary Information 3. [file 41598_2022_23493_MOESM3_ESM.zip › moment_vs_time/SD23/2_7/nm1xxx/2_7.016]

MicroMag 2900/3900 Data File (Series 0016.002)
Moment vs. time

INSTRUMENT
Configuration                   VSM
Temperature control             None
Hardware version                0004
Software version                01/29/2013
Units of measure                Hybrid SI
Temperature in                  Celsius

SAMPLE
Mass                            N/A
Volume                          N/A
Demagnetizing factor            N/A

SETTINGS
Field range                    +1.000000E+00
Field command                   0.000000E+00
Moment range                   +20.00000E-06
Averaging time                 +14.21907E-03
Temperature (command)           N/A
Tmprtr difference correction    No
Orientation                     0.000000E+00
Vibration amplitude             1.0
Calibration factor             +4.401063E+00
Operating frequency            +83.00000E+00

MEASUREMENT
Description                    "SD34_2_7"
Field (measured)               +531.0162E-06
Temperature (measured)          N/A
Averages (completed)            N/A
Moment at conditioning field   +4.562410E-06
Measured on                     08/28/2020  09:51
Elapsed time                   +22.86599E+00

PROCESSING
Background subtraction          No
Delta-m processing              N/A
Demagnetizing factor            No
Normalization                   No
Normalization factor            N/A
Offset (field)                  No
Offset (moment)                 No
Pole saturation                 No
Slope correction                No

VIEWPORT
Left                            0.000000E+00
Right                          +10.00000E+00
Bottom                         -20.00000E-06
Top                            +20.00000E-06
Show X-axis?                    Yes
Show Y-axis?                    Yes

SCRIPT
Averaging time                 +10.00000E-03
Initial (conditioning) field   +340.0000E-03
Final (measuring) field         0.000000E+00
Pause at initial field         +10.00000E+00
Field slew rate limit          +10.00000E+03
Field slew time limit          +100.0000E-03
Slope correction                0.000000E+00
Timebase                       +10.00000E+00
Number of segments              1
Number of data                  1000

Segment   Averaging                                                            Final 
 Number      Time        Initial      Increment       Final         Pause      Index 
             (s)           (s)           (s)           (s)           (s)     
0000001,+10.00000E-03, 0.000000E+00,+10.00000E-03,+10.00000E+00,+10.00000E+00,0001000

                                         
     Time         Moment        Field    
     (s)          (Am�)          (T)     
+5.184714E-03,+3.331803E-06,+246.4489E-03
+15.05986E-03,+1.954606E-06,+141.0199E-03
+25.04662E-03,+1.018552E-06,+69.42924E-03
+35.16332E-03,+518.6447E-09,+31.25912E-03
+45.11618E-03,+299.5008E-09,+14.54646E-03
+55.06775E-03,+190.2156E-09,+6.174199E-03
+65.20809E-03,+146.1845E-09,+2.770219E-03
+75.09039E-03,+127.2476E-09,+1.307116E-03
+85.14477E-03,+119.1037E-09,+662.6864E-06
+95.12494E-03,+116.0648E-09,+390.3724E-06
+105.1911E-03,+114.7716E-09,+274.8433E-06
+115.2262E-03,+113.5841E-09,+200.2454E-06
+125.1994E-03,+113.0275E-09,+160.9003E-06
+135.1579E-03,+112.9993E-09,+143.4668E-06
+145.1309E-03,+112.9296E-09,+119.9172E-06
+155.1131E-03,+112.0975E-09,+105.7920E-06
+165.0652E-03,+111.2705E-09,+97.03875E-06
+175.0720E-03,+111.2711E-09,+87.30126E-06
+185.0637E-03,+111.5381E-09,+81.69432E-06
+195.0794E-03,+111.4997E-09,+83.35581E-06
+205.1166E-03,+111.0896E-09,+81.85388E-06
+215.1312E-03,+111.5445E-09,+79.72890E-06
+225.1625E-03,+113.2659E-09,+78.08791E-06
+235.2033E-03,+115.7521E-09,+69.40642E-06
+245.0691E-03,+116.7611E-09,+62.91991E-06
+255.0865E-03,+116.8137E-09,+59.09949E-06
+265.1224E-03,+116.6311E-09,+62.44088E-06
+275.1238E-03,+116.5070E-09,+61.56044E-06
+285.1532E-03,+115.9823E-09,+63.39960E-06
+295.1506E-03,+115.3173E-09,+66.17871E-06
+305.1760E-03,+114.9822E-09,+68.34346E-06
+315.2125E-03,+115.1107E-09,+68.04142E-06
+325.2163E-03,+114.8966E-09,+66.50763E-06
+335.2355E-03,+113.8085E-09,+69.12118E-06
+345.0344E-03,+112.9214E-09,+68.06803E-06
+355.0573E-03,+112.9038E-09,+68.61926E-06
+365.0737E-03,+113.7335E-09,+69.06319E-06
+375.1030E-03,+114.5162E-09,+68.33726E-06
+385.1068E-03,+114.7295E-09,+66.71458E-06
+395.1412E-03,+114.8314E-09,+64.20708E-06
+405.1774E-03,+114.7913E-09,+57.88708E-06
+415.1582E-03,+114.2273E-09,+51.28194E-06
+425.1389E-03,+113.5887E-09,+57.04413E-06
+435.1256E-03,+112.8749E-09,+58.57907E-06
+445.1443E-03,+112.5447E-09,+54.93183E-06
+455.1842E-03,+111.5714E-09,+54.53053E-06
+465.2091E-03,+110.4143E-09,+49.58658E-06
+475.2393E-03,+108.7434E-09,+54.28925E-06
+485.0398E-03,+108.5842E-09,+60.76460E-06
+495.0477E-03,+109.6102E-09,+59.08213E-06
+505.0852E-03,+109.9964E-09,+54.72918E-06
+515.0756E-03,+110.2699E-09,+48.71836E-06
+525.0946E-03,+111.0838E-09,+50.76437E-06
+535.1285E-03,+112.5408E-09,+52.29807E-06
+545.0716E-03,+113.1031E-09,+54.56286E-06
+555.0808E-03,+112.2591E-09,+46.46778E-06
+565.1112E-03,+111.4131E-09,+41.26063E-06
+575.1147E-03,+111.2237E-09,+41.47196E-06
+585.1202E-03,+111.6941E-09,+46.22193E-06
+595.1477E-03,+111.7735E-09,+50.41066E-06
+605.1506E-03,+111.7494E-09,+55.77059E-06
+615.1789E-03,+112.5710E-09,+49.44887E-06
+625.1783E-03,+113.4258E-09,+44.67707E-06
+635.2320E-03,+114.2712E-09,+45.22658E-06
+645.0685E-03,+114.0191E-09,+45.61091E-06
+655.1254E-03,+113.3103E-09,+48.18592E-06
+665.1505E-03,+113.3865E-09,+46.50097E-06
+675.2047E-03,+113.7651E-09,+45.13131E-06
+685.2268E-03,+113.9696E-09,+40.50551E-06
+695.2456E-03,+114.3526E-09,+41.57381E-06
+705.0492E-03,+115.0214E-09,+40.93008E-06
+715.0416E-03,+116.5707E-09,+32.70636E-06
+725.0761E-03,+116.8518E-09,+31.78597E-06
+735.1176E-03,+115.9763E-09,+39.47315E-06
+745.1008E-03,+115.1682E-09,+44.41910E-06
+755.1250E-03,+114.8026E-09,+42.54561E-06
+765.1343E-03,+114.5480E-09,+39.76660E-06
+775.1584E-03,+113.0431E-09,+34.18570E-06
+785.1866E-03,+111.9779E-09,+33.22382E-06
+795.1900E-03,+110.8991E-09,+40.86466E-06
+805.2175E-03,+110.3209E-09,+42.69495E-06
+815.2006E-03,+109.3209E-09,+32.82900E-06
+825.2187E-03,+108.6963E-09,+30.04713E-06
+835.0267E-03,+109.0650E-09,+32.73373E-06
+845.1640E-03,+110.2538E-09,+37.66756E-06
+855.1815E-03,+111.6416E-09,+41.16507E-06
+865.2119E-03,+112.1636E-09,+40.94153E-06
+875.2064E-03,+112.5678E-09,+36.15913E-06
+885.2085E-03,+113.8192E-09,+38.23586E-06
+895.2382E-03,+115.5578E-09,+35.01873E-06
+905.0286E-03,+116.1936E-09,+34.83372E-06
+915.0676E-03,+116.0535E-09,+38.51929E-06
+925.0760E-03,+115.9800E-09,+39.35347E-06
+935.1037E-03,+115.7045E-09,+33.54607E-06
+945.1362E-03,+115.0710E-09,+32.60403E-06
+955.1375E-03,+113.5406E-09,+35.64759E-06
+965.1175E-03,+112.6302E-09,+41.06064E-06
+975.1476E-03,+112.3869E-09,+49.01944E-06
+985.1570E-03,+112.2998E-09,+57.27473E-06
+995.1949E-03,+111.5825E-09,+50.22402E-06
+1.005234E+00,+111.0527E-09,+42.93042E-06
+1.015059E+00,+110.7497E-09,+36.27405E-06
+1.025134E+00,+110.8235E-09,+33.32377E-06
+1.035192E+00,+110.5402E-09,+25.36259E-06
+1.045054E+00,+110.4410E-09,+26.69516E-06
+1.055109E+00,+111.1729E-09,+31.12021E-06
+1.065150E+00,+112.3671E-09,+31.75793E-06
+1.075214E+00,+113.3917E-09,+36.20873E-06
+1.085055E+00,+113.2665E-09,+32.89089E-06
+1.095090E+00,+113.1134E-09,+30.54247E-06
+1.105177E+00,+113.5620E-09,+30.79853E-06
+1.115240E+00,+114.8819E-09,+32.71122E-06
+1.125051E+00,+115.5371E-09,+32.29809E-06
+1.135133E+00,+116.0049E-09,+34.40047E-06
+1.145159E+00,+116.3236E-09,+27.11086E-06
+1.155213E+00,+116.8020E-09,+26.22166E-06
+1.165051E+00,+116.6209E-09,+28.98493E-06
+1.175085E+00,+115.1744E-09,+28.02801E-06
+1.185143E+00,+114.6800E-09,+29.89702E-06
+1.195220E+00,+114.5555E-09,+31.26765E-06
+1.205049E+00,+114.5960E-09,+33.23040E-06
+1.215095E+00,+113.8131E-09,+36.15332E-06
+1.225168E+00,+113.2732E-09,+34.61628E-06
+1.235233E+00,+113.1649E-09,+39.72769E-06
+1.245082E+00,+113.3944E-09,+34.38759E-06
+1.255127E+00,+113.2733E-09,+32.09877E-06
+1.265160E+00,+113.1676E-09,+32.05739E-06
+1.275228E+00,+114.1477E-09,+29.39511E-06
+1.285034E+00,+115.1559E-09,+31.93083E-06
+1.295085E+00,+117.1867E-09,+27.99378E-06
+1.305154E+00,+117.4132E-09,+24.93801E-06
+1.315179E+00,+117.3881E-09,+22.90030E-06
+1.325243E+00,+117.4325E-09,+28.71905E-06
+1.335086E+00,+117.8248E-09,+28.39966E-06
+1.345110E+00,+117.6378E-09,+27.39859E-06
+1.355162E+00,+116.3467E-09,+26.29356E-06
+1.365162E+00,+115.9254E-09,+30.82018E-06
+1.375134E+00,+115.3455E-09,+32.09353E-06
+1.385118E+00,+115.1711E-09,+32.23448E-06
+1.395068E+00,+114.3014E-09,+28.70493E-06
+1.405047E+00,+113.8466E-09,+30.77288E-06
+1.415049E+00,+113.0433E-09,+31.16970E-06
+1.425043E+00,+112.5486E-09,+29.35505E-06
+1.435029E+00,+110.3550E-09,+23.90738E-06
+1.445200E+00,+109.5680E-09,+23.64674E-06
+1.455170E+00,+108.9405E-09,+28.55568E-06
+1.465155E+00,+109.3866E-09,+29.45795E-06
+1.475106E+00,+111.0997E-09,+24.66688E-06
+1.485070E+00,+111.5523E-09,+26.79501E-06
+1.495055E+00,+112.6765E-09,+26.44024E-06
+1.505242E+00,+112.9481E-09,+29.18568E-06
+1.515127E+00,+112.6648E-09,+29.25101E-06
+1.525170E+00,+112.1225E-09,+24.76025E-06
+1.535248E+00,+110.6838E-09,+20.36543E-06
+1.545048E+00,+110.2541E-09,+15.96956E-06
+1.555043E+00,+109.6580E-09,+19.61622E-06
+1.565061E+00,+109.1781E-09,+21.96617E-06
+1.575114E+00,+108.6781E-09,+18.44597E-06
+1.585138E+00,+109.3004E-09,+19.55042E-06
+1.595204E+00,+111.5316E-09,+22.22920E-06
+1.605236E+00,+111.9866E-09,+21.89283E-06
+1.615219E+00,+111.6135E-09,+15.88249E-06
+1.625236E+00,+111.5547E-09,+14.62860E-06
+1.635041E+00,+112.4525E-09,+26.32456E-06
+1.645020E+00,+112.9729E-09,+27.72379E-06
+1.655037E+00,+113.2599E-09,+25.16642E-06
+1.665015E+00,+113.0690E-09,+26.40782E-06
+1.675214E+00,+113.3813E-09,+22.80665E-06
+1.685197E+00,+113.6167E-09,+21.39568E-06
+1.695156E+00,+113.1667E-09,+24.31870E-06
+1.705138E+00,+112.6701E-09,+24.72773E-06
+1.715129E+00,+112.3237E-09,+26.64099E-06
+1.725115E+00,+112.5651E-09,+29.68016E-06
+1.735102E+00,+112.8094E-09,+25.84191E-06
+1.745088E+00,+112.5205E-09,+23.14539E-06
+1.755043E+00,+111.9642E-09,+17.68112E-06
+1.765032E+00,+112.3064E-09,+16.50429E-06
+1.775225E+00,+113.3564E-09,+19.16943E-06
+1.785191E+00,+113.1188E-09,+18.72397E-06
+1.795169E+00,+110.8322E-09,+16.05997E-06
+1.805138E+00,+109.9679E-09,+16.79459E-06
+1.815044E+00,+108.6712E-09,+11.39364E-06
+1.825025E+00,+108.1676E-09,+13.18398E-06
+1.835232E+00,+107.0130E-09,+19.91167E-06
+1.845195E+00,+106.7682E-09,+18.47134E-06
+1.855173E+00,+107.5502E-09,+12.14457E-06
+1.865130E+00,+107.9625E-09,+8.999920E-06
+1.875113E+00,+108.5025E-09,+9.227181E-06
+1.885067E+00,+108.5820E-09,+8.836556E-06
+1.895038E+00,+110.2182E-09,+16.80136E-06
+1.905048E+00,+111.1028E-09,+17.05437E-06
+1.915150E+00,+113.1367E-09,+11.59144E-06
+1.925176E+00,+113.2374E-09,+12.02507E-06
+1.935214E+00,+113.3570E-09,+19.71045E-06
+1.945212E+00,+113.4748E-09,+21.64345E-06
+1.955029E+00,+114.3939E-09,+30.03264E-06
+1.965062E+00,+114.4092E-09,+28.78399E-06
+1.975060E+00,+113.6107E-09,+28.89338E-06
+1.985087E+00,+113.4377E-09,+31.77595E-06
+1.995080E+00,+113.7208E-09,+33.55751E-06
+2.005102E+00,+113.7621E-09,+34.18560E-06
+2.015137E+00,+113.8629E-09,+26.27278E-06
+2.025156E+00,+113.9595E-09,+22.94331E-06
+2.035183E+00,+114.3666E-09,+24.36667E-06
+2.045218E+00,+114.1498E-09,+24.13101E-06
+2.055217E+00,+112.5570E-09,+23.96593E-06
+2.065221E+00,+112.2242E-09,+24.29915E-06
+2.075015E+00,+113.2324E-09,+19.57798E-06
+2.085019E+00,+113.9961E-09,+17.97991E-06
+2.095053E+00,+114.8770E-09,+21.10605E-06
+2.105031E+00,+114.7863E-09,+24.75024E-06
+2.115212E+00,+115.0755E-09,+22.85585E-06
+2.125226E+00,+115.3784E-09,+20.16554E-06
+2.135239E+00,+116.0186E-09,+18.82897E-06
+2.145240E+00,+115.8081E-09,+16.05463E-06
+2.155243E+00,+115.2892E-09,+19.57951E-06
+2.165227E+00,+115.3604E-09,+21.67006E-06
+2.175217E+00,+115.3337E-09,+22.51721E-06
+2.185183E+00,+115.1610E-09,+23.27433E-06
+2.195163E+00,+114.2599E-09,+26.02711E-06
+2.205154E+00,+114.1862E-09,+27.58598E-06
+2.215035E+00,+114.3371E-09,+21.02528E-06
+2.225019E+00,+114.2123E-09,+15.35063E-06
+2.235241E+00,+113.3416E-09,+17.12752E-06
+2.245188E+00,+113.3274E-09,+19.76118E-06
+2.255164E+00,+114.2357E-09,+23.27471E-06
+2.265152E+00,+114.3397E-09,+22.07604E-06
+2.275119E+00,+113.5406E-09,+29.87996E-06
+2.285113E+00,+113.2764E-09,+27.94752E-06
+2.295079E+00,+113.4762E-09,+28.79152E-06
+2.305036E+00,+113.6573E-09,+30.25360E-06
+2.315078E+00,+112.8934E-09,+25.04358E-06
+2.325115E+00,+112.4767E-09,+24.37411E-06
+2.335148E+00,+111.7056E-09,+24.08838E-06
+2.345183E+00,+111.6865E-09,+22.83135E-06
+2.355178E+00,+110.8636E-09,+19.84730E-06
+2.365185E+00,+110.3882E-09,+18.42613E-06
+2.375225E+00,+109.3248E-09,+7.507611E-06
+2.385025E+00,+109.3165E-09,+9.232807E-06
+2.395075E+00,+108.9916E-09,+7.794381E-06
+2.405098E+00,+108.8684E-09,+8.460904E-06
+2.415128E+00,+108.8226E-09,+6.785679E-06
+2.425176E+00,+109.1613E-09,+7.615376E-06
+2.435189E+00,+112.0342E-09,+15.50570E-06
+2.445198E+00,+112.2798E-09,+12.96311E-06
+2.455225E+00,+112.1834E-09,+17.40379E-06
+2.465207E+00,+112.1363E-09,+17.38873E-06
+2.475221E+00,+112.5123E-09,+20.20149E-06
+2.485019E+00,+112.5195E-09,+20.62292E-06
+2.495017E+00,+111.9749E-09,+14.26077E-06
+2.505046E+00,+111.9129E-09,+16.68692E-06
+2.515043E+00,+112.4761E-09,+26.66264E-06
+2.525076E+00,+112.4712E-09,+26.82410E-06
+2.535114E+00,+111.2790E-09,+17.19942E-06
+2.545109E+00,+111.0147E-09,+14.68172E-06
+2.555132E+00,+111.0369E-09,+6.126786E-06
+2.565170E+00,+111.3752E-09,+6.587029E-06
+2.575183E+00,+112.0952E-09,+11.39603E-06
+2.585225E+00,+111.8029E-09,+9.725762E-06
+2.595060E+00,+109.8462E-09,+6.978703E-06
+2.605105E+00,+109.4444E-09,+5.713177E-06
+2.615170E+00,+107.5914E-09,+7.450104E-06
+2.625146E+00,+107.3252E-09,+6.920243E-06
+2.635202E+00,+106.3015E-09,+12.37640E-06
+2.645035E+00,+106.5585E-09,+14.02283E-06
+2.655066E+00,+109.6013E-09,+18.87455E-06
+2.665117E+00,+109.9542E-09,+18.08052E-06
+2.675171E+00,+111.3745E-09,+14.53104E-06
+2.685213E+00,+111.5155E-09,+14.77871E-06
+2.695231E+00,+112.4953E-09,+21.28134E-06
+2.705033E+00,+112.4518E-09,+22.08366E-06
+2.715018E+00,+109.9778E-09,+10.90126E-06
+2.725053E+00,+109.5095E-09,+10.06785E-06
+2.735127E+00,+108.5132E-09,+9.645463E-06
+2.745141E+00,+108.7559E-09,+8.629037E-06
+2.755224E+00,+109.3360E-09,+5.129433E-06
+2.765074E+00,+109.3633E-09,+4.374504E-06
+2.775113E+00,+110.2845E-09,+9.507467E-06
+2.785174E+00,+110.4345E-09,+10.93254E-06
+2.795215E+00,+109.9386E-09,+17.26580E-06
+2.805045E+00,+109.5771E-09,+16.08257E-06
+2.815066E+00,+108.1673E-09,+4.309082E-06
+2.825121E+00,+108.2531E-09,+5.065060E-06
+2.835186E+00,+109.3757E-09,+8.768082E-06
+2.845206E+00,+109.3937E-09,+8.380795E-06
+2.855020E+00,+109.9003E-09,+11.47947E-06
+2.865081E+00,+110.1932E-09,+11.31535E-06
+2.875138E+00,+112.3000E-09,+17.82417E-06
+2.885217E+00,+112.5499E-09,+20.33043E-06
+2.895049E+00,+111.2872E-09,+10.85100E-06
+2.905083E+00,+111.0533E-09,+12.79888E-06
+2.915141E+00,+111.7776E-09,+20.74013E-06
+2.925142E+00,+111.9723E-09,+17.01965E-06
+2.935203E+00,+112.1689E-09,+14.81829E-06
+2.945046E+00,+112.0768E-09,+16.10966E-06
+2.955086E+00,+111.7932E-09,+19.97814E-06
+2.965107E+00,+111.8102E-09,+20.97054E-06
+2.975137E+00,+111.0907E-09,+20.74919E-06
+2.985142E+00,+110.9461E-09,+19.11202E-06
+2.995137E+00,+110.9455E-09,+13.78288E-06
+3.005166E+00,+111.0782E-09,+15.56997E-06
+3.015171E+00,+110.7737E-09,+17.07850E-06
+3.025213E+00,+110.3837E-09,+14.98261E-06
+3.035208E+00,+109.3798E-09,+13.62257E-06
+3.045197E+00,+109.4360E-09,+13.14774E-06
+3.055187E+00,+109.5312E-09,-1.827049E-06
+3.065138E+00,+109.4374E-09,-2.070141E-06
+3.075108E+00,+109.3450E-09,+2.090645E-06
+3.085094E+00,+109.7773E-09,+5.409813E-06
+3.095051E+00,+112.9574E-09,+12.95128E-06
+3.105018E+00,+113.4917E-09,+15.45096E-06
+3.115224E+00,+113.5749E-09,+16.95271E-06
+3.125131E+00,+113.4375E-09,+17.55009E-06
+3.135123E+00,+113.1865E-09,+20.52841E-06
+3.145130E+00,+113.1704E-09,+20.31660E-06
+3.155117E+00,+111.9630E-09,+17.16557E-06
+3.165112E+00,+111.8051E-09,+16.49742E-06
+3.175075E+00,+111.9815E-09,+21.98944E-06
+3.185045E+00,+112.1005E-09,+23.90690E-06
+3.195026E+00,+112.0674E-09,+21.06934E-06
+3.205213E+00,+111.9547E-09,+20.26463E-06
+3.215196E+00,+111.9896E-09,+33.21838E-06
+3.225203E+00,+112.1228E-09,+33.49934E-06
+3.235206E+00,+112.6368E-09,+28.56808E-06
+3.245195E+00,+112.6331E-09,+27.61584E-06
+3.255162E+00,+113.3073E-09,+24.80869E-06
+3.265139E+00,+113.6651E-09,+21.46321E-06
+3.275128E+00,+114.5862E-09,+17.45520E-06
+3.285089E+00,+114.5249E-09,+17.49773E-06
+3.295064E+00,+113.2539E-09,+22.62182E-06
+3.305053E+00,+113.1549E-09,+23.45982E-06
+3.315236E+00,+113.5311E-09,+39.02836E-06
+3.325217E+00,+113.5931E-09,+38.46340E-06
+3.335205E+00,+113.1115E-09,+27.35653E-06
+3.345155E+00,+113.1723E-09,+27.36597E-06
+3.355146E+00,+115.3137E-09,+14.26535E-06
+3.365109E+00,+115.4506E-09,+12.77428E-06
+3.375096E+00,+115.6801E-09,+11.15179E-06
+3.385083E+00,+115.5984E-09,+11.42569E-06
+3.395035E+00,+114.6777E-09,+11.22046E-06
+3.405228E+00,+114.5326E-09,+13.60312E-06
+3.415211E+00,+112.4636E-09,+14.55803E-06
+3.425093E+00,+112.2748E-09,+14.19201E-06
+3.435088E+00,+112.1712E-09,+21.06562E-06
+3.445054E+00,+112.2491E-09,+21.30833E-06
+3.455067E+00,+112.6680E-09,+37.02059E-06
+3.465097E+00,+112.5621E-09,+35.58102E-06
+3.475102E+00,+111.6179E-09,+18.95695E-06
+3.485111E+00,+111.6485E-09,+18.20307E-06
+3.495128E+00,+111.8686E-09,+22.85528E-06
+3.505132E+00,+111.8081E-09,+23.97986E-06
+3.515106E+00,+109.5763E-09,+23.89422E-06
+3.525092E+00,+109.4814E-09,+22.02883E-06
+3.535075E+00,+109.9693E-09,+17.75637E-06
+3.545091E+00,+110.0809E-09,+18.98470E-06
+3.555132E+00,+110.2509E-09,+17.81035E-06
+3.565196E+00,+110.3114E-09,+15.28235E-06
+3.575190E+00,+111.7751E-09,+23.44332E-06
+3.585167E+00,+111.9080E-09,+25.38691E-06
+3.595158E+00,+111.9440E-09,+25.89150E-06
+3.605161E+00,+111.8541E-09,+26.12915E-06
+3.615223E+00,+112.2960E-09,+27.18077E-06
+3.625213E+00,+112.5348E-09,+28.38440E-06
+3.635242E+00,+112.6616E-09,+20.72306E-06
+3.645034E+00,+112.5361E-09,+19.08302E-06
+3.655071E+00,+112.5320E-09,+22.94140E-06
+3.665309E+00,+112.6071E-09,+21.89169E-06
+3.675094E+00,+112.5918E-09,+14.11753E-06
+3.685103E+00,+112.2688E-09,+13.15508E-06
+3.695070E+00,+108.6664E-09,+7.445050E-06
+3.705039E+00,+108.3202E-09,+8.125687E-06
+3.715023E+00,+107.3832E-09,+14.16178E-06
+3.725115E+00,+107.3355E-09,+13.26733E-06
+3.735089E+00,+108.1391E-09,+3.802204E-06
+3.745076E+00,+108.5143E-09,+3.790570E-06
+3.755040E+00,+112.2935E-09,+12.31642E-06
+3.765036E+00,+112.7758E-09,+12.52022E-06
+3.775232E+00,+113.1291E-09,+20.51029E-06
+3.785196E+00,+113.0256E-09,+22.52169E-06
+3.795180E+00,+113.4039E-09,+19.72151E-06
+3.805135E+00,+113.4422E-09,+19.00654E-06
+3.815103E+00,+111.6664E-09,+7.811261E-06
+3.825094E+00,+111.2202E-09,+6.490899E-06
+3.835165E+00,+109.2085E-09,+386.1428E-09
+3.845222E+00,+109.0637E-09,+474.4530E-09
+3.855060E+00,+108.1503E-09,+9.570790E-06
+3.865105E+00,+107.9857E-09,+8.130646E-06
+3.875183E+00,+108.1293E-09,+11.14798E-06
+3.885223E+00,+108.3147E-09,+11.61137E-06
+3.895041E+00,+109.7779E-09,+10.55536E-06
+3.905113E+00,+109.8705E-09,+9.519483E-06
+3.915161E+00,+110.4906E-09,+861.3587E-09
+3.925229E+00,+110.8770E-09,+2.243328E-06
+3.935072E+00,+112.6443E-09,+17.49430E-06
+3.945103E+00,+112.7245E-09,+20.57572E-06
+3.955161E+00,+112.3225E-09,+25.88673E-06
+3.965237E+00,+112.4720E-09,+25.08612E-06
+3.975044E+00,+113.9868E-09,+17.21974E-06
+3.985117E+00,+114.3114E-09,+16.75930E-06
+3.995159E+00,+113.5877E-09,+21.58623E-06
+4.005225E+00,+112.9069E-09,+21.26560E-06
+4.015058E+00,+110.9966E-09,+17.67645E-06
+4.025139E+00,+110.5090E-09,+18.32752E-06
+4.035143E+00,+108.2176E-09,+10.17447E-06
+4.045133E+00,+107.4434E-09,+14.24341E-06
+4.055085E+00,+106.3235E-09,+15.94544E-06
+4.065065E+00,+106.2276E-09,+15.14711E-06
+4.075024E+00,+106.6096E-09,+12.33244E-06
+4.085227E+00,+107.0618E-09,+17.15660E-06
+4.095220E+00,+109.0837E-09,+16.52384E-06
+4.105239E+00,+110.3624E-09,+14.07185E-06
+4.115235E+00,+112.0262E-09,+14.15272E-06
+4.125232E+00,+111.7723E-09,+5.020714E-06
+4.135215E+00,+110.4290E-09,-3.184796E-06
+4.145179E+00,+110.0294E-09,+29.94538E-09
+4.155169E+00,+110.1453E-09,+8.496761E-06
+4.165130E+00,+110.2780E-09,+10.88505E-06
+4.175123E+00,+110.3847E-09,+13.10539E-06
+4.185094E+00,+110.5778E-09,+13.43374E-06
+4.195066E+00,+111.0040E-09,+21.75150E-06
+4.205053E+00,+110.8708E-09,+19.54575E-06
+4.215227E+00,+109.8754E-09,+4.787064E-06
+4.225204E+00,+109.8085E-09,+7.232476E-06
+4.235218E+00,+110.9824E-09,+14.74877E-06
+4.245232E+00,+111.4731E-09,+15.65209E-06
+4.255068E+00,+111.5804E-09,+11.74135E-06
+4.265140E+00,+111.2949E-09,+8.100033E-06
+4.275183E+00,+111.3418E-09,+17.72328E-06
+4.285024E+00,+111.4625E-09,+14.21146E-06
+4.295068E+00,+110.9671E-09,+7.476712E-06
+4.305169E+00,+110.3114E-09,+3.306008E-06
+4.315244E+00,+109.3760E-09,+2.734661E-06
+4.325063E+00,+109.5467E-09,+5.074120E-06
+4.335136E+00,+109.7921E-09,+7.886410E-06
+4.345212E+00,+109.7374E-09,+6.225109E-06
+4.355246E+00,+109.9894E-09,+4.558563E-06
+4.365045E+00,+110.2848E-09,+6.397247E-06
+4.375090E+00,+111.5484E-09,+10.91280E-06
+4.385129E+00,+111.7095E-09,+13.86967E-06
+4.395199E+00,+110.8951E-09,+15.46927E-06
+4.405238E+00,+110.8249E-09,+14.46533E-06
+4.415229E+00,+111.2199E-09,+15.79094E-06
+4.425069E+00,+111.3239E-09,+17.17968E-06
+4.435082E+00,+110.9900E-09,+10.65273E-06
+4.445045E+00,+111.1412E-09,+11.30629E-06
+4.455030E+00,+113.2139E-09,+11.61537E-06
+4.465219E+00,+113.6470E-09,+9.428883E-06
+4.475193E+00,+113.6388E-09,+14.94265E-06
+4.485175E+00,+113.1883E-09,+15.96718E-06
+4.495122E+00,+112.4236E-09,+15.93685E-06
+4.505105E+00,+112.5793E-09,+17.62314E-06
+4.515049E+00,+112.8036E-09,+14.21738E-06
+4.525028E+00,+112.5178E-09,+12.44040E-06
+4.535018E+00,+111.8744E-09,+17.00916E-06
+4.545201E+00,+111.9801E-09,+19.51828E-06
+4.555176E+00,+112.1535E-09,+23.89145E-06
+4.565163E+00,+111.7040E-09,+20.54177E-06
+4.575130E+00,+110.4942E-09,+11.05461E-06
+4.585102E+00,+110.5090E-09,+13.61571E-06
+4.595092E+00,+110.7710E-09,+13.87272E-06
+4.605070E+00,+110.5073E-09,+11.80620E-06
+4.615061E+00,+108.7777E-09,+8.434296E-06
+4.625041E+00,+108.3604E-09,+11.26671E-06
+4.635241E+00,+107.7990E-09,+13.28468E-06
+4.645231E+00,+107.7321E-09,+10.89459E-06
+4.655209E+00,+107.3529E-09,+6.561756E-06
+4.665200E+00,+107.4595E-09,+5.585480E-06
+4.675182E+00,+108.9912E-09,+7.651520E-06
+4.685149E+00,+109.3118E-09,+7.309437E-06
+4.695172E+00,+109.0646E-09,+2.822972E-06
+4.705172E+00,+108.7715E-09,+4.066849E-06
+4.715106E+00,+108.7596E-09,+11.15580E-06
+4.725099E+00,+109.1583E-09,+12.42457E-06
+4.735128E+00,+109.4342E-09,+476.2650E-09
+4.745140E+00,+109.0673E-09,-1.891995E-06
+4.755188E+00,+108.2509E-09,+3.974152E-06
+4.765224E+00,+108.2993E-09,+5.554772E-06
+4.775027E+00,+108.3632E-09,+8.611775E-06
+4.785063E+00,+107.8803E-09,+14.69727E-06
+4.795085E+00,+106.9364E-09,+15.44924E-06
+4.805121E+00,+107.2030E-09,+12.91351E-06
+4.815107E+00,+108.4616E-09,+8.211994E-06
+4.825125E+00,+109.0499E-09,+9.561634E-06
+4.835159E+00,+109.2414E-09,+5.458356E-06
+4.845151E+00,+109.4648E-09,+817.6804E-09
+4.855159E+00,+110.9717E-09,+6.170750E-06
+4.865186E+00,+111.6225E-09,+9.737873E-06
+4.875186E+00,+112.1010E-09,+8.459282E-06
+4.885195E+00,+111.9977E-09,+8.190155E-06
+4.895216E+00,+112.7422E-09,+12.95042E-06
+4.905228E+00,+113.4015E-09,+16.65792E-06
+4.915026E+00,+114.7890E-09,+11.76472E-06
+4.925041E+00,+115.3925E-09,+9.992028E-06
+4.935088E+00,+116.4113E-09,+6.855012E-06
+4.945124E+00,+116.5452E-09,+5.402470E-06
+4.955117E+00,+115.2193E-09,+6.842995E-06
+4.965095E+00,+113.9607E-09,+8.410932E-06
+4.975120E+00,+112.3074E-09,+15.16981E-06
+4.985117E+00,+112.3046E-09,+17.25550E-06
+4.995137E+00,+112.6927E-09,+16.04128E-06
+5.005175E+00,+112.4521E-09,+17.97877E-06
+5.015201E+00,+111.4707E-09,+13.09414E-06
+5.025064E+00,+111.2546E-09,+10.63032E-06
+5.035168E+00,+111.1957E-09,+8.005620E-06
+5.045180E+00,+110.7160E-09,+4.364395E-06
+5.055214E+00,+108.8043E-09,+11.52611E-06
+5.065223E+00,+108.0414E-09,+11.76252E-06
+5.075237E+00,+107.4688E-09,+4.834175E-06
+5.085034E+00,+107.4861E-09,+5.911255E-06
+5.095031E+00,+107.7492E-09,+11.14435E-06
+5.105071E+00,+108.0046E-09,+14.42127E-06
+5.115121E+00,+108.8993E-09,+10.22835E-06
+5.125129E+00,+109.1520E-09,+8.435536E-06
+5.135161E+00,+108.5817E-09,+678.3486E-09
+5.145155E+00,+108.2381E-09,-90.40834E-09
+5.155179E+00,+108.1807E-09,-3.610516E-06
+5.165216E+00,+108.6670E-09,-2.408696E-06
+5.175214E+00,+110.3342E-09,+12.73728E-06
+5.185221E+00,+110.7535E-09,+16.86831E-06
+5.195020E+00,+111.6921E-09,+15.94496E-06
+5.205043E+00,+112.1812E-09,+21.40904E-06
+5.215127E+00,+112.7926E-09,+22.25962E-06
+5.225169E+00,+112.5265E-09,+17.96074E-06
+5.235245E+00,+111.8878E-09,+16.19711E-06
+5.245046E+00,+112.0796E-09,+21.09604E-06
+5.255066E+00,+112.7036E-09,+24.27654E-06
+5.265103E+00,+112.7282E-09,+20.60433E-06
+5.275128E+00,+111.8971E-09,+15.22703E-06
+5.285127E+00,+111.6744E-09,+12.56714E-06
+5.295142E+00,+111.7769E-09,+4.768753E-06
+5.305166E+00,+111.7011E-09,+7.643795E-06
+5.315148E+00,+111.1075E-09,+7.734967E-06
+5.325167E+00,+111.0454E-09,+8.441640E-06
+5.335197E+00,+112.1841E-09,+13.20381E-06
+5.345184E+00,+112.6191E-09,+14.57043E-06
+5.355219E+00,+112.6120E-09,+22.49174E-06
+5.365218E+00,+112.4297E-09,+24.86096E-06
+5.375237E+00,+112.5802E-09,+22.12143E-06
+5.385035E+00,+112.9041E-09,+19.79199E-06
+5.395024E+00,+112.2254E-09,+14.03093E-06
+5.405038E+00,+111.3556E-09,+13.19714E-06
+5.415069E+00,+108.7967E-09,+12.74633E-06
+5.425097E+00,+108.3762E-09,+9.793473E-06
+5.435140E+00,+108.0590E-09,+5.605126E-06
+5.445139E+00,+107.9469E-09,+5.041981E-06
+5.455153E+00,+106.8119E-09,+6.240083E-06
+5.465180E+00,+106.6142E-09,+6.540680E-06
+5.475179E+00,+105.7720E-09,+7.367516E-06
+5.485190E+00,+105.5062E-09,+4.434872E-06
+5.495221E+00,+105.1736E-09,-703.5256E-09
+5.505220E+00,+105.4814E-09,-869.3696E-09
+5.515220E+00,+109.3150E-09,+8.846474E-06
+5.525018E+00,+110.0148E-09,+12.37755E-06
+5.535029E+00,+111.4249E-09,+13.20801E-06
+5.545043E+00,+111.4071E-09,+10.08663E-06
+5.555225E+00,+111.8064E-09,+14.57186E-06
+5.565193E+00,+111.8652E-09,+15.36579E-06
+5.575180E+00,+111.3778E-09,+10.51226E-06
+5.585139E+00,+111.2929E-09,+10.64835E-06
+5.595119E+00,+111.8966E-09,+17.69972E-06
+5.605121E+00,+112.1146E-09,+19.87219E-06
+5.615100E+00,+112.2091E-09,+16.10966E-06
+5.625144E+00,+111.9009E-09,+16.11919E-06
+5.635201E+00,+111.4902E-09,+14.14328E-06
+5.645229E+00,+111.6240E-09,+15.39612E-06
+5.655034E+00,+112.3972E-09,+15.18870E-06
+5.665049E+00,+112.3723E-09,+14.72492E-06
+5.675074E+00,+111.8760E-09,+12.39176E-06
+5.685114E+00,+111.9644E-09,+15.35006E-06
+5.695124E+00,+112.3888E-09,+15.22865E-06
+5.705126E+00,+112.2039E-09,+14.57348E-06
+5.715157E+00,+110.5020E-09,+5.699349E-06
+5.725145E+00,+110.2513E-09,+5.068302E-06
+5.735175E+00,+110.0159E-09,+3.271294E-06
+5.745209E+00,+109.9326E-09,+4.457379E-06
+5.755212E+00,+108.2435E-09,+6.211377E-06
+5.765245E+00,+107.7321E-09,+5.914879E-06
+5.775026E+00,+107.3828E-09,+125.2175E-09
+5.785044E+00,+107.5992E-09,+1.501846E-06
+5.795071E+00,+107.7788E-09,+446.3196E-09
+5.805067E+00,+107.7948E-09,+30.04075E-09
+5.815238E+00,+109.4331E-09,+4.772950E-06
+5.825018E+00,+110.1157E-09,+7.502652E-06
+5.835027E+00,+111.9936E-09,+14.85901E-06
+5.845044E+00,+112.0682E-09,+14.46724E-06
+5.855073E+00,+112.3865E-09,+12.46815E-06
+5.865069E+00,+112.6321E-09,+12.58326E-06
+5.875138E+00,+113.5411E-09,+17.18168E-06
+5.885209E+00,+113.5180E-09,+18.55364E-06
+5.895193E+00,+112.6206E-09,+12.96816E-06
+5.905180E+00,+112.5686E-09,+12.18128E-06
+5.915141E+00,+112.7660E-09,+13.57412E-06
+5.925128E+00,+112.6245E-09,+12.32958E-06
+5.935111E+00,+111.7615E-09,+9.202290E-06
+5.945034E+00,+111.6810E-09,+10.31571E-06
+5.955017E+00,+112.8785E-09,+12.50963E-06
+5.965233E+00,+113.1208E-09,+11.68070E-06
+5.975191E+00,+113.2038E-09,+16.26539E-06
+5.985179E+00,+112.9779E-09,+17.35907E-06
+5.995141E+00,+112.2013E-09,+17.76390E-06
+6.005124E+00,+111.8599E-09,+17.09566E-06
+6.015036E+00,+110.2057E-09,+31.57120E-06
+6.025015E+00,+109.7096E-09,+32.52058E-06
+6.035226E+00,+108.6972E-09,+15.83977E-06
+6.045219E+00,+108.7702E-09,+11.80201E-06
+6.055182E+00,+108.6442E-09,+5.353356E-06
+6.065148E+00,+108.5969E-09,+4.458332E-06
+6.075134E+00,+109.5070E-09,+1.381111E-06
+6.085095E+00,+109.9270E-09,+1.729107E-06
+6.095078E+00,+111.2795E-09,+5.962849E-06
+6.105040E+00,+111.1764E-09,+5.659485E-06
+6.115242E+00,+109.3290E-09,-80.58549E-09
+6.125231E+00,+109.2698E-09,+603.1037E-09
+6.135224E+00,+110.0370E-09,+4.943944E-06
+6.145226E+00,+110.0776E-09,+4.724217E-06
+6.155023E+00,+110.1917E-09,+5.730438E-06
+6.165025E+00,+110.3306E-09,+8.335973E-06
+6.175066E+00,+112.1920E-09,+17.42287E-06
+6.185088E+00,+112.3024E-09,+16.05225E-06
+6.195109E+00,+112.1986E-09,+11.80849E-06
+6.205144E+00,+112.1295E-09,+11.24249E-06
+6.215136E+00,+112.5810E-09,+13.89466E-06
+6.225066E+00,+112.6983E-09,+16.95738E-06
+6.235089E+00,+111.8668E-09,+12.03528E-06
+6.245087E+00,+111.6749E-09,+11.75900E-06
+6.255108E+00,+110.8981E-09,+6.121445E-06
+6.265146E+00,+110.9840E-09,+7.078744E-06
+6.275143E+00,+111.1474E-09,+2.787590E-06
+6.285172E+00,+111.0726E-09,+1.944161E-06
+6.295167E+00,+111.1226E-09,+5.988884E-06
+6.305171E+00,+111.3756E-09,+9.894753E-06
+6.315206E+00,+111.6663E-09,+14.35032E-06
+6.325133E+00,+111.4051E-09,+14.09588E-06
+6.335150E+00,+108.7143E-09,+3.717041E-06
+6.345182E+00,+108.5276E-09,+985.3364E-09
+6.355188E+00,+109.2139E-09,+59.50928E-09
+6.365203E+00,+109.3905E-09,+516.5101E-09
+6.375238E+00,+109.0519E-09,+3.411484E-06
+6.385032E+00,+108.9419E-09,+2.851868E-06
+6.395066E+00,+108.4505E-09,+3.276825E-06
+6.405068E+00,+108.4133E-09,+3.155899E-06
+6.415088E+00,+107.2415E-09,+7.336331E-06
+6.425121E+00,+107.1909E-09,+7.304192E-06
+6.435124E+00,+108.3676E-09,+3.353882E-06
+6.445133E+00,+108.5831E-09,+3.085423E-06
+6.455165E+00,+108.8113E-09,+7.527733E-06
+6.465168E+00,+108.8061E-09,+7.545090E-06
+6.475185E+00,+110.9940E-09,+14.18972E-06
+6.485219E+00,+111.2691E-09,+15.09113E-06
+6.495212E+00,+113.3280E-09,+16.48102E-06
+6.505239E+00,+113.2915E-09,+16.31556E-06
+6.515236E+00,+113.5268E-09,+13.23300E-06
+6.525203E+00,+113.7985E-09,+13.78880E-06
+6.535211E+00,+115.3210E-09,+10.63109E-06
+6.545197E+00,+115.3017E-09,+11.64026E-06
+6.555212E+00,+113.6282E-09,+11.92579E-06
+6.565249E+00,+113.4490E-09,+12.65221E-06
+6.575042E+00,+113.1108E-09,+16.13026E-06
+6.585050E+00,+112.9546E-09,+16.33368E-06
+6.595076E+00,+110.5831E-09,+7.763005E-06
+6.605068E+00,+110.2416E-09,+5.626965E-06
+6.615096E+00,+109.4768E-09,-3.158188E-06
+6.625074E+00,+109.5208E-09,-2.325439E-06
+6.635088E+00,+109.2918E-09,-1.894379E-06
+6.645118E+00,+109.2045E-09,-1.309395E-06
+6.655120E+00,+109.0360E-09,-513.2676E-09
+6.665144E+00,+109.1099E-09,+103.5690E-09
+6.675166E+00,+109.1572E-09,+11.62872E-06
+6.685165E+00,+109.1787E-09,+10.62794E-06
+6.695230E+00,+110.6631E-09,+11.32355E-06
+6.705038E+00,+110.8516E-09,+12.29735E-06
+6.715055E+00,+112.4059E-09,+13.24568E-06
+6.725090E+00,+112.4041E-09,+12.45709E-06
+6.735122E+00,+112.5246E-09,+9.352971E-06
+6.745112E+00,+112.7496E-09,+8.696747E-06
+6.755092E+00,+112.7511E-09,+7.860565E-06
+6.765053E+00,+112.4979E-09,+8.065796E-06
+6.775017E+00,+108.6042E-09,+11.07292E-06
+6.785223E+00,+108.2092E-09,+14.02111E-06
+6.795178E+00,+108.0459E-09,+11.66172E-06
+6.805166E+00,+108.2308E-09,+8.911897E-06
+6.815052E+00,+109.0529E-09,+5.963993E-06
+6.825019E+00,+109.5861E-09,+8.099938E-06
+6.835234E+00,+112.8429E-09,+13.64699E-06
+6.845174E+00,+113.3320E-09,+14.31923E-06
+6.855145E+00,+113.7430E-09,+24.14732E-06
+6.865130E+00,+113.5309E-09,+26.51768E-06
+6.875092E+00,+113.4676E-09,+26.18857E-06
+6.885064E+00,+113.6732E-09,+24.13588E-06
+6.895046E+00,+114.2033E-09,+22.05820E-06
+6.905226E+00,+114.0857E-09,+23.52924E-06
+6.915212E+00,+113.3729E-09,+23.26451E-06
+6.925092E+00,+113.3205E-09,+22.78328E-06
+6.935061E+00,+111.9506E-09,+14.26602E-06
+6.945055E+00,+111.5234E-09,+13.85632E-06
+6.955242E+00,+109.2452E-09,+8.796788E-06
+6.965204E+00,+109.2370E-09,+9.157086E-06
+6.975187E+00,+110.3680E-09,+6.112481E-06
+6.985147E+00,+110.4228E-09,+7.323360E-06
+6.995120E+00,+110.1059E-09,+8.755780E-06
+7.005107E+00,+110.1479E-09,+8.235741E-06
+7.015065E+00,+111.1479E-09,+13.49516E-06
+7.025060E+00,+111.2952E-09,+16.68596E-06
+7.035071E+00,+110.2703E-09,+10.18191E-06
+7.045038E+00,+110.1294E-09,+7.464791E-06
+7.055031E+00,+110.8949E-09,+5.788899E-06
+7.065222E+00,+111.1232E-09,+8.321667E-06
+7.075192E+00,+110.5521E-09,+2.841091E-06
+7.085176E+00,+110.1923E-09,+1.539326E-06
+7.095136E+00,+109.4461E-09,-8.390427E-06
+7.105154E+00,+109.3634E-09,-10.03380E-06
+7.115200E+00,+107.8230E-09,+1.917267E-06
+7.125228E+00,+107.3477E-09,+2.731705E-06
+7.135240E+00,+106.2051E-09,+3.811264E-06
+7.145219E+00,+106.2507E-09,+3.446198E-06
+7.155236E+00,+106.9168E-09,+3.305435E-06
+7.165038E+00,+106.9227E-09,+4.437065E-06
+7.175046E+00,+107.1820E-09,+7.212830E-06
+7.185069E+00,+107.4471E-09,+4.216862E-06
+7.195096E+00,+109.4809E-09,+4.741288E-06
+7.205095E+00,+109.5344E-09,+6.918717E-06
+7.215103E+00,+108.4595E-09,+6.615734E-06
+7.225135E+00,+108.2811E-09,+7.343006E-06
+7.235155E+00,+108.0547E-09,+4.067516E-06
+7.245160E+00,+107.9733E-09,+4.320336E-06
+7.255154E+00,+107.7217E-09,+1.731873E-06
+7.265174E+00,+107.9903E-09,+3.304005E-06
+7.275221E+00,+110.4895E-09,+13.47227E-06
+7.285235E+00,+110.8020E-09,+14.37359E-06
+7.295018E+00,+110.8770E-09,+9.701634E-06
+7.305047E+00,+110.6054E-09,+7.900334E-06
+7.315197E+00,+110.1378E-09,+13.22518E-06
+7.325208E+00,+110.2093E-09,+18.45970E-06
+7.335239E+00,+109.9597E-09,+4.646397E-06
+7.345232E+00,+109.8026E-09,+4.017067E-06
+7.355031E+00,+110.0128E-09,+656.5094E-09
+7.365029E+00,+110.2049E-09,+2.840138E-06
+7.375044E+00,+110.5851E-09,+5.578614E-06
+7.385068E+00,+110.3489E-09,+3.490162E-06
+7.395069E+00,+108.3070E-09,+3.492451E-06
+7.405080E+00,+108.0136E-09,+2.592373E-06
+7.415111E+00,+107.3839E-09,-3.491879E-06
+7.425053E+00,+107.2893E-09,-3.544903E-06
+7.435079E+00,+106.4894E-09,-2.354908E-06
+7.445096E+00,+106.5345E-09,-2.262211E-06
+7.455118E+00,+108.1875E-09,+2.172756E-06
+7.465154E+00,+108.2601E-09,+1.731396E-06
+7.475190E+00,+107.3585E-09,+5.640316E-06
+7.485204E+00,+107.1942E-09,+6.718636E-06
+7.495234E+00,+107.3497E-09,+2.996349E-06
+7.505238E+00,+107.3740E-09,+2.735901E-06
+7.515061E+00,+106.7913E-09,+5.855847E-06
+7.525106E+00,+106.7481E-09,+5.932808E-06
+7.535119E+00,+107.4501E-09,+49.87717E-09
+7.545149E+00,+107.6803E-09,-1.103306E-06
+7.555159E+00,+107.9605E-09,-4.330731E-06
+7.565187E+00,+107.6782E-09,-2.712727E-06
+7.575224E+00,+107.7261E-09,+2.769566E-06
+7.585237E+00,+108.0805E-09,+4.737473E-06
+7.595023E+00,+110.5291E-09,+3.274441E-06
+7.605064E+00,+110.7353E-09,+6.315709E-06
+7.615051E+00,+110.5737E-09,+2.462769E-06
+7.625101E+00,+110.6057E-09,+6.896496E-06
+7.635147E+00,+110.1944E-09,+6.521893E-06
+7.645145E+00,+109.9569E-09,+7.922269E-06
+7.655190E+00,+108.7031E-09,+3.773213E-06
+7.665208E+00,+108.6833E-09,+3.441239E-06
+7.675210E+00,+109.7586E-09,+9.098626E-06
+7.685237E+00,+109.9366E-09,+7.717133E-06
+7.695035E+00,+110.3403E-09,+7.585144E-06
+7.705043E+00,+110.6257E-09,+9.812547E-06
+7.715075E+00,+113.4159E-09,+11.72190E-06
+7.725060E+00,+113.9093E-09,+10.15263E-06
+7.735091E+00,+115.0114E-09,+8.895493E-06
+7.745129E+00,+114.8277E-09,+9.921360E-06
+7.755104E+00,+113.9525E-09,+15.03487E-06
+7.765135E+00,+113.7986E-09,+17.81960E-06
+7.775142E+00,+112.5570E-09,+12.96349E-06
+7.785148E+00,+112.0373E-09,+9.595776E-06
+7.795185E+00,+112.0151E-09,+15.45734E-06
+7.805213E+00,+112.4780E-09,+17.22698E-06
+7.815158E+00,+114.4335E-09,+18.37616E-06
+7.825170E+00,+114.5480E-09,+17.08365E-06
+7.835197E+00,+114.4434E-09,+26.03979E-06
+7.845208E+00,+114.4761E-09,+23.14892E-06
+7.855229E+00,+114.7367E-09,+19.51275E-06
+7.865224E+00,+114.6174E-09,+20.23668E-06
+7.875021E+00,+113.8333E-09,+21.75093E-06
+7.885020E+00,+113.7426E-09,+22.06974E-06
+7.895046E+00,+113.6755E-09,+10.39171E-06
+7.905086E+00,+113.5776E-09,+12.38146E-06
+7.915022E+00,+112.7270E-09,+15.21568E-06
+7.925040E+00,+112.6342E-09,+13.66940E-06
+7.935070E+00,+113.4149E-09,+12.11290E-06
+7.945061E+00,+113.7318E-09,+10.65846E-06
+7.955075E+00,+114.1421E-09,+12.23564E-06
+7.965106E+00,+114.0177E-09,+11.42635E-06
+7.975111E+00,+113.5812E-09,+19.96470E-06
+7.985151E+00,+113.7115E-09,+18.41173E-06
+7.995162E+00,+113.9719E-09,+15.79123E-06
+8.005196E+00,+113.9294E-09,+16.04662E-06
+8.015227E+00,+114.8746E-09,+6.102086E-06
+8.025016E+00,+115.3900E-09,+1.359272E-06
+8.035052E+00,+116.5018E-09,+3.201103E-06
+8.045090E+00,+116.2720E-09,+4.588891E-06
+8.055093E+00,+114.9894E-09,+14.65578E-06
+8.065124E+00,+114.7661E-09,+14.28738E-06
+8.075124E+00,+114.0650E-09,+13.97181E-06
+8.085147E+00,+113.4479E-09,+10.08816E-06
+8.095207E+00,+111.2972E-09,+13.09452E-06
+8.105251E+00,+110.9090E-09,+11.67936E-06
+8.115188E+00,+110.9916E-09,+9.868050E-06
+8.125215E+00,+111.1707E-09,+11.72314E-06
+8.135235E+00,+111.2794E-09,+12.11281E-06
+8.145018E+00,+111.4214E-09,+10.97860E-06
+8.155045E+00,+112.7128E-09,+19.83347E-06
+8.165045E+00,+113.1759E-09,+19.18974E-06
+8.175075E+00,+113.6141E-09,+19.68336E-06
+8.185073E+00,+113.4746E-09,+20.19024E-06
+8.195095E+00,+114.2928E-09,+13.63392E-06
+8.205136E+00,+114.7944E-09,+11.00159E-06
+8.215051E+00,+115.6465E-09,+6.641865E-06
+8.225066E+00,+115.3564E-09,+11.75919E-06
+8.235108E+00,+113.9619E-09,+17.98611E-06
+8.245103E+00,+113.8969E-09,+19.78436E-06
+8.255117E+00,+113.9132E-09,+23.35749E-06
+8.265150E+00,+113.5784E-09,+20.25433E-06
+8.275146E+00,+112.2467E-09,+5.395890E-06
+8.285175E+00,+112.0547E-09,+2.498913E-06
+8.295177E+00,+112.1120E-09,+8.039666E-06
+8.305201E+00,+111.9474E-09,+10.32896E-06
+8.315224E+00,+110.9464E-09,+10.12173E-06
+8.325214E+00,+110.7300E-09,+12.42294E-06
+8.335239E+00,+110.1435E-09,+3.424359E-06
+8.345037E+00,+109.7136E-09,+930.3093E-09
+8.355037E+00,+107.0835E-09,+2.531433E-06
+8.365043E+00,+106.2716E-09,+7.042504E-06
+8.375070E+00,+105.4562E-09,+9.344388E-06
+8.385072E+00,+105.6450E-09,+8.310128E-06
+8.395093E+00,+106.6158E-09,-4.466439E-06
+8.405084E+00,+106.8839E-09,-4.476452E-06
+8.415092E+00,+109.4207E-09,+3.946019E-06
+8.425117E+00,+110.1847E-09,+8.991624E-06
+8.435119E+00,+112.0747E-09,+16.83884E-06
+8.445125E+00,+111.9549E-09,+15.20739E-06
+8.455164E+00,+110.9916E-09,+7.126713E-06
+8.465178E+00,+110.7887E-09,+6.470776E-06
+8.475198E+00,+109.7546E-09,+10.93779E-06
+8.485226E+00,+109.4872E-09,+7.272435E-06
+8.495213E+00,+109.5074E-09,+3.759194E-06
+8.505014E+00,+109.9279E-09,+8.321572E-06
+8.515151E+00,+111.5736E-09,+20.19758E-06
+8.525201E+00,+111.6488E-09,+19.96918E-06
+8.535237E+00,+110.7245E-09,+11.03029E-06
+8.545232E+00,+110.5433E-09,+11.53688E-06
+8.555020E+00,+110.5836E-09,+16.97493E-06
+8.565060E+00,+110.7980E-09,+16.69092E-06
+8.575059E+00,+111.0100E-09,+11.67965E-06
+8.585069E+00,+111.1017E-09,+9.878446E-06
+8.595097E+00,+111.8235E-09,+13.71126E-06
+8.605101E+00,+111.9653E-09,+16.37659E-06
+8.615151E+00,+111.8125E-09,+11.62272E-06
+8.625108E+00,+111.7219E-09,+12.54292E-06
+8.635130E+00,+112.2880E-09,+12.60729E-06
+8.645161E+00,+112.6636E-09,+14.10284E-06
+8.655164E+00,+113.4467E-09,+19.64646E-06
+8.665188E+00,+113.2545E-09,+18.05153E-06
+8.675235E+00,+111.6335E-09,+19.21425E-06
+8.685018E+00,+111.4944E-09,+20.12405E-06
+8.695043E+00,+110.5314E-09,+7.304955E-06
+8.705018E+00,+110.4751E-09,+7.279969E-06
+8.715068E+00,+109.5697E-09,-4.741383E-06
+8.725138E+00,+109.6043E-09,-3.258515E-06
+8.735166E+00,+110.3809E-09,-616.3597E-09
+8.745160E+00,+110.4052E-09,+2.025986E-06
+8.755225E+00,+109.4828E-09,+6.979848E-06
+8.765038E+00,+109.4195E-09,+7.191468E-06
+8.775097E+00,+108.8584E-09,-2.522373E-06
+8.785171E+00,+108.7764E-09,-2.175140E-06
+8.795212E+00,+106.8913E-09,-2.344894E-06
+8.805053E+00,+106.6426E-09,-1.503086E-06
+8.815093E+00,+105.7939E-09,+8.110619E-06
+8.825065E+00,+105.8796E-09,+8.693029E-06
+8.835136E+00,+106.3409E-09,-5.144120E-06
+8.845184E+00,+106.3788E-09,-4.453755E-06
+8.855245E+00,+106.5730E-09,+3.444863E-06
+8.865090E+00,+106.5992E-09,+4.524422E-06
+8.875163E+00,+106.3174E-09,-4.176331E-06
+8.885029E+00,+106.2898E-09,-3.059483E-06
+8.895020E+00,+107.7448E-09,+3.449917E-06
+8.905225E+00,+107.9587E-09,+3.169155E-06
+8.915215E+00,+111.1892E-09,+12.46901E-06
+8.925644E+00,+111.2517E-09,+13.91153E-06
+8.935156E+00,+111.0226E-09,+10.24399E-06
+8.945141E+00,+111.0329E-09,+9.040452E-06
+8.955094E+00,+112.2554E-09,+10.32095E-06
+8.965058E+00,+112.5209E-09,+11.04193E-06
+8.975040E+00,+113.1246E-09,+17.15021E-06
+8.985231E+00,+113.1582E-09,+15.20166E-06
+8.995219E+00,+114.7612E-09,+1.927567E-06
+9.005206E+00,+115.1199E-09,+335.4073E-09
+9.015165E+00,+116.1461E-09,+3.731728E-06
+9.025164E+00,+116.1004E-09,+3.984070E-06
+9.035153E+00,+115.2240E-09,+9.041692E-06
+9.045102E+00,+114.8596E-09,+6.962586E-06
+9.055089E+00,+112.4783E-09,+1.529217E-06
+9.065049E+00,+112.0036E-09,-977.2301E-09
+9.075025E+00,+110.4029E-09,-532.0550E-09
+9.085243E+00,+110.3158E-09,+1.879692E-06
+9.095201E+00,+109.5174E-09,+5.095673E-06
+9.105206E+00,+108.8427E-09,+7.915306E-06
+9.115245E+00,+107.8416E-09,+5.278874E-06
+9.125017E+00,+108.1049E-09,+8.432389E-06
+9.135049E+00,+110.5785E-09,+13.48534E-06
+9.145038E+00,+110.9050E-09,+15.55786E-06
+9.155058E+00,+111.8798E-09,+10.77986E-06
+9.165088E+00,+111.9529E-09,+9.069729E-06
+9.175086E+00,+112.0106E-09,+6.375695E-06
+9.185099E+00,+111.7625E-09,+5.289650E-06
+9.195127E+00,+110.5552E-09,-485.9925E-09
+9.205119E+00,+110.4743E-09,-1.185131E-06
+9.215144E+00,+110.5323E-09,+4.370117E-06
+9.225192E+00,+110.3596E-09,+3.046131E-06
+9.235244E+00,+108.2970E-09,+3.282547E-06
+9.245052E+00,+107.9149E-09,+2.630520E-06
+9.255071E+00,+108.1104E-09,+7.498933E-06
+9.265075E+00,+108.5030E-09,+11.47738E-06
+9.275097E+00,+108.4682E-09,+8.273983E-06
+9.285092E+00,+108.2232E-09,+5.759335E-06
+9.295108E+00,+106.7486E-09,+7.657624E-06
+9.305139E+00,+106.7513E-09,+6.689930E-06
+9.315072E+00,+107.1615E-09,+1.687813E-06
+9.325084E+00,+107.2108E-09,+1.341534E-06
+9.335114E+00,+108.3024E-09,+3.256130E-06
+9.345107E+00,+108.5292E-09,+4.595852E-06
+9.355128E+00,+109.1883E-09,+2.676106E-06
+9.365116E+00,+109.0834E-09,+1.997185E-06
+9.375172E+00,+107.8674E-09,+7.862664E-06
+9.385195E+00,+107.9886E-09,+7.695961E-06
+9.395192E+00,+110.2207E-09,+12.60748E-06
+9.405200E+00,+110.6078E-09,+14.77680E-06
+9.415245E+00,+112.1020E-09,+19.95545E-06
+9.425205E+00,+112.1914E-09,+20.50171E-06
+9.435225E+00,+112.4592E-09,+23.99464E-06
+9.445025E+00,+112.3063E-09,+22.03283E-06
+9.455045E+00,+109.6515E-09,+9.607221E-06
+9.465095E+00,+109.2040E-09,+7.945157E-06
+9.475092E+00,+108.4585E-09,-1.935578E-06
+9.485097E+00,+108.6339E-09,-1.245213E-06
+9.495134E+00,+109.5697E-09,-963.7834E-09
+9.505142E+00,+109.6518E-09,+6.302166E-06
+9.515167E+00,+110.8250E-09,+23.81783E-06
+9.525208E+00,+111.1375E-09,+24.47615E-06
+9.535233E+00,+111.5670E-09,+11.24773E-06
+9.545049E+00,+111.3354E-09,+11.08170E-06
+9.555040E+00,+110.3040E-09,+8.001042E-06
+9.565044E+00,+110.3544E-09,+5.408860E-06
+9.575069E+00,+110.7427E-09,+4.310894E-06
+9.585068E+00,+110.6496E-09,+7.031346E-06
+9.595080E+00,+109.4136E-09,+5.154133E-06
+9.605115E+00,+109.4654E-09,+5.543709E-06
+9.615077E+00,+111.3340E-09,+13.93566E-06
+9.625094E+00,+111.8052E-09,+14.33077E-06
+9.635122E+00,+112.6450E-09,+11.26795E-06
+9.645118E+00,+112.6103E-09,+8.836747E-06
+9.655153E+00,+112.8186E-09,+10.11152E-06
+9.665154E+00,+112.9088E-09,+9.736253E-06
+9.675191E+00,+113.5184E-09,+18.53151E-06
+9.685229E+00,+113.5438E-09,+19.88411E-06
+9.695214E+00,+113.6935E-09,+18.64395E-06
+9.705189E+00,+113.6560E-09,+20.75977E-06
+9.715175E+00,+112.3643E-09,+11.62825E-06
+9.725233E+00,+112.0670E-09,+9.676934E-06
+9.735183E+00,+111.3377E-09,+4.367733E-06
+9.745174E+00,+111.4974E-09,+6.853676E-06
+9.755130E+00,+111.6846E-09,+15.39250E-06
+9.765112E+00,+111.3745E-09,+10.63004E-06
+9.775074E+00,+109.8586E-09,+727.8443E-09
+9.785035E+00,+109.6862E-09,+434.3033E-09
+9.795021E+00,+108.7711E-09,-2.634144E-06
+9.805212E+00,+108.4385E-09,-351.7151E-09
+9.815171E+00,+106.8835E-09,+6.246758E-06
+9.825180E+00,+106.7445E-09,+5.759717E-06
+9.835191E+00,+107.8076E-09,+1.309490E-06
+9.845200E+00,+108.1775E-09,+3.239822E-06
+9.855224E+00,+108.2791E-09,-6.197357E-06
+9.865220E+00,+108.2397E-09,-8.363439E-06
+9.875018E+00,+108.1503E-09,-3.032494E-06
+9.885015E+00,+108.1011E-09,-943.7562E-09
+9.895022E+00,+106.6757E-09,+6.618691E-06
+9.905051E+00,+106.3915E-09,+8.332634E-06
+9.915220E+00,+106.9284E-09,+180.2445E-09
+9.925234E+00,+107.3441E-09,-2.570438E-06
+9.935042E+00,+107.9710E-09,-1.990223E-06
+9.945058E+00,+107.8762E-09,-2.986050E-06
+9.955069E+00,+108.2569E-09,-5.726910E-06
+9.965092E+00,+108.6439E-09,-1.249313E-06
+9.975090E+00,+110.1955E-09,+10.82869E-06
+9.985121E+00,+110.3825E-09,+6.180001E-06
+9.995116E+00,+110.4181E-09,+2.596188E-06

MicroMag 2900/3900 Data File ends
