# Supplementary material for: Magnetic signatures of a creosote oil contaminated site: case study in São Paulo, Brazil
Source: Sci Rep. 2022 Dec 17;12:21853. doi: 10.1038/s41598-022-23493-2 (PMC9759522; doi:10.1038/s41598-022-23493-2)
Supplement: Supplementary file 3 — Supplementary Information 3. [file 41598_2022_23493_MOESM3_ESM.zip › moment_vs_time/SD23/2_7/nm1xxx/histerese]

MicroMag 2900/3900 Data File (Series 0016.002)
Direct moment vs. field; Initial magnetization; Hysteresis loop

INSTRUMENT
Configuration                   VSM
Temperature control             None
Hardware version                0004
Software version                01/29/2013
Units of measure                SI
Temperature in                  Kelvin

SAMPLE
Mass                            N/A
Volume                          N/A
Demagnetizing factor            N/A

SETTINGS
Field range                     N/A
Field (command)                 N/A
Moment range                   +20.00000E-06
Averaging time                 +400.0000E-03
Temperature (command)           N/A
Tmprtr difference correction    No
Orientation                     0.000000E+00
Vibration amplitude             1.0
Calibration factor             +4.132711E+00
Operating frequency            +83.00000E+00
Sweep mode                      Discrete
Pause after sweep increment    +300.0000E-03

MEASUREMENT
Description                    ""
Field (measured)                N/A
Temperature (measured)          N/A
Averages (completed)            1
Measured on                     08/25/2020  18:15
Elapsed time                   +377.0218E+00

PROCESSING
Background subtraction          No
Delta-m processing              N/A
Demagnetizing factor            No
Normalization                   No
Normalization factor            N/A
Offset (field)                  No
Offset (moment)                 No
Pole saturation                 No
Slope correction               -16.04706E-12

VIEWPORT
Left                           -800.0000E+03
Right                          +800.0000E+03
Bottom                         -20.00000E-06
Top                            +20.00000E-06
Show X-axis?                    Yes
Show Y-axis?                    Yes

CHARACTERIZATION
Initial slope                  +2.692936E-12
Saturation                     +558.5100E-09
Remanence                      +137.7014E-09
Coercivity                     +16.87594E+03
S*                             -81.38540E-03

SCRIPT
Averages (target)               1
Averaging time                 +400.0000E-03
Demagnetize?                    No
Maximum field                  +795.7747E+03
Field increment                +7.957747E+03
Hysteresis loop?                Yes
Initial magnetization?          Yes
Pause                          +1.000000E+00
Saturate before measuring?      Yes
Number of segments              3
Number of data                  503

Segment   Averaging      Initial        Field         Final                    Final 
 Number      Time         Field       Increment       Field         Pause      Index 
             (s)          (A/m)         (A/m)         (A/m)          (s)     
0000001,+400.0000E-03, 0.000000E+00,+7.957747E+03,+795.7747E+03,+1.000000E+00,0000101
0000002,+400.0000E-03,+795.7747E+03,+7.957747E+03,-795.7747E+03,+1.000000E+00,0000302
0000003,+400.0000E-03,-795.7747E+03,+7.957747E+03,+795.7747E+03,+1.000000E+00,0000503

                               Adjusted      Adjusted  
    Field         Moment        Field         Moment   
    (A/m)         (Am�)         (A/m)         (Am�)    
-28.86704E+00,+155.5190E-09,-28.86704E+00,+155.9822E-09
+1.997264E+03,+200.8851E-09,+1.997264E+03,+168.8349E-09
+6.683437E+03,+301.3044E-09,+6.683437E+03,+194.0548E-09
+13.01394E+03,+431.8927E-09,+13.01394E+03,+223.0571E-09
+20.25313E+03,+576.8138E-09,+20.25313E+03,+251.8105E-09
+27.89381E+03,+725.0879E-09,+27.89381E+03,+277.4740E-09
+35.73896E+03,+873.4913E-09,+35.73896E+03,+299.9859E-09
+43.64232E+03,+1.019533E-06,+43.64232E+03,+319.2018E-09
+51.61353E+03,+1.164139E-06,+51.61353E+03,+335.8934E-09
+59.56754E+03,+1.307267E-06,+59.56754E+03,+351.3828E-09
+67.56004E+03,+1.449612E-06,+67.56004E+03,+365.4717E-09
+75.52922E+03,+1.590215E-06,+75.52922E+03,+378.1927E-09
+83.51830E+03,+1.728562E-06,+83.51830E+03,+388.3383E-09
+91.47923E+03,+1.866665E-06,+91.47923E+03,+398.6918E-09
+99.47327E+03,+2.003204E-06,+99.47327E+03,+406.9499E-09
+107.4341E+03,+2.138852E-06,+107.4341E+03,+414.8499E-09
+115.4251E+03,+2.273398E-06,+115.4251E+03,+421.1634E-09
+123.3953E+03,+2.407787E-06,+123.3953E+03,+427.6548E-09
+131.2872E+03,+2.542034E-06,+131.2872E+03,+435.2593E-09
+139.2199E+03,+2.675390E-06,+139.2199E+03,+441.3192E-09
+147.1582E+03,+2.808008E-06,+147.1582E+03,+446.5503E-09
+155.1383E+03,+2.939224E-06,+155.1383E+03,+449.7103E-09
+163.0946E+03,+3.071360E-06,+163.0946E+03,+454.1705E-09
+171.0846E+03,+3.203274E-06,+171.0846E+03,+457.8689E-09
+179.0544E+03,+3.335599E-06,+179.0544E+03,+462.3015E-09
+187.0412E+03,+3.467348E-06,+187.0412E+03,+465.8858E-09
+195.0076E+03,+3.598693E-06,+195.0076E+03,+469.3932E-09
+202.9919E+03,+3.730064E-06,+202.9919E+03,+472.6403E-09
+210.9514E+03,+3.861216E-06,+210.9514E+03,+476.0660E-09
+218.9518E+03,+3.992940E-06,+218.9518E+03,+479.4069E-09
+226.9232E+03,+4.123895E-06,+226.9232E+03,+482.4439E-09
+234.9082E+03,+4.254727E-06,+234.9082E+03,+485.1408E-09
+242.8743E+03,+4.384583E-06,+242.8743E+03,+487.1640E-09
+250.8591E+03,+4.516810E-06,+250.8591E+03,+491.2570E-09
+258.8233E+03,+4.646192E-06,+258.8233E+03,+492.8382E-09
+266.7104E+03,+4.774580E-06,+266.7104E+03,+494.6606E-09
+274.6504E+03,+4.902353E-06,+274.6504E+03,+495.0201E-09
+282.5863E+03,+5.032104E-06,+282.5863E+03,+497.4238E-09
+290.5634E+03,+5.161157E-06,+290.5634E+03,+498.4676E-09
+298.5228E+03,+5.290918E-06,+298.5228E+03,+500.5027E-09
+306.5072E+03,+5.419950E-06,+306.5072E+03,+501.4088E-09
+314.4660E+03,+5.549090E-06,+314.4660E+03,+502.8343E-09
+322.4570E+03,+5.678357E-06,+322.4570E+03,+503.8691E-09
+330.4240E+03,+5.807488E-06,+330.4240E+03,+505.1521E-09
+338.4171E+03,+5.936439E-06,+338.4171E+03,+505.8373E-09
+346.3811E+03,+6.065857E-06,+346.3811E+03,+507.4579E-09
+354.3696E+03,+6.195312E-06,+354.3696E+03,+508.7196E-09
+362.3358E+03,+6.323392E-06,+362.3358E+03,+508.9663E-09
+370.3233E+03,+6.452913E-06,+370.3233E+03,+510.3109E-09
+378.2889E+03,+6.579740E-06,+378.2889E+03,+509.3138E-09
+386.1723E+03,+6.708244E-06,+386.1723E+03,+511.3126E-09
+394.1195E+03,+6.836513E-06,+394.1195E+03,+512.0518E-09
+402.0615E+03,+6.966263E-06,+402.0615E+03,+514.3559E-09
+410.0402E+03,+7.093792E-06,+410.0402E+03,+513.8502E-09
+418.0030E+03,+7.221866E-06,+418.0030E+03,+514.1442E-09
+425.9973E+03,+7.349723E-06,+425.9973E+03,+513.7176E-09
+433.9575E+03,+7.477865E-06,+433.9575E+03,+514.1204E-09
+441.9466E+03,+7.607756E-06,+441.9466E+03,+515.8097E-09
+449.9107E+03,+7.736419E-06,+449.9107E+03,+516.6729E-09
+457.8966E+03,+7.864892E-06,+457.8966E+03,+516.9956E-09
+465.8660E+03,+7.992685E-06,+465.8660E+03,+516.9031E-09
+473.8575E+03,+8.122565E-06,+473.8575E+03,+518.5433E-09
+481.8241E+03,+8.251443E-06,+481.8241E+03,+519.5815E-09
+489.8102E+03,+8.380983E-06,+489.8102E+03,+520.9670E-09
+497.7697E+03,+8.508949E-06,+497.7697E+03,+521.2063E-09
+505.7569E+03,+8.637818E-06,+505.7569E+03,+521.9039E-09
+513.7173E+03,+8.765028E-06,+513.7173E+03,+521.3728E-09
+521.6073E+03,+8.891308E-06,+521.6073E+03,+521.0426E-09
+529.5441E+03,+9.017876E-06,+529.5441E+03,+520.2486E-09
+537.4779E+03,+9.144872E-06,+537.4779E+03,+519.9296E-09
+545.4542E+03,+9.273485E-06,+545.4542E+03,+520.5467E-09
+553.4043E+03,+9.400295E-06,+553.4043E+03,+519.7815E-09
+561.3876E+03,+9.528750E-06,+561.3876E+03,+520.1260E-09
+569.3534E+03,+9.656687E-06,+569.3534E+03,+520.2359E-09
+577.3378E+03,+9.783937E-06,+577.3378E+03,+519.3603E-09
+585.3007E+03,+9.911619E-06,+585.3007E+03,+519.2607E-09
+593.2958E+03,+10.03985E-06,+593.2958E+03,+519.1939E-09
+601.2513E+03,+10.16844E-06,+601.2513E+03,+520.1213E-09
+609.2375E+03,+10.29908E-06,+609.2375E+03,+522.6062E-09
+617.1963E+03,+10.42953E-06,+617.1963E+03,+525.3412E-09
+625.1837E+03,+10.55922E-06,+625.1837E+03,+526.8568E-09
+633.1451E+03,+10.68834E-06,+633.1451E+03,+528.2191E-09
+641.1332E+03,+10.81731E-06,+641.1332E+03,+529.0041E-09
+649.0968E+03,+10.94537E-06,+649.0968E+03,+529.2728E-09
+656.9786E+03,+11.07187E-06,+656.9786E+03,+529.2927E-09
+664.9088E+03,+11.20066E-06,+664.9088E+03,+530.8264E-09
+672.8370E+03,+11.32847E-06,+672.8370E+03,+531.4106E-09
+680.8036E+03,+11.45590E-06,+680.8036E+03,+531.0009E-09
+688.7499E+03,+11.58287E-06,+688.7499E+03,+530.4549E-09
+696.7270E+03,+11.71234E-06,+696.7270E+03,+531.9167E-09
+704.6734E+03,+11.84228E-06,+704.6734E+03,+534.3401E-09
+712.6465E+03,+11.97178E-06,+712.6465E+03,+535.8952E-09
+720.6036E+03,+12.10032E-06,+720.6036E+03,+536.7474E-09
+728.5811E+03,+12.22875E-06,+728.5811E+03,+537.1627E-09
+736.5296E+03,+12.35621E-06,+736.5296E+03,+537.0719E-09
+744.5112E+03,+12.48395E-06,+744.5112E+03,+536.7306E-09
+752.4658E+03,+12.61261E-06,+752.4658E+03,+537.7431E-09
+760.4411E+03,+12.74100E-06,+760.4411E+03,+538.1524E-09
+768.3926E+03,+12.86786E-06,+768.3926E+03,+537.4151E-09
+776.3634E+03,+12.99438E-06,+776.3634E+03,+536.0258E-09
+796.4551E+03,+13.31384E-06,+796.4551E+03,+533.0742E-09

+796.4551E+03,+13.31656E-06,+796.4551E+03,+535.7945E-09
+794.5151E+03,+13.28868E-06,+794.5151E+03,+539.0452E-09
+789.9260E+03,+13.21832E-06,+789.9260E+03,+542.3267E-09
+783.6549E+03,+13.11951E-06,+783.6549E+03,+544.1487E-09
+776.4414E+03,+13.00542E-06,+776.4414E+03,+545.8155E-09
+768.8103E+03,+12.88475E-06,+768.8103E+03,+547.6018E-09
+760.9549E+03,+12.75999E-06,+760.9549E+03,+548.8975E-09
+753.0335E+03,+12.63312E-06,+753.0335E+03,+549.1424E-09
+745.0522E+03,+12.50458E-06,+745.0522E+03,+548.6792E-09
+737.0779E+03,+12.37520E-06,+737.0779E+03,+547.2634E-09
+729.0735E+03,+12.24715E-06,+729.0735E+03,+547.6605E-09
+721.0977E+03,+12.12050E-06,+721.0977E+03,+548.9990E-09
+713.0956E+03,+11.99205E-06,+713.0956E+03,+548.9580E-09
+705.1177E+03,+11.86300E-06,+705.1177E+03,+547.9304E-09
+697.1153E+03,+11.73416E-06,+697.1153E+03,+547.5051E-09
+689.1489E+03,+11.60706E-06,+689.1489E+03,+548.2430E-09
+681.1517E+03,+11.48047E-06,+681.1517E+03,+549.9846E-09
+673.1781E+03,+11.35318E-06,+673.1781E+03,+550.6477E-09
+665.2812E+03,+11.22587E-06,+665.2812E+03,+550.0601E-09
+657.3333E+03,+11.09793E-06,+657.3333E+03,+549.6607E-09
+649.3921E+03,+10.97037E-06,+649.3921E+03,+549.5332E-09
+641.4090E+03,+10.84237E-06,+641.4090E+03,+549.6383E-09
+633.4441E+03,+10.71486E-06,+633.4441E+03,+549.9420E-09
+625.4459E+03,+10.58666E-06,+625.4459E+03,+550.0888E-09
+617.4801E+03,+10.45933E-06,+617.4801E+03,+550.5865E-09
+609.4836E+03,+10.33201E-06,+609.4836E+03,+551.5867E-09
+601.5145E+03,+10.20417E-06,+601.5145E+03,+551.6283E-09
+593.5277E+03,+10.07500E-06,+593.5277E+03,+550.6231E-09
+585.5634E+03,+9.946723E-06,+585.5634E+03,+550.1490E-09
+577.5624E+03,+9.818099E-06,+577.5624E+03,+549.9172E-09
+569.5954E+03,+9.689034E-06,+569.5954E+03,+548.6996E-09
+561.6031E+03,+9.559810E-06,+561.6031E+03,+547.7281E-09
+553.6393E+03,+9.430629E-06,+553.6393E+03,+546.3429E-09
+545.6493E+03,+9.301029E-06,+545.6493E+03,+544.9606E-09
+537.6814E+03,+9.172545E-06,+537.6814E+03,+544.3363E-09
+529.7865E+03,+9.045862E-06,+529.7865E+03,+544.3433E-09
+521.8398E+03,+8.917811E-06,+521.8398E+03,+543.8143E-09
+513.8964E+03,+8.789571E-06,+513.8964E+03,+543.0430E-09
+505.9179E+03,+8.660585E-06,+505.9179E+03,+542.0877E-09
+497.9693E+03,+8.531923E-06,+497.9693E+03,+540.9776E-09
+489.9905E+03,+8.403525E-06,+489.9905E+03,+540.6158E-09
+482.0241E+03,+8.275865E-06,+482.0241E+03,+540.7938E-09
+474.0279E+03,+8.147620E-06,+474.0279E+03,+540.8631E-09
+466.0667E+03,+8.019741E-06,+466.0667E+03,+540.7377E-09
+458.0731E+03,+7.891791E-06,+458.0731E+03,+541.0624E-09
+450.1075E+03,+7.761473E-06,+450.1075E+03,+538.5685E-09
+442.1208E+03,+7.632230E-06,+442.1208E+03,+537.4901E-09
+434.1530E+03,+7.502150E-06,+434.1530E+03,+535.2691E-09
+426.1573E+03,+7.373117E-06,+426.1573E+03,+534.5431E-09
+418.1925E+03,+7.243158E-06,+418.1925E+03,+532.3959E-09
+410.3023E+03,+7.116119E-06,+410.3023E+03,+531.9712E-09
+402.3598E+03,+6.988330E-06,+402.3598E+03,+531.6369E-09
+394.4165E+03,+6.860749E-06,+394.4165E+03,+531.5221E-09
+386.4366E+03,+6.730651E-06,+386.4366E+03,+529.4784E-09
+378.4721E+03,+6.602200E-06,+378.4721E+03,+528.8331E-09
+370.4743E+03,+6.473795E-06,+370.4743E+03,+528.7703E-09
+362.5100E+03,+6.345761E-06,+362.5100E+03,+528.5395E-09
+354.5179E+03,+6.216754E-06,+354.5179E+03,+527.7829E-09
+346.5543E+03,+6.087627E-06,+346.5543E+03,+526.4484E-09
+338.5706E+03,+5.957176E-06,+338.5706E+03,+524.1114E-09
+330.6036E+03,+5.828291E-06,+330.6036E+03,+523.0740E-09
+322.6106E+03,+5.698149E-06,+322.6106E+03,+521.1963E-09
+314.6496E+03,+5.567801E-06,+314.6496E+03,+518.5992E-09
+306.6569E+03,+5.436759E-06,+306.6569E+03,+515.8161E-09
+298.6963E+03,+5.307233E-06,+298.6963E+03,+514.0345E-09
+290.7101E+03,+5.176143E-06,+290.7101E+03,+511.0989E-09
+282.7381E+03,+5.046979E-06,+282.7381E+03,+509.8619E-09
+274.8423E+03,+4.918420E-06,+274.8423E+03,+508.0082E-09
+266.9061E+03,+4.788675E-06,+266.9061E+03,+505.6158E-09
+258.9678E+03,+4.661109E-06,+258.9678E+03,+505.4364E-09
+250.9931E+03,+4.530933E-06,+250.9931E+03,+503.2311E-09
+243.0388E+03,+4.401238E-06,+243.0388E+03,+501.1783E-09
+235.0489E+03,+4.269407E-06,+235.0489E+03,+497.5614E-09
+227.0793E+03,+4.138860E-06,+227.0793E+03,+494.9044E-09
+219.0875E+03,+4.006951E-06,+219.0875E+03,+491.2403E-09
+211.1185E+03,+3.876383E-06,+211.1185E+03,+488.5511E-09
+203.1252E+03,+3.744401E-06,+203.1252E+03,+484.8386E-09
+195.1576E+03,+3.614250E-06,+195.1576E+03,+482.5430E-09
+187.1729E+03,+3.483798E-06,+187.1729E+03,+480.2224E-09
+179.2041E+03,+3.350479E-06,+179.2041E+03,+474.7792E-09
+171.2062E+03,+3.216223E-06,+171.2062E+03,+468.8654E-09
+163.2435E+03,+3.083405E-06,+163.2435E+03,+463.8263E-09
+155.2529E+03,+2.951049E-06,+155.2529E+03,+459.6951E-09
+147.2832E+03,+2.815661E-06,+147.2832E+03,+452.1984E-09
+139.3983E+03,+2.682785E-06,+139.3983E+03,+445.8522E-09
+131.4590E+03,+2.550467E-06,+131.4590E+03,+440.9366E-09
+123.5118E+03,+2.418119E-06,+123.5118E+03,+436.1172E-09
+115.5288E+03,+2.284912E-06,+115.5288E+03,+431.0146E-09
+107.5763E+03,+2.147918E-06,+107.5763E+03,+421.6349E-09
+99.58953E+03,+2.010632E-06,+99.58953E+03,+412.5123E-09
+91.63227E+03,+1.875438E-06,+91.63227E+03,+405.0091E-09
+83.63982E+03,+1.738566E-06,+83.63982E+03,+396.3924E-09
+75.67184E+03,+1.600316E-06,+75.67184E+03,+386.0050E-09
+67.68139E+03,+1.462060E-06,+67.68139E+03,+375.9724E-09
+59.71544E+03,+1.321724E-06,+59.71544E+03,+363.4665E-09
+51.72383E+03,+1.179112E-06,+51.72383E+03,+349.0963E-09
+43.76170E+03,+1.033996E-06,+43.76170E+03,+331.7491E-09
+35.76555E+03,+887.6022E-09,+35.76555E+03,+313.6700E-09
+27.79904E+03,+736.3306E-09,+27.79904E+03,+290.2377E-09
+19.80913E+03,+580.1951E-09,+19.80913E+03,+262.3167E-09
+11.85098E+03,+416.2217E-09,+11.85098E+03,+226.0483E-09
+3.964422E+03,+233.6049E-09,+3.964422E+03,+169.9876E-09
-3.957761E+03,+39.64298E-09,-3.957761E+03,+103.1534E-09
-11.88303E+03,-155.0139E-09,-11.88303E+03,+35.67379E-09
-19.86432E+03,-341.9019E-09,-19.86432E+03,-23.13788E-09
-27.82346E+03,-520.9298E-09,-27.82346E+03,-74.44493E-09
-35.81556E+03,-692.3161E-09,-35.81556E+03,-117.5815E-09
-43.78018E+03,-861.1432E-09,-43.78018E+03,-158.5998E-09
-51.76997E+03,-1.026014E-06,-51.76997E+03,-195.2580E-09
-59.73309E+03,-1.185632E-06,-59.73309E+03,-227.0913E-09
-67.72524E+03,-1.341317E-06,-67.72524E+03,-254.5256E-09
-75.69395E+03,-1.493143E-06,-75.69395E+03,-278.4773E-09
-83.68622E+03,-1.644805E-06,-83.68622E+03,-301.8868E-09
-91.64500E+03,-1.793056E-06,-91.64500E+03,-322.4227E-09
-99.63625E+03,-1.939390E-06,-99.63625E+03,-340.5206E-09
-107.5955E+03,-2.084337E-06,-107.5955E+03,-357.7449E-09
-115.5873E+03,-2.224480E-06,-115.5873E+03,-369.6430E-09
-123.5521E+03,-2.364989E-06,-123.5521E+03,-382.3411E-09
-131.4436E+03,-2.503685E-06,-131.4436E+03,-394.4011E-09
-139.3822E+03,-2.641798E-06,-139.3822E+03,-405.1232E-09
-147.3140E+03,-2.781363E-06,-147.3140E+03,-417.4050E-09
-155.2902E+03,-2.918815E-06,-155.2902E+03,-426.8633E-09
-163.2501E+03,-3.054606E-06,-163.2501E+03,-434.9214E-09
-171.2458E+03,-3.190406E-06,-171.2458E+03,-442.4139E-09
-179.2129E+03,-3.321646E-06,-179.2129E+03,-445.8047E-09
-187.2026E+03,-3.458631E-06,-187.2026E+03,-454.5791E-09
-195.1661E+03,-3.593975E-06,-195.1661E+03,-462.1313E-09
-203.1527E+03,-3.727048E-06,-203.1527E+03,-467.0436E-09
-211.1146E+03,-3.858454E-06,-211.1146E+03,-470.6847E-09
-219.1035E+03,-3.991891E-06,-219.1035E+03,-475.9224E-09
-227.0719E+03,-4.122935E-06,-227.0719E+03,-479.0970E-09
-235.0684E+03,-4.256670E-06,-235.0684E+03,-484.5114E-09
-243.0321E+03,-4.389474E-06,-243.0321E+03,-489.5223E-09
-251.0203E+03,-4.522871E-06,-251.0203E+03,-494.7323E-09
-258.9820E+03,-4.654080E-06,-258.9820E+03,-498.1788E-09
-266.8822E+03,-4.785343E-06,-266.8822E+03,-502.6680E-09
-274.8244E+03,-4.915488E-06,-274.8244E+03,-505.3623E-09
-282.7568E+03,-5.045537E-06,-282.7568E+03,-508.1200E-09
-290.7292E+03,-5.173034E-06,-290.7292E+03,-507.6834E-09
-298.6897E+03,-5.303104E-06,-298.6897E+03,-510.0113E-09
-306.6709E+03,-5.435599E-06,-306.6709E+03,-514.4313E-09
-314.6309E+03,-5.565213E-06,-314.6309E+03,-516.3110E-09
-322.6267E+03,-5.694133E-06,-322.6267E+03,-516.9222E-09
-330.5924E+03,-5.825169E-06,-330.5924E+03,-520.1312E-09
-338.5849E+03,-5.955357E-06,-338.5849E+03,-522.0628E-09
-346.5464E+03,-6.087480E-06,-346.5464E+03,-526.4279E-09
-354.5383E+03,-6.217885E-06,-354.5383E+03,-528.5869E-09
-362.5070E+03,-6.345663E-06,-362.5070E+03,-528.4904E-09
-370.5050E+03,-6.473671E-06,-370.5050E+03,-528.1532E-09
-378.4627E+03,-6.602510E-06,-378.4627E+03,-529.2952E-09
-386.3554E+03,-6.732501E-06,-386.3554E+03,-532.6312E-09
-394.2936E+03,-6.861391E-06,-394.2936E+03,-534.1365E-09
-402.2355E+03,-6.990250E-06,-402.2355E+03,-535.5508E-09
-410.2123E+03,-7.120011E-06,-410.2123E+03,-537.3071E-09
-418.1766E+03,-7.248933E-06,-418.1766E+03,-538.4265E-09
-426.1643E+03,-7.378660E-06,-426.1643E+03,-539.9747E-09
-434.1253E+03,-7.507856E-06,-434.1253E+03,-541.4186E-09
-442.1161E+03,-7.638213E-06,-442.1161E+03,-543.5479E-09
-450.0758E+03,-7.767197E-06,-450.0758E+03,-544.8004E-09
-458.0676E+03,-7.896554E-06,-458.0676E+03,-545.9137E-09
-466.0323E+03,-8.023974E-06,-466.0323E+03,-545.5246E-09
-474.0269E+03,-8.152604E-06,-474.0269E+03,-545.8631E-09
-481.9888E+03,-8.281970E-06,-481.9888E+03,-547.4640E-09
-489.9734E+03,-8.411032E-06,-489.9734E+03,-548.3961E-09
-497.9319E+03,-8.540366E-06,-497.9319E+03,-550.0202E-09
-505.9201E+03,-8.667840E-06,-505.9201E+03,-549.3076E-09
-513.8811E+03,-8.794730E-06,-513.8811E+03,-548.4464E-09
-521.7699E+03,-8.920862E-06,-521.7699E+03,-547.9861E-09
-529.7061E+03,-9.048596E-06,-529.7061E+03,-548.3690E-09
-537.6457E+03,-9.176299E-06,-537.6457E+03,-548.6634E-09
-545.6194E+03,-9.305400E-06,-545.6194E+03,-549.8100E-09
-553.5734E+03,-9.433872E-06,-553.5734E+03,-550.6433E-09
-561.5632E+03,-9.562345E-06,-561.5632E+03,-550.9046E-09
-569.5237E+03,-9.690822E-06,-569.5237E+03,-551.6381E-09
-577.5117E+03,-9.818623E-06,-577.5117E+03,-551.2554E-09
-585.4723E+03,-9.946163E-06,-585.4723E+03,-551.0510E-09
-593.4598E+03,-10.07612E-06,-593.4598E+03,-552.8329E-09
-601.4204E+03,-10.20522E-06,-601.4204E+03,-554.1873E-09
-609.4090E+03,-10.33395E-06,-609.4090E+03,-554.7242E-09
-617.3746E+03,-10.46288E-06,-617.3746E+03,-555.8302E-09
-625.3671E+03,-10.59276E-06,-625.3671E+03,-557.4535E-09
-633.3211E+03,-10.72262E-06,-633.3211E+03,-559.6756E-09
-641.3074E+03,-10.85233E-06,-641.3074E+03,-561.2290E-09
-649.2615E+03,-10.98094E-06,-649.2615E+03,-562.1985E-09
-657.1430E+03,-11.10766E-06,-657.1430E+03,-562.4435E-09
-665.0795E+03,-11.23707E-06,-665.0795E+03,-564.4961E-09
-673.0112E+03,-11.36643E-06,-673.0112E+03,-566.5760E-09
-680.9785E+03,-11.49524E-06,-680.9785E+03,-567.5339E-09
-688.9163E+03,-11.62437E-06,-688.9163E+03,-569.2864E-09
-696.8934E+03,-11.75416E-06,-696.8934E+03,-571.0673E-09
-704.8403E+03,-11.88141E-06,-704.8403E+03,-570.7915E-09
-712.8248E+03,-12.00947E-06,-712.8248E+03,-570.7242E-09
-720.7840E+03,-12.13682E-06,-720.7840E+03,-570.3528E-09
-728.7635E+03,-12.26513E-06,-728.7635E+03,-570.6149E-09
-736.7164E+03,-12.39367E-06,-736.7164E+03,-571.5334E-09
-744.6895E+03,-12.52187E-06,-744.6895E+03,-571.7897E-09
-752.6316E+03,-12.65029E-06,-752.6316E+03,-572.7626E-09
-760.6070E+03,-12.77935E-06,-760.6070E+03,-573.8403E-09
-768.5562E+03,-12.90594E-06,-768.5562E+03,-572.8691E-09
-776.5223E+03,-13.03490E-06,-776.5223E+03,-573.9961E-09
-796.6302E+03,-13.35396E-06,-796.6302E+03,-570.3836E-09

-796.6342E+03,-13.35322E-06,-796.6342E+03,-569.5799E-09
-794.6990E+03,-13.32506E-06,-794.6990E+03,-572.4734E-09
-790.1126E+03,-13.25471E-06,-790.1126E+03,-575.7218E-09
-783.8371E+03,-13.15707E-06,-783.8371E+03,-578.7855E-09
-776.6212E+03,-13.04386E-06,-776.6212E+03,-581.3698E-09
-768.9915E+03,-12.92164E-06,-768.9915E+03,-581.5833E-09
-761.1317E+03,-12.79432E-06,-761.1317E+03,-580.3909E-09
-753.2184E+03,-12.66349E-06,-753.2184E+03,-576.5455E-09
-745.2357E+03,-12.53411E-06,-745.2357E+03,-575.2649E-09
-737.2663E+03,-12.40663E-06,-737.2663E+03,-575.6698E-09
-729.2642E+03,-12.27941E-06,-729.2642E+03,-576.8603E-09
-721.2836E+03,-12.15222E-06,-721.2836E+03,-577.7358E-09
-713.2786E+03,-12.02410E-06,-713.2786E+03,-578.0719E-09
-705.3068E+03,-11.89550E-06,-705.3068E+03,-577.3973E-09
-697.3082E+03,-11.76605E-06,-697.3082E+03,-576.3006E-09
-689.3385E+03,-11.63754E-06,-689.3385E+03,-575.6809E-09
-681.3356E+03,-11.50858E-06,-681.3356E+03,-575.1435E-09
-673.3571E+03,-11.38134E-06,-673.3571E+03,-575.9359E-09
-665.4566E+03,-11.25395E-06,-665.4566E+03,-575.3256E-09
-657.5143E+03,-11.12648E-06,-657.5143E+03,-575.3051E-09
-649.5714E+03,-10.99923E-06,-649.5714E+03,-575.5159E-09
-641.5882E+03,-10.87117E-06,-641.5882E+03,-575.5630E-09
-633.6180E+03,-10.74289E-06,-633.6180E+03,-575.1805E-09
-625.6249E+03,-10.61351E-06,-625.6249E+03,-574.0665E-09
-617.6553E+03,-10.48390E-06,-617.6553E+03,-572.3452E-09
-609.6600E+03,-10.35472E-06,-609.6600E+03,-571.4665E-09
-601.6889E+03,-10.22646E-06,-601.6889E+03,-571.1190E-09
-593.7011E+03,-10.09890E-06,-593.7011E+03,-571.7396E-09
-585.7347E+03,-9.971093E-06,-585.7347E+03,-571.7708E-09
-577.7387E+03,-9.842260E-06,-577.7387E+03,-571.2496E-09
-569.7650E+03,-9.714245E-06,-569.7650E+03,-571.1889E-09
-561.7757E+03,-9.585744E-06,-561.7757E+03,-570.8932E-09
-553.8044E+03,-9.456121E-06,-553.8044E+03,-569.1863E-09
-545.8146E+03,-9.326522E-06,-545.8146E+03,-567.8000E-09
-537.8504E+03,-9.198519E-06,-537.8504E+03,-567.5986E-09
-529.9539E+03,-9.071652E-06,-529.9539E+03,-567.4470E-09
-522.0125E+03,-8.943182E-06,-522.0125E+03,-566.4135E-09
-514.0764E+03,-8.814778E-06,-514.0764E+03,-565.3607E-09
-506.1051E+03,-8.685955E-06,-506.1051E+03,-564.4548E-09
-498.1467E+03,-8.557346E-06,-498.1467E+03,-563.5530E-09
-490.1596E+03,-8.429080E-06,-490.1596E+03,-563.4574E-09
-482.1954E+03,-8.300145E-06,-482.1954E+03,-562.3247E-09
-474.1995E+03,-8.168981E-06,-474.1995E+03,-559.4708E-09
-466.2331E+03,-8.040716E-06,-466.2331E+03,-559.0431E-09
-458.2442E+03,-7.912257E-06,-458.2442E+03,-558.7833E-09
-450.2768E+03,-7.783218E-06,-450.2768E+03,-557.5971E-09
-442.2867E+03,-7.653817E-06,-442.2867E+03,-556.4146E-09
-434.3192E+03,-7.525930E-06,-434.3192E+03,-556.3813E-09
-426.3195E+03,-7.396499E-06,-426.3195E+03,-555.3222E-09
-418.3548E+03,-7.266084E-06,-418.3548E+03,-552.7174E-09
-410.4575E+03,-7.137087E-06,-410.4575E+03,-550.4488E-09
-402.5151E+03,-7.008729E-06,-402.5151E+03,-549.5432E-09
-394.5725E+03,-6.880041E-06,-394.5725E+03,-548.3105E-09
-386.6018E+03,-6.750891E-06,-386.6018E+03,-547.0675E-09
-378.6379E+03,-6.621564E-06,-378.6379E+03,-545.5369E-09
-370.6415E+03,-6.490240E-06,-370.6415E+03,-542.5325E-09
-362.6719E+03,-6.360789E-06,-362.6719E+03,-540.9690E-09
-354.6867E+03,-6.231696E-06,-354.6867E+03,-540.0161E-09
-346.7177E+03,-6.103106E-06,-346.7177E+03,-539.3048E-09
-338.7259E+03,-5.973015E-06,-338.7259E+03,-537.4585E-09
-330.7611E+03,-5.842793E-06,-330.7611E+03,-535.0490E-09
-322.7691E+03,-5.712679E-06,-322.7691E+03,-533.1825E-09
-314.8023E+03,-5.582536E-06,-314.8023E+03,-530.8832E-09
-306.8135E+03,-5.452422E-06,-306.8135E+03,-528.9660E-09
-298.8483E+03,-5.322757E-06,-298.8483E+03,-527.1181E-09
-290.8602E+03,-5.193274E-06,-290.8602E+03,-525.8216E-09
-282.8955E+03,-5.063126E-06,-282.8955E+03,-523.4842E-09
-275.0078E+03,-4.934716E-06,-275.0078E+03,-521.6482E-09
-267.0705E+03,-4.804062E-06,-267.0705E+03,-518.3644E-09
-259.1337E+03,-4.675558E-06,-259.1337E+03,-517.2228E-09
-251.1568E+03,-4.545866E-06,-251.1568E+03,-515.5359E-09
-243.1927E+03,-4.415878E-06,-243.1927E+03,-513.3495E-09
-235.2004E+03,-4.284468E-06,-235.2004E+03,-510.1927E-09
-227.2365E+03,-4.152279E-06,-227.2365E+03,-505.8001E-09
-219.2468E+03,-4.019997E-06,-219.2468E+03,-501.7288E-09
-211.2807E+03,-3.888313E-06,-211.2807E+03,-497.8788E-09
-203.2893E+03,-3.757782E-06,-203.2893E+03,-495.5862E-09
-195.3235E+03,-3.626785E-06,-195.3235E+03,-492.4156E-09
-187.3257E+03,-3.495364E-06,-187.3257E+03,-489.3365E-09
-179.3586E+03,-3.365275E-06,-179.3586E+03,-487.0953E-09
-171.3653E+03,-3.232374E-06,-171.3653E+03,-482.4637E-09
-163.4002E+03,-3.099516E-06,-163.4002E+03,-477.4232E-09
-155.4080E+03,-2.965212E-06,-155.4080E+03,-471.3704E-09
-147.4508E+03,-2.832644E-06,-147.4508E+03,-466.4920E-09
-139.5616E+03,-2.698224E-06,-139.5616E+03,-458.6699E-09
-131.6190E+03,-2.564732E-06,-131.6190E+03,-452.6337E-09
-123.6803E+03,-2.430183E-06,-123.6803E+03,-445.4766E-09
-115.6990E+03,-2.296594E-06,-115.6990E+03,-439.9652E-09
-107.7420E+03,-2.161996E-06,-107.7420E+03,-433.0529E-09
-99.76055E+03,-2.027265E-06,-99.76055E+03,-426.4011E-09
-91.80376E+03,-1.889458E-06,-91.80376E+03,-416.2771E-09
-83.80773E+03,-1.750578E-06,-83.80773E+03,-405.7099E-09
-75.84048E+03,-1.612562E-06,-75.84048E+03,-395.5448E-09
-67.84788E+03,-1.471621E-06,-67.84788E+03,-382.8617E-09
-59.88079E+03,-1.330175E-06,-59.88079E+03,-369.2641E-09
-51.88902E+03,-1.186482E-06,-51.88902E+03,-353.8156E-09
-43.92333E+03,-1.042021E-06,-43.92333E+03,-337.1806E-09
-35.93589E+03,-895.2887E-09,-35.93589E+03,-318.6231E-09
-27.96424E+03,-745.1047E-09,-27.96424E+03,-296.3608E-09
-19.96981E+03,-588.1723E-09,-19.96981E+03,-267.7155E-09
-12.01746E+03,-422.8266E-09,-12.01746E+03,-229.9816E-09
-4.141714E+03,-240.0762E-09,-4.141714E+03,-173.6138E-09
+3.791023E+03,-46.21507E-09,+3.791023E+03,-107.0499E-09
+11.72154E+03,+147.0732E-09,+11.72154E+03,-41.02309E-09
+19.69918E+03,+336.7691E-09,+19.69918E+03,+20.65508E-09
+27.66132E+03,+520.6764E-09,+27.66132E+03,+76.79340E-09
+35.65175E+03,+694.8047E-09,+35.65175E+03,+122.6988E-09
+43.61812E+03,+861.4140E-09,+43.61812E+03,+161.4712E-09
+51.60318E+03,+1.025531E-06,+51.60318E+03,+197.4515E-09
+59.56902E+03,+1.184104E-06,+59.56902E+03,+228.1962E-09
+67.55778E+03,+1.339557E-06,+67.55778E+03,+255.4529E-09
+75.52590E+03,+1.491894E-06,+75.52590E+03,+279.9250E-09
+83.51973E+03,+1.641469E-06,+83.51973E+03,+301.2224E-09
+91.47773E+03,+1.786386E-06,+91.47773E+03,+318.4369E-09
+99.46587E+03,+1.931475E-06,+99.46587E+03,+335.3398E-09
+107.4270E+03,+2.075737E-06,+107.4270E+03,+351.8496E-09
+115.4183E+03,+2.219208E-06,+115.4183E+03,+367.0832E-09
+123.3849E+03,+2.359619E-06,+123.3849E+03,+379.6540E-09
+131.2753E+03,+2.496065E-06,+131.2753E+03,+389.4818E-09
+139.2126E+03,+2.635616E-06,+139.2126E+03,+401.6626E-09
+147.1515E+03,+2.773527E-06,+147.1515E+03,+412.1777E-09
+155.1255E+03,+2.912066E-06,+155.1255E+03,+422.7579E-09
+163.0838E+03,+3.047260E-06,+163.0838E+03,+430.2429E-09
+171.0816E+03,+3.184041E-06,+171.0816E+03,+438.6830E-09
+179.0527E+03,+3.319550E-06,+179.0527E+03,+446.2804E-09
+187.0390E+03,+3.454771E-06,+187.0390E+03,+453.3447E-09
+195.0029E+03,+3.586653E-06,+195.0029E+03,+457.4286E-09
+202.9884E+03,+3.720801E-06,+202.9884E+03,+463.4337E-09
+210.9506E+03,+3.854170E-06,+210.9506E+03,+469.0325E-09
+218.9462E+03,+3.984558E-06,+218.9462E+03,+471.1142E-09
+226.9166E+03,+4.116715E-06,+226.9166E+03,+475.3697E-09
+234.9064E+03,+4.250395E-06,+234.9064E+03,+480.8365E-09
+242.8742E+03,+4.383366E-06,+242.8742E+03,+485.9485E-09
+250.8641E+03,+4.513600E-06,+250.8641E+03,+487.9677E-09
+258.8285E+03,+4.643378E-06,+258.8285E+03,+489.9402E-09
+266.7157E+03,+4.771543E-06,+266.7157E+03,+491.5396E-09
+274.6584E+03,+4.901781E-06,+274.6584E+03,+494.3201E-09
+282.5931E+03,+5.033977E-06,+282.5931E+03,+499.1866E-09
+290.5721E+03,+5.164943E-06,+290.5721E+03,+502.1134E-09
+298.5315E+03,+5.294500E-06,+298.5315E+03,+503.9454E-09
+306.5143E+03,+5.424993E-06,+306.5143E+03,+506.3386E-09
+314.4735E+03,+5.554718E-06,+314.4735E+03,+508.3409E-09
+322.4653E+03,+5.685099E-06,+322.4653E+03,+510.4768E-09
+330.4276E+03,+5.814208E-06,+330.4276E+03,+511.8147E-09
+338.4163E+03,+5.944613E-06,+338.4163E+03,+514.0240E-09
+346.3781E+03,+6.074600E-06,+346.3781E+03,+516.2480E-09
+354.3684E+03,+6.205659E-06,+354.3684E+03,+519.0855E-09
+362.3351E+03,+6.334621E-06,+362.3351E+03,+520.2064E-09
+370.3311E+03,+6.464070E-06,+370.3311E+03,+521.3428E-09
+378.2993E+03,+6.592886E-06,+378.2993E+03,+522.2931E-09
+386.1853E+03,+6.721435E-06,+386.1853E+03,+524.2944E-09
+394.1263E+03,+6.849847E-06,+394.1263E+03,+525.2771E-09
+402.0654E+03,+6.978030E-06,+402.0654E+03,+526.0603E-09
+410.0439E+03,+7.107483E-06,+410.0439E+03,+527.4817E-09
+418.0064E+03,+7.235359E-06,+418.0064E+03,+527.5833E-09
+426.0059E+03,+7.364654E-06,+426.0059E+03,+528.5095E-09
+433.9664E+03,+7.493147E-06,+433.9664E+03,+529.2607E-09
+441.9543E+03,+7.621011E-06,+441.9543E+03,+528.9419E-09
+449.9142E+03,+7.748765E-06,+449.9142E+03,+528.9632E-09
+457.8979E+03,+7.878518E-06,+457.8979E+03,+530.6005E-09
+465.8625E+03,+8.007190E-06,+465.8625E+03,+531.4648E-09
+473.8598E+03,+8.137467E-06,+473.8598E+03,+533.4088E-09
+481.8248E+03,+8.265184E-06,+481.8248E+03,+533.3106E-09
+489.8088E+03,+8.394065E-06,+489.8088E+03,+534.0712E-09
+497.7700E+03,+8.522610E-06,+497.7700E+03,+534.8633E-09
+505.7549E+03,+8.651942E-06,+505.7549E+03,+536.0599E-09
+513.7188E+03,+8.779739E-06,+513.7188E+03,+536.0594E-09
+521.6071E+03,+8.905966E-06,+521.6071E+03,+535.7031E-09
+529.5481E+03,+9.032358E-06,+529.5481E+03,+534.6653E-09
+537.4843E+03,+9.159663E-06,+537.4843E+03,+534.6175E-09
+545.4591E+03,+9.287479E-06,+545.4591E+03,+534.4610E-09
+553.4043E+03,+9.414332E-06,+553.4043E+03,+533.8176E-09
+561.3861E+03,+9.542950E-06,+561.3861E+03,+534.3511E-09
+569.3466E+03,+9.671874E-06,+569.3466E+03,+535.5319E-09
+577.3403E+03,+9.801818E-06,+577.3403E+03,+537.2008E-09
+585.3051E+03,+9.930236E-06,+585.3051E+03,+537.8078E-09
+593.2956E+03,+10.05733E-06,+593.2956E+03,+536.6765E-09
+601.2566E+03,+10.18470E-06,+601.2566E+03,+536.2970E-09
+609.2424E+03,+10.31284E-06,+609.2424E+03,+536.2867E-09
+617.2042E+03,+10.44111E-06,+617.2042E+03,+536.7946E-09
+625.1936E+03,+10.56926E-06,+625.1936E+03,+536.7372E-09
+633.1521E+03,+10.69696E-06,+633.1521E+03,+536.7280E-09
+641.1366E+03,+10.82607E-06,+641.1366E+03,+537.7102E-09
+649.0950E+03,+10.95507E-06,+649.0950E+03,+539.0007E-09
+656.9682E+03,+11.08342E-06,+656.9682E+03,+541.0088E-09
+664.9020E+03,+11.21209E-06,+664.9020E+03,+542.3643E-09
+672.8258E+03,+11.34036E-06,+672.8258E+03,+543.4819E-09
+680.7951E+03,+11.46892E-06,+680.7951E+03,+544.1577E-09
+688.7421E+03,+11.59633E-06,+688.7421E+03,+544.0418E-09
+696.7232E+03,+11.72528E-06,+696.7232E+03,+544.9182E-09
+704.6768E+03,+11.85342E-06,+704.6768E+03,+545.4255E-09
+712.6514E+03,+11.98275E-06,+712.6514E+03,+546.7863E-09
+720.6072E+03,+12.11076E-06,+720.6072E+03,+547.1294E-09
+728.5841E+03,+12.23918E-06,+728.5841E+03,+547.5446E-09
+736.5351E+03,+12.36757E-06,+736.5351E+03,+548.3432E-09
+744.5096E+03,+12.49459E-06,+744.5096E+03,+547.3969E-09
+752.4552E+03,+12.62054E-06,+752.4552E+03,+545.8425E-09
+760.4326E+03,+12.74788E-06,+760.4326E+03,+545.1682E-09
+768.3819E+03,+12.87554E-06,+768.3819E+03,+545.2654E-09
+776.3536E+03,+13.00177E-06,+776.3536E+03,+543.5729E-09
+796.4591E+03,+13.31658E-06,+796.4591E+03,+535.7503E-09

MicroMag 2900/3900 Data File ends
