# Supplementary material for: Magnetic signatures of a creosote oil contaminated site: case study in São Paulo, Brazil
Source: Sci Rep. 2022 Dec 17;12:21853. doi: 10.1038/s41598-022-23493-2 (PMC9759522; doi:10.1038/s41598-022-23493-2)
Supplement: Supplementary file 3 — Supplementary Information 3. [file 41598_2022_23493_MOESM3_ESM.zip › moment_vs_time/SD23/3_9/nm2xxx/4_2.000]

MicroMag 2900/3900 Data File (Series 0016.002)
Moment vs. time

INSTRUMENT
Configuration                   VSM
Temperature control             None
Hardware version                0004
Software version                01/29/2013
Units of measure                Hybrid SI
Temperature in                  Celsius

SAMPLE
Mass                            N/A
Volume                          N/A
Demagnetizing factor            N/A

SETTINGS
Field range                    +10.00000E-03
Field command                   0.000000E+00
Moment range                   +1.000000E-06
Averaging time                 +16.80543E-03
Temperature (command)           N/A
Tmprtr difference correction    No
Orientation                     0.000000E+00
Vibration amplitude             1.0
Calibration factor             +4.401063E+00
Operating frequency            +83.00000E+00

MEASUREMENT
Description                    "SD34_4_2"
Field (measured)               +7.458565E-06
Temperature (measured)          N/A
Averages (completed)            N/A
Moment at conditioning field   -2.262985E-09
Measured on                     08/28/2020  10:00
Elapsed time                   +22.67024E+00

PROCESSING
Background subtraction          No
Delta-m processing              N/A
Demagnetizing factor            No
Normalization                   No
Normalization factor            N/A
Offset (field)                  No
Offset (moment)                 No
Pole saturation                 No
Slope correction                No

VIEWPORT
Left                            0.000000E+00
Right                          +10.00000E+00
Bottom                         -1.000000E-06
Top                            +1.000000E-06
Show X-axis?                    Yes
Show Y-axis?                    Yes

SCRIPT
Averaging time                 +10.00000E-03
Initial (conditioning) field   +5.000000E-03
Final (measuring) field         0.000000E+00
Pause at initial field         +10.00000E+00
Field slew rate limit          +10.00000E+03
Field slew time limit          +100.0000E-03
Slope correction                0.000000E+00
Timebase                       +10.00000E+00
Number of segments              1
Number of data                  1000

Segment   Averaging                                                            Final 
 Number      Time        Initial      Increment       Final         Pause      Index 
             (s)           (s)           (s)           (s)           (s)     
0000001,+10.00000E-03, 0.000000E+00,+10.00000E-03,+10.00000E+00,+10.00000E+00,0001000

                                         
     Time         Moment        Field    
     (s)          (Am�)          (T)     
+5.138713E-03,-4.367581E-09,+3.637771E-03
+15.15077E-03,-6.714342E-09,+2.035372E-03
+25.19892E-03,-8.804340E-09,+1.012832E-03
+35.01744E-03,-10.55713E-09,+475.2163E-06
+45.22816E-03,-11.18553E-09,+201.5211E-06
+55.21290E-03,-10.65264E-09,+94.20232E-06
+65.19343E-03,-10.07889E-09,+40.09187E-06
+75.19779E-03,-10.30070E-09,+19.54134E-06
+85.18729E-03,-10.67785E-09,+10.83878E-06
+95.18413E-03,-10.60817E-09,+6.812413E-06
+105.1517E-03,-10.66430E-09,+5.174825E-06
+115.1278E-03,-11.64103E-09,+3.768739E-06
+125.1213E-03,-12.64926E-09,+2.898725E-06
+135.1114E-03,-12.76736E-09,+2.315586E-06
+145.0894E-03,-12.06181E-09,+2.315981E-06
+155.0844E-03,-11.96234E-09,+2.657885E-06
+165.0511E-03,-12.86934E-09,+2.745887E-06
+175.0560E-03,-14.11541E-09,+2.274976E-06
+185.0798E-03,-14.27414E-09,+1.696717E-06
+195.0547E-03,-13.80205E-09,+1.224142E-06
+205.0398E-03,-13.44751E-09,+1.376620E-06
+215.0333E-03,-12.62788E-09,+1.874169E-06
+225.0967E-03,-11.72061E-09,+2.113731E-06
+235.0890E-03,-10.72267E-09,+2.194332E-06
+245.0508E-03,-10.84055E-09,+2.054064E-06
+255.0218E-03,-11.56023E-09,+1.601152E-06
+265.0201E-03,-11.44997E-09,+1.425186E-06
+275.0386E-03,-10.50168E-09,+1.485189E-06
+285.0721E-03,-10.43954E-09,+1.591071E-06
+295.0660E-03,-11.96806E-09,+1.468640E-06
+305.0848E-03,-13.58076E-09,+1.162153E-06
+315.1157E-03,-14.55236E-09,+896.1993E-09
+325.1039E-03,-14.44644E-09,+885.0260E-09
+335.1085E-03,-14.13245E-09,+1.270512E-06
+345.1139E-03,-13.89011E-09,+1.572641E-06
+355.1575E-03,-13.08076E-09,+1.814470E-06
+365.2013E-03,-12.38708E-09,+1.779788E-06
+375.2294E-03,-12.17003E-09,+1.667966E-06
+385.2452E-03,-12.37357E-09,+1.584692E-06
+395.0380E-03,-12.02137E-09,+1.449685E-06
+405.0297E-03,-11.29378E-09,+1.333067E-06
+415.0475E-03,-10.07667E-09,+1.207563E-06
+425.0709E-03,-9.793163E-09,+1.170349E-06
+435.0639E-03,-9.183161E-09,+1.287056E-06
+445.0702E-03,-8.289712E-09,+1.320806E-06
+455.0957E-03,-7.241790E-09,+1.247978E-06
+465.0912E-03,-7.580867E-09,+1.169626E-06
+475.1103E-03,-9.367662E-09,+967.4444E-09
+485.1390E-03,-9.984882E-09,+772.7489E-09
+495.1246E-03,-9.633057E-09,+430.3818E-09
+505.1600E-03,-9.171485E-09,+290.7906E-09
+515.1595E-03,-9.051200E-09,+300.3616E-09
+525.1021E-03,-8.913119E-09,+337.4358E-09
+535.1323E-03,-8.167060E-09,+467.1316E-09
+545.1546E-03,-7.783706E-09,+629.8409E-09
+555.1689E-03,-8.475436E-09,+1.049701E-06
+565.1922E-03,-9.564266E-09,+1.274440E-06
+575.1930E-03,-10.51653E-09,+1.323565E-06
+585.2210E-03,-10.66280E-09,+1.164543E-06
+595.0210E-03,-10.85711E-09,+883.4066E-09
+605.0420E-03,-11.11297E-09,+703.2566E-09
+615.0913E-03,-10.68517E-09,+456.7452E-09
+625.0829E-03,-9.793251E-09,+408.3681E-09
+635.1152E-03,-8.451623E-09,+482.4915E-09
+645.1196E-03,-8.361901E-09,+513.6271E-09
+655.1445E-03,-8.893503E-09,+239.7318E-09
+665.1670E-03,-9.059660E-09,+62.01935E-09
+675.1979E-03,-9.207507E-09,+313.2239E-09
+685.2182E-03,-9.606074E-09,+604.9299E-09
+695.2333E-03,-10.81261E-09,+1.203183E-06
+705.0343E-03,-11.04909E-09,+1.236491E-06
+715.0465E-03,-10.72824E-09,+674.2163E-09
+725.0778E-03,-10.70368E-09,+302.7229E-09
+735.0847E-03,-11.37057E-09,+20.31708E-09
+745.1272E-03,-11.65117E-09,+148.4289E-09
+755.1556E-03,-10.93561E-09,+655.3212E-09
+765.1730E-03,-10.29703E-09,+888.7377E-09
+775.2153E-03,-9.845066E-09,+988.2317E-09
+785.2451E-03,-9.842235E-09,+793.1805E-09
+795.2327E-03,-9.371905E-09,+419.3125E-09
+805.0144E-03,-8.978817E-09,+241.9472E-09
+815.0230E-03,-9.359169E-09,+243.2203E-09
+825.0325E-03,-10.22042E-09,+351.5206E-09
+835.0253E-03,-11.28416E-09,+618.9718E-09
+845.0342E-03,-11.25182E-09,+774.6640E-09
+855.0487E-03,-10.94164E-09,+751.6899E-09
+865.0759E-03,-11.09794E-09,+552.0745E-09
+875.0739E-03,-11.24021E-09,+275.1493E-09
+885.1017E-03,-10.60387E-09,+124.5461E-09
+895.1344E-03,-9.078250E-09,+63.53283E-09
+905.1368E-03,-8.579752E-09,+243.7887E-09
+915.1721E-03,-8.722570E-09,+766.5806E-09
+925.1581E-03,-8.689240E-09,+734.8223E-09
+935.1586E-03,-7.920869E-09,+155.4184E-09
+945.1784E-03,-7.787885E-09,-213.0318E-09
+955.1725E-03,-8.872127E-09,-370.4844E-09
+965.1772E-03,-9.836844E-09,-128.5944E-09
+975.1986E-03,-10.96269E-09,+260.6325E-09
+985.2470E-03,-11.55945E-09,+356.8344E-09
+995.0246E-03,-12.99220E-09,+204.2952E-09
+1.005051E+00,-13.76910E-09,+116.1451E-09
+1.015109E+00,-13.33861E-09,+319.1414E-09
+1.025141E+00,-12.08359E-09,+651.0010E-09
+1.035162E+00,-11.27890E-09,+873.7526E-09
+1.045170E+00,-11.57813E-09,+655.0350E-09
+1.055200E+00,-12.08994E-09,+246.8443E-09
+1.065202E+00,-12.08028E-09,+101.1658E-09
+1.075214E+00,-12.16342E-09,+175.0527E-09
+1.085237E+00,-12.85751E-09,+333.7135E-09
+1.095215E+00,-13.61339E-09,+398.3259E-09
+1.105052E+00,-13.33747E-09,+289.0177E-09
+1.115136E+00,-12.14783E-09,+13.64517E-09
+1.125091E+00,-11.60683E-09,-98.01865E-09
+1.135111E+00,-11.74106E-09,+92.81731E-09
+1.145109E+00,-11.82880E-09,+380.6200E-09
+1.155131E+00,-11.55192E-09,+646.1182E-09
+1.165161E+00,-11.57541E-09,+513.7015E-09
+1.175156E+00,-12.15787E-09,+207.7541E-09
+1.185189E+00,-12.29600E-09,+83.68111E-09
+1.195218E+00,-11.47442E-09,+171.0396E-09
+1.205216E+00,-11.00482E-09,+213.6650E-09
+1.215239E+00,-11.64781E-09,-140.5659E-09
+1.225045E+00,-12.56491E-09,-464.3641E-09
+1.235054E+00,-13.37451E-09,-604.9967E-09
+1.245087E+00,-13.32936E-09,-446.3301E-09
+1.255081E+00,-13.52494E-09,-134.0723E-09
+1.265097E+00,-14.05367E-09,+119.0071E-09
+1.275153E+00,-14.06953E-09,+185.1425E-09
+1.285193E+00,-13.30863E-09,+144.6695E-09
+1.295198E+00,-12.07001E-09,+54.28696E-09
+1.305220E+00,-11.76218E-09,+138.8140E-09
+1.315214E+00,-11.48878E-09,+315.2371E-09
+1.325155E+00,-10.69636E-09,+361.9461E-09
+1.335183E+00,-9.311868E-09,+299.2726E-09
+1.345186E+00,-8.951453E-09,+196.1079E-09
+1.355215E+00,-9.468829E-09,+53.51353E-09
+1.365216E+00,-9.761434E-09,+5.686760E-09
+1.375227E+00,-9.728164E-09,-69.35787E-09
+1.385021E+00,-9.761738E-09,-8.272171E-09
+1.395240E+00,-10.37138E-09,+146.9603E-09
+1.405023E+00,-10.65230E-09,+146.3566E-09
+1.415052E+00,-10.78083E-09,+99.14113E-09
+1.425033E+00,-10.93826E-09,+60.22358E-09
+1.435058E+00,-12.25933E-09,+111.9881E-09
+1.445056E+00,-12.63760E-09,+130.3930E-09
+1.455073E+00,-12.05828E-09,-95.79468E-09
+1.465098E+00,-11.44952E-09,-194.7603E-09
+1.475091E+00,-10.92920E-09,-251.7567E-09
+1.485116E+00,-11.36567E-09,-139.0543E-09
+1.495148E+00,-12.36095E-09,-473.0225E-12
+1.505150E+00,-12.28752E-09,-28.62740E-09
+1.515178E+00,-11.73565E-09,-567.5240E-09
+1.525205E+00,-11.75895E-09,-738.5569E-09
+1.535201E+00,-11.66324E-09,-762.6133E-09
+1.545229E+00,-11.17281E-09,-525.2962E-09
+1.555230E+00,-9.646339E-09,+224.3557E-09
+1.565238E+00,-9.275650E-09,+506.3649E-09
+1.575018E+00,-9.439693E-09,+600.2074E-09
+1.585036E+00,-9.503505E-09,+431.9010E-09
+1.595040E+00,-9.103625E-09,-115.4881E-09
+1.605076E+00,-9.026035E-09,-350.4963E-09
+1.615125E+00,-9.407374E-09,-358.1362E-09
+1.625131E+00,-9.332117E-09,-153.8448E-09
+1.635166E+00,-7.827985E-09,+211.4697E-09
+1.645182E+00,-7.032743E-09,+268.8532E-09
+1.655210E+00,-6.778431E-09,-199.3179E-12
+1.665209E+00,-7.162056E-09,-205.3862E-09
+1.675222E+00,-7.725319E-09,-499.6033E-09
+1.685025E+00,-7.594497E-09,-400.4793E-09
+1.695177E+00,-7.603686E-09,+90.18326E-09
+1.705179E+00,-7.861263E-09,+175.1433E-09
+1.715212E+00,-8.153111E-09,-59.89457E-09
+1.725204E+00,-7.925367E-09,-121.3760E-09
+1.735236E+00,-7.213170E-09,-145.7424E-09
+1.745042E+00,-7.412686E-09,-41.71562E-09
+1.755058E+00,-8.987116E-09,+426.1894E-09
+1.765089E+00,-9.176898E-09,+489.9731E-09
+1.775100E+00,-8.586928E-09,+4.093170E-09
+1.785127E+00,-8.347615E-09,-288.3873E-09
+1.795153E+00,-8.101742E-09,-865.9172E-09
+1.805145E+00,-7.971097E-09,-752.4939E-09
+1.815162E+00,-7.366339E-09,+222.7144E-09
+1.825186E+00,-7.549271E-09,+472.5409E-09
+1.835180E+00,-9.810131E-09,+493.8316E-09
+1.845186E+00,-10.69530E-09,+236.5150E-09
+1.855015E+00,-11.47771E-09,-332.9163E-09
+1.865055E+00,-11.22912E-09,-370.7190E-09
+1.875080E+00,-10.39205E-09,-209.7883E-09
+1.885073E+00,-10.23602E-09,-164.0625E-09
+1.895083E+00,-9.161126E-09,-91.57753E-09
+1.905105E+00,-8.968145E-09,+20.04719E-09
+1.915139E+00,-10.20456E-09,+407.8541E-09
+1.925153E+00,-10.90401E-09,+338.5677E-09
+1.935178E+00,-12.73256E-09,-555.5296E-09
+1.945177E+00,-12.62943E-09,-682.8261E-09
+1.955195E+00,-11.45676E-09,-593.1940E-09
+1.965227E+00,-11.47364E-09,-449.2397E-09
+1.975223E+00,-12.06349E-09,+51.18847E-09
+1.985019E+00,-11.92555E-09,+53.71475E-09
+1.995231E+00,-10.05551E-09,-140.3589E-09
+2.005025E+00,-9.745984E-09,-195.3793E-09
+2.015065E+00,-9.578109E-09,-274.5228E-09
+2.025057E+00,-9.603387E-09,-264.8172E-09
+2.035074E+00,-9.211553E-09,-108.5320E-09
+2.045082E+00,-9.202549E-09,-50.87090E-09
+2.055091E+00,-10.35615E-09,+389.5617E-09
+2.065094E+00,-10.51579E-09,+403.1267E-09
+2.075111E+00,-9.849803E-09,-128.2416E-09
+2.085127E+00,-9.616034E-09,-214.1418E-09
+2.095188E+00,-9.540863E-09,-396.4500E-09
+2.105036E+00,-9.641102E-09,-370.8582E-09
+2.115060E+00,-10.86776E-09,+75.71126E-09
+2.125092E+00,-10.84982E-09,+93.82153E-09
+2.135103E+00,-10.42920E-09,+72.07108E-09
+2.145126E+00,-10.42976E-09,+65.43159E-09
+2.155156E+00,-9.554697E-09,-190.8464E-09
+2.165157E+00,-9.434890E-09,-202.2400E-09
+2.175165E+00,-7.487124E-09,-193.8858E-09
+2.185182E+00,-7.475985E-09,-182.9443E-09
+2.195206E+00,-8.220831E-09,-393.8522E-09
+2.205014E+00,-8.249359E-09,-404.7356E-09
+2.215023E+00,-9.087230E-09,-347.4054E-09
+2.225035E+00,-9.268500E-09,-295.2213E-09
+2.235061E+00,-12.70582E-09,+332.7227E-09
+2.245271E+00,-12.83349E-09,+325.1705E-09
+2.255057E+00,-13.42757E-09,+13.11398E-09
+2.265090E+00,-13.40883E-09,-32.88651E-09
+2.275089E+00,-13.99496E-09,-43.74504E-09
+2.285115E+00,-14.05970E-09,-21.28697E-09
+2.295112E+00,-12.70594E-09,-202.3087E-09
+2.305165E+00,-12.23772E-09,-229.1212E-09
+2.315202E+00,-11.46702E-09,-501.4153E-09
+2.325193E+00,-11.57539E-09,-531.4350E-09
+2.335204E+00,-11.65508E-09,-208.0689E-09
+2.345230E+00,-11.48537E-09,-113.5435E-09
+2.355218E+00,-11.33420E-09,+348.3048E-09
+2.365223E+00,-11.60201E-09,+359.8223E-09
+2.375019E+00,-12.59147E-09,-79.76341E-09
+2.385015E+00,-12.52683E-09,-197.4096E-09
+2.395041E+00,-12.10663E-09,-525.4707E-09
+2.405190E+00,-12.22152E-09,-506.6414E-09
+2.415205E+00,-13.39204E-09,-269.8555E-09
+2.425234E+00,-13.35769E-09,-252.2144E-09
+2.435238E+00,-12.11424E-09,-333.4895E-09
+2.445021E+00,-11.99295E-09,-336.4258E-09
+2.455050E+00,-12.54622E-09,-110.4002E-09
+2.465048E+00,-12.60725E-09,-72.01195E-09
+2.475059E+00,-12.06632E-09,+148.3431E-09
+2.485085E+00,-11.99513E-09,+149.3673E-09
+2.495076E+00,-12.89767E-09,+74.45240E-09
+2.505103E+00,-13.18728E-09,+49.78180E-09
+2.515114E+00,-13.56358E-09,-107.8281E-09
+2.525126E+00,-13.49420E-09,-157.4612E-09
+2.535157E+00,-13.85385E-09,-243.2728E-09
+2.545163E+00,-13.96363E-09,-261.2181E-09
+2.555177E+00,-13.04338E-09,-186.6102E-09
+2.565203E+00,-12.58120E-09,-182.2023E-09
+2.575203E+00,-11.45001E-09,-401.0859E-09
+2.585212E+00,-11.64512E-09,-393.4879E-09
+2.595235E+00,-12.38056E-09,-144.4921E-09
+2.605201E+00,-12.23661E-09,-104.6791E-09
+2.615203E+00,-10.49428E-09,-87.76379E-09
+2.625175E+00,-10.35537E-09,-76.96057E-09
+2.635195E+00,-8.922264E-09,+10.75935E-09
+2.645207E+00,-8.654643E-09,+20.33138E-09
+2.655215E+00,-6.155630E-09,-90.32536E-09
+2.665215E+00,-6.090754E-09,-124.7940E-09
+2.675241E+00,-7.450345E-09,-426.1427E-09
+2.685239E+00,-7.520142E-09,-431.8934E-09
+2.695020E+00,-7.319069E-09,-302.2223E-09
+2.705048E+00,-7.279469E-09,-280.0932E-09
+2.715049E+00,-8.795213E-09,+155.9429E-09
+2.725079E+00,-9.190993E-09,+197.7654E-09
+2.735076E+00,-10.04124E-09,-40.30800E-09
+2.745142E+00,-9.934932E-09,-151.1374E-09
+2.755173E+00,-10.30118E-09,-498.3635E-09
+2.765186E+00,-10.51527E-09,-499.4536E-09
+2.775205E+00,-11.33645E-09,-214.5214E-09
+2.785238E+00,-11.22830E-09,-186.6541E-09
+2.795244E+00,-10.70969E-09,-141.4700E-09
+2.805046E+00,-10.82657E-09,-119.2789E-09
+2.815056E+00,-11.87019E-09,+37.07695E-09
+2.825064E+00,-12.01715E-09,+39.91985E-09
+2.835094E+00,-12.85546E-09,-78.05347E-09
+2.845093E+00,-13.15169E-09,-66.75434E-09
+2.855101E+00,-14.86846E-09,-37.26483E-09
+2.865106E+00,-14.89594E-09,-61.50818E-09
+2.875103E+00,-13.55580E-09,-199.2140E-09
+2.885113E+00,-13.32304E-09,-205.6055E-09
+2.895145E+00,-12.67911E-09,-214.9077E-09
+2.905068E+00,-12.59925E-09,-236.0334E-09
+2.915094E+00,-11.24200E-09,-505.2033E-09
+2.925095E+00,-11.21789E-09,-493.8231E-09
+2.935117E+00,-13.04327E-09,-210.7716E-09
+2.945155E+00,-13.25705E-09,-193.5196E-09
+2.955137E+00,-13.79322E-09,-100.8167E-09
+2.965104E+00,-13.61013E-09,-79.92649E-09
+2.975091E+00,-11.95843E-09,+154.6230E-09
+2.985064E+00,-11.91477E-09,+143.5318E-09
+2.995036E+00,-10.77626E-09,-248.8222E-09
+3.005021E+00,-10.64302E-09,-263.4306E-09
+3.015215E+00,-9.617019E-09,+33.91457E-09
+3.025201E+00,-9.642583E-09,+92.88406E-09
+3.035151E+00,-9.585374E-09,+284.4858E-09
+3.045116E+00,-9.419247E-09,+237.6995E-09
+3.055089E+00,-8.222709E-09,-94.24210E-09
+3.065054E+00,-8.230904E-09,-154.1710E-09
+3.075026E+00,-8.378881E-09,-505.1499E-09
+3.085239E+00,-8.078739E-09,-588.7470E-09
+3.095165E+00,-5.462104E-09,-896.7619E-09
+3.105159E+00,-5.094201E-09,-847.9099E-09
+3.115160E+00,-6.246653E-09,-364.4533E-09
+3.125107E+00,-6.660211E-09,-300.8137E-09
+3.135104E+00,-8.110635E-09,-19.95564E-09
+3.145072E+00,-8.171765E-09,-10.70023E-09
+3.155088E+00,-9.262048E-09,+95.23964E-09
+3.165121E+00,-9.416937E-09,+104.4159E-09
+3.175118E+00,-9.025563E-09,+144.9261E-09
+3.185124E+00,-8.757009E-09,+159.7319E-09
+3.195151E+00,-8.326422E-09,-239.9130E-09
+3.205165E+00,-8.463621E-09,-311.2383E-09
+3.215184E+00,-9.494725E-09,-740.0103E-09
+3.225200E+00,-9.461600E-09,-726.8076E-09
+3.235218E+00,-9.097392E-09,-53.59269E-09
+3.245233E+00,-9.164296E-09,+24.20902E-09
+3.255249E+00,-9.883231E-09,+254.3221E-09
+3.265023E+00,-9.864989E-09,+222.4875E-09
+3.275052E+00,-9.316660E-09,-576.2978E-09
+3.285284E+00,-9.334751E-09,-592.0344E-09
+3.295066E+00,-10.10900E-09,-134.7170E-09
+3.305150E+00,-10.09630E-09,-58.33817E-09
+3.315156E+00,-8.992529E-09,+137.4397E-09
+3.325159E+00,-8.950750E-09,+80.03426E-09
+3.335186E+00,-10.65048E-09,-674.8609E-09
+3.345184E+00,-10.77919E-09,-689.6915E-09
+3.355213E+00,-11.70914E-09,-406.6057E-09
+3.365678E+00,-11.68830E-09,-378.4380E-09
+3.375228E+00,-11.60058E-09,-188.4174E-09
+3.385023E+00,-11.61264E-09,-212.5692E-09
+3.395018E+00,-11.25917E-09,-364.8548E-09
+3.405206E+00,-11.23301E-09,-300.5095E-09
+3.415209E+00,-12.77034E-09,+382.1163E-09
+3.425185E+00,-13.04146E-09,+449.9588E-09
+3.435201E+00,-13.64734E-09,+475.4419E-09
+3.445188E+00,-13.54925E-09,+454.0405E-09
+3.455196E+00,-12.22627E-09,-291.6823E-09
+3.465220E+00,-12.28652E-09,-335.1183E-09
+3.475220E+00,-13.46195E-09,-157.6815E-09
+3.485228E+00,-13.44520E-09,-97.24808E-09
+3.495023E+00,-12.48635E-09,+225.1225E-09
+3.505140E+00,-12.48183E-09,+203.1927E-09
+3.515153E+00,-13.34741E-09,-235.3659E-09
+3.525186E+00,-13.33631E-09,-286.2797E-09
+3.535180E+00,-11.54665E-09,-461.8406E-09
+3.545204E+00,-11.17900E-09,-467.6133E-09
+3.555202E+00,-10.82746E-09,-568.5349E-09
+3.565206E+00,-10.90089E-09,-628.1691E-09
+3.575236E+00,-10.40620E-09,-646.4663E-09
+3.585240E+00,-10.27570E-09,-627.9840E-09
+3.595020E+00,-10.47591E-09,-182.4770E-09
+3.605081E+00,-10.62467E-09,-49.58821E-09
+3.615149E+00,-10.20675E-09,+239.7719E-09
+3.625161E+00,-9.906208E-09,+222.6276E-09
+3.635190E+00,-9.836019E-09,-20.77580E-09
+3.645174E+00,-10.03228E-09,-84.70917E-09
+3.655202E+00,-9.766040E-09,-341.2295E-09
+3.665199E+00,-9.451673E-09,-362.9256E-09
+3.675227E+00,-7.262718E-09,-396.4644E-09
+3.685038E+00,-7.212362E-09,-422.2050E-09
+3.695015E+00,-8.141938E-09,-786.1490E-09
+3.705235E+00,-8.314579E-09,-805.4677E-09
+3.715214E+00,-8.777790E-09,-479.5647E-09
+3.725154E+00,-8.878432E-09,-378.1757E-09
+3.735136E+00,-9.702595E-09,+410.9287E-09
+3.745138E+00,-9.725130E-09,+488.0018E-09
+3.755119E+00,-9.680950E-09,+279.7937E-09
+3.765117E+00,-9.833289E-09,+197.7482E-09
+3.775132E+00,-11.69464E-09,-203.5761E-09
+3.785176E+00,-11.93198E-09,-224.4921E-09
+3.795162E+00,-10.87622E-09,-212.0056E-09
+3.805071E+00,-10.57610E-09,-199.0671E-09
+3.815051E+00,-9.344031E-09,-395.8864E-09
+3.825021E+00,-9.309297E-09,-432.6134E-09
+3.835228E+00,-8.215339E-09,-399.5858E-09
+3.845196E+00,-8.033779E-09,-378.6297E-09
+3.855177E+00,-8.037680E-09,-284.9837E-09
+3.865131E+00,-8.142684E-09,-284.1396E-09
+3.875118E+00,-9.296619E-09,+77.30198E-09
+3.885539E+00,-9.235954E-09,+97.83935E-09
+3.895050E+00,-7.543234E-09,+317.4296E-09
+3.905037E+00,-7.423679E-09,+327.4784E-09
+3.915234E+00,-6.941906E-09,+165.0429E-09
+3.925207E+00,-6.785284E-09,+122.6301E-09
+3.935236E+00,-5.462840E-09,-368.4044E-09
+3.945238E+00,-5.465654E-09,-397.4428E-09
+3.955017E+00,-6.880752E-09,-621.8310E-09
+3.965046E+00,-7.043151E-09,-624.5394E-09
+3.975052E+00,-6.984669E-09,-354.2614E-09
+3.985093E+00,-6.967726E-09,-277.9531E-09
+3.995108E+00,-8.382122E-09,-44.68060E-09
+4.005131E+00,-8.889597E-09,-35.41470E-09
+4.015165E+00,-10.23849E-09,+67.05475E-09
+4.025157E+00,-10.35963E-09,+142.6277E-09
+4.035165E+00,-11.56535E-09,+441.1040E-09
+4.045208E+00,-11.81452E-09,+407.3553E-09
+4.055212E+00,-11.77234E-09,-110.5471E-09
+4.065215E+00,-11.51613E-09,-238.5807E-09
+4.075245E+00,-11.12010E-09,-538.7240E-09
+4.085017E+00,-11.18697E-09,-549.9029E-09
+4.095071E+00,-10.46265E-09,-325.9497E-09
+4.105204E+00,-10.20484E-09,-304.3404E-09
+4.115232E+00,-8.245092E-09,-408.5541E-09
+4.125016E+00,-8.265718E-09,-415.8535E-09
+4.135038E+00,-9.642072E-09,-318.8944E-09
+4.145052E+00,-9.685476E-09,-301.5900E-09
+4.155075E+00,-9.344967E-09,+51.24092E-09
+4.165303E+00,-9.368649E-09,+67.16061E-09
+4.175097E+00,-11.52025E-09,+193.1124E-09
+4.185336E+00,-11.65305E-09,+190.4812E-09
+4.195124E+00,-13.12779E-09,-91.38680E-09
+4.205155E+00,-13.22046E-09,-162.3001E-09
+4.215163E+00,-14.55614E-09,-728.1446E-09
+4.225170E+00,-14.71892E-09,-747.6502E-09
+4.235194E+00,-14.78210E-09,-375.3243E-09
+4.245190E+00,-14.74382E-09,-313.3736E-09
+4.255204E+00,-15.22574E-09,+79.95701E-09
+4.265019E+00,-15.30898E-09,+65.09114E-09
+4.275029E+00,-14.76196E-09,-590.0441E-09
+4.285051E+00,-14.42264E-09,-654.6936E-09
+4.295046E+00,-11.79757E-09,-535.2335E-09
+4.305067E+00,-11.51076E-09,-447.2733E-09
+4.315092E+00,-10.50149E-09,+43.53905E-09
+4.325073E+00,-10.42553E-09,+68.50720E-09
+4.335093E+00,-10.40231E-09,+10.81371E-09
+4.345129E+00,-10.51224E-09,-15.77187E-09
+4.355125E+00,-10.78886E-09,-216.5031E-09
+4.365129E+00,-10.63091E-09,-231.5598E-09
+4.375150E+00,-9.726244E-09,-15.37037E-09
+4.385143E+00,-9.778413E-09,+23.62728E-09
+4.395172E+00,-11.13504E-09,+294.1609E-09
+4.405171E+00,-11.15671E-09,+280.9191E-09
+4.415185E+00,-9.798759E-09,-88.41896E-09
+4.425213E+00,-9.662475E-09,-106.2078E-09
+4.435209E+00,-9.030519E-09,-522.8129E-09
+4.445216E+00,-9.007068E-09,-547.5702E-09
+4.455245E+00,-8.074966E-09,-589.0923E-09
+4.465245E+00,-8.039276E-09,-564.9538E-09
+4.475029E+00,-9.364422E-09,+43.40935E-09
+4.485063E+00,-9.661650E-09,+64.67915E-09
+4.495054E+00,-11.41488E-09,-175.9262E-09
+4.505078E+00,-11.44616E-09,-232.3084E-09
+4.515083E+00,-11.76573E-09,-282.0177E-09
+4.525092E+00,-12.01997E-09,-220.4552E-09
+4.535125E+00,-13.62357E-09,+236.9537E-09
+4.545129E+00,-13.78283E-09,+265.1415E-09
+4.555139E+00,-14.96370E-09,-154.9673E-09
+4.565140E+00,-15.13897E-09,-217.1517E-09
+4.575150E+00,-14.82561E-09,-398.6101E-09
+4.585149E+00,-14.43561E-09,-382.1440E-09
+4.595203E+00,-10.44142E-09,-213.2149E-09
+4.605033E+00,-10.27902E-09,-212.8353E-09
+4.615069E+00,-9.548310E-09,-271.6083E-09
+4.625544E+00,-9.567027E-09,-283.2508E-09
+4.635107E+00,-9.833100E-09,-568.8630E-09
+4.645147E+00,-9.954836E-09,-595.1395E-09
+4.655159E+00,-12.06402E-09,-124.4526E-09
+4.665167E+00,-12.44345E-09,+17.36546E-09
+4.675190E+00,-13.22173E-09,+612.0167E-09
+4.685191E+00,-13.18123E-09,+578.8498E-09
+4.695209E+00,-13.06312E-09,-75.31739E-09
+4.705242E+00,-13.03758E-09,-133.6241E-09
+4.715238E+00,-11.28918E-09,-179.0571E-09
+4.725031E+00,-10.78800E-09,-131.7415E-09
+4.735029E+00,-8.855832E-09,-111.3777E-09
+4.745057E+00,-8.862455E-09,-176.5537E-09
+4.755081E+00,-9.528762E-09,-895.7491E-09
+4.765069E+00,-9.562859E-09,-917.6912E-09
+4.775078E+00,-9.985987E-09,-536.1557E-09
+4.785100E+00,-10.17376E-09,-433.1303E-09
+4.795094E+00,-10.88160E-09,-119.4124E-09
+4.805126E+00,-10.67942E-09,-183.3439E-09
+4.815138E+00,-9.099158E-09,-161.6869E-09
+4.825141E+00,-8.933534E-09,-72.93034E-09
+4.835128E+00,-9.685134E-09,+162.0617E-09
+4.845088E+00,-9.847460E-09,+139.1697E-09
+4.855060E+00,-9.820545E-09,-202.6806E-09
+4.865040E+00,-9.861309E-09,-274.8137E-09
+4.875219E+00,-11.18273E-09,-465.2491E-09
+4.885181E+00,-11.52303E-09,-451.7851E-09
+4.895163E+00,-11.70670E-09,-389.4949E-09
+4.905102E+00,-11.62387E-09,-311.7018E-09
+4.915071E+00,-12.19765E-09,+119.5068E-09
+4.925238E+00,-12.36084E-09,+176.5709E-09
+4.935211E+00,-11.87927E-09,+127.3775E-09
+4.945197E+00,-11.51106E-09,+40.93743E-09
+4.955151E+00,-10.21215E-09,-753.2053E-09
+4.965117E+00,-10.34299E-09,-874.2371E-09
+4.975114E+00,-11.36762E-09,-670.4159E-09
+4.985081E+00,-11.37289E-09,-543.5257E-09
+4.995045E+00,-11.02651E-09,+266.1333E-09
+5.005023E+00,-11.10593E-09,+301.9676E-09
+5.015219E+00,-12.14584E-09,-287.6101E-09
+5.025218E+00,-12.21900E-09,-491.6191E-09
+5.035214E+00,-11.97314E-09,-822.5136E-09
+5.045219E+00,-12.02026E-09,-691.1412E-09
+5.055244E+00,-12.99372E-09,+144.3968E-09
+5.065239E+00,-13.07611E-09,+201.5123E-09
+5.075017E+00,-11.97026E-09,+119.2656E-09
+5.085044E+00,-11.53792E-09,+17.05742E-09
+5.095212E+00,-10.41544E-09,-402.0700E-09
+5.105245E+00,-10.27960E-09,-464.6483E-09
+5.115064E+00,-9.644461E-09,-394.1832E-09
+5.125053E+00,-9.623167E-09,-336.3533E-09
+5.135088E+00,-11.02890E-09,+20.29896E-09
+5.145082E+00,-11.29129E-09,+1.407623E-09
+5.155101E+00,-11.28197E-09,-395.2713E-09
+5.165136E+00,-10.97530E-09,-473.6376E-09
+5.175117E+00,-10.14331E-09,-533.7391E-09
+5.185132E+00,-10.35033E-09,-478.1886E-09
+5.195175E+00,-11.21568E-09,-49.90483E-09
+5.205150E+00,-11.12408E-09,+47.33658E-09
+5.215176E+00,-10.07062E-09,+439.7106E-09
+5.225211E+00,-10.10102E-09,+402.9799E-09
+5.235218E+00,-11.20190E-09,-427.7802E-09
+5.245018E+00,-11.35544E-09,-639.9184E-09
+5.255208E+00,-11.57807E-09,-949.2093E-09
+5.265031E+00,-11.63418E-09,-881.9075E-09
+5.275063E+00,-11.97367E-09,-395.3267E-09
+5.285089E+00,-11.90893E-09,-362.0920E-09
+5.295104E+00,-10.39411E-09,-204.1321E-09
+5.305131E+00,-10.28700E-09,-137.0058E-09
+5.315140E+00,-11.49614E-09,+525.1770E-09
+5.325151E+00,-11.83478E-09,+574.6289E-09
+5.335183E+00,-12.32151E-09,+83.09079E-09
+5.345190E+00,-12.21421E-09,-14.65893E-09
+5.355223E+00,-11.80872E-09,-612.8416E-09
+5.365223E+00,-11.83814E-09,-594.3309E-09
+5.375243E+00,-12.00805E-09,+107.0652E-09
+5.385046E+00,-11.98526E-09,+126.6003E-09
+5.395045E+00,-12.23289E-09,-173.8939E-09
+5.405152E+00,-12.32608E-09,-260.7088E-09
+5.415216E+00,-11.80824E-09,-933.8837E-09
+5.425310E+00,-11.64985E-09,-928.2713E-09
+5.435103E+00,-8.312320E-09,-200.3241E-09
+5.445127E+00,-8.127329E-09,-138.2380E-09
+5.455145E+00,-6.584720E-09,-97.13936E-09
+5.465177E+00,-6.428722E-09,-141.9306E-09
+5.475173E+00,-5.490830E-09,-455.0934E-09
+5.485178E+00,-5.596186E-09,-439.6267E-09
+5.495206E+00,-8.112075E-09,+60.40764E-09
+5.505151E+00,-8.324670E-09,+115.2401E-09
+5.515168E+00,-10.31337E-09,-168.3197E-09
+5.525185E+00,-10.45096E-09,-249.9866E-09
+5.535203E+00,-12.40177E-09,-732.9484E-09
+5.545232E+00,-12.49958E-09,-686.2183E-09
+5.555236E+00,-11.05500E-09,-245.5731E-09
+5.565247E+00,-10.65915E-09,-226.4385E-09
+5.575045E+00,-8.876901E-09,-314.6048E-09
+5.585047E+00,-8.827889E-09,-323.4110E-09
+5.595076E+00,-7.693166E-09,-30.90382E-09
+5.605142E+00,-7.397726E-09,+10.27203E-09
+5.615217E+00,-6.440455E-09,+83.19760E-09
+5.625023E+00,-6.596985E-09,+40.22026E-09
+5.635094E+00,-8.204736E-09,-410.3651E-09
+5.645192E+00,-8.236985E-09,-424.7675E-09
+5.655240E+00,-7.578430E-09,-496.2016E-09
+5.665498E+00,-7.541431E-09,-477.4065E-09
+5.675068E+00,-6.814806E-09,-149.6286E-09
+5.685115E+00,-6.645645E-09,-118.1803E-09
+5.695137E+00,-5.634477E-09,-39.72244E-09
+5.705135E+00,-5.686494E-09,-96.91907E-09
+5.715093E+00,-7.034204E-09,-517.9873E-09
+5.725027E+00,-7.136101E-09,-534.2055E-09
+5.735226E+00,-7.087150E-09,-279.7194E-09
+5.745218E+00,-7.114110E-09,-202.2009E-09
+5.755198E+00,-8.961566E-09,+206.9016E-09
+5.765186E+00,-9.327485E-09,+183.6557E-09
+5.775155E+00,-9.657850E-09,-243.5694E-09
+5.785126E+00,-9.402452E-09,-292.4442E-09
+5.795104E+00,-8.736631E-09,-251.1377E-09
+5.805088E+00,-8.824677E-09,-258.1062E-09
+5.815069E+00,-9.002998E-09,-419.1990E-09
+5.825055E+00,-8.864328E-09,-416.3504E-09
+5.835245E+00,-8.627950E-09,-236.4359E-09
+5.845213E+00,-8.804642E-09,-190.2914E-09
+5.855196E+00,-9.706178E-09,-241.7422E-09
+5.865155E+00,-9.795076E-09,-286.8424E-09
+5.875140E+00,-11.31874E-09,-440.7311E-09
+5.885100E+00,-11.64723E-09,-418.1919E-09
+5.895078E+00,-14.03279E-09,+39.59847E-09
+5.905066E+00,-13.98478E-09,+97.01539E-09
+5.915032E+00,-11.77170E-09,+80.60265E-09
+5.925036E+00,-11.45455E-09,+26.79825E-09
+5.935022E+00,-11.34355E-09,-551.2791E-09
+5.945223E+00,-11.42129E-09,-613.4806E-09
+5.955193E+00,-11.27967E-09,-382.4749E-09
+5.965174E+00,-11.27912E-09,-274.0364E-09
+5.975131E+00,-12.70772E-09,+319.3932E-09
+5.985121E+00,-13.16607E-09,+368.9213E-09
+5.995245E+00,-13.66653E-09,+276.4073E-09
+6.005215E+00,-13.46655E-09,+266.5463E-09
+6.015204E+00,-13.22937E-09,+117.0368E-09
+6.025152E+00,-13.38203E-09,+57.19948E-09
+6.035128E+00,-14.01863E-09,-361.0487E-09
+6.045116E+00,-13.91843E-09,-449.2121E-09
+6.055065E+00,-12.92599E-09,-977.5000E-09
+6.065041E+00,-12.71155E-09,-1.085255E-06
+6.075222E+00,-11.68688E-09,-1.074862E-06
+6.085188E+00,-11.29752E-09,-967.8946E-09
+6.095170E+00,-10.68743E-09,-282.9504E-09
+6.105159E+00,-10.94114E-09,-145.3056E-09
+6.115208E+00,-13.02346E-09,+229.0020E-09
+6.125244E+00,-13.28110E-09,+249.8856E-09
+6.135243E+00,-13.00931E-09,+222.0011E-09
+6.145019E+00,-12.88028E-09,+199.8863E-09
+6.155043E+00,-12.95077E-09,-91.02917E-09
+6.165073E+00,-12.93720E-09,-188.2133E-09
+6.175063E+00,-11.80928E-09,-607.7824E-09
+6.185034E+00,-11.67669E-09,-618.0496E-09
+6.195238E+00,-11.90080E-09,-73.83919E-09
+6.205224E+00,-12.02902E-09,+9.921075E-09
+6.215191E+00,-12.68993E-09,+372.0226E-09
+6.225169E+00,-12.72037E-09,+328.8374E-09
+6.235192E+00,-13.42845E-09,-408.9041E-09
+6.245188E+00,-13.47935E-09,-465.9243E-09
+6.255218E+00,-12.22705E-09,-556.2096E-09
+6.265028E+00,-12.00044E-09,-528.4977E-09
+6.275040E+00,-10.22663E-09,-334.8169E-09
+6.285075E+00,-10.26726E-09,-363.4014E-09
+6.295070E+00,-10.70161E-09,-619.9761E-09
+6.305059E+00,-10.56544E-09,-623.3101E-09
+6.315064E+00,-9.125010E-09,-228.1370E-09
+6.325037E+00,-9.067265E-09,-151.1641E-09
+6.335051E+00,-9.640089E-09,+394.8212E-09
+6.345060E+00,-9.685839E-09,+409.3237E-09
+6.355054E+00,-9.474198E-09,+280.5472E-09
+6.365061E+00,-9.494751E-09,+274.0059E-09
+6.375088E+00,-10.60601E-09,+283.6123E-09
+6.385088E+00,-10.64760E-09,+267.1938E-09
+6.395124E+00,-9.878230E-09,-365.1409E-09
+6.405594E+00,-9.816153E-09,-405.7770E-09
+6.415139E+00,-10.06229E-09,-646.3814E-09
+6.425163E+00,-10.23875E-09,-617.9009E-09
+6.435157E+00,-10.68532E-09,-407.9771E-09
+6.445163E+00,-10.59055E-09,-420.1193E-09
+6.455193E+00,-10.55869E-09,-319.5877E-09
+6.465193E+00,-10.65317E-09,-268.3001E-09
+6.475209E+00,-11.20502E-09,+183.8951E-09
+6.485240E+00,-11.16892E-09,+183.1408E-09
+6.495233E+00,-11.37802E-09,-398.0160E-09
+6.505027E+00,-11.61738E-09,-552.0802E-09
+6.515035E+00,-13.53501E-09,-779.3265E-09
+6.525043E+00,-13.81358E-09,-673.0938E-09
+6.535087E+00,-14.77629E-09,+84.91708E-09
+6.545106E+00,-14.92803E-09,+141.8400E-09
+6.555117E+00,-15.93974E-09,-143.7550E-09
+6.565139E+00,-15.95749E-09,-240.1762E-09
+6.575136E+00,-15.63948E-09,-518.4345E-09
+6.585142E+00,-15.74710E-09,-529.4647E-09
+6.595173E+00,-17.63589E-09,-414.1321E-09
+6.605110E+00,-17.85145E-09,-351.5721E-09
+6.615133E+00,-17.44161E-09,-55.30739E-09
+6.625130E+00,-17.30744E-09,-41.30936E-09
+6.635143E+00,-16.06696E-09,-250.2966E-09
+6.645170E+00,-15.95628E-09,-295.3444E-09
+6.655170E+00,-13.65459E-09,-328.4006E-09
+6.665193E+00,-13.22252E-09,-306.2696E-09
+6.675220E+00,-11.20716E-09,-245.6903E-09
+6.685219E+00,-11.17335E-09,-267.1595E-09
+6.695233E+00,-10.66792E-09,-373.3302E-09
+6.705030E+00,-10.57606E-09,-344.5692E-09
+6.715035E+00,-9.851592E-09,+85.37292E-09
+6.725071E+00,-9.910109E-09,+88.48095E-09
+6.735077E+00,-10.61745E-09,-229.7554E-09
+6.745148E+00,-10.66866E-09,-302.1212E-09
+6.755179E+00,-11.27562E-09,-354.3654E-09
+6.765208E+00,-11.43442E-09,-284.1320E-09
+6.775228E+00,-12.40570E-09,+97.84890E-09
+6.785029E+00,-12.31683E-09,+105.4630E-09
+6.795020E+00,-10.43815E-09,-66.92124E-09
+6.805045E+00,-10.28590E-09,-145.9875E-09
+6.815058E+00,-11.26938E-09,-404.0442E-09
+6.825074E+00,-11.54530E-09,-350.7824E-09
+6.835102E+00,-11.55744E-09,-107.4648E-09
+6.845102E+00,-11.46293E-09,-90.43598E-09
+6.855119E+00,-11.76062E-09,-486.6066E-09
+6.865149E+00,-11.92095E-09,-494.3047E-09
+6.875144E+00,-12.19307E-09,-190.7101E-09
+6.885151E+00,-12.17596E-09,-160.1000E-09
+6.895175E+00,-13.22251E-09,-365.6645E-09
+6.905129E+00,-13.47189E-09,-429.5836E-09
+6.915170E+00,-14.17559E-09,-476.7895E-09
+6.925203E+00,-14.11583E-09,-446.9032E-09
+6.935221E+00,-13.82878E-09,-240.3422E-09
+6.945018E+00,-13.89209E-09,-254.5786E-09
+6.955029E+00,-14.11507E-09,-552.1126E-09
+6.965039E+00,-13.97600E-09,-568.8658E-09
+6.975118E+00,-12.36894E-09,-314.8489E-09
+6.985301E+00,-12.34674E-09,-283.0878E-09
+6.995082E+00,-12.88400E-09,+180.8224E-09
+7.005115E+00,-12.92443E-09,+205.0028E-09
+7.015124E+00,-13.23666E-09,+47.29939E-09
+7.025157E+00,-13.47261E-09,-27.77195E-09
+7.035177E+00,-15.83762E-09,-411.7041E-09
+7.045195E+00,-16.15075E-09,-415.2212E-09
+7.055220E+00,-15.45913E-09,-331.8167E-09
+7.065220E+00,-15.20689E-09,-310.1750E-09
+7.075241E+00,-13.89141E-09,-243.3910E-09
+7.085021E+00,-13.73482E-09,-233.8753E-09
+7.095036E+00,-10.10657E-09,-15.32555E-09
+7.105207E+00,-9.453761E-09,+10.41889E-09
+7.115225E+00,-6.268724E-09,-148.2058E-09
+7.125235E+00,-6.217331E-09,-150.4364E-09
+7.135058E+00,-7.000002E-09,-49.89243E-09
+7.145112E+00,-7.076200E-09,-40.17258E-09
+7.155128E+00,-7.723356E-09,-288.6038E-09
+7.165156E+00,-7.847842E-09,-353.7493E-09
+7.175155E+00,-8.346724E-09,-729.9852E-09
+7.185181E+00,-8.272101E-09,-707.4938E-09
+7.195214E+00,-7.822321E-09,-23.43750E-09
+7.205076E+00,-7.871994E-09,+39.74629E-09
+7.215094E+00,-8.864894E-09,-7.847786E-09
+7.225127E+00,-8.924188E-09,-111.4712E-09
+7.235117E+00,-9.178386E-09,-865.8219E-09
+7.245136E+00,-9.393649E-09,-901.8460E-09
+7.255119E+00,-10.79741E-09,-450.6950E-09
+7.265144E+00,-10.81576E-09,-324.4410E-09
+7.275186E+00,-8.863525E-09,-238.8506E-09
+7.285193E+00,-8.510118E-09,-322.2990E-09
+7.295211E+00,-8.660896E-09,-612.9675E-09
+7.305020E+00,-8.949114E-09,-560.4401E-09
+7.315032E+00,-9.674667E-09,+84.03588E-09
+7.325037E+00,-9.587531E-09,+109.4723E-09
+7.335065E+00,-9.529945E-09,-637.6591E-09
+7.345060E+00,-9.596701E-09,-754.4231E-09
+7.355092E+00,-9.193728E-09,-666.3380E-09
+7.365090E+00,-9.091759E-09,-575.0351E-09
+7.375109E+00,-9.290717E-09,+156.7345E-09
+7.385139E+00,-9.546540E-09,+155.4861E-09
+7.395130E+00,-12.32638E-09,-286.1528E-09
+7.405107E+00,-12.57659E-09,-361.5103E-09
+7.415125E+00,-14.06682E-09,-305.0490E-09
+7.425128E+00,-14.21886E-09,-267.9119E-09
+7.435105E+00,-16.03450E-09,+174.8600E-09
+7.445073E+00,-16.07031E-09,+162.1990E-09
+7.455052E+00,-15.24841E-09,-170.3320E-09
+7.465040E+00,-15.17593E-09,-205.3490E-09
+7.475226E+00,-15.65799E-09,-243.3720E-09
+7.485189E+00,-15.72295E-09,-231.3585E-09
+7.495188E+00,-15.09769E-09,+15.89298E-09
+7.505165E+00,-15.03899E-09,+36.42083E-09
+7.515143E+00,-14.73519E-09,+319.6945E-09
+7.525138E+00,-14.72752E-09,+304.2460E-09
+7.535104E+00,-13.01726E-09,-70.25432E-09
+7.545076E+00,-12.70303E-09,-117.8589E-09
+7.555052E+00,-10.89718E-09,-416.0147E-09
+7.565021E+00,-10.89755E-09,-408.6466E-09
+7.575233E+00,-11.28312E-09,-164.6795E-09
+7.585415E+00,-11.29831E-09,-167.1658E-09
+7.595162E+00,-12.57006E-09,-249.5489E-09
+7.605152E+00,-12.82864E-09,-263.9752E-09
+7.615125E+00,-14.45406E-09,-293.1147E-09
+7.625105E+00,-14.40674E-09,-271.1144E-09
+7.635128E+00,-12.98554E-09,-130.9662E-09
+7.645125E+00,-12.89346E-09,-138.8340E-09
+7.655158E+00,-11.35388E-09,-420.1212E-09
+7.665391E+00,-11.19507E-09,-419.4842E-09
+7.675178E+00,-7.587951E-09,-157.7330E-09
+7.685191E+00,-7.445609E-09,-119.6699E-09
+7.695209E+00,-9.440854E-09,+62.10804E-09
+7.705219E+00,-9.797218E-09,+29.66690E-09
+7.715238E+00,-13.78947E-09,-273.1962E-09
+7.725017E+00,-13.93486E-09,-280.4804E-09
+7.735043E+00,-15.69762E-09,-291.0862E-09
+7.745089E+00,-15.70281E-09,-293.9301E-09
+7.755113E+00,-13.65407E-09,-511.6272E-09
+7.765154E+00,-13.49311E-09,-510.6897E-09
+7.775168E+00,-12.47158E-09,-337.6646E-09
+7.785180E+00,-12.53830E-09,-332.6960E-09
+7.795211E+00,-13.21571E-09,-455.7543E-09
+7.805678E+00,-13.15295E-09,-459.8875E-09
+7.815234E+00,-11.61970E-09,-237.9494E-09
+7.825035E+00,-11.54234E-09,-175.3902E-09
+7.835038E+00,-11.09926E-09,+18.41545E-09
+7.845051E+00,-10.94930E-09,-40.28130E-09
+7.855081E+00,-9.923989E-09,-374.7139E-09
+7.865081E+00,-9.952446E-09,-386.6444E-09
+7.875111E+00,-11.17127E-09,-223.7721E-09
+7.885346E+00,-11.18537E-09,-217.0382E-09
+7.895133E+00,-9.772728E-09,-107.5592E-09
+7.905169E+00,-9.581683E-09,-84.48411E-09
+7.915173E+00,-8.809364E-09,+291.5993E-09
+7.925183E+00,-8.750512E-09,+323.8554E-09
+7.935205E+00,-7.923235E-09,-85.72007E-09
+7.945205E+00,-7.904832E-09,-143.5356E-09
+7.955221E+00,-9.360825E-09,-710.2661E-09
+7.965021E+00,-9.514202E-09,-709.0530E-09
+7.975022E+00,-9.468525E-09,-314.4989E-09
+7.985056E+00,-9.230143E-09,-274.1146E-09
+7.995070E+00,-8.184276E-09,-212.5444E-09
+8.005063E+00,-8.181871E-09,-221.2515E-09
+8.015081E+00,-7.201201E-09,-30.13420E-09
+8.025072E+00,-6.927488E-09,+146.8659E-12
+8.035096E+00,-4.795139E-09,-160.6760E-09
+8.045131E+00,-4.776950E-09,-268.1179E-09
+8.055132E+00,-5.952948E-09,-676.5490E-09
+8.065131E+00,-6.183078E-09,-636.7694E-09
+8.075162E+00,-7.825422E-09,-10.75459E-09
+8.085166E+00,-8.069940E-09,+63.83038E-09
+8.095202E+00,-9.970331E-09,+197.3295E-09
+8.105205E+00,-9.973018E-09,+192.6193E-09
+8.115226E+00,-8.817050E-09,+14.92024E-09
+8.125241E+00,-8.798149E-09,-8.525848E-09
+8.135022E+00,-10.65816E-09,-615.3336E-09
+8.145030E+00,-10.87865E-09,-653.3089E-09
+8.155063E+00,-11.88790E-09,-320.3612E-09
+8.165296E+00,-11.84922E-09,-271.6494E-09
+8.175092E+00,-11.29733E-09,+536.1586E-09
+8.185329E+00,-11.28103E-09,+539.5603E-09
+8.195111E+00,-9.789542E-09,-144.3415E-09
+8.205139E+00,-9.530951E-09,-260.0441E-09
+8.215153E+00,-8.507387E-09,-920.7592E-09
+8.225169E+00,-8.628071E-09,-918.1166E-09
+8.235187E+00,-9.176348E-09,-527.8607E-09
+8.245176E+00,-9.094356E-09,-496.9197E-09
+8.255198E+00,-7.607540E-09,-227.4218E-09
+8.265235E+00,-7.544045E-09,-217.6924E-09
+8.275235E+00,-7.563018E-09,-33.26416E-09
+8.285032E+00,-7.547632E-09,-22.62020E-09
+8.295033E+00,-7.707947E-09,-172.3270E-09
+8.305042E+00,-7.943506E-09,-179.1353E-09
+8.315055E+00,-10.42571E-09,-139.2860E-09
+8.325039E+00,-10.66003E-09,-105.1350E-09
+8.335058E+00,-11.71623E-09,+177.1155E-09
+8.345088E+00,-11.80640E-09,+190.8016E-09
+8.355091E+00,-13.00868E-09,+56.02932E-09
+8.365137E+00,-13.19586E-09,-25.05302E-09
+8.375170E+00,-13.49698E-09,-328.4626E-09
+8.385183E+00,-13.51597E-09,-341.6758E-09
+8.395216E+00,-14.49581E-09,-194.0899E-09
+8.405217E+00,-14.53946E-09,-180.3722E-09
+8.415243E+00,-13.29789E-09,-74.60309E-09
+8.425265E+00,-13.15006E-09,-83.50468E-09
+8.435049E+00,-11.26169E-09,-306.1323E-09
+8.445060E+00,-11.22222E-09,-340.7488E-09
+8.455091E+00,-10.12775E-09,-583.3130E-09
+8.465324E+00,-10.02731E-09,-582.7589E-09
+8.475107E+00,-9.466778E-09,-10.85186E-09
+8.485136E+00,-9.642291E-09,+44.30866E-09
+8.495124E+00,-11.39659E-09,+85.23369E-09
+8.505149E+00,-11.46023E-09,+4.826546E-09
+8.515169E+00,-11.46201E-09,-600.1434E-09
+8.525188E+00,-11.69378E-09,-705.9565E-09
+8.535233E+00,-13.64242E-09,-732.9397E-09
+8.545238E+00,-13.71882E-09,-681.7961E-09
+8.555024E+00,-11.76335E-09,-148.7055E-09
+8.565055E+00,-11.19095E-09,-92.67903E-09
+8.575050E+00,-9.551720E-09,-166.4352E-09
+8.585053E+00,-9.384223E-09,-234.7918E-09
+8.595061E+00,-8.378645E-09,-355.9313E-09
+8.605087E+00,-8.221784E-09,-359.8023E-09
+8.615127E+00,-9.590960E-09,-292.7914E-09
+8.625155E+00,-10.10662E-09,-321.1966E-09
+8.635192E+00,-12.60840E-09,-311.5778E-09
+8.645231E+00,-12.86566E-09,-265.7566E-09
+8.655222E+00,-14.49211E-09,+130.2271E-09
+8.665235E+00,-15.04023E-09,+154.1786E-09
+8.675031E+00,-16.33947E-09,-184.6933E-09
+8.685031E+00,-16.17043E-09,-309.5370E-09
+8.695065E+00,-14.28371E-09,-449.3580E-09
+8.705040E+00,-14.11181E-09,-433.0788E-09
+8.715068E+00,-13.53746E-09,-91.41159E-09
+8.725101E+00,-13.40997E-09,-43.01643E-09
+8.735109E+00,-12.79307E-09,+134.7876E-09
+8.745150E+00,-12.91070E-09,+165.5874E-09
+8.755187E+00,-14.30257E-09,+138.3991E-09
+8.765207E+00,-14.39560E-09,+92.82113E-09
+8.775219E+00,-13.99918E-09,-226.3289E-09
+8.785227E+00,-14.00347E-09,-305.9244E-09
+8.795246E+00,-15.67658E-09,-660.1067E-09
+8.805187E+00,-15.93044E-09,-662.9372E-09
+8.815209E+00,-16.04373E-09,-659.9732E-09
+8.825233E+00,-15.91588E-09,-662.9820E-09
+8.835028E+00,-16.52327E-09,-447.9857E-09
+8.845017E+00,-16.73626E-09,-407.0597E-09
+8.855039E+00,-17.21770E-09,-99.02669E-09
+8.865073E+00,-16.94377E-09,-86.14827E-09
+8.875075E+00,-14.27374E-09,-140.6307E-09
+8.885086E+00,-13.90783E-09,-169.9400E-09
+8.895100E+00,-11.50781E-09,-409.2426E-09
+8.905069E+00,-11.01706E-09,-403.8839E-09
+8.915074E+00,-8.826643E-09,-242.2571E-09
+8.925085E+00,-8.805470E-09,-252.8219E-09
+8.935103E+00,-9.458278E-09,-437.3293E-09
+8.945120E+00,-9.452882E-09,-435.7090E-09
+8.955138E+00,-8.726188E-09,-163.6972E-09
+8.965149E+00,-8.711828E-09,-136.4184E-09
+8.975188E+00,-9.099464E-09,-361.3100E-09
+8.985220E+00,-9.074316E-09,-378.0947E-09
+8.995239E+00,-7.407579E-09,-363.2660E-09
+9.005047E+00,-7.345553E-09,-339.6692E-09
+9.015055E+00,-8.304911E-09,+138.2427E-09
+9.025085E+00,-8.510114E-09,+164.9790E-09
+9.035083E+00,-8.833824E-09,-4.141808E-09
+9.045092E+00,-8.675245E-09,-67.38663E-09
+9.055123E+00,-8.066475E-09,-349.6189E-09
+9.065125E+00,-8.086321E-09,-344.2078E-09
+9.075138E+00,-7.502247E-09,-63.24577E-09
+9.085168E+00,-7.329287E-09,-56.14471E-09
+9.095156E+00,-6.698885E-09,-525.9581E-09
+9.105082E+00,-6.846411E-09,-614.3065E-09
+9.115107E+00,-8.172234E-09,-664.4278E-09
+9.125108E+00,-8.193910E-09,-601.4852E-09
+9.135138E+00,-8.231305E-09,+212.4901E-09
+9.145371E+00,-8.275992E-09,+220.8109E-09
+9.155156E+00,-9.492302E-09,-96.01403E-09
+9.165166E+00,-9.534249E-09,-139.7572E-09
+9.175179E+00,-9.615925E-09,-147.0165E-09
+9.185185E+00,-9.662186E-09,-131.4802E-09
+9.195214E+00,-10.75909E-09,-180.5630E-09
+9.205447E+00,-10.77664E-09,-199.2645E-09
+9.215240E+00,-10.39425E-09,-420.2300E-09
+9.225047E+00,-10.42311E-09,-418.0136E-09
+9.235048E+00,-12.33977E-09,-292.5005E-09
+9.245079E+00,-12.55376E-09,-279.6736E-09
+9.255074E+00,-11.30137E-09,-264.4434E-09
+9.265084E+00,-10.78833E-09,-230.9113E-09
+9.275121E+00,-9.613367E-09,-103.6730E-09
+9.285120E+00,-9.772952E-09,-95.06608E-09
+9.295144E+00,-11.45518E-09,-266.2926E-09
+9.305178E+00,-11.52119E-09,-327.3354E-09
+9.315177E+00,-11.65011E-09,-349.1278E-09
+9.325211E+00,-11.74061E-09,-259.8086E-09
+9.335019E+00,-12.02825E-09,+242.8837E-09
+9.345045E+00,-11.94810E-09,+248.8833E-09
+9.355082E+00,-11.53687E-09,-378.4237E-09
+9.365088E+00,-11.58700E-09,-451.2119E-09
+9.375113E+00,-12.07345E-09,-592.4263E-09
+9.385132E+00,-11.97072E-09,-553.0768E-09
+9.395172E+00,-10.18276E-09,-332.7332E-09
+9.405115E+00,-10.05676E-09,-326.5905E-09
+9.415145E+00,-10.56803E-09,-220.0995E-09
+9.425151E+00,-10.62130E-09,-199.0147E-09
+9.435186E+00,-10.32239E-09,-39.49738E-09
+9.445424E+00,-10.30882E-09,-53.53737E-09
+9.455211E+00,-11.10345E-09,-471.5576E-09
+9.465014E+00,-11.17678E-09,-500.4931E-09
+9.475019E+00,-10.67556E-09,-565.5174E-09
+9.485037E+00,-10.56663E-09,-513.9800E-09
+9.495074E+00,-11.50931E-09,+182.6878E-09
+9.505078E+00,-11.63346E-09,+214.9935E-09
+9.515089E+00,-12.23215E-09,-121.9273E-09
+9.525118E+00,-12.08606E-09,-219.0952E-09
+9.535122E+00,-10.58170E-09,-1.012827E-06
+9.545156E+00,-10.60830E-09,-1.011294E-06
+9.555156E+00,-10.85861E-09,-587.1811E-09
+9.565171E+00,-10.65848E-09,-468.9236E-09
+9.575213E+00,-8.584331E-09,+204.7892E-09
+9.585225E+00,-8.442655E-09,+239.8634E-09
+9.595251E+00,-8.269533E-09,-20.61844E-09
+9.605061E+00,-8.277069E-09,-90.56950E-09
+9.615066E+00,-8.483426E-09,-644.5036E-09
+9.625074E+00,-8.660713E-09,-637.8489E-09
+9.635101E+00,-10.85747E-09,-259.2421E-09
+9.645099E+00,-10.96873E-09,-252.2993E-09
+9.655133E+00,-10.47950E-09,-344.7762E-09
+9.665371E+00,-10.42307E-09,-350.4267E-09
+9.675155E+00,-10.60560E-09,-10.03552E-09
+9.685186E+00,-10.68520E-09,+42.99450E-09
+9.695192E+00,-10.16348E-09,-36.43608E-09
+9.705129E+00,-9.977969E-09,-114.6870E-09
+9.715152E+00,-9.480169E-09,-523.7046E-09
+9.725158E+00,-9.520877E-09,-509.7571E-09
+9.735177E+00,-9.295410E-09,-261.6301E-09
+9.745213E+00,-9.202141E-09,-273.0503E-09
+9.755236E+00,-8.919051E-09,-352.7250E-09
+9.765041E+00,-9.008868E-09,-357.6250E-09
+9.775048E+00,-9.715127E-09,-450.8371E-09
+9.785060E+00,-9.627464E-09,-471.7913E-09
+9.795091E+00,-8.573399E-09,-802.7354E-09
+9.805097E+00,-8.585945E-09,-808.7960E-09
+9.815121E+00,-9.559473E-09,-402.1187E-09
+9.825140E+00,-9.564223E-09,-367.5442E-09
+9.835159E+00,-8.658009E-09,+87.76188E-09
+9.845173E+00,-8.641704E-09,+84.38111E-09
+9.855207E+00,-9.763938E-09,-236.2814E-09
+9.865680E+00,-9.814860E-09,-268.1732E-09
+9.875245E+00,-9.140773E-09,-524.9615E-09
+9.885245E+00,-9.067835E-09,-512.3062E-09
+9.895039E+00,-9.087955E-09,-221.1323E-09
+9.905081E+00,-9.201805E-09,-244.5545E-09
+9.915084E+00,-9.202778E-09,-626.2064E-09
+9.925091E+00,-9.042833E-09,-655.7560E-09
+9.935122E+00,-8.412902E-09,-496.4848E-09
+9.945123E+00,-8.444225E-09,-476.0790E-09
+9.955116E+00,-8.635195E-09,-148.7732E-12
+9.965148E+00,-8.602786E-09,+38.02490E-09
+9.975157E+00,-9.489829E-09,+48.34175E-09
+9.985199E+00,-9.838319E-09,-36.07845E-09
+9.995233E+00,-11.80361E-09,-502.4767E-09

MicroMag 2900/3900 Data File ends
