# Supplementary material for: Magnetic signatures of a creosote oil contaminated site: case study in São Paulo, Brazil
Source: Sci Rep. 2022 Dec 17;12:21853. doi: 10.1038/s41598-022-23493-2 (PMC9759522; doi:10.1038/s41598-022-23493-2)
Supplement: Supplementary file 3 — Supplementary Information 3. [file 41598_2022_23493_MOESM3_ESM.zip › moment_vs_time/SD23/3_9/nm2xxx/4_2.001]

MicroMag 2900/3900 Data File (Series 0016.002)
Moment vs. time

INSTRUMENT
Configuration                   VSM
Temperature control             None
Hardware version                0004
Software version                01/29/2013
Units of measure                Hybrid SI
Temperature in                  Celsius

SAMPLE
Mass                            N/A
Volume                          N/A
Demagnetizing factor            N/A

SETTINGS
Field range                    +10.00000E-03
Field command                   0.000000E+00
Moment range                   +1.000000E-06
Averaging time                 +3.206035E-03
Temperature (command)           N/A
Tmprtr difference correction    No
Orientation                     0.000000E+00
Vibration amplitude             1.0
Calibration factor             +4.401063E+00
Operating frequency            +83.00000E+00

MEASUREMENT
Description                    "SD34_4_2"
Field (measured)               +14.20645E-06
Temperature (measured)          N/A
Averages (completed)            N/A
Moment at conditioning field   +4.563866E-09
Measured on                     08/28/2020  10:01
Elapsed time                   +22.63169E+00

PROCESSING
Background subtraction          No
Delta-m processing              N/A
Demagnetizing factor            No
Normalization                   No
Normalization factor            N/A
Offset (field)                  No
Offset (moment)                 No
Pole saturation                 No
Slope correction                No

VIEWPORT
Left                            0.000000E+00
Right                          +10.00000E+00
Bottom                         -1.000000E-06
Top                            +1.000000E-06
Show X-axis?                    Yes
Show Y-axis?                    Yes

SCRIPT
Averaging time                 +10.00000E-03
Initial (conditioning) field   +10.00000E-03
Final (measuring) field         0.000000E+00
Pause at initial field         +10.00000E+00
Field slew rate limit          +10.00000E+03
Field slew time limit          +100.0000E-03
Slope correction                0.000000E+00
Timebase                       +10.00000E+00
Number of segments              1
Number of data                  1000

Segment   Averaging                                                            Final 
 Number      Time        Initial      Increment       Final         Pause      Index 
             (s)           (s)           (s)           (s)           (s)     
0000001,+10.00000E-03, 0.000000E+00,+10.00000E-03,+10.00000E+00,+10.00000E+00,0001000

                                         
     Time         Moment        Field    
     (s)          (Am�)          (T)     
+5.147327E-03,+524.2793E-12,+7.265427E-03
+15.16011E-03,-4.345807E-09,+4.067298E-03
+25.20204E-03,-7.320398E-09,+2.026659E-03
+35.21519E-03,-9.105050E-09,+918.0593E-06
+45.19260E-03,-10.30938E-09,+403.9873E-06
+55.15774E-03,-10.55735E-09,+188.4128E-06
+65.15384E-03,-9.742630E-09,+79.60184E-06
+75.14244E-03,-9.137426E-09,+38.33001E-06
+85.09529E-03,-9.543028E-09,+20.51954E-06
+95.06354E-03,-10.34912E-09,+12.41996E-06
+105.0426E-03,-10.38155E-09,+8.670051E-06
+115.0252E-03,-9.806898E-09,+6.438800E-06
+125.2381E-03,-9.798478E-09,+5.031396E-06
+135.1959E-03,-10.33967E-09,+4.359386E-06
+145.1584E-03,-10.58832E-09,+3.996004E-06
+155.1454E-03,-10.25268E-09,+3.803799E-06
+165.1184E-03,-10.31845E-09,+3.548625E-06
+175.1041E-03,-11.18335E-09,+3.422455E-06
+185.0804E-03,-11.57650E-09,+3.380488E-06
+195.0208E-03,-10.54345E-09,+3.267744E-06
+205.2423E-03,-9.134891E-09,+3.021579E-06
+215.2289E-03,-8.966854E-09,+2.695951E-06
+225.2037E-03,-10.05352E-09,+2.276487E-06
+235.1764E-03,-10.92947E-09,+2.043672E-06
+245.1422E-03,-11.22389E-09,+2.080293E-06
+255.1163E-03,-11.52028E-09,+2.373637E-06
+265.1042E-03,-12.31311E-09,+2.696659E-06
+275.0519E-03,-12.53344E-09,+2.658795E-06
+285.0363E-03,-11.55083E-09,+2.159036E-06
+295.2181E-03,-10.75902E-09,+1.728745E-06
+305.1962E-03,-10.71489E-09,+1.488470E-06
+315.1824E-03,-11.09963E-09,+1.579990E-06
+325.0391E-03,-10.74163E-09,+1.888639E-06
+335.2394E-03,-9.787611E-09,+2.093257E-06
+345.2204E-03,-9.442497E-09,+2.305688E-06
+355.1766E-03,-10.06621E-09,+2.378802E-06
+365.1599E-03,-10.91749E-09,+2.312495E-06
+375.1497E-03,-10.84940E-09,+2.035653E-06
+385.1151E-03,-10.39632E-09,+1.577140E-06
+395.0930E-03,-10.21395E-09,+1.187807E-06
+405.0512E-03,-9.938566E-09,+1.035685E-06
+415.0343E-03,-9.080981E-09,+1.134535E-06
+425.2347E-03,-8.266835E-09,+1.209106E-06
+435.0159E-03,-8.420276E-09,+1.241443E-06
+445.0149E-03,-9.525843E-09,+1.266620E-06
+455.2179E-03,-10.40134E-09,+1.273319E-06
+465.2050E-03,-10.83178E-09,+1.234277E-06
+475.1614E-03,-11.36779E-09,+1.217950E-06
+485.1419E-03,-12.25844E-09,+1.183809E-06
+495.1003E-03,-12.65509E-09,+1.136988E-06
+505.0867E-03,-12.41079E-09,+1.039067E-06
+515.0478E-03,-12.34370E-09,+961.6014E-09
+525.0221E-03,-13.12039E-09,+863.7486E-09
+535.2361E-03,-13.62083E-09,+950.8419E-09
+545.1807E-03,-12.98701E-09,+1.116444E-06
+555.1614E-03,-11.75341E-09,+1.146612E-06
+565.1546E-03,-10.98949E-09,+867.2867E-09
+575.0966E-03,-11.04242E-09,+535.8363E-09
+585.0691E-03,-10.72676E-09,+262.6572E-09
+595.0581E-03,-9.829639E-09,+308.3687E-09
+605.0250E-03,-8.914170E-09,+574.4886E-09
+615.2421E-03,-8.696167E-09,+708.9272E-09
+625.1996E-03,-8.154542E-09,+649.0841E-09
+635.1680E-03,-6.679683E-09,+477.7613E-09
+645.1463E-03,-5.173504E-09,+469.0876E-09
+655.1045E-03,-5.268090E-09,+600.1997E-09
+665.0896E-03,-6.889324E-09,+728.0054E-09
+675.0707E-03,-8.028582E-09,+630.5790E-09
+685.0254E-03,-8.341634E-09,+204.1149E-09
+695.2405E-03,-8.438701E-09,-31.72398E-09
+705.1963E-03,-8.743341E-09,-10.85854E-09
+715.1829E-03,-8.571256E-09,+279.8100E-09
+725.1714E-03,-7.562905E-09,+658.1612E-09
+735.1010E-03,-6.620335E-09,+863.4539E-09
+745.0565E-03,-6.919403E-09,+800.0861E-09
+755.0436E-03,-7.886007E-09,+538.0898E-09
+765.2534E-03,-8.003101E-09,+305.2044E-09
+775.1797E-03,-7.416784E-09,+254.1123E-09
+785.1530E-03,-7.560714E-09,+359.2062E-09
+795.1109E-03,-8.806413E-09,+559.1974E-09
+805.0984E-03,-9.914229E-09,+652.7310E-09
+815.0764E-03,-9.960996E-09,+297.4720E-09
+825.0361E-03,-9.772098E-09,-348.9266E-09
+835.0953E-03,-10.59864E-09,-844.2936E-09
+845.1205E-03,-11.95435E-09,-906.7173E-09
+855.0729E-03,-12.90230E-09,-497.5719E-09
+865.0618E-03,-12.94471E-09,+67.86728E-09
+875.2353E-03,-13.03357E-09,+434.5741E-09
+885.2118E-03,-13.46022E-09,+412.6387E-09
+895.1951E-03,-13.57315E-09,+292.6636E-09
+905.1509E-03,-13.15824E-09,+127.5597E-09
+915.1446E-03,-12.66414E-09,-122.4346E-09
+925.0934E-03,-12.58153E-09,-327.4556E-09
+935.0771E-03,-11.99346E-09,-476.0161E-09
+945.0717E-03,-10.93285E-09,-413.0707E-09
+955.0568E-03,-9.704817E-09,-237.1054E-09
+965.0267E-03,-9.736712E-09,-108.1362E-09
+975.2352E-03,-10.47108E-09,-32.65572E-09
+985.2029E-03,-10.38047E-09,-35.69412E-09
+995.1631E-03,-9.130468E-09,-148.2534E-09
+1.005139E+00,-8.586234E-09,-286.4876E-09
+1.015121E+00,-8.715575E-09,-403.1716E-09
+1.025112E+00,-8.774180E-09,-315.6538E-09
+1.035080E+00,-8.067144E-09,-40.15065E-09
+1.045046E+00,-7.599996E-09,+111.5313E-09
+1.055032E+00,-8.092288E-09,+244.4687E-09
+1.065224E+00,-8.789980E-09,+221.3240E-09
+1.075190E+00,-9.201496E-09,+40.02094E-09
+1.085162E+00,-9.106394E-09,-171.5908E-09
+1.095093E+00,-9.238502E-09,-468.0901E-09
+1.105068E+00,-9.329876E-09,-645.1245E-09
+1.115060E+00,-8.280085E-09,-680.4181E-09
+1.125226E+00,-6.766062E-09,-523.7026E-09
+1.135209E+00,-5.377553E-09,-174.1409E-09
+1.145159E+00,-5.595471E-09,-14.18972E-09
+1.155135E+00,-6.448494E-09,-56.39935E-09
+1.165126E+00,-6.313216E-09,-336.5059E-09
+1.175017E+00,-5.508173E-09,-752.4939E-09
+1.185037E+00,-5.354338E-09,-786.6545E-09
+1.195045E+00,-5.860609E-09,-517.1681E-09
+1.205242E+00,-6.035735E-09,-349.8754E-09
+1.215232E+00,-5.963317E-09,-459.6443E-09
+1.225217E+00,-6.298938E-09,-663.9109E-09
+1.235164E+00,-7.244562E-09,-818.6713E-09
+1.245143E+00,-7.608331E-09,-811.6417E-09
+1.255130E+00,-7.295561E-09,-681.8934E-09
+1.265162E+00,-7.282040E-09,-517.2711E-09
+1.275141E+00,-8.326556E-09,-518.9896E-09
+1.285096E+00,-9.295881E-09,-420.9337E-09
+1.295062E+00,-9.387056E-09,-257.8831E-09
+1.305047E+00,-8.859131E-09,-330.2937E-09
+1.315032E+00,-8.868716E-09,-548.0051E-09
+1.325234E+00,-9.486728E-09,-607.6212E-09
+1.335222E+00,-9.453889E-09,-564.7049E-09
+1.345197E+00,-8.373911E-09,-364.6317E-09
+1.355187E+00,-7.491808E-09,-409.1292E-09
+1.365168E+00,-7.786163E-09,-495.6942E-09
+1.375076E+00,-8.858757E-09,-561.3757E-09
+1.385090E+00,-9.698987E-09,-522.3350E-09
+1.395070E+00,-10.22197E-09,-485.2600E-09
+1.405039E+00,-10.99799E-09,-545.5980E-09
+1.415025E+00,-11.52270E-09,-696.4655E-09
+1.425208E+00,-11.11534E-09,-850.1778E-09
+1.435187E+00,-10.16450E-09,-977.9998E-09
+1.445178E+00,-10.00974E-09,-1.116324E-06
+1.455147E+00,-10.89728E-09,-1.173414E-06
+1.465174E+00,-11.88252E-09,-1.155410E-06
+1.475202E+00,-11.60320E-09,-1.058517E-06
+1.485195E+00,-10.57543E-09,-704.6204E-09
+1.495183E+00,-10.42300E-09,-422.7714E-09
+1.505146E+00,-10.80697E-09,-262.7582E-09
+1.515116E+00,-10.83241E-09,-403.2955E-09
+1.525102E+00,-10.58050E-09,-861.9909E-09
+1.535081E+00,-10.95197E-09,-1.078836E-06
+1.545066E+00,-12.69320E-09,-833.0699E-09
+1.555016E+00,-13.59875E-09,-517.1290E-09
+1.565227E+00,-14.01609E-09,-103.2715E-09
+1.575209E+00,-13.90107E-09,-191.2642E-09
+1.585161E+00,-13.95356E-09,-667.6131E-09
+1.595123E+00,-13.79714E-09,-945.1790E-09
+1.605105E+00,-12.21044E-09,-1.108515E-06
+1.615059E+00,-11.03640E-09,-1.107601E-06
+1.625028E+00,-9.440902E-09,-968.0519E-09
+1.635074E+00,-9.184338E-09,-909.2131E-09
+1.645095E+00,-8.581749E-09,-902.5736E-09
+1.655128E+00,-8.113906E-09,-877.7619E-09
+1.665147E+00,-8.020749E-09,-890.9245E-09
+1.675151E+00,-8.574175E-09,-918.7833E-09
+1.685173E+00,-9.436920E-09,-1.066804E-06
+1.695168E+00,-9.514771E-09,-1.019454E-06
+1.705184E+00,-9.944833E-09,-674.7360E-09
+1.715219E+00,-10.66874E-09,-483.1715E-09
+1.725224E+00,-11.86993E-09,-447.3191E-09
+1.735016E+00,-11.89869E-09,-535.7056E-09
+1.745039E+00,-11.40341E-09,-656.4131E-09
+1.755035E+00,-11.63677E-09,-690.9275E-09
+1.765073E+00,-13.35205E-09,-763.7196E-09
+1.775062E+00,-13.74586E-09,-825.7666E-09
+1.785084E+00,-12.97648E-09,-922.0486E-09
+1.795121E+00,-12.40624E-09,-855.4345E-09
+1.805115E+00,-11.88652E-09,-610.2858E-09
+1.815112E+00,-11.91256E-09,-660.5101E-09
+1.825146E+00,-11.34917E-09,-929.3900E-09
+1.835163E+00,-11.05430E-09,-981.9565E-09
+1.845165E+00,-11.28704E-09,-700.5997E-09
+1.855186E+00,-11.67962E-09,-653.7113E-09
+1.865204E+00,-11.71711E-09,-671.3286E-09
+1.875233E+00,-11.10527E-09,-760.9425E-09
+1.885226E+00,-9.954133E-09,-1.119683E-06
+1.895234E+00,-9.813001E-09,-1.195758E-06
+1.905033E+00,-9.751624E-09,-1.155620E-06
+1.915033E+00,-9.516488E-09,-1.108364E-06
+1.925046E+00,-9.304586E-09,-1.064332E-06
+1.935084E+00,-9.689926E-09,-1.002371E-06
+1.945155E+00,-10.48806E-09,-765.3589E-09
+1.955173E+00,-10.15350E-09,-646.7934E-09
+1.965209E+00,-8.058775E-09,-670.0459E-09
+1.975208E+00,-7.371843E-09,-747.4833E-09
+1.985227E+00,-7.216666E-09,-1.018551E-06
+1.995189E+00,-7.419124E-09,-1.092569E-06
+2.005171E+00,-7.981748E-09,-937.3207E-09
+2.015163E+00,-8.376277E-09,-836.9990E-09
+2.025121E+00,-10.78970E-09,-596.2515E-09
+2.035103E+00,-11.85265E-09,-646.9918E-09
+2.045090E+00,-13.02521E-09,-893.1809E-09
+2.055209E+00,-12.96189E-09,-1.029738E-06
+2.065192E+00,-12.99426E-09,-1.214258E-06
+2.075178E+00,-13.09487E-09,-1.160151E-06
+2.085128E+00,-12.27329E-09,-930.8701E-09
+2.095109E+00,-11.34376E-09,-919.2686E-09
+2.105064E+00,-10.25427E-09,-1.000240E-06
+2.115027E+00,-10.63314E-09,-1.041281E-06
+2.125036E+00,-12.04590E-09,-1.016580E-06
+2.135076E+00,-12.37147E-09,-953.2204E-09
+2.145046E+00,-12.69523E-09,-996.9473E-09
+2.155031E+00,-13.14582E-09,-1.004322E-06
+2.165238E+00,-14.23813E-09,-845.6955E-09
+2.175204E+00,-14.19116E-09,-813.6950E-09
+2.185165E+00,-12.94736E-09,-697.0635E-09
+2.195139E+00,-12.55138E-09,-647.2626E-09
+2.205128E+00,-12.96999E-09,-566.8316E-09
+2.215087E+00,-13.13668E-09,-608.8658E-09
+2.225057E+00,-12.33315E-09,-993.7154E-09
+2.235038E+00,-11.88150E-09,-1.164377E-06
+2.245211E+00,-12.16091E-09,-1.201518E-06
+2.255187E+00,-12.64472E-09,-1.132301E-06
+2.265168E+00,-12.77533E-09,-993.7963E-09
+2.275105E+00,-12.41143E-09,-951.2024E-09
+2.285095E+00,-11.64563E-09,-773.7733E-09
+2.295048E+00,-11.64330E-09,-715.0946E-09
+2.305223E+00,-11.15270E-09,-546.5746E-09
+2.315202E+00,-10.74222E-09,-566.7563E-09
+2.325151E+00,-9.290980E-09,-986.1546E-09
+2.335177E+00,-9.088883E-09,-1.174819E-06
+2.345167E+00,-8.662673E-09,-1.164059E-06
+2.355045E+00,-8.465491E-09,-1.069148E-06
+2.365025E+00,-8.225479E-09,-861.2872E-09
+2.375238E+00,-8.730036E-09,-928.4697E-09
+2.385244E+00,-11.06615E-09,-1.281426E-06
+2.395207E+00,-11.66349E-09,-1.300128E-06
+2.405173E+00,-11.60573E-09,-940.9533E-09
+2.415132E+00,-11.32090E-09,-721.1781E-09
+2.425128E+00,-10.74357E-09,-488.2078E-09
+2.435119E+00,-10.44754E-09,-589.0332E-09
+2.445080E+00,-8.756163E-09,-985.8085E-09
+2.455218E+00,-8.358604E-09,-1.014115E-06
+2.465194E+00,-9.107373E-09,-829.7311E-09
+2.475163E+00,-9.767470E-09,-689.6601E-09
+2.485169E+00,-10.79001E-09,-496.7661E-09
+2.495163E+00,-10.76481E-09,-489.3961E-09
+2.505150E+00,-10.99553E-09,-648.0112E-09
+2.515111E+00,-11.22347E-09,-704.1836E-09
+2.525082E+00,-11.41913E-09,-1.024805E-06
+2.535070E+00,-11.17016E-09,-1.083893E-06
+2.545240E+00,-10.81498E-09,-1.249642E-06
+2.555132E+00,-11.08100E-09,-1.301338E-06
+2.565117E+00,-12.04611E-09,-1.423575E-06
+2.575072E+00,-12.01483E-09,-1.378639E-06
+2.585047E+00,-11.61882E-09,-820.9153E-09
+2.595037E+00,-11.85043E-09,-635.9797E-09
+2.605225E+00,-13.84587E-09,-502.5778E-09
+2.615211E+00,-14.27485E-09,-617.2276E-09
+2.625172E+00,-14.09409E-09,-1.001954E-06
+2.635160E+00,-13.76499E-09,-1.028451E-06
+2.645144E+00,-13.17855E-09,-931.7455E-09
+2.655045E+00,-13.01301E-09,-926.8837E-09
+2.665017E+00,-11.48798E-09,-1.170381E-06
+2.675435E+00,-10.93656E-09,-1.245996E-06
+2.685176E+00,-10.17649E-09,-1.427036E-06
+2.695182E+00,-10.15416E-09,-1.355336E-06
+2.705218E+00,-9.744737E-09,-1.342528E-06
+2.715233E+00,-9.420047E-09,-1.361050E-06
+2.725021E+00,-9.268434E-09,-1.179565E-06
+2.735043E+00,-9.602289E-09,-1.036887E-06
+2.745055E+00,-10.23400E-09,-505.4693E-09
+2.755082E+00,-10.28202E-09,-416.7442E-09
+2.765098E+00,-10.89924E-09,-718.9627E-09
+2.775106E+00,-11.78457E-09,-986.9967E-09
+2.785134E+00,-13.08136E-09,-1.214594E-06
+2.795111E+00,-12.88597E-09,-1.178086E-06
+2.805140E+00,-11.37547E-09,-1.049524E-06
+2.815140E+00,-11.14122E-09,-1.111561E-06
+2.825152E+00,-11.79688E-09,-1.440203E-06
+2.835182E+00,-11.95274E-09,-1.409007E-06
+2.845164E+00,-10.93123E-09,-901.9861E-09
+2.855175E+00,-10.12890E-09,-581.5821E-09
+2.865201E+00,-8.540372E-09,-371.5105E-09
+2.875184E+00,-8.043451E-09,-483.7847E-09
+2.885207E+00,-6.956954E-09,-890.8463E-09
+2.895017E+00,-7.061240E-09,-956.8187E-09
+2.905020E+00,-9.446672E-09,-853.8619E-09
+2.915047E+00,-10.83703E-09,-855.8569E-09
+2.925039E+00,-12.55316E-09,-895.6814E-09
+2.935111E+00,-12.60570E-09,-949.9922E-09
+2.945167E+00,-12.76089E-09,-930.0671E-09
+2.955211E+00,-13.08260E-09,-867.6615E-09
+2.965018E+00,-13.48180E-09,-892.9816E-09
+2.975056E+00,-13.22579E-09,-985.1227E-09
+2.985060E+00,-12.99660E-09,-1.256108E-06
+2.995066E+00,-13.50099E-09,-1.356340E-06
+3.005091E+00,-14.71269E-09,-1.358309E-06
+3.015086E+00,-14.79307E-09,-1.356763E-06
+3.025119E+00,-14.21220E-09,-1.300091E-06
+3.035161E+00,-14.21580E-09,-1.212482E-06
+3.045167E+00,-14.97918E-09,-789.6596E-09
+3.055192E+00,-14.98275E-09,-679.3604E-09
+3.065205E+00,-13.27184E-09,-747.4556E-09
+3.075213E+00,-12.19229E-09,-874.2238E-09
+3.085241E+00,-10.48710E-09,-1.105260E-06
+3.095238E+00,-10.18185E-09,-1.087210E-06
+3.105021E+00,-9.342862E-09,-883.4019E-09
+3.115026E+00,-9.077984E-09,-797.3433E-09
+3.125046E+00,-9.465712E-09,-787.3698E-09
+3.135070E+00,-9.958638E-09,-842.5083E-09
+3.145047E+00,-10.56039E-09,-940.0864E-09
+3.155066E+00,-10.33100E-09,-928.3619E-09
+3.165096E+00,-9.304912E-09,-812.5716E-09
+3.175084E+00,-9.007716E-09,-861.7554E-09
+3.185108E+00,-7.708905E-09,-1.181676E-06
+3.195149E+00,-7.204306E-09,-1.382506E-06
+3.205168E+00,-7.084223E-09,-1.640516E-06
+3.215170E+00,-7.742738E-09,-1.557733E-06
+3.225203E+00,-9.449035E-09,-902.8054E-09
+3.235228E+00,-9.476387E-09,-668.2339E-09
+3.245250E+00,-8.796975E-09,-592.1393E-09
+3.255188E+00,-8.992733E-09,-774.8013E-09
+3.265203E+00,-11.57294E-09,-1.239714E-06
+3.275213E+00,-12.42250E-09,-1.238644E-06
+3.285227E+00,-13.57185E-09,-1.088170E-06
+3.295234E+00,-13.54522E-09,-1.142052E-06
+3.305032E+00,-13.00226E-09,-1.376858E-06
+3.315035E+00,-12.64109E-09,-1.364847E-06
+3.325052E+00,-10.22718E-09,-805.2550E-09
+3.335085E+00,-9.528254E-09,-598.4364E-09
+3.345070E+00,-8.728969E-09,-376.3123E-09
+3.355040E+00,-8.753998E-09,-511.9228E-09
+3.365066E+00,-7.961342E-09,-1.161195E-06
+3.375076E+00,-7.388569E-09,-1.249045E-06
+3.385113E+00,-6.665533E-09,-1.206288E-06
+3.395130E+00,-6.871564E-09,-1.172367E-06
+3.405151E+00,-7.512455E-09,-1.132033E-06
+3.415185E+00,-7.337142E-09,-1.157582E-06
+3.425184E+00,-6.577408E-09,-1.039099E-06
+3.435242E+00,-6.695671E-09,-1.017186E-06
+3.445029E+00,-7.889990E-09,-1.184381E-06
+3.455072E+00,-8.484653E-09,-1.200808E-06
+3.465105E+00,-9.444709E-09,-1.073512E-06
+3.475095E+00,-9.923749E-09,-931.9916E-09
+3.485121E+00,-11.20073E-09,-572.7606E-09
+3.495154E+00,-11.36872E-09,-551.4727E-09
+3.505158E+00,-11.11035E-09,-960.4827E-09
+3.515168E+00,-11.34083E-09,-1.276341E-06
+3.525200E+00,-13.34866E-09,-1.525804E-06
+3.535219E+00,-14.22793E-09,-1.414316E-06
+3.545228E+00,-15.03143E-09,-903.3661E-09
+3.555237E+00,-14.95019E-09,-835.4159E-09
+3.565037E+00,-15.27040E-09,-992.2162E-09
+3.575073E+00,-15.66984E-09,-1.090893E-06
+3.585067E+00,-15.82016E-09,-1.245532E-06
+3.595074E+00,-15.41574E-09,-1.184660E-06
+3.605111E+00,-14.72606E-09,-916.2894E-09
+3.615118E+00,-14.58556E-09,-853.5080E-09
+3.625138E+00,-13.43479E-09,-893.1761E-09
+3.635171E+00,-12.40154E-09,-996.1644E-09
+3.645180E+00,-10.51727E-09,-1.214862E-06
+3.655209E+00,-10.47383E-09,-1.296036E-06
+3.665234E+00,-11.33691E-09,-1.350575E-06
+3.675014E+00,-11.52472E-09,-1.202673E-06
+3.685055E+00,-10.93812E-09,-657.6386E-09
+3.695070E+00,-10.67907E-09,-603.6625E-09
+3.705042E+00,-10.32812E-09,-1.067520E-06
+3.715020E+00,-9.957463E-09,-1.368066E-06
+3.725207E+00,-8.164562E-09,-1.541319E-06
+3.735196E+00,-7.408437E-09,-1.305516E-06
+3.745174E+00,-6.845918E-09,-478.3459E-09
+3.755061E+00,-6.834032E-09,-297.0200E-09
+3.765025E+00,-5.801359E-09,-433.1112E-09
+3.775181E+00,-5.297233E-09,-642.1480E-09
+3.785152E+00,-5.112754E-09,-1.270619E-06
+3.795133E+00,-5.694296E-09,-1.387535E-06
+3.805084E+00,-7.533250E-09,-1.383026E-06
+3.815039E+00,-7.976505E-09,-1.263967E-06
+3.825025E+00,-9.080138E-09,-833.2558E-09
+3.835240E+00,-9.591171E-09,-748.3054E-09
+3.845205E+00,-10.45067E-09,-779.2988E-09
+3.855188E+00,-10.30879E-09,-870.9574E-09
+3.865134E+00,-9.805185E-09,-1.024994E-06
+3.875116E+00,-9.931417E-09,-1.003290E-06
+3.885066E+00,-10.27521E-09,-904.8281E-09
+3.895027E+00,-9.994368E-09,-894.1336E-09
+3.905241E+00,-9.040064E-09,-1.071084E-06
+3.915196E+00,-9.023287E-09,-1.054845E-06
+3.925161E+00,-9.904061E-09,-936.1592E-09
+3.935145E+00,-10.00431E-09,-897.6060E-09
+3.945130E+00,-8.620081E-09,-1.118312E-06
+3.955106E+00,-7.944337E-09,-1.274311E-06
+3.965093E+00,-7.927171E-09,-1.217334E-06
+3.975039E+00,-8.374655E-09,-1.092725E-06
+3.985017E+00,-9.542271E-09,-939.6401E-09
+3.995199E+00,-9.662767E-09,-963.5305E-09
+4.005175E+00,-10.42471E-09,-1.077142E-06
+4.015161E+00,-10.76507E-09,-1.034574E-06
+4.025113E+00,-11.13627E-09,-815.8465E-09
+4.035091E+00,-10.97707E-09,-831.3589E-09
+4.045072E+00,-11.16333E-09,-1.106302E-06
+4.055158E+00,-11.59538E-09,-1.157089E-06
+4.065135E+00,-12.90079E-09,-976.1249E-09
+4.075125E+00,-12.85383E-09,-890.7719E-09
+4.085057E+00,-11.75851E-09,-931.4003E-09
+4.095041E+00,-11.36993E-09,-1.054923E-06
+4.105226E+00,-10.86694E-09,-1.437307E-06
+4.115195E+00,-10.58036E-09,-1.521055E-06
+4.125187E+00,-10.04799E-09,-1.108185E-06
+4.135170E+00,-10.17860E-09,-860.7054E-09
+4.145134E+00,-11.09513E-09,-386.7178E-09
+4.155119E+00,-11.14087E-09,-394.1717E-09
+4.165091E+00,-10.16221E-09,-754.2382E-09
+4.175079E+00,-9.810050E-09,-1.013894E-06
+4.185092E+00,-10.42582E-09,-1.224714E-06
+4.195089E+00,-11.04631E-09,-1.099332E-06
+4.205096E+00,-11.14839E-09,-903.6284E-09
+4.215072E+00,-10.75585E-09,-976.7876E-09
+4.225034E+00,-10.34876E-09,-1.325722E-06
+4.235019E+00,-10.54771E-09,-1.362177E-06
+4.245196E+00,-10.60887E-09,-1.066458E-06
+4.255184E+00,-10.22004E-09,-927.8765E-09
+4.265172E+00,-9.440216E-09,-615.8285E-09
+4.275117E+00,-9.422132E-09,-556.3631E-09
+4.285099E+00,-9.514180E-09,-630.9671E-09
+4.295052E+00,-9.408928E-09,-726.3146E-09
+4.305026E+00,-9.661562E-09,-1.316456E-06
+4.315225E+00,-10.29593E-09,-1.536584E-06
+4.325193E+00,-12.77584E-09,-1.624959E-06
+4.335175E+00,-13.27936E-09,-1.445976E-06
+4.345153E+00,-13.31988E-09,-667.9421E-09
+4.355221E+00,-13.29811E-09,-478.3516E-09
+4.365190E+00,-13.94058E-09,-607.3542E-09
+4.375172E+00,-14.09768E-09,-854.8145E-09
+4.385184E+00,-13.75042E-09,-1.685019E-06
+4.395192E+00,-13.65563E-09,-1.745142E-06
+4.405153E+00,-14.64625E-09,-1.110366E-06
+4.415169E+00,-15.39471E-09,-738.7667E-09
+4.425211E+00,-15.73432E-09,-586.3695E-09
+4.435015E+00,-15.36787E-09,-671.9818E-09
+4.445027E+00,-14.28661E-09,-688.6797E-09
+4.455076E+00,-14.00854E-09,-649.1366E-09
+4.465111E+00,-12.78765E-09,-941.0372E-09
+4.475118E+00,-12.03229E-09,-1.198686E-06
+4.485146E+00,-11.29744E-09,-1.689190E-06
+4.495139E+00,-11.59823E-09,-1.700762E-06
+4.505166E+00,-12.51120E-09,-1.094959E-06
+4.515170E+00,-12.40157E-09,-901.8155E-09
+4.525183E+00,-11.04871E-09,-539.1369E-09
+4.535213E+00,-10.73051E-09,-578.9519E-09
+4.545198E+00,-10.23344E-09,-900.9114E-09
+4.555191E+00,-10.03519E-09,-1.031578E-06
+4.565199E+00,-9.421966E-09,-1.349065E-06
+4.575179E+00,-9.423294E-09,-1.385649E-06
+4.585192E+00,-9.796203E-09,-1.323453E-06
+4.595198E+00,-9.697185E-09,-1.313161E-06
+4.605209E+00,-8.322283E-09,-1.384295E-06
+4.615215E+00,-8.062469E-09,-1.412263E-06
+4.625229E+00,-9.072472E-09,-1.376702E-06
+4.635022E+00,-9.606340E-09,-1.328540E-06
+4.645043E+00,-11.19042E-09,-1.250155E-06
+4.655149E+00,-11.43254E-09,-1.304495E-06
+4.665163E+00,-13.36357E-09,-1.057329E-06
+4.675190E+00,-14.19519E-09,-849.7915E-09
+4.685192E+00,-15.40722E-09,-368.5589E-09
+4.695224E+00,-14.96658E-09,-325.2249E-09
+4.705027E+00,-12.89284E-09,-644.7506E-09
+4.715035E+00,-12.53703E-09,-838.7261E-09
+4.725075E+00,-12.52213E-09,-1.213801E-06
+4.735105E+00,-12.54908E-09,-1.183009E-06
+4.745128E+00,-12.38563E-09,-913.2891E-09
+4.755158E+00,-12.38950E-09,-956.1348E-09
+4.765162E+00,-12.46783E-09,-1.365096E-06
+4.775176E+00,-12.33560E-09,-1.416784E-06
+4.785214E+00,-11.62242E-09,-1.248093E-06
+4.795223E+00,-11.62018E-09,-1.179213E-06
+4.805031E+00,-12.59167E-09,-1.305790E-06
+4.815039E+00,-12.79294E-09,-1.377108E-06
+4.825055E+00,-12.75327E-09,-1.259112E-06
+4.835091E+00,-12.63060E-09,-1.165230E-06
+4.845098E+00,-12.51906E-09,-996.0861E-09
+4.855052E+00,-12.44105E-09,-1.053016E-06
+4.865087E+00,-10.70105E-09,-1.187239E-06
+4.875097E+00,-10.05852E-09,-1.148675E-06
+4.885146E+00,-8.533114E-09,-807.7612E-09
+4.895159E+00,-8.587542E-09,-812.3990E-09
+4.905182E+00,-8.815292E-09,-1.046365E-06
+4.915219E+00,-8.642832E-09,-1.108572E-06
+4.925226E+00,-8.255656E-09,-787.4937E-09
+4.935054E+00,-8.455650E-09,-678.4878E-09
+4.945146E+00,-9.487245E-09,-932.6296E-09
+4.955202E+00,-9.517233E-09,-1.116918E-06
+4.965190E+00,-9.064097E-09,-1.989935E-06
+4.975165E+00,-9.090697E-09,-2.040059E-06
+4.985139E+00,-9.924772E-09,-1.530344E-06
+4.995109E+00,-9.982337E-09,-1.376580E-06
+5.005091E+00,-9.229042E-09,-874.8093E-09
+5.015049E+00,-9.142605E-09,-887.6029E-09
+5.025026E+00,-10.12812E-09,-891.8810E-09
+5.035207E+00,-10.32396E-09,-861.4721E-09
+5.045116E+00,-11.38696E-09,-777.3247E-09
+5.055091E+00,-11.46452E-09,-845.9006E-09
+5.065048E+00,-12.72205E-09,-1.484153E-06
+5.075242E+00,-12.98360E-09,-1.550357E-06
+5.085227E+00,-12.49464E-09,-1.214951E-06
+5.095184E+00,-12.19436E-09,-1.135726E-06
+5.105156E+00,-10.25217E-09,-793.9425E-09
+5.115141E+00,-10.07344E-09,-822.6290E-09
+5.125106E+00,-8.687674E-09,-1.365816E-06
+5.135118E+00,-8.325913E-09,-1.461360E-06
+5.145100E+00,-7.975186E-09,-1.517788E-06
+5.155065E+00,-8.331131E-09,-1.450250E-06
+5.165053E+00,-10.10211E-09,-741.2529E-09
+5.175016E+00,-10.06044E-09,-682.5085E-09
+5.185226E+00,-8.168168E-09,-623.8404E-09
+5.195234E+00,-8.032803E-09,-650.4717E-09
+5.205209E+00,-8.653897E-09,-1.104197E-06
+5.215177E+00,-8.799576E-09,-1.151702E-06
+5.225161E+00,-9.534946E-09,-1.411132E-06
+5.235117E+00,-9.567256E-09,-1.414501E-06
+5.245092E+00,-10.81128E-09,-1.008831E-06
+5.255507E+00,-10.85677E-09,-984.0212E-09
+5.265018E+00,-10.38346E-09,-668.3922E-09
+5.275237E+00,-10.22231E-09,-639.0257E-09
+5.285194E+00,-10.48155E-09,-656.8670E-09
+5.295162E+00,-10.68049E-09,-722.0726E-09
+5.305146E+00,-10.15306E-09,-1.321894E-06
+5.315094E+00,-9.866631E-09,-1.391170E-06
+5.325055E+00,-8.810872E-09,-1.629056E-06
+5.335037E+00,-8.956878E-09,-1.595204E-06
+5.345174E+00,-10.48443E-09,-916.9855E-09
+5.355143E+00,-10.54020E-09,-832.4671E-09
+5.365117E+00,-10.51037E-09,-807.8118E-09
+5.375084E+00,-10.54854E-09,-873.5638E-09
+5.385082E+00,-10.79811E-09,-1.613503E-06
+5.395062E+00,-10.74967E-09,-1.629284E-06
+5.405081E+00,-8.941392E-09,-1.183474E-06
+5.415091E+00,-8.877860E-09,-1.147465E-06
+5.425096E+00,-9.053633E-09,-748.8747E-09
+5.435117E+00,-9.102783E-09,-764.7562E-09
+5.445047E+00,-8.818406E-09,-1.322443E-06
+5.455053E+00,-8.742520E-09,-1.386096E-06
+5.465085E+00,-8.609529E-09,-1.387785E-06
+5.475088E+00,-8.610496E-09,-1.369699E-06
+5.485104E+00,-7.918417E-09,-900.8198E-09
+5.495136E+00,-7.859209E-09,-868.3834E-09
+5.505144E+00,-8.327007E-09,-719.6951E-09
+5.515163E+00,-8.440906E-09,-756.2733E-09
+5.525194E+00,-8.007825E-09,-1.025685E-06
+5.535195E+00,-7.926745E-09,-1.051743E-06
+5.545222E+00,-8.380133E-09,-1.566616E-06
+5.555692E+00,-8.537755E-09,-1.595294E-06
+5.565017E+00,-10.84282E-09,-1.506335E-06
+5.575032E+00,-10.84125E-09,-1.435452E-06
+5.585055E+00,-9.487332E-09,-983.7350E-09
+5.595071E+00,-9.371211E-09,-921.2523E-09
+5.605090E+00,-9.504577E-09,-791.9188E-09
+5.615099E+00,-9.532040E-09,-836.4306E-09
+5.625119E+00,-9.888954E-09,-1.218884E-06
+5.635183E+00,-10.13384E-09,-1.254076E-06
+5.645232E+00,-12.41108E-09,-981.0735E-09
+5.655030E+00,-12.74544E-09,-876.3400E-09
+5.665020E+00,-13.15926E-09,-751.3810E-09
+5.675023E+00,-13.24805E-09,-930.3532E-09
+5.685092E+00,-15.02483E-09,-1.613192E-06
+5.695155E+00,-15.40185E-09,-1.659949E-06
+5.705178E+00,-16.25748E-09,-1.223365E-06
+5.715212E+00,-16.19807E-09,-1.082517E-06
+5.725218E+00,-16.11596E-09,-506.4659E-09
+5.735243E+00,-16.06965E-09,-458.0803E-09
+5.745042E+00,-14.29994E-09,-834.3325E-09
+5.755031E+00,-13.71802E-09,-1.000662E-06
+5.765048E+00,-12.50631E-09,-1.727391E-06
+5.775053E+00,-12.81191E-09,-1.737550E-06
+5.785072E+00,-14.75511E-09,-1.208876E-06
+5.795089E+00,-14.79097E-09,-1.059332E-06
+5.805104E+00,-13.19127E-09,-820.3240E-09
+5.815120E+00,-12.76290E-09,-882.3185E-09
+5.825149E+00,-10.24202E-09,-1.088610E-06
+5.835144E+00,-9.793258E-09,-1.100001E-06
+5.845059E+00,-6.728195E-09,-1.094476E-06
+5.855064E+00,-6.538280E-09,-1.129942E-06
+5.865079E+00,-7.247354E-09,-1.338374E-06
+5.875112E+00,-7.399096E-09,-1.310611E-06
+5.885111E+00,-7.076049E-09,-962.2288E-09
+5.895116E+00,-7.030073E-09,-876.8940E-09
+5.905144E+00,-8.603595E-09,-1.004601E-06
+5.915142E+00,-9.027079E-09,-1.099295E-06
+5.925152E+00,-10.53115E-09,-1.389165E-06
+5.935181E+00,-10.64106E-09,-1.368481E-06
+5.945244E+00,-12.09069E-09,-673.5697E-09
+5.955049E+00,-12.36226E-09,-579.8378E-09
+5.965076E+00,-12.58499E-09,-668.0822E-09
+5.975074E+00,-12.41936E-09,-726.2096E-09
+5.985104E+00,-10.21985E-09,-1.425356E-06
+5.995337E+00,-10.17699E-09,-1.427921E-06
+6.005123E+00,-9.676797E-09,-1.021292E-06
+6.015155E+00,-9.558014E-09,-970.4380E-09
+6.025151E+00,-8.466505E-09,-1.090186E-06
+6.035183E+00,-8.482536E-09,-1.189685E-06
+6.045214E+00,-9.539295E-09,-1.484394E-06
+6.055201E+00,-9.590874E-09,-1.445139E-06
+6.065217E+00,-9.295550E-09,-771.7800E-09
+6.075228E+00,-9.275499E-09,-751.0167E-09
+6.085016E+00,-9.549409E-09,-1.029879E-06
+6.095028E+00,-9.538607E-09,-1.087625E-06
+6.105035E+00,-8.577124E-09,-1.116723E-06
+6.115043E+00,-8.504741E-09,-1.063007E-06
+6.125076E+00,-9.801419E-09,-721.2591E-09
+6.135082E+00,-9.934278E-09,-729.4016E-09
+6.145099E+00,-11.45344E-09,-1.073662E-06
+6.155132E+00,-11.46755E-09,-1.090549E-06
+6.165124E+00,-11.66625E-09,-1.341916E-06
+6.175137E+00,-11.68985E-09,-1.384283E-06
+6.185096E+00,-10.49245E-09,-1.793588E-06
+6.195101E+00,-10.05500E-09,-1.816475E-06
+6.205134E+00,-8.284744E-09,-1.163073E-06
+6.215137E+00,-8.308056E-09,-1.070721E-06
+6.225148E+00,-9.093672E-09,-656.1070E-09
+6.235180E+00,-9.092880E-09,-683.5671E-09
+6.245184E+00,-8.767778E-09,-1.055828E-06
+6.255187E+00,-8.831225E-09,-1.095380E-06
+6.265211E+00,-9.312083E-09,-1.230244E-06
+6.275208E+00,-9.212410E-09,-1.241584E-06
+6.285239E+00,-6.890880E-09,-1.046786E-06
+6.295241E+00,-6.802804E-09,-1.034078E-06
+6.305020E+00,-7.209088E-09,-771.8230E-09
+6.315046E+00,-7.345313E-09,-780.6139E-09
+6.325049E+00,-7.342890E-09,-1.028441E-06
+6.335081E+00,-7.221337E-09,-1.086935E-06
+6.345116E+00,-7.102030E-09,-1.315769E-06
+6.355104E+00,-7.146936E-09,-1.330380E-06
+6.365119E+00,-7.220202E-09,-1.348143E-06
+6.375146E+00,-7.181255E-09,-1.317634E-06
+6.385127E+00,-7.618285E-09,-899.1385E-09
+6.395154E+00,-7.825053E-09,-814.7812E-09
+6.405156E+00,-8.408373E-09,-473.8951E-09
+6.415167E+00,-8.317980E-09,-447.9504E-09
+6.425198E+00,-8.299911E-09,-565.8436E-09
+6.435020E+00,-8.436031E-09,-610.6101E-09
+6.445176E+00,-10.09950E-09,-1.155540E-06
+6.455137E+00,-10.18166E-09,-1.190667E-06
+6.465116E+00,-10.75633E-09,-1.301318E-06
+6.475131E+00,-10.80612E-09,-1.302939E-06
+6.485163E+00,-10.55325E-09,-1.255824E-06
+6.495400E+00,-10.43408E-09,-1.269900E-06
+6.505200E+00,-7.338135E-09,-1.586227E-06
+6.515436E+00,-7.250936E-09,-1.587507E-06
+6.525220E+00,-8.073473E-09,-1.371242E-06
+6.535021E+00,-8.236393E-09,-1.325379E-06
+6.545183E+00,-9.626440E-09,-725.2855E-09
+6.555177E+00,-9.714725E-09,-695.3364E-09
+6.565191E+00,-11.91530E-09,-668.2387E-09
+6.575404E+00,-12.03984E-09,-690.3105E-09
+6.585135E+00,-12.67090E-09,-1.314452E-06
+6.595109E+00,-12.54408E-09,-1.376740E-06
+6.605066E+00,-11.47837E-09,-1.669560E-06
+6.615051E+00,-11.41007E-09,-1.654444E-06
+6.625242E+00,-10.68167E-09,-1.153039E-06
+6.635227E+00,-10.47567E-09,-1.059344E-06
+6.645215E+00,-10.12673E-09,-831.8177E-09
+6.655155E+00,-10.26081E-09,-860.9143E-09
+6.665127E+00,-11.92303E-09,-1.535327E-06
+6.675111E+00,-12.01268E-09,-1.585978E-06
+6.685075E+00,-11.89660E-09,-1.353446E-06
+6.695069E+00,-11.92837E-09,-1.232471E-06
+6.705061E+00,-12.49514E-09,-681.9935E-09
+6.715023E+00,-12.46713E-09,-667.1381E-09
+6.725241E+00,-10.85583E-09,-837.1563E-09
+6.735437E+00,-10.77910E-09,-842.8746E-09
+6.745105E+00,-10.80574E-09,-988.3441E-09
+6.755067E+00,-10.88711E-09,-1.011809E-06
+6.765026E+00,-10.73079E-09,-1.562456E-06
+6.775220E+00,-10.58703E-09,-1.667017E-06
+6.785201E+00,-10.03200E-09,-1.742074E-06
+6.795152E+00,-9.981616E-09,-1.690134E-06
+6.805137E+00,-8.464987E-09,-1.036999E-06
+6.815096E+00,-8.357499E-09,-1.007111E-06
+6.825071E+00,-8.050643E-09,-826.6687E-09
+6.835059E+00,-8.186775E-09,-833.5429E-09
+6.845212E+00,-9.627689E-09,-1.038036E-06
+6.855171E+00,-9.643575E-09,-1.051594E-06
+6.865153E+00,-10.31912E-09,-924.6961E-09
+6.875339E+00,-10.43717E-09,-913.6782E-09
+6.885100E+00,-12.66868E-09,-889.9365E-09
+6.895106E+00,-12.72684E-09,-898.4089E-09
+6.905073E+00,-12.37271E-09,-940.6624E-09
+6.915066E+00,-12.46301E-09,-899.5629E-09
+6.925023E+00,-14.33003E-09,-541.0290E-09
+6.935237E+00,-14.67689E-09,-561.6541E-09
+6.945019E+00,-14.49711E-09,-1.130459E-06
+6.955020E+00,-14.31718E-09,-1.323640E-06
+6.965222E+00,-13.89789E-09,-1.885508E-06
+6.975187E+00,-13.80858E-09,-1.827112E-06
+6.985160E+00,-12.41999E-09,-1.000700E-06
+6.995131E+00,-12.24057E-09,-843.1940E-09
+7.005124E+00,-13.25091E-09,-515.3179E-09
+7.015092E+00,-13.48943E-09,-555.7766E-09
+7.025076E+00,-13.50128E-09,-1.426868E-06
+7.035033E+00,-13.35438E-09,-1.467047E-06
+7.045232E+00,-10.63579E-09,-1.653189E-06
+7.055212E+00,-10.59448E-09,-1.631985E-06
+7.065183E+00,-10.57875E-09,-1.176870E-06
+7.075161E+00,-10.55589E-09,-1.225444E-06
+7.085181E+00,-10.80489E-09,-1.291142E-06
+7.095404E+00,-10.89778E-09,-1.287818E-06
+7.105193E+00,-12.93530E-09,-1.175915E-06
+7.115228E+00,-13.00363E-09,-1.187180E-06
+7.125235E+00,-12.08283E-09,-993.4149E-09
+7.135042E+00,-11.91142E-09,-931.6769E-09
+7.145221E+00,-11.18825E-09,-652.4239E-09
+7.155221E+00,-11.08790E-09,-661.3989E-09
+7.165246E+00,-9.179966E-09,-1.203614E-06
+7.175242E+00,-9.085158E-09,-1.232935E-06
+7.185063E+00,-8.747207E-09,-1.301338E-06
+7.195134E+00,-8.820876E-09,-1.255502E-06
+7.205171E+00,-9.071266E-09,-966.1570E-09
+7.215182E+00,-9.087272E-09,-1.005714E-06
+7.225202E+00,-10.40312E-09,-1.247491E-06
+7.235198E+00,-10.57023E-09,-1.232376E-06
+7.245224E+00,-11.75805E-09,-920.7183E-09
+7.255459E+00,-11.76672E-09,-896.8440E-09
+7.265245E+00,-12.87533E-09,-999.0894E-09
+7.275045E+00,-13.05355E-09,-1.019338E-06
+7.285047E+00,-14.22960E-09,-1.469371E-06
+7.295059E+00,-14.11085E-09,-1.489351E-06
+7.305082E+00,-12.19073E-09,-1.163957E-06
+7.315094E+00,-12.05963E-09,-1.084916E-06
+7.325096E+00,-11.03039E-09,-331.2216E-09
+7.335135E+00,-10.76644E-09,-323.3643E-09
+7.345165E+00,-8.325142E-09,-1.023338E-06
+7.355165E+00,-8.098945E-09,-1.194162E-06
+7.365187E+00,-8.453363E-09,-1.676682E-06
+7.375199E+00,-8.570137E-09,-1.626144E-06
+7.385239E+00,-8.461114E-09,-1.078028E-06
+7.395027E+00,-8.463070E-09,-1.044016E-06
+7.405040E+00,-10.08608E-09,-1.214376E-06
+7.415040E+00,-10.26947E-09,-1.251651E-06
+7.425052E+00,-11.13755E-09,-1.314618E-06
+7.435077E+00,-11.09643E-09,-1.270352E-06
+7.445048E+00,-11.59387E-09,-823.7791E-09
+7.455039E+00,-11.79180E-09,-841.9610E-09
+7.465062E+00,-12.13391E-09,-1.182087E-06
+7.475048E+00,-12.03361E-09,-1.189957E-06
+7.485059E+00,-11.28144E-09,-861.2862E-09
+7.495082E+00,-11.37954E-09,-818.3489E-09
+7.505085E+00,-12.61264E-09,-750.9451E-09
+7.515098E+00,-12.65315E-09,-824.8730E-09
+7.525125E+00,-12.67974E-09,-1.524857E-06
+7.535120E+00,-12.74424E-09,-1.567726E-06
+7.545142E+00,-13.53197E-09,-1.200305E-06
+7.555372E+00,-13.48706E-09,-1.139428E-06
+7.565157E+00,-11.42753E-09,-586.9799E-09
+7.575191E+00,-11.27335E-09,-624.0750E-09
+7.585184E+00,-11.26007E-09,-1.234326E-06
+7.595189E+00,-11.27116E-09,-1.281164E-06
+7.605213E+00,-9.818838E-09,-1.139365E-06
+7.615211E+00,-9.662133E-09,-1.128522E-06
+7.625228E+00,-9.280564E-09,-1.422117E-06
+7.635238E+00,-9.352269E-09,-1.464311E-06
+7.645189E+00,-9.491652E-09,-1.489145E-06
+7.655185E+00,-9.438824E-09,-1.440052E-06
+7.665199E+00,-9.792145E-09,-713.0814E-09
+7.675199E+00,-9.915230E-09,-671.8512E-09
+7.685231E+00,-10.77034E-09,-746.6555E-09
+7.695484E+00,-10.74126E-09,-777.7167E-09
+7.705231E+00,-10.43106E-09,-1.121816E-06
+7.715221E+00,-10.50597E-09,-1.141254E-06
+7.725161E+00,-10.71797E-09,-1.211765E-06
+7.735147E+00,-10.51564E-09,-1.193980E-06
+7.745167E+00,-8.391321E-09,-941.4539E-09
+7.755231E+00,-8.319192E-09,-922.6885E-09
+7.765218E+00,-8.812654E-09,-1.165733E-06
+7.775416E+00,-8.831204E-09,-1.214057E-06
+7.785157E+00,-8.456351E-09,-1.730870E-06
+7.795136E+00,-8.464999E-09,-1.715262E-06
+7.805094E+00,-9.744444E-09,-1.132324E-06
+7.815068E+00,-9.909339E-09,-1.039732E-06
+7.825064E+00,-9.118967E-09,-842.3577E-09
+7.835032E+00,-8.947104E-09,-875.6076E-09
+7.845198E+00,-7.415020E-09,-1.295814E-06
+7.855173E+00,-7.349969E-09,-1.289995E-06
+7.865140E+00,-5.874356E-09,-885.7441E-09
+7.875141E+00,-5.646671E-09,-856.2718E-09
+7.885149E+00,-5.914502E-09,-1.171688E-06
+7.895163E+00,-6.347728E-09,-1.274306E-06
+7.905190E+00,-9.061612E-09,-1.671019E-06
+7.915188E+00,-9.203502E-09,-1.662126E-06
+7.925214E+00,-9.696592E-09,-1.385876E-06
+7.935256E+00,-9.734544E-09,-1.354827E-06
+7.945049E+00,-9.313101E-09,-751.9341E-09
+7.955083E+00,-9.030307E-09,-709.0454E-09
+7.965117E+00,-7.966217E-09,-984.0146E-09
+7.975126E+00,-8.113832E-09,-1.077584E-06
+7.985157E+00,-11.32677E-09,-1.750948E-06
+7.995166E+00,-11.47489E-09,-1.737776E-06
+8.005191E+00,-12.90308E-09,-950.6007E-09
+8.015224E+00,-12.99422E-09,-886.4718E-09
+8.025229E+00,-14.87822E-09,-869.4106E-09
+8.035261E+00,-15.01713E-09,-918.8681E-09
+8.045064E+00,-14.28024E-09,-1.172341E-06
+8.055058E+00,-14.14475E-09,-1.162373E-06
+8.065079E+00,-13.94815E-09,-1.004733E-06
+8.075073E+00,-14.03381E-09,-1.020621E-06
+8.085086E+00,-14.03329E-09,-1.203514E-06
+8.095116E+00,-13.88640E-09,-1.165845E-06
+8.105118E+00,-13.13457E-09,-592.2155E-09
+8.115135E+00,-13.17141E-09,-547.8859E-09
+8.125174E+00,-12.08855E-09,-839.5940E-09
+8.135203E+00,-11.82382E-09,-894.5799E-09
+8.145153E+00,-8.573880E-09,-1.392526E-06
+8.155154E+00,-8.479154E-09,-1.403028E-06
+8.165169E+00,-8.829057E-09,-1.101746E-06
+8.175197E+00,-8.874406E-09,-1.037263E-06
+8.185209E+00,-9.149475E-09,-571.7354E-09
+8.195227E+00,-9.298657E-09,-596.8447E-09
+8.205021E+00,-11.12374E-09,-1.145922E-06
+8.215232E+00,-11.28825E-09,-1.224700E-06
+8.225229E+00,-11.37963E-09,-1.599004E-06
+8.235033E+00,-11.38517E-09,-1.608101E-06
+8.245035E+00,-12.28822E-09,-1.390833E-06
+8.255030E+00,-12.38303E-09,-1.323483E-06
+8.265053E+00,-11.67561E-09,-955.6370E-09
+8.275049E+00,-11.59598E-09,-954.5222E-09
+8.285079E+00,-12.48346E-09,-1.143025E-06
+8.295310E+00,-12.59726E-09,-1.159422E-06
+8.305087E+00,-13.53435E-09,-1.173413E-06
+8.315110E+00,-13.48295E-09,-1.127686E-06
+8.325114E+00,-13.76833E-09,-956.4371E-09
+8.335145E+00,-13.95907E-09,-969.5158E-09
+8.345231E+00,-14.14314E-09,-1.268805E-06
+8.355077E+00,-14.02747E-09,-1.282002E-06
+8.365104E+00,-11.62448E-09,-1.439126E-06
+8.375133E+00,-11.56543E-09,-1.437844E-06
+8.385139E+00,-11.95141E-09,-1.392379E-06
+8.395174E+00,-11.95530E-09,-1.387662E-06
+8.405192E+00,-11.38994E-09,-1.239762E-06
+8.415211E+00,-11.39110E-09,-1.201149E-06
+8.425245E+00,-12.43897E-09,-893.3487E-09
+8.435024E+00,-12.51315E-09,-887.5676E-09
+8.445235E+00,-12.23918E-09,-1.039376E-06
+8.455030E+00,-12.20259E-09,-1.053483E-06
+8.465041E+00,-11.94488E-09,-1.050589E-06
+8.475053E+00,-11.90063E-09,-1.020031E-06
+8.485086E+00,-10.22547E-09,-953.0249E-09
+8.495326E+00,-10.15371E-09,-973.0244E-09
+8.505133E+00,-11.19398E-09,-1.383305E-06
+8.515381E+00,-11.32823E-09,-1.386488E-06
+8.525169E+00,-11.73337E-09,-1.187440E-06
+8.535208E+00,-11.48709E-09,-1.158919E-06
+8.545055E+00,-9.394152E-09,-1.183992E-06
+8.555057E+00,-9.319386E-09,-1.218230E-06
+8.565092E+00,-8.841985E-09,-1.348014E-06
+8.575093E+00,-8.702118E-09,-1.320354E-06
+8.585110E+00,-6.824365E-09,-998.8728E-09
+8.595142E+00,-6.802562E-09,-999.1121E-09
+8.605141E+00,-8.008230E-09,-1.360162E-06
+8.615170E+00,-8.189381E-09,-1.429597E-06
+8.625174E+00,-8.578455E-09,-1.392833E-06
+8.635211E+00,-8.733337E-09,-1.319916E-06
+8.645017E+00,-10.38828E-09,-1.006367E-06
+8.655238E+00,-10.66094E-09,-1.043257E-06
+8.665022E+00,-10.95265E-09,-1.272819E-06
+8.675056E+00,-11.01676E-09,-1.314771E-06
+8.685065E+00,-12.22659E-09,-1.110491E-06
+8.695098E+00,-12.62291E-09,-982.4581E-09
+8.705140E+00,-12.42793E-09,-871.7957E-09
+8.715219E+00,-12.16892E-09,-952.3278E-09
+8.725020E+00,-11.97471E-09,-1.384877E-06
+8.735045E+00,-12.03932E-09,-1.503352E-06
+8.745075E+00,-10.48853E-09,-1.550342E-06
+8.755114E+00,-9.675084E-09,-1.448999E-06
+8.765121E+00,-7.144746E-09,-1.028838E-06
+8.775135E+00,-7.153655E-09,-936.8649E-09
+8.785168E+00,-8.634626E-09,-918.6650E-09
+8.795170E+00,-8.878751E-09,-983.8649E-09
+8.805207E+00,-9.616272E-09,-1.541448E-06
+8.815217E+00,-9.760978E-09,-1.583160E-06
+8.825235E+00,-11.07052E-09,-1.293310E-06
+8.835036E+00,-11.15053E-09,-1.201636E-06
+8.845228E+00,-10.91723E-09,-739.9645E-09
+8.855228E+00,-10.89786E-09,-752.1181E-09
+8.865026E+00,-10.69801E-09,-1.223454E-06
+8.875027E+00,-10.59655E-09,-1.265744E-06
+8.885058E+00,-8.499191E-09,-1.470210E-06
+8.895092E+00,-8.443603E-09,-1.456592E-06
+8.905104E+00,-10.93673E-09,-1.141484E-06
+8.915110E+00,-11.22961E-09,-1.127215E-06
+8.925123E+00,-11.53900E-09,-1.034203E-06
+8.935110E+00,-11.28808E-09,-1.025622E-06
+8.945174E+00,-8.593316E-09,-1.082425E-06
+8.955501E+00,-8.575610E-09,-1.066465E-06
+8.965029E+00,-8.991388E-09,-710.4779E-09
+8.975018E+00,-8.998779E-09,-646.4891E-09
+8.985207E+00,-9.167110E-09,-771.1478E-09
+8.995171E+00,-9.283377E-09,-883.0481E-09
+9.005160E+00,-9.947030E-09,-1.800233E-06
+9.015125E+00,-9.929164E-09,-1.826391E-06
+9.025105E+00,-9.829196E-09,-1.600311E-06
+9.035292E+00,-9.882042E-09,-1.567605E-06
+9.045223E+00,-11.14363E-09,-916.8120E-09
+9.055202E+00,-11.14511E-09,-908.0849E-09
+9.065204E+00,-9.840290E-09,-1.051929E-06
+9.075211E+00,-9.711513E-09,-1.082687E-06
+9.085240E+00,-9.705812E-09,-1.141102E-06
+9.095243E+00,-9.730688E-09,-1.143250E-06
+9.105021E+00,-9.787625E-09,-1.096828E-06
+9.115048E+00,-9.826572E-09,-1.072594E-06
+9.125053E+00,-11.57019E-09,-1.065254E-06
+9.135087E+00,-11.92591E-09,-1.129944E-06
+9.145084E+00,-12.44954E-09,-1.434142E-06
+9.155088E+00,-12.27258E-09,-1.475076E-06
+9.165119E+00,-12.04112E-09,-1.497840E-06
+9.175117E+00,-12.15924E-09,-1.536149E-06
+9.185144E+00,-12.30698E-09,-1.865896E-06
+9.195188E+00,-12.07201E-09,-1.861726E-06
+9.205209E+00,-10.45274E-09,-1.219018E-06
+9.215217E+00,-10.28223E-09,-1.030467E-06
+9.225245E+00,-9.290908E-09,-372.3679E-09
+9.235017E+00,-9.077018E-09,-359.4780E-09
+9.245049E+00,-7.215123E-09,-758.5097E-09
+9.255055E+00,-7.207559E-09,-787.4203E-09
+9.265069E+00,-8.329144E-09,-1.468214E-06
+9.275095E+00,-8.385564E-09,-1.509204E-06
+9.285094E+00,-8.136356E-09,-1.354539E-06
+9.295113E+00,-8.151241E-09,-1.277896E-06
+9.305140E+00,-9.554966E-09,-572.1064E-09
+9.315143E+00,-9.617303E-09,-562.2606E-09
+9.325152E+00,-8.793227E-09,-909.5383E-09
+9.335159E+00,-8.700050E-09,-957.1162E-09
+9.345182E+00,-8.325697E-09,-1.767306E-06
+9.355208E+00,-8.361029E-09,-1.778628E-06
+9.365182E+00,-7.030579E-09,-1.398540E-06
+9.375189E+00,-6.704094E-09,-1.309085E-06
+9.385215E+00,-4.549017E-09,-663.5914E-09
+9.395218E+00,-4.531402E-09,-634.8925E-09
+9.405188E+00,-4.274588E-09,-738.3423E-09
+9.415170E+00,-4.214281E-09,-792.0856E-09
+9.425132E+00,-4.723066E-09,-1.388118E-06
+9.435125E+00,-5.093636E-09,-1.435138E-06
+9.445124E+00,-8.172909E-09,-1.637731E-06
+9.455128E+00,-8.434529E-09,-1.643802E-06
+9.465162E+00,-8.763034E-09,-1.640858E-06
+9.475167E+00,-8.844620E-09,-1.606644E-06
+9.485183E+00,-10.62238E-09,-1.072495E-06
+9.495192E+00,-10.77599E-09,-1.039102E-06
+9.505183E+00,-10.74628E-09,-941.8688E-09
+9.515188E+00,-10.67667E-09,-923.0862E-09
+9.525220E+00,-10.58822E-09,-900.1952E-09
+9.535221E+00,-10.57527E-09,-905.3097E-09
+9.545016E+00,-8.876390E-09,-1.261075E-06
+9.555250E+00,-8.752598E-09,-1.265317E-06
+9.565029E+00,-7.625973E-09,-1.203722E-06
+9.575055E+00,-7.641416E-09,-1.167661E-06
+9.585049E+00,-7.335893E-09,-971.8085E-09
+9.595054E+00,-7.205144E-09,-984.7489E-09
+9.605092E+00,-7.205305E-09,-1.127087E-06
+9.615100E+00,-7.311916E-09,-1.142671E-06
+9.625116E+00,-8.021191E-09,-1.556720E-06
+9.635165E+00,-7.922160E-09,-1.591127E-06
+9.645058E+00,-7.000874E-09,-1.471897E-06
+9.655087E+00,-7.104060E-09,-1.371427E-06
+9.665097E+00,-9.108218E-09,-892.1356E-09
+9.675113E+00,-9.553939E-09,-914.2466E-09
+9.685137E+00,-11.78192E-09,-1.647689E-06
+9.695168E+00,-12.29820E-09,-1.802665E-06
+9.705189E+00,-14.18949E-09,-1.663045E-06
+9.715182E+00,-14.11601E-09,-1.485399E-06
+9.725199E+00,-11.45005E-09,-805.2931E-09
+9.735230E+00,-10.87421E-09,-785.9087E-09
+9.745028E+00,-10.12070E-09,-1.121460E-06
+9.755240E+00,-10.26224E-09,-1.138545E-06
+9.765046E+00,-10.31176E-09,-907.6739E-09
+9.775048E+00,-10.19430E-09,-866.5610E-09
+9.785069E+00,-10.19994E-09,-1.117274E-06
+9.795103E+00,-10.38712E-09,-1.203149E-06
+9.805106E+00,-11.05087E-09,-1.423820E-06
+9.815118E+00,-11.09516E-09,-1.414621E-06
+9.825168E+00,-12.13004E-09,-1.301011E-06
+9.835217E+00,-12.48831E-09,-1.305880E-06
+9.845244E+00,-13.88987E-09,-1.254430E-06
+9.855043E+00,-13.84883E-09,-1.224918E-06
+9.865060E+00,-13.35959E-09,-1.110534E-06
+9.875111E+00,-13.47408E-09,-1.051159E-06
+9.885138E+00,-13.91881E-09,-915.7744E-09
+9.895163E+00,-13.59754E-09,-961.8711E-09
+9.905189E+00,-11.28753E-09,-1.303644E-06
+9.915185E+00,-11.06573E-09,-1.364794E-06
+9.925199E+00,-12.56962E-09,-1.206079E-06
+9.935232E+00,-13.12981E-09,-1.099297E-06
+9.945036E+00,-13.99522E-09,-710.1440E-09
+9.955194E+00,-13.85109E-09,-683.8656E-09
+9.965223E+00,-13.34187E-09,-951.8976E-09
+9.975228E+00,-13.12103E-09,-1.037808E-06
+9.985029E+00,-11.29586E-09,-1.417752E-06
+9.995040E+00,-10.80490E-09,-1.524110E-06

MicroMag 2900/3900 Data File ends
