# Supplementary material for: Magnetic signatures of a creosote oil contaminated site: case study in São Paulo, Brazil
Source: Sci Rep. 2022 Dec 17;12:21853. doi: 10.1038/s41598-022-23493-2 (PMC9759522; doi:10.1038/s41598-022-23493-2)
Supplement: Supplementary file 3 — Supplementary Information 3. [file 41598_2022_23493_MOESM3_ESM.zip › moment_vs_time/SD23/3_9/nm2xxx/4_2.002]

MicroMag 2900/3900 Data File (Series 0016.002)
Moment vs. time

INSTRUMENT
Configuration                   VSM
Temperature control             None
Hardware version                0004
Software version                01/29/2013
Units of measure                Hybrid SI
Temperature in                  Celsius

SAMPLE
Mass                            N/A
Volume                          N/A
Demagnetizing factor            N/A

SETTINGS
Field range                    +30.00000E-03
Field command                   0.000000E+00
Moment range                   +1.000000E-06
Averaging time                 +15.70489E-03
Temperature (command)           N/A
Tmprtr difference correction    No
Orientation                     0.000000E+00
Vibration amplitude             1.0
Calibration factor             +4.401063E+00
Operating frequency            +83.00000E+00

MEASUREMENT
Description                    "SD34_4_2"
Field (measured)               +22.27133E-06
Temperature (measured)          N/A
Averages (completed)            N/A
Moment at conditioning field   +13.54047E-09
Measured on                     08/28/2020  10:01
Elapsed time                   +22.63003E+00

PROCESSING
Background subtraction          No
Delta-m processing              N/A
Demagnetizing factor            No
Normalization                   No
Normalization factor            N/A
Offset (field)                  No
Offset (moment)                 No
Pole saturation                 No
Slope correction                No

VIEWPORT
Left                            0.000000E+00
Right                          +10.00000E+00
Bottom                         -1.000000E-06
Top                            +1.000000E-06
Show X-axis?                    Yes
Show Y-axis?                    Yes

SCRIPT
Averaging time                 +10.00000E-03
Initial (conditioning) field   +15.00000E-03
Final (measuring) field         0.000000E+00
Pause at initial field         +10.00000E+00
Field slew rate limit          +10.00000E+03
Field slew time limit          +100.0000E-03
Slope correction                0.000000E+00
Timebase                       +10.00000E+00
Number of segments              1
Number of data                  1000

Segment   Averaging                                                            Final 
 Number      Time        Initial      Increment       Final         Pause      Index 
             (s)           (s)           (s)           (s)           (s)     
0000001,+10.00000E-03, 0.000000E+00,+10.00000E-03,+10.00000E+00,+10.00000E+00,0001000

                                         
     Time         Moment        Field    
     (s)          (Am�)          (T)     
+5.120570E-03,+6.107525E-09,+10.93198E-03
+15.13959E-03,-2.212497E-09,+6.099438E-03
+25.22311E-03,-6.677821E-09,+3.029558E-03
+35.08452E-03,-8.554055E-09,+1.415353E-03
+45.12205E-03,-9.317420E-09,+597.8845E-06
+55.22830E-03,-9.235406E-09,+287.1944E-06
+65.12690E-03,-8.540781E-09,+119.8063E-06
+75.16149E-03,-8.058058E-09,+57.47205E-06
+85.01832E-03,-7.956687E-09,+31.20160E-06
+95.05310E-03,-7.568015E-09,+17.69292E-06
+105.1223E-03,-6.820854E-09,+12.97003E-06
+115.2044E-03,-6.229687E-09,+9.701646E-06
+125.2309E-03,-6.904056E-09,+8.481712E-06
+135.0659E-03,-8.387784E-09,+7.557469E-06
+145.0932E-03,-9.166809E-09,+6.832816E-06
+155.1344E-03,-8.970904E-09,+6.233205E-06
+165.1794E-03,-8.865402E-09,+5.712770E-06
+175.2127E-03,-9.524864E-09,+5.250624E-06
+185.2235E-03,-9.988982E-09,+5.150886E-06
+195.0156E-03,-9.947962E-09,+4.886811E-06
+205.0469E-03,-9.739995E-09,+4.824108E-06
+215.0480E-03,-9.908581E-09,+4.802628E-06
+225.0600E-03,-10.01803E-09,+4.881100E-06
+235.0950E-03,-9.358553E-09,+4.598834E-06
+245.1226E-03,-8.740989E-09,+4.370147E-06
+255.1633E-03,-9.095389E-09,+4.197601E-06
+265.1942E-03,-10.18972E-09,+4.216178E-06
+275.1985E-03,-11.05068E-09,+4.324288E-06
+285.2297E-03,-10.90344E-09,+4.155541E-06
+295.2452E-03,-10.74303E-09,+3.938873E-06
+305.0326E-03,-11.28347E-09,+3.854113E-06
+315.0679E-03,-11.98985E-09,+3.672166E-06
+325.0752E-03,-11.92861E-09,+3.555765E-06
+335.0936E-03,-11.30158E-09,+3.574462E-06
+345.1290E-03,-11.06580E-09,+3.588375E-06
+355.1161E-03,-11.10592E-09,+3.466384E-06
+365.1282E-03,-10.62494E-09,+3.209896E-06
+375.1558E-03,-9.265740E-09,+2.896357E-06
+385.1570E-03,-8.183394E-09,+2.795863E-06
+395.1982E-03,-7.524683E-09,+2.594682E-06
+405.2200E-03,-7.161463E-09,+3.036118E-06
+415.0196E-03,-6.163017E-09,+3.606280E-06
+425.0548E-03,-5.605813E-09,+3.730007E-06
+435.0589E-03,-6.019256E-09,+3.391840E-06
+445.0897E-03,-6.939980E-09,+2.940022E-06
+455.1219E-03,-7.661875E-09,+2.132252E-06
+465.1240E-03,-8.133092E-09,+1.864892E-06
+475.1438E-03,-9.803261E-09,+1.913155E-06
+485.1751E-03,-11.52053E-09,+2.040267E-06
+495.2053E-03,-12.60987E-09,+2.280962E-06
+505.2413E-03,-11.71980E-09,+2.384179E-06
+515.2465E-03,-9.740422E-09,+2.561554E-06
+525.0206E-03,-8.398032E-09,+2.727087E-06
+535.0396E-03,-7.033391E-09,+2.530140E-06
+545.0746E-03,-5.870173E-09,+1.991389E-06
+555.2276E-03,-4.955967E-09,+1.855408E-06
+565.0241E-03,-5.450948E-09,+1.818675E-06
+575.0281E-03,-7.174299E-09,+1.846401E-06
+585.0472E-03,-8.234993E-09,+1.947879E-06
+595.0841E-03,-8.651588E-09,+2.277106E-06
+605.0923E-03,-8.939012E-09,+2.319540E-06
+615.1162E-03,-9.977131E-09,+1.590054E-06
+625.0931E-03,-10.38268E-09,+939.2138E-09
+635.0664E-03,-10.15497E-09,+642.5257E-09
+645.0489E-03,-10.05039E-09,+884.8544E-09
+655.2110E-03,-11.19675E-09,+1.594514E-06
+665.0181E-03,-12.29466E-09,+1.868257E-06
+675.0811E-03,-13.45614E-09,+2.196536E-06
+685.1231E-03,-13.55146E-09,+1.988139E-06
+695.1520E-03,-13.69085E-09,+1.601855E-06
+705.1868E-03,-13.80311E-09,+1.491494E-06
+715.1942E-03,-13.27959E-09,+1.105991E-06
+725.2297E-03,-12.41773E-09,+1.028824E-06
+735.2238E-03,-11.09894E-09,+1.062521E-06
+745.2491E-03,-10.69230E-09,+1.072889E-06
+755.0390E-03,-10.17897E-09,+1.035928E-06
+765.0395E-03,-9.519713E-09,+908.6008E-09
+775.0443E-03,-8.427520E-09,+889.7238E-09
+785.0583E-03,-8.458719E-09,+975.3971E-09
+795.0830E-03,-9.598047E-09,+1.042468E-06
+805.0921E-03,-10.24180E-09,+1.028194E-06
+815.1093E-03,-10.76855E-09,+949.5221E-09
+825.1118E-03,-11.13514E-09,+998.5599E-09
+835.1360E-03,-12.19789E-09,+952.0169E-09
+845.1339E-03,-12.50784E-09,+876.0024E-09
+855.1438E-03,-11.81836E-09,+961.5499E-09
+865.1677E-03,-11.12688E-09,+973.5346E-09
+875.1543E-03,-10.43911E-09,+1.059108E-06
+885.1704E-03,-10.22543E-09,+1.178126E-06
+895.1993E-03,-9.171972E-09,+1.396531E-06
+905.1903E-03,-8.428408E-09,+1.309768E-06
+915.2245E-03,-7.935909E-09,+682.3426E-09
+925.2217E-03,-8.197196E-09,+602.5830E-09
+935.2400E-03,-8.377721E-09,+562.9520E-09
+945.0415E-03,-8.053084E-09,+582.4700E-09
+955.0442E-03,-7.751861E-09,+543.5486E-09
+965.0694E-03,-8.276684E-09,+622.1981E-09
+975.0980E-03,-9.798995E-09,+498.5705E-09
+985.0681E-03,-9.927631E-09,+625.3853E-09
+995.0794E-03,-9.423368E-09,+458.5419E-09
+1.005086E+00,-9.447257E-09,+593.6880E-09
+1.015115E+00,-10.34314E-09,+615.3460E-09
+1.025141E+00,-10.48945E-09,+542.7733E-09
+1.035156E+00,-9.727597E-09,+337.8954E-09
+1.045161E+00,-9.360866E-09,+418.2215E-09
+1.055182E+00,-8.800282E-09,+847.5981E-09
+1.065214E+00,-8.561166E-09,+861.5742E-09
+1.075231E+00,-7.269652E-09,+462.9336E-09
+1.085026E+00,-6.979749E-09,+314.0545E-09
+1.095018E+00,-7.912137E-09,+327.5614E-09
+1.105016E+00,-8.722601E-09,+374.1446E-09
+1.115042E+00,-9.774525E-09,+510.6812E-09
+1.125041E+00,-9.616747E-09,+407.0091E-09
+1.135070E+00,-8.934634E-09,-106.0782E-09
+1.145049E+00,-8.914187E-09,-272.5868E-09
+1.155070E+00,-8.393605E-09,-233.4938E-09
+1.165140E+00,-7.968033E-09,-157.4507E-09
+1.175223E+00,-6.706573E-09,+310.3781E-09
+1.185235E+00,-6.789834E-09,+496.0528E-09
+1.195033E+00,-8.107779E-09,+1.144672E-06
+1.205041E+00,-8.429279E-09,+1.173569E-06
+1.215063E+00,-9.177025E-09,+659.1797E-09
+1.225099E+00,-9.437040E-09,+379.3945E-09
+1.235106E+00,-10.05869E-09,-310.6785E-09
+1.245115E+00,-9.864676E-09,-376.9627E-09
+1.255131E+00,-8.356460E-09,-259.6035E-09
+1.265158E+00,-8.093772E-09,-143.3458E-09
+1.275185E+00,-9.236014E-09,+376.8997E-09
+1.285166E+00,-9.717965E-09,+450.3823E-09
+1.295175E+00,-10.09819E-09,+83.85086E-09
+1.305208E+00,-9.865541E-09,+133.3923E-09
+1.315234E+00,-9.706806E-09,-296.7081E-09
+1.325015E+00,-9.913713E-09,-411.4552E-09
+1.335045E+00,-10.33120E-09,-334.2075E-09
+1.345051E+00,-10.30355E-09,-191.3252E-09
+1.355082E+00,-10.53011E-09,+740.0952E-09
+1.365099E+00,-10.63300E-09,+842.5885E-09
+1.375116E+00,-10.47755E-09,+817.3056E-09
+1.385152E+00,-10.25556E-09,+690.9456E-09
+1.395218E+00,-9.644754E-09,-270.0319E-09
+1.405153E+00,-9.771982E-09,-349.7343E-09
+1.415198E+00,-10.43637E-09,-751.3017E-09
+1.425206E+00,-10.38876E-09,-715.1185E-09
+1.435224E+00,-9.774321E-09,-70.79029E-09
+1.445028E+00,-9.823609E-09,+9.967804E-09
+1.455033E+00,-11.00496E-09,+192.5726E-09
+1.465068E+00,-11.13335E-09,+187.3827E-09
+1.475078E+00,-10.89611E-09,+233.0933E-09
+1.485065E+00,-10.90722E-09,+285.8648E-09
+1.495093E+00,-12.30059E-09,+207.5930E-09
+1.505094E+00,-12.59186E-09,+168.7260E-09
+1.515101E+00,-12.85981E-09,-156.9843E-09
+1.525123E+00,-12.69108E-09,-200.9239E-09
+1.535117E+00,-12.59786E-09,-56.30207E-09
+1.545146E+00,-12.79671E-09,+37.76836E-09
+1.555148E+00,-12.75256E-09,+216.7826E-09
+1.565174E+00,-12.40953E-09,+265.8062E-09
+1.575202E+00,-11.90490E-09,-31.05068E-09
+1.585186E+00,-12.14263E-09,-101.3689E-09
+1.595198E+00,-13.43330E-09,-518.6749E-09
+1.605225E+00,-13.48016E-09,-532.9514E-09
+1.615229E+00,-12.99508E-09,-117.9600E-09
+1.625238E+00,-12.97593E-09,-141.0742E-09
+1.635038E+00,-13.23526E-09,-204.3972E-09
+1.645037E+00,-13.12638E-09,-213.7499E-09
+1.655076E+00,-11.80150E-09,+23.09418E-09
+1.665124E+00,-11.54814E-09,-20.47062E-09
+1.675141E+00,-10.86152E-09,+204.8550E-09
+1.685168E+00,-10.66047E-09,+214.6168E-09
+1.695162E+00,-9.255269E-09,-247.5386E-09
+1.705167E+00,-8.995304E-09,-382.8020E-09
+1.715191E+00,-9.302280E-09,-675.1385E-09
+1.725190E+00,-9.404756E-09,-573.7296E-09
+1.735207E+00,-8.191561E-09,+131.8302E-09
+1.745240E+00,-7.637064E-09,+343.4143E-09
+1.755233E+00,-6.248363E-09,-29.12235E-09
+1.765026E+00,-6.197702E-09,-199.4047E-09
+1.775036E+00,-5.846507E-09,-483.5987E-09
+1.785042E+00,-5.607567E-09,-339.3288E-09
+1.795072E+00,-5.838470E-09,+423.3113E-09
+1.805078E+00,-6.251551E-09,+525.2495E-09
+1.815117E+00,-8.000907E-09,+382.4158E-09
+1.825143E+00,-8.181837E-09,+257.9699E-09
+1.835142E+00,-8.955023E-09,-78.31764E-09
+1.845150E+00,-9.575017E-09,-145.5975E-09
+1.855169E+00,-11.79899E-09,-455.2002E-09
+1.865195E+00,-11.94751E-09,-398.3116E-09
+1.875221E+00,-10.13722E-09,-76.44940E-09
+1.885196E+00,-9.549366E-09,+82.53765E-09
+1.895209E+00,-8.069598E-09,-60.14157E-09
+1.905221E+00,-7.947956E-09,-78.58372E-09
+1.915032E+00,-8.030096E-09,-173.3923E-09
+1.925038E+00,-8.347838E-09,-151.0449E-09
+1.935064E+00,-11.07018E-09,-46.74053E-09
+1.945069E+00,-11.70314E-09,-101.5778E-09
+1.955078E+00,-13.43549E-09,-272.7156E-09
+1.965108E+00,-13.50237E-09,-300.5219E-09
+1.975115E+00,-13.72685E-09,-391.2392E-09
+1.985147E+00,-13.78376E-09,-496.8167E-09
+1.995140E+00,-12.90256E-09,-489.6183E-09
+2.005143E+00,-12.19371E-09,-507.9604E-09
+2.015175E+00,-10.55637E-09,-613.7553E-09
+2.025177E+00,-10.46142E-09,-570.7769E-09
+2.035236E+00,-10.57193E-09,-712.8697E-09
+2.045048E+00,-10.51974E-09,-732.5935E-09
+2.055100E+00,-10.69002E-09,-561.9679E-09
+2.065152E+00,-11.15364E-09,-437.3160E-09
+2.075166E+00,-12.63837E-09,-134.2306E-09
+2.085119E+00,-12.70364E-09,-159.6622E-09
+2.095145E+00,-11.52443E-09,-422.9994E-09
+2.105148E+00,-11.21340E-09,-471.3249E-09
+2.115160E+00,-11.30643E-09,-249.0578E-09
+2.125185E+00,-11.37624E-09,-94.49101E-09
+2.135181E+00,-10.91466E-09,-80.00278E-09
+2.145184E+00,-10.81385E-09,-93.24361E-09
+2.155216E+00,-11.80268E-09,-450.5882E-09
+2.165062E+00,-12.22366E-09,-483.4872E-09
+2.175092E+00,-12.80052E-09,-806.2649E-09
+2.185082E+00,-12.77599E-09,-774.9481E-09
+2.195102E+00,-13.55110E-09,-109.1394E-09
+2.205137E+00,-13.92000E-09,+215.9586E-09
+2.215145E+00,-14.58213E-09,+401.9595E-09
+2.225156E+00,-14.37795E-09,+215.0917E-09
+2.235187E+00,-13.59550E-09,-472.3521E-09
+2.245176E+00,-13.60776E-09,-600.4286E-09
+2.255189E+00,-13.39741E-09,-652.8168E-09
+2.265220E+00,-13.04777E-09,-583.5457E-09
+2.275228E+00,-11.15234E-09,-380.7478E-09
+2.285029E+00,-10.89548E-09,-335.8498E-09
+2.295026E+00,-10.72185E-09,-184.4959E-09
+2.305046E+00,-10.53397E-09,+9.109498E-09
+2.315093E+00,-9.559761E-09,-7.890701E-09
+2.325101E+00,-9.583935E-09,-151.2394E-09
+2.335133E+00,-10.88731E-09,-961.7729E-09
+2.345180E+00,-11.01621E-09,-1.064180E-06
+2.355188E+00,-9.287136E-09,-1.032146E-06
+2.365217E+00,-8.526411E-09,-750.5006E-09
+2.375020E+00,-8.109593E-09,-144.6591E-09
+2.385017E+00,-8.537995E-09,-126.3828E-09
+2.395071E+00,-9.945436E-09,-418.6421E-09
+2.405106E+00,-10.02777E-09,-462.5101E-09
+2.415127E+00,-10.52867E-09,-531.6868E-09
+2.425156E+00,-10.76812E-09,-526.5999E-09
+2.435155E+00,-11.38146E-09,-41.73375E-09
+2.445166E+00,-11.32917E-09,-32.36389E-09
+2.455188E+00,-11.22607E-09,-224.4816E-09
+2.465196E+00,-11.28973E-09,-298.5363E-09
+2.475220E+00,-10.56444E-09,-580.9450E-09
+2.485021E+00,-10.06233E-09,-514.6723E-09
+2.495016E+00,-7.341895E-09,-104.8708E-09
+2.505022E+00,-7.066731E-09,-23.05126E-09
+2.515030E+00,-7.426117E-09,-353.3907E-09
+2.525031E+00,-7.534809E-09,-445.8275E-09
+2.535053E+00,-7.550431E-09,-570.1418E-09
+2.545050E+00,-7.641360E-09,-545.8689E-09
+2.555061E+00,-8.943098E-09,-386.3611E-09
+2.565092E+00,-9.021756E-09,-444.6831E-09
+2.575096E+00,-7.156193E-09,-457.7980E-09
+2.585107E+00,-6.476742E-09,-289.4497E-09
+2.595121E+00,-4.860241E-09,+279.6793E-09
+2.605111E+00,-4.813195E-09,+344.1525E-09
+2.615136E+00,-4.329374E-09,+15.34653E-09
+2.625133E+00,-4.273416E-09,-157.2075E-09
+2.635144E+00,-5.680575E-09,-1.265182E-06
+2.645149E+00,-6.038794E-09,-1.248802E-06
+2.655170E+00,-8.863551E-09,-258.8110E-09
+2.665202E+00,-8.990213E-09,-98.52505E-09
+2.675236E+00,-9.870040E-09,+149.6515E-09
+2.685228E+00,-9.937057E-09,+148.7789E-09
+2.695015E+00,-10.34731E-09,-363.8306E-09
+2.705045E+00,-10.21051E-09,-386.1323E-09
+2.715039E+00,-9.032234E-09,-963.4324E-09
+2.725045E+00,-9.104605E-09,-1.031447E-06
+2.735068E+00,-10.39584E-09,-765.5468E-09
+2.745077E+00,-10.38387E-09,-694.5219E-09
+2.755108E+00,-7.939398E-09,-88.81760E-09
+2.765128E+00,-7.708483E-09,-59.20315E-09
+2.775084E+00,-6.800832E-09,-128.4142E-09
+2.785110E+00,-6.910525E-09,-177.1603E-09
+2.795104E+00,-7.808651E-09,-718.2684E-09
+2.805142E+00,-8.012350E-09,-664.4125E-09
+2.815163E+00,-9.560145E-09,-639.4043E-09
+2.825169E+00,-9.854200E-09,-800.6259E-09
+2.835193E+00,-9.364383E-09,-945.4194E-09
+2.845186E+00,-9.084311E-09,-924.7427E-09
+2.855190E+00,-8.455140E-09,-478.5747E-09
+2.865218E+00,-8.569527E-09,-397.2245E-09
+2.875213E+00,-8.378851E-09,-519.8393E-09
+2.885205E+00,-8.033056E-09,-631.0273E-09
+2.895226E+00,-6.861719E-09,-267.3111E-09
+2.905229E+00,-6.890025E-09,-197.9799E-09
+2.915042E+00,-7.222424E-09,-229.5685E-09
+2.925049E+00,-7.132106E-09,-258.1673E-09
+2.935063E+00,-6.182246E-09,-631.9914E-09
+2.945090E+00,-6.212738E-09,-622.1180E-09
+2.955087E+00,-7.448742E-09,-591.4679E-09
+2.965104E+00,-7.658749E-09,-596.4661E-09
+2.975141E+00,-7.942538E-09,-864.8530E-09
+2.985132E+00,-7.998556E-09,-837.0638E-09
+2.995144E+00,-9.122640E-09,-258.8625E-09
+3.005171E+00,-9.246885E-09,-242.3859E-09
+3.015168E+00,-8.642790E-09,-857.3084E-09
+3.025195E+00,-8.386183E-09,-947.4164E-09
+3.035182E+00,-8.361946E-09,-833.4904E-09
+3.045203E+00,-8.554606E-09,-765.5411E-09
+3.055022E+00,-8.505472E-09,-761.5471E-09
+3.065053E+00,-8.366563E-09,-727.5295E-09
+3.075068E+00,-8.923037E-09,-538.3044E-09
+3.085091E+00,-9.352019E-09,-405.5186E-09
+3.095089E+00,-9.794503E-09,-373.0745E-09
+3.105099E+00,-9.324438E-09,-357.5134E-09
+3.115111E+00,-7.255780E-09,-184.9194E-09
+3.125112E+00,-6.832448E-09,-279.9054E-09
+3.135136E+00,-5.641063E-09,-380.1871E-09
+3.145134E+00,-5.297093E-09,-376.1044E-09
+3.155154E+00,-4.804612E-09,-259.9755E-09
+3.165193E+00,-5.239706E-09,-299.4804E-09
+3.175221E+00,-7.733179E-09,-658.7077E-09
+3.185218E+00,-8.172720E-09,-663.1966E-09
+3.195244E+00,-7.930423E-09,-861.9833E-09
+3.205239E+00,-7.798482E-09,-875.7105E-09
+3.215023E+00,-8.037271E-09,-1.019551E-06
+3.225062E+00,-8.074351E-09,-941.1535E-09
+3.235066E+00,-7.015678E-09,-377.4863E-09
+3.245094E+00,-6.527173E-09,-209.1866E-09
+3.255089E+00,-6.874030E-09,-187.1739E-09
+3.265112E+00,-7.623735E-09,-174.3593E-09
+3.275148E+00,-9.066578E-09,-147.8920E-09
+3.285015E+00,-9.381472E-09,-204.6747E-09
+3.295032E+00,-10.89643E-09,-687.0231E-09
+3.305049E+00,-11.62744E-09,-924.5625E-09
+3.315096E+00,-12.42746E-09,-942.1464E-09
+3.325101E+00,-11.98434E-09,-732.9197E-09
+3.335124E+00,-10.20119E-09,-455.2317E-09
+3.345122E+00,-9.993244E-09,-438.2114E-09
+3.355150E+00,-9.801076E-09,-423.9578E-09
+3.365170E+00,-9.607749E-09,-471.8285E-09
+3.375192E+00,-7.946130E-09,-826.8958E-09
+3.385198E+00,-7.742006E-09,-819.4228E-09
+3.395225E+00,-7.497503E-09,-269.7745E-09
+3.405238E+00,-7.370454E-09,-220.2930E-09
+3.415041E+00,-6.107657E-09,-613.5635E-09
+3.425047E+00,-6.011396E-09,-746.1262E-09
+3.435071E+00,-7.003145E-09,-1.211277E-06
+3.445063E+00,-7.109791E-09,-1.181314E-06
+3.455075E+00,-5.736081E-09,-504.3755E-09
+3.465107E+00,-5.371287E-09,-396.8354E-09
+3.475113E+00,-4.723673E-09,-152.6899E-09
+3.485118E+00,-4.997502E-09,-159.3361E-09
+3.495125E+00,-6.265414E-09,-455.9498E-09
+3.505127E+00,-6.258263E-09,-468.5984E-09
+3.515141E+00,-6.572766E-09,-783.6857E-09
+3.525168E+00,-6.881620E-09,-744.2150E-09
+3.535153E+00,-8.318702E-09,-382.1926E-09
+3.545175E+00,-8.414314E-09,-396.0314E-09
+3.555169E+00,-8.758960E-09,-435.2503E-09
+3.565192E+00,-9.192477E-09,-358.7151E-09
+3.575221E+00,-10.84921E-09,-52.20509E-09
+3.585224E+00,-10.94650E-09,-81.35319E-09
+3.595224E+00,-10.27592E-09,-471.6682E-09
+3.605025E+00,-10.20806E-09,-572.5336E-09
+3.615059E+00,-10.55271E-09,-781.1880E-09
+3.625068E+00,-10.44491E-09,-825.1705E-09
+3.635098E+00,-8.553049E-09,-968.7997E-09
+3.645099E+00,-8.155938E-09,-1.055280E-06
+3.655131E+00,-7.582495E-09,-856.7191E-09
+3.665171E+00,-7.611614E-09,-726.0762E-09
+3.675184E+00,-7.512759E-09,-207.7475E-09
+3.685206E+00,-7.547620E-09,-222.6477E-09
+3.695204E+00,-9.003268E-09,-378.5505E-09
+3.705215E+00,-9.353907E-09,-377.4519E-09
+3.715239E+00,-9.112749E-09,-239.6050E-09
+3.725232E+00,-8.843361E-09,-227.2282E-09
+3.735233E+00,-8.240953E-09,-803.6671E-09
+3.745018E+00,-8.466944E-09,-842.7544E-09
+3.755242E+00,-10.37566E-09,-855.0253E-09
+3.765033E+00,-10.44822E-09,-878.6316E-09
+3.775208E+00,-10.55707E-09,-943.5826E-09
+3.785214E+00,-10.62652E-09,-942.0233E-09
+3.795237E+00,-11.28685E-09,-978.7559E-09
+3.805236E+00,-11.26137E-09,-950.1544E-09
+3.815048E+00,-10.06530E-09,-756.1426E-09
+3.825075E+00,-10.00834E-09,-731.3404E-09
+3.835070E+00,-10.61190E-09,-295.2690E-09
+3.845076E+00,-10.68968E-09,-267.8433E-09
+3.855094E+00,-10.14224E-09,-410.0247E-09
+3.865098E+00,-10.08557E-09,-441.6304E-09
+3.875127E+00,-10.23209E-09,-822.6014E-09
+3.885347E+00,-10.23225E-09,-856.5789E-09
+3.895128E+00,-8.538040E-09,-838.2797E-09
+3.905145E+00,-8.335193E-09,-802.3882E-09
+3.915188E+00,-7.447308E-09,-558.5117E-09
+3.925192E+00,-7.524991E-09,-553.9198E-09
+3.935217E+00,-8.187890E-09,-789.0473E-09
+3.945450E+00,-8.176234E-09,-819.1024E-09
+3.955225E+00,-8.150078E-09,-958.5572E-09
+3.965019E+00,-8.176713E-09,-950.5663E-09
+3.975080E+00,-7.213798E-09,-652.0758E-09
+3.985101E+00,-6.913639E-09,-661.1967E-09
+3.995149E+00,-4.256680E-09,-1.279833E-06
+4.005162E+00,-4.161109E-09,-1.310429E-06
+4.015220E+00,-5.572379E-09,-1.223416E-06
+4.025023E+00,-5.695055E-09,-1.200846E-06
+4.035038E+00,-8.506786E-09,-243.4616E-09
+4.045067E+00,-8.794859E-09,-225.4858E-09
+4.055070E+00,-12.55364E-09,-535.7609E-09
+4.065124E+00,-12.77552E-09,-558.2514E-09
+4.075058E+00,-12.48226E-09,-542.2240E-09
+4.085056E+00,-12.38585E-09,-559.3271E-09
+4.095080E+00,-12.01284E-09,-899.8232E-09
+4.105307E+00,-11.99730E-09,-923.7357E-09
+4.115088E+00,-10.24153E-09,-986.4006E-09
+4.125117E+00,-9.996143E-09,-922.0448E-09
+4.135115E+00,-9.675595E-09,-369.7415E-09
+4.145126E+00,-9.888302E-09,-319.4132E-09
+4.155158E+00,-10.58942E-09,-346.9191E-09
+4.165208E+00,-10.50856E-09,-368.0535E-09
+4.175238E+00,-9.655933E-09,-629.8285E-09
+4.185464E+00,-9.679108E-09,-642.0336E-09
+4.195020E+00,-9.995593E-09,-1.083847E-06
+4.205054E+00,-9.871484E-09,-1.133534E-06
+4.215044E+00,-8.558517E-09,-1.289887E-06
+4.225034E+00,-8.490670E-09,-1.339242E-06
+4.235059E+00,-8.714935E-09,-554.8697E-09
+4.245055E+00,-8.654005E-09,-464.8905E-09
+4.255072E+00,-6.759826E-09,-253.7184E-09
+4.265106E+00,-6.497078E-09,-304.7905E-09
+4.275100E+00,-5.688113E-09,-1.091043E-06
+4.285124E+00,-5.652875E-09,-1.178839E-06
+4.295117E+00,-5.524039E-09,-1.195713E-06
+4.305136E+00,-5.637807E-09,-994.7748E-09
+4.315169E+00,-7.194802E-09,-282.3000E-09
+4.325159E+00,-7.462388E-09,-123.2929E-09
+4.335127E+00,-8.065070E-09,-130.4884E-09
+4.345109E+00,-8.184475E-09,-229.8574E-09
+4.355062E+00,-10.62155E-09,-454.8369E-09
+4.365049E+00,-11.48282E-09,-344.5101E-09
+4.375040E+00,-13.65732E-09,-428.3409E-09
+4.385214E+00,-13.63989E-09,-455.8583E-09
+4.395201E+00,-13.07925E-09,-684.2680E-09
+4.405171E+00,-13.07641E-09,-748.8899E-09
+4.415126E+00,-12.73120E-09,-683.7788E-09
+4.425107E+00,-12.53001E-09,-611.7411E-09
+4.435059E+00,-11.71640E-09,-475.5936E-09
+4.445018E+00,-11.82746E-09,-520.5717E-09
+4.455223E+00,-12.75921E-09,-606.6198E-09
+4.465192E+00,-12.71988E-09,-590.5609E-09
+4.475175E+00,-10.69422E-09,-715.1642E-09
+4.485159E+00,-10.37538E-09,-689.9214E-09
+4.495112E+00,-8.282450E-09,-683.2581E-09
+4.505077E+00,-7.850789E-09,-664.3038E-09
+4.515049E+00,-4.682830E-09,-1.029768E-06
+4.525016E+00,-4.332207E-09,-1.094782E-06
+4.535233E+00,-5.232200E-09,-677.7277E-09
+4.545195E+00,-5.462341E-09,-633.1272E-09
+4.555169E+00,-7.244709E-09,-185.6775E-09
+4.565162E+00,-7.256312E-09,-193.8314E-09
+4.575133E+00,-7.408600E-09,-474.3805E-09
+4.585101E+00,-7.490212E-09,-544.5071E-09
+4.595129E+00,-7.596693E-09,-401.0783E-09
+4.605144E+00,-7.552929E-09,-413.0373E-09
+4.615170E+00,-8.040868E-09,-849.0229E-09
+4.625404E+00,-8.142401E-09,-902.5326E-09
+4.635185E+00,-9.749144E-09,-1.073007E-06
+4.645189E+00,-9.776938E-09,-1.039038E-06
+4.655206E+00,-9.952569E-09,-319.7136E-09
+4.665239E+00,-10.03081E-09,-275.1617E-09
+4.675046E+00,-11.11791E-09,-196.0859E-09
+4.685037E+00,-11.11282E-09,-238.8182E-09
+4.695060E+00,-10.04569E-09,-921.1064E-09
+4.705513E+00,-10.02117E-09,-920.9004E-09
+4.715069E+00,-10.70000E-09,-470.9444E-09
+4.725103E+00,-10.81283E-09,-419.7292E-09
+4.735103E+00,-10.78347E-09,-650.2705E-09
+4.745112E+00,-10.76134E-09,-802.0849E-09
+4.755164E+00,-11.62053E-09,-1.333580E-06
+4.765211E+00,-11.73009E-09,-1.352972E-06
+4.775237E+00,-11.13151E-09,-863.3967E-09
+4.785036E+00,-10.94525E-09,-793.6192E-09
+4.795030E+00,-10.19489E-09,-566.3738E-09
+4.805060E+00,-10.28159E-09,-588.7985E-09
+4.815066E+00,-10.46655E-09,-945.0818E-09
+4.825073E+00,-10.35328E-09,-950.6550E-09
+4.835107E+00,-10.49863E-09,-427.5427E-09
+4.845109E+00,-10.70221E-09,-341.9952E-09
+4.855122E+00,-12.17582E-09,-366.6830E-09
+4.865160E+00,-12.22257E-09,-465.8489E-09
+4.875167E+00,-12.17136E-09,-827.0188E-09
+4.885172E+00,-12.34313E-09,-782.4584E-09
+4.895201E+00,-14.04099E-09,-837.6016E-09
+4.905210E+00,-14.19787E-09,-817.5516E-09
+4.915028E+00,-14.20485E-09,-924.0933E-09
+4.925041E+00,-14.16852E-09,-1.197936E-06
+4.935058E+00,-14.18367E-09,-1.109611E-06
+4.945087E+00,-14.02432E-09,-1.025454E-06
+4.955087E+00,-11.68340E-09,-769.3005E-09
+4.965112E+00,-11.02226E-09,-750.7868E-09
+4.975152E+00,-9.323521E-09,-628.1290E-09
+4.985146E+00,-9.187086E-09,-586.6842E-09
+4.995158E+00,-8.118931E-09,-738.5588E-09
+5.005186E+00,-7.939260E-09,-842.3854E-09
+5.015187E+00,-8.346342E-09,-1.017011E-06
+5.025218E+00,-8.659713E-09,-1.004205E-06
+5.035221E+00,-8.294282E-09,-795.2872E-09
+5.045036E+00,-7.636958E-09,-767.7498E-09
+5.055059E+00,-5.080067E-09,-345.3827E-09
+5.065086E+00,-4.823768E-09,-353.9972E-09
+5.075141E+00,-4.411126E-09,-187.0079E-09
+5.085183E+00,-4.364769E-09,-261.6921E-09
+5.095198E+00,-5.384871E-09,-961.6127E-09
+5.105204E+00,-6.029964E-09,-1.035250E-06
+5.115234E+00,-10.03563E-09,-749.3277E-09
+5.125239E+00,-10.33590E-09,-714.0427E-09
+5.135035E+00,-9.676023E-09,-519.3901E-09
+5.145031E+00,-9.478017E-09,-561.2383E-09
+5.155059E+00,-9.075923E-09,-820.7588E-09
+5.165143E+00,-9.151672E-09,-772.4992E-09
+5.175127E+00,-9.525046E-09,-213.1891E-09
+5.185134E+00,-9.552482E-09,-216.9314E-09
+5.195170E+00,-10.46832E-09,-321.5103E-09
+5.205153E+00,-10.51210E-09,-323.1096E-09
+5.215173E+00,-9.884490E-09,-399.5047E-09
+5.225208E+00,-9.756227E-09,-419.3402E-09
+5.235210E+00,-9.302346E-09,-507.0820E-09
+5.245219E+00,-9.397199E-09,-543.8519E-09
+5.255232E+00,-9.785983E-09,-937.2711E-09
+5.265024E+00,-9.732547E-09,-966.5195E-09
+5.275057E+00,-9.234951E-09,-1.242780E-06
+5.285276E+00,-9.260579E-09,-1.211589E-06
+5.295055E+00,-9.699556E-09,-458.6020E-09
+5.305070E+00,-9.666645E-09,-410.4395E-09
+5.315121E+00,-9.147996E-09,-529.8729E-09
+5.325130E+00,-9.175813E-09,-573.0801E-09
+5.335155E+00,-10.06902E-09,-961.5699E-09
+5.345385E+00,-10.07888E-09,-952.2143E-09
+5.355178E+00,-9.341465E-09,-387.0163E-09
+5.365424E+00,-9.316003E-09,-362.9665E-09
+5.375067E+00,-9.901377E-09,-440.4316E-09
+5.385069E+00,-9.995367E-09,-458.3130E-09
+5.395087E+00,-10.21945E-09,-1.045661E-06
+5.405120E+00,-10.25432E-09,-993.2271E-09
+5.415154E+00,-12.01188E-09,-678.7863E-09
+5.425156E+00,-12.13550E-09,-662.1437E-09
+5.435182E+00,-12.52954E-09,-257.6838E-09
+5.445642E+00,-12.44121E-09,-273.1419E-09
+5.455194E+00,-11.21603E-09,-646.9402E-09
+5.465229E+00,-11.22304E-09,-678.8693E-09
+5.475227E+00,-11.21082E-09,-709.9171E-09
+5.485218E+00,-11.05161E-09,-650.1789E-09
+5.495198E+00,-9.949891E-09,-436.4777E-09
+5.505150E+00,-9.922163E-09,-399.9767E-09
+5.515153E+00,-9.882104E-09,-377.3775E-09
+5.525172E+00,-9.796548E-09,-433.9056E-09
+5.535135E+00,-9.456149E-09,-881.4469E-09
+5.545086E+00,-9.645025E-09,-967.9728E-09
+5.555044E+00,-11.75499E-09,-906.3950E-09
+5.565245E+00,-12.01513E-09,-847.0545E-09
+5.575235E+00,-11.68873E-09,-1.025262E-06
+5.585179E+00,-11.59014E-09,-1.036263E-06
+5.595153E+00,-11.72069E-09,-590.9987E-09
+5.605134E+00,-11.73787E-09,-514.7267E-09
+5.615102E+00,-10.31553E-09,-735.9095E-09
+5.625071E+00,-9.830746E-09,-771.6150E-09
+5.635043E+00,-8.045320E-09,-896.9536E-09
+5.645217E+00,-7.894462E-09,-928.4564E-09
+5.655202E+00,-6.917122E-09,-917.5845E-09
+5.665182E+00,-6.843191E-09,-957.8047E-09
+5.675169E+00,-7.921642E-09,-692.7281E-09
+5.685156E+00,-8.257906E-09,-728.6139E-09
+5.695117E+00,-9.663805E-09,-865.0618E-09
+5.705085E+00,-9.601751E-09,-921.2408E-09
+5.715069E+00,-9.396007E-09,-846.3908E-09
+5.725029E+00,-9.533645E-09,-823.3796E-09
+5.735228E+00,-11.33901E-09,-394.7582E-09
+5.745210E+00,-11.40086E-09,-398.2544E-09
+5.755164E+00,-10.71975E-09,-634.5406E-09
+5.765152E+00,-10.59874E-09,-705.6542E-09
+5.775117E+00,-10.52113E-09,-699.8062E-09
+5.785084E+00,-10.49305E-09,-614.4676E-09
+5.795112E+00,-10.12162E-09,-275.9085E-09
+5.805115E+00,-10.16395E-09,-213.3608E-09
+5.815129E+00,-11.35684E-09,-614.3532E-09
+5.825121E+00,-11.47420E-09,-701.1538E-09
+5.835057E+00,-10.67658E-09,-733.8896E-09
+5.845017E+00,-10.41400E-09,-746.7614E-09
+5.855233E+00,-10.12685E-09,-945.7540E-09
+5.865211E+00,-10.13599E-09,-988.2689E-09
+5.875196E+00,-8.457291E-09,-726.0962E-09
+5.885137E+00,-8.287098E-09,-676.4660E-09
+5.895105E+00,-6.003036E-09,-274.8442E-09
+5.905097E+00,-5.976099E-09,-299.2945E-09
+5.915121E+00,-6.159665E-09,-840.8032E-09
+5.925128E+00,-6.150351E-09,-875.4960E-09
+5.935157E+00,-6.509159E-09,-1.119352E-06
+5.945170E+00,-6.579612E-09,-1.093245E-06
+5.955179E+00,-8.056022E-09,-836.3429E-09
+5.965207E+00,-8.120786E-09,-814.3359E-09
+5.975215E+00,-9.085265E-09,-455.3089E-09
+5.985018E+00,-9.277372E-09,-457.8667E-09
+5.995244E+00,-10.89436E-09,-547.7801E-09
+6.005020E+00,-10.88772E-09,-562.2769E-09
+6.015040E+00,-9.239297E-09,-1.135489E-06
+6.025262E+00,-9.178717E-09,-1.161552E-06
+6.035029E+00,-9.952801E-09,-1.249028E-06
+6.045066E+00,-10.07074E-09,-1.253603E-06
+6.055081E+00,-9.622050E-09,-394.0602E-09
+6.065117E+00,-9.425830E-09,-378.6621E-09
+6.075121E+00,-8.607855E-09,-1.007401E-06
+6.085129E+00,-8.643059E-09,-1.147671E-06
+6.095166E+00,-8.066476E-09,-1.086665E-06
+6.105169E+00,-7.927852E-09,-1.066890E-06
+6.115146E+00,-6.810182E-09,-548.5840E-09
+6.125136E+00,-6.839259E-09,-524.3397E-09
+6.135092E+00,-6.976096E-09,-609.1919E-09
+6.145057E+00,-6.846490E-09,-612.0558E-09
+6.155048E+00,-5.811749E-09,-787.0503E-09
+6.165051E+00,-5.825727E-09,-830.9527E-09
+6.175036E+00,-6.951327E-09,-745.0047E-09
+6.185195E+00,-6.997894E-09,-745.4624E-09
+6.195166E+00,-7.710538E-09,-587.2679E-09
+6.205144E+00,-7.817720E-09,-575.3432E-09
+6.215103E+00,-9.696800E-09,-751.0014E-09
+6.225070E+00,-9.815208E-09,-735.9639E-09
+6.235049E+00,-9.445623E-09,-862.0863E-09
+6.245231E+00,-9.395160E-09,-872.0713E-09
+6.255222E+00,-9.806517E-09,-964.8486E-09
+6.265237E+00,-9.849632E-09,-930.1873E-09
+6.275120E+00,-8.708920E-09,-815.9752E-09
+6.285093E+00,-8.525485E-09,-836.9665E-09
+6.295063E+00,-7.174688E-09,-456.1243E-09
+6.305025E+00,-7.164783E-09,-385.0079E-09
+6.315022E+00,-6.423254E-09,-326.5171E-09
+6.325202E+00,-6.340270E-09,-385.8748E-09
+6.335171E+00,-5.391237E-09,-1.306380E-06
+6.345148E+00,-5.404745E-09,-1.319816E-06
+6.355103E+00,-5.221868E-09,-1.266269E-06
+6.365094E+00,-5.111162E-09,-1.197993E-06
+6.375085E+00,-5.135383E-09,-525.9133E-09
+6.385029E+00,-5.254888E-09,-510.9616E-09
+6.395025E+00,-8.087623E-09,-689.0659E-09
+6.405465E+00,-8.145087E-09,-686.2936E-09
+6.415211E+00,-7.734712E-09,-725.5354E-09
+6.425198E+00,-7.687404E-09,-674.9268E-09
+6.435151E+00,-8.002028E-09,-538.3587E-09
+6.445112E+00,-8.024940E-09,-541.8377E-09
+6.455098E+00,-7.510914E-09,-549.6426E-09
+6.465076E+00,-7.498022E-09,-494.3304E-09
+6.475220E+00,-8.590356E-09,-359.6792E-09
+6.485206E+00,-8.721858E-09,-419.0769E-09
+6.495158E+00,-8.512048E-09,-777.9780E-09
+6.505140E+00,-8.336797E-09,-831.1816E-09
+6.515076E+00,-8.301379E-09,-792.0742E-09
+6.525046E+00,-8.491018E-09,-750.8183E-09
+6.535034E+00,-8.737255E-09,-905.1247E-09
+6.545231E+00,-8.615213E-09,-930.3074E-09
+6.555198E+00,-8.476345E-09,-1.094905E-06
+6.565185E+00,-8.654505E-09,-1.065371E-06
+6.575152E+00,-8.967299E-09,-911.4419E-09
+6.585122E+00,-8.693226E-09,-845.4552E-09
+6.595150E+00,-7.275121E-09,-902.8616E-09
+6.605163E+00,-7.236815E-09,-966.4107E-09
+6.615192E+00,-7.868477E-09,-925.4351E-09
+6.625194E+00,-7.889631E-09,-857.9436E-09
+6.635208E+00,-7.568484E-09,-125.5760E-09
+6.645234E+00,-7.600114E-09,-88.08518E-09
+6.655235E+00,-8.484959E-09,-152.6327E-09
+6.665051E+00,-8.534037E-09,-146.3814E-09
+6.675076E+00,-7.713446E-09,-566.7458E-09
+6.685059E+00,-7.650418E-09,-555.7795E-09
+6.695062E+00,-8.007484E-09,-839.6244E-09
+6.705092E+00,-8.066154E-09,-857.4972E-09
+6.715093E+00,-7.295369E-09,-945.0645E-09
+6.725127E+00,-7.069402E-09,-934.9194E-09
+6.735116E+00,-7.322112E-09,-635.2158E-09
+6.745121E+00,-7.695936E-09,-624.0635E-09
+6.755149E+00,-9.096813E-09,-1.105591E-06
+6.765167E+00,-9.114504E-09,-1.139191E-06
+6.775184E+00,-9.394316E-09,-1.045644E-06
+6.785208E+00,-9.627021E-09,-913.4303E-09
+6.795209E+00,-11.59897E-09,-381.8751E-09
+6.805016E+00,-11.98116E-09,-467.0277E-09
+6.815040E+00,-14.31175E-09,-1.347911E-06
+6.825050E+00,-14.99675E-09,-1.468978E-06
+6.835076E+00,-16.71391E-09,-707.0589E-09
+6.845072E+00,-16.52248E-09,-662.7159E-09
+6.855090E+00,-12.96051E-09,-543.3112E-09
+6.865122E+00,-12.28369E-09,-537.8351E-09
+6.875143E+00,-9.257972E-09,-655.1371E-09
+6.885144E+00,-8.842685E-09,-725.3437E-09
+6.895164E+00,-6.615546E-09,-713.9969E-09
+6.905159E+00,-6.533802E-09,-705.9575E-09
+6.915189E+00,-8.074702E-09,-1.114037E-06
+6.925185E+00,-8.202939E-09,-1.181863E-06
+6.935205E+00,-8.968856E-09,-1.228498E-06
+6.945241E+00,-8.916362E-09,-1.166388E-06
+6.955242E+00,-9.362142E-09,-843.9932E-09
+6.965034E+00,-9.506467E-09,-883.6756E-09
+6.975240E+00,-10.50797E-09,-981.0248E-09
+6.985242E+00,-10.43182E-09,-916.9092E-09
+6.995020E+00,-8.409701E-09,+154.5382E-09
+7.005025E+00,-8.164979E-09,+223.1856E-09
+7.015066E+00,-5.677255E-09,-153.5111E-09
+7.025124E+00,-5.355241E-09,-271.4052E-09
+7.035130E+00,-4.465962E-09,-782.6386E-09
+7.045142E+00,-4.681716E-09,-705.2765E-09
+7.055170E+00,-6.978046E-09,-733.4376E-09
+7.065192E+00,-7.180111E-09,-789.6423E-09
+7.075220E+00,-8.303497E-09,-962.5369E-09
+7.085021E+00,-8.426174E-09,-909.9827E-09
+7.095037E+00,-9.647127E-09,-747.8485E-09
+7.105067E+00,-9.675007E-09,-770.4077E-09
+7.115097E+00,-8.543460E-09,-1.011578E-06
+7.125098E+00,-8.461191E-09,-1.046053E-06
+7.135127E+00,-9.330782E-09,-1.033259E-06
+7.145360E+00,-9.429862E-09,-1.034028E-06
+7.155144E+00,-10.20402E-09,-697.0797E-09
+7.165178E+00,-10.20449E-09,-648.3422E-09
+7.175059E+00,-11.47278E-09,-524.5514E-09
+7.185064E+00,-11.70970E-09,-560.3142E-09
+7.195090E+00,-11.83383E-09,-619.8206E-09
+7.205086E+00,-11.67859E-09,-614.7537E-09
+7.215095E+00,-8.133732E-09,-918.3742E-09
+7.225099E+00,-8.026470E-09,-950.2058E-09
+7.235113E+00,-7.465878E-09,-1.521644E-06
+7.245142E+00,-7.484729E-09,-1.535517E-06
+7.255137E+00,-8.508597E-09,-851.6865E-09
+7.265165E+00,-8.715992E-09,-717.6390E-09
+7.275198E+00,-9.763441E-09,-954.7720E-09
+7.285184E+00,-9.700500E-09,-977.1023E-09
+7.295191E+00,-7.552053E-09,-1.406021E-06
+7.305193E+00,-7.511569E-09,-1.390989E-06
+7.315206E+00,-9.205586E-09,-153.8715E-09
+7.325215E+00,-9.336773E-09,-64.22711E-09
+7.335230E+00,-10.26409E-09,+182.5476E-09
+7.345706E+00,-10.25576E-09,+127.9707E-09
+7.355043E+00,-10.77496E-09,-617.0111E-09
+7.365067E+00,-10.84138E-09,-691.0801E-09
+7.375236E+00,-10.55658E-09,-928.6881E-09
+7.385030E+00,-10.47390E-09,-937.6145E-09
+7.395034E+00,-10.57986E-09,-1.267868E-06
+7.405062E+00,-10.74710E-09,-1.286150E-06
+7.415090E+00,-12.04919E-09,-1.034123E-06
+7.425087E+00,-12.06211E-09,-1.000382E-06
+7.435122E+00,-12.29458E-09,-635.0613E-09
+7.445590E+00,-12.32819E-09,-673.4390E-09
+7.455134E+00,-12.06360E-09,-1.288350E-06
+7.465161E+00,-11.81763E-09,-1.327792E-06
+7.475167E+00,-10.11940E-09,-1.054765E-06
+7.485178E+00,-10.11000E-09,-983.2536E-09
+7.495210E+00,-11.20922E-09,-1.169074E-06
+7.505208E+00,-11.27145E-09,-1.264466E-06
+7.515218E+00,-10.72390E-09,-1.370341E-06
+7.525016E+00,-10.67398E-09,-1.324044E-06
+7.535245E+00,-11.25757E-09,-729.1890E-09
+7.545043E+00,-11.31730E-09,-703.6372E-09
+7.555045E+00,-10.67675E-09,-635.1013E-09
+7.565087E+00,-10.54034E-09,-615.5291E-09
+7.575150E+00,-10.78852E-09,-627.0447E-09
+7.585182E+00,-10.86257E-09,-649.5009E-09
+7.595207E+00,-10.55633E-09,-974.5760E-09
+7.605242E+00,-10.42111E-09,-1.056730E-06
+7.615027E+00,-10.36591E-09,-1.275799E-06
+7.625044E+00,-10.62935E-09,-1.178524E-06
+7.635075E+00,-11.95443E-09,-541.4772E-09
+7.645070E+00,-11.94247E-09,-480.2113E-09
+7.655103E+00,-11.07998E-09,-371.2664E-09
+7.665079E+00,-11.04697E-09,-385.7145E-09
+7.675046E+00,-10.40473E-09,-911.2129E-09
+7.685071E+00,-10.32300E-09,-937.4028E-09
+7.695079E+00,-9.801450E-09,-770.8426E-09
+7.705095E+00,-9.902278E-09,-704.3066E-09
+7.715126E+00,-11.73150E-09,-674.7380E-09
+7.725130E+00,-11.80201E-09,-692.8768E-09
+7.735150E+00,-12.34702E-09,-1.110560E-06
+7.745185E+00,-12.39182E-09,-1.135277E-06
+7.755213E+00,-13.07189E-09,-607.8673E-09
+7.765036E+00,-13.01756E-09,-580.1439E-09
+7.775042E+00,-10.55649E-09,-615.4518E-09
+7.785043E+00,-10.15989E-09,-639.6676E-09
+7.795026E+00,-9.062007E-09,-589.8428E-09
+7.805214E+00,-9.106638E-09,-538.1269E-09
+7.815191E+00,-8.929116E-09,-703.2051E-09
+7.825182E+00,-8.833680E-09,-789.4392E-09
+7.835152E+00,-9.397409E-09,-1.025159E-06
+7.845132E+00,-9.706271E-09,-1.116091E-06
+7.855116E+00,-10.35823E-09,-1.230892E-06
+7.865097E+00,-10.07882E-09,-1.161956E-06
+7.875087E+00,-7.838482E-09,-851.9412E-09
+7.885032E+00,-7.734813E-09,-758.3772E-09
+7.895234E+00,-8.016900E-09,-408.4625E-09
+7.905225E+00,-8.030658E-09,-375.9814E-09
+7.915245E+00,-7.371773E-09,-824.7414E-09
+7.925018E+00,-7.297371E-09,-940.2752E-09
+7.935051E+00,-6.849309E-09,-1.306598E-06
+7.945053E+00,-6.817518E-09,-1.314966E-06
+7.955097E+00,-6.492086E-09,-986.2204E-09
+7.965120E+00,-6.571410E-09,-948.0572E-09
+7.975127E+00,-8.850677E-09,-797.0581E-09
+7.985163E+00,-9.122378E-09,-813.5434E-09
+7.995157E+00,-9.421885E-09,-1.364353E-06
+8.005160E+00,-9.297013E-09,-1.441987E-06
+8.015195E+00,-9.296992E-09,-1.151004E-06
+8.025202E+00,-9.371675E-09,-1.038920E-06
+8.035219E+00,-9.207664E-09,-330.1134E-09
+8.045016E+00,-9.080176E-09,-325.1495E-09
+8.055238E+00,-7.977000E-09,-1.133769E-06
+8.065026E+00,-7.907586E-09,-1.220335E-06
+8.075053E+00,-6.074127E-09,-928.9542E-09
+8.085270E+00,-5.947799E-09,-864.1091E-09
+8.095055E+00,-5.681897E-09,-433.3706E-09
+8.105270E+00,-5.826970E-09,-446.6600E-09
+8.115241E+00,-9.050511E-09,-924.1334E-09
+8.125226E+00,-9.159654E-09,-936.5330E-09
+8.135184E+00,-9.006919E-09,-748.8384E-09
+8.145153E+00,-8.999612E-09,-739.9893E-09
+8.155148E+00,-10.03930E-09,-750.4578E-09
+8.165131E+00,-10.09513E-09,-728.4394E-09
+8.175114E+00,-10.13001E-09,-870.1887E-09
+8.185542E+00,-10.12058E-09,-865.9001E-09
+8.195045E+00,-10.66987E-09,-1.065974E-06
+8.205025E+00,-10.74466E-09,-1.062169E-06
+8.215204E+00,-10.01448E-09,-961.9474E-09
+8.225165E+00,-9.815582E-09,-932.6220E-09
+8.235149E+00,-9.163676E-09,-575.2745E-09
+8.245104E+00,-9.165098E-09,-567.1463E-09
+8.255077E+00,-8.419957E-09,-487.3495E-09
+8.265065E+00,-8.277725E-09,-469.9517E-09
+8.275021E+00,-8.132887E-09,-822.7300E-09
+8.285232E+00,-8.381758E-09,-857.2426E-09
+8.295187E+00,-9.266666E-09,-1.204700E-06
+8.305168E+00,-9.245463E-09,-1.242448E-06
+8.315216E+00,-9.811473E-09,-1.442313E-06
+8.325233E+00,-10.17405E-09,-1.498558E-06
+8.335024E+00,-12.14770E-09,-925.0231E-09
+8.345052E+00,-12.13666E-09,-736.2070E-09
+8.355050E+00,-10.52487E-09,-221.4947E-09
+8.365078E+00,-10.13265E-09,-226.7075E-09
+8.375105E+00,-9.552169E-09,-763.3924E-09
+8.385085E+00,-9.400804E-09,-743.8059E-09
+8.395110E+00,-8.061116E-09,-485.1752E-09
+8.405140E+00,-7.937485E-09,-368.1679E-09
+8.415157E+00,-8.900080E-09,-497.8065E-09
+8.425188E+00,-9.204609E-09,-604.8632E-09
+8.435213E+00,-9.192087E-09,-797.0267E-09
+8.445222E+00,-8.983535E-09,-800.7260E-09
+8.455021E+00,-9.261152E-09,-424.1409E-09
+8.465040E+00,-9.579742E-09,-388.3352E-09
+8.475065E+00,-10.34711E-09,-686.6541E-09
+8.485100E+00,-10.27193E-09,-802.0477E-09
+8.495099E+00,-10.12520E-09,-1.017677E-06
+8.505130E+00,-10.23755E-09,-1.005901E-06
+8.515154E+00,-9.892936E-09,-972.0927E-09
+8.525191E+00,-9.260980E-09,-812.1529E-09
+8.535215E+00,-7.456259E-09,-857.4057E-09
+8.545226E+00,-7.113108E-09,-1.068051E-06
+8.555244E+00,-6.972712E-09,-1.162494E-06
+8.565050E+00,-6.969470E-09,-965.1146E-09
+8.575044E+00,-7.489908E-09,-751.9427E-09
+8.585113E+00,-8.275147E-09,-1.263004E-06
+8.595145E+00,-10.37491E-09,-1.682385E-06
+8.605149E+00,-10.54533E-09,-1.714059E-06
+8.615178E+00,-8.821145E-09,-1.467419E-06
+8.625182E+00,-8.261670E-09,-1.247629E-06
+8.635203E+00,-8.082405E-09,-525.1751E-09
+8.645239E+00,-8.428692E-09,-403.5988E-09
+8.655019E+00,-8.993248E-09,-1.020252E-06
+8.665052E+00,-8.954516E-09,-1.229636E-06
+8.675088E+00,-8.927914E-09,-1.379597E-06
+8.685072E+00,-8.919370E-09,-1.155481E-06
+8.695084E+00,-8.188978E-09,-544.9476E-09
+8.705117E+00,-7.819872E-09,-510.2034E-09
+8.715117E+00,-7.617880E-09,-846.8342E-09
+8.725147E+00,-7.848261E-09,-1.062759E-06
+8.735149E+00,-7.530904E-09,-1.131784E-06
+8.745159E+00,-6.783357E-09,-1.063228E-06
+8.755191E+00,-5.793890E-09,-1.025725E-06
+8.765212E+00,-6.197411E-09,-934.5074E-09
+8.775230E+00,-8.321907E-09,-1.025328E-06
+8.785025E+00,-8.831299E-09,-1.006313E-06
+8.795244E+00,-8.887420E-09,-1.005632E-06
+8.805042E+00,-8.927938E-09,-968.7080E-09
+8.815064E+00,-9.543108E-09,-582.4500E-09
+8.825069E+00,-9.580940E-09,-514.0000E-09
+8.835095E+00,-8.571635E-09,-355.9885E-09
+8.845083E+00,-8.232328E-09,-367.7073E-09
+8.855091E+00,-8.503279E-09,-680.4600E-09
+8.865115E+00,-8.748714E-09,-785.3079E-09
+8.875102E+00,-8.340888E-09,-945.4165E-09
+8.885118E+00,-7.937638E-09,-1.091163E-06
+8.895144E+00,-8.115327E-09,-1.136722E-06
+8.905146E+00,-8.564261E-09,-1.181148E-06
+8.915197E+00,-9.353773E-09,-1.343142E-06
+8.925215E+00,-9.308099E-09,-1.167086E-06
+8.935236E+00,-9.444690E-09,-674.4204E-09
+8.945035E+00,-9.649112E-09,-589.8228E-09
+8.955035E+00,-9.546378E-09,-777.9036E-09
+8.965059E+00,-9.066158E-09,-855.6376E-09
+8.975086E+00,-7.816148E-09,-1.012236E-06
+8.985094E+00,-8.028510E-09,-1.028123E-06
+8.995110E+00,-10.01526E-09,-1.113421E-06
+9.005116E+00,-10.44628E-09,-1.231919E-06
+9.015123E+00,-10.53034E-09,-1.111536E-06
+9.025152E+00,-10.50774E-09,-904.4409E-09
+9.035154E+00,-11.08046E-09,-744.2980E-09
+9.045164E+00,-11.27049E-09,-850.7996E-09
+9.055197E+00,-11.05374E-09,-1.199212E-06
+9.065202E+00,-10.99553E-09,-1.201263E-06
+9.075212E+00,-11.70259E-09,-338.1128E-09
+9.085234E+00,-11.96177E-09,+29.53148E-09
+9.095226E+00,-11.53171E-09,+54.31938E-09
+9.105232E+00,-11.10107E-09,-233.1362E-09
+9.115031E+00,-10.97068E-09,-1.011858E-06
+9.125036E+00,-11.33983E-09,-1.098184E-06
+9.135070E+00,-12.20628E-09,-610.3878E-09
+9.145068E+00,-12.19402E-09,-387.0821E-09
+9.155089E+00,-11.82100E-09,-283.1926E-09
+9.165145E+00,-11.72702E-09,-420.7020E-09
+9.175177E+00,-11.00480E-09,-839.5701E-09
+9.185155E+00,-10.54350E-09,-1.025336E-06
+9.195184E+00,-9.747751E-09,-1.305110E-06
+9.205188E+00,-9.886119E-09,-1.374373E-06
+9.215207E+00,-10.63304E-09,-1.527263E-06
+9.225244E+00,-10.48670E-09,-1.359758E-06
+9.235245E+00,-8.907492E-09,-881.5040E-09
+9.245021E+00,-8.468164E-09,-673.3532E-09
+9.255064E+00,-8.297207E-09,-437.6507E-09
+9.265121E+00,-8.440495E-09,-471.3364E-09
+9.275152E+00,-8.739371E-09,-496.0213E-09
+9.285143E+00,-8.899507E-09,-467.3081E-09
+9.295160E+00,-10.36901E-09,-645.7730E-09
+9.305182E+00,-10.66191E-09,-626.8988E-09
+9.315193E+00,-10.16081E-09,-603.7303E-09
+9.325154E+00,-9.770401E-09,-536.0213E-09
+9.335140E+00,-9.118937E-09,-759.3555E-09
+9.345098E+00,-9.247229E-09,-862.3324E-09
+9.355082E+00,-10.00318E-09,-1.036117E-06
+9.365055E+00,-10.04376E-09,-1.009644E-06
+9.375175E+00,-11.34547E-09,-877.8363E-09
+9.385151E+00,-11.59319E-09,-879.7159E-09
+9.395115E+00,-13.19136E-09,-768.9657E-09
+9.405112E+00,-13.16679E-09,-776.8651E-09
+9.415161E+00,-11.97213E-09,-718.8378E-09
+9.425182E+00,-11.87837E-09,-681.4156E-09
+9.435217E+00,-10.10913E-09,-497.2658E-09
+9.445453E+00,-9.947975E-09,-503.8433E-09
+9.455235E+00,-7.003933E-09,-531.4865E-09
+9.465262E+00,-6.950782E-09,-576.9654E-09
+9.475240E+00,-9.299010E-09,-1.328788E-06
+9.485022E+00,-9.484289E-09,-1.360511E-06
+9.495032E+00,-11.78394E-09,-1.161083E-06
+9.505026E+00,-11.85572E-09,-1.095005E-06
+9.515051E+00,-13.81423E-09,-622.0179E-09
+9.525094E+00,-13.94861E-09,-662.6759E-09
+9.535099E+00,-13.72473E-09,-1.090379E-06
+9.545131E+00,-13.49724E-09,-1.107247E-06
+9.555136E+00,-12.76067E-09,-1.346103E-06
+9.565161E+00,-12.85593E-09,-1.293629E-06
+9.575202E+00,-13.05879E-09,-754.4832E-09
+9.585201E+00,-12.97218E-09,-721.7646E-09
+9.595210E+00,-11.86781E-09,-452.9429E-09
+9.605231E+00,-11.73989E-09,-441.2356E-09
+9.615235E+00,-10.15710E-09,-525.5385E-09
+9.625243E+00,-9.773199E-09,-540.0696E-09
+9.635045E+00,-8.596031E-09,-618.1155E-09
+9.645044E+00,-8.750796E-09,-591.5251E-09
+9.655084E+00,-11.03830E-09,-732.2188E-09
+9.665117E+00,-11.15098E-09,-772.1043E-09
+9.675093E+00,-11.25973E-09,-840.3626E-09
+9.685121E+00,-11.29972E-09,-840.2166E-09
+9.695118E+00,-12.67032E-09,-768.7855E-09
+9.705124E+00,-12.86408E-09,-851.4834E-09
+9.715151E+00,-12.41616E-09,-1.162697E-06
+9.725152E+00,-12.29479E-09,-1.170239E-06
+9.735171E+00,-12.31629E-09,-1.217694E-06
+9.745205E+00,-12.41019E-09,-1.185834E-06
+9.755177E+00,-11.88304E-09,-908.7610E-09
+9.765208E+00,-11.58028E-09,-781.1108E-09
+9.775207E+00,-10.96723E-09,-704.6271E-09
+9.785205E+00,-11.10295E-09,-774.8166E-09
+9.795237E+00,-11.24328E-09,-958.8862E-09
+9.805244E+00,-11.09198E-09,-900.0349E-09
+9.815058E+00,-10.56463E-09,-730.6338E-09
+9.825092E+00,-10.69076E-09,-635.2100E-09
+9.835091E+00,-10.78219E-09,-283.8135E-09
+9.845095E+00,-10.36721E-09,-369.1979E-09
+9.855124E+00,-8.222067E-09,-645.3724E-09
+9.865144E+00,-8.027032E-09,-697.5890E-09
+9.875181E+00,-8.436107E-09,-1.283172E-06
+9.885172E+00,-8.495755E-09,-1.362617E-06
+9.895185E+00,-8.841390E-09,-1.122723E-06
+9.905220E+00,-9.101774E-09,-1.044293E-06
+9.915227E+00,-11.98835E-09,-360.6520E-09
+9.925208E+00,-12.46798E-09,-307.5714E-09
+9.935244E+00,-12.55333E-09,-334.4908E-09
+9.945019E+00,-12.40645E-09,-388.5928E-09
+9.955031E+00,-11.93141E-09,-965.7068E-09
+9.965059E+00,-11.98476E-09,-1.011457E-06
+9.975060E+00,-11.80045E-09,-639.4844E-09
+9.985083E+00,-11.69440E-09,-537.9267E-09
+9.995032E+00,-12.34032E-09,-672.0114E-09

MicroMag 2900/3900 Data File ends
