# Supplementary material for: Magnetic signatures of a creosote oil contaminated site: case study in São Paulo, Brazil
Source: Sci Rep. 2022 Dec 17;12:21853. doi: 10.1038/s41598-022-23493-2 (PMC9759522; doi:10.1038/s41598-022-23493-2)
Supplement: Supplementary file 3 — Supplementary Information 3. [file 41598_2022_23493_MOESM3_ESM.zip › moment_vs_time/SD23/3_9/nm2xxx/4_2.003]

MicroMag 2900/3900 Data File (Series 0016.002)
Moment vs. time

INSTRUMENT
Configuration                   VSM
Temperature control             None
Hardware version                0004
Software version                01/29/2013
Units of measure                Hybrid SI
Temperature in                  Celsius

SAMPLE
Mass                            N/A
Volume                          N/A
Demagnetizing factor            N/A

SETTINGS
Field range                    +30.00000E-03
Field command                   0.000000E+00
Moment range                   +1.000000E-06
Averaging time                 -236.7292E-06
Temperature (command)           N/A
Tmprtr difference correction    No
Orientation                     0.000000E+00
Vibration amplitude             1.0
Calibration factor             +4.401063E+00
Operating frequency            +83.00000E+00

MEASUREMENT
Description                    "SD34_4_2"
Field (measured)               +28.92101E-06
Temperature (measured)          N/A
Averages (completed)            N/A
Moment at conditioning field   +18.15693E-09
Measured on                     08/28/2020  10:01
Elapsed time                   +22.63351E+00

PROCESSING
Background subtraction          No
Delta-m processing              N/A
Demagnetizing factor            No
Normalization                   No
Normalization factor            N/A
Offset (field)                  No
Offset (moment)                 No
Pole saturation                 No
Slope correction                No

VIEWPORT
Left                            0.000000E+00
Right                          +10.00000E+00
Bottom                         -1.000000E-06
Top                            +1.000000E-06
Show X-axis?                    Yes
Show Y-axis?                    Yes

SCRIPT
Averaging time                 +10.00000E-03
Initial (conditioning) field   +20.00000E-03
Final (measuring) field         0.000000E+00
Pause at initial field         +10.00000E+00
Field slew rate limit          +10.00000E+03
Field slew time limit          +100.0000E-03
Slope correction                0.000000E+00
Timebase                       +10.00000E+00
Number of segments              1
Number of data                  1000

Segment   Averaging                                                            Final 
 Number      Time        Initial      Increment       Final         Pause      Index 
             (s)           (s)           (s)           (s)           (s)     
0000001,+10.00000E-03, 0.000000E+00,+10.00000E-03,+10.00000E+00,+10.00000E+00,0001000

                                         
     Time         Moment        Field    
     (s)          (Am�)          (T)     
+5.161623E-03,+9.887776E-09,+14.51513E-03
+15.20630E-03,+113.8969E-12,+8.104960E-03
+25.07870E-03,-5.751556E-09,+4.084175E-03
+35.10908E-03,-8.818000E-09,+1.847855E-03
+45.14770E-03,-10.81124E-09,+808.7564E-06
+55.17038E-03,-12.39754E-09,+376.2847E-06
+65.19801E-03,-13.24287E-09,+158.4235E-06
+75.23077E-03,-12.76760E-09,+75.60112E-06
+85.23861E-03,-11.86838E-09,+39.40598E-06
+95.04045E-03,-11.26426E-09,+22.90234E-06
+105.0457E-03,-10.65961E-09,+15.91398E-06
+115.0787E-03,-9.181099E-09,+11.80017E-06
+125.0654E-03,-7.601905E-09,+10.05881E-06
+135.0850E-03,-6.771602E-09,+9.053539E-06
+145.1000E-03,-6.857330E-09,+8.369485E-06
+155.1294E-03,-6.696474E-09,+7.698315E-06
+165.1371E-03,-6.086618E-09,+7.218593E-06
+175.1825E-03,-5.982630E-09,+6.458362E-06
+185.2143E-03,-6.823639E-09,+6.019210E-06
+195.2341E-03,-8.091547E-09,+5.809230E-06
+205.0411E-03,-7.968342E-09,+5.846592E-06
+215.0687E-03,-6.977064E-09,+5.603148E-06
+225.0789E-03,-6.793188E-09,+5.381404E-06
+235.1265E-03,-7.562232E-09,+4.848779E-06
+245.1508E-03,-7.871870E-09,+4.463637E-06
+255.1887E-03,-7.392074E-09,+3.884251E-06
+265.2422E-03,-6.999367E-09,+3.918037E-06
+275.0265E-03,-7.136945E-09,+4.306023E-06
+285.0664E-03,-7.611574E-09,+4.418753E-06
+295.0654E-03,-8.052072E-09,+4.409443E-06
+305.0870E-03,-8.551805E-09,+4.421931E-06
+315.1203E-03,-9.249663E-09,+4.376819E-06
+325.1095E-03,-9.277415E-09,+4.109393E-06
+335.1334E-03,-7.890606E-09,+3.636374E-06
+345.1675E-03,-6.263410E-09,+3.174637E-06
+355.1998E-03,-5.259877E-09,+3.062173E-06
+365.2203E-03,-4.998920E-09,+3.158026E-06
+375.0227E-03,-4.316746E-09,+3.506255E-06
+385.0473E-03,-3.266732E-09,+3.595923E-06
+395.0767E-03,-3.104668E-09,+3.555399E-06
+405.0717E-03,-4.390809E-09,+3.325936E-06
+415.0999E-03,-6.685442E-09,+2.905194E-06
+425.1191E-03,-7.355935E-09,+2.514485E-06
+435.1408E-03,-7.081514E-09,+2.300577E-06
+445.1547E-03,-7.026345E-09,+2.173811E-06
+455.1853E-03,-7.468123E-09,+2.145847E-06
+465.1594E-03,-7.548037E-09,+2.167617E-06
+475.1781E-03,-7.172175E-09,+2.498654E-06
+485.2145E-03,-7.157044E-09,+2.588119E-06
+495.2077E-03,-7.615538E-09,+2.554948E-06
+505.2401E-03,-7.606920E-09,+2.350385E-06
+515.2516E-03,-6.813685E-09,+2.412867E-06
+525.0169E-03,-6.286679E-09,+2.411568E-06
+535.0484E-03,-6.730570E-09,+2.380717E-06
+545.0560E-03,-7.320863E-09,+2.278330E-06
+555.0733E-03,-7.182853E-09,+1.956416E-06
+565.0974E-03,-6.452407E-09,+1.540163E-06
+575.0954E-03,-5.938658E-09,+1.213197E-06
+585.1400E-03,-6.157030E-09,+1.274923E-06
+595.1757E-03,-6.092884E-09,+1.431576E-06
+605.1826E-03,-5.517849E-09,+1.802762E-06
+615.2160E-03,-5.213370E-09,+2.226514E-06
+625.2060E-03,-5.969467E-09,+2.326564E-06
+635.2323E-03,-8.160779E-09,+1.890667E-06
+645.0305E-03,-8.903194E-09,+1.713146E-06
+655.0277E-03,-9.273785E-09,+1.216450E-06
+665.0378E-03,-9.384094E-09,+1.003232E-06
+675.0678E-03,-9.414825E-09,+920.6915E-09
+685.0902E-03,-9.034082E-09,+983.2306E-09
+695.1020E-03,-7.835712E-09,+1.315118E-06
+705.1323E-03,-7.728825E-09,+1.340241E-06
+715.1493E-03,-8.936831E-09,+929.5149E-09
+725.1808E-03,-9.876951E-09,+815.9237E-09
+735.1872E-03,-10.55376E-09,+975.9951E-09
+745.2042E-03,-10.83640E-09,+880.6801E-09
+755.0238E-03,-11.71032E-09,+504.7417E-09
+765.0454E-03,-12.32213E-09,+381.5346E-09
+775.0291E-03,-12.02069E-09,+616.5218E-09
+785.0160E-03,-10.82657E-09,+901.1193E-09
+795.2005E-03,-8.753084E-09,+1.013111E-06
+805.1751E-03,-7.280988E-09,+856.1411E-09
+815.1523E-03,-4.908214E-09,+637.7907E-09
+825.1078E-03,-3.063149E-09,+631.1503E-09
+835.0863E-03,-1.612607E-09,+584.2839E-09
+845.0546E-03,-1.991354E-09,+616.7107E-09
+855.0259E-03,-3.740257E-09,+592.4235E-09
+865.2436E-03,-5.181013E-09,+338.7022E-09
+875.1085E-03,-6.866878E-09,-136.6138E-09
+885.0890E-03,-9.302145E-09,-317.3161E-09
+895.0815E-03,-12.42913E-09,-60.39905E-09
+905.0418E-03,-14.20363E-09,+339.6549E-09
+915.0253E-03,-14.72930E-09,+455.4949E-09
+925.2221E-03,-14.49180E-09,+357.5793E-09
+935.2006E-03,-14.13982E-09,+312.5496E-09
+945.1762E-03,-13.20649E-09,+236.9070E-09
+955.2014E-03,-10.95520E-09,+108.7532E-09
+965.2065E-03,-8.975679E-09,-35.83718E-09
+975.1502E-03,-8.115419E-09,-98.05012E-09
+985.1641E-03,-8.373998E-09,+235.6625E-09
+995.1814E-03,-8.581053E-09,+326.8004E-09
+1.005217E+00,-8.586340E-09,+252.2907E-09
+1.015239E+00,-9.321878E-09,+105.0940E-09
+1.025038E+00,-11.12624E-09,+36.59821E-09
+1.035039E+00,-12.80733E-09,-26.28136E-09
+1.045056E+00,-13.72089E-09,-299.8810E-09
+1.055103E+00,-13.70705E-09,-339.6463E-09
+1.065118E+00,-13.24904E-09,-139.6780E-09
+1.075093E+00,-12.07639E-09,-20.08152E-09
+1.085122E+00,-10.02988E-09,-113.1992E-09
+1.095114E+00,-8.142194E-09,-434.1545E-09
+1.105136E+00,-7.003607E-09,-625.4426E-09
+1.115174E+00,-6.706530E-09,-462.9564E-09
+1.125075E+00,-5.996690E-09,-143.3201E-09
+1.135100E+00,-4.527477E-09,+152.8187E-09
+1.145097E+00,-3.743032E-09,+180.4333E-09
+1.155114E+00,-4.181885E-09,+82.71218E-09
+1.165148E+00,-5.146034E-09,-199.5335E-09
+1.175097E+00,-5.869090E-09,-239.5620E-09
+1.185124E+00,-6.432221E-09,-130.7974E-09
+1.195167E+00,-7.591387E-09,-52.14787E-09
+1.205171E+00,-8.665078E-09,-156.1947E-09
+1.215196E+00,-9.063660E-09,-650.8570E-09
+1.225235E+00,-8.620409E-09,-844.3280E-09
+1.235044E+00,-8.356783E-09,-396.4405E-09
+1.245115E+00,-8.823211E-09,+101.3460E-09
+1.255175E+00,-9.233869E-09,-66.67614E-09
+1.265237E+00,-9.150519E-09,-725.4067E-09
+1.275033E+00,-9.001361E-09,-981.0506E-09
+1.285033E+00,-9.257055E-09,-1.034500E-06
+1.295042E+00,-9.417440E-09,-969.6035E-09
+1.305074E+00,-8.720454E-09,-1.000248E-06
+1.315077E+00,-7.990151E-09,-1.086222E-06
+1.325094E+00,-8.240193E-09,-843.5898E-09
+1.335124E+00,-9.483942E-09,-635.0928E-09
+1.345147E+00,-10.78326E-09,-344.7905E-09
+1.355173E+00,-10.93402E-09,-305.6803E-09
+1.365173E+00,-10.60711E-09,-439.6105E-09
+1.375117E+00,-10.33119E-09,-575.6235E-09
+1.385140E+00,-9.647824E-09,-377.3718E-09
+1.395121E+00,-8.350391E-09,-211.0691E-09
+1.405142E+00,-7.014930E-09,-321.1699E-09
+1.415175E+00,-7.028239E-09,-804.2708E-09
+1.425062E+00,-7.900081E-09,-1.094656E-06
+1.435097E+00,-8.437775E-09,-1.171057E-06
+1.445103E+00,-8.268767E-09,-1.189468E-06
+1.455128E+00,-8.477129E-09,-1.240010E-06
+1.465165E+00,-9.528098E-09,-1.124777E-06
+1.475097E+00,-10.70286E-09,-1.040297E-06
+1.485120E+00,-10.87209E-09,-1.026815E-06
+1.495148E+00,-10.21936E-09,-958.9720E-09
+1.505152E+00,-9.686988E-09,-940.2266E-09
+1.515180E+00,-8.937749E-09,-831.4276E-09
+1.525196E+00,-7.819811E-09,-722.5743E-09
+1.535227E+00,-6.251075E-09,-813.6578E-09
+1.545039E+00,-5.789336E-09,-899.6029E-09
+1.555048E+00,-6.218333E-09,-1.024801E-06
+1.565053E+00,-6.561717E-09,-869.4849E-09
+1.575088E+00,-6.320811E-09,-583.2968E-09
+1.585128E+00,-6.198692E-09,-391.8857E-09
+1.595142E+00,-6.709588E-09,-781.2853E-09
+1.605178E+00,-7.024007E-09,-996.3284E-09
+1.615207E+00,-6.530122E-09,-1.314520E-06
+1.625220E+00,-5.853131E-09,-1.324413E-06
+1.635021E+00,-5.884896E-09,-1.176470E-06
+1.645024E+00,-6.396573E-09,-908.4836E-09
+1.655057E+00,-6.338766E-09,-572.2990E-09
+1.665063E+00,-5.637231E-09,-677.8936E-09
+1.675081E+00,-4.985993E-09,-957.4671E-09
+1.685136E+00,-5.468154E-09,-980.4182E-09
+1.695183E+00,-6.628919E-09,-961.4524E-09
+1.705218E+00,-7.329167E-09,-824.1720E-09
+1.715016E+00,-8.266476E-09,-972.1127E-09
+1.725228E+00,-9.516293E-09,-1.087529E-06
+1.735021E+00,-11.03841E-09,-1.188764E-06
+1.745055E+00,-11.45203E-09,-1.088502E-06
+1.755061E+00,-11.14792E-09,-904.8529E-09
+1.765095E+00,-11.23142E-09,-1.229991E-06
+1.775113E+00,-11.79319E-09,-1.534470E-06
+1.785168E+00,-11.99939E-09,-1.767334E-06
+1.795212E+00,-11.37906E-09,-1.585347E-06
+1.805230E+00,-10.68926E-09,-1.067865E-06
+1.815254E+00,-10.52262E-09,-811.9898E-09
+1.825049E+00,-10.19733E-09,-720.4714E-09
+1.835048E+00,-9.269914E-09,-1.038300E-06
+1.845056E+00,-8.168046E-09,-1.181686E-06
+1.855086E+00,-8.053350E-09,-1.034446E-06
+1.865093E+00,-8.419802E-09,-790.7782E-09
+1.875131E+00,-7.980331E-09,-389.3909E-09
+1.885153E+00,-6.723434E-09,-299.1314E-09
+1.895157E+00,-5.318272E-09,-422.0496E-09
+1.905184E+00,-5.044355E-09,-781.5486E-09
+1.915207E+00,-5.088591E-09,-1.174670E-06
+1.925073E+00,-4.806123E-09,-1.227121E-06
+1.935108E+00,-4.614875E-09,-1.049967E-06
+1.945111E+00,-5.200187E-09,-1.068970E-06
+1.955134E+00,-6.635136E-09,-1.141385E-06
+1.965163E+00,-7.327152E-09,-1.191862E-06
+1.975096E+00,-7.536767E-09,-1.165077E-06
+1.985108E+00,-7.933082E-09,-1.254725E-06
+1.995086E+00,-8.821576E-09,-1.349307E-06
+2.005101E+00,-9.522869E-09,-1.482948E-06
+2.015114E+00,-9.555869E-09,-1.518491E-06
+2.025074E+00,-9.653518E-09,-1.282425E-06
+2.035095E+00,-10.47126E-09,-1.108329E-06
+2.045134E+00,-11.61673E-09,-995.8477E-09
+2.055156E+00,-12.00967E-09,-840.9576E-09
+2.065185E+00,-11.95298E-09,-699.1310E-09
+2.075217E+00,-12.16230E-09,-611.1775E-09
+2.085210E+00,-12.56984E-09,-597.9509E-09
+2.095241E+00,-12.17664E-09,-1.015892E-06
+2.105239E+00,-11.00558E-09,-952.4317E-09
+2.115035E+00,-9.986299E-09,-877.3613E-09
+2.125064E+00,-10.09447E-09,-715.3559E-09
+2.135057E+00,-10.59009E-09,-899.8490E-09
+2.145062E+00,-10.50541E-09,-1.029562E-06
+2.155095E+00,-9.874294E-09,-840.9977E-09
+2.165104E+00,-9.365904E-09,-753.0041E-09
+2.175033E+00,-8.906226E-09,-745.2736E-09
+2.185063E+00,-7.973703E-09,-1.137740E-06
+2.195086E+00,-6.690164E-09,-1.438977E-06
+2.205118E+00,-6.123604E-09,-1.580964E-06
+2.215123E+00,-6.501367E-09,-1.599392E-06
+2.225088E+00,-7.196769E-09,-1.393719E-06
+2.235118E+00,-7.725323E-09,-1.015729E-06
+2.245126E+00,-8.703651E-09,-740.9849E-09
+2.255152E+00,-10.50678E-09,-809.1545E-09
+2.265173E+00,-12.04574E-09,-1.030077E-06
+2.275127E+00,-12.44400E-09,-1.138810E-06
+2.285154E+00,-12.03482E-09,-1.068406E-06
+2.295155E+00,-11.86440E-09,-1.028967E-06
+2.305173E+00,-11.83042E-09,-1.078554E-06
+2.315203E+00,-11.23303E-09,-994.4487E-09
+2.325046E+00,-10.33003E-09,-1.136141E-06
+2.335066E+00,-10.21476E-09,-1.208859E-06
+2.345107E+00,-11.19908E-09,-1.313710E-06
+2.355134E+00,-11.82219E-09,-1.406204E-06
+2.365121E+00,-11.03399E-09,-1.410055E-06
+2.375147E+00,-9.522891E-09,-1.590102E-06
+2.385148E+00,-8.449097E-09,-1.803812E-06
+2.395152E+00,-7.868861E-09,-1.986531E-06
+2.405172E+00,-7.092731E-09,-1.626226E-06
+2.415202E+00,-6.092284E-09,-1.119910E-06
+2.425241E+00,-5.703343E-09,-911.0641E-09
+2.435246E+00,-5.887171E-09,-882.7200E-09
+2.445026E+00,-5.800382E-09,-1.387622E-06
+2.455060E+00,-5.200345E-09,-1.592874E-06
+2.465065E+00,-5.121737E-09,-1.775863E-06
+2.475037E+00,-6.302426E-09,-1.686667E-06
+2.485051E+00,-7.728475E-09,-1.482468E-06
+2.495031E+00,-8.427355E-09,-1.417880E-06
+2.505062E+00,-8.524365E-09,-1.134836E-06
+2.515054E+00,-8.678888E-09,-1.039358E-06
+2.525069E+00,-8.710744E-09,-1.074695E-06
+2.535116E+00,-7.769592E-09,-1.180046E-06
+2.545136E+00,-5.837643E-09,-1.288087E-06
+2.555160E+00,-4.417063E-09,-1.347247E-06
+2.565192E+00,-4.274625E-09,-1.228529E-06
+2.575058E+00,-4.847341E-09,-1.079241E-06
+2.585101E+00,-5.391818E-09,-1.274923E-06
+2.595128E+00,-5.939162E-09,-1.561083E-06
+2.605124E+00,-7.086008E-09,-1.714502E-06
+2.615152E+00,-8.440741E-09,-1.686833E-06
+2.625131E+00,-8.704496E-09,-1.721981E-06
+2.635126E+00,-8.003847E-09,-1.474611E-06
+2.645161E+00,-7.722257E-09,-1.562831E-06
+2.655158E+00,-8.352628E-09,-1.412979E-06
+2.665168E+00,-9.161353E-09,-1.340301E-06
+2.675204E+00,-9.627470E-09,-1.162256E-06
+2.685230E+00,-10.08869E-09,-1.109885E-06
+2.695239E+00,-11.15659E-09,-1.179068E-06
+2.705035E+00,-11.70370E-09,-1.074772E-06
+2.715056E+00,-11.14313E-09,-1.165787E-06
+2.725091E+00,-10.02056E-09,-1.258395E-06
+2.735092E+00,-9.468129E-09,-986.4608E-09
+2.745107E+00,-9.517310E-09,-888.5194E-09
+2.755142E+00,-9.127180E-09,-1.319744E-06
+2.765166E+00,-8.085250E-09,-1.570467E-06
+2.775159E+00,-7.016259E-09,-1.645540E-06
+2.785225E+00,-6.772026E-09,-1.727737E-06
+2.795239E+00,-6.729617E-09,-1.733351E-06
+2.805038E+00,-6.221463E-09,-1.814349E-06
+2.815039E+00,-5.677931E-09,-2.157706E-06
+2.825018E+00,-5.798664E-09,-2.067086E-06
+2.835019E+00,-6.389119E-09,-1.674634E-06
+2.845227E+00,-6.588858E-09,-1.474852E-06
+2.855015E+00,-6.316396E-09,-1.328985E-06
+2.865049E+00,-6.402364E-09,-1.290493E-06
+2.875037E+00,-6.985554E-09,-1.007215E-06
+2.885050E+00,-7.543789E-09,-924.0075E-09
+2.895079E+00,-7.312702E-09,-1.160648E-06
+2.905084E+00,-7.135910E-09,-1.664191E-06
+2.915118E+00,-7.922483E-09,-2.125760E-06
+2.925030E+00,-9.253610E-09,-2.365811E-06
+2.935053E+00,-10.30993E-09,-2.001114E-06
+2.945069E+00,-10.85847E-09,-1.380487E-06
+2.955112E+00,-11.42485E-09,-1.003152E-06
+2.965124E+00,-11.74801E-09,-1.190884E-06
+2.975159E+00,-11.00122E-09,-1.463994E-06
+2.985175E+00,-9.685301E-09,-1.454158E-06
+2.995180E+00,-8.627216E-09,-1.492553E-06
+3.005195E+00,-8.860724E-09,-1.515701E-06
+3.015224E+00,-9.497836E-09,-1.131772E-06
+3.025230E+00,-9.411083E-09,-926.3764E-09
+3.035033E+00,-9.087811E-09,-686.7142E-09
+3.045048E+00,-9.500159E-09,-742.8990E-09
+3.055093E+00,-10.41889E-09,-1.092307E-06
+3.065107E+00,-10.50006E-09,-1.543133E-06
+3.075061E+00,-9.640738E-09,-1.714090E-06
+3.085085E+00,-9.081328E-09,-1.589587E-06
+3.095091E+00,-9.287620E-09,-1.648273E-06
+3.105112E+00,-9.522352E-09,-1.575628E-06
+3.115123E+00,-9.216203E-09,-1.795993E-06
+3.125047E+00,-9.073801E-09,-1.740546E-06
+3.135070E+00,-9.866151E-09,-1.595893E-06
+3.145073E+00,-10.79871E-09,-1.233610E-06
+3.155087E+00,-10.89784E-09,-941.3538E-09
+3.165110E+00,-10.28118E-09,-1.065308E-06
+3.175027E+00,-10.15988E-09,-1.295300E-06
+3.185051E+00,-10.79658E-09,-1.338318E-06
+3.195092E+00,-11.13443E-09,-1.370696E-06
+3.205091E+00,-10.60870E-09,-1.418787E-06
+3.215115E+00,-9.757934E-09,-1.472769E-06
+3.225146E+00,-9.538743E-09,-1.538655E-06
+3.235144E+00,-9.592633E-09,-1.679237E-06
+3.245178E+00,-9.231296E-09,-1.813499E-06
+3.255180E+00,-8.802056E-09,-1.969563E-06
+3.265206E+00,-8.810760E-09,-2.202404E-06
+3.275193E+00,-9.042484E-09,-2.303458E-06
+3.285154E+00,-8.736500E-09,-2.252927E-06
+3.295129E+00,-8.042242E-09,-1.925517E-06
+3.305119E+00,-8.079122E-09,-1.517501E-06
+3.315081E+00,-8.951628E-09,-1.225359E-06
+3.325059E+00,-9.701894E-09,-1.342916E-06
+3.335048E+00,-9.217419E-09,-1.448490E-06
+3.345236E+00,-7.838838E-09,-1.419960E-06
+3.355217E+00,-7.190060E-09,-1.404619E-06
+3.365151E+00,-7.064817E-09,-1.310932E-06
+3.375117E+00,-7.037599E-09,-1.425325E-06
+3.385106E+00,-7.221878E-09,-1.668491E-06
+3.395051E+00,-7.967840E-09,-1.846064E-06
+3.405021E+00,-9.482010E-09,-2.063398E-06
+3.415216E+00,-10.05528E-09,-1.851131E-06
+3.425190E+00,-9.566627E-09,-1.358271E-06
+3.435163E+00,-9.009762E-09,-1.172321E-06
+3.445112E+00,-9.108356E-09,-1.199321E-06
+3.455097E+00,-9.335584E-09,-1.542618E-06
+3.465086E+00,-8.703658E-09,-1.676273E-06
+3.475030E+00,-7.792958E-09,-1.587218E-06
+3.485234E+00,-7.423512E-09,-1.362436E-06
+3.495216E+00,-7.947550E-09,-1.103130E-06
+3.505176E+00,-8.717950E-09,-1.194617E-06
+3.515147E+00,-9.200655E-09,-1.378301E-06
+3.525133E+00,-10.01075E-09,-1.630838E-06
+3.535113E+00,-10.76586E-09,-1.859885E-06
+3.545103E+00,-11.19139E-09,-1.797884E-06
+3.555064E+00,-10.91624E-09,-1.575625E-06
+3.565050E+00,-10.64466E-09,-1.042543E-06
+3.575043E+00,-11.19348E-09,-867.8885E-09
+3.585223E+00,-12.30647E-09,-1.351899E-06
+3.595188E+00,-12.25642E-09,-1.800476E-06
+3.605173E+00,-10.90507E-09,-2.090321E-06
+3.615132E+00,-10.29659E-09,-1.942306E-06
+3.625106E+00,-10.65885E-09,-1.242451E-06
+3.635091E+00,-11.40194E-09,-979.8517E-09
+3.645036E+00,-12.55506E-09,-1.310171E-06
+3.655022E+00,-13.38076E-09,-1.661236E-06
+3.665228E+00,-14.44638E-09,-1.887943E-06
+3.675199E+00,-14.40716E-09,-1.734584E-06
+3.685189E+00,-12.47067E-09,-1.545010E-06
+3.695151E+00,-10.81888E-09,-1.572201E-06
+3.705137E+00,-9.227684E-09,-1.783633E-06
+3.715108E+00,-9.191318E-09,-1.836296E-06
+3.725084E+00,-9.423188E-09,-1.418524E-06
+3.735074E+00,-9.307905E-09,-1.165031E-06
+3.745070E+00,-9.061399E-09,-1.118002E-06
+3.755037E+00,-9.015126E-09,-1.191267E-06
+3.765050E+00,-8.464296E-09,-1.353210E-06
+3.775060E+00,-8.017325E-09,-1.502821E-06
+3.785055E+00,-7.734119E-09,-1.610138E-06
+3.795041E+00,-8.333726E-09,-1.720931E-06
+3.805243E+00,-9.957273E-09,-1.687838E-06
+3.815217E+00,-10.04244E-09,-1.646565E-06
+3.825202E+00,-8.981506E-09,-1.643240E-06
+3.835159E+00,-8.735335E-09,-1.755049E-06
+3.845119E+00,-9.004905E-09,-1.834502E-06
+3.855100E+00,-9.004899E-09,-1.772418E-06
+3.865079E+00,-7.974555E-09,-1.870660E-06
+3.875069E+00,-7.464859E-09,-1.912405E-06
+3.885029E+00,-7.439878E-09,-1.766230E-06
+3.895229E+00,-7.780665E-09,-1.594852E-06
+3.905220E+00,-8.062975E-09,-1.347911E-06
+3.915178E+00,-8.163926E-09,-1.269439E-06
+3.925160E+00,-9.090989E-09,-1.241839E-06
+3.935158E+00,-9.751299E-09,-1.455460E-06
+3.945111E+00,-10.31690E-09,-1.903959E-06
+3.955094E+00,-10.40252E-09,-2.161849E-06
+3.965087E+00,-11.41004E-09,-2.088155E-06
+3.975031E+00,-12.44068E-09,-1.937554E-06
+3.985027E+00,-14.18250E-09,-1.825404E-06
+3.995238E+00,-14.28630E-09,-1.802453E-06
+4.005022E+00,-13.98740E-09,-1.705121E-06
+4.015035E+00,-14.16477E-09,-1.563091E-06
+4.025053E+00,-14.87685E-09,-1.097620E-06
+4.035082E+00,-14.79389E-09,-1.045981E-06
+4.045117E+00,-13.66789E-09,-1.015002E-06
+4.055143E+00,-13.39438E-09,-1.129758E-06
+4.065170E+00,-13.78783E-09,-1.656861E-06
+4.075197E+00,-13.92419E-09,-1.796528E-06
+4.085187E+00,-13.30597E-09,-2.142918E-06
+4.095221E+00,-12.90759E-09,-2.308336E-06
+4.105205E+00,-12.90023E-09,-2.165182E-06
+4.115221E+00,-12.93241E-09,-2.002745E-06
+4.125022E+00,-11.72898E-09,-1.577657E-06
+4.135045E+00,-10.45962E-09,-1.299949E-06
+4.145059E+00,-8.523801E-09,-845.5897E-09
+4.155080E+00,-8.036319E-09,-781.7231E-09
+4.165107E+00,-7.484858E-09,-1.051123E-06
+4.175138E+00,-7.101694E-09,-1.186924E-06
+4.185155E+00,-6.750285E-09,-1.407643E-06
+4.195169E+00,-6.818337E-09,-1.611031E-06
+4.205198E+00,-6.603940E-09,-2.028588E-06
+4.215199E+00,-6.175283E-09,-2.159835E-06
+4.225212E+00,-6.028890E-09,-2.058952E-06
+4.235240E+00,-6.889703E-09,-1.945919E-06
+4.245236E+00,-8.946520E-09,-1.670105E-06
+4.255025E+00,-9.632709E-09,-1.608473E-06
+4.265077E+00,-9.232362E-09,-1.450112E-06
+4.275090E+00,-8.737509E-09,-1.424635E-06
+4.285127E+00,-8.299969E-09,-1.542561E-06
+4.295138E+00,-8.072435E-09,-1.682427E-06
+4.305158E+00,-7.492480E-09,-2.100168E-06
+4.315190E+00,-7.742839E-09,-2.095019E-06
+4.325193E+00,-9.879071E-09,-1.771663E-06
+4.335220E+00,-11.45317E-09,-1.593035E-06
+4.345020E+00,-12.80882E-09,-1.462549E-06
+4.355044E+00,-12.92031E-09,-1.363967E-06
+4.365064E+00,-13.26925E-09,-1.162239E-06
+4.375092E+00,-13.68089E-09,-1.110183E-06
+4.385094E+00,-13.71850E-09,-1.393699E-06
+4.395125E+00,-13.14747E-09,-1.687471E-06
+4.405130E+00,-12.65451E-09,-1.943344E-06
+4.415152E+00,-12.78309E-09,-1.805849E-06
+4.425187E+00,-12.48774E-09,-1.908783E-06
+4.435205E+00,-11.47574E-09,-1.932873E-06
+4.445220E+00,-9.918386E-09,-1.995981E-06
+4.455022E+00,-9.919496E-09,-1.766722E-06
+4.465044E+00,-11.16693E-09,-1.473064E-06
+4.475058E+00,-11.85321E-09,-1.525011E-06
+4.485089E+00,-11.90818E-09,-1.649571E-06
+4.495092E+00,-11.94975E-09,-1.700495E-06
+4.505129E+00,-12.62923E-09,-1.788414E-06
+4.515132E+00,-12.83111E-09,-1.802545E-06
+4.525148E+00,-12.07489E-09,-1.744271E-06
+4.535183E+00,-11.52708E-09,-1.435833E-06
+4.545181E+00,-11.52141E-09,-665.5770E-09
+4.555208E+00,-11.91762E-09,-566.6485E-09
+4.565238E+00,-12.07248E-09,-1.191210E-06
+4.575222E+00,-11.93566E-09,-1.581880E-06
+4.585241E+00,-12.56562E-09,-2.110122E-06
+4.595048E+00,-13.40269E-09,-2.041835E-06
+4.605058E+00,-14.72653E-09,-1.558142E-06
+4.615065E+00,-14.87762E-09,-1.434634E-06
+4.625084E+00,-15.05087E-09,-1.304392E-06
+4.635116E+00,-15.47034E-09,-1.567120E-06
+4.645157E+00,-16.01898E-09,-1.851643E-06
+4.655165E+00,-15.72575E-09,-1.924705E-06
+4.665187E+00,-14.42493E-09,-1.737591E-06
+4.675216E+00,-14.14271E-09,-1.470623E-06
+4.685219E+00,-14.14043E-09,-840.6629E-09
+4.695234E+00,-13.83638E-09,-694.3016E-09
+4.705040E+00,-12.51948E-09,-1.079166E-06
+4.715044E+00,-11.98399E-09,-1.453554E-06
+4.725076E+00,-11.72509E-09,-2.006064E-06
+4.735097E+00,-11.59038E-09,-2.132501E-06
+4.745102E+00,-10.31197E-09,-1.732713E-06
+4.755138E+00,-9.802464E-09,-1.492144E-06
+4.765155E+00,-10.07853E-09,-1.409935E-06
+4.775136E+00,-10.64621E-09,-1.504689E-06
+4.785219E+00,-11.13632E-09,-1.850072E-06
+4.795059E+00,-11.00258E-09,-1.674351E-06
+4.805087E+00,-10.91532E-09,-1.499557E-06
+4.815094E+00,-11.01232E-09,-1.535978E-06
+4.825111E+00,-10.65979E-09,-1.744824E-06
+4.835143E+00,-10.31141E-09,-1.793349E-06
+4.845125E+00,-9.903115E-09,-1.725855E-06
+4.855136E+00,-10.21387E-09,-1.649228E-06
+4.865167E+00,-10.99154E-09,-1.515043E-06
+4.875158E+00,-10.86108E-09,-1.410585E-06
+4.885175E+00,-10.18333E-09,-1.562253E-06
+4.895203E+00,-10.36253E-09,-1.791224E-06
+4.905201E+00,-11.45180E-09,-1.902157E-06
+4.915229E+00,-11.36330E-09,-1.832611E-06
+4.925215E+00,-9.418556E-09,-1.485669E-06
+4.935237E+00,-8.468045E-09,-1.531314E-06
+4.945045E+00,-7.583934E-09,-1.469147E-06
+4.955050E+00,-7.495054E-09,-1.325446E-06
+4.965073E+00,-6.689026E-09,-1.554168E-06
+4.975101E+00,-6.221189E-09,-1.703253E-06
+4.985100E+00,-5.759251E-09,-1.855196E-06
+4.995111E+00,-5.669449E-09,-1.816320E-06
+5.005137E+00,-4.762470E-09,-1.645466E-06
+5.015137E+00,-4.288841E-09,-1.408327E-06
+5.025158E+00,-4.267603E-09,-756.2571E-09
+5.035179E+00,-4.680001E-09,-672.6294E-09
+5.045215E+00,-5.132799E-09,-898.1095E-09
+5.055239E+00,-5.008322E-09,-1.116700E-06
+5.065037E+00,-5.695030E-09,-1.835884E-06
+5.075049E+00,-6.759563E-09,-2.030230E-06
+5.085080E+00,-9.259553E-09,-1.825882E-06
+5.095079E+00,-9.580684E-09,-1.611795E-06
+5.105091E+00,-9.443310E-09,-1.184212E-06
+5.115103E+00,-9.500717E-09,-1.247829E-06
+5.125098E+00,-9.794774E-09,-1.538704E-06
+5.135128E+00,-9.497784E-09,-1.478634E-06
+5.145113E+00,-8.049095E-09,-1.383422E-06
+5.155128E+00,-7.821388E-09,-1.473756E-06
+5.165169E+00,-9.040446E-09,-1.819096E-06
+5.175167E+00,-9.582951E-09,-1.961680E-06
+5.185185E+00,-9.884588E-09,-1.674969E-06
+5.195220E+00,-9.774670E-09,-1.647698E-06
+5.205215E+00,-10.32641E-09,-1.434729E-06
+5.215316E+00,-10.71441E-09,-1.494696E-06
+5.225209E+00,-10.44651E-09,-1.614341E-06
+5.235054E+00,-9.954462E-09,-1.750531E-06
+5.245085E+00,-8.819712E-09,-1.678951E-06
+5.255071E+00,-8.666059E-09,-1.598971E-06
+5.265090E+00,-7.603299E-09,-1.275759E-06
+5.275075E+00,-7.125375E-09,-1.269736E-06
+5.285046E+00,-6.750134E-09,-1.219528E-06
+5.295022E+00,-7.236491E-09,-1.185774E-06
+5.305238E+00,-8.324954E-09,-1.282997E-06
+5.315194E+00,-8.083058E-09,-1.390228E-06
+5.325165E+00,-5.737708E-09,-1.771806E-06
+5.335154E+00,-5.301048E-09,-1.899613E-06
+5.345103E+00,-4.861087E-09,-1.914482E-06
+5.355107E+00,-4.712694E-09,-1.791043E-06
+5.365146E+00,-4.031211E-09,-1.493317E-06
+5.375162E+00,-4.203917E-09,-1.399630E-06
+5.385189E+00,-6.715927E-09,-1.515658E-06
+5.395185E+00,-7.707649E-09,-1.645832E-06
+5.405206E+00,-9.330400E-09,-1.634139E-06
+5.415239E+00,-9.377739E-09,-1.580212E-06
+5.425242E+00,-9.704196E-09,-1.379334E-06
+5.435042E+00,-9.950882E-09,-1.631415E-06
+5.445078E+00,-10.16380E-09,-1.857674E-06
+5.455057E+00,-10.09147E-09,-1.949378E-06
+5.465095E+00,-10.53438E-09,-1.994668E-06
+5.475102E+00,-10.79662E-09,-1.928184E-06
+5.485119E+00,-11.59708E-09,-1.300890E-06
+5.495149E+00,-11.56004E-09,-1.257557E-06
+5.505144E+00,-12.03866E-09,-1.371537E-06
+5.515153E+00,-12.55947E-09,-1.511693E-06
+5.525188E+00,-14.72970E-09,-2.122928E-06
+5.535210E+00,-14.91324E-09,-2.213199E-06
+5.545243E+00,-14.75364E-09,-1.825739E-06
+5.555229E+00,-14.74218E-09,-1.732046E-06
+5.565245E+00,-14.59896E-09,-1.377517E-06
+5.575047E+00,-14.42460E-09,-1.387379E-06
+5.585051E+00,-12.29817E-09,-1.756079E-06
+5.595066E+00,-12.06886E-09,-1.804768E-06
+5.605121E+00,-12.09728E-09,-1.920204E-06
+5.615175E+00,-12.08593E-09,-1.972767E-06
+5.625193E+00,-9.943785E-09,-1.801721E-06
+5.635221E+00,-9.551790E-09,-1.761472E-06
+5.645173E+00,-8.424449E-09,-1.447549E-06
+5.655178E+00,-8.497077E-09,-1.427731E-06
+5.665199E+00,-8.367954E-09,-1.357129E-06
+5.675214E+00,-8.180799E-09,-1.392972E-06
+5.685246E+00,-7.522916E-09,-1.481346E-06
+5.695018E+00,-7.554743E-09,-1.431161E-06
+5.705032E+00,-7.907919E-09,-1.830697E-06
+5.715059E+00,-7.886205E-09,-1.846244E-06
+5.725061E+00,-8.326138E-09,-1.409555E-06
+5.735070E+00,-8.551498E-09,-1.373323E-06
+5.745101E+00,-9.850257E-09,-1.382323E-06
+5.755106E+00,-9.817055E-09,-1.445732E-06
+5.765131E+00,-8.595813E-09,-2.021682E-06
+5.775361E+00,-8.577016E-09,-2.042602E-06
+5.785100E+00,-9.135213E-09,-1.841652E-06
+5.795081E+00,-9.163048E-09,-1.801938E-06
+5.805050E+00,-8.845682E-09,-1.687174E-06
+5.815024E+00,-8.905759E-09,-1.716136E-06
+5.825238E+00,-11.42572E-09,-1.833850E-06
+5.835193E+00,-11.58700E-09,-1.850381E-06
+5.845165E+00,-13.03466E-09,-1.966504E-06
+5.855147E+00,-13.04655E-09,-1.974237E-06
+5.865115E+00,-13.77429E-09,-1.858237E-06
+5.875116E+00,-13.88626E-09,-1.791404E-06
+5.885125E+00,-12.71128E-09,-1.356534E-06
+5.895152E+00,-12.18823E-09,-1.283587E-06
+5.905185E+00,-9.825570E-09,-842.3881E-09
+5.915189E+00,-9.772475E-09,-880.1365E-09
+5.925205E+00,-9.517155E-09,-1.713661E-06
+5.935237E+00,-9.373752E-09,-1.733877E-06
+5.945157E+00,-8.423308E-09,-1.558685E-06
+5.955158E+00,-8.428026E-09,-1.614942E-06
+5.965191E+00,-8.385503E-09,-1.729260E-06
+5.975194E+00,-8.241987E-09,-1.729606E-06
+5.985222E+00,-6.353486E-09,-1.574896E-06
+5.995220E+00,-6.312917E-09,-1.585842E-06
+6.005218E+00,-6.861242E-09,-2.063470E-06
+6.015018E+00,-6.889599E-09,-2.087111E-06
+6.025231E+00,-6.101668E-09,-1.945061E-06
+6.035249E+00,-6.036148E-09,-1.912915E-06
+6.045076E+00,-5.466475E-09,-1.452679E-06
+6.055370E+00,-5.449474E-09,-1.426040E-06
+6.065166E+00,-4.805809E-09,-1.097294E-06
+6.075196E+00,-4.796355E-09,-1.055514E-06
+6.085200E+00,-6.461109E-09,-1.027857E-06
+6.095231E+00,-6.865076E-09,-1.108967E-06
+6.105234E+00,-7.470200E-09,-1.682056E-06
+6.115016E+00,-7.248295E-09,-1.791664E-06
+6.125044E+00,-6.390626E-09,-2.063876E-06
+6.135044E+00,-6.451017E-09,-2.050017E-06
+6.145058E+00,-6.991276E-09,-2.229341E-06
+6.155089E+00,-6.954873E-09,-2.306771E-06
+6.165099E+00,-7.477743E-09,-2.239984E-06
+6.175133E+00,-7.949775E-09,-2.057782E-06
+6.185132E+00,-10.56725E-09,-1.107001E-06
+6.195147E+00,-10.81528E-09,-1.052556E-06
+6.205184E+00,-10.46948E-09,-973.9038E-09
+6.215192E+00,-10.43482E-09,-1.020501E-06
+6.225209E+00,-10.93842E-09,-1.644204E-06
+6.235242E+00,-10.93831E-09,-1.674657E-06
+6.245227E+00,-9.809229E-09,-1.673401E-06
+6.255133E+00,-9.582294E-09,-1.594542E-06
+6.265120E+00,-10.01078E-09,-1.500412E-06
+6.275082E+00,-10.16251E-09,-1.536919E-06
+6.285065E+00,-9.656613E-09,-1.623084E-06
+6.295023E+00,-9.505803E-09,-1.586291E-06
+6.305231E+00,-9.878947E-09,-1.150652E-06
+6.315219E+00,-10.13455E-09,-1.120688E-06
+6.325176E+00,-12.25892E-09,-1.234008E-06
+6.335152E+00,-12.40354E-09,-1.344289E-06
+6.345140E+00,-13.73148E-09,-1.886673E-06
+6.355119E+00,-13.90921E-09,-1.926570E-06
+6.365085E+00,-15.47559E-09,-2.154165E-06
+6.375051E+00,-15.44746E-09,-2.134795E-06
+6.385022E+00,-14.17659E-09,-1.363810E-06
+6.395218E+00,-14.07927E-09,-1.250155E-06
+6.405196E+00,-13.03241E-09,-850.9169E-09
+6.415166E+00,-12.81114E-09,-903.9488E-09
+6.425153E+00,-10.69572E-09,-2.036276E-06
+6.435116E+00,-10.67663E-09,-2.060266E-06
+6.445091E+00,-12.03620E-09,-1.849866E-06
+6.455080E+00,-12.12728E-09,-1.778852E-06
+6.465036E+00,-11.46743E-09,-1.569946E-06
+6.475229E+00,-11.28123E-09,-1.587439E-06
+6.485220E+00,-11.11705E-09,-1.994124E-06
+6.495183E+00,-11.17933E-09,-1.994745E-06
+6.505169E+00,-11.48223E-09,-1.202983E-06
+6.515358E+00,-11.47725E-09,-1.180206E-06
+6.525101E+00,-12.09608E-09,-1.134347E-06
+6.535089E+00,-12.19114E-09,-1.168087E-06
+6.545059E+00,-11.65012E-09,-1.535151E-06
+6.555030E+00,-11.41492E-09,-1.515123E-06
+6.565022E+00,-11.03665E-09,-1.538558E-06
+6.575215E+00,-11.22196E-09,-1.623656E-06
+6.585192E+00,-12.57515E-09,-1.905679E-06
+6.595181E+00,-12.48209E-09,-1.882805E-06
+6.605152E+00,-10.74454E-09,-1.939053E-06
+6.615145E+00,-10.46091E-09,-1.957615E-06
+6.625116E+00,-8.950522E-09,-2.091050E-06
+6.635134E+00,-8.339747E-09,-1.921443E-06
+6.645172E+00,-5.499066E-09,-1.348641E-06
+6.655169E+00,-5.339369E-09,-1.314866E-06
+6.665189E+00,-6.951114E-09,-1.192597E-06
+6.675223E+00,-7.400775E-09,-1.266618E-06
+6.685220E+00,-8.190253E-09,-1.916124E-06
+6.695226E+00,-8.126386E-09,-2.012415E-06
+6.705024E+00,-8.010468E-09,-1.936790E-06
+6.715022E+00,-7.966348E-09,-1.919469E-06
+6.725050E+00,-6.934785E-09,-1.498698E-06
+6.735052E+00,-6.801691E-09,-1.447640E-06
+6.745070E+00,-7.649877E-09,-1.923394E-06
+6.755092E+00,-8.000220E-09,-2.038676E-06
+6.765093E+00,-8.808761E-09,-2.050919E-06
+6.775102E+00,-8.613424E-09,-1.873727E-06
+6.785136E+00,-7.943587E-09,-1.262023E-06
+6.795172E+00,-8.045636E-09,-1.232835E-06
+6.805206E+00,-8.790289E-09,-1.361020E-06
+6.815212E+00,-8.750940E-09,-1.342758E-06
+6.825226E+00,-7.985472E-09,-1.521853E-06
+6.835023E+00,-8.011172E-09,-1.526204E-06
+6.845026E+00,-9.411513E-09,-1.535225E-06
+6.855042E+00,-9.527877E-09,-1.528782E-06
+6.865061E+00,-9.586629E-09,-1.647311E-06
+6.875076E+00,-9.555795E-09,-1.643758E-06
+6.885097E+00,-8.857056E-09,-1.731823E-06
+6.895107E+00,-8.636305E-09,-1.780795E-06
+6.905122E+00,-5.530333E-09,-2.001798E-06
+6.915153E+00,-5.268840E-09,-2.041892E-06
+6.925152E+00,-6.126981E-09,-1.766604E-06
+6.935135E+00,-6.488095E-09,-1.696486E-06
+6.945166E+00,-6.857633E-09,-1.561873E-06
+6.955170E+00,-6.703135E-09,-1.585444E-06
+6.965190E+00,-5.854049E-09,-1.799543E-06
+6.975224E+00,-5.903188E-09,-1.796594E-06
+6.985226E+00,-6.135503E-09,-1.706998E-06
+6.995237E+00,-6.087549E-09,-1.752222E-06
+7.005034E+00,-6.538097E-09,-1.859688E-06
+7.015034E+00,-6.755562E-09,-1.986085E-06
+7.025073E+00,-8.068743E-09,-2.446758E-06
+7.035081E+00,-8.077681E-09,-2.469492E-06
+7.045101E+00,-8.145815E-09,-2.141264E-06
+7.055131E+00,-8.258402E-09,-2.087111E-06
+7.065159E+00,-9.433509E-09,-1.923683E-06
+7.075180E+00,-9.409814E-09,-1.971917E-06
+7.085216E+00,-8.037105E-09,-2.097934E-06
+7.095222E+00,-7.960175E-09,-2.098646E-06
+7.105242E+00,-8.452615E-09,-1.398551E-06
+7.115047E+00,-8.525840E-09,-1.305265E-06
+7.125055E+00,-8.510879E-09,-1.000308E-06
+7.135091E+00,-8.487534E-09,-1.076531E-06
+7.145026E+00,-9.545735E-09,-1.661911E-06
+7.155241E+00,-9.884956E-09,-1.686679E-06
+7.165223E+00,-10.89236E-09,-1.423745E-06
+7.175179E+00,-10.98451E-09,-1.375488E-06
+7.185143E+00,-12.87958E-09,-1.431261E-06
+7.195122E+00,-13.31797E-09,-1.592217E-06
+7.205083E+00,-14.18749E-09,-2.368942E-06
+7.215058E+00,-13.90401E-09,-2.472053E-06
+7.225038E+00,-12.37138E-09,-1.795781E-06
+7.235260E+00,-12.29934E-09,-1.585399E-06
+7.245240E+00,-12.17560E-09,-978.9762E-09
+7.255186E+00,-11.98335E-09,-995.6332E-09
+7.265166E+00,-10.43518E-09,-1.355184E-06
+7.275156E+00,-10.31429E-09,-1.361140E-06
+7.285110E+00,-10.16224E-09,-1.460300E-06
+7.295070E+00,-9.947741E-09,-1.493091E-06
+7.305053E+00,-8.340356E-09,-2.107435E-06
+7.315017E+00,-8.201293E-09,-2.164627E-06
+7.325224E+00,-8.841592E-09,-2.139516E-06
+7.335209E+00,-8.973263E-09,-2.104511E-06
+7.345072E+00,-8.800595E-09,-1.913904E-06
+7.355055E+00,-8.727969E-09,-1.789155E-06
+7.365018E+00,-9.082548E-09,-1.328405E-06
+7.375211E+00,-9.090432E-09,-1.189087E-06
+7.385192E+00,-7.551737E-09,-1.410685E-06
+7.395151E+00,-7.045508E-09,-1.507419E-06
+7.405128E+00,-6.555670E-09,-2.052077E-06
+7.415117E+00,-6.857013E-09,-2.110760E-06
+7.425070E+00,-7.261041E-09,-2.060675E-06
+7.435051E+00,-6.894121E-09,-2.093505E-06
+7.445216E+00,-5.642200E-09,-2.347149E-06
+7.455183E+00,-5.453054E-09,-2.381676E-06
+7.465168E+00,-5.086547E-09,-1.713069E-06
+7.475118E+00,-4.890472E-09,-1.569786E-06
+7.485087E+00,-4.803738E-09,-1.266014E-06
+7.495071E+00,-5.235232E-09,-1.288659E-06
+7.505027E+00,-7.100029E-09,-1.649002E-06
+7.515224E+00,-7.488719E-09,-1.774049E-06
+7.525213E+00,-7.937058E-09,-2.101876E-06
+7.535191E+00,-8.295435E-09,-2.142280E-06
+7.545177E+00,-10.07824E-09,-2.081005E-06
+7.555044E+00,-10.22269E-09,-1.966507E-06
+7.565023E+00,-8.585452E-09,-1.463934E-06
+7.575222E+00,-7.927233E-09,-1.469550E-06
+7.585197E+00,-6.479649E-09,-1.638531E-06
+7.595162E+00,-6.264831E-09,-1.608902E-06
+7.605146E+00,-4.897956E-09,-1.788468E-06
+7.615099E+00,-4.643001E-09,-1.805969E-06
+7.625072E+00,-5.111864E-09,-2.023333E-06
+7.635054E+00,-5.466986E-09,-1.968041E-06
+7.645229E+00,-6.287523E-09,-1.661110E-06
+7.655028E+00,-6.224683E-09,-1.658323E-06
+7.665046E+00,-7.026078E-09,-1.675006E-06
+7.675061E+00,-7.626341E-09,-1.584237E-06
+7.685094E+00,-11.03329E-09,-1.546715E-06
+7.695098E+00,-11.26522E-09,-1.499325E-06
+7.705119E+00,-11.34165E-09,-1.539205E-06
+7.715158E+00,-11.31263E-09,-1.379809E-06
+7.725136E+00,-11.27742E-09,-1.234623E-06
+7.735161E+00,-11.11742E-09,-1.214739E-06
+7.745201E+00,-9.604308E-09,-1.308829E-06
+7.755198E+00,-9.504679E-09,-1.394188E-06
+7.765230E+00,-10.51378E-09,-2.138509E-06
+7.775235E+00,-10.64174E-09,-2.165325E-06
+7.785015E+00,-11.37435E-09,-2.162976E-06
+7.795039E+00,-11.42832E-09,-2.155732E-06
+7.805044E+00,-12.73072E-09,-1.921449E-06
+7.815055E+00,-12.98589E-09,-1.826941E-06
+7.825088E+00,-12.88547E-09,-1.178109E-06
+7.835087E+00,-12.73765E-09,-1.173134E-06
+7.845096E+00,-12.01511E-09,-1.706580E-06
+7.855124E+00,-11.99608E-09,-1.806370E-06
+7.865114E+00,-10.50706E-09,-2.117689E-06
+7.875122E+00,-9.952955E-09,-2.044739E-06
+7.885074E+00,-8.403379E-09,-1.687989E-06
+7.895038E+00,-8.585948E-09,-1.699608E-06
+7.905025E+00,-9.962914E-09,-1.847786E-06
+7.915216E+00,-9.996254E-09,-1.834725E-06
+7.925187E+00,-9.207121E-09,-1.632880E-06
+7.935163E+00,-9.124871E-09,-1.614192E-06
+7.945046E+00,-9.448780E-09,-1.726441E-06
+7.955185E+00,-9.458386E-09,-1.733877E-06
+7.965158E+00,-8.743671E-09,-1.638602E-06
+7.975128E+00,-8.611702E-09,-1.979227E-06
+7.985118E+00,-9.075767E-09,-2.034539E-06
+7.995080E+00,-9.177414E-09,-2.098849E-06
+8.005057E+00,-8.727903E-09,-2.261547E-06
+8.015044E+00,-8.596615E-09,-2.256601E-06
+8.025231E+00,-9.505573E-09,-1.823874E-06
+8.035220E+00,-9.958729E-09,-1.769543E-06
+8.045214E+00,-11.43580E-09,-1.610547E-06
+8.055161E+00,-11.63479E-09,-1.660715E-06
+8.065135E+00,-13.94282E-09,-1.806699E-06
+8.075121E+00,-14.52903E-09,-1.725924E-06
+8.085072E+00,-15.75200E-09,-1.575892E-06
+8.095052E+00,-15.39952E-09,-1.598723E-06
+8.105244E+00,-13.48215E-09,-2.075043E-06
+8.115195E+00,-13.20905E-09,-2.031326E-06
+8.125186E+00,-12.49193E-09,-1.388054E-06
+8.135166E+00,-12.18917E-09,-1.254705E-06
+8.145047E+00,-10.41880E-09,-1.065499E-06
+8.155032E+00,-10.26356E-09,-1.236589E-06
+8.165235E+00,-10.99258E-09,-2.066400E-06
+8.175220E+00,-11.26217E-09,-2.059874E-06
+8.185183E+00,-11.83970E-09,-1.415179E-06
+8.195151E+00,-12.19296E-09,-1.119152E-06
+8.205135E+00,-13.76735E-09,-1.111087E-06
+8.215088E+00,-13.99245E-09,-1.235155E-06
+8.225066E+00,-12.98151E-09,-1.684230E-06
+8.235059E+00,-12.45540E-09,-1.751430E-06
+8.245235E+00,-11.65528E-09,-1.994751E-06
+8.255206E+00,-11.54743E-09,-2.141627E-06
+8.265171E+00,-10.12836E-09,-2.090939E-06
+8.275102E+00,-9.628948E-09,-1.911292E-06
+8.285086E+00,-8.632122E-09,-1.357876E-06
+8.295044E+00,-8.688205E-09,-1.276714E-06
+8.305243E+00,-8.082293E-09,-1.371254E-06
+8.315226E+00,-7.709995E-09,-1.423702E-06
+8.325181E+00,-5.858834E-09,-1.596954E-06
+8.335160E+00,-5.817642E-09,-1.612092E-06
+8.345145E+00,-6.075073E-09,-1.806436E-06
+8.355104E+00,-5.982576E-09,-1.785522E-06
+8.365080E+00,-5.039805E-09,-1.940497E-06
+8.375069E+00,-5.103384E-09,-1.919237E-06
+8.385030E+00,-6.681324E-09,-1.622626E-06
+8.395015E+00,-6.993119E-09,-1.630480E-06
+8.405199E+00,-7.774415E-09,-1.988537E-06
+8.415162E+00,-8.088548E-09,-2.030528E-06
+8.425154E+00,-10.83826E-09,-1.766630E-06
+8.435116E+00,-11.31216E-09,-1.696675E-06
+8.445062E+00,-12.38041E-09,-1.499817E-06
+8.455044E+00,-12.31391E-09,-1.492533E-06
+8.465229E+00,-12.24335E-09,-1.499599E-06
+8.475195E+00,-12.28450E-09,-1.419611E-06
+8.485179E+00,-11.79415E-09,-1.395395E-06
+8.495139E+00,-11.64667E-09,-1.434703E-06
+8.505131E+00,-10.98096E-09,-1.820535E-06
+8.515096E+00,-10.94406E-09,-1.913083E-06
+8.525060E+00,-8.693259E-09,-2.081658E-06
+8.535030E+00,-8.381017E-09,-2.048209E-06
+8.545239E+00,-5.833734E-09,-1.273390E-06
+8.555216E+00,-5.863871E-09,-1.228615E-06
+8.565198E+00,-7.724105E-09,-1.360471E-06
+8.575609E+00,-7.770129E-09,-1.400033E-06
+8.585123E+00,-7.477688E-09,-1.855846E-06
+8.595111E+00,-7.414711E-09,-1.908860E-06
+8.605083E+00,-7.019545E-09,-2.209182E-06
+8.615072E+00,-6.798859E-09,-2.239291E-06
+8.625025E+00,-5.181367E-09,-2.104837E-06
+8.635222E+00,-4.987766E-09,-1.991776E-06
+8.645235E+00,-5.942814E-09,-1.893951E-06
+8.655084E+00,-6.240267E-09,-1.936704E-06
+8.665118E+00,-7.083097E-09,-1.958273E-06
+8.675156E+00,-7.272067E-09,-1.898807E-06
+8.685168E+00,-9.166548E-09,-1.777459E-06
+8.695181E+00,-9.765010E-09,-1.748497E-06
+8.705200E+00,-10.41429E-09,-1.490373E-06
+8.715220E+00,-10.15171E-09,-1.444001E-06
+8.725021E+00,-9.246407E-09,-1.322471E-06
+8.735042E+00,-9.161936E-09,-1.375134E-06
+8.745196E+00,-8.714252E-09,-1.662792E-06
+8.755226E+00,-8.629180E-09,-1.769915E-06
+8.765229E+00,-9.589815E-09,-2.184074E-06
+8.775016E+00,-10.14297E-09,-2.217633E-06
+8.785041E+00,-11.83646E-09,-2.128069E-06
+8.795045E+00,-11.78979E-09,-2.049211E-06
+8.805075E+00,-10.62625E-09,-1.474042E-06
+8.815078E+00,-10.57563E-09,-1.470366E-06
+8.825094E+00,-10.56976E-09,-1.605520E-06
+8.835128E+00,-10.44147E-09,-1.702801E-06
+8.845098E+00,-8.420582E-09,-2.061722E-06
+8.855107E+00,-8.138529E-09,-2.074582E-06
+8.865136E+00,-7.765470E-09,-1.958871E-06
+8.875140E+00,-7.752907E-09,-1.946640E-06
+8.885154E+00,-6.809471E-09,-1.732238E-06
+8.895180E+00,-6.704066E-09,-1.711887E-06
+8.905183E+00,-7.389127E-09,-1.813253E-06
+8.915219E+00,-7.641631E-09,-1.884496E-06
+8.925233E+00,-7.720434E-09,-2.183178E-06
+8.935033E+00,-7.587677E-09,-2.135182E-06
+8.945060E+00,-8.203432E-09,-1.602393E-06
+8.955041E+00,-8.467559E-09,-1.521778E-06
+8.965059E+00,-9.316170E-09,-1.388560E-06
+8.975093E+00,-9.116978E-09,-1.448118E-06
+8.985094E+00,-7.735203E-09,-1.935645E-06
+8.995108E+00,-7.701177E-09,-2.033340E-06
+9.005141E+00,-8.209140E-09,-1.941879E-06
+9.015144E+00,-8.245221E-09,-1.981962E-06
+9.025186E+00,-9.043631E-09,-2.017485E-06
+9.035200E+00,-9.234844E-09,-1.978435E-06
+9.045241E+00,-12.51745E-09,-1.331142E-06
+9.055079E+00,-12.63751E-09,-1.282931E-06
+9.065115E+00,-12.97846E-09,-1.553513E-06
+9.075137E+00,-12.96513E-09,-1.560170E-06
+9.085171E+00,-13.48199E-09,-1.366479E-06
+9.095622E+00,-13.48867E-09,-1.367592E-06
+9.105181E+00,-11.82190E-09,-1.499408E-06
+9.115215E+00,-11.45343E-09,-1.565446E-06
+9.125216E+00,-9.832612E-09,-2.050655E-06
+9.135015E+00,-9.755262E-09,-2.077764E-06
+9.145175E+00,-9.056246E-09,-1.721483E-06
+9.155183E+00,-8.888550E-09,-1.636771E-06
+9.165217E+00,-8.680719E-09,-1.494169E-06
+9.175223E+00,-8.742675E-09,-1.551407E-06
+9.185227E+00,-8.416693E-09,-1.693382E-06
+9.195030E+00,-8.251134E-09,-1.689709E-06
+9.205032E+00,-7.349190E-09,-1.859588E-06
+9.215044E+00,-7.441997E-09,-1.942271E-06
+9.225071E+00,-8.230218E-09,-2.381599E-06
+9.235066E+00,-8.189097E-09,-2.333496E-06
+9.245099E+00,-7.068887E-09,-989.1930E-09
+9.255338E+00,-7.071948E-09,-907.2848E-09
+9.265125E+00,-8.304201E-09,-1.064999E-06
+9.275158E+00,-8.382991E-09,-1.136870E-06
+9.285159E+00,-7.712985E-09,-1.383760E-06
+9.295165E+00,-7.593591E-09,-1.168573E-06
+9.305194E+00,-7.758435E-09,-979.6659E-09
+9.315195E+00,-7.789536E-09,-1.037773E-06
+9.325207E+00,-7.149191E-09,-1.631281E-06
+9.335029E+00,-7.080263E-09,-1.696243E-06
+9.345063E+00,-7.760837E-09,-2.085637E-06
+9.355094E+00,-7.979962E-09,-2.065335E-06
+9.365125E+00,-8.530067E-09,-1.734361E-06
+9.375139E+00,-8.453207E-09,-1.699453E-06
+9.385168E+00,-8.855194E-09,-1.952273E-06
+9.395170E+00,-9.003382E-09,-1.981902E-06
+9.405189E+00,-8.806302E-09,-2.206942E-06
+9.415222E+00,-8.439172E-09,-2.236107E-06
+9.425225E+00,-5.514238E-09,-1.874025E-06
+9.435254E+00,-5.273601E-09,-1.823029E-06
+9.445057E+00,-4.911205E-09,-1.471255E-06
+9.455046E+00,-4.866839E-09,-1.521298E-06
+9.465067E+00,-5.236304E-09,-1.871106E-06
+9.475055E+00,-5.412861E-09,-1.892572E-06
+9.485032E+00,-8.927589E-09,-1.591149E-06
+9.495023E+00,-9.231063E-09,-1.532238E-06
+9.505195E+00,-10.72663E-09,-1.133134E-06
+9.515166E+00,-10.84164E-09,-1.205283E-06
+9.525158E+00,-12.39803E-09,-1.830809E-06
+9.535124E+00,-12.44677E-09,-1.863261E-06
+9.545111E+00,-11.41733E-09,-2.197632E-06
+9.555539E+00,-11.31311E-09,-2.175362E-06
+9.565051E+00,-10.34387E-09,-1.935454E-06
+9.575037E+00,-10.31597E-09,-1.926178E-06
+9.585227E+00,-9.041006E-09,-1.981550E-06
+9.595210E+00,-8.724240E-09,-2.022480E-06
+9.605194E+00,-7.381795E-09,-1.635369E-06
+9.615150E+00,-7.420935E-09,-1.608630E-06
+9.625102E+00,-8.521583E-09,-1.511155E-06
+9.635082E+00,-8.620876E-09,-1.510357E-06
+9.645243E+00,-10.05710E-09,-1.844991E-06
+9.655202E+00,-10.29017E-09,-1.827722E-06
+9.665215E+00,-11.70930E-09,-1.943896E-06
+9.675016E+00,-11.66855E-09,-1.967840E-06
+9.685044E+00,-10.40169E-09,-1.669049E-06
+9.695279E+00,-10.38542E-09,-1.669836E-06
+9.705065E+00,-10.81126E-09,-1.763137E-06
+9.715099E+00,-10.79594E-09,-1.861241E-06
+9.725101E+00,-9.790879E-09,-2.083142E-06
+9.735109E+00,-9.714662E-09,-2.107747E-06
+9.745137E+00,-10.42696E-09,-1.947765E-06
+9.755136E+00,-10.48686E-09,-1.920444E-06
+9.765173E+00,-9.508000E-09,-1.680305E-06
+9.775407E+00,-9.401348E-09,-1.702149E-06
+9.785229E+00,-8.000289E-09,-1.966184E-06
+9.795094E+00,-7.937548E-09,-1.962301E-06
+9.805157E+00,-6.537819E-09,-1.991904E-06
+9.815177E+00,-6.362525E-09,-1.959051E-06
+9.825212E+00,-6.317667E-09,-1.446673E-06
+9.835217E+00,-6.403768E-09,-1.434334E-06
+9.845227E+00,-7.563229E-09,-1.552766E-06
+9.855024E+00,-7.555021E-09,-1.549458E-06
+9.865020E+00,-7.510566E-09,-1.734223E-06
+9.875041E+00,-7.618945E-09,-1.863467E-06
+9.885203E+00,-8.756292E-09,-2.268691E-06
+9.895164E+00,-8.780355E-09,-2.196862E-06
+9.905152E+00,-9.036349E-09,-1.695002E-06
+9.915113E+00,-9.110463E-09,-1.659336E-06
+9.925080E+00,-11.19692E-09,-1.510592E-06
+9.935042E+00,-11.26462E-09,-1.552537E-06
+9.945019E+00,-11.29819E-09,-1.976157E-06
+9.955219E+00,-11.29078E-09,-1.994250E-06
+9.965211E+00,-12.36295E-09,-1.772621E-06
+9.975403E+00,-12.43701E-09,-1.766336E-06
+9.985161E+00,-13.05029E-09,-1.816592E-06
+9.995369E+00,-13.05842E-09,-1.809923E-06

MicroMag 2900/3900 Data File ends
