# Supplementary material for: Magnetic signatures of a creosote oil contaminated site: case study in São Paulo, Brazil
Source: Sci Rep. 2022 Dec 17;12:21853. doi: 10.1038/s41598-022-23493-2 (PMC9759522; doi:10.1038/s41598-022-23493-2)
Supplement: Supplementary file 3 — Supplementary Information 3. [file 41598_2022_23493_MOESM3_ESM.zip › moment_vs_time/SD23/3_9/nm2xxx/4_2.004]

MicroMag 2900/3900 Data File (Series 0016.002)
Moment vs. time

INSTRUMENT
Configuration                   VSM
Temperature control             None
Hardware version                0004
Software version                01/29/2013
Units of measure                Hybrid SI
Temperature in                  Celsius

SAMPLE
Mass                            N/A
Volume                          N/A
Demagnetizing factor            N/A

SETTINGS
Field range                    +30.00000E-03
Field command                   0.000000E+00
Moment range                   +1.000000E-06
Averaging time                 +272.5329E-06
Temperature (command)           N/A
Tmprtr difference correction    No
Orientation                     0.000000E+00
Vibration amplitude             1.0
Calibration factor             +4.401063E+00
Operating frequency            +83.00000E+00

MEASUREMENT
Description                    "SD34_4_2"
Field (measured)               +35.84173E-06
Temperature (measured)          N/A
Averages (completed)            N/A
Moment at conditioning field   +19.50742E-09
Measured on                     08/28/2020  10:02
Elapsed time                   +22.62536E+00

PROCESSING
Background subtraction          No
Delta-m processing              N/A
Demagnetizing factor            No
Normalization                   No
Normalization factor            N/A
Offset (field)                  No
Offset (moment)                 No
Pole saturation                 No
Slope correction                No

VIEWPORT
Left                            0.000000E+00
Right                          +10.00000E+00
Bottom                         -1.000000E-06
Top                            +1.000000E-06
Show X-axis?                    Yes
Show Y-axis?                    Yes

SCRIPT
Averaging time                 +10.00000E-03
Initial (conditioning) field   +25.00000E-03
Final (measuring) field         0.000000E+00
Pause at initial field         +10.00000E+00
Field slew rate limit          +10.00000E+03
Field slew time limit          +100.0000E-03
Slope correction                0.000000E+00
Timebase                       +10.00000E+00
Number of segments              1
Number of data                  1000

Segment   Averaging                                                            Final 
 Number      Time        Initial      Increment       Final         Pause      Index 
             (s)           (s)           (s)           (s)           (s)     
0000001,+10.00000E-03, 0.000000E+00,+10.00000E-03,+10.00000E+00,+10.00000E+00,0001000

                                         
     Time         Moment        Field    
     (s)          (Am�)          (T)     
+5.123136E-03,+11.70610E-09,+18.21300E-03
+15.17203E-03,+2.219291E-09,+10.12254E-03
+25.06165E-03,-4.069673E-09,+5.200165E-03
+35.09258E-03,-7.901127E-09,+2.272968E-03
+45.12241E-03,-8.727122E-09,+1.068067E-03
+55.13593E-03,-8.208941E-09,+444.0167E-06
+65.15678E-03,-7.788752E-09,+208.0530E-06
+75.18753E-03,-7.520246E-09,+89.01628E-06
+85.17923E-03,-6.795117E-09,+51.24150E-06
+95.17846E-03,-4.788258E-09,+27.38698E-06
+105.1744E-03,-3.701467E-09,+20.50397E-06
+115.1883E-03,-3.040411E-09,+14.36594E-06
+125.2142E-03,-2.958005E-09,+12.32906E-06
+135.2184E-03,-2.528012E-09,+10.26782E-06
+145.2459E-03,-2.299172E-09,+9.026205E-06
+155.0431E-03,-2.848845E-09,+7.635578E-06
+165.0370E-03,-3.515850E-09,+7.117156E-06
+175.0663E-03,-3.750440E-09,+6.965003E-06
+185.2442E-03,-3.559518E-09,+7.125264E-06
+195.2158E-03,-4.054729E-09,+6.953067E-06
+205.2417E-03,-5.068972E-09,+6.485585E-06
+215.1983E-03,-5.979544E-09,+5.757537E-06
+225.1625E-03,-5.676901E-09,+5.563414E-06
+235.1875E-03,-5.019176E-09,+5.676047E-06
+245.1679E-03,-5.416673E-09,+5.996836E-06
+255.2388E-03,-7.107400E-09,+5.660340E-06
+265.0459E-03,-8.120156E-09,+5.051442E-06
+275.0213E-03,-8.951656E-09,+4.257566E-06
+285.0475E-03,-9.435027E-09,+4.144298E-06
+295.2380E-03,-9.929159E-09,+4.226776E-06
+305.1995E-03,-9.577725E-09,+4.534255E-06
+315.2226E-03,-8.045772E-09,+4.937637E-06
+325.2214E-03,-7.252951E-09,+4.918611E-06
+335.2384E-03,-6.920155E-09,+4.554774E-06
+345.0383E-03,-6.754032E-09,+4.199444E-06
+355.0419E-03,-5.541996E-09,+3.857394E-06
+365.0559E-03,-4.555709E-09,+3.791760E-06
+375.0572E-03,-4.167624E-09,+3.960612E-06
+385.0634E-03,-4.601436E-09,+3.902410E-06
+395.1025E-03,-5.338798E-09,+3.666058E-06
+405.1093E-03,-5.734252E-09,+3.347497E-06
+415.1211E-03,-7.295810E-09,+2.739238E-06
+425.1508E-03,-8.573111E-09,+2.656663E-06
+435.1498E-03,-9.795269E-09,+2.840118E-06
+445.1776E-03,-9.617144E-09,+2.806638E-06
+455.2108E-03,-9.007913E-09,+2.572228E-06
+465.2159E-03,-9.081136E-09,+2.500182E-06
+475.2435E-03,-9.514019E-09,+2.067773E-06
+485.0213E-03,-9.413340E-09,+2.024357E-06
+495.0341E-03,-8.843338E-09,+2.245648E-06
+505.0647E-03,-8.966566E-09,+2.283763E-06
+515.0747E-03,-9.914971E-09,+2.137078E-06
+525.0853E-03,-10.28700E-09,+2.088736E-06
+535.1160E-03,-10.21313E-09,+1.889777E-06
+545.1338E-03,-10.30022E-09,+1.801214E-06
+555.1497E-03,-11.23734E-09,+1.839526E-06
+565.1951E-03,-11.51543E-09,+1.640931E-06
+575.2403E-03,-10.51948E-09,+1.375772E-06
+585.2402E-03,-9.609523E-09,+1.578910E-06
+595.0314E-03,-9.394371E-09,+1.995872E-06
+605.0270E-03,-10.00377E-09,+2.025184E-06
+615.0361E-03,-10.89368E-09,+1.401220E-06
+625.0399E-03,-10.92359E-09,+982.5096E-09
+635.0548E-03,-11.18730E-09,+687.2378E-09
+645.0886E-03,-11.75665E-09,+768.7140E-09
+655.0926E-03,-12.24567E-09,+707.0647E-09
+665.1186E-03,-11.70632E-09,+745.3023E-09
+675.1522E-03,-10.41755E-09,+952.8180E-09
+685.1432E-03,-10.20731E-09,+949.2188E-09
+695.1646E-03,-10.66954E-09,+1.151276E-06
+705.1991E-03,-10.66352E-09,+1.264807E-06
+715.2038E-03,-9.802577E-09,+1.354609E-06
+725.2314E-03,-9.174772E-09,+1.128754E-06
+735.0195E-03,-8.629844E-09,+714.1857E-09
+745.0151E-03,-7.897205E-09,+518.5861E-09
+755.0443E-03,-6.536299E-09,+793.3617E-09
+765.0483E-03,-5.871234E-09,+691.5837E-09
+775.0717E-03,-6.291613E-09,+204.7834E-09
+785.1081E-03,-7.067466E-09,+49.92485E-09
+795.1820E-03,-7.436082E-09,+61.21445E-09
+805.2431E-03,-7.438676E-09,+554.8754E-09
+815.0628E-03,-7.952078E-09,+758.3542E-09
+825.0521E-03,-9.121435E-09,+474.6237E-09
+835.0334E-03,-9.701425E-09,+22.93968E-09
+845.2168E-03,-9.389281E-09,-97.11457E-09
+855.2081E-03,-9.143418E-09,-76.81275E-09
+865.2238E-03,-9.669277E-09,+132.2565E-09
+875.2146E-03,-10.12441E-09,+192.4038E-09
+885.1911E-03,-9.736550E-09,+285.2411E-09
+895.1830E-03,-8.994923E-09,+160.2974E-09
+905.1159E-03,-8.807559E-09,-62.24728E-09
+915.1027E-03,-9.267081E-09,-641.9992E-09
+925.0581E-03,-9.470882E-09,-771.5407E-09
+935.2325E-03,-9.355254E-09,-169.9591E-09
+945.2161E-03,-9.698270E-09,+89.19239E-09
+955.1893E-03,-10.89395E-09,-126.4458E-09
+965.1611E-03,-11.71334E-09,-424.2497E-09
+975.1486E-03,-12.06207E-09,-741.8490E-09
+985.1014E-03,-12.33817E-09,-776.5846E-09
+995.0913E-03,-13.44775E-09,-749.8770E-09
+1.005075E+00,-13.98874E-09,-568.2049E-09
+1.015040E+00,-13.20460E-09,-407.8846E-09
+1.025031E+00,-11.56743E-09,-413.7411E-09
+1.035144E+00,-9.947207E-09,-564.5742E-09
+1.045117E+00,-9.103581E-09,-493.9614E-09
+1.055088E+00,-8.047634E-09,-520.4859E-09
+1.065074E+00,-6.812260E-09,-550.6840E-09
+1.075065E+00,-5.890546E-09,-557.2072E-09
+1.085056E+00,-5.907328E-09,-566.8659E-09
+1.095028E+00,-6.007342E-09,-762.8946E-09
+1.105245E+00,-5.402309E-09,-1.016224E-06
+1.115041E+00,-4.805722E-09,-1.131040E-06
+1.125078E+00,-5.103673E-09,-1.138690E-06
+1.135110E+00,-6.096772E-09,-1.053131E-06
+1.145111E+00,-6.659536E-09,-1.149742E-06
+1.155125E+00,-6.741207E-09,-884.8916E-09
+1.165158E+00,-6.985807E-09,-872.4432E-09
+1.175154E+00,-7.288243E-09,-1.037833E-06
+1.185070E+00,-6.523285E-09,-1.104072E-06
+1.195092E+00,-4.346566E-09,-1.374636E-06
+1.205096E+00,-2.395562E-09,-1.329803E-06
+1.215116E+00,-1.609494E-09,-1.272071E-06
+1.225145E+00,-1.961384E-09,-965.7440E-09
+1.235031E+00,-2.307681E-09,-544.7302E-09
+1.245057E+00,-2.530168E-09,-479.3243E-09
+1.255059E+00,-3.120386E-09,-836.5689E-09
+1.265076E+00,-4.286410E-09,-1.194240E-06
+1.275106E+00,-4.793762E-09,-1.197653E-06
+1.285059E+00,-4.671177E-09,-1.011000E-06
+1.295078E+00,-4.788972E-09,-824.0061E-09
+1.305090E+00,-5.651158E-09,-802.1393E-09
+1.315106E+00,-6.381558E-09,-937.0509E-09
+1.325134E+00,-6.283008E-09,-1.084920E-06
+1.335162E+00,-6.000028E-09,-1.351513E-06
+1.345160E+00,-6.380813E-09,-1.522994E-06
+1.355190E+00,-7.046553E-09,-1.308766E-06
+1.365198E+00,-6.860317E-09,-1.181766E-06
+1.375225E+00,-5.863129E-09,-1.217380E-06
+1.385020E+00,-5.625058E-09,-1.285478E-06
+1.395245E+00,-6.372958E-09,-1.369818E-06
+1.405221E+00,-6.935382E-09,-1.238511E-06
+1.415242E+00,-7.227778E-09,-1.126645E-06
+1.425235E+00,-7.517176E-09,-956.9893E-09
+1.435020E+00,-8.483822E-09,-937.9864E-09
+1.445049E+00,-8.785865E-09,-1.169978E-06
+1.455030E+00,-7.906623E-09,-1.455840E-06
+1.465044E+00,-6.819176E-09,-1.500323E-06
+1.475248E+00,-6.528569E-09,-1.259912E-06
+1.485208E+00,-6.934482E-09,-1.056333E-06
+1.495192E+00,-6.825572E-09,-1.193344E-06
+1.505148E+00,-6.105535E-09,-1.575811E-06
+1.515123E+00,-5.572726E-09,-2.146534E-06
+1.525107E+00,-6.271572E-09,-2.191326E-06
+1.535236E+00,-7.773748E-09,-1.923978E-06
+1.545199E+00,-8.738118E-09,-1.270758E-06
+1.555146E+00,-9.661821E-09,-1.010259E-06
+1.565157E+00,-10.87279E-09,-1.018870E-06
+1.575140E+00,-11.93995E-09,-1.247632E-06
+1.585085E+00,-11.81715E-09,-1.427342E-06
+1.595059E+00,-10.52207E-09,-1.669456E-06
+1.605051E+00,-9.597708E-09,-1.825936E-06
+1.615244E+00,-9.214949E-09,-2.027232E-06
+1.625215E+00,-8.832875E-09,-1.891336E-06
+1.635208E+00,-7.946882E-09,-1.756700E-06
+1.645185E+00,-7.604420E-09,-1.456836E-06
+1.655164E+00,-8.588908E-09,-1.325380E-06
+1.665151E+00,-9.743072E-09,-1.310552E-06
+1.675154E+00,-10.89836E-09,-1.547030E-06
+1.685143E+00,-10.78742E-09,-1.759386E-06
+1.695094E+00,-10.14899E-09,-2.021527E-06
+1.705061E+00,-9.703843E-09,-2.153572E-06
+1.715051E+00,-8.939182E-09,-2.231575E-06
+1.725019E+00,-8.515066E-09,-2.112351E-06
+1.735229E+00,-8.959223E-09,-1.406024E-06
+1.745222E+00,-9.939365E-09,-1.247443E-06
+1.755178E+00,-11.13388E-09,-1.089426E-06
+1.765190E+00,-10.91880E-09,-1.033793E-06
+1.775205E+00,-9.989195E-09,-1.286568E-06
+1.785215E+00,-9.684235E-09,-1.792345E-06
+1.795021E+00,-9.828168E-09,-2.001383E-06
+1.805037E+00,-9.695138E-09,-2.011182E-06
+1.815060E+00,-9.285034E-09,-2.099696E-06
+1.825074E+00,-9.450892E-09,-1.944649E-06
+1.835091E+00,-10.06109E-09,-2.034837E-06
+1.845114E+00,-9.830078E-09,-2.151492E-06
+1.855142E+00,-8.214522E-09,-1.973642E-06
+1.865119E+00,-7.379923E-09,-1.849205E-06
+1.875154E+00,-7.694616E-09,-1.513433E-06
+1.885143E+00,-8.281341E-09,-1.292089E-06
+1.895147E+00,-8.541139E-09,-1.289907E-06
+1.905181E+00,-8.168894E-09,-1.452593E-06
+1.915187E+00,-7.906320E-09,-1.598139E-06
+1.925197E+00,-8.220508E-09,-1.773056E-06
+1.935224E+00,-8.570735E-09,-2.142949E-06
+1.945241E+00,-8.417374E-09,-2.287068E-06
+1.955021E+00,-8.372483E-09,-2.455516E-06
+1.965058E+00,-8.764271E-09,-2.206435E-06
+1.975083E+00,-9.117302E-09,-1.584749E-06
+1.985115E+00,-8.561546E-09,-1.248888E-06
+1.995151E+00,-7.380903E-09,-1.422735E-06
+2.005185E+00,-7.042456E-09,-1.736690E-06
+2.015215E+00,-7.463012E-09,-2.011168E-06
+2.025224E+00,-7.760410E-09,-2.089949E-06
+2.035241E+00,-8.406369E-09,-1.922029E-06
+2.045036E+00,-9.637904E-09,-1.775308E-06
+2.055020E+00,-12.44861E-09,-2.020111E-06
+2.065041E+00,-13.96003E-09,-2.303787E-06
+2.075022E+00,-13.93438E-09,-2.480856E-06
+2.085215E+00,-13.10160E-09,-2.338772E-06
+2.095199E+00,-12.98361E-09,-1.876004E-06
+2.105150E+00,-13.60076E-09,-1.532381E-06
+2.115128E+00,-14.36855E-09,-1.557169E-06
+2.125103E+00,-14.74025E-09,-1.531700E-06
+2.135078E+00,-15.30893E-09,-1.836308E-06
+2.145063E+00,-15.62447E-09,-2.026634E-06
+2.155060E+00,-14.78117E-09,-2.262921E-06
+2.165027E+00,-13.39409E-09,-2.265993E-06
+2.175241E+00,-11.55206E-09,-2.010650E-06
+2.185202E+00,-11.14922E-09,-1.742297E-06
+2.195177E+00,-10.60394E-09,-1.300258E-06
+2.205164E+00,-9.736864E-09,-1.674583E-06
+2.215119E+00,-8.503850E-09,-2.431523E-06
+2.225083E+00,-8.589244E-09,-2.542377E-06
+2.235071E+00,-9.845933E-09,-2.294858E-06
+2.245053E+00,-10.37087E-09,-2.027782E-06
+2.255018E+00,-10.24341E-09,-1.750672E-06
+2.265241E+00,-10.16438E-09,-1.711152E-06
+2.275225E+00,-10.58860E-09,-1.712028E-06
+2.285212E+00,-10.62613E-09,-1.937041E-06
+2.295165E+00,-9.705210E-09,-2.308600E-06
+2.305126E+00,-8.574935E-09,-2.454858E-06
+2.315104E+00,-8.002467E-09,-2.608349E-06
+2.325073E+00,-7.837507E-09,-2.423255E-06
+2.335229E+00,-7.409438E-09,-2.189120E-06
+2.345207E+00,-7.048253E-09,-2.125989E-06
+2.355182E+00,-7.440246E-09,-2.184743E-06
+2.365167E+00,-8.417695E-09,-2.199918E-06
+2.375152E+00,-8.799971E-09,-2.249253E-06
+2.385032E+00,-8.240457E-09,-2.231750E-06
+2.395014E+00,-7.274201E-09,-2.215033E-06
+2.405197E+00,-6.886483E-09,-2.207193E-06
+2.415180E+00,-6.657368E-09,-2.240198E-06
+2.425172E+00,-6.395599E-09,-2.315921E-06
+2.435036E+00,-6.610312E-09,-2.619641E-06
+2.445021E+00,-7.946269E-09,-2.314994E-06
+2.455239E+00,-9.998857E-09,-1.775362E-06
+2.465199E+00,-10.70961E-09,-1.464289E-06
+2.475183E+00,-10.00788E-09,-1.492087E-06
+2.485168E+00,-9.149669E-09,-1.869653E-06
+2.495121E+00,-8.739075E-09,-2.481620E-06
+2.505106E+00,-8.581772E-09,-2.892778E-06
+2.515068E+00,-8.163698E-09,-2.637609E-06
+2.525053E+00,-7.858295E-09,-2.235958E-06
+2.535041E+00,-8.176495E-09,-1.763483E-06
+2.545225E+00,-8.604063E-09,-1.692527E-06
+2.555187E+00,-8.475819E-09,-1.526565E-06
+2.565182E+00,-8.225989E-09,-1.738323E-06
+2.575164E+00,-8.827802E-09,-1.881143E-06
+2.585070E+00,-10.42572E-09,-2.027521E-06
+2.595051E+00,-11.55808E-09,-2.262325E-06
+2.605015E+00,-11.73685E-09,-2.400158E-06
+2.615227E+00,-11.36211E-09,-2.619816E-06
+2.625187E+00,-11.04104E-09,-2.733693E-06
+2.635084E+00,-10.20424E-09,-2.615985E-06
+2.645040E+00,-8.472883E-09,-2.313778E-06
+2.655187E+00,-6.371872E-09,-1.782183E-06
+2.665163E+00,-5.264269E-09,-1.599361E-06
+2.675151E+00,-5.336482E-09,-1.850939E-06
+2.685090E+00,-5.788526E-09,-2.246020E-06
+2.695066E+00,-6.302427E-09,-2.271767E-06
+2.705055E+00,-6.923292E-09,-2.166993E-06
+2.715017E+00,-7.824534E-09,-2.181479E-06
+2.725239E+00,-8.397660E-09,-2.311063E-06
+2.735176E+00,-8.460197E-09,-2.304425E-06
+2.745150E+00,-8.788677E-09,-2.165780E-06
+2.755144E+00,-9.700938E-09,-1.977482E-06
+2.765118E+00,-10.59745E-09,-1.653174E-06
+2.775091E+00,-10.46146E-09,-1.596871E-06
+2.785083E+00,-9.750152E-09,-2.034817E-06
+2.795076E+00,-9.682561E-09,-2.212243E-06
+2.805061E+00,-10.09990E-09,-2.140374E-06
+2.815020E+00,-9.762359E-09,-1.978972E-06
+2.825235E+00,-7.718439E-09,-2.290501E-06
+2.835198E+00,-6.619407E-09,-2.472951E-06
+2.845165E+00,-6.584755E-09,-2.717517E-06
+2.855128E+00,-7.194048E-09,-2.392488E-06
+2.865119E+00,-7.560145E-09,-1.874271E-06
+2.875077E+00,-7.420891E-09,-1.848370E-06
+2.885043E+00,-7.727015E-09,-2.268714E-06
+2.895027E+00,-8.184721E-09,-2.475509E-06
+2.905202E+00,-8.340168E-09,-2.565250E-06
+2.915184E+00,-7.996493E-09,-2.441995E-06
+2.925145E+00,-7.956853E-09,-1.978749E-06
+2.935113E+00,-8.544957E-09,-1.773657E-06
+2.945098E+00,-9.432081E-09,-1.992780E-06
+2.955062E+00,-9.480572E-09,-2.218120E-06
+2.965067E+00,-9.373581E-09,-2.177676E-06
+2.975027E+00,-9.671665E-09,-2.040656E-06
+2.985230E+00,-10.40757E-09,-1.608576E-06
+2.995215E+00,-10.24387E-09,-1.608155E-06
+3.005194E+00,-8.618432E-09,-2.104388E-06
+3.015146E+00,-7.911070E-09,-2.384932E-06
+3.025137E+00,-7.005089E-09,-2.644338E-06
+3.035084E+00,-6.908810E-09,-2.656872E-06
+3.045059E+00,-6.649070E-09,-2.354150E-06
+3.055052E+00,-6.693115E-09,-2.296889E-06
+3.065017E+00,-7.205284E-09,-1.895811E-06
+3.075216E+00,-7.248185E-09,-1.699328E-06
+3.085200E+00,-6.460360E-09,-1.662506E-06
+3.095165E+00,-6.244009E-09,-1.948257E-06
+3.105124E+00,-7.339290E-09,-2.584150E-06
+3.115110E+00,-8.167724E-09,-2.659647E-06
+3.125071E+00,-9.012955E-09,-2.644392E-06
+3.135061E+00,-8.565655E-09,-2.581458E-06
+3.145045E+00,-7.231480E-09,-2.509043E-06
+3.155025E+00,-6.719475E-09,-2.468536E-06
+3.165040E+00,-5.699526E-09,-2.555907E-06
+3.175056E+00,-5.110337E-09,-2.593592E-06
+3.185035E+00,-4.578390E-09,-2.661498E-06
+3.195023E+00,-5.043745E-09,-2.512324E-06
+3.205223E+00,-6.575506E-09,-2.010541E-06
+3.215203E+00,-6.734333E-09,-1.781081E-06
+3.225198E+00,-5.896754E-09,-1.747833E-06
+3.235149E+00,-5.688961E-09,-1.903044E-06
+3.245130E+00,-6.229489E-09,-2.513583E-06
+3.255083E+00,-6.454226E-09,-2.516679E-06
+3.265057E+00,-6.867425E-09,-2.213204E-06
+3.275049E+00,-6.962473E-09,-2.120782E-06
+3.285238E+00,-8.055836E-09,-1.847097E-06
+3.295042E+00,-8.354054E-09,-1.791378E-06
+3.305084E+00,-8.377964E-09,-2.105899E-06
+3.315040E+00,-8.177603E-09,-2.227395E-06
+3.325052E+00,-7.187769E-09,-2.828479E-06
+3.335087E+00,-7.012789E-09,-2.785011E-06
+3.345095E+00,-5.783079E-09,-2.450838E-06
+3.355138E+00,-5.395029E-09,-2.368435E-06
+3.365159E+00,-5.776416E-09,-2.367491E-06
+3.375177E+00,-6.574385E-09,-2.413164E-06
+3.385218E+00,-8.600177E-09,-2.665186E-06
+3.395057E+00,-8.666343E-09,-2.547718E-06
+3.405258E+00,-8.092984E-09,-1.776621E-06
+3.415051E+00,-8.099017E-09,-1.646673E-06
+3.425053E+00,-8.247947E-09,-1.394474E-06
+3.435083E+00,-7.994742E-09,-1.484516E-06
+3.445079E+00,-5.943996E-09,-2.292512E-06
+3.455089E+00,-5.542256E-09,-2.576036E-06
+3.465123E+00,-5.311646E-09,-2.885539E-06
+3.475104E+00,-5.319462E-09,-2.746845E-06
+3.485113E+00,-4.876921E-09,-2.053076E-06
+3.495141E+00,-4.881083E-09,-1.991690E-06
+3.505131E+00,-6.575632E-09,-2.354224E-06
+3.515093E+00,-7.364662E-09,-2.523786E-06
+3.525095E+00,-9.992807E-09,-2.555775E-06
+3.535082E+00,-10.37249E-09,-2.523680E-06
+3.545117E+00,-12.27398E-09,-2.347049E-06
+3.555152E+00,-12.52124E-09,-2.278587E-06
+3.565165E+00,-13.26673E-09,-1.872156E-06
+3.575194E+00,-13.19800E-09,-1.960885E-06
+3.585195E+00,-12.90874E-09,-2.458746E-06
+3.595210E+00,-12.91337E-09,-2.477617E-06
+3.605239E+00,-11.51184E-09,-2.371605E-06
+3.615227E+00,-11.04852E-09,-2.393000E-06
+3.625015E+00,-7.580758E-09,-2.492686E-06
+3.635026E+00,-7.252806E-09,-2.471738E-06
+3.645048E+00,-6.587225E-09,-2.229721E-06
+3.655086E+00,-6.508691E-09,-2.100603E-06
+3.665083E+00,-6.440929E-09,-2.015631E-06
+3.675087E+00,-6.736128E-09,-2.085815E-06
+3.685119E+00,-9.113595E-09,-2.326761E-06
+3.695124E+00,-9.429661E-09,-2.406696E-06
+3.705093E+00,-9.779936E-09,-2.772555E-06
+3.715181E+00,-9.761787E-09,-2.928666E-06
+3.725196E+00,-10.85521E-09,-2.658065E-06
+3.735204E+00,-11.18660E-09,-2.423264E-06
+3.745237E+00,-11.82838E-09,-1.314148E-06
+3.755244E+00,-11.80934E-09,-1.323724E-06
+3.765046E+00,-12.11684E-09,-2.285265E-06
+3.775055E+00,-12.15076E-09,-2.352119E-06
+3.785079E+00,-10.46611E-09,-2.669517E-06
+3.795120E+00,-9.990518E-09,-2.613230E-06
+3.805055E+00,-7.342453E-09,-2.289602E-06
+3.815117E+00,-7.184797E-09,-2.289737E-06
+3.825146E+00,-6.733802E-09,-2.423956E-06
+3.835147E+00,-6.625745E-09,-2.413562E-06
+3.845161E+00,-6.627520E-09,-2.448501E-06
+3.855191E+00,-6.912812E-09,-2.398253E-06
+3.865191E+00,-9.065290E-09,-2.080550E-06
+3.875218E+00,-9.284218E-09,-2.150648E-06
+3.885219E+00,-9.019399E-09,-2.290867E-06
+3.895068E+00,-8.945312E-09,-2.308986E-06
+3.905106E+00,-9.202560E-09,-2.560418E-06
+3.915174E+00,-9.195545E-09,-2.662234E-06
+3.925187E+00,-8.328289E-09,-2.802555E-06
+3.935220E+00,-8.182084E-09,-2.761405E-06
+3.945221E+00,-8.597277E-09,-2.350376E-06
+3.955236E+00,-8.736244E-09,-2.320295E-06
+3.965035E+00,-8.171140E-09,-2.982099E-06
+3.975019E+00,-7.933030E-09,-2.997417E-06
+3.985046E+00,-8.250698E-09,-2.615891E-06
+3.995050E+00,-8.506035E-09,-2.390333E-06
+4.005241E+00,-9.342517E-09,-1.436276E-06
+4.015035E+00,-9.315671E-09,-1.447271E-06
+4.025037E+00,-9.798156E-09,-2.083019E-06
+4.035048E+00,-10.09421E-09,-2.126604E-06
+4.045083E+00,-11.72346E-09,-2.473715E-06
+4.055093E+00,-11.75135E-09,-2.451293E-06
+4.065123E+00,-11.01374E-09,-2.302809E-06
+4.075119E+00,-10.97514E-09,-2.299167E-06
+4.085159E+00,-9.922915E-09,-1.539717E-06
+4.095215E+00,-9.809298E-09,-1.526382E-06
+4.105022E+00,-8.709343E-09,-1.879174E-06
+4.115050E+00,-8.752107E-09,-1.938320E-06
+4.125081E+00,-10.09269E-09,-2.479031E-06
+4.135085E+00,-10.14613E-09,-2.453857E-06
+4.145117E+00,-9.099629E-09,-2.346019E-06
+4.155150E+00,-8.975110E-09,-2.305615E-06
+4.165164E+00,-8.334343E-09,-2.239838E-06
+4.175196E+00,-8.294322E-09,-2.219854E-06
+4.185195E+00,-6.744159E-09,-1.976352E-06
+4.195202E+00,-6.462559E-09,-1.963180E-06
+4.205236E+00,-5.963780E-09,-2.321380E-06
+4.215246E+00,-6.060357E-09,-2.438407E-06
+4.225029E+00,-7.231200E-09,-3.496565E-06
+4.235058E+00,-7.356744E-09,-3.495861E-06
+4.245055E+00,-9.746201E-09,-2.541524E-06
+4.255064E+00,-10.44670E-09,-2.388834E-06
+4.265091E+00,-14.25584E-09,-1.915481E-06
+4.275092E+00,-14.44161E-09,-1.980964E-06
+4.285118E+00,-14.84655E-09,-2.415010E-06
+4.295117E+00,-14.85956E-09,-2.370461E-06
+4.305138E+00,-14.66120E-09,-2.019462E-06
+4.315173E+00,-14.54207E-09,-2.000522E-06
+4.325169E+00,-12.34927E-09,-2.361900E-06
+4.335171E+00,-12.18770E-09,-2.413593E-06
+4.345202E+00,-11.54935E-09,-2.708393E-06
+4.355206E+00,-11.50516E-09,-2.743475E-06
+4.365227E+00,-9.847645E-09,-2.751598E-06
+4.375031E+00,-9.776721E-09,-2.725725E-06
+4.385027E+00,-9.539673E-09,-2.560799E-06
+4.395056E+00,-9.536127E-09,-2.495107E-06
+4.405063E+00,-8.117979E-09,-2.160476E-06
+4.415074E+00,-7.809753E-09,-2.124684E-06
+4.425112E+00,-6.378312E-09,-2.385238E-06
+4.435115E+00,-6.316943E-09,-2.434582E-06
+4.445134E+00,-4.441620E-09,-2.491353E-06
+4.455149E+00,-4.224633E-09,-2.487994E-06
+4.465172E+00,-2.969031E-09,-2.544053E-06
+4.475189E+00,-3.054203E-09,-2.538028E-06
+4.485214E+00,-4.453900E-09,-2.631746E-06
+4.495443E+00,-4.468423E-09,-2.637975E-06
+4.505245E+00,-4.951883E-09,-2.410578E-06
+4.515485E+00,-5.059009E-09,-2.388631E-06
+4.525042E+00,-8.119046E-09,-2.424239E-06
+4.535079E+00,-8.486716E-09,-2.442298E-06
+4.545082E+00,-10.61465E-09,-2.374741E-06
+4.555115E+00,-11.04445E-09,-2.217176E-06
+4.565144E+00,-14.01308E-09,-1.473438E-06
+4.575125E+00,-14.19333E-09,-1.454496E-06
+4.585141E+00,-13.84022E-09,-1.899482E-06
+4.595124E+00,-13.73943E-09,-1.998645E-06
+4.605144E+00,-14.13236E-09,-2.708702E-06
+4.615179E+00,-14.26037E-09,-2.747872E-06
+4.625174E+00,-13.67178E-09,-2.269046E-06
+4.635167E+00,-13.38776E-09,-2.189100E-06
+4.645153E+00,-12.80751E-09,-2.554227E-06
+4.655111E+00,-12.90681E-09,-2.631042E-06
+4.665096E+00,-13.66441E-09,-2.640873E-06
+4.675093E+00,-13.65849E-09,-2.469020E-06
+4.685060E+00,-13.96602E-09,-2.020492E-06
+4.695024E+00,-14.13625E-09,-2.042562E-06
+4.705243E+00,-14.25957E-09,-2.586182E-06
+4.715205E+00,-14.12898E-09,-2.565471E-06
+4.725175E+00,-12.23584E-09,-2.368295E-06
+4.735140E+00,-12.16983E-09,-2.302932E-06
+4.745115E+00,-11.51102E-09,-1.975230E-06
+4.755103E+00,-11.31958E-09,-2.031664E-06
+4.765064E+00,-8.827984E-09,-2.334432E-06
+4.775034E+00,-8.640550E-09,-2.358267E-06
+4.785018E+00,-9.132857E-09,-2.331777E-06
+4.795222E+00,-9.219986E-09,-2.425610E-06
+4.805213E+00,-8.415893E-09,-2.938196E-06
+4.815196E+00,-8.331932E-09,-2.952954E-06
+4.825171E+00,-8.180760E-09,-2.670053E-06
+4.835157E+00,-8.264360E-09,-2.626843E-06
+4.845113E+00,-8.769242E-09,-2.205234E-06
+4.855082E+00,-8.775296E-09,-2.156702E-06
+4.865060E+00,-9.993609E-09,-2.753509E-06
+4.875216E+00,-10.15901E-09,-2.841914E-06
+4.885190E+00,-10.86153E-09,-2.895690E-06
+4.895177E+00,-10.72228E-09,-2.821404E-06
+4.905087E+00,-9.381137E-09,-2.148388E-06
+4.915025E+00,-9.323431E-09,-2.134895E-06
+4.925222E+00,-9.151613E-09,-2.320350E-06
+4.935181E+00,-9.126438E-09,-2.331708E-06
+4.945167E+00,-10.55493E-09,-2.303321E-06
+4.955127E+00,-10.75288E-09,-2.275855E-06
+4.965094E+00,-14.30876E-09,-2.417822E-06
+4.975055E+00,-14.35036E-09,-2.436333E-06
+4.985093E+00,-12.87775E-09,-2.227275E-06
+4.995214E+00,-12.79144E-09,-2.179888E-06
+5.005198E+00,-12.33354E-09,-1.742735E-06
+5.015639E+00,-12.29383E-09,-1.757320E-06
+5.025177E+00,-10.31469E-09,-2.313320E-06
+5.035147E+00,-10.22137E-09,-2.344248E-06
+5.045159E+00,-10.90922E-09,-2.865672E-06
+5.055186E+00,-11.08527E-09,-2.862311E-06
+5.065185E+00,-11.74336E-09,-2.581389E-06
+5.075194E+00,-11.58509E-09,-2.511804E-06
+5.085228E+00,-9.499860E-09,-2.008384E-06
+5.095233E+00,-9.406634E-09,-2.021364E-06
+5.105021E+00,-7.654376E-09,-2.632619E-06
+5.115056E+00,-7.504950E-09,-2.621616E-06
+5.125049E+00,-7.704149E-09,-2.008295E-06
+5.135079E+00,-7.983826E-09,-1.956608E-06
+5.145076E+00,-8.927050E-09,-2.606112E-06
+5.155085E+00,-8.809728E-09,-2.728329E-06
+5.165105E+00,-8.444735E-09,-3.006784E-06
+5.175097E+00,-8.628485E-09,-2.932285E-06
+5.185108E+00,-10.54629E-09,-2.379250E-06
+5.195112E+00,-10.60654E-09,-2.343355E-06
+5.205098E+00,-9.601554E-09,-2.359766E-06
+5.215092E+00,-9.520701E-09,-2.381212E-06
+5.225120E+00,-10.33785E-09,-2.453499E-06
+5.235121E+00,-10.39446E-09,-2.466914E-06
+5.245149E+00,-9.228081E-09,-2.547192E-06
+5.255386E+00,-9.122393E-09,-2.577616E-06
+5.265170E+00,-8.039951E-09,-2.302897E-06
+5.275201E+00,-7.982573E-09,-2.249511E-06
+5.285192E+00,-6.791932E-09,-1.844693E-06
+5.295195E+00,-6.659453E-09,-1.846596E-06
+5.305226E+00,-8.140566E-09,-2.584540E-06
+5.315230E+00,-8.399731E-09,-2.598209E-06
+5.325247E+00,-9.960893E-09,-2.706900E-06
+5.335027E+00,-9.903164E-09,-2.709437E-06
+5.345042E+00,-8.519169E-09,-2.178792E-06
+5.355050E+00,-8.507850E-09,-2.163148E-06
+5.365077E+00,-8.495773E-09,-2.525019E-06
+5.375083E+00,-8.441818E-09,-2.564415E-06
+5.385116E+00,-6.991101E-09,-2.406704E-06
+5.395585E+00,-6.965901E-09,-2.402942E-06
+5.405135E+00,-6.749365E-09,-2.385873E-06
+5.415163E+00,-6.598361E-09,-2.426256E-06
+5.425138E+00,-4.708221E-09,-2.889770E-06
+5.435128E+00,-4.522063E-09,-2.921957E-06
+5.445108E+00,-5.115611E-09,-2.848927E-06
+5.455090E+00,-5.304773E-09,-2.817218E-06
+5.465072E+00,-5.634868E-09,-2.574486E-06
+5.475027E+00,-5.658311E-09,-2.555165E-06
+5.485238E+00,-7.267954E-09,-2.538331E-06
+5.495230E+00,-7.510240E-09,-2.533645E-06
+5.505120E+00,-8.484122E-09,-2.403689E-06
+5.515243E+00,-8.443910E-09,-2.334772E-06
+5.525221E+00,-9.160131E-09,-1.940506E-06
+5.535159E+00,-9.368822E-09,-1.939487E-06
+5.545155E+00,-10.72196E-09,-2.302242E-06
+5.555155E+00,-10.71239E-09,-2.304528E-06
+5.565123E+00,-10.52920E-09,-2.503146E-06
+5.575105E+00,-10.58841E-09,-2.517655E-06
+5.585066E+00,-11.32395E-09,-2.678295E-06
+5.595038E+00,-11.28928E-09,-2.731805E-06
+5.605026E+00,-10.54861E-09,-2.780448E-06
+5.615198E+00,-10.54012E-09,-2.803408E-06
+5.625179E+00,-10.39669E-09,-2.630176E-06
+5.635171E+00,-10.25270E-09,-2.617341E-06
+5.645137E+00,-8.170470E-09,-2.567285E-06
+5.655114E+00,-8.045671E-09,-2.577647E-06
+5.665086E+00,-9.576079E-09,-2.722910E-06
+5.675049E+00,-9.943554E-09,-2.756945E-06
+5.685034E+00,-11.90881E-09,-2.803007E-06
+5.695225E+00,-12.06283E-09,-2.771479E-06
+5.705194E+00,-14.34082E-09,-2.930165E-06
+5.715157E+00,-14.59876E-09,-2.932428E-06
+5.725132E+00,-15.00764E-09,-2.558058E-06
+5.735104E+00,-14.82913E-09,-2.440659E-06
+5.745083E+00,-13.15927E-09,-1.923168E-06
+5.755024E+00,-13.10884E-09,-1.910689E-06
+5.765240E+00,-11.33302E-09,-2.849053E-06
+5.775890E+00,-11.17323E-09,-2.901023E-06
+5.785170E+00,-8.115301E-09,-2.911343E-06
+5.795149E+00,-7.788824E-09,-2.896606E-06
+5.805074E+00,-5.649322E-09,-2.323408E-06
+5.815018E+00,-5.363497E-09,-2.332094E-06
+5.825244E+00,-4.699805E-09,-2.650414E-06
+5.835214E+00,-4.798176E-09,-2.675191E-06
+5.845232E+00,-7.964878E-09,-2.857653E-06
+5.855033E+00,-8.081579E-09,-2.850892E-06
+5.865225E+00,-8.035063E-09,-2.508356E-06
+5.875209E+00,-7.952519E-09,-2.486933E-06
+5.885165E+00,-7.751351E-09,-2.508239E-06
+5.895128E+00,-7.767355E-09,-2.550868E-06
+5.905114E+00,-6.962817E-09,-2.427075E-06
+5.915073E+00,-6.902813E-09,-2.430711E-06
+5.925052E+00,-7.044369E-09,-2.294237E-06
+5.935042E+00,-7.129845E-09,-2.304520E-06
+5.945235E+00,-7.444957E-09,-2.507956E-06
+5.955203E+00,-7.421785E-09,-2.538775E-06
+5.965186E+00,-8.211855E-09,-2.820113E-06
+5.975372E+00,-8.306780E-09,-2.795978E-06
+5.985123E+00,-9.288490E-09,-2.495713E-06
+5.995316E+00,-9.267229E-09,-2.505349E-06
+6.005063E+00,-9.014022E-09,-2.214755E-06
+6.015056E+00,-9.061940E-09,-2.204327E-06
+6.025021E+00,-8.989770E-09,-2.317294E-06
+6.035214E+00,-8.775020E-09,-2.417484E-06
+6.045198E+00,-7.549756E-09,-2.561422E-06
+6.055159E+00,-7.573720E-09,-2.507893E-06
+6.065126E+00,-8.693000E-09,-2.317755E-06
+6.075108E+00,-8.733540E-09,-2.298577E-06
+6.085062E+00,-7.899220E-09,-2.518215E-06
+6.095047E+00,-7.806083E-09,-2.670836E-06
+6.105080E+00,-8.749463E-09,-2.945904E-06
+6.115116E+00,-8.982666E-09,-2.933996E-06
+6.125142E+00,-8.252055E-09,-2.498537E-06
+6.135142E+00,-7.958374E-09,-2.459304E-06
+6.145150E+00,-7.430813E-09,-2.300248E-06
+6.155184E+00,-7.575758E-09,-2.341599E-06
+6.165179E+00,-8.199139E-09,-2.586239E-06
+6.175213E+00,-8.381915E-09,-2.600896E-06
+6.185027E+00,-10.34057E-09,-2.523617E-06
+6.195081E+00,-11.40833E-09,-2.664505E-06
+6.205138E+00,-13.04537E-09,-2.679322E-06
+6.215096E+00,-12.78066E-09,-2.626894E-06
+6.225145E+00,-10.40844E-09,-2.366118E-06
+6.235208E+00,-9.752188E-09,-2.479895E-06
+6.245230E+00,-7.821278E-09,-2.938053E-06
+6.255033E+00,-7.079719E-09,-3.152539E-06
+6.265092E+00,-4.878357E-09,-3.291953E-06
+6.275150E+00,-4.747335E-09,-3.135547E-06
+6.285203E+00,-6.165459E-09,-2.271300E-06
+6.295235E+00,-6.516889E-09,-2.076702E-06
+6.305217E+00,-7.972669E-09,-1.992843E-06
+6.315034E+00,-8.114501E-09,-2.047720E-06
+6.325060E+00,-8.392378E-09,-2.552456E-06
+6.335098E+00,-8.230201E-09,-2.735676E-06
+6.345157E+00,-6.500578E-09,-2.963940E-06
+6.355188E+00,-6.325709E-09,-2.910667E-06
+6.365230E+00,-6.360051E-09,-2.816817E-06
+6.375055E+00,-6.388251E-09,-2.770320E-06
+6.385081E+00,-5.082868E-09,-2.851547E-06
+6.395146E+00,-4.679374E-09,-2.858442E-06
+6.405117E+00,-4.465809E-09,-2.807782E-06
+6.415208E+00,-4.869301E-09,-2.856288E-06
+6.425180E+00,-6.294261E-09,-2.897787E-06
+6.435130E+00,-6.300759E-09,-2.845044E-06
+6.445144E+00,-6.403751E-09,-2.516330E-06
+6.455184E+00,-6.748358E-09,-2.348611E-06
+6.465194E+00,-8.213259E-09,-1.808836E-06
+6.475164E+00,-8.300434E-09,-1.680757E-06
+6.485149E+00,-7.435053E-09,-2.184686E-06
+6.495184E+00,-7.206411E-09,-2.513629E-06
+6.505224E+00,-6.529739E-09,-3.424413E-06
+6.515210E+00,-6.404926E-09,-3.393173E-06
+6.525206E+00,-6.247493E-09,-3.417735E-06
+6.535237E+00,-6.533296E-09,-3.303031E-06
+6.545234E+00,-9.159280E-09,-2.745426E-06
+6.555032E+00,-9.607246E-09,-2.633420E-06
+6.565053E+00,-9.843377E-09,-2.246596E-06
+6.575072E+00,-9.648311E-09,-2.136786E-06
+6.585090E+00,-9.189937E-09,-1.675335E-06
+6.595122E+00,-9.192400E-09,-1.688853E-06
+6.605125E+00,-8.925876E-09,-2.067381E-06
+6.615149E+00,-8.899470E-09,-2.353366E-06
+6.625172E+00,-10.05257E-09,-2.780771E-06
+6.635181E+00,-10.63858E-09,-2.861804E-06
+6.645205E+00,-11.23450E-09,-2.804152E-06
+6.655210E+00,-10.98548E-09,-2.793151E-06
+6.665222E+00,-10.22116E-09,-2.927167E-06
+6.675022E+00,-10.40329E-09,-2.943927E-06
+6.685021E+00,-11.71001E-09,-3.065549E-06
+6.695055E+00,-11.82576E-09,-3.004933E-06
+6.705023E+00,-11.13637E-09,-2.601531E-06
+6.715034E+00,-10.74588E-09,-2.553057E-06
+6.725060E+00,-9.140106E-09,-2.409888E-06
+6.735044E+00,-8.450352E-09,-2.474061E-06
+6.745063E+00,-5.754222E-09,-2.987947E-06
+6.755096E+00,-5.381446E-09,-3.032804E-06
+6.765101E+00,-5.829162E-09,-2.626725E-06
+6.775112E+00,-6.126943E-09,-2.378122E-06
+6.785141E+00,-6.438524E-09,-2.271970E-06
+6.795168E+00,-6.565129E-09,-2.321900E-06
+6.805198E+00,-8.130838E-09,-2.590968E-06
+6.815060E+00,-8.507868E-09,-2.615627E-06
+6.825074E+00,-9.547659E-09,-1.958167E-06
+6.835097E+00,-9.648062E-09,-1.814115E-06
+6.845142E+00,-11.08523E-09,-2.162444E-06
+6.855189E+00,-11.46298E-09,-2.330901E-06
+6.865218E+00,-11.40359E-09,-2.810906E-06
+6.875216E+00,-11.06607E-09,-2.820814E-06
+6.885237E+00,-8.728382E-09,-2.666365E-06
+6.895015E+00,-8.673485E-09,-2.651459E-06
+6.905026E+00,-9.187977E-09,-2.207620E-06
+6.915051E+00,-9.214709E-09,-2.208884E-06
+6.925057E+00,-9.140420E-09,-2.202893E-06
+6.935065E+00,-9.199765E-09,-2.246052E-06
+6.945093E+00,-9.180345E-09,-2.807574E-06
+6.955095E+00,-9.001839E-09,-2.870808E-06
+6.965104E+00,-6.462788E-09,-2.649739E-06
+6.975126E+00,-6.314184E-09,-2.587798E-06
+6.985123E+00,-7.673663E-09,-2.371771E-06
+6.995139E+00,-8.042834E-09,-2.518304E-06
+7.005174E+00,-8.494164E-09,-3.121227E-06
+7.015178E+00,-8.371344E-09,-3.164626E-06
+7.025191E+00,-7.228329E-09,-2.946897E-06
+7.035172E+00,-7.166848E-09,-2.922907E-06
+7.045150E+00,-5.081580E-09,-2.372721E-06
+7.055143E+00,-4.910867E-09,-2.339770E-06
+7.065092E+00,-4.605795E-09,-2.548064E-06
+7.075051E+00,-4.776785E-09,-2.587856E-06
+7.085021E+00,-6.188691E-09,-2.496841E-06
+7.095214E+00,-6.252624E-09,-2.414332E-06
+7.105106E+00,-7.360780E-09,-2.291059E-06
+7.115063E+00,-7.739467E-09,-2.385581E-06
+7.125021E+00,-9.521393E-09,-3.083531E-06
+7.135217E+00,-9.557326E-09,-3.217647E-06
+7.145189E+00,-9.415204E-09,-3.024379E-06
+7.155160E+00,-9.674468E-09,-2.806993E-06
+7.165135E+00,-11.44610E-09,-2.346276E-06
+7.175102E+00,-11.55335E-09,-2.395623E-06
+7.185079E+00,-9.968301E-09,-2.705667E-06
+7.195094E+00,-9.438386E-09,-2.883639E-06
+7.205092E+00,-8.526983E-09,-2.754679E-06
+7.215082E+00,-8.299814E-09,-2.436201E-06
+7.225070E+00,-6.364308E-09,-1.649563E-06
+7.235023E+00,-5.809923E-09,-1.512775E-06
+7.245242E+00,-4.907659E-09,-2.292380E-06
+7.255225E+00,-4.969009E-09,-2.573087E-06
+7.265016E+00,-5.006190E-09,-3.234549E-06
+7.275051E+00,-4.911549E-09,-3.055950E-06
+7.285051E+00,-5.325975E-09,-2.404701E-06
+7.295074E+00,-5.687050E-09,-2.315206E-06
+7.305104E+00,-6.858863E-09,-2.760810E-06
+7.315045E+00,-6.883643E-09,-2.903232E-06
+7.325084E+00,-7.457074E-09,-2.690912E-06
+7.335137E+00,-7.818991E-09,-2.691253E-06
+7.345141E+00,-9.659331E-09,-2.528097E-06
+7.355161E+00,-9.799055E-09,-2.467509E-06
+7.365177E+00,-9.489391E-09,-2.464680E-06
+7.375196E+00,-9.506965E-09,-2.540405E-06
+7.385184E+00,-10.22166E-09,-3.086412E-06
+7.395156E+00,-10.23604E-09,-3.167276E-06
+7.405084E+00,-8.628391E-09,-2.870582E-06
+7.415113E+00,-8.160473E-09,-2.673386E-06
+7.425091E+00,-6.193829E-09,-1.913426E-06
+7.435078E+00,-5.878646E-09,-1.877772E-06
+7.445020E+00,-5.090213E-09,-2.307046E-06
+7.455209E+00,-5.269142E-09,-2.566195E-06
+7.465198E+00,-7.540512E-09,-2.862159E-06
+7.475192E+00,-8.157798E-09,-2.815616E-06
+7.485182E+00,-9.149661E-09,-2.462514E-06
+7.495173E+00,-9.025083E-09,-2.452815E-06
+7.505117E+00,-8.833550E-09,-2.394622E-06
+7.515087E+00,-8.906053E-09,-2.543778E-06
+7.525071E+00,-8.441040E-09,-2.958227E-06
+7.535017E+00,-8.173337E-09,-3.009767E-06
+7.545022E+00,-8.285963E-09,-2.445062E-06
+7.555028E+00,-8.639305E-09,-2.211657E-06
+7.565042E+00,-10.69929E-09,-2.021170E-06
+7.575034E+00,-10.71776E-09,-2.104992E-06
+7.585050E+00,-9.372305E-09,-2.632607E-06
+7.595058E+00,-9.204157E-09,-2.622331E-06
+7.605089E+00,-8.930398E-09,-2.220592E-06
+7.615094E+00,-8.869288E-09,-2.229504E-06
+7.625114E+00,-7.836246E-09,-2.520973E-06
+7.635154E+00,-7.805502E-09,-2.582846E-06
+7.645155E+00,-9.012922E-09,-3.059352E-06
+7.655188E+00,-9.289707E-09,-3.058551E-06
+7.665195E+00,-9.493084E-09,-2.610609E-06
+7.675212E+00,-9.399288E-09,-2.511346E-06
+7.685230E+00,-9.626637E-09,-2.099682E-06
+7.695076E+00,-9.728234E-09,-2.122576E-06
+7.705078E+00,-9.155816E-09,-2.355503E-06
+7.715040E+00,-8.829717E-09,-2.476874E-06
+7.725065E+00,-8.265306E-09,-2.733793E-06
+7.735079E+00,-8.374382E-09,-2.830296E-06
+7.745119E+00,-8.210963E-09,-2.989927E-06
+7.755140E+00,-8.001012E-09,-2.837497E-06
+7.765170E+00,-7.645146E-09,-2.702857E-06
+7.775172E+00,-7.838099E-09,-2.678450E-06
+7.785204E+00,-10.32069E-09,-2.597614E-06
+7.795022E+00,-10.41902E-09,-2.621043E-06
+7.805037E+00,-10.04270E-09,-2.963734E-06
+7.815032E+00,-9.976024E-09,-2.960217E-06
+7.825056E+00,-9.119695E-09,-2.202161E-06
+7.835278E+00,-9.036589E-09,-2.177072E-06
+7.845052E+00,-6.806010E-09,-1.662260E-06
+7.855070E+00,-6.638619E-09,-1.652604E-06
+7.865036E+00,-6.432679E-09,-2.205763E-06
+7.875026E+00,-6.475361E-09,-2.339993E-06
+7.885223E+00,-6.207216E-09,-2.989927E-06
+7.895195E+00,-6.203710E-09,-3.059183E-06
+7.905180E+00,-7.989867E-09,-2.750725E-06
+7.915138E+00,-8.308599E-09,-2.707163E-06
+7.925109E+00,-9.786515E-09,-2.394565E-06
+7.935076E+00,-9.715574E-09,-2.362673E-06
+7.945053E+00,-8.639486E-09,-2.512734E-06
+7.955030E+00,-8.580832E-09,-2.531353E-06
+7.965020E+00,-8.169909E-09,-2.673975E-06
+7.975212E+00,-8.123558E-09,-2.637205E-06
+7.985191E+00,-8.212495E-09,-2.473068E-06
+7.995377E+00,-8.270119E-09,-2.456686E-06
+8.005123E+00,-9.008892E-09,-2.507366E-06
+8.015114E+00,-8.981212E-09,-2.550679E-06
+8.025093E+00,-9.358549E-09,-2.670722E-06
+8.035071E+00,-9.686617E-09,-2.618551E-06
+8.045087E+00,-13.37820E-09,-2.947354E-06
+8.055096E+00,-13.75287E-09,-2.960238E-06
+8.065125E+00,-14.26614E-09,-3.295698E-06
+8.075129E+00,-14.21887E-09,-3.268927E-06
+8.085135E+00,-13.81634E-09,-2.612303E-06
+8.095135E+00,-13.74240E-09,-2.529737E-06
+8.105147E+00,-11.33680E-09,-2.128080E-06
+8.115152E+00,-11.11665E-09,-2.197967E-06
+8.125181E+00,-9.882111E-09,-2.661928E-06
+8.135410E+00,-9.883847E-09,-2.661269E-06
+8.145198E+00,-9.364516E-09,-2.405811E-06
+8.155213E+00,-9.298676E-09,-2.390439E-06
+8.165219E+00,-9.967483E-09,-2.404713E-06
+8.175220E+00,-10.15280E-09,-2.384952E-06
+8.185245E+00,-12.12454E-09,-2.517926E-06
+8.195051E+00,-12.15373E-09,-2.511028E-06
+8.205115E+00,-12.32120E-09,-2.943529E-06
+8.215647E+00,-12.35528E-09,-2.979449E-06
+8.225211E+00,-12.72278E-09,-2.494918E-06
+8.235239E+00,-12.63488E-09,-2.401383E-06
+8.245247E+00,-11.71959E-09,-2.415167E-06
+8.255029E+00,-11.70850E-09,-2.536586E-06
+8.265057E+00,-12.28571E-09,-3.308650E-06
+8.275051E+00,-12.27989E-09,-3.275345E-06
+8.285082E+00,-11.12448E-09,-2.345109E-06
+8.295318E+00,-11.07093E-09,-2.258990E-06
+8.305100E+00,-10.77635E-09,-2.131863E-06
+8.315130E+00,-10.71056E-09,-2.187747E-06
+8.325134E+00,-8.637670E-09,-3.046852E-06
+8.335137E+00,-8.312945E-09,-3.071981E-06
+8.345163E+00,-7.804807E-09,-2.887699E-06
+8.355164E+00,-7.885055E-09,-2.889539E-06
+8.365181E+00,-8.190348E-09,-2.490661E-06
+8.375214E+00,-8.126587E-09,-2.438261E-06
+8.385192E+00,-8.127409E-09,-2.238238E-06
+8.395226E+00,-8.260288E-09,-2.327059E-06
+8.405063E+00,-8.465452E-09,-2.865160E-06
+8.415025E+00,-8.363742E-09,-3.000200E-06
+8.425236E+00,-9.402534E-09,-2.707727E-06
+8.435197E+00,-9.852045E-09,-2.577038E-06
+8.445156E+00,-12.93168E-09,-2.364390E-06
+8.455146E+00,-13.01069E-09,-2.327233E-06
+8.465098E+00,-11.06830E-09,-2.249863E-06
+8.475058E+00,-10.54490E-09,-2.246243E-06
+8.485039E+00,-8.556867E-09,-2.411216E-06
+8.495243E+00,-8.294653E-09,-2.446057E-06
+8.505235E+00,-7.223666E-09,-2.615999E-06
+8.515183E+00,-7.267420E-09,-2.627080E-06
+8.525159E+00,-9.280969E-09,-2.524421E-06
+8.535150E+00,-9.563539E-09,-2.497690E-06
+8.545107E+00,-10.02960E-09,-2.564718E-06
+8.555082E+00,-9.946382E-09,-2.653444E-06
+8.565067E+00,-10.14869E-09,-2.747612E-06
+8.575025E+00,-10.20769E-09,-2.737344E-06
+8.585224E+00,-9.323193E-09,-2.738242E-06
+8.595183E+00,-9.143950E-09,-2.729181E-06
+8.605156E+00,-7.634011E-09,-2.771745E-06
+8.615141E+00,-7.651461E-09,-2.767619E-06
+8.625113E+00,-8.131194E-09,-2.207214E-06
+8.635085E+00,-8.115822E-09,-2.223267E-06
+8.645074E+00,-7.706620E-09,-2.360158E-06
+8.655036E+00,-7.697131E-09,-2.400753E-06
+8.665242E+00,-7.390735E-09,-2.758390E-06
+8.675228E+00,-7.322473E-09,-2.776239E-06
+8.685177E+00,-7.327206E-09,-2.931381E-06
+8.695139E+00,-7.541994E-09,-2.914210E-06
+8.705134E+00,-10.46130E-09,-2.661575E-06
+8.715117E+00,-10.55041E-09,-2.667000E-06
+8.725116E+00,-9.979073E-09,-2.488518E-06
+8.735548E+00,-9.911677E-09,-2.482842E-06
+8.745103E+00,-9.810036E-09,-2.374901E-06
+8.755137E+00,-9.873851E-09,-2.362021E-06
+8.765142E+00,-9.337771E-09,-2.538875E-06
+8.775153E+00,-9.146028E-09,-2.593183E-06
+8.785179E+00,-8.823224E-09,-2.941567E-06
+8.795193E+00,-8.846881E-09,-2.964080E-06
+8.805227E+00,-7.840649E-09,-2.662131E-06
+8.815231E+00,-7.735439E-09,-2.665369E-06
+8.825018E+00,-6.964347E-09,-2.851147E-06
+8.835052E+00,-7.060751E-09,-2.883602E-06
+8.845083E+00,-7.663779E-09,-3.009679E-06
+8.855135E+00,-7.591779E-09,-3.037969E-06
+8.865165E+00,-7.296335E-09,-2.814165E-06
+8.875168E+00,-7.382978E-09,-2.782582E-06
+8.885180E+00,-8.893029E-09,-2.848812E-06
+8.895205E+00,-8.941792E-09,-2.897330E-06
+8.905126E+00,-8.756589E-09,-3.144190E-06
+8.915127E+00,-8.836236E-09,-3.071237E-06
+8.925119E+00,-10.11950E-09,-2.179270E-06
+8.935114E+00,-10.28567E-09,-2.132896E-06
+8.945097E+00,-9.929042E-09,-2.634974E-06
+8.955051E+00,-9.873321E-09,-2.777381E-06
+8.965026E+00,-10.71214E-09,-3.133295E-06
+8.975016E+00,-10.90188E-09,-3.076126E-06
+8.985202E+00,-10.48798E-09,-2.523419E-06
+8.995168E+00,-10.23146E-09,-2.480427E-06
+9.005149E+00,-9.722472E-09,-2.383209E-06
+9.015108E+00,-9.822769E-09,-2.382019E-06
+9.025106E+00,-10.72483E-09,-2.951142E-06
+9.035074E+00,-10.74074E-09,-3.003079E-06
+9.045094E+00,-11.27822E-09,-2.957880E-06
+9.055133E+00,-11.33717E-09,-2.879852E-06
+9.065128E+00,-10.92483E-09,-1.948217E-06
+9.075126E+00,-10.73181E-09,-1.890264E-06
+9.085150E+00,-9.389942E-09,-2.205248E-06
+9.095147E+00,-9.404523E-09,-2.241955E-06
+9.105166E+00,-10.08127E-09,-2.226477E-06
+9.115195E+00,-10.06694E-09,-2.230196E-06
+9.125206E+00,-9.143773E-09,-2.448006E-06
+9.135210E+00,-9.121202E-09,-2.519709E-06
+9.145231E+00,-9.199908E-09,-3.074907E-06
+9.155244E+00,-9.174565E-09,-3.065366E-06
+9.165035E+00,-8.157940E-09,-3.016065E-06
+9.175261E+00,-8.158473E-09,-3.013052E-06
+9.185019E+00,-9.967371E-09,-3.118781E-06
+9.195024E+00,-10.14502E-09,-3.108902E-06
+9.205025E+00,-10.52714E-09,-2.695035E-06
+9.215061E+00,-10.43613E-09,-2.641854E-06
+9.225089E+00,-9.800895E-09,-2.585132E-06
+9.235316E+00,-9.799748E-09,-2.618709E-06
+9.245070E+00,-9.036801E-09,-2.803594E-06
+9.255258E+00,-8.972733E-09,-2.803551E-06
+9.265213E+00,-9.318885E-09,-2.869769E-06
+9.275197E+00,-9.491883E-09,-2.909698E-06
+9.285150E+00,-10.94817E-09,-3.103715E-06
+9.295112E+00,-10.86628E-09,-3.055790E-06
+9.305095E+00,-8.869235E-09,-2.557308E-06
+9.315050E+00,-8.783838E-09,-2.551632E-06
+9.325022E+00,-7.755824E-09,-2.608604E-06
+9.335239E+00,-7.652116E-09,-2.642761E-06
+9.345197E+00,-6.886575E-09,-3.074656E-06
+9.355184E+00,-6.937684E-09,-3.085402E-06
+9.365141E+00,-8.046124E-09,-2.783572E-06
+9.375107E+00,-8.204044E-09,-2.662262E-06
+9.385097E+00,-8.628944E-09,-2.370638E-06
+9.395061E+00,-8.815214E-09,-2.396790E-06
+9.405215E+00,-11.77965E-09,-2.838578E-06
+9.415163E+00,-12.06425E-09,-2.867784E-06
+9.425136E+00,-11.90838E-09,-2.931908E-06
+9.435122E+00,-11.59499E-09,-2.930520E-06
+9.445083E+00,-9.774913E-09,-2.816711E-06
+9.455062E+00,-9.598025E-09,-2.833120E-06
+9.465048E+00,-8.111670E-09,-2.771573E-06
+9.475238E+00,-7.901498E-09,-2.718948E-06
+9.485196E+00,-7.950941E-09,-2.637448E-06
+9.495182E+00,-8.209619E-09,-2.637906E-06
+9.505238E+00,-8.610190E-09,-2.440049E-06
+9.515203E+00,-8.328449E-09,-2.426133E-06
+9.525186E+00,-6.695985E-09,-2.340317E-06
+9.535140E+00,-6.715386E-09,-2.368661E-06
+9.545132E+00,-7.926744E-09,-2.417278E-06
+9.555118E+00,-7.941675E-09,-2.428442E-06
+9.565086E+00,-6.759082E-09,-3.172715E-06
+9.575068E+00,-6.649488E-09,-3.213290E-06
+9.585034E+00,-5.826770E-09,-3.271889E-06
+9.595237E+00,-5.717756E-09,-3.240787E-06
+9.605223E+00,-5.151405E-09,-3.104593E-06
+9.615181E+00,-5.224584E-09,-3.067011E-06
+9.625153E+00,-8.315870E-09,-2.674785E-06
+9.635139E+00,-8.696042E-09,-2.635117E-06
+9.645097E+00,-10.44247E-09,-2.538220E-06
+9.655067E+00,-10.49189E-09,-2.545389E-06
+9.665047E+00,-11.72801E-09,-2.499996E-06
+9.675015E+00,-12.01877E-09,-2.516733E-06
+9.685225E+00,-12.71519E-09,-2.519145E-06
+9.695177E+00,-12.63208E-09,-2.505527E-06
+9.705153E+00,-10.61621E-09,-2.465581E-06
+9.715142E+00,-10.51807E-09,-2.512791E-06
+9.725101E+00,-9.344832E-09,-3.157797E-06
+9.735059E+00,-9.184937E-09,-3.210045E-06
+9.745044E+00,-8.645133E-09,-2.840581E-06
+9.755231E+00,-8.757087E-09,-2.773782E-06
+9.765207E+00,-10.75405E-09,-2.069504E-06
+9.775388E+00,-10.78685E-09,-2.076651E-06
+9.785131E+00,-10.13680E-09,-2.459504E-06
+9.795119E+00,-10.08160E-09,-2.551664E-06
+9.805020E+00,-10.28840E-09,-2.850314E-06
+9.815194E+00,-10.26620E-09,-2.851979E-06
+9.825180E+00,-8.991067E-09,-2.717425E-06
+9.835136E+00,-8.835251E-09,-2.742208E-06
+9.845111E+00,-8.498660E-09,-2.803977E-06
+9.855099E+00,-8.526321E-09,-2.824883E-06
+9.865056E+00,-7.859329E-09,-3.008483E-06
+9.875038E+00,-7.636921E-09,-2.985955E-06
+9.885218E+00,-7.365417E-09,-2.729530E-06
+9.895205E+00,-7.457928E-09,-2.648555E-06
+9.905192E+00,-7.297989E-09,-3.024376E-06
+9.915129E+00,-7.198383E-09,-3.158095E-06
+9.925101E+00,-7.641637E-09,-3.253100E-06
+9.935088E+00,-7.937403E-09,-3.149380E-06
+9.945046E+00,-8.782651E-09,-2.544056E-06
+9.955014E+00,-8.544078E-09,-2.466671E-06
+9.965226E+00,-6.739729E-09,-2.647654E-06
+9.975180E+00,-6.689471E-09,-2.716693E-06
+9.985161E+00,-7.453881E-09,-2.828877E-06
+9.995117E+00,-7.483422E-09,-2.789154E-06

MicroMag 2900/3900 Data File ends
