# Supplementary material for: Magnetic signatures of a creosote oil contaminated site: case study in São Paulo, Brazil
Source: Sci Rep. 2022 Dec 17;12:21853. doi: 10.1038/s41598-022-23493-2 (PMC9759522; doi:10.1038/s41598-022-23493-2)
Supplement: Supplementary file 3 — Supplementary Information 3. [file 41598_2022_23493_MOESM3_ESM.zip › moment_vs_time/SD23/3_9/nm2xxx/4_2.005]

MicroMag 2900/3900 Data File (Series 0016.002)
Moment vs. time

INSTRUMENT
Configuration                   VSM
Temperature control             None
Hardware version                0004
Software version                01/29/2013
Units of measure                Hybrid SI
Temperature in                  Celsius

SAMPLE
Mass                            N/A
Volume                          N/A
Demagnetizing factor            N/A

SETTINGS
Field range                    +30.00000E-03
Field command                   0.000000E+00
Moment range                   +1.000000E-06
Averaging time                 +16.59562E-03
Temperature (command)           N/A
Tmprtr difference correction    No
Orientation                     0.000000E+00
Vibration amplitude             1.0
Calibration factor             +4.401063E+00
Operating frequency            +83.00000E+00

MEASUREMENT
Description                    "SD34_4_2"
Field (measured)               +42.49237E-06
Temperature (measured)          N/A
Averages (completed)            N/A
Moment at conditioning field   +28.06510E-09
Measured on                     08/28/2020  10:02
Elapsed time                   +22.63476E+00

PROCESSING
Background subtraction          No
Delta-m processing              N/A
Demagnetizing factor            No
Normalization                   No
Normalization factor            N/A
Offset (field)                  No
Offset (moment)                 No
Pole saturation                 No
Slope correction                No

VIEWPORT
Left                            0.000000E+00
Right                          +10.00000E+00
Bottom                         -1.000000E-06
Top                            +1.000000E-06
Show X-axis?                    Yes
Show Y-axis?                    Yes

SCRIPT
Averaging time                 +10.00000E-03
Initial (conditioning) field   +30.00000E-03
Final (measuring) field         0.000000E+00
Pause at initial field         +10.00000E+00
Field slew rate limit          +10.00000E+03
Field slew time limit          +100.0000E-03
Slope correction                0.000000E+00
Timebase                       +10.00000E+00
Number of segments              1
Number of data                  1000

Segment   Averaging                                                            Final 
 Number      Time        Initial      Increment       Final         Pause      Index 
             (s)           (s)           (s)           (s)           (s)     
0000001,+10.00000E-03, 0.000000E+00,+10.00000E-03,+10.00000E+00,+10.00000E+00,0001000

                                         
     Time         Moment        Field    
     (s)          (Am�)          (T)     
+5.163088E-03,+17.70696E-09,+21.76514E-03
+15.21198E-03,+5.638542E-09,+12.14461E-03
+25.09134E-03,-1.599990E-09,+6.218029E-03
+35.18312E-03,-6.066467E-09,+2.702867E-03
+45.19205E-03,-8.565427E-09,+1.275930E-03
+55.21034E-03,-10.42833E-09,+529.0296E-06
+65.22129E-03,-10.78494E-09,+248.9343E-06
+75.01983E-03,-10.15976E-09,+109.8393E-06
+85.01557E-03,-9.855575E-09,+60.75076E-06
+95.04632E-03,-10.39563E-09,+32.48324E-06
+105.0692E-03,-10.89622E-09,+23.70869E-06
+115.0746E-03,-11.13943E-09,+16.45543E-06
+125.0993E-03,-11.11681E-09,+13.49578E-06
+135.1134E-03,-11.17360E-09,+11.15470E-06
+145.1179E-03,-11.13276E-09,+10.03650E-06
+155.1461E-03,-10.84115E-09,+9.344725E-06
+165.1369E-03,-10.77300E-09,+8.709527E-06
+175.1594E-03,-10.95051E-09,+7.516986E-06
+185.1550E-03,-10.72309E-09,+6.983414E-06
+195.2141E-03,-8.975250E-09,+6.477368E-06
+205.1475E-03,-7.922292E-09,+6.336774E-06
+215.1226E-03,-7.290870E-09,+6.501283E-06
+225.1033E-03,-7.762963E-09,+6.526840E-06
+235.0917E-03,-8.731021E-09,+5.963900E-06
+245.0383E-03,-8.836087E-09,+5.692701E-06
+255.2206E-03,-9.340496E-09,+5.261270E-06
+265.2063E-03,-9.841476E-09,+5.271366E-06
+275.1687E-03,-10.84918E-09,+4.749499E-06
+285.1587E-03,-10.73136E-09,+4.558265E-06
+295.1134E-03,-10.00642E-09,+4.296232E-06
+305.1017E-03,-10.07737E-09,+4.419485E-06
+315.0928E-03,-11.14855E-09,+4.610762E-06
+325.0535E-03,-11.46828E-09,+4.549854E-06
+335.0352E-03,-10.92981E-09,+4.494707E-06
+345.0243E-03,-10.40133E-09,+4.279967E-06
+355.2054E-03,-9.545592E-09,+3.641376E-06
+365.1718E-03,-9.020854E-09,+3.541397E-06
+375.1461E-03,-7.411139E-09,+3.530568E-06
+385.1103E-03,-6.896858E-09,+3.741125E-06
+395.0952E-03,-7.548953E-09,+3.461354E-06
+405.0668E-03,-8.143992E-09,+3.443559E-06
+415.0235E-03,-8.348112E-09,+2.960461E-06
+425.2338E-03,-7.740035E-09,+2.815361E-06
+435.2063E-03,-6.687082E-09,+2.749389E-06
+445.1694E-03,-6.522002E-09,+2.752505E-06
+455.1571E-03,-6.159888E-09,+2.896348E-06
+465.1204E-03,-5.860425E-09,+2.749355E-06
+475.0950E-03,-6.112084E-09,+2.580196E-06
+485.0835E-03,-7.004045E-09,+2.534034E-06
+495.0435E-03,-8.960655E-09,+2.526744E-06
+505.0355E-03,-9.348368E-09,+2.439912E-06
+515.2153E-03,-9.250999E-09,+2.399437E-06
+525.1951E-03,-9.595070E-09,+2.216146E-06
+535.1822E-03,-10.99978E-09,+1.451200E-06
+545.1497E-03,-11.62657E-09,+1.122788E-06
+555.1245E-03,-11.55321E-09,+1.361664E-06
+565.1129E-03,-11.22597E-09,+1.591699E-06
+575.0721E-03,-11.01160E-09,+1.934369E-06
+585.0317E-03,-10.76834E-09,+1.931669E-06
+595.2439E-03,-9.855986E-09,+1.553507E-06
+605.2156E-03,-9.457731E-09,+1.332559E-06
+615.1994E-03,-9.880443E-09,+822.4497E-09
+625.1534E-03,-10.32760E-09,+751.7052E-09
+635.1336E-03,-10.29495E-09,+1.193719E-06
+645.1331E-03,-9.711073E-09,+1.365432E-06
+655.1597E-03,-8.711636E-09,+1.335128E-06
+665.1803E-03,-8.511632E-09,+1.065064E-06
+675.2063E-03,-7.944597E-09,+232.0261E-09
+685.2037E-03,-7.471051E-09,-10.53715E-09
+695.2273E-03,-7.126688E-09,-56.36215E-09
+705.0649E-03,-7.698389E-09,+348.9762E-09
+715.0857E-03,-9.352589E-09,+1.042654E-06
+725.0896E-03,-9.572847E-09,+1.134424E-06
+735.1289E-03,-9.092033E-09,+646.5340E-09
+745.1410E-03,-9.259967E-09,+131.9418E-09
+755.1759E-03,-10.99142E-09,-877.2469E-09
+765.1182E-03,-11.84935E-09,-1.063877E-06
+775.1490E-03,-11.99716E-09,-191.5226E-09
+785.1831E-03,-11.32620E-09,+141.7923E-09
+795.2011E-03,-9.555700E-09,+273.5739E-09
+805.0155E-03,-8.166898E-09,+172.1621E-09
+815.0241E-03,-5.690272E-09,-520.6747E-09
+825.0440E-03,-4.795774E-09,-737.0911E-09
+835.0720E-03,-6.067986E-09,-531.2948E-09
+845.0615E-03,-7.849209E-09,-351.8458E-09
+855.0959E-03,-10.88823E-09,-179.8639E-09
+865.1063E-03,-11.86820E-09,-152.4067E-09
+875.1245E-03,-12.98528E-09,-329.8330E-09
+885.1315E-03,-13.27359E-09,-656.8394E-09
+895.1619E-03,-12.18436E-09,-1.359653E-06
+905.1765E-03,-10.83024E-09,-1.490928E-06
+915.2067E-03,-7.547634E-09,-1.061688E-06
+925.2052E-03,-6.945973E-09,-720.8147E-09
+935.2263E-03,-6.546099E-09,-530.3421E-09
+945.0251E-03,-6.379506E-09,-646.2250E-09
+955.0277E-03,-5.470883E-09,-935.8750E-09
+965.0379E-03,-5.313056E-09,-1.032480E-06
+975.0742E-03,-5.625663E-09,-902.1950E-09
+985.0776E-03,-5.535074E-09,-853.7407E-09
+995.0917E-03,-3.734729E-09,-618.2900E-09
+1.005138E+00,-3.093931E-09,-514.5779E-09
+1.015147E+00,-2.638168E-09,-685.7243E-09
+1.025180E+00,-2.975903E-09,-833.1243E-09
+1.035200E+00,-4.084185E-09,-1.081381E-06
+1.045206E+00,-4.597861E-09,-1.051729E-06
+1.055239E+00,-6.884155E-09,-957.6903E-09
+1.065015E+00,-7.619935E-09,-864.6870E-09
+1.075027E+00,-9.044171E-09,-845.6297E-09
+1.085052E+00,-9.040811E-09,-961.9675E-09
+1.095055E+00,-9.141127E-09,-1.308824E-06
+1.105083E+00,-9.356506E-09,-1.345865E-06
+1.115110E+00,-9.395088E-09,-1.710443E-06
+1.125054E+00,-9.160074E-09,-1.671332E-06
+1.135063E+00,-8.949647E-09,-1.109848E-06
+1.145041E+00,-9.204946E-09,-1.058421E-06
+1.155060E+00,-10.27493E-09,-1.123475E-06
+1.165071E+00,-10.09173E-09,-1.156471E-06
+1.175090E+00,-7.823683E-09,-1.470500E-06
+1.185098E+00,-7.531027E-09,-1.469001E-06
+1.195178E+00,-7.960869E-09,-1.439821E-06
+1.205246E+00,-8.103855E-09,-1.357364E-06
+1.215195E+00,-8.496210E-09,-1.876951E-06
+1.225213E+00,-8.600480E-09,-1.970063E-06
+1.235215E+00,-10.72182E-09,-1.993037E-06
+1.245221E+00,-11.27281E-09,-1.929468E-06
+1.255219E+00,-12.80875E-09,-1.593970E-06
+1.265222E+00,-12.86859E-09,-1.552591E-06
+1.275017E+00,-13.20489E-09,-1.865241E-06
+1.285016E+00,-13.23871E-09,-1.880173E-06
+1.295027E+00,-11.87930E-09,-1.630569E-06
+1.305060E+00,-11.32221E-09,-1.535528E-06
+1.315151E+00,-9.391565E-09,-1.662795E-06
+1.325094E+00,-9.376987E-09,-1.849660E-06
+1.335123E+00,-9.594610E-09,-2.444721E-06
+1.345125E+00,-9.485766E-09,-2.447388E-06
+1.355145E+00,-8.357847E-09,-1.813165E-06
+1.365137E+00,-8.332454E-09,-1.732759E-06
+1.375153E+00,-8.132580E-09,-1.555756E-06
+1.385185E+00,-7.997147E-09,-1.616982E-06
+1.395182E+00,-5.993385E-09,-2.034659E-06
+1.405191E+00,-5.822203E-09,-1.999025E-06
+1.415226E+00,-6.051352E-09,-1.943914E-06
+1.425223E+00,-6.112661E-09,-1.933256E-06
+1.435243E+00,-6.508186E-09,-1.918562E-06
+1.445053E+00,-6.568439E-09,-1.949301E-06
+1.455159E+00,-8.267382E-09,-2.128827E-06
+1.465191E+00,-8.436186E-09,-2.162848E-06
+1.475206E+00,-7.833355E-09,-2.334583E-06
+1.485226E+00,-7.599051E-09,-2.391821E-06
+1.495025E+00,-7.442617E-09,-2.226474E-06
+1.505033E+00,-7.533520E-09,-2.066629E-06
+1.515046E+00,-6.510715E-09,-1.668946E-06
+1.525060E+00,-6.037982E-09,-1.669893E-06
+1.535067E+00,-4.105315E-09,-2.142231E-06
+1.545085E+00,-4.153709E-09,-2.290878E-06
+1.555102E+00,-5.389590E-09,-2.662886E-06
+1.565120E+00,-5.588306E-09,-2.652277E-06
+1.575150E+00,-6.776573E-09,-2.551784E-06
+1.585154E+00,-7.062135E-09,-2.504460E-06
+1.595165E+00,-8.947108E-09,-2.195077E-06
+1.605194E+00,-8.981358E-09,-2.162184E-06
+1.615084E+00,-8.294647E-09,-2.126118E-06
+1.625059E+00,-8.323634E-09,-2.244115E-06
+1.635087E+00,-9.975661E-09,-2.559583E-06
+1.645091E+00,-10.26646E-09,-2.637580E-06
+1.655164E+00,-10.51313E-09,-2.620394E-06
+1.665039E+00,-10.47565E-09,-2.568632E-06
+1.675060E+00,-11.00201E-09,-1.934838E-06
+1.685085E+00,-11.09808E-09,-1.881017E-06
+1.695098E+00,-10.71599E-09,-2.003964E-06
+1.705123E+00,-10.53521E-09,-2.070528E-06
+1.715157E+00,-10.32019E-09,-2.284495E-06
+1.725168E+00,-10.41260E-09,-2.323013E-06
+1.735182E+00,-10.88330E-09,-2.386886E-06
+1.745206E+00,-10.77974E-09,-2.397211E-06
+1.755207E+00,-9.850765E-09,-2.266894E-06
+1.765242E+00,-9.857619E-09,-2.235214E-06
+1.775244E+00,-10.03113E-09,-2.456995E-06
+1.785023E+00,-9.946341E-09,-2.552874E-06
+1.795048E+00,-9.586613E-09,-3.255635E-06
+1.805042E+00,-9.683061E-09,-3.282340E-06
+1.815060E+00,-11.22431E-09,-2.775679E-06
+1.825093E+00,-11.31592E-09,-2.727453E-06
+1.835103E+00,-10.73248E-09,-2.945727E-06
+1.845112E+00,-10.58081E-09,-3.024342E-06
+1.855139E+00,-9.880079E-09,-2.405503E-06
+1.865136E+00,-9.754711E-09,-2.310949E-06
+1.875164E+00,-7.817525E-09,-1.634826E-06
+1.885162E+00,-7.746717E-09,-1.652252E-06
+1.895178E+00,-8.148933E-09,-2.462817E-06
+1.905212E+00,-8.248666E-09,-2.526924E-06
+1.915208E+00,-8.405673E-09,-2.948979E-06
+1.925212E+00,-8.328242E-09,-2.897996E-06
+1.935236E+00,-8.224894E-09,-2.436796E-06
+1.945227E+00,-8.240592E-09,-2.423541E-06
+1.955238E+00,-7.210945E-09,-2.246140E-06
+1.965031E+00,-7.102130E-09,-2.258995E-06
+1.975026E+00,-6.505805E-09,-2.907632E-06
+1.985052E+00,-6.675156E-09,-2.977141E-06
+1.995053E+00,-8.161997E-09,-2.906370E-06
+2.005085E+00,-8.130893E-09,-2.796970E-06
+2.015115E+00,-6.999728E-09,-1.994788E-06
+2.025119E+00,-6.969836E-09,-1.990560E-06
+2.035136E+00,-7.707433E-09,-2.535648E-06
+2.045166E+00,-7.800141E-09,-2.636272E-06
+2.055168E+00,-8.638243E-09,-3.036778E-06
+2.065181E+00,-8.847079E-09,-3.034347E-06
+2.075212E+00,-10.51096E-09,-2.498789E-06
+2.085219E+00,-10.49993E-09,-2.482713E-06
+2.095016E+00,-7.837596E-09,-2.415725E-06
+2.105245E+00,-7.585608E-09,-2.402055E-06
+2.115029E+00,-6.702211E-09,-2.462657E-06
+2.125061E+00,-6.822618E-09,-2.488710E-06
+2.135072E+00,-6.739257E-09,-2.637526E-06
+2.145086E+00,-6.548235E-09,-2.686040E-06
+2.155132E+00,-6.280220E-09,-3.390604E-06
+2.165148E+00,-6.367857E-09,-3.436995E-06
+2.175192E+00,-6.414100E-09,-3.031137E-06
+2.185205E+00,-6.361060E-09,-2.959534E-06
+2.195050E+00,-6.328137E-09,-2.126727E-06
+2.205146E+00,-6.499891E-09,-2.060074E-06
+2.215095E+00,-7.561982E-09,-2.223862E-06
+2.225060E+00,-7.437416E-09,-2.368238E-06
+2.235093E+00,-5.860549E-09,-2.513512E-06
+2.245092E+00,-5.849124E-09,-2.535213E-06
+2.255105E+00,-7.479074E-09,-2.437569E-06
+2.265134E+00,-7.651512E-09,-2.500795E-06
+2.275134E+00,-7.924382E-09,-3.214139E-06
+2.285165E+00,-7.893174E-09,-3.243980E-06
+2.295163E+00,-8.376378E-09,-2.798249E-06
+2.305237E+00,-8.503158E-09,-2.682927E-06
+2.315046E+00,-8.609210E-09,-2.205989E-06
+2.325155E+00,-8.669729E-09,-2.215931E-06
+2.335166E+00,-10.38027E-09,-2.060672E-06
+2.345208E+00,-10.85821E-09,-1.536238E-06
+2.355019E+00,-11.98760E-09,-1.754780E-06
+2.365025E+00,-11.95402E-09,-1.972967E-06
+2.375053E+00,-11.92605E-09,-2.732752E-06
+2.385058E+00,-11.95233E-09,-2.688629E-06
+2.395082E+00,-10.85787E-09,-2.321735E-06
+2.405077E+00,-10.60605E-09,-2.293519E-06
+2.415040E+00,-10.03498E-09,-3.065366E-06
+2.425019E+00,-10.21436E-09,-3.197388E-06
+2.435028E+00,-12.09783E-09,-3.563064E-06
+2.445209E+00,-12.26937E-09,-3.544830E-06
+2.455187E+00,-12.50416E-09,-2.999042E-06
+2.465145E+00,-12.60882E-09,-2.887127E-06
+2.475127E+00,-13.48535E-09,-2.550502E-06
+2.485118E+00,-13.38080E-09,-2.563067E-06
+2.495076E+00,-11.09649E-09,-2.937516E-06
+2.505068E+00,-10.56552E-09,-2.959583E-06
+2.515258E+00,-9.564666E-09,-2.697264E-06
+2.525073E+00,-9.475607E-09,-2.602378E-06
+2.535097E+00,-8.641218E-09,-2.435274E-06
+2.545099E+00,-8.536293E-09,-2.497679E-06
+2.555114E+00,-9.243079E-09,-2.799995E-06
+2.565146E+00,-9.481569E-09,-2.881860E-06
+2.575156E+00,-9.261615E-09,-2.962435E-06
+2.585171E+00,-8.955517E-09,-2.920418E-06
+2.595203E+00,-8.766375E-09,-2.787503E-06
+2.605223E+00,-8.991297E-09,-2.850171E-06
+2.615024E+00,-9.733262E-09,-3.074793E-06
+2.625244E+00,-9.571236E-09,-3.077685E-06
+2.635027E+00,-7.948656E-09,-3.246672E-06
+2.645037E+00,-7.706707E-09,-3.216869E-06
+2.655051E+00,-6.766324E-09,-2.828076E-06
+2.665057E+00,-6.546067E-09,-2.740228E-06
+2.675091E+00,-6.283247E-09,-2.603757E-06
+2.685118E+00,-6.518390E-09,-2.621736E-06
+2.695143E+00,-9.190179E-09,-2.503939E-06
+2.705201E+00,-9.446783E-09,-2.485271E-06
+2.715113E+00,-9.419560E-09,-2.616291E-06
+2.725140E+00,-9.397866E-09,-2.690583E-06
+2.735103E+00,-10.31936E-09,-3.230764E-06
+2.745073E+00,-10.53928E-09,-3.295241E-06
+2.755058E+00,-9.722742E-09,-3.386261E-06
+2.765057E+00,-9.394280E-09,-3.386370E-06
+2.775026E+00,-8.946388E-09,-2.852849E-06
+2.785237E+00,-9.077471E-09,-2.589975E-06
+2.795204E+00,-8.667525E-09,-2.037632E-06
+2.805189E+00,-8.163186E-09,-2.208226E-06
+2.815134E+00,-7.117407E-09,-3.036346E-06
+2.825115E+00,-7.059818E-09,-3.418473E-06
+2.835110E+00,-6.862315E-09,-3.832469E-06
+2.845059E+00,-6.674102E-09,-3.731615E-06
+2.855032E+00,-6.667549E-09,-3.182127E-06
+2.865017E+00,-6.964791E-09,-2.963053E-06
+2.875198E+00,-7.138543E-09,-2.533613E-06
+2.885139E+00,-6.643623E-09,-2.433246E-06
+2.895123E+00,-5.085327E-09,-2.503447E-06
+2.905078E+00,-5.133418E-09,-2.606713E-06
+2.915061E+00,-7.006159E-09,-2.869460E-06
+2.925214E+00,-7.430708E-09,-3.014337E-06
+2.935182E+00,-8.480869E-09,-3.023681E-06
+2.945168E+00,-8.809947E-09,-3.021612E-06
+2.955127E+00,-10.55277E-09,-2.964709E-06
+2.965096E+00,-10.83178E-09,-2.827927E-06
+2.975079E+00,-9.698264E-09,-2.816909E-06
+2.985037E+00,-9.222251E-09,-2.905944E-06
+2.995239E+00,-8.229355E-09,-3.433148E-06
+3.005226E+00,-8.177339E-09,-3.402532E-06
+3.015173E+00,-7.151708E-09,-2.965221E-06
+3.025153E+00,-6.639304E-09,-2.839171E-06
+3.035126E+00,-5.894568E-09,-2.533951E-06
+3.045092E+00,-5.985546E-09,-2.582437E-06
+3.055081E+00,-5.697162E-09,-3.175375E-06
+3.065047E+00,-5.372680E-09,-3.278798E-06
+3.075016E+00,-5.155252E-09,-3.359685E-06
+3.085228E+00,-5.770360E-09,-3.191305E-06
+3.095183E+00,-7.763369E-09,-2.552379E-06
+3.105165E+00,-7.977000E-09,-2.504348E-06
+3.115146E+00,-7.490920E-09,-2.665884E-06
+3.125096E+00,-7.513845E-09,-2.726941E-06
+3.135080E+00,-8.353960E-09,-2.560793E-06
+3.145026E+00,-8.380598E-09,-2.644117E-06
+3.155240E+00,-6.934194E-09,-2.987927E-06
+3.165236E+00,-6.589072E-09,-3.088514E-06
+3.175205E+00,-6.503759E-09,-3.547946E-06
+3.185169E+00,-6.658812E-09,-3.480669E-06
+3.195181E+00,-6.474761E-09,-3.039073E-06
+3.205196E+00,-6.341367E-09,-2.971307E-06
+3.215061E+00,-6.456024E-09,-2.899118E-06
+3.225041E+00,-6.685876E-09,-3.042057E-06
+3.235016E+00,-7.198600E-09,-3.667242E-06
+3.245230E+00,-7.288365E-09,-3.696067E-06
+3.255183E+00,-8.283109E-09,-3.424490E-06
+3.265148E+00,-9.013231E-09,-3.327813E-06
+3.275127E+00,-9.928566E-09,-2.987437E-06
+3.285080E+00,-9.783522E-09,-2.921820E-06
+3.295033E+00,-9.087642E-09,-2.702485E-06
+3.305016E+00,-9.004105E-09,-2.615004E-06
+3.315213E+00,-7.985561E-09,-2.997682E-06
+3.325180E+00,-7.083051E-09,-3.179744E-06
+3.335143E+00,-3.195992E-09,-3.531833E-06
+3.345074E+00,-2.528611E-09,-3.443825E-06
+3.355047E+00,-1.672172E-09,-2.952561E-06
+3.365032E+00,-1.687168E-09,-2.879880E-06
+3.375245E+00,-1.344703E-09,-2.829935E-06
+3.385226E+00,-1.314841E-09,-2.832742E-06
+3.395182E+00,-2.093125E-09,-2.846149E-06
+3.405171E+00,-2.323776E-09,-2.786542E-06
+3.415164E+00,-3.306830E-09,-2.689917E-06
+3.425099E+00,-3.525316E-09,-2.797165E-06
+3.435078E+00,-6.940974E-09,-3.229932E-06
+3.445026E+00,-7.245645E-09,-3.208609E-06
+3.455228E+00,-8.275297E-09,-2.738010E-06
+3.465213E+00,-8.130618E-09,-2.741000E-06
+3.475162E+00,-6.946355E-09,-2.974657E-06
+3.485117E+00,-7.004604E-09,-2.988931E-06
+3.495095E+00,-7.268642E-09,-3.473654E-06
+3.505046E+00,-7.195040E-09,-3.493618E-06
+3.515238E+00,-5.609016E-09,-3.318452E-06
+3.525214E+00,-5.607117E-09,-3.286575E-06
+3.535167E+00,-6.514214E-09,-2.950619E-06
+3.545143E+00,-6.562674E-09,-2.964850E-06
+3.555100E+00,-6.405611E-09,-3.247024E-06
+3.565072E+00,-6.438629E-09,-3.334745E-06
+3.575056E+00,-7.127073E-09,-3.553419E-06
+3.585015E+00,-7.116613E-09,-3.538087E-06
+3.595210E+00,-5.472743E-09,-2.963820E-06
+3.605190E+00,-5.342761E-09,-2.923659E-06
+3.615153E+00,-5.293470E-09,-2.971407E-06
+3.625124E+00,-5.378381E-09,-3.049327E-06
+3.635111E+00,-4.905661E-09,-3.432435E-06
+3.645068E+00,-4.824555E-09,-3.443155E-06
+3.655049E+00,-4.074564E-09,-3.127902E-06
+3.665468E+00,-4.092964E-09,-3.104379E-06
+3.675214E+00,-4.155523E-09,-3.264748E-06
+3.685205E+00,-4.122954E-09,-3.320383E-06
+3.695173E+00,-4.869869E-09,-3.445381E-06
+3.705170E+00,-5.169157E-09,-3.437136E-06
+3.715154E+00,-7.148207E-09,-3.317608E-06
+3.725111E+00,-7.203707E-09,-3.284108E-06
+3.735084E+00,-7.751120E-09,-3.054571E-06
+3.745071E+00,-7.892403E-09,-3.038063E-06
+3.755041E+00,-8.860461E-09,-2.915769E-06
+3.765034E+00,-8.733740E-09,-2.862903E-06
+3.775237E+00,-7.053644E-09,-2.633852E-06
+3.785203E+00,-6.946783E-09,-2.606063E-06
+3.795192E+00,-7.864694E-09,-3.070249E-06
+3.805157E+00,-7.940760E-09,-3.116244E-06
+3.815132E+00,-7.128116E-09,-3.416368E-06
+3.825119E+00,-7.022000E-09,-3.457701E-06
+3.835076E+00,-8.352761E-09,-3.350493E-06
+3.845063E+00,-8.769947E-09,-3.327169E-06
+3.855053E+00,-9.570041E-09,-3.238549E-06
+3.865028E+00,-9.460758E-09,-3.244944E-06
+3.875237E+00,-8.889782E-09,-3.505054E-06
+3.885420E+00,-8.922696E-09,-3.501231E-06
+3.895157E+00,-9.523039E-09,-3.517699E-06
+3.905117E+00,-9.523254E-09,-3.518229E-06
+3.915092E+00,-9.743491E-09,-3.369693E-06
+3.925062E+00,-9.821346E-09,-3.412048E-06
+3.935060E+00,-10.65277E-09,-3.716229E-06
+3.945260E+00,-10.65378E-09,-3.718197E-06
+3.955047E+00,-10.66287E-09,-3.283230E-06
+3.965082E+00,-10.71856E-09,-3.173959E-06
+3.975084E+00,-10.73676E-09,-2.856634E-06
+3.985114E+00,-10.49195E-09,-2.794338E-06
+3.995120E+00,-8.802993E-09,-3.165113E-06
+4.005164E+00,-8.783775E-09,-3.692499E-06
+4.015192E+00,-10.06953E-09,-4.169177E-06
+4.025174E+00,-10.13092E-09,-4.111187E-06
+4.035192E+00,-8.184167E-09,-3.417292E-06
+4.045202E+00,-7.825533E-09,-3.345987E-06
+4.055227E+00,-7.270546E-09,-3.272427E-06
+4.065242E+00,-7.414122E-09,-3.281431E-06
+4.075037E+00,-7.531947E-09,-3.033074E-06
+4.085035E+00,-7.404261E-09,-3.001310E-06
+4.095072E+00,-5.980210E-09,-3.021449E-06
+4.105082E+00,-5.904444E-09,-3.052039E-06
+4.115097E+00,-3.546953E-09,-3.606577E-06
+4.125110E+00,-3.403742E-09,-3.605149E-06
+4.135129E+00,-2.650399E-09,-3.090969E-06
+4.145119E+00,-2.741130E-09,-3.069002E-06
+4.155159E+00,-4.559146E-09,-3.166732E-06
+4.165635E+00,-4.575880E-09,-3.226470E-06
+4.175183E+00,-4.761913E-09,-3.584856E-06
+4.185188E+00,-4.921372E-09,-3.541886E-06
+4.195203E+00,-7.488119E-09,-3.119414E-06
+4.205237E+00,-7.770750E-09,-3.088483E-06
+4.215168E+00,-9.382143E-09,-3.476152E-06
+4.225173E+00,-9.745084E-09,-3.484054E-06
+4.235194E+00,-12.04258E-09,-3.120283E-06
+4.245206E+00,-12.11569E-09,-3.070716E-06
+4.255224E+00,-9.673218E-09,-2.881923E-06
+4.265023E+00,-9.091014E-09,-2.936445E-06
+4.275023E+00,-7.280579E-09,-3.672484E-06
+4.285049E+00,-7.198499E-09,-3.770645E-06
+4.295049E+00,-6.557691E-09,-3.680371E-06
+4.305082E+00,-6.287220E-09,-3.529092E-06
+4.315113E+00,-5.823827E-09,-3.003330E-06
+4.325181E+00,-5.791239E-09,-2.983832E-06
+4.335190E+00,-4.506779E-09,-2.773090E-06
+4.345201E+00,-4.004546E-09,-2.801614E-06
+4.355217E+00,-3.327608E-09,-2.877772E-06
+4.365223E+00,-3.685560E-09,-2.987789E-06
+4.375018E+00,-5.359297E-09,-3.404280E-06
+4.385246E+00,-5.403514E-09,-3.518824E-06
+4.395042E+00,-4.544339E-09,-3.686852E-06
+4.405055E+00,-4.408697E-09,-3.641522E-06
+4.415019E+00,-3.613442E-09,-3.265171E-06
+4.425047E+00,-3.075768E-09,-3.160718E-06
+4.435057E+00,-668.8482E-12,-3.040735E-06
+4.445055E+00,-407.6207E-12,-3.009090E-06
+4.455087E+00,-2.236563E-09,-3.014629E-06
+4.465091E+00,-2.912420E-09,-3.057884E-06
+4.475107E+00,-4.616699E-09,-3.392710E-06
+4.485136E+00,-4.835942E-09,-3.447296E-06
+4.495137E+00,-6.176882E-09,-3.413778E-06
+4.505168E+00,-6.631665E-09,-3.250720E-06
+4.515151E+00,-6.481110E-09,-3.060694E-06
+4.525161E+00,-5.960805E-09,-2.908811E-06
+4.535190E+00,-5.432739E-09,-2.817627E-06
+4.545182E+00,-5.665782E-09,-2.835268E-06
+4.555201E+00,-6.116467E-09,-3.130780E-06
+4.565234E+00,-5.919922E-09,-3.264230E-06
+4.575215E+00,-5.433581E-09,-3.428770E-06
+4.585224E+00,-5.536426E-09,-3.298886E-06
+4.595023E+00,-5.817044E-09,-2.913769E-06
+4.605037E+00,-5.655511E-09,-2.924835E-06
+4.615067E+00,-5.184895E-09,-3.375704E-06
+4.625234E+00,-5.299189E-09,-3.514609E-06
+4.635023E+00,-5.525484E-09,-3.332906E-06
+4.645051E+00,-5.069636E-09,-3.095155E-06
+4.655045E+00,-3.173394E-09,-2.917849E-06
+4.665060E+00,-2.878134E-09,-3.113523E-06
+4.675086E+00,-4.778661E-09,-3.616325E-06
+4.685083E+00,-5.873745E-09,-3.705211E-06
+4.695105E+00,-7.957084E-09,-3.248408E-06
+4.705173E+00,-8.306245E-09,-3.078652E-06
+4.715219E+00,-9.201862E-09,-3.209685E-06
+4.725025E+00,-9.595097E-09,-3.414726E-06
+4.735050E+00,-9.547742E-09,-3.301246E-06
+4.745058E+00,-9.120517E-09,-3.229657E-06
+4.755074E+00,-8.509360E-09,-2.986067E-06
+4.765035E+00,-8.405999E-09,-2.882753E-06
+4.775066E+00,-7.794286E-09,-3.250551E-06
+4.785095E+00,-7.401903E-09,-3.480203E-06
+4.795098E+00,-8.029268E-09,-3.498591E-06
+4.805133E+00,-9.490941E-09,-3.236541E-06
+4.815119E+00,-11.45882E-09,-2.821747E-06
+4.825137E+00,-11.73263E-09,-2.850108E-06
+4.835175E+00,-11.23666E-09,-3.164972E-06
+4.845166E+00,-11.42581E-09,-3.374974E-06
+4.855180E+00,-12.89850E-09,-4.053692E-06
+4.865215E+00,-13.71633E-09,-3.888159E-06
+4.875217E+00,-13.85427E-09,-3.303045E-06
+4.885223E+00,-13.53039E-09,-3.126340E-06
+4.895025E+00,-12.99630E-09,-3.056737E-06
+4.905049E+00,-12.24835E-09,-3.100113E-06
+4.915074E+00,-10.07564E-09,-3.356658E-06
+4.925068E+00,-8.850761E-09,-3.524171E-06
+4.935088E+00,-8.045135E-09,-3.416159E-06
+4.945116E+00,-8.270077E-09,-3.596661E-06
+4.955095E+00,-8.290699E-09,-3.920592E-06
+4.965107E+00,-7.882136E-09,-3.858547E-06
+4.975137E+00,-7.409104E-09,-3.536185E-06
+4.985141E+00,-7.257180E-09,-3.313008E-06
+4.995166E+00,-6.136659E-09,-3.262516E-06
+5.005206E+00,-4.970364E-09,-3.177115E-06
+5.015206E+00,-3.699110E-09,-3.267749E-06
+5.025229E+00,-3.854282E-09,-3.163465E-06
+5.035029E+00,-4.695027E-09,-3.119920E-06
+5.045041E+00,-4.962435E-09,-2.988708E-06
+5.055060E+00,-4.964386E-09,-3.198890E-06
+5.065069E+00,-5.314332E-09,-3.572030E-06
+5.075083E+00,-6.184047E-09,-3.793185E-06
+5.085116E+00,-6.262986E-09,-3.549508E-06
+5.095069E+00,-5.439715E-09,-3.188427E-06
+5.105097E+00,-4.845864E-09,-2.882100E-06
+5.115132E+00,-5.167138E-09,-2.697370E-06
+5.125138E+00,-5.784716E-09,-2.677323E-06
+5.135172E+00,-6.262245E-09,-3.267383E-06
+5.145164E+00,-6.436471E-09,-3.592229E-06
+5.155181E+00,-7.225927E-09,-3.670455E-06
+5.165212E+00,-7.780577E-09,-3.476873E-06
+5.175212E+00,-7.888165E-09,-3.261909E-06
+5.185201E+00,-7.639097E-09,-3.242523E-06
+5.195045E+00,-7.713382E-09,-3.472584E-06
+5.205109E+00,-8.019328E-09,-3.601848E-06
+5.215116E+00,-7.877825E-09,-3.355577E-06
+5.225145E+00,-7.240644E-09,-2.968569E-06
+5.235165E+00,-6.825703E-09,-2.780019E-06
+5.245195E+00,-7.419847E-09,-3.221403E-06
+5.255195E+00,-8.202203E-09,-3.568594E-06
+5.265203E+00,-7.997268E-09,-3.824049E-06
+5.275235E+00,-7.236054E-09,-3.403742E-06
+5.285236E+00,-7.566223E-09,-3.129021E-06
+5.295172E+00,-9.730634E-09,-3.336926E-06
+5.305188E+00,-11.71153E-09,-3.458219E-06
+5.315197E+00,-13.09681E-09,-3.533135E-06
+5.325209E+00,-13.51799E-09,-3.295472E-06
+5.335239E+00,-13.90920E-09,-2.976940E-06
+5.345229E+00,-13.91673E-09,-2.833008E-06
+5.355025E+00,-13.01028E-09,-2.840258E-06
+5.365018E+00,-12.26690E-09,-3.025149E-06
+5.375243E+00,-11.76902E-09,-3.684443E-06
+5.385042E+00,-11.79612E-09,-3.696430E-06
+5.395041E+00,-11.36317E-09,-3.406612E-06
+5.405067E+00,-10.84970E-09,-3.258562E-06
+5.415097E+00,-10.71854E-09,-3.336808E-06
+5.425097E+00,-11.15698E-09,-3.348916E-06
+5.435150E+00,-11.89506E-09,-3.005041E-06
+5.445163E+00,-11.84756E-09,-2.978946E-06
+5.455184E+00,-11.88638E-09,-2.948630E-06
+5.465215E+00,-12.35350E-09,-3.170466E-06
+5.475221E+00,-13.53252E-09,-3.654891E-06
+5.485236E+00,-13.53132E-09,-3.668118E-06
+5.495031E+00,-12.31695E-09,-3.486732E-06
+5.505047E+00,-11.71044E-09,-3.247419E-06
+5.515054E+00,-10.65752E-09,-3.220213E-06
+5.525089E+00,-10.00122E-09,-3.282661E-06
+5.535110E+00,-8.247249E-09,-3.774405E-06
+5.545115E+00,-7.517832E-09,-3.848319E-06
+5.555136E+00,-7.209705E-09,-3.905002E-06
+5.565149E+00,-7.240020E-09,-3.861900E-06
+5.575176E+00,-6.958697E-09,-3.521673E-06
+5.585171E+00,-7.030948E-09,-3.271088E-06
+5.595191E+00,-8.619010E-09,-3.035992E-06
+5.605227E+00,-9.642783E-09,-2.996152E-06
+5.615218E+00,-10.48189E-09,-2.817115E-06
+5.625038E+00,-10.29300E-09,-2.876990E-06
+5.635078E+00,-10.35082E-09,-3.146942E-06
+5.645065E+00,-10.69417E-09,-3.215781E-06
+5.655097E+00,-10.49853E-09,-3.429446E-06
+5.665096E+00,-9.796760E-09,-3.327676E-06
+5.675110E+00,-7.145573E-09,-3.281310E-06
+5.685115E+00,-6.803743E-09,-3.286964E-06
+5.695131E+00,-7.025804E-09,-3.390332E-06
+5.705164E+00,-7.020655E-09,-3.401573E-06
+5.715223E+00,-6.300411E-09,-3.310038E-06
+5.725121E+00,-6.244003E-09,-3.251275E-06
+5.735151E+00,-7.204132E-09,-3.062866E-06
+5.745189E+00,-7.540805E-09,-3.151048E-06
+5.755196E+00,-8.200940E-09,-3.421026E-06
+5.765232E+00,-8.399480E-09,-3.485713E-06
+5.775029E+00,-9.450753E-09,-3.368961E-06
+5.785046E+00,-9.864014E-09,-3.187909E-06
+5.795037E+00,-9.860625E-09,-3.192519E-06
+5.805057E+00,-9.683074E-09,-3.334771E-06
+5.815060E+00,-10.01526E-09,-3.740104E-06
+5.825091E+00,-10.39941E-09,-3.894281E-06
+5.835112E+00,-10.58464E-09,-3.827030E-06
+5.845118E+00,-10.50848E-09,-3.496079E-06
+5.855147E+00,-11.47174E-09,-2.895238E-06
+5.865148E+00,-12.41997E-09,-2.811430E-06
+5.875178E+00,-14.21900E-09,-3.161165E-06
+5.885182E+00,-14.43752E-09,-3.228044E-06
+5.895175E+00,-14.80894E-09,-3.000458E-06
+5.905208E+00,-15.13692E-09,-2.874172E-06
+5.915195E+00,-15.42548E-09,-3.087596E-06
+5.925211E+00,-14.81329E-09,-3.247012E-06
+5.935240E+00,-12.27920E-09,-3.311374E-06
+5.945232E+00,-11.52242E-09,-3.346810E-06
+5.955245E+00,-10.16544E-09,-3.224831E-06
+5.965041E+00,-9.571575E-09,-3.302519E-06
+5.975043E+00,-6.782322E-09,-3.470006E-06
+5.985054E+00,-5.620123E-09,-3.505477E-06
+5.995070E+00,-3.653897E-09,-3.182502E-06
+6.005110E+00,-3.160099E-09,-3.203167E-06
+6.015148E+00,-1.937403E-09,-3.756117E-06
+6.025143E+00,-1.737551E-09,-3.723356E-06
+6.035174E+00,-2.593389E-09,-3.367507E-06
+6.045213E+00,-3.137663E-09,-3.471228E-06
+6.055218E+00,-3.473718E-09,-3.926866E-06
+6.065233E+00,-3.115951E-09,-3.817700E-06
+6.075037E+00,-2.845643E-09,-3.426845E-06
+6.085085E+00,-3.261122E-09,-3.223123E-06
+6.095121E+00,-4.729789E-09,-2.769848E-06
+6.105159E+00,-4.903550E-09,-2.717909E-06
+6.115173E+00,-5.282621E-09,-2.905309E-06
+6.125206E+00,-5.600983E-09,-3.078861E-06
+6.135227E+00,-6.846808E-09,-3.620136E-06
+6.145236E+00,-7.094636E-09,-3.787803E-06
+6.155040E+00,-7.701990E-09,-3.637290E-06
+6.165051E+00,-8.131233E-09,-3.513296E-06
+6.175078E+00,-9.878776E-09,-3.112312E-06
+6.185078E+00,-9.983659E-09,-3.033563E-06
+6.195165E+00,-8.387935E-09,-3.089350E-06
+6.205051E+00,-7.999716E-09,-3.000427E-06
+6.215235E+00,-8.118680E-09,-3.417223E-06
+6.225075E+00,-8.461305E-09,-3.502648E-06
+6.235113E+00,-9.911366E-09,-3.572268E-06
+6.245124E+00,-10.00388E-09,-3.599362E-06
+6.255144E+00,-10.85035E-09,-3.215043E-06
+6.265180E+00,-10.98828E-09,-3.216934E-06
+6.275180E+00,-10.42209E-09,-3.712008E-06
+6.285211E+00,-9.973750E-09,-3.805850E-06
+6.295210E+00,-8.486679E-09,-3.871095E-06
+6.305237E+00,-8.422096E-09,-3.723567E-06
+6.315035E+00,-8.453189E-09,-3.361053E-06
+6.325185E+00,-8.312358E-09,-3.315909E-06
+6.335226E+00,-7.775014E-09,-3.605622E-06
+6.345037E+00,-7.839074E-09,-3.739987E-06
+6.355041E+00,-8.212303E-09,-3.840909E-06
+6.365050E+00,-8.047672E-09,-3.887999E-06
+6.375079E+00,-6.797596E-09,-3.773189E-06
+6.385080E+00,-6.692295E-09,-3.557940E-06
+6.395104E+00,-7.939375E-09,-2.899435E-06
+6.405103E+00,-8.218505E-09,-2.874850E-06
+6.415057E+00,-8.756651E-09,-2.706044E-06
+6.425071E+00,-8.764461E-09,-2.780700E-06
+6.435071E+00,-9.813677E-09,-3.670999E-06
+6.445083E+00,-10.20272E-09,-3.801318E-06
+6.455110E+00,-10.93823E-09,-3.628201E-06
+6.465118E+00,-10.89485E-09,-3.556074E-06
+6.475133E+00,-10.97817E-09,-3.800257E-06
+6.485165E+00,-11.05687E-09,-3.808068E-06
+6.495187E+00,-10.42906E-09,-3.857615E-06
+6.505224E+00,-9.927279E-09,-3.820089E-06
+6.515217E+00,-8.322459E-09,-3.434578E-06
+6.525182E+00,-8.112399E-09,-3.380422E-06
+6.535205E+00,-7.319308E-09,-3.194879E-06
+6.545205E+00,-6.951330E-09,-3.283768E-06
+6.555224E+00,-5.373293E-09,-3.396724E-06
+6.565028E+00,-5.169777E-09,-3.362120E-06
+6.575026E+00,-4.308280E-09,-3.422822E-06
+6.585032E+00,-3.902810E-09,-3.388876E-06
+6.595064E+00,-3.034862E-09,-3.835099E-06
+6.605081E+00,-3.310679E-09,-3.876102E-06
+6.615121E+00,-6.540042E-09,-4.007146E-06
+6.625115E+00,-6.909075E-09,-3.985711E-06
+6.635138E+00,-7.581054E-09,-3.742951E-06
+6.645176E+00,-7.587591E-09,-3.727595E-06
+6.655174E+00,-9.054600E-09,-3.538820E-06
+6.665178E+00,-9.464557E-09,-3.369945E-06
+6.675194E+00,-9.747233E-09,-2.844406E-06
+6.685204E+00,-9.429330E-09,-2.891567E-06
+6.695228E+00,-7.708771E-09,-3.435911E-06
+6.705062E+00,-7.472709E-09,-3.543586E-06
+6.715122E+00,-6.288653E-09,-3.861946E-06
+6.725166E+00,-5.947865E-09,-3.699194E-06
+6.735213E+00,-5.407666E-09,-3.159766E-06
+6.745029E+00,-5.484035E-09,-3.209991E-06
+6.755065E+00,-5.564703E-09,-3.864212E-06
+6.765097E+00,-5.482101E-09,-3.971160E-06
+6.775116E+00,-5.875988E-09,-4.104527E-06
+6.785145E+00,-6.315010E-09,-3.904593E-06
+6.795156E+00,-8.271734E-09,-2.937982E-06
+6.805196E+00,-8.430403E-09,-2.793549E-06
+6.815191E+00,-8.077436E-09,-3.172374E-06
+6.825218E+00,-8.208872E-09,-3.466178E-06
+6.835025E+00,-9.750375E-09,-4.016965E-06
+6.845015E+00,-10.18251E-09,-4.060567E-06
+6.855036E+00,-10.14024E-09,-3.605049E-06
+6.865067E+00,-9.946945E-09,-3.480566E-06
+6.875067E+00,-10.48557E-09,-2.890606E-06
+6.885079E+00,-10.95374E-09,-2.582866E-06
+6.895109E+00,-11.08780E-09,-2.809533E-06
+6.905159E+00,-10.71723E-09,-3.037405E-06
+6.915203E+00,-9.618435E-09,-3.607101E-06
+6.925117E+00,-9.528278E-09,-3.651672E-06
+6.935135E+00,-9.103404E-09,-3.927919E-06
+6.945148E+00,-8.948086E-09,-3.992866E-06
+6.955165E+00,-9.124274E-09,-3.806211E-06
+6.965174E+00,-9.382037E-09,-3.725327E-06
+6.975205E+00,-9.311838E-09,-3.197523E-06
+6.985188E+00,-8.922646E-09,-3.058994E-06
+6.995208E+00,-6.241173E-09,-3.202583E-06
+7.005015E+00,-6.134324E-09,-3.343131E-06
+7.015228E+00,-7.708038E-09,-3.888213E-06
+7.025015E+00,-8.016510E-09,-3.860788E-06
+7.035019E+00,-8.712986E-09,-2.939401E-06
+7.045034E+00,-8.799187E-09,-2.845073E-06
+7.055064E+00,-9.903594E-09,-3.364062E-06
+7.065068E+00,-10.01033E-09,-3.488537E-06
+7.075086E+00,-9.188170E-09,-4.161530E-06
+7.085098E+00,-8.959101E-09,-4.205547E-06
+7.095111E+00,-7.835302E-09,-3.591568E-06
+7.105117E+00,-7.715704E-09,-3.538336E-06
+7.115147E+00,-6.093982E-09,-3.278252E-06
+7.125150E+00,-5.965319E-09,-3.237688E-06
+7.135181E+00,-6.479021E-09,-2.872444E-06
+7.145411E+00,-6.603381E-09,-2.830693E-06
+7.155193E+00,-8.019679E-09,-2.559411E-06
+7.165224E+00,-7.995888E-09,-2.597151E-06
+7.175220E+00,-8.363699E-09,-3.679193E-06
+7.185225E+00,-8.626459E-09,-3.807421E-06
+7.195024E+00,-10.55933E-09,-3.692997E-06
+7.205036E+00,-10.61887E-09,-3.615975E-06
+7.215053E+00,-10.55988E-09,-3.253541E-06
+7.225086E+00,-10.65025E-09,-3.284329E-06
+7.235094E+00,-11.83598E-09,-3.164723E-06
+7.245127E+00,-11.95477E-09,-3.013069E-06
+7.255121E+00,-12.05366E-09,-2.921062E-06
+7.265126E+00,-12.22835E-09,-3.143781E-06
+7.275156E+00,-13.87474E-09,-3.826126E-06
+7.285198E+00,-14.03286E-09,-3.891752E-06
+7.295223E+00,-12.76992E-09,-3.939712E-06
+7.305020E+00,-12.36838E-09,-3.810107E-06
+7.315199E+00,-11.03047E-09,-3.696891E-06
+7.325219E+00,-10.97326E-09,-3.746215E-06
+7.335019E+00,-10.01822E-09,-3.843730E-06
+7.345030E+00,-9.813625E-09,-3.776773E-06
+7.355056E+00,-9.156758E-09,-3.124063E-06
+7.365056E+00,-9.158561E-09,-3.069718E-06
+7.375079E+00,-7.777298E-09,-3.099498E-06
+7.385113E+00,-7.480204E-09,-3.167699E-06
+7.395116E+00,-5.700886E-09,-3.835413E-06
+7.405130E+00,-5.736992E-09,-3.849624E-06
+7.415168E+00,-6.247849E-09,-3.844514E-06
+7.425178E+00,-6.199663E-09,-3.809776E-06
+7.435197E+00,-5.712935E-09,-3.716214E-06
+7.445412E+00,-5.772994E-09,-3.679648E-06
+7.455153E+00,-8.085963E-09,-3.424399E-06
+7.465137E+00,-8.290459E-09,-3.433591E-06
+7.475092E+00,-9.108998E-09,-3.485799E-06
+7.485057E+00,-9.181828E-09,-3.381180E-06
+7.495044E+00,-9.539636E-09,-2.912112E-06
+7.505235E+00,-9.439691E-09,-2.921977E-06
+7.515178E+00,-7.029337E-09,-3.144654E-06
+7.525156E+00,-6.729894E-09,-3.151179E-06
+7.535114E+00,-6.462440E-09,-3.171026E-06
+7.545103E+00,-6.613648E-09,-3.323988E-06
+7.555059E+00,-6.150938E-09,-3.872961E-06
+7.565023E+00,-5.840435E-09,-3.914300E-06
+7.575235E+00,-5.984447E-09,-3.693935E-06
+7.585190E+00,-6.242371E-09,-3.623008E-06
+7.595159E+00,-7.808589E-09,-3.311714E-06
+7.605142E+00,-7.876046E-09,-3.289561E-06
+7.615168E+00,-8.862574E-09,-3.416642E-06
+7.625134E+00,-9.280131E-09,-3.516114E-06
+7.635168E+00,-11.92087E-09,-4.015492E-06
+7.645170E+00,-12.06338E-09,-4.023966E-06
+7.655228E+00,-12.70886E-09,-3.706361E-06
+7.665280E+00,-12.76691E-09,-3.716455E-06
+7.675067E+00,-13.88708E-09,-3.337229E-06
+7.685098E+00,-13.87024E-09,-3.251681E-06
+7.695108E+00,-12.23744E-09,-2.635849E-06
+7.705150E+00,-12.00138E-09,-2.796636E-06
+7.715140E+00,-11.24412E-09,-3.617892E-06
+7.725103E+00,-11.20416E-09,-3.688411E-06
+7.735075E+00,-9.821530E-09,-4.011266E-06
+7.745071E+00,-9.656329E-09,-3.964334E-06
+7.755088E+00,-9.325081E-09,-3.327656E-06
+7.765122E+00,-9.393952E-09,-3.295979E-06
+7.775136E+00,-8.868316E-09,-3.595676E-06
+7.785157E+00,-8.620985E-09,-3.630876E-06
+7.795187E+00,-6.838534E-09,-3.409129E-06
+7.805186E+00,-6.750466E-09,-3.345191E-06
+7.815208E+00,-5.689840E-09,-3.526388E-06
+7.825245E+00,-5.577970E-09,-3.561365E-06
+7.835020E+00,-5.884690E-09,-3.647879E-06
+7.845020E+00,-6.216633E-09,-3.673302E-06
+7.855225E+00,-7.607737E-09,-3.539512E-06
+7.865172E+00,-7.525934E-09,-3.476346E-06
+7.875155E+00,-5.038551E-09,-2.927642E-06
+7.885340E+00,-4.951789E-09,-2.940620E-06
+7.895084E+00,-4.908418E-09,-3.659417E-06
+7.905078E+00,-4.934613E-09,-3.720855E-06
+7.915206E+00,-4.129277E-09,-3.729678E-06
+7.925152E+00,-4.015806E-09,-3.655626E-06
+7.935134E+00,-3.709531E-09,-3.101106E-06
+7.945091E+00,-3.699122E-09,-3.101953E-06
+7.955070E+00,-2.458446E-09,-3.642809E-06
+7.965063E+00,-2.341865E-09,-3.683544E-06
+7.975016E+00,-2.445276E-09,-3.660287E-06
+7.985221E+00,-2.685168E-09,-3.643604E-06
+7.995160E+00,-3.903259E-09,-3.441774E-06
+8.005154E+00,-4.112172E-09,-3.397734E-06
+8.015146E+00,-6.486575E-09,-3.555036E-06
+8.025098E+00,-6.956298E-09,-3.592564E-06
+8.035071E+00,-8.697902E-09,-3.770471E-06
+8.045059E+00,-8.528999E-09,-3.820436E-06
+8.055020E+00,-7.060711E-09,-3.610091E-06
+8.065233E+00,-6.993716E-09,-3.583683E-06
+8.075187E+00,-7.082316E-09,-3.972682E-06
+8.085140E+00,-6.788561E-09,-4.111250E-06
+8.095121E+00,-5.137278E-09,-3.891555E-06
+8.105090E+00,-4.982257E-09,-3.695538E-06
+8.115056E+00,-5.641283E-09,-2.933805E-06
+8.125044E+00,-5.790256E-09,-2.751377E-06
+8.135019E+00,-5.455299E-09,-3.233771E-06
+8.145214E+00,-5.409727E-09,-3.522165E-06
+8.155192E+00,-6.581924E-09,-3.765092E-06
+8.165144E+00,-7.040733E-09,-3.616539E-06
+8.175126E+00,-7.827848E-09,-2.895084E-06
+8.185083E+00,-7.849636E-09,-2.823289E-06
+8.195097E+00,-8.213682E-09,-3.361439E-06
+8.205131E+00,-8.223021E-09,-3.571169E-06
+8.215082E+00,-6.675684E-09,-3.904344E-06
+8.225057E+00,-5.942357E-09,-3.798883E-06
+8.235025E+00,-4.439425E-09,-3.366400E-06
+8.245196E+00,-4.559270E-09,-3.303168E-06
+8.255173E+00,-5.527285E-09,-3.272444E-06
+8.265141E+00,-5.617558E-09,-3.297286E-06
+8.275112E+00,-5.815082E-09,-3.113428E-06
+8.285096E+00,-5.919069E-09,-3.102127E-06
+8.295052E+00,-5.507048E-09,-3.409078E-06
+8.305033E+00,-4.886642E-09,-3.400981E-06
+8.315018E+00,-2.344666E-09,-3.767547E-06
+8.325110E+00,-1.973637E-09,-3.770519E-06
+8.335090E+00,-1.833731E-09,-3.770230E-06
+8.345073E+00,-1.815931E-09,-3.747866E-06
+8.355026E+00,-1.381363E-09,-3.496293E-06
+8.365221E+00,-1.517873E-09,-3.422090E-06
+8.375206E+00,-3.676219E-09,-3.387062E-06
+8.385154E+00,-4.584139E-09,-3.428373E-06
+8.395138E+00,-6.728901E-09,-3.289793E-06
+8.405113E+00,-7.064926E-09,-3.393888E-06
+8.415101E+00,-8.726897E-09,-3.690951E-06
+8.425097E+00,-9.114223E-09,-3.500096E-06
+8.435053E+00,-8.816858E-09,-3.047170E-06
+8.445243E+00,-8.173951E-09,-3.164200E-06
+8.455221E+00,-6.992256E-09,-3.595371E-06
+8.465172E+00,-7.106324E-09,-3.686422E-06
+8.475149E+00,-7.712870E-09,-3.884437E-06
+8.485141E+00,-7.547655E-09,-3.935915E-06
+8.495142E+00,-6.375049E-09,-3.934611E-06
+8.505185E+00,-6.138528E-09,-3.914412E-06
+8.515170E+00,-6.027301E-09,-3.377930E-06
+8.525195E+00,-5.806402E-09,-3.336849E-06
+8.535015E+00,-5.003616E-09,-3.379638E-06
+8.545019E+00,-4.943757E-09,-3.402228E-06
+8.555035E+00,-5.832008E-09,-3.440646E-06
+8.565065E+00,-6.221162E-09,-3.546790E-06
+8.575070E+00,-6.371240E-09,-3.488468E-06
+8.585086E+00,-6.336270E-09,-3.461480E-06
+8.595118E+00,-6.436051E-09,-3.594967E-06
+8.605135E+00,-6.258569E-09,-3.652951E-06
+8.615163E+00,-4.597613E-09,-3.629259E-06
+8.625134E+00,-4.041209E-09,-3.589926E-06
+8.635167E+00,-3.978702E-09,-3.496067E-06
+8.645194E+00,-4.483493E-09,-3.376628E-06
+8.655191E+00,-5.481018E-09,-3.495855E-06
+8.665201E+00,-5.532143E-09,-3.662696E-06
+8.675234E+00,-6.123131E-09,-4.142858E-06
+8.685235E+00,-6.621867E-09,-4.049684E-06
+8.695015E+00,-8.293384E-09,-3.621543E-06
+8.705050E+00,-8.706037E-09,-3.265712E-06
+8.715043E+00,-9.862484E-09,-3.084852E-06
+8.725068E+00,-10.65180E-09,-3.143320E-06
+8.735102E+00,-11.86850E-09,-3.496027E-06
+8.745111E+00,-11.56255E-09,-3.794008E-06
+8.755162E+00,-9.270691E-09,-3.656530E-06
+8.765167E+00,-8.507762E-09,-3.530047E-06
+8.775204E+00,-7.240596E-09,-3.511431E-06
+8.785019E+00,-6.760159E-09,-3.597634E-06
+8.795039E+00,-4.705115E-09,-3.833708E-06
+8.805076E+00,-4.120856E-09,-4.019025E-06
+8.815066E+00,-4.495749E-09,-3.827754E-06
+8.825091E+00,-5.083528E-09,-3.652616E-06
+8.835135E+00,-6.172303E-09,-3.403504E-06
+8.845154E+00,-6.503504E-09,-3.279368E-06
+8.855176E+00,-8.231115E-09,-3.148942E-06
+8.865215E+00,-9.179419E-09,-3.004892E-06
+8.875221E+00,-10.27579E-09,-3.087113E-06
+8.885240E+00,-10.14525E-09,-3.318203E-06
+8.895043E+00,-9.690273E-09,-3.905545E-06
+8.905065E+00,-9.698020E-09,-4.026927E-06
+8.915098E+00,-9.463304E-09,-4.259983E-06
+8.925106E+00,-9.071527E-09,-4.301937E-06
+8.935139E+00,-7.892357E-09,-4.243578E-06
+8.945173E+00,-7.758917E-09,-4.088888E-06
+8.955171E+00,-7.664363E-09,-3.650499E-06
+8.965188E+00,-7.326344E-09,-3.454205E-06
+8.975232E+00,-6.092213E-09,-3.162106E-06
+8.985020E+00,-5.924965E-09,-3.264553E-06
+8.995051E+00,-6.668982E-09,-3.515685E-06
+9.005104E+00,-7.036348E-09,-3.478701E-06
+9.015139E+00,-7.649682E-09,-3.459260E-06
+9.025181E+00,-7.893234E-09,-3.588690E-06
+9.035193E+00,-8.483693E-09,-3.849664E-06
+9.045197E+00,-8.371561E-09,-3.881061E-06
+9.055223E+00,-6.646929E-09,-3.459226E-06
+9.065218E+00,-5.790130E-09,-3.242111E-06
+9.075232E+00,-5.037216E-09,-3.014259E-06
+9.085033E+00,-5.298506E-09,-3.155443E-06
+9.095032E+00,-5.737931E-09,-3.636847E-06
+9.105055E+00,-5.547877E-09,-3.744644E-06
+9.115089E+00,-5.152232E-09,-3.755768E-06
+9.125093E+00,-5.308139E-09,-3.660404E-06
+9.135128E+00,-6.152678E-09,-3.486337E-06
+9.145115E+00,-6.332707E-09,-3.441865E-06
+9.155110E+00,-7.247904E-09,-3.107606E-06
+9.165139E+00,-7.694379E-09,-3.037445E-06
+9.175138E+00,-8.732546E-09,-3.460828E-06
+9.185142E+00,-8.677754E-09,-3.614225E-06
+9.195170E+00,-8.048895E-09,-3.700253E-06
+9.205198E+00,-8.095085E-09,-3.681379E-06
+9.215199E+00,-8.803910E-09,-3.554807E-06
+9.225239E+00,-8.704931E-09,-3.547943E-06
+9.235027E+00,-6.970295E-09,-3.488563E-06
+9.245052E+00,-6.217070E-09,-3.561570E-06
+9.255054E+00,-6.114051E-09,-3.613967E-06
+9.265065E+00,-6.633635E-09,-3.745093E-06
+9.275097E+00,-7.237546E-09,-4.020684E-06
+9.285103E+00,-7.133557E-09,-4.030298E-06
+9.295152E+00,-6.710491E-09,-3.346633E-06
+9.305200E+00,-6.562507E-09,-3.107869E-06
+9.315193E+00,-5.815652E-09,-3.459320E-06
+9.325219E+00,-5.303766E-09,-3.822836E-06
+9.335035E+00,-5.186784E-09,-4.342017E-06
+9.345032E+00,-5.702731E-09,-4.270386E-06
+9.355060E+00,-7.006264E-09,-3.560434E-06
+9.365053E+00,-7.217909E-09,-3.275313E-06
+9.375070E+00,-7.975058E-09,-3.211435E-06
+9.385106E+00,-8.669795E-09,-3.275245E-06
+9.395110E+00,-10.50244E-09,-3.181646E-06
+9.405143E+00,-10.64923E-09,-3.059335E-06
+9.415172E+00,-9.214774E-09,-2.726017E-06
+9.425173E+00,-8.567126E-09,-2.887510E-06
+9.435211E+00,-7.449377E-09,-3.361788E-06
+9.445199E+00,-7.225099E-09,-3.479774E-06
+9.455216E+00,-6.093320E-09,-3.388925E-06
+9.465015E+00,-5.904193E-09,-3.383758E-06
+9.475239E+00,-6.419178E-09,-3.739286E-06
+9.485016E+00,-6.652502E-09,-3.911030E-06
+9.495048E+00,-6.745087E-09,-4.086805E-06
+9.505052E+00,-6.675306E-09,-4.056893E-06
+9.515018E+00,-7.364119E-09,-3.711047E-06
+9.525045E+00,-7.696435E-09,-3.643802E-06
+9.535037E+00,-8.457395E-09,-3.521013E-06
+9.545073E+00,-8.320849E-09,-3.556154E-06
+9.555079E+00,-8.283961E-09,-3.423869E-06
+9.565092E+00,-8.651694E-09,-3.437459E-06
+9.575127E+00,-9.530402E-09,-3.121121E-06
+9.585133E+00,-9.289274E-09,-3.131341E-06
+9.595140E+00,-6.694171E-09,-3.141941E-06
+9.605167E+00,-6.076261E-09,-3.315645E-06
+9.615151E+00,-5.056717E-09,-3.917356E-06
+9.625113E+00,-4.981357E-09,-4.081716E-06
+9.635122E+00,-5.398260E-09,-4.349570E-06
+9.645103E+00,-5.772082E-09,-4.328208E-06
+9.655131E+00,-8.117333E-09,-3.677442E-06
+9.665127E+00,-8.380000E-09,-3.594472E-06
+9.675140E+00,-8.205556E-09,-3.606943E-06
+9.685175E+00,-8.065535E-09,-3.562706E-06
+9.695174E+00,-8.356460E-09,-3.244248E-06
+9.705199E+00,-8.494644E-09,-3.178142E-06
+9.715227E+00,-7.829043E-09,-3.254365E-06
+9.725209E+00,-7.614713E-09,-3.269798E-06
+9.735225E+00,-8.175766E-09,-3.556094E-06
+9.745022E+00,-8.593444E-09,-3.543045E-06
+9.755018E+00,-10.33358E-09,-3.461935E-06
+9.765055E+00,-10.28617E-09,-3.439983E-06
+9.775073E+00,-9.154259E-09,-3.279911E-06
+9.785068E+00,-8.968688E-09,-3.280584E-06
+9.795101E+00,-7.969009E-09,-3.546819E-06
+9.805120E+00,-7.760537E-09,-3.545860E-06
+9.815076E+00,-6.653677E-09,-3.280040E-06
+9.825096E+00,-6.667542E-09,-3.251475E-06
+9.835099E+00,-6.519238E-09,-3.558146E-06
+9.845107E+00,-6.161528E-09,-3.756481E-06
+9.855133E+00,-3.383379E-09,-4.326479E-06
+9.865129E+00,-3.182506E-09,-4.324153E-06
+9.875161E+00,-4.577429E-09,-3.653140E-06
+9.885166E+00,-4.793677E-09,-3.606102E-06
+9.895177E+00,-5.973474E-09,-3.238953E-06
+9.905203E+00,-5.918188E-09,-3.229612E-06
+9.915178E+00,-5.233800E-09,-3.014302E-06
+9.925188E+00,-5.155158E-09,-3.064608E-06
+9.935227E+00,-3.999307E-09,-3.534760E-06
+9.945242E+00,-3.881059E-09,-3.534213E-06
+9.955237E+00,-3.147876E-09,-3.850019E-06
+9.965028E+00,-3.136624E-09,-3.817538E-06
+9.975061E+00,-1.920606E-09,-3.356844E-06
+9.985093E+00,-1.606655E-09,-3.330380E-06
+9.995095E+00,-267.5433E-12,-3.439207E-06

MicroMag 2900/3900 Data File ends
