# Supplementary material for: Magnetic signatures of a creosote oil contaminated site: case study in São Paulo, Brazil
Source: Sci Rep. 2022 Dec 17;12:21853. doi: 10.1038/s41598-022-23493-2 (PMC9759522; doi:10.1038/s41598-022-23493-2)
Supplement: Supplementary file 3 — Supplementary Information 3. [file 41598_2022_23493_MOESM3_ESM.zip › moment_vs_time/SD23/3_9/nm2xxx/4_2.006]

MicroMag 2900/3900 Data File (Series 0016.002)
Moment vs. time

INSTRUMENT
Configuration                   VSM
Temperature control             None
Hardware version                0004
Software version                01/29/2013
Units of measure                Hybrid SI
Temperature in                  Celsius

SAMPLE
Mass                            N/A
Volume                          N/A
Demagnetizing factor            N/A

SETTINGS
Field range                    +100.0000E-03
Field command                   0.000000E+00
Moment range                   +1.000000E-06
Averaging time                 +16.98281E-03
Temperature (command)           N/A
Tmprtr difference correction    No
Orientation                     0.000000E+00
Vibration amplitude             1.0
Calibration factor             +4.401063E+00
Operating frequency            +83.00000E+00

MEASUREMENT
Description                    "SD34_4_2"
Field (measured)               +60.56212E-06
Temperature (measured)          N/A
Averages (completed)            N/A
Moment at conditioning field   +39.75646E-09
Measured on                     08/28/2020  10:03
Elapsed time                   +22.64255E+00

PROCESSING
Background subtraction          No
Delta-m processing              N/A
Demagnetizing factor            No
Normalization                   No
Normalization factor            N/A
Offset (field)                  No
Offset (moment)                 No
Pole saturation                 No
Slope correction                No

VIEWPORT
Left                            0.000000E+00
Right                          +10.00000E+00
Bottom                         -1.000000E-06
Top                            +1.000000E-06
Show X-axis?                    Yes
Show Y-axis?                    Yes

SCRIPT
Averaging time                 +10.00000E-03
Initial (conditioning) field   +40.00000E-03
Final (measuring) field         0.000000E+00
Pause at initial field         +10.00000E+00
Field slew rate limit          +10.00000E+03
Field slew time limit          +100.0000E-03
Slope correction                0.000000E+00
Timebase                       +10.00000E+00
Number of segments              1
Number of data                  1000

Segment   Averaging                                                            Final 
 Number      Time        Initial      Increment       Final         Pause      Index 
             (s)           (s)           (s)           (s)           (s)     
0000001,+10.00000E-03, 0.000000E+00,+10.00000E-03,+10.00000E+00,+10.00000E+00,0001000

                                         
     Time         Moment        Field    
     (s)          (Am�)          (T)     
+5.126434E-03,+27.28878E-09,+29.15114E-03
+15.17551E-03,+12.94925E-09,+16.20690E-03
+25.24566E-03,+4.168431E-09,+8.068904E-03
+35.04988E-03,-1.072324E-09,+3.783626E-03
+45.08539E-03,-4.851989E-09,+1.655459E-03
+55.09488E-03,-7.168330E-09,+744.9941E-06
+65.12342E-03,-8.397365E-09,+314.8563E-06
+75.10413E-03,-9.196080E-09,+163.3407E-06
+85.11966E-03,-10.85452E-09,+79.97276E-06
+95.15426E-03,-12.19122E-09,+51.85459E-06
+105.0276E-03,-12.76122E-09,+35.41981E-06
+115.0433E-03,-12.42372E-09,+28.53724E-06
+125.0715E-03,-12.26599E-09,+23.82716E-06
+135.0681E-03,-12.57024E-09,+21.57588E-06
+145.0945E-03,-12.50866E-09,+19.04877E-06
+155.1269E-03,-11.68474E-09,+17.58704E-06
+165.1343E-03,-10.65477E-09,+16.48629E-06
+175.1600E-03,-10.32632E-09,+16.21495E-06
+185.1803E-03,-9.964607E-09,+16.06234E-06
+195.0334E-03,-8.747922E-09,+15.24945E-06
+205.0561E-03,-7.036467E-09,+14.27725E-06
+215.0896E-03,-6.074259E-09,+13.62512E-06
+225.1029E-03,-5.923130E-09,+12.72694E-06
+235.1394E-03,-5.802999E-09,+12.37339E-06
+245.1602E-03,-5.454507E-09,+11.88219E-06
+255.1640E-03,-5.311924E-09,+11.62000E-06
+265.1940E-03,-5.631485E-09,+11.17339E-06
+275.1984E-03,-5.792368E-09,+11.11030E-06
+285.2377E-03,-5.359582E-09,+11.01661E-06
+295.2589E-03,-4.986414E-09,+11.51257E-06
+305.1493E-03,-5.031116E-09,+10.81162E-06
+315.1738E-03,-5.047140E-09,+10.40965E-06
+325.1776E-03,-4.365683E-09,+9.934140E-06
+335.1976E-03,-3.541095E-09,+9.668943E-06
+345.2248E-03,-3.748839E-09,+9.407139E-06
+355.2107E-03,-4.791529E-09,+8.583555E-06
+365.2267E-03,-5.775953E-09,+8.191787E-06
+375.0203E-03,-5.726787E-09,+8.875075E-06
+385.0234E-03,-5.549917E-09,+9.358731E-06
+395.0531E-03,-6.116413E-09,+9.817019E-06
+405.0473E-03,-7.046624E-09,+9.971467E-06
+415.0792E-03,-7.536009E-09,+9.037791E-06
+425.1139E-03,-7.623403E-09,+8.240767E-06
+435.1139E-03,-8.085298E-09,+7.535687E-06
+445.1360E-03,-9.120197E-09,+7.606965E-06
+455.1688E-03,-9.693401E-09,+7.493334E-06
+465.1754E-03,-9.528727E-09,+7.392922E-06
+475.1869E-03,-9.161801E-09,+8.052016E-06
+485.2075E-03,-9.065596E-09,+8.318682E-06
+495.0438E-03,-8.853211E-09,+7.499505E-06
+505.0757E-03,-8.194516E-09,+6.302929E-06
+515.0826E-03,-7.827941E-09,+6.409140E-06
+525.0903E-03,-8.169895E-09,+6.733819E-06
+535.1151E-03,-8.459986E-09,+6.504927E-06
+545.1300E-03,-7.683192E-09,+6.129447E-06
+555.1367E-03,-6.154665E-09,+6.407795E-06
+565.1671E-03,-4.997252E-09,+6.780892E-06
+575.1699E-03,-4.843804E-09,+7.333318E-06
+585.1867E-03,-5.068721E-09,+7.668658E-06
+595.2199E-03,-5.454147E-09,+7.453356E-06
+605.2028E-03,-6.590877E-09,+6.924219E-06
+615.2293E-03,-8.288383E-09,+7.188931E-06
+625.2245E-03,-9.179097E-09,+6.509629E-06
+635.2381E-03,-8.620090E-09,+5.988370E-06
+645.0362E-03,-7.589858E-09,+5.975657E-06
+655.0213E-03,-7.201839E-09,+5.375080E-06
+665.0898E-03,-7.397597E-09,+5.181685E-06
+675.1308E-03,-6.733523E-09,+5.433379E-06
+685.1422E-03,-5.120615E-09,+4.963713E-06
+695.1752E-03,-3.130822E-09,+4.254532E-06
+705.1833E-03,-2.570138E-09,+4.216795E-06
+715.2065E-03,-2.847866E-09,+4.646006E-06
+725.2444E-03,-3.257725E-09,+4.848032E-06
+735.0589E-03,-3.884090E-09,+4.811478E-06
+745.0897E-03,-4.937740E-09,+4.337865E-06
+755.0905E-03,-5.728572E-09,+4.312191E-06
+765.1029E-03,-5.680927E-09,+3.925219E-06
+775.1108E-03,-5.408139E-09,+4.151135E-06
+785.1430E-03,-6.097959E-09,+4.558458E-06
+795.1627E-03,-7.346781E-09,+5.035859E-06
+805.1928E-03,-8.265019E-09,+4.579478E-06
+815.1913E-03,-7.776253E-09,+4.149724E-06
+825.1945E-03,-6.276896E-09,+4.095879E-06
+835.2219E-03,-5.658153E-09,+3.797751E-06
+845.2371E-03,-5.422957E-09,+3.797064E-06
+855.2413E-03,-5.121906E-09,+3.192368E-06
+865.0600E-03,-4.583979E-09,+3.865834E-06
+875.0829E-03,-4.576366E-09,+3.873281E-06
+885.1027E-03,-5.089964E-09,+3.349858E-06
+895.1156E-03,-5.248852E-09,+3.389969E-06
+905.0702E-03,-5.070849E-09,+2.670508E-06
+915.0962E-03,-5.298287E-09,+2.748833E-06
+925.1149E-03,-6.290879E-09,+2.756472E-06
+935.1969E-03,-7.038305E-09,+1.922836E-06
+945.2308E-03,-6.865812E-09,+2.988215E-06
+955.0330E-03,-6.301938E-09,+3.358269E-06
+965.0568E-03,-5.752508E-09,+3.566809E-06
+975.0885E-03,-5.643657E-09,+2.847405E-06
+985.0981E-03,-5.350069E-09,+3.047733E-06
+995.1349E-03,-5.134438E-09,+3.240757E-06
+1.005172E+00,-5.524955E-09,+2.788878E-06
+1.015173E+00,-6.054541E-09,+2.382050E-06
+1.025205E+00,-5.912852E-09,+1.956177E-06
+1.035651E+00,-5.148057E-09,+2.209244E-06
+1.045091E+00,-4.336670E-09,+5.015717E-06
+1.055200E+00,-4.629612E-09,+5.291710E-06
+1.065229E+00,-5.520802E-09,+4.790983E-06
+1.075015E+00,-5.800935E-09,+3.453570E-06
+1.085044E+00,-5.587536E-09,+2.307501E-06
+1.095048E+00,-5.646120E-09,+2.235146E-06
+1.105032E+00,-6.008299E-09,+1.913967E-06
+1.115051E+00,-5.794953E-09,+1.893911E-06
+1.125037E+00,-5.036905E-09,+1.470556E-06
+1.135064E+00,-5.107074E-09,+1.314201E-06
+1.145086E+00,-6.428259E-09,+1.248894E-06
+1.155101E+00,-7.677424E-09,+306.5396E-09
+1.165156E+00,-7.460565E-09,+568.3518E-09
+1.175209E+00,-6.299584E-09,+884.1897E-09
+1.185018E+00,-5.053868E-09,+1.721506E-06
+1.195051E+00,-4.480215E-09,+2.183714E-06
+1.205042E+00,-4.044519E-09,+2.378845E-06
+1.215053E+00,-3.805470E-09,+1.730423E-06
+1.225085E+00,-4.398840E-09,+1.498938E-06
+1.235084E+00,-5.503972E-09,+1.337671E-06
+1.245111E+00,-6.288475E-09,+924.4633E-09
+1.255128E+00,-6.097925E-09,+984.6401E-09
+1.265173E+00,-5.656378E-09,+1.562395E-06
+1.275204E+00,-5.673202E-09,+1.886253E-06
+1.285211E+00,-5.621311E-09,+1.830559E-06
+1.295241E+00,-4.844669E-09,+1.545210E-06
+1.305041E+00,-3.976711E-09,+1.724081E-06
+1.315046E+00,-4.054104E-09,+2.294760E-06
+1.325054E+00,-5.023522E-09,+2.555752E-06
+1.335074E+00,-5.649178E-09,+2.234430E-06
+1.345106E+00,-5.523079E-09,+2.154360E-06
+1.355151E+00,-5.573011E-09,+1.629143E-06
+1.365172E+00,-6.360062E-09,+1.329289E-06
+1.375139E+00,-7.228870E-09,+1.030293E-06
+1.385134E+00,-7.044969E-09,+1.038971E-06
+1.395161E+00,-6.354226E-09,+1.054545E-06
+1.405161E+00,-6.206002E-09,+766.2774E-09
+1.415185E+00,-6.627073E-09,+1.213608E-06
+1.425174E+00,-6.637390E-09,+1.412087E-06
+1.435200E+00,-5.860020E-09,+1.963978E-06
+1.445217E+00,-5.308624E-09,+2.122107E-06
+1.455142E+00,-5.029347E-09,+1.642294E-06
+1.465163E+00,-4.720016E-09,+1.303139E-06
+1.475168E+00,-3.885190E-09,+892.9254E-09
+1.485179E+00,-3.350191E-09,+1.114330E-06
+1.495212E+00,-3.652666E-09,+1.273766E-06
+1.505208E+00,-4.196246E-09,+1.017990E-06
+1.515226E+00,-4.498591E-09,+195.5319E-09
+1.525025E+00,-4.587990E-09,+274.1623E-09
+1.535023E+00,-5.403680E-09,+1.022520E-06
+1.545048E+00,-6.463106E-09,+635.2139E-09
+1.555015E+00,-7.123341E-09,+1.213179E-06
+1.565065E+00,-6.754351E-09,+1.284208E-06
+1.575098E+00,-6.250310E-09,+581.4267E-09
+1.585098E+00,-6.429155E-09,+341.8255E-09
+1.595130E+00,-6.869637E-09,+173.9788E-09
+1.605164E+00,-6.756218E-09,+458.6125E-09
+1.615159E+00,-6.515423E-09,+627.3270E-09
+1.625151E+00,-6.975953E-09,+930.8243E-09
+1.635174E+00,-8.024566E-09,+1.021261E-06
+1.645184E+00,-8.268208E-09,+895.3000E-09
+1.655214E+00,-7.583635E-09,+252.5807E-09
+1.665218E+00,-7.301313E-09,+681.2954E-09
+1.675248E+00,-7.892339E-09,+997.4862E-09
+1.685074E+00,-8.355602E-09,+1.338263E-06
+1.695115E+00,-8.204127E-09,+546.2361E-09
+1.705150E+00,-7.851788E-09,+17.58576E-09
+1.715182E+00,-8.092107E-09,-66.15639E-09
+1.725190E+00,-8.440714E-09,-140.4190E-09
+1.735208E+00,-8.017452E-09,-19.33098E-09
+1.745235E+00,-7.218463E-09,+256.6242E-09
+1.755168E+00,-6.655324E-09,+632.6676E-09
+1.765182E+00,-7.212887E-09,+1.287994E-06
+1.775170E+00,-8.172413E-09,+930.2522E-09
+1.785184E+00,-8.573081E-09,+565.3191E-09
+1.795221E+00,-9.505982E-09,+330.9536E-09
+1.805215E+00,-10.80722E-09,+731.9547E-09
+1.815050E+00,-12.43439E-09,+1.669731E-06
+1.825087E+00,-12.23682E-09,+1.580954E-06
+1.835089E+00,-10.64164E-09,+1.492148E-06
+1.845111E+00,-9.385121E-09,+865.1543E-09
+1.855048E+00,-8.636438E-09,-39.72054E-09
+1.865100E+00,-7.977308E-09,-508.3562E-09
+1.875131E+00,-7.001922E-09,+98.45734E-09
+1.885128E+00,-6.777420E-09,+134.1152E-09
+1.895150E+00,-7.404040E-09,-181.3984E-09
+1.905175E+00,-7.600770E-09,-451.1261E-09
+1.915167E+00,-6.572486E-09,-336.6375E-09
+1.925169E+00,-5.361998E-09,+10.77652E-09
+1.935210E+00,-5.233017E-09,+249.1284E-09
+1.945019E+00,-6.036157E-09,+148.6111E-09
+1.955232E+00,-7.167538E-09,-657.6443E-09
+1.965246E+00,-7.330346E-09,-661.7356E-09
+1.975236E+00,-7.620397E-09,-579.7387E-09
+1.985037E+00,-8.271216E-09,-362.4630E-09
+1.995051E+00,-9.028449E-09,+169.3916E-09
+2.005060E+00,-9.009504E-09,+330.7724E-09
+2.015090E+00,-8.708830E-09,-344.7533E-09
+2.025092E+00,-8.852298E-09,-208.4065E-09
+2.035107E+00,-9.240791E-09,+606.0410E-09
+2.045136E+00,-9.049272E-09,+1.050568E-06
+2.055242E+00,-8.453120E-09,+1.049938E-06
+2.065068E+00,-8.407870E-09,+1.242428E-06
+2.075134E+00,-8.676653E-09,+1.258288E-06
+2.085170E+00,-8.420297E-09,+776.5580E-09
+2.095244E+00,-7.237030E-09,+250.4158E-09
+2.105247E+00,-7.030730E-09,+546.7606E-09
+2.115062E+00,-7.969335E-09,+1.111889E-06
+2.125131E+00,-8.480123E-09,+957.9469E-09
+2.135176E+00,-8.110868E-09,+816.0497E-09
+2.145223E+00,-7.632873E-09,+1.194115E-06
+2.155066E+00,-8.030546E-09,+1.275520E-06
+2.165138E+00,-8.722083E-09,+1.541376E-06
+2.175171E+00,-8.966911E-09,+1.334915E-06
+2.185185E+00,-8.454210E-09,+1.306696E-06
+2.195222E+00,-7.654423E-09,+2.178536E-06
+2.205036E+00,-7.847774E-09,+2.070408E-06
+2.215043E+00,-8.366745E-09,+1.222058E-06
+2.225053E+00,-8.148123E-09,+909.1092E-09
+2.235075E+00,-7.114299E-09,+543.5658E-09
+2.245113E+00,-6.873023E-09,+534.8015E-09
+2.255139E+00,-6.613033E-09,+45.68101E-09
+2.265218E+00,-6.314803E-09,+369.7491E-09
+2.275022E+00,-5.626184E-09,-46.67282E-09
+2.285048E+00,-5.764315E-09,-61.23543E-09
+2.295063E+00,-6.745880E-09,+305.9292E-09
+2.305078E+00,-7.141335E-09,+345.4304E-09
+2.315115E+00,-7.019301E-09,-391.6264E-09
+2.325124E+00,-7.251235E-09,-306.5205E-09
+2.335138E+00,-9.231567E-09,+579.6338E-09
+2.345170E+00,-10.59751E-09,+813.2267E-09
+2.355105E+00,-11.59197E-09,+987.8160E-09
+2.365158E+00,-11.59832E-09,+1.199999E-06
+2.375186E+00,-11.99504E-09,+1.787672E-06
+2.385190E+00,-12.39697E-09,+1.907396E-06
+2.395229E+00,-11.71374E-09,+1.354694E-06
+2.405221E+00,-10.58087E-09,+825.5960E-09
+2.415220E+00,-7.965167E-09,-325.8324E-09
+2.425232E+00,-7.406967E-09,-688.4671E-09
+2.435041E+00,-6.840616E-09,-317.8883E-09
+2.445083E+00,-6.426912E-09,-204.1531E-09
+2.455124E+00,-5.615977E-09,+412.6072E-09
+2.465173E+00,-5.649421E-09,+339.2697E-09
+2.475177E+00,-6.024936E-09,+262.7659E-09
+2.485205E+00,-5.800710E-09,+146.7991E-09
+2.495224E+00,-4.813115E-09,-294.5995E-09
+2.505023E+00,-4.753039E-09,-624.6472E-09
+2.515024E+00,-5.873705E-09,-779.1425E-09
+2.525033E+00,-6.452133E-09,-718.7558E-09
+2.535058E+00,-6.137609E-09,-949.4115E-09
+2.545056E+00,-5.661759E-09,-570.7169E-09
+2.555076E+00,-5.180059E-09,+199.5182E-09
+2.565131E+00,-5.193936E-09,+572.6338E-09
+2.575164E+00,-4.688520E-09,+734.8252E-09
+2.585193E+00,-4.218614E-09,+856.1803E-09
+2.595227E+00,-4.215788E-09,+1.030474E-06
+2.605224E+00,-4.705079E-09,+973.8064E-09
+2.615035E+00,-6.064432E-09,+545.6448E-09
+2.625034E+00,-6.613299E-09,-257.0916E-09
+2.635064E+00,-8.898234E-09,-1.527748E-06
+2.645110E+00,-10.21118E-09,-1.035061E-06
+2.655123E+00,-12.22094E-09,-84.35250E-09
+2.665183E+00,-12.25999E-09,+440.3973E-09
+2.675225E+00,-11.62387E-09,+94.49960E-09
+2.685159E+00,-11.70018E-09,-196.4665E-09
+2.695195E+00,-12.41161E-09,-141.1247E-09
+2.705245E+00,-12.23433E-09,-16.62254E-09
+2.715027E+00,-10.44473E-09,+427.5799E-09
+2.725075E+00,-9.275200E-09,+648.4986E-12
+2.735095E+00,-8.137095E-09,-489.4638E-09
+2.745122E+00,-7.650613E-09,-793.1615E-09
+2.755177E+00,-7.072571E-09,-654.1920E-09
+2.765235E+00,-7.339357E-09,-470.8768E-09
+2.775015E+00,-9.327280E-09,+501.9188E-09
+2.785050E+00,-10.79763E-09,+574.9512E-09
+2.795079E+00,-11.62866E-09,-351.2860E-09
+2.805109E+00,-11.32584E-09,-1.085930E-06
+2.815106E+00,-11.08774E-09,-696.4112E-09
+2.825119E+00,-11.24827E-09,-651.8937E-09
+2.835173E+00,-10.86515E-09,-665.4072E-09
+2.845230E+00,-9.818036E-09,-257.1583E-09
+2.855018E+00,-8.278935E-09,+572.5956E-09
+2.865071E+00,-7.478070E-09,+265.4934E-09
+2.875088E+00,-6.791148E-09,-595.5315E-09
+2.885101E+00,-5.993297E-09,-645.5613E-09
+2.895130E+00,-5.532115E-09,-576.8300E-09
+2.905116E+00,-6.147438E-09,-474.2146E-09
+2.915150E+00,-7.626793E-09,-877.4663E-09
+2.925166E+00,-7.887150E-09,-550.9854E-09
+2.935219E+00,-6.952563E-09,+154.8386E-09
+2.945054E+00,-6.397325E-09,+11.28197E-09
+2.955054E+00,-6.148424E-09,-342.1211E-09
+2.965135E+00,-5.789502E-09,-39.67286E-09
+2.975163E+00,-4.104200E-09,+471.1247E-09
+2.985172E+00,-3.128923E-09,+293.9797E-09
+2.995198E+00,-2.739338E-09,+347.2042E-09
+3.005226E+00,-3.054513E-09,+177.5360E-09
+3.015224E+00,-2.947877E-09,+103.3878E-09
+3.025020E+00,-2.534196E-09,-100.9464E-09
+3.035018E+00,-2.857882E-09,+290.5846E-09
+3.045026E+00,-4.114806E-09,+77.61003E-09
+3.055058E+00,-6.210321E-09,+289.6309E-09
+3.065101E+00,-7.100403E-09,+44.32679E-09
+3.075113E+00,-8.431705E-09,-810.0988E-09
+3.085147E+00,-9.537843E-09,-939.1118E-09
+3.095173E+00,-10.68929E-09,-524.1776E-09
+3.105179E+00,-10.41175E-09,-783.5770E-09
+3.115219E+00,-8.861366E-09,-398.2258E-09
+3.125018E+00,-8.100485E-09,-179.6818E-09
+3.135048E+00,-7.607608E-09,-1.115580E-06
+3.145055E+00,-7.454718E-09,-940.1609E-09
+3.155073E+00,-6.867197E-09,-510.7403E-09
+3.165111E+00,-6.885689E-09,-354.1565E-09
+3.175136E+00,-7.952499E-09,+43.34450E-09
+3.185176E+00,-8.549725E-09,+519.4378E-09
+3.195181E+00,-8.506848E-09,+820.6941E-09
+3.205163E+00,-8.248083E-09,+468.9884E-09
+3.215140E+00,-8.381785E-09,-582.6188E-09
+3.225121E+00,-8.596396E-09,-632.3052E-09
+3.235071E+00,-8.055154E-09,-639.9060E-09
+3.245052E+00,-7.256519E-09,+45.54749E-09
+3.255194E+00,-6.641140E-09,+48.22731E-09
+3.265199E+00,-6.973954E-09,-446.3292E-09
+3.275182E+00,-7.315774E-09,-815.6777E-09
+3.285140E+00,-6.922076E-09,-873.3464E-09
+3.295125E+00,-6.002557E-09,+166.3685E-09
+3.305111E+00,-6.068342E-09,+420.4655E-09
+3.315060E+00,-6.599014E-09,+171.7758E-09
+3.325022E+00,-6.494281E-09,-92.85927E-09
+3.335238E+00,-5.796421E-09,-388.8417E-09
+3.345193E+00,-5.795965E-09,-460.8822E-09
+3.355199E+00,-6.562518E-09,+31.00395E-09
+3.365221E+00,-6.668595E-09,+154.8290E-09
+3.375217E+00,-6.029247E-09,+671.1483E-09
+3.385242E+00,-5.836672E-09,+1.478281E-06
+3.395023E+00,-6.292283E-09,+1.130686E-06
+3.405028E+00,-6.649154E-09,+670.2424E-09
+3.415060E+00,-6.741864E-09,-231.2184E-09
+3.425063E+00,-6.746165E-09,-644.0449E-09
+3.435088E+00,-7.696653E-09,-830.8411E-09
+3.445088E+00,-8.043502E-09,-839.2621E-09
+3.455112E+00,-7.195595E-09,-497.8276E-09
+3.465177E+00,-6.248329E-09,-151.1669E-09
+3.475222E+00,-4.186833E-09,+567.2932E-09
+3.485027E+00,-4.055946E-09,+740.4424E-09
+3.495051E+00,-4.524361E-09,+503.6354E-09
+3.505051E+00,-4.610436E-09,+301.0559E-09
+3.515073E+00,-5.150715E-09,-413.0650E-09
+3.525083E+00,-5.475967E-09,-435.5622E-09
+3.535101E+00,-6.312844E-09,-959.1867E-09
+3.545136E+00,-6.149246E-09,-1.124487E-06
+3.555137E+00,-5.445725E-09,-1.384192E-06
+3.565182E+00,-5.690570E-09,-1.478558E-06
+3.575211E+00,-7.531045E-09,-912.6854E-09
+3.585193E+00,-7.797715E-09,-595.7413E-09
+3.595192E+00,-6.759838E-09,-196.7621E-09
+3.605218E+00,-6.269445E-09,-138.6929E-09
+3.615204E+00,-5.931727E-09,-576.4485E-09
+3.625210E+00,-6.054317E-09,-750.3319E-09
+3.635242E+00,-5.443189E-09,-832.8533E-09
+3.645245E+00,-5.106913E-09,-714.0255E-09
+3.655051E+00,-5.222367E-09,+439.9681E-09
+3.665095E+00,-5.674927E-09,+624.3134E-09
+3.675120E+00,-7.787029E-09,-151.1860E-09
+3.685153E+00,-8.104042E-09,-107.4219E-09
+3.695155E+00,-8.650112E-09,-687.7614E-09
+3.705166E+00,-8.653000E-09,-782.0512E-09
+3.715191E+00,-7.149242E-09,-272.3027E-09
+3.725188E+00,-6.406562E-09,-52.20414E-09
+3.735202E+00,-3.422067E-09,+474.0429E-09
+3.745219E+00,-3.133102E-09,+29.11568E-09
+3.755245E+00,-3.026967E-09,-1.575957E-06
+3.765073E+00,-2.946683E-09,-1.542216E-06
+3.775092E+00,-2.286245E-09,-1.235628E-06
+3.785076E+00,-2.312395E-09,-684.9576E-09
+3.795110E+00,-3.501955E-09,-433.0731E-09
+3.805121E+00,-3.732556E-09,-609.3312E-09
+3.815143E+00,-4.364172E-09,-738.6208E-09
+3.825177E+00,-4.666611E-09,-653.1334E-09
+3.835184E+00,-7.451493E-09,-1.431227E-06
+3.845194E+00,-8.256536E-09,-1.395111E-06
+3.855233E+00,-9.525142E-09,-1.050854E-06
+3.865047E+00,-9.513951E-09,-895.4144E-09
+3.875032E+00,-9.804243E-09,-675.4685E-09
+3.885206E+00,-9.871654E-09,-361.7191E-09
+3.895190E+00,-8.818333E-09,-775.8332E-09
+3.905160E+00,-8.486087E-09,-867.2810E-09
+3.915132E+00,-7.133028E-09,-858.7170E-09
+3.925095E+00,-7.208715E-09,-616.9320E-09
+3.935083E+00,-7.586887E-09,-577.8218E-09
+3.945079E+00,-7.483212E-09,-576.9825E-09
+3.955081E+00,-5.448383E-09,-1.110258E-06
+3.965124E+00,-5.330449E-09,-1.115875E-06
+3.975152E+00,-5.300249E-09,-259.4662E-09
+3.985182E+00,-5.324286E-09,+32.31049E-09
+3.995192E+00,-5.717082E-09,-146.6274E-09
+4.005213E+00,-6.041769E-09,-192.7948E-09
+4.015017E+00,-8.799586E-09,+103.7026E-09
+4.025018E+00,-9.199804E-09,+91.40015E-09
+4.035035E+00,-9.866779E-09,-1.111355E-06
+4.045051E+00,-9.800960E-09,-1.481905E-06
+4.055074E+00,-9.502188E-09,-1.987743E-06
+4.065135E+00,-9.350401E-09,-1.909037E-06
+4.075187E+00,-7.410554E-09,-1.442719E-06
+4.085173E+00,-6.912576E-09,-1.737395E-06
+4.095199E+00,-6.751987E-09,-2.451954E-06
+4.105202E+00,-7.068047E-09,-2.376776E-06
+4.115228E+00,-8.787082E-09,-622.1200E-09
+4.125034E+00,-8.879534E-09,-454.7310E-09
+4.135041E+00,-8.956098E-09,-631.3229E-09
+4.145065E+00,-8.970566E-09,-694.1319E-09
+4.155101E+00,-8.065358E-09,-818.6627E-09
+4.165140E+00,-7.740327E-09,-1.010952E-06
+4.175131E+00,-5.287303E-09,-926.5996E-09
+4.185092E+00,-5.189848E-09,-827.7035E-09
+4.195071E+00,-4.546332E-09,+92.62086E-09
+4.205019E+00,-4.445841E-09,-29.76418E-09
+4.215045E+00,-2.512563E-09,-872.8219E-09
+4.225087E+00,-2.425184E-09,-949.4306E-09
+4.235112E+00,-3.105605E-09,-431.3374E-09
+4.245343E+00,-3.183739E-09,-239.0576E-09
+4.255131E+00,-4.419459E-09,+793.9340E-09
+4.265192E+00,-4.579698E-09,+697.0120E-09
+4.275015E+00,-6.811765E-09,+65.80353E-09
+4.285027E+00,-7.123848E-09,-131.1779E-09
+4.295046E+00,-7.078965E-09,-486.4216E-09
+4.305055E+00,-6.875254E-09,-645.5995E-09
+4.315074E+00,-7.159330E-09,-1.094589E-06
+4.325068E+00,-7.374938E-09,-809.6791E-09
+4.335076E+00,-8.680050E-09,-360.9753E-09
+4.345104E+00,-8.618191E-09,-396.2231E-09
+4.355107E+00,-8.035336E-09,-938.6636E-09
+4.365142E+00,-8.112626E-09,-923.1949E-09
+4.375118E+00,-8.862655E-09,-932.8748E-09
+4.385056E+00,-8.879105E-09,-871.4200E-09
+4.395039E+00,-9.264163E-09,-300.8271E-09
+4.405223E+00,-9.381995E-09,-323.4387E-09
+4.415194E+00,-10.74455E-09,+217.3805E-09
+4.425161E+00,-10.70858E-09,+317.5450E-09
+4.435132E+00,-8.595044E-09,-650.7016E-09
+4.445096E+00,-8.435881E-09,-816.8126E-09
+4.455095E+00,-7.764905E-09,-763.6738E-09
+4.465319E+00,-7.755550E-09,-678.8541E-09
+4.475049E+00,-7.017910E-09,-539.8178E-09
+4.485072E+00,-6.962434E-09,-527.4392E-09
+4.495069E+00,-7.835381E-09,-158.2813E-09
+4.505099E+00,-8.094168E-09,-178.0415E-09
+4.515091E+00,-8.848118E-09,+45.03250E-09
+4.525095E+00,-8.904230E-09,-219.6598E-09
+4.535127E+00,-10.03928E-09,-178.7758E-09
+4.545127E+00,-10.26118E-09,-132.5798E-09
+4.555155E+00,-10.52725E-09,+41.83769E-09
+4.565175E+00,-10.32916E-09,+213.9187E-09
+4.575220E+00,-9.911298E-09,-49.49570E-09
+4.585238E+00,-10.09986E-09,-163.9748E-09
+4.595036E+00,-10.48362E-09,-490.1981E-09
+4.605036E+00,-10.26731E-09,-761.7761E-09
+4.615066E+00,-8.658152E-09,-64.02016E-09
+4.625072E+00,-8.621776E-09,+39.71100E-09
+4.635093E+00,-8.972321E-09,-447.2637E-09
+4.645130E+00,-8.903634E-09,-646.1239E-09
+4.655123E+00,-7.682186E-09,-1.947813E-06
+4.665152E+00,-7.608571E-09,-2.040968E-06
+4.675144E+00,-8.383378E-09,-446.6343E-09
+4.685088E+00,-8.429542E-09,-413.2081E-09
+4.695061E+00,-7.100160E-09,+157.1083E-09
+4.705047E+00,-6.862372E-09,+194.5496E-09
+4.715233E+00,-7.104846E-09,-474.4626E-09
+4.725214E+00,-7.409372E-09,-697.5079E-09
+4.735171E+00,-8.403005E-09,-831.6995E-09
+4.745135E+00,-8.325977E-09,-672.5598E-09
+4.755119E+00,-7.868126E-09,-695.2000E-09
+4.765119E+00,-7.874268E-09,-684.8526E-09
+4.775222E+00,-7.592589E-09,-665.7696E-09
+4.785015E+00,-7.481242E-09,-700.3022E-09
+4.795016E+00,-6.545750E-09,-658.6362E-09
+4.805051E+00,-6.492613E-09,-571.6992E-09
+4.815027E+00,-5.940409E-09,+48.90442E-09
+4.825034E+00,-5.700876E-09,+349.1307E-09
+4.835058E+00,-4.929661E-09,+513.2294E-09
+4.845050E+00,-5.007467E-09,+416.9369E-09
+4.855066E+00,-6.176471E-09,-464.6111E-09
+4.865115E+00,-6.257781E-09,-488.5388E-09
+4.875143E+00,-6.104176E-09,-1.053858E-06
+4.885145E+00,-6.164532E-09,-1.360693E-06
+4.895133E+00,-7.275283E-09,-1.742382E-06
+4.905097E+00,-7.372158E-09,-1.686535E-06
+4.915085E+00,-6.559073E-09,-50.54474E-09
+4.925045E+00,-6.456945E-09,+9.145738E-09
+4.935025E+00,-6.565163E-09,-87.86202E-09
+4.945019E+00,-6.678532E-09,-46.55839E-09
+4.955015E+00,-7.080188E-09,-124.1112E-09
+4.965049E+00,-7.100139E-09,-165.5483E-09
+4.975080E+00,-9.136422E-09,+10.00404E-09
+4.985058E+00,-9.440847E-09,-41.25596E-09
+4.995073E+00,-12.31847E-09,+25.36774E-09
+5.005060E+00,-12.35912E-09,-79.87023E-09
+5.015079E+00,-11.88761E-09,-743.7421E-09
+5.025115E+00,-11.85438E-09,-636.4441E-09
+5.035114E+00,-11.11094E-09,-867.3287E-09
+5.045125E+00,-10.84258E-09,-801.4203E-09
+5.055144E+00,-8.550067E-09,-76.49422E-09
+5.065153E+00,-8.455477E-09,-167.9325E-09
+5.075135E+00,-8.090213E-09,+64.80218E-09
+5.085157E+00,-8.010379E-09,+51.67008E-09
+5.095171E+00,-6.741503E-09,-1.549511E-06
+5.105193E+00,-6.674985E-09,-1.963444E-06
+5.115212E+00,-7.549255E-09,-1.930924E-06
+5.125223E+00,-7.628317E-09,-1.942416E-06
+5.135019E+00,-7.601393E-09,-1.071291E-06
+5.145022E+00,-7.591544E-09,-990.7724E-09
+5.155025E+00,-8.579717E-09,-603.6187E-09
+5.165047E+00,-8.682233E-09,-496.8453E-09
+5.175070E+00,-8.439009E-09,-777.6260E-09
+5.185091E+00,-8.287939E-09,-924.4824E-09
+5.195117E+00,-8.003913E-09,-352.8691E-09
+5.205117E+00,-8.066274E-09,-357.6851E-09
+5.215130E+00,-8.480822E-09,-405.8361E-09
+5.225158E+00,-8.367711E-09,-354.9576E-09
+5.235138E+00,-6.326357E-09,-1.229525E-06
+5.245150E+00,-6.161155E-09,-1.250315E-06
+5.255112E+00,-5.968179E-09,-1.288910E-06
+5.265115E+00,-6.002596E-09,-1.106596E-06
+5.275105E+00,-6.696193E-09,-658.9603E-09
+5.285050E+00,-6.888623E-09,-512.7144E-09
+5.295020E+00,-9.367377E-09,-489.8167E-09
+5.305237E+00,-9.650908E-09,-387.6114E-09
+5.315199E+00,-10.13600E-09,-543.3942E-09
+5.325166E+00,-10.15473E-09,-485.4489E-09
+5.335145E+00,-10.47979E-09,-674.8772E-09
+5.345100E+00,-10.43246E-09,-802.3263E-09
+5.355082E+00,-8.508637E-09,-989.3228E-09
+5.365067E+00,-8.316512E-09,-1.044026E-06
+5.375068E+00,-7.411231E-09,-1.589012E-06
+5.385140E+00,-7.437640E-09,-1.555653E-06
+5.395195E+00,-6.879317E-09,-974.1689E-09
+5.405174E+00,-6.709206E-09,-1.082296E-06
+5.415159E+00,-6.743551E-09,-518.9515E-09
+5.425116E+00,-6.887725E-09,-553.7224E-09
+5.435104E+00,-8.849309E-09,-436.8115E-09
+5.445297E+00,-8.892680E-09,-438.2515E-09
+5.455045E+00,-9.438804E-09,-1.183662E-06
+5.465057E+00,-9.567270E-09,-1.090174E-06
+5.475135E+00,-10.95518E-09,-1.430826E-06
+5.485100E+00,-10.99006E-09,-1.420221E-06
+5.495080E+00,-10.14868E-09,-1.625452E-06
+5.505034E+00,-10.10225E-09,-1.600218E-06
+5.515234E+00,-9.551568E-09,-872.3546E-09
+5.525214E+00,-9.492366E-09,-875.7210E-09
+5.535164E+00,-7.173853E-09,-191.3262E-09
+5.545144E+00,-6.990911E-09,-60.29130E-09
+5.555118E+00,-6.171085E-09,+753.4028E-12
+5.565110E+00,-6.184953E-09,-32.64427E-09
+5.575142E+00,-5.894278E-09,-1.066227E-06
+5.585386E+00,-5.870033E-09,-1.066113E-06
+5.595172E+00,-6.332200E-09,-463.4953E-09
+5.605208E+00,-6.439158E-09,-366.9358E-09
+5.615215E+00,-6.440286E-09,-278.1964E-09
+5.625228E+00,-6.328409E-09,-555.8110E-09
+5.635032E+00,-6.741614E-09,-1.703253E-06
+5.645041E+00,-6.971368E-09,-1.575957E-06
+5.655079E+00,-8.992907E-09,-1.302338E-06
+5.665090E+00,-9.023694E-09,-1.185293E-06
+5.675069E+00,-9.107661E-09,+158.1097E-09
+5.685083E+00,-9.155717E-09,+156.2595E-09
+5.695085E+00,-9.818010E-09,-389.9002E-09
+5.705099E+00,-9.783644E-09,-678.0625E-09
+5.715130E+00,-8.870291E-09,-1.547527E-06
+5.725135E+00,-8.862927E-09,-1.597929E-06
+5.735147E+00,-9.777686E-09,-1.468744E-06
+5.745155E+00,-9.813866E-09,-1.451025E-06
+5.755167E+00,-9.538096E-09,-481.3862E-09
+5.765210E+00,-9.539659E-09,-308.5614E-09
+5.775124E+00,-11.23441E-09,-531.1680E-09
+5.785131E+00,-11.49085E-09,-466.9953E-09
+5.795119E+00,-12.38205E-09,-455.7133E-09
+5.805089E+00,-12.34950E-09,-410.8239E-09
+5.815062E+00,-11.74372E-09,-267.4580E-09
+5.825047E+00,-11.70729E-09,-405.5691E-09
+5.835235E+00,-10.39011E-09,-953.7888E-09
+5.845212E+00,-10.22947E-09,-813.8181E-09
+5.855198E+00,-8.852039E-09,-953.7412E-09
+5.865410E+00,-8.834546E-09,-985.8609E-09
+5.875215E+00,-7.979013E-09,-1.763716E-06
+5.885462E+00,-7.868747E-09,-1.623049E-06
+5.895241E+00,-5.658401E-09,-201.4446E-09
+5.905038E+00,-5.562284E-09,-171.5660E-09
+5.915037E+00,-4.979050E-09,-37.67968E-09
+5.925044E+00,-4.893011E-09,-212.2116E-09
+5.935079E+00,-4.240601E-09,-1.285458E-06
+5.945116E+00,-4.285405E-09,-1.417599E-06
+5.955142E+00,-6.417671E-09,-1.859722E-06
+5.965201E+00,-6.507825E-09,-1.743527E-06
+5.975173E+00,-6.570387E-09,-1.461067E-06
+5.985200E+00,-6.544685E-09,-1.525450E-06
+5.995209E+00,-7.720653E-09,-1.252604E-06
+6.005223E+00,-7.918325E-09,-1.176930E-06
+6.015021E+00,-8.006757E-09,-1.312151E-06
+6.025020E+00,-7.867776E-09,-1.229067E-06
+6.035246E+00,-5.988061E-09,+291.1663E-09
+6.045037E+00,-5.912554E-09,+331.1444E-09
+6.055020E+00,-3.998137E-09,-25.26284E-09
+6.065052E+00,-3.819857E-09,-200.3956E-09
+6.075022E+00,-2.856329E-09,-945.3869E-09
+6.085034E+00,-2.920779E-09,-937.4333E-09
+6.095063E+00,-3.803931E-09,-587.3966E-09
+6.105293E+00,-3.797822E-09,-654.7833E-09
+6.115085E+00,-3.671175E-09,-991.0299E-09
+6.125126E+00,-3.767867E-09,-1.070538E-06
+6.135128E+00,-5.323236E-09,-318.5082E-09
+6.145134E+00,-5.457786E-09,-47.76955E-09
+6.155172E+00,-5.518377E-09,+556.1829E-09
+6.165203E+00,-5.527466E-09,+446.0335E-09
+6.175020E+00,-6.132701E-09,-1.044035E-06
+6.185077E+00,-6.147910E-09,-1.111736E-06
+6.195090E+00,-5.820672E-09,-1.269570E-06
+6.205121E+00,-5.853737E-09,-1.238022E-06
+6.215116E+00,-8.462193E-09,-194.4161E-09
+6.225119E+00,-8.849142E-09,-141.0961E-09
+6.235155E+00,-10.48971E-09,+99.00094E-09
+6.245188E+00,-10.44849E-09,+28.55301E-09
+6.255210E+00,-9.240981E-09,-993.3473E-09
+6.265241E+00,-9.194000E-09,-1.021690E-06
+6.275201E+00,-8.061644E-09,-1.582184E-06
+6.285223E+00,-7.951488E-09,-1.554289E-06
+6.295223E+00,-7.676451E-09,+87.38518E-09
+6.305234E+00,-7.822486E-09,+311.4033E-09
+6.315030E+00,-9.156158E-09,-369.7968E-09
+6.325028E+00,-9.147451E-09,-472.8413E-09
+6.335033E+00,-7.851309E-09,-1.040678E-06
+6.345064E+00,-7.732192E-09,-1.044750E-06
+6.355071E+00,-7.148397E-09,-1.056223E-06
+6.365122E+00,-7.044750E-09,-1.102333E-06
+6.375148E+00,-6.379745E-09,-1.390400E-06
+6.385128E+00,-6.440422E-09,-1.160526E-06
+6.395144E+00,-8.844921E-09,-571.2986E-09
+6.405359E+00,-8.947399E-09,-610.2562E-09
+6.415100E+00,-8.433011E-09,-540.5331E-09
+6.425087E+00,-8.204492E-09,-432.4055E-09
+6.435042E+00,-6.826739E-09,-940.2467E-09
+6.445240E+00,-6.728314E-09,-1.094255E-06
+6.455237E+00,-5.453364E-09,-1.437149E-06
+6.465243E+00,-5.266383E-09,-1.393585E-06
+6.475205E+00,-4.832157E-09,-1.083384E-06
+6.485238E+00,-5.003784E-09,-1.156588E-06
+6.495231E+00,-5.542104E-09,-1.798124E-06
+6.505028E+00,-5.419941E-09,-2.010212E-06
+6.515028E+00,-4.735243E-09,-1.604347E-06
+6.525035E+00,-4.704331E-09,-1.121550E-06
+6.535057E+00,-3.951716E-09,-351.8391E-09
+6.545075E+00,-3.434457E-09,-162.5347E-09
+6.555097E+00,-1.035794E-09,-914.7072E-09
+6.565161E+00,-758.3850E-12,-816.8889E-09
+6.575216E+00,-560.0484E-12,+46.10062E-09
+6.585224E+00,-325.4285E-12,+20.66612E-09
+6.595216E+00,+950.1605E-12,+310.6690E-09
+6.605186E+00,+990.4012E-12,+52.74773E-09
+6.615212E+00,-1.137906E-09,-893.5929E-09
+6.625072E+00,-1.570477E-09,-656.9863E-09
+6.635049E+00,-3.240726E-09,-220.6230E-09
+6.645035E+00,-3.335319E-09,-228.7865E-09
+6.655235E+00,-4.369467E-09,-778.6656E-09
+6.665018E+00,-4.512257E-09,-718.1263E-09
+6.675048E+00,-3.770746E-09,-740.8429E-09
+6.685039E+00,-3.592440E-09,-707.3212E-09
+6.695069E+00,-2.491127E-09,-1.281891E-06
+6.705119E+00,-2.566949E-09,-1.282415E-06
+6.715147E+00,-3.337582E-09,-905.0274E-09
+6.725182E+00,-3.353978E-09,-847.9787E-09
+6.735192E+00,-3.995974E-09,-769.2147E-09
+6.745207E+00,-4.382660E-09,-848.5604E-09
+6.755243E+00,-6.416881E-09,-997.5148E-09
+6.765053E+00,-6.497741E-09,-860.2524E-09
+6.775071E+00,-6.334529E-09,-512.3806E-09
+6.785102E+00,-6.365725E-09,-519.5428E-09
+6.795109E+00,-7.007397E-09,-124.2924E-09
+6.805144E+00,-7.035049E-09,-119.1902E-09
+6.815152E+00,-6.904498E-09,-680.4181E-09
+6.825171E+00,-7.180299E-09,-962.5627E-09
+6.835221E+00,-9.991233E-09,-691.8812E-09
+6.845066E+00,-10.50740E-09,-489.7881E-09
+6.855094E+00,-11.62853E-09,+106.2870E-09
+6.865160E+00,-11.58055E-09,+256.0616E-09
+6.875241E+00,-11.83012E-09,-891.3804E-09
+6.885050E+00,-11.93259E-09,-1.206122E-06
+6.895075E+00,-11.00084E-09,-1.008911E-06
+6.905077E+00,-10.66245E-09,-896.6065E-09
+6.915107E+00,-8.457413E-09,-578.2032E-09
+6.925113E+00,-8.370160E-09,-431.1467E-09
+6.935132E+00,-7.546793E-09,-44.67965E-09
+6.945170E+00,-7.461553E-09,-100.8225E-09
+6.955214E+00,-7.941289E-09,-434.2842E-09
+6.965044E+00,-8.184440E-09,-333.5286E-09
+6.975080E+00,-10.33423E-09,-176.8875E-09
+6.985074E+00,-10.36126E-09,-137.1670E-09
+6.995098E+00,-10.09196E-09,+511.6368E-09
+7.005132E+00,-10.12451E-09,+501.0891E-09
+7.015133E+00,-11.35760E-09,-1.246395E-06
+7.025165E+00,-11.44798E-09,-1.390228E-06
+7.035163E+00,-10.81112E-09,-1.760626E-06
+7.045152E+00,-10.65964E-09,-1.584005E-06
+7.055186E+00,-10.38736E-09,-1.063938E-06
+7.065226E+00,-10.35480E-09,-1.097574E-06
+7.075149E+00,-9.344030E-09,-1.428204E-06
+7.085109E+00,-9.228782E-09,-1.370306E-06
+7.095078E+00,-9.735599E-09,-847.0345E-09
+7.105041E+00,-9.874844E-09,-904.4076E-09
+7.115047E+00,-8.920585E-09,-1.643810E-06
+7.125045E+00,-8.688425E-09,-1.808520E-06
+7.135029E+00,-6.690819E-09,-1.574354E-06
+7.145220E+00,-6.692428E-09,-1.443796E-06
+7.155204E+00,-6.773719E-09,-854.6448E-09
+7.165226E+00,-6.684078E-09,-865.8601E-09
+7.175161E+00,-5.080256E-09,-770.3877E-09
+7.185141E+00,-4.990211E-09,-741.1004E-09
+7.195122E+00,-4.123149E-09,-910.9021E-09
+7.205313E+00,-4.075014E-09,-993.7478E-09
+7.215048E+00,-4.142103E-09,-1.448784E-06
+7.225028E+00,-4.348006E-09,-1.453667E-06
+7.235213E+00,-7.222132E-09,-1.172915E-06
+7.245173E+00,-7.435100E-09,-1.128025E-06
+7.255188E+00,-7.894556E-09,-1.158066E-06
+7.265229E+00,-7.900153E-09,-1.026936E-06
+7.275215E+00,-8.329767E-09,-372.3812E-09
+7.285164E+00,-8.313255E-09,-391.8744E-09
+7.295139E+00,-6.058611E-09,-751.0663E-09
+7.305128E+00,-5.841053E-09,-777.9789E-09
+7.315088E+00,-5.202921E-09,-646.0286E-09
+7.325055E+00,-5.333995E-09,-494.5470E-09
+7.335033E+00,-5.697117E-09,-1.174936E-06
+7.345215E+00,-5.606867E-09,-1.203032E-06
+7.355214E+00,-5.004699E-09,-593.9771E-09
+7.365448E+00,-5.053538E-09,-509.8057E-09
+7.375115E+00,-6.153428E-09,+75.91248E-09
+7.385092E+00,-6.210826E-09,+56.18096E-09
+7.395060E+00,-7.302423E-09,+205.1354E-09
+7.405028E+00,-7.621950E-09,+79.75579E-09
+7.415243E+00,-9.570805E-09,-787.0389E-09
+7.425199E+00,-9.550013E-09,-864.7252E-09
+7.435167E+00,-7.104560E-09,-1.223087E-06
+7.445125E+00,-6.958742E-09,-1.306725E-06
+7.455103E+00,-4.797946E-09,-965.3379E-09
+7.465120E+00,-4.636541E-09,-833.4637E-09
+7.475051E+00,-2.714981E-09,-684.4617E-09
+7.485050E+00,-2.670477E-09,-729.9901E-09
+7.495032E+00,-4.889509E-09,-905.7904E-09
+7.505223E+00,-5.161081E-09,-853.3288E-09
+7.515201E+00,-7.115791E-09,-1.015959E-06
+7.525189E+00,-7.154207E-09,-1.194553E-06
+7.535144E+00,-7.574022E-09,-1.376104E-06
+7.545128E+00,-7.649066E-09,-1.223040E-06
+7.555103E+00,-7.158481E-09,-529.9664E-09
+7.565108E+00,-6.936864E-09,-568.3899E-09
+7.575138E+00,-7.116733E-09,-441.2938E-09
+7.585123E+00,-7.354764E-09,-459.7187E-09
+7.595134E+00,-8.687516E-09,-943.5368E-09
+7.605158E+00,-8.674186E-09,-1.093779E-06
+7.615151E+00,-8.614664E-09,-476.8181E-09
+7.625167E+00,-8.835194E-09,-331.3542E-09
+7.635186E+00,-10.07844E-09,+153.4271E-09
+7.645184E+00,-10.03406E-09,+293.4456E-09
+7.655222E+00,-8.050429E-09,-961.3610E-09
+7.665020E+00,-7.942228E-09,-973.8255E-09
+7.675035E+00,-6.970887E-09,-1.529570E-06
+7.685058E+00,-6.913674E-09,-1.554222E-06
+7.695070E+00,-5.461790E-09,-735.4355E-09
+7.705094E+00,-5.321381E-09,-705.4616E-09
+7.715138E+00,-5.020132E-09,-1.809740E-06
+7.725153E+00,-5.005767E-09,-1.822796E-06
+7.735181E+00,-3.046005E-09,-1.787892E-06
+7.745207E+00,-2.897806E-09,-1.771145E-06
+7.755239E+00,-1.580566E-09,-881.1570E-09
+7.765059E+00,-1.598769E-09,-896.7591E-09
+7.775049E+00,-1.406979E-09,-1.174269E-06
+7.785070E+00,-1.319354E-09,-1.109142E-06
+7.795100E+00,-1.350175E-09,-1.289129E-06
+7.805333E+00,-1.452674E-09,-1.358528E-06
+7.815099E+00,-3.535457E-09,-1.582136E-06
+7.825127E+00,-3.648474E-09,-1.539889E-06
+7.835126E+00,-4.648018E-09,-804.5960E-09
+7.845131E+00,-4.926033E-09,-540.7429E-09
+7.855151E+00,-7.325234E-09,-180.9788E-09
+7.865200E+00,-7.467791E-09,-494.3276E-09
+7.875229E+00,-6.847364E-09,-2.564821E-06
+7.885223E+00,-6.792367E-09,-2.666178E-06
+7.895237E+00,-7.375702E-09,-1.588354E-06
+7.905037E+00,-7.445772E-09,-1.451340E-06
+7.915033E+00,-7.156455E-09,-64.43978E-09
+7.925040E+00,-7.060013E-09,+128.8414E-09
+7.935065E+00,-6.658347E-09,+848.1503E-09
+7.945044E+00,-6.637627E-09,+888.7578E-09
+7.955097E+00,-5.068856E-09,-1.165886E-06
+7.965156E+00,-4.916976E-09,-1.224032E-06
+7.975072E+00,-4.722181E-09,-2.161160E-06
+7.985092E+00,-4.899936E-09,-2.199707E-06
+7.995109E+00,-6.489568E-09,-1.620465E-06
+8.005122E+00,-6.591414E-09,-1.695509E-06
+8.015160E+00,-8.131880E-09,-1.391859E-06
+8.025165E+00,-8.245163E-09,-1.350346E-06
+8.035158E+00,-8.811951E-09,-316.3815E-09
+8.045186E+00,-8.647850E-09,-262.5370E-09
+8.055195E+00,-5.985814E-09,+28.01895E-09
+8.065245E+00,-5.836769E-09,-59.31855E-09
+8.075041E+00,-5.469872E-09,-1.086741E-06
+8.085026E+00,-5.416791E-09,-1.018343E-06
+8.095053E+00,-4.336212E-09,-1.049490E-06
+8.105270E+00,-4.338321E-09,-1.129007E-06
+8.115069E+00,-5.985161E-09,-978.6702E-09
+8.125115E+00,-6.129890E-09,-902.5670E-09
+8.135157E+00,-6.537324E-09,-1.156282E-06
+8.145224E+00,-6.532354E-09,-1.143847E-06
+8.155023E+00,-7.790836E-09,-820.6654E-09
+8.165052E+00,-7.886136E-09,-736.8184E-09
+8.175038E+00,-7.851948E-09,+121.2215E-09
+8.185480E+00,-7.765682E-09,+224.7906E-09
+8.195226E+00,-7.199763E-09,-357.1892E-09
+8.205216E+00,-7.293492E-09,-455.7037E-09
+8.215179E+00,-7.584708E-09,-800.3998E-09
+8.225145E+00,-7.438549E-09,-901.5370E-09
+8.235124E+00,-6.139853E-09,-358.8486E-09
+8.245075E+00,-6.082681E-09,-379.3907E-09
+8.255051E+00,-4.788622E-09,-1.481934E-06
+8.265059E+00,-4.518783E-09,-1.520672E-06
+8.275120E+00,-2.477003E-09,-1.170607E-06
+8.285152E+00,-2.529997E-09,-1.031904E-06
+8.295156E+00,-4.566115E-09,-1.285401E-06
+8.305145E+00,-4.920898E-09,-1.103525E-06
+8.315166E+00,-5.377851E-09,-1.402598E-06
+8.325172E+00,-5.432970E-09,-1.447039E-06
+8.335192E+00,-6.654542E-09,-1.750221E-06
+8.345222E+00,-6.912205E-09,-1.541615E-06
+8.355222E+00,-6.850841E-09,-668.7165E-09
+8.365035E+00,-6.763206E-09,-705.7858E-09
+8.375066E+00,-7.804600E-09,-427.3987E-09
+8.385055E+00,-8.135547E-09,-723.7339E-09
+8.395080E+00,-8.845198E-09,-1.755085E-06
+8.405077E+00,-8.759342E-09,-1.643439E-06
+8.415092E+00,-8.262810E-09,-1.364975E-06
+8.425120E+00,-8.295215E-09,-1.330624E-06
+8.435108E+00,-7.706879E-09,-1.129456E-06
+8.445119E+00,-7.383199E-09,-1.033649E-06
+8.455154E+00,-6.085546E-09,-497.5510E-09
+8.465197E+00,-6.168985E-09,-473.0988E-09
+8.475163E+00,-7.845795E-09,-703.1441E-09
+8.485196E+00,-7.986985E-09,-949.5927E-09
+8.495194E+00,-8.031878E-09,-1.431522E-06
+8.505225E+00,-8.114770E-09,-1.269646E-06
+8.515228E+00,-8.679263E-09,-765.6765E-09
+8.525234E+00,-8.535499E-09,-892.4198E-09
+8.535028E+00,-6.551229E-09,-1.323910E-06
+8.545026E+00,-6.090897E-09,-1.514321E-06
+8.555050E+00,-5.728375E-09,-592.8708E-09
+8.565109E+00,-5.851943E-09,-414.0950E-09
+8.575164E+00,-5.501967E-09,-194.8929E-09
+8.585182E+00,-5.232092E-09,-693.6742E-09
+8.595209E+00,-5.031163E-09,-1.132631E-06
+8.605213E+00,-5.043323E-09,-1.418448E-06
+8.615016E+00,-3.766991E-09,-2.369595E-06
+8.625018E+00,-3.314725E-09,-2.346897E-06
+8.635036E+00,-2.835219E-09,-1.798678E-06
+8.645064E+00,-3.357815E-09,-1.520462E-06
+8.655070E+00,-6.127879E-09,-665.5884E-09
+8.665123E+00,-6.567206E-09,-560.9322E-09
+8.675152E+00,-7.376779E-09,-1.139517E-06
+8.685136E+00,-7.579358E-09,-1.171131E-06
+8.695176E+00,-8.361065E-09,-1.769591E-06
+8.705232E+00,-8.268059E-09,-1.947384E-06
+8.715021E+00,-7.372122E-09,-868.0058E-09
+8.725059E+00,-7.313113E-09,-665.6647E-09
+8.735048E+00,-7.975551E-09,-538.2157E-09
+8.745057E+00,-8.144709E-09,-155.8590E-09
+8.755092E+00,-7.842952E-09,-679.6838E-09
+8.765134E+00,-7.813686E-09,-1.137533E-06
+8.775158E+00,-8.586741E-09,-703.0297E-09
+8.785185E+00,-8.767763E-09,-736.1127E-09
+8.795190E+00,-7.739993E-09,-925.1595E-09
+8.805225E+00,-6.952229E-09,-974.6171E-09
+8.815229E+00,-6.127527E-09,-756.3401E-09
+8.825236E+00,-6.198730E-09,-1.415520E-06
+8.835036E+00,-6.032188E-09,-2.060843E-06
+8.845037E+00,-5.766038E-09,-1.332617E-06
+8.855062E+00,-5.993762E-09,-603.7331E-09
+8.865123E+00,-6.677097E-09,-134.2201E-09
+8.875160E+00,-7.839724E-09,-19.57894E-09
+8.885192E+00,-7.875683E-09,-448.4844E-09
+8.895222E+00,-7.440975E-09,-1.042900E-06
+8.905215E+00,-7.367831E-09,-977.2206E-09
+8.915228E+00,-6.876186E-09,-754.1657E-09
+8.925199E+00,-6.328939E-09,-1.010895E-06
+8.935178E+00,-4.415942E-09,-1.627684E-06
+8.945170E+00,-4.100709E-09,-1.317434E-06
+8.955158E+00,-4.292191E-09,-668.6593E-09
+8.965193E+00,-4.376513E-09,-707.1781E-09
+8.975183E+00,-4.610121E-09,-825.4719E-09
+8.985138E+00,-5.000010E-09,-1.253796E-06
+8.995119E+00,-8.057534E-09,-1.467590E-06
+9.005110E+00,-8.947405E-09,-1.404467E-06
+9.015073E+00,-9.936449E-09,-1.015453E-06
+9.025042E+00,-9.799690E-09,-1.161442E-06
+9.035028E+00,-9.529630E-09,-1.492806E-06
+9.045222E+00,-9.418085E-09,-1.242848E-06
+9.055200E+00,-8.038940E-09,-1.076717E-06
+9.065207E+00,-7.239269E-09,-1.153021E-06
+9.075172E+00,-6.712041E-09,-1.512880E-06
+9.085158E+00,-7.423278E-09,-1.346541E-06
+9.095130E+00,-9.331652E-09,-887.9853E-09
+9.105083E+00,-9.703312E-09,-838.2893E-09
+9.115069E+00,-9.341139E-09,-996.1701E-09
+9.125068E+00,-8.938950E-09,-1.231537E-06
+9.135094E+00,-7.358155E-09,-999.2410E-09
+9.145096E+00,-6.278731E-09,-1.516676E-06
+9.155115E+00,-3.587141E-09,-1.454945E-06
+9.165168E+00,-3.239386E-09,-1.170244E-06
+9.175195E+00,-4.321512E-09,-662.3459E-09
+9.185197E+00,-4.919196E-09,-548.6107E-09
+9.195241E+00,-5.751174E-09,-1.272412E-06
+9.205044E+00,-6.033825E-09,-1.473255E-06
+9.215087E+00,-7.595866E-09,-1.076918E-06
+9.225137E+00,-8.126806E-09,-1.097736E-06
+9.235152E+00,-8.242882E-09,-1.254149E-06
+9.245198E+00,-8.096086E-09,-878.7537E-09
+9.255218E+00,-8.909060E-09,-1.145668E-06
+9.265040E+00,-9.707789E-09,-1.556244E-06
+9.275050E+00,-10.18928E-09,-1.597300E-06
+9.285063E+00,-9.678462E-09,-1.948929E-06
+9.295089E+00,-8.802996E-09,-1.421518E-06
+9.305098E+00,-8.889049E-09,-960.1785E-09
+9.315114E+00,-8.871853E-09,-1.440449E-06
+9.325109E+00,-8.239678E-09,-1.473808E-06
+9.335137E+00,-6.433922E-09,-1.546373E-06
+9.345138E+00,-6.082614E-09,-1.300001E-06
+9.355177E+00,-5.928612E-09,-806.3889E-09
+9.365225E+00,-5.727157E-09,-887.2605E-09
+9.375227E+00,-4.558046E-09,-465.2977E-09
+9.385159E+00,-4.411684E-09,-484.9911E-09
+9.395179E+00,-5.131547E-09,-9.965897E-09
+9.405187E+00,-5.400603E-09,-578.7373E-09
+9.415218E+00,-5.468835E-09,-1.336298E-06
+9.425220E+00,-5.461912E-09,-1.576452E-06
+9.435229E+00,-6.007383E-09,-1.435766E-06
+9.445022E+00,-6.027727E-09,-1.373530E-06
+9.455029E+00,-4.316538E-09,-1.687851E-06
+9.465082E+00,-3.579257E-09,-1.931124E-06
+9.475113E+00,-2.182829E-09,-1.231823E-06
+9.485125E+00,-2.262857E-09,-1.684075E-06
+9.495154E+00,-2.435375E-09,-1.993475E-06
+9.505164E+00,-2.316052E-09,-2.098417E-06
+9.515182E+00,-2.226384E-09,-1.582346E-06
+9.525210E+00,-2.517451E-09,-1.365385E-06
+9.535208E+00,-4.059930E-09,-411.7871E-09
+9.545238E+00,-4.325139E-09,-269.5179E-09
+9.555237E+00,-5.091195E-09,-64.64005E-09
+9.565053E+00,-5.570798E-09,+460.1288E-09
+9.575087E+00,-7.373891E-09,+230.5412E-09
+9.585073E+00,-7.558698E-09,+26.74103E-09
+9.595090E+00,-7.263671E-09,-896.0629E-09
+9.605121E+00,-7.226021E-09,-707.3880E-09
+9.615112E+00,-7.826743E-09,-511.9705E-09
+9.625110E+00,-7.906759E-09,-518.0931E-09
+9.635133E+00,-6.764561E-09,-541.1721E-09
+9.645126E+00,-6.389264E-09,-644.8937E-09
+9.655160E+00,-5.963585E-09,-1.607027E-06
+9.665199E+00,-6.035806E-09,-1.297493E-06
+9.675214E+00,-5.735198E-09,-914.8599E-09
+9.685238E+00,-5.569727E-09,-899.6964E-09
+9.695234E+00,-5.886032E-09,-2.039585E-06
+9.705247E+00,-6.255865E-09,-2.337990E-06
+9.715049E+00,-7.523657E-09,-1.912546E-06
+9.725045E+00,-7.618075E-09,-1.789389E-06
+9.735057E+00,-8.473379E-09,-863.6380E-09
+9.745084E+00,-8.839458E-09,-836.2294E-09
+9.755086E+00,-9.690919E-09,-584.0397E-09
+9.765110E+00,-9.514166E-09,-477.3808E-09
+9.775135E+00,-8.820520E-09,-594.8449E-09
+9.785141E+00,-9.005409E-09,-888.5194E-09
+9.795171E+00,-10.22092E-09,-1.290855E-06
+9.805181E+00,-10.18983E-09,-1.294546E-06
+9.815200E+00,-8.316058E-09,-1.816187E-06
+9.825191E+00,-7.980757E-09,-1.636133E-06
+9.835210E+00,-7.942338E-09,-1.025334E-06
+9.845199E+00,-8.040830E-09,-1.015596E-06
+9.855234E+00,-7.144818E-09,-927.7344E-09
+9.865046E+00,-6.939175E-09,-692.1483E-09
+9.875082E+00,-5.670131E-09,-1.212483E-06
+9.885076E+00,-5.642261E-09,-1.217241E-06
+9.895093E+00,-4.903789E-09,-946.1404E-09
+9.905127E+00,-4.860300E-09,-938.6063E-09
+9.915126E+00,-5.882031E-09,-1.442385E-06
+9.925131E+00,-6.118962E-09,-1.443348E-06
+9.935170E+00,-6.997003E-09,-1.205330E-06
+9.945167E+00,-6.949584E-09,-1.226235E-06
+9.955188E+00,-7.006314E-09,-395.8893E-09
+9.965250E+00,-7.188317E-09,-335.9795E-09
+9.975085E+00,-9.686256E-09,-893.5070E-09
+9.985103E+00,-9.789959E-09,-1.144600E-06
+9.995127E+00,-9.052019E-09,-1.564770E-06

MicroMag 2900/3900 Data File ends
