# Supplementary material for: Magnetic signatures of a creosote oil contaminated site: case study in São Paulo, Brazil
Source: Sci Rep. 2022 Dec 17;12:21853. doi: 10.1038/s41598-022-23493-2 (PMC9759522; doi:10.1038/s41598-022-23493-2)
Supplement: Supplementary file 3 — Supplementary Information 3. [file 41598_2022_23493_MOESM3_ESM.zip › moment_vs_time/SD23/3_9/nm2xxx/4_2.007]

MicroMag 2900/3900 Data File (Series 0016.002)
Moment vs. time

INSTRUMENT
Configuration                   VSM
Temperature control             None
Hardware version                0004
Software version                01/29/2013
Units of measure                Hybrid SI
Temperature in                  Celsius

SAMPLE
Mass                            N/A
Volume                          N/A
Demagnetizing factor            N/A

SETTINGS
Field range                    +100.0000E-03
Field command                   0.000000E+00
Moment range                   +1.000000E-06
Averaging time                 -684.9561E-06
Temperature (command)           N/A
Tmprtr difference correction    No
Orientation                     0.000000E+00
Vibration amplitude             1.0
Calibration factor             +4.401063E+00
Operating frequency            +83.00000E+00

MEASUREMENT
Description                    "SD34_4_2"
Field (measured)               +87.90568E-06
Temperature (measured)          N/A
Averages (completed)            N/A
Moment at conditioning field   +57.78960E-09
Measured on                     08/28/2020  10:03
Elapsed time                   +22.63491E+00

PROCESSING
Background subtraction          No
Delta-m processing              N/A
Demagnetizing factor            No
Normalization                   No
Normalization factor            N/A
Offset (field)                  No
Offset (moment)                 No
Pole saturation                 No
Slope correction                No

VIEWPORT
Left                            0.000000E+00
Right                          +10.00000E+00
Bottom                         -1.000000E-06
Top                            +1.000000E-06
Show X-axis?                    Yes
Show Y-axis?                    Yes

SCRIPT
Averaging time                 +10.00000E-03
Initial (conditioning) field   +60.00000E-03
Final (measuring) field         0.000000E+00
Pause at initial field         +10.00000E+00
Field slew rate limit          +10.00000E+03
Field slew time limit          +100.0000E-03
Slope correction                0.000000E+00
Timebase                       +10.00000E+00
Number of segments              1
Number of data                  1000

Segment   Averaging                                                            Final 
 Number      Time        Initial      Increment       Final         Pause      Index 
             (s)           (s)           (s)           (s)           (s)     
0000001,+10.00000E-03, 0.000000E+00,+10.00000E-03,+10.00000E+00,+10.00000E+00,0001000

                                         
     Time         Moment        Field    
     (s)          (Am�)          (T)     
+5.126068E-03,+41.08911E-09,+43.71878E-03
+15.17661E-03,+20.68672E-09,+24.30009E-03
+25.03416E-03,+7.676188E-09,+12.48284E-03
+35.08122E-03,-21.54463E-12,+5.461833E-03
+45.20012E-03,-2.801109E-09,+2.550577E-03
+55.02835E-03,-3.830763E-09,+1.098896E-03
+65.05561E-03,-3.668229E-09,+478.9887E-06
+75.07811E-03,-2.606694E-09,+235.1547E-06
+85.08576E-03,-1.390177E-09,+116.3703E-06
+95.12384E-03,-1.791748E-09,+70.05615E-06
+105.1302E-03,-3.736798E-09,+48.47607E-06
+115.1478E-03,-5.729689E-09,+36.34998E-06
+125.1508E-03,-6.386654E-09,+29.84890E-06
+135.1915E-03,-6.460413E-09,+25.17539E-06
+145.2176E-03,-6.955868E-09,+21.99997E-06
+155.0220E-03,-7.508088E-09,+20.52813E-06
+165.0281E-03,-7.128864E-09,+19.42966E-06
+175.0648E-03,-5.936116E-09,+17.98610E-06
+185.0558E-03,-5.607995E-09,+17.65480E-06
+195.1428E-03,-6.293534E-09,+16.64233E-06
+205.2333E-03,-6.475678E-09,+16.62762E-06
+215.0238E-03,-5.492636E-09,+15.74290E-06
+225.0534E-03,-4.360688E-09,+14.71934E-06
+235.0644E-03,-4.346261E-09,+14.22069E-06
+245.0823E-03,-5.137692E-09,+13.50279E-06
+255.0894E-03,-5.516446E-09,+13.26424E-06
+265.1196E-03,-5.276409E-09,+13.15836E-06
+275.1386E-03,-5.296920E-09,+12.52115E-06
+285.1720E-03,-5.880672E-09,+11.93364E-06
+295.1757E-03,-6.173518E-09,+11.77302E-06
+305.1905E-03,-6.147830E-09,+12.13673E-06
+315.2277E-03,-6.474979E-09,+12.31361E-06
+325.0195E-03,-7.537119E-09,+12.20255E-06
+335.0227E-03,-8.222379E-09,+11.28188E-06
+345.0544E-03,-7.634133E-09,+10.67351E-06
+355.0609E-03,-6.649841E-09,+10.24507E-06
+365.1001E-03,-6.185211E-09,+9.637300E-06
+375.1327E-03,-6.467583E-09,+9.092608E-06
+385.1216E-03,-6.481004E-09,+9.829702E-06
+395.1520E-03,-6.037794E-09,+9.720498E-06
+405.1505E-03,-6.022731E-09,+9.550563E-06
+415.1633E-03,-6.692586E-09,+9.275275E-06
+425.1953E-03,-6.993663E-09,+9.162179E-06
+435.1870E-03,-6.526759E-09,+8.417959E-06
+445.2086E-03,-6.198829E-09,+8.090096E-06
+455.2397E-03,-6.997309E-09,+8.084793E-06
+465.2338E-03,-8.074585E-09,+8.430596E-06
+475.0250E-03,-8.282965E-09,+7.915612E-06
+485.0683E-03,-7.552174E-09,+7.146502E-06
+495.0799E-03,-7.194652E-09,+6.930295E-06
+505.0641E-03,-7.596894E-09,+7.029067E-06
+515.0166E-03,-7.853935E-09,+7.050591E-06
+525.0680E-03,-7.781796E-09,+7.546234E-06
+535.1005E-03,-8.213065E-09,+7.398320E-06
+545.1052E-03,-9.909464E-09,+6.714201E-06
+555.1687E-03,-11.54018E-09,+7.106476E-06
+565.0305E-03,-12.22413E-09,+6.520415E-06
+575.1190E-03,-11.89158E-09,+5.833330E-06
+585.1215E-03,-11.33222E-09,+5.569592E-06
+595.1546E-03,-10.71470E-09,+5.597649E-06
+605.1584E-03,-9.166514E-09,+5.457554E-06
+615.1798E-03,-7.119330E-09,+5.436487E-06
+625.2087E-03,-5.796643E-09,+4.166441E-06
+635.2173E-03,-5.836954E-09,+3.137932E-06
+645.0221E-03,-6.084905E-09,+3.328581E-06
+655.0242E-03,-5.492010E-09,+3.428259E-06
+665.2225E-03,-4.289382E-09,+3.677159E-06
+675.2051E-03,-3.938712E-09,+3.720112E-06
+685.1726E-03,-4.332066E-09,+3.735142E-06
+695.1908E-03,-4.659426E-09,+3.445750E-06
+705.2209E-03,-4.777069E-09,+2.942906E-06
+715.2245E-03,-4.921126E-09,+2.868853E-06
+725.0533E-03,-5.026644E-09,+3.451472E-06
+735.0802E-03,-4.559148E-09,+3.789797E-06
+745.0950E-03,-3.039692E-09,+3.409147E-06
+755.1182E-03,-2.534818E-09,+3.424607E-06
+765.1189E-03,-3.208524E-09,+3.538037E-06
+775.1482E-03,-3.944357E-09,+2.714167E-06
+785.1838E-03,-3.809401E-09,+2.288151E-06
+795.1878E-03,-3.312639E-09,+2.044602E-06
+805.2213E-03,-3.527844E-09,+2.165079E-06
+815.1447E-03,-4.151696E-09,+2.604790E-06
+825.1638E-03,-4.713343E-09,+2.809725E-06
+835.1964E-03,-4.281528E-09,+2.363672E-06
+845.2030E-03,-3.695715E-09,+1.971407E-06
+855.2158E-03,-4.125996E-09,+2.018929E-06
+865.2394E-03,-5.494694E-09,+1.435442E-06
+875.2333E-03,-5.849635E-09,+1.312447E-06
+885.1928E-03,-5.880706E-09,+639.9060E-09
+895.2030E-03,-5.869807E-09,+847.1204E-09
+905.1831E-03,-5.396266E-09,+1.337958E-06
+915.2108E-03,-4.219847E-09,+1.213589E-06
+925.2301E-03,-1.730939E-09,+856.1516E-09
+935.2352E-03,-625.1724E-12,+195.3030E-09
+945.0306E-03,-866.1372E-12,-810.4611E-09
+955.0312E-03,-1.584887E-09,-1.079807E-06
+965.0449E-03,-2.341930E-09,+72.05963E-09
+975.0742E-03,-2.739372E-09,+1.006804E-06
+985.0664E-03,-3.564202E-09,+1.383362E-06
+995.0958E-03,-4.085893E-09,+1.713018E-06
+1.005129E+00,-3.905502E-09,+2.033806E-06
+1.015127E+00,-3.663429E-09,+1.761284E-06
+1.025161E+00,-4.616013E-09,+507.9174E-09
+1.035164E+00,-5.822272E-09,+547.4568E-09
+1.045184E+00,-7.627725E-09,-415.3061E-09
+1.055206E+00,-7.998382E-09,-388.3076E-09
+1.065205E+00,-8.539275E-09,-398.9506E-09
+1.075210E+00,-9.271396E-09,+326.3951E-09
+1.085238E+00,-10.12913E-09,+842.2089E-09
+1.095240E+00,-9.957103E-09,+1.008348E-06
+1.105026E+00,-9.008635E-09,+798.3304E-09
+1.115049E+00,-8.615356E-09,+665.1306E-09
+1.125078E+00,-8.077601E-09,+14.30512E-09
+1.135117E+00,-7.367851E-09,-334.0245E-09
+1.145147E+00,-6.272214E-09,-520.9542E-09
+1.155162E+00,-6.309626E-09,-165.5960E-09
+1.165192E+00,-7.453185E-09,-785.0171E-09
+1.175210E+00,-7.825421E-09,-794.6587E-09
+1.185211E+00,-6.939534E-09,-988.9031E-09
+1.195015E+00,-6.111547E-09,-694.4085E-09
+1.205052E+00,-5.828141E-09,-450.8973E-09
+1.215075E+00,-5.955199E-09,-11.76834E-09
+1.225105E+00,-5.380577E-09,+126.3619E-09
+1.235095E+00,-4.775051E-09,+1.018620E-06
+1.245131E+00,-4.721759E-09,+1.210327E-06
+1.255137E+00,-5.226989E-09,+1.186400E-06
+1.265125E+00,-5.794064E-09,+836.1054E-09
+1.275151E+00,-5.487190E-09,+269.1174E-09
+1.285055E+00,-4.923133E-09,-379.3430E-09
+1.295079E+00,-5.049532E-09,+13.32283E-09
+1.305116E+00,-5.490271E-09,-231.6380E-09
+1.315067E+00,-5.497867E-09,-662.3936E-09
+1.325080E+00,-5.885894E-09,-835.6668E-09
+1.335111E+00,-6.815263E-09,-945.1485E-09
+1.345116E+00,-9.005525E-09,-1.741953E-06
+1.355159E+00,-9.570462E-09,-1.522198E-06
+1.365194E+00,-8.670368E-09,-716.0760E-09
+1.375223E+00,-7.644334E-09,-587.9784E-09
+1.385016E+00,-6.940798E-09,-575.5044E-09
+1.395244E+00,-6.758187E-09,-788.5743E-09
+1.405021E+00,-6.283516E-09,-1.344395E-06
+1.415054E+00,-5.913581E-09,-1.265917E-06
+1.425075E+00,-5.927120E-09,-841.8656E-09
+1.435107E+00,-5.931105E-09,-646.2002E-09
+1.445107E+00,-5.501649E-09,-1.042214E-06
+1.455114E+00,-5.143643E-09,-1.313362E-06
+1.465145E+00,-5.881271E-09,-1.557398E-06
+1.475170E+00,-7.303989E-09,-2.167883E-06
+1.485209E+00,-8.035566E-09,-1.888256E-06
+1.495028E+00,-7.559044E-09,-2.094374E-06
+1.505043E+00,-6.940974E-09,-1.418171E-06
+1.515059E+00,-6.973792E-09,-1.139145E-06
+1.525094E+00,-7.147567E-09,-1.175127E-06
+1.535081E+00,-6.873833E-09,-1.074705E-06
+1.545116E+00,-6.806765E-09,-637.4169E-09
+1.555116E+00,-7.755001E-09,-959.6730E-09
+1.565150E+00,-9.991369E-09,-1.094227E-06
+1.575213E+00,-11.12341E-09,-1.954813E-06
+1.585227E+00,-11.37526E-09,-1.460505E-06
+1.595246E+00,-11.19373E-09,-1.452522E-06
+1.605044E+00,-11.03247E-09,-2.283154E-06
+1.615042E+00,-10.57594E-09,-2.046843E-06
+1.625068E+00,-8.819144E-09,-2.718859E-06
+1.635080E+00,-7.524127E-09,-2.493992E-06
+1.645110E+00,-6.410148E-09,-2.257719E-06
+1.655145E+00,-5.875900E-09,-2.116337E-06
+1.665158E+00,-4.383521E-09,-2.743378E-06
+1.675187E+00,-2.892347E-09,-2.854262E-06
+1.685218E+00,-2.227115E-09,-2.193594E-06
+1.695221E+00,-2.857458E-09,-1.688051E-06
+1.705242E+00,-4.034200E-09,-1.965084E-06
+1.715050E+00,-4.377110E-09,-1.977291E-06
+1.725111E+00,-4.966624E-09,-2.014933E-06
+1.735133E+00,-5.914009E-09,-2.361403E-06
+1.745165E+00,-7.043715E-09,-2.347155E-06
+1.755164E+00,-6.937694E-09,-2.332068E-06
+1.765193E+00,-6.189460E-09,-2.388535E-06
+1.775196E+00,-6.306758E-09,-2.489739E-06
+1.785167E+00,-7.431165E-09,-2.825632E-06
+1.795181E+00,-7.638200E-09,-2.554665E-06
+1.805154E+00,-6.821166E-09,-2.696467E-06
+1.815164E+00,-6.327854E-09,-2.518835E-06
+1.825195E+00,-6.633464E-09,-2.314272E-06
+1.835182E+00,-7.075068E-09,-1.857605E-06
+1.845195E+00,-7.780470E-09,-2.062025E-06
+1.855221E+00,-8.326850E-09,-3.029900E-06
+1.865216E+00,-10.17536E-09,-2.677898E-06
+1.875236E+00,-11.27159E-09,-2.463532E-06
+1.885164E+00,-11.66279E-09,-2.395983E-06
+1.895178E+00,-11.08116E-09,-2.914791E-06
+1.905204E+00,-10.36400E-09,-2.855730E-06
+1.915203E+00,-10.31280E-09,-2.928381E-06
+1.925227E+00,-9.883829E-09,-2.912455E-06
+1.935029E+00,-9.200965E-09,-2.395592E-06
+1.945030E+00,-7.979562E-09,-2.237892E-06
+1.955036E+00,-7.644416E-09,-1.844626E-06
+1.965056E+00,-7.072607E-09,-995.9413E-09
+1.975047E+00,-6.460248E-09,-1.569214E-06
+1.985084E+00,-5.440254E-09,-2.258825E-06
+1.995135E+00,-5.647851E-09,-2.328139E-06
+2.005167E+00,-7.301773E-09,-2.563372E-06
+2.015208E+00,-7.731043E-09,-2.617550E-06
+2.025055E+00,-7.374152E-09,-2.465830E-06
+2.035081E+00,-7.032603E-09,-2.614298E-06
+2.045108E+00,-6.905008E-09,-2.167044E-06
+2.055114E+00,-6.706196E-09,-2.580796E-06
+2.065142E+00,-4.943371E-09,-2.898188E-06
+2.075142E+00,-4.199364E-09,-2.791834E-06
+2.085158E+00,-3.520991E-09,-2.435751E-06
+2.095188E+00,-3.742153E-09,-2.371645E-06
+2.105196E+00,-3.855071E-09,-2.614603E-06
+2.115110E+00,-3.575309E-09,-2.561979E-06
+2.125144E+00,-3.206174E-09,-2.715225E-06
+2.135160E+00,-3.289569E-09,-2.089558E-06
+2.145170E+00,-2.989042E-09,-1.608019E-06
+2.155206E+00,-2.491817E-09,-1.510220E-06
+2.165231E+00,-1.560618E-09,-1.794024E-06
+2.175036E+00,-1.687087E-09,-1.916218E-06
+2.185039E+00,-2.481083E-09,-2.335415E-06
+2.195071E+00,-2.634642E-09,-2.389183E-06
+2.205108E+00,-2.875768E-09,-2.577410E-06
+2.215015E+00,-3.412770E-09,-2.587309E-06
+2.225055E+00,-5.981998E-09,-1.972542E-06
+2.235080E+00,-6.796097E-09,-2.240925E-06
+2.245099E+00,-7.312651E-09,-2.922316E-06
+2.255087E+00,-7.318405E-09,-2.554436E-06
+2.265123E+00,-8.419581E-09,-2.513657E-06
+2.275132E+00,-8.932631E-09,-2.372914E-06
+2.285163E+00,-9.694002E-09,-2.818623E-06
+2.295173E+00,-9.697566E-09,-3.421774E-06
+2.305211E+00,-10.29840E-09,-2.922335E-06
+2.315017E+00,-10.53288E-09,-2.939244E-06
+2.325017E+00,-10.40909E-09,-1.919928E-06
+2.335038E+00,-10.04277E-09,-1.839199E-06
+2.345071E+00,-9.051352E-09,-2.397308E-06
+2.355077E+00,-9.068573E-09,-2.589703E-06
+2.365112E+00,-8.991559E-09,-3.275395E-06
+2.375147E+00,-8.740526E-09,-3.306704E-06
+2.385160E+00,-7.642688E-09,-2.768717E-06
+2.395204E+00,-7.570431E-09,-2.666111E-06
+2.405215E+00,-7.434044E-09,-2.253390E-06
+2.415226E+00,-7.043584E-09,-2.420101E-06
+2.425029E+00,-5.167309E-09,-2.423763E-06
+2.435036E+00,-4.752466E-09,-2.275229E-06
+2.445059E+00,-4.618957E-09,-2.355976E-06
+2.455071E+00,-4.648628E-09,-2.652512E-06
+2.465087E+00,-4.203302E-09,-2.772980E-06
+2.475110E+00,-4.133264E-09,-2.962322E-06
+2.485150E+00,-5.157427E-09,-3.565293E-06
+2.495181E+00,-5.520418E-09,-3.337822E-06
+2.505231E+00,-6.030239E-09,-3.185282E-06
+2.515236E+00,-5.990610E-09,-3.061266E-06
+2.525230E+00,-6.394556E-09,-3.121643E-06
+2.535029E+00,-6.505081E-09,-2.741843E-06
+2.545033E+00,-5.423745E-09,-3.018751E-06
+2.555048E+00,-4.847977E-09,-3.108607E-06
+2.565079E+00,-2.733646E-09,-3.590546E-06
+2.575106E+00,-2.728322E-09,-3.897085E-06
+2.585126E+00,-3.129690E-09,-3.651572E-06
+2.595169E+00,-3.033725E-09,-3.509455E-06
+2.605190E+00,-2.262599E-09,-2.902155E-06
+2.615227E+00,-2.356766E-09,-2.812710E-06
+2.625219E+00,-3.599744E-09,-3.186293E-06
+2.635232E+00,-3.763990E-09,-2.967482E-06
+2.645038E+00,-3.433479E-09,-3.177357E-06
+2.655066E+00,-3.453089E-09,-2.956210E-06
+2.665090E+00,-5.016586E-09,-3.426638E-06
+2.675103E+00,-5.464393E-09,-3.532219E-06
+2.685121E+00,-6.226492E-09,-2.821646E-06
+2.695143E+00,-6.224439E-09,-2.693463E-06
+2.705176E+00,-6.471588E-09,-2.205935E-06
+2.715173E+00,-6.475745E-09,-2.172537E-06
+2.725214E+00,-5.323661E-09,-3.023100E-06
+2.735224E+00,-5.160458E-09,-3.089714E-06
+2.745244E+00,-5.211305E-09,-3.482352E-06
+2.755048E+00,-5.373300E-09,-3.410549E-06
+2.765051E+00,-6.262697E-09,-3.343106E-06
+2.775061E+00,-6.242201E-09,-3.222428E-06
+2.785089E+00,-6.863542E-09,-3.245373E-06
+2.795106E+00,-7.024853E-09,-3.214140E-06
+2.805139E+00,-8.532592E-09,-2.751656E-06
+2.815359E+00,-8.502730E-09,-2.857924E-06
+2.825143E+00,-7.010931E-09,-3.700390E-06
+2.835175E+00,-6.922926E-09,-3.796416E-06
+2.845160E+00,-6.687043E-09,-3.600569E-06
+2.855166E+00,-6.567608E-09,-3.343258E-06
+2.865192E+00,-5.054085E-09,-2.859230E-06
+2.875200E+00,-5.011426E-09,-2.903643E-06
+2.885218E+00,-6.248667E-09,-3.787651E-06
+2.895023E+00,-6.373075E-09,-3.933077E-06
+2.905033E+00,-6.152698E-09,-4.398394E-06
+2.915071E+00,-5.939760E-09,-4.499655E-06
+2.925069E+00,-4.870545E-09,-4.083291E-06
+2.935080E+00,-4.786918E-09,-4.057494E-06
+2.945108E+00,-3.987409E-09,-3.429346E-06
+2.955109E+00,-3.905052E-09,-3.412018E-06
+2.965126E+00,-4.457732E-09,-3.584671E-06
+2.975154E+00,-4.670717E-09,-3.600388E-06
+2.985182E+00,-5.042838E-09,-3.893261E-06
+2.995030E+00,-4.849647E-09,-4.000407E-06
+3.005059E+00,-3.286023E-09,-4.573212E-06
+3.015030E+00,-3.234632E-09,-4.598809E-06
+3.025063E+00,-2.742116E-09,-4.453545E-06
+3.035297E+00,-2.691514E-09,-4.383059E-06
+3.045083E+00,-2.395736E-09,-3.875647E-06
+3.055118E+00,-2.543303E-09,-3.713503E-06
+3.065111E+00,-4.323986E-09,-3.646002E-06
+3.075110E+00,-4.389331E-09,-3.495226E-06
+3.085140E+00,-3.560841E-09,-3.603516E-06
+3.095159E+00,-3.531677E-09,-3.558445E-06
+3.105110E+00,-4.957406E-09,-3.417788E-06
+3.115127E+00,-5.114200E-09,-3.222933E-06
+3.125171E+00,-5.744424E-09,-3.468723E-06
+3.135234E+00,-5.710148E-09,-3.405590E-06
+3.145042E+00,-5.916591E-09,-3.985444E-06
+3.155078E+00,-5.968961E-09,-3.797102E-06
+3.165103E+00,-4.839097E-09,-3.300505E-06
+3.175105E+00,-4.616798E-09,-3.298998E-06
+3.185127E+00,-4.286747E-09,-2.909804E-06
+3.195169E+00,-4.527044E-09,-2.806654E-06
+3.205182E+00,-5.667359E-09,-3.160038E-06
+3.215189E+00,-5.538599E-09,-3.030882E-06
+3.225211E+00,-4.207621E-09,-3.703861E-06
+3.235204E+00,-4.172486E-09,-3.835707E-06
+3.245226E+00,-4.616578E-09,-3.956986E-06
+3.255218E+00,-4.615418E-09,-3.881531E-06
+3.265227E+00,-3.997311E-09,-3.352824E-06
+3.275022E+00,-3.979962E-09,-3.326836E-06
+3.285017E+00,-4.155085E-09,-3.038225E-06
+3.295043E+00,-4.149602E-09,-3.050366E-06
+3.305097E+00,-3.427893E-09,-3.306837E-06
+3.315387E+00,-3.395767E-09,-3.446550E-06
+3.325191E+00,-3.345712E-09,-3.268872E-06
+3.335227E+00,-3.324579E-09,-3.076535E-06
+3.345232E+00,-2.847326E-09,-2.081299E-06
+3.355035E+00,-2.904971E-09,-2.027340E-06
+3.365059E+00,-5.492046E-09,-3.236923E-06
+3.375053E+00,-6.095179E-09,-3.411207E-06
+3.385086E+00,-8.103521E-09,-3.933392E-06
+3.395103E+00,-8.108123E-09,-3.846512E-06
+3.405125E+00,-8.155016E-09,-3.426380E-06
+3.415156E+00,-8.233547E-09,-3.365212E-06
+3.425157E+00,-8.068880E-09,-3.776894E-06
+3.435195E+00,-7.785616E-09,-3.454161E-06
+3.445193E+00,-6.398402E-09,-2.426815E-06
+3.455195E+00,-6.270507E-09,-2.150088E-06
+3.465231E+00,-5.539119E-09,-2.285786E-06
+3.475236E+00,-5.250617E-09,-2.250519E-06
+3.485026E+00,-3.758213E-09,-3.039379E-06
+3.495064E+00,-3.817667E-09,-3.444567E-06
+3.505093E+00,-5.766737E-09,-2.754345E-06
+3.515102E+00,-6.156190E-09,-2.668848E-06
+3.525137E+00,-7.204550E-09,-3.214502E-06
+3.535145E+00,-7.339266E-09,-3.467150E-06
+3.545175E+00,-8.728580E-09,-4.161101E-06
+3.555132E+00,-8.769899E-09,-4.038430E-06
+3.565144E+00,-7.619787E-09,-4.164744E-06
+3.575170E+00,-7.473520E-09,-4.206419E-06
+3.585172E+00,-8.359491E-09,-3.962879E-06
+3.595198E+00,-8.716659E-09,-3.858614E-06
+3.605223E+00,-9.946520E-09,-3.189469E-06
+3.615208E+00,-9.883125E-09,-3.303824E-06
+3.625227E+00,-9.104373E-09,-3.786354E-06
+3.635237E+00,-9.128952E-09,-3.862362E-06
+3.645032E+00,-9.558638E-09,-3.541117E-06
+3.655065E+00,-9.526127E-09,-3.250342E-06
+3.665075E+00,-9.165448E-09,-2.576618E-06
+3.675085E+00,-9.202854E-09,-2.533799E-06
+3.685114E+00,-9.494509E-09,-3.910256E-06
+3.695131E+00,-9.452964E-09,-4.026375E-06
+3.705047E+00,-7.903441E-09,-5.190344E-06
+3.715071E+00,-7.784336E-09,-5.198603E-06
+3.725107E+00,-7.465122E-09,-4.531098E-06
+3.735178E+00,-7.435315E-09,-4.494095E-06
+3.745205E+00,-7.261435E-09,-3.803854E-06
+3.755203E+00,-7.322215E-09,-3.690081E-06
+3.765228E+00,-9.187154E-09,-2.695389E-06
+3.775459E+00,-9.262647E-09,-2.758637E-06
+3.785242E+00,-9.189401E-09,-3.642082E-06
+3.795042E+00,-9.157187E-09,-3.628159E-06
+3.805047E+00,-10.67622E-09,-4.124317E-06
+3.815053E+00,-10.94669E-09,-4.007588E-06
+3.825083E+00,-11.17376E-09,-3.402529E-06
+3.835079E+00,-11.05097E-09,-3.436089E-06
+3.845096E+00,-9.549114E-09,-2.581921E-06
+3.855133E+00,-9.631126E-09,-2.398367E-06
+3.865133E+00,-11.33276E-09,-3.742495E-06
+3.875163E+00,-11.39020E-09,-3.739271E-06
+3.885164E+00,-10.24691E-09,-3.344221E-06
+3.895191E+00,-9.943737E-09,-3.388596E-06
+3.905220E+00,-7.472964E-09,-3.429509E-06
+3.915213E+00,-7.097581E-09,-3.266535E-06
+3.925025E+00,-3.956650E-09,-1.804018E-06
+3.935061E+00,-3.819985E-09,-1.852370E-06
+3.945074E+00,-5.215770E-09,-3.376656E-06
+3.955084E+00,-5.496239E-09,-3.326988E-06
+3.965111E+00,-6.327228E-09,-3.281966E-06
+3.975081E+00,-6.340487E-09,-3.285914E-06
+3.985105E+00,-7.360045E-09,-2.827587E-06
+3.995367E+00,-7.428642E-09,-2.788563E-06
+4.005075E+00,-7.565095E-09,-2.895146E-06
+4.015060E+00,-7.513492E-09,-2.897311E-06
+4.025015E+00,-8.533064E-09,-4.155140E-06
+4.035210E+00,-8.968522E-09,-4.300271E-06
+4.045195E+00,-11.16936E-09,-4.389668E-06
+4.055150E+00,-11.26938E-09,-4.287672E-06
+4.065120E+00,-12.06732E-09,-3.779898E-06
+4.075103E+00,-12.21140E-09,-3.707838E-06
+4.085052E+00,-12.02726E-09,-3.294192E-06
+4.095037E+00,-11.60918E-09,-3.360596E-06
+4.105233E+00,-9.607346E-09,-2.781944E-06
+4.115199E+00,-9.590314E-09,-2.832546E-06
+4.125232E+00,-10.66719E-09,-4.293948E-06
+4.135029E+00,-10.68199E-09,-4.286280E-06
+4.145049E+00,-8.706702E-09,-4.092169E-06
+4.155082E+00,-8.423134E-09,-4.138766E-06
+4.165095E+00,-6.541839E-09,-3.374224E-06
+4.175121E+00,-6.301678E-09,-3.373709E-06
+4.185118E+00,-3.914361E-09,-3.336354E-06
+4.195142E+00,-3.620607E-09,-3.418722E-06
+4.205174E+00,-4.345777E-09,-4.178658E-06
+4.215162E+00,-4.601024E-09,-4.186669E-06
+4.225173E+00,-5.978918E-09,-4.045115E-06
+4.235172E+00,-5.984343E-09,-4.129963E-06
+4.245194E+00,-6.333012E-09,-4.035597E-06
+4.255205E+00,-6.432728E-09,-3.882256E-06
+4.265230E+00,-6.543452E-09,-3.108158E-06
+4.275229E+00,-6.492447E-09,-3.156376E-06
+4.285024E+00,-6.211477E-09,-3.658781E-06
+4.295270E+00,-6.262856E-09,-3.724528E-06
+4.305019E+00,-6.723502E-09,-3.846607E-06
+4.315043E+00,-6.638904E-09,-3.827420E-06
+4.325043E+00,-5.390650E-09,-4.047299E-06
+4.335061E+00,-5.405482E-09,-3.804083E-06
+4.345086E+00,-6.512808E-09,-3.290320E-06
+4.355024E+00,-6.533963E-09,-3.235817E-06
+4.365044E+00,-6.046855E-09,-3.255396E-06
+4.375072E+00,-6.063763E-09,-3.384057E-06
+4.385066E+00,-8.098527E-09,-4.374495E-06
+4.395093E+00,-8.428438E-09,-4.443474E-06
+4.405097E+00,-9.475105E-09,-4.096585E-06
+4.415094E+00,-9.512522E-09,-4.050579E-06
+4.425119E+00,-10.09278E-09,-3.897562E-06
+4.435115E+00,-10.10994E-09,-3.961706E-06
+4.445132E+00,-8.307945E-09,-4.232455E-06
+4.455142E+00,-7.986869E-09,-4.516659E-06
+4.465158E+00,-6.506252E-09,-5.180435E-06
+4.475191E+00,-6.542413E-09,-4.938317E-06
+4.485018E+00,-6.423241E-09,-4.406309E-06
+4.495087E+00,-6.334316E-09,-4.345923E-06
+4.505066E+00,-6.254058E-09,-3.159943E-06
+4.515244E+00,-6.350090E-09,-3.098173E-06
+4.525225E+00,-7.891610E-09,-2.618761E-06
+4.535207E+00,-7.851959E-09,-2.606507E-06
+4.545169E+00,-6.058856E-09,-2.673311E-06
+4.555141E+00,-5.909554E-09,-2.881565E-06
+4.565121E+00,-5.069550E-09,-3.856669E-06
+4.575085E+00,-4.985887E-09,-3.828306E-06
+4.585054E+00,-2.176849E-09,-3.685599E-06
+4.595034E+00,-2.045645E-09,-3.656330E-06
+4.605025E+00,-1.313578E-09,-3.811703E-06
+4.615241E+00,-1.362928E-09,-3.842259E-06
+4.625189E+00,-1.400790E-09,-3.255587E-06
+4.635150E+00,-1.478885E-09,-3.060084E-06
+4.645142E+00,-3.900806E-09,-3.195467E-06
+4.655122E+00,-4.281859E-09,-3.024235E-06
+4.665092E+00,-6.316646E-09,-2.183962E-06
+4.675052E+00,-6.337956E-09,-2.161541E-06
+4.685016E+00,-6.875311E-09,-3.558321E-06
+4.695228E+00,-7.105597E-09,-3.673363E-06
+4.705191E+00,-7.792373E-09,-3.569136E-06
+4.715152E+00,-7.660921E-09,-3.353672E-06
+4.725132E+00,-7.054033E-09,-2.894573E-06
+4.735087E+00,-7.136103E-09,-2.279864E-06
+4.745084E+00,-8.175411E-09,-3.203974E-06
+4.755099E+00,-8.191568E-09,-3.379002E-06
+4.765113E+00,-7.559235E-09,-3.684817E-06
+4.775123E+00,-7.506168E-09,-3.543663E-06
+4.785156E+00,-7.509141E-09,-4.482642E-06
+4.795177E+00,-7.389334E-09,-4.461956E-06
+4.805218E+00,-5.643334E-09,-4.320517E-06
+4.815210E+00,-5.558378E-09,-4.316178E-06
+4.825027E+00,-6.052578E-09,-3.276654E-06
+4.835094E+00,-6.150655E-09,-3.330593E-06
+4.845154E+00,-5.417856E-09,-4.311791E-06
+4.855166E+00,-5.204544E-09,-4.456139E-06
+4.865195E+00,-5.143086E-09,-3.813258E-06
+4.875196E+00,-5.211457E-09,-3.626862E-06
+4.885212E+00,-4.476849E-09,-2.192097E-06
+4.895237E+00,-4.271977E-09,-2.405739E-06
+4.905036E+00,-3.834331E-09,-2.961960E-06
+4.915070E+00,-4.101792E-09,-3.164978E-06
+4.925032E+00,-5.628670E-09,-4.009295E-06
+4.935231E+00,-5.669167E-09,-4.092426E-06
+4.945217E+00,-5.532644E-09,-4.065390E-06
+4.955171E+00,-5.660387E-09,-3.686734E-06
+4.965138E+00,-6.675509E-09,-2.923308E-06
+4.975120E+00,-6.682174E-09,-2.906323E-06
+4.985079E+00,-6.337075E-09,-3.296500E-06
+4.995069E+00,-6.500582E-09,-3.548060E-06
+5.005051E+00,-8.323378E-09,-4.530487E-06
+5.015234E+00,-8.582673E-09,-4.516239E-06
+5.025039E+00,-8.477074E-09,-5.181914E-06
+5.035057E+00,-8.416145E-09,-5.235014E-06
+5.045070E+00,-9.042910E-09,-5.670509E-06
+5.055102E+00,-9.177825E-09,-5.626765E-06
+5.065116E+00,-8.295983E-09,-4.661370E-06
+5.075133E+00,-7.849215E-09,-4.362784E-06
+5.085166E+00,-6.686039E-09,-3.638601E-06
+5.095191E+00,-6.616992E-09,-3.566942E-06
+5.105216E+00,-5.392415E-09,-3.991585E-06
+5.115016E+00,-5.076261E-09,-4.198847E-06
+5.125028E+00,-4.809631E-09,-4.520769E-06
+5.135072E+00,-5.294545E-09,-4.388638E-06
+5.145120E+00,-7.639509E-09,-4.856091E-06
+5.155149E+00,-7.896375E-09,-4.449263E-06
+5.165217E+00,-7.861844E-09,-3.829603E-06
+5.175022E+00,-7.887127E-09,-3.963204E-06
+5.185072E+00,-8.068205E-09,-4.125920E-06
+5.195106E+00,-7.917762E-09,-4.239464E-06
+5.205127E+00,-6.630989E-09,-4.788561E-06
+5.215127E+00,-6.522928E-09,-4.815369E-06
+5.225128E+00,-7.082082E-09,-4.063454E-06
+5.235117E+00,-7.096460E-09,-4.243174E-06
+5.245102E+00,-5.523947E-09,-3.904028E-06
+5.255058E+00,-5.306195E-09,-3.743697E-06
+5.265034E+00,-4.346171E-09,-4.081011E-06
+5.275235E+00,-4.264682E-09,-4.043990E-06
+5.285062E+00,-2.391217E-09,-4.279766E-06
+5.295096E+00,-1.990815E-09,-4.410906E-06
+5.305123E+00,-1.474722E-09,-3.876057E-06
+5.315105E+00,-1.613784E-09,-3.923445E-06
+5.325123E+00,-2.450074E-09,-4.256754E-06
+5.335154E+00,-2.423048E-09,-4.158068E-06
+5.345146E+00,-2.875223E-09,-3.072233E-06
+5.355178E+00,-3.222982E-09,-2.964516E-06
+5.365199E+00,-4.850547E-09,-3.467484E-06
+5.375242E+00,-4.981509E-09,-3.758679E-06
+5.385046E+00,-5.337812E-09,-4.456921E-06
+5.395072E+00,-5.589875E-09,-4.673186E-06
+5.405087E+00,-7.296482E-09,-3.908892E-06
+5.415114E+00,-7.449037E-09,-3.810320E-06
+5.425110E+00,-6.839352E-09,-3.841887E-06
+5.435140E+00,-6.626635E-09,-3.847123E-06
+5.445141E+00,-6.665290E-09,-3.887148E-06
+5.455147E+00,-6.680584E-09,-4.482069E-06
+5.465171E+00,-6.046700E-09,-4.438887E-06
+5.475164E+00,-5.921149E-09,-4.314013E-06
+5.485189E+00,-6.945335E-09,-3.414898E-06
+5.495023E+00,-7.497619E-09,-3.413859E-06
+5.505063E+00,-8.962830E-09,-4.029236E-06
+5.515075E+00,-9.224603E-09,-4.144526E-06
+5.525054E+00,-10.27403E-09,-4.280424E-06
+5.535244E+00,-10.49058E-09,-4.400549E-06
+5.545227E+00,-9.264445E-09,-4.612885E-06
+5.555189E+00,-8.627365E-09,-4.344588E-06
+5.565189E+00,-6.494969E-09,-3.721972E-06
+5.575185E+00,-6.645995E-09,-3.755265E-06
+5.585117E+00,-8.348724E-09,-4.432860E-06
+5.595185E+00,-8.540498E-09,-4.771061E-06
+5.605247E+00,-7.659961E-09,-5.031443E-06
+5.615040E+00,-7.452980E-09,-4.812498E-06
+5.625071E+00,-6.592158E-09,-4.770928E-06
+5.635131E+00,-6.384153E-09,-4.629069E-06
+5.645215E+00,-5.531998E-09,-4.539423E-06
+5.655094E+00,-5.686328E-09,-4.285355E-06
+5.665161E+00,-8.146105E-09,-4.160309E-06
+5.675189E+00,-8.866311E-09,-4.044772E-06
+5.685225E+00,-9.667236E-09,-3.771038E-06
+5.695028E+00,-9.527382E-09,-3.775855E-06
+5.705044E+00,-8.736933E-09,-4.009323E-06
+5.715051E+00,-8.652427E-09,-4.288454E-06
+5.725047E+00,-7.867662E-09,-4.723206E-06
+5.735055E+00,-7.758058E-09,-4.603834E-06
+5.745098E+00,-8.507270E-09,-3.873854E-06
+5.755117E+00,-8.711257E-09,-3.852273E-06
+5.765141E+00,-9.672808E-09,-3.632870E-06
+5.775139E+00,-9.644056E-09,-3.648873E-06
+5.785156E+00,-9.346183E-09,-3.517533E-06
+5.795183E+00,-9.386541E-09,-3.458376E-06
+5.805162E+00,-9.753056E-09,-2.869768E-06
+5.815176E+00,-9.693262E-09,-2.784233E-06
+5.825202E+00,-8.144910E-09,-3.871412E-06
+5.835663E+00,-8.123950E-09,-4.003382E-06
+5.845209E+00,-8.300297E-09,-4.101239E-06
+5.855236E+00,-8.247663E-09,-3.832636E-06
+5.865233E+00,-7.595939E-09,-3.294268E-06
+5.875035E+00,-7.658032E-09,-3.289337E-06
+5.885032E+00,-9.047589E-09,-3.846254E-06
+5.895057E+00,-9.201221E-09,-4.167557E-06
+5.905090E+00,-7.993604E-09,-4.547511E-06
+5.915081E+00,-7.740964E-09,-4.632969E-06
+5.925093E+00,-7.569846E-09,-4.015446E-06
+5.935121E+00,-7.767594E-09,-4.043742E-06
+5.945117E+00,-8.387330E-09,-4.626523E-06
+5.955121E+00,-8.384076E-09,-4.639445E-06
+5.965149E+00,-9.086556E-09,-4.240856E-06
+5.975148E+00,-9.260825E-09,-4.029408E-06
+5.985206E+00,-9.037317E-09,-3.340836E-06
+5.995042E+00,-8.915412E-09,-3.349953E-06
+6.005107E+00,-6.611629E-09,-4.648839E-06
+6.015087E+00,-6.532345E-09,-4.653197E-06
+6.025043E+00,-5.906052E-09,-4.240713E-06
+6.035235E+00,-5.751819E-09,-4.225865E-06
+6.045234E+00,-4.852360E-09,-4.690886E-06
+6.055232E+00,-4.899045E-09,-4.689913E-06
+6.065193E+00,-6.474559E-09,-3.789330E-06
+6.075171E+00,-6.588123E-09,-3.921471E-06
+6.085123E+00,-6.877912E-09,-4.361907E-06
+6.095104E+00,-7.008547E-09,-4.365502E-06
+6.105069E+00,-9.079422E-09,-4.541102E-06
+6.115039E+00,-9.495091E-09,-4.520941E-06
+6.125055E+00,-9.816207E-09,-4.567567E-06
+6.135096E+00,-9.631104E-09,-4.609786E-06
+6.145125E+00,-9.249542E-09,-4.135142E-06
+6.155162E+00,-9.251310E-09,-3.813038E-06
+6.165166E+00,-8.072162E-09,-3.725958E-06
+6.175198E+00,-7.533709E-09,-3.705216E-06
+6.185198E+00,-5.573520E-09,-3.715410E-06
+6.195226E+00,-5.253807E-09,-4.047728E-06
+6.205029E+00,-3.996552E-09,-5.640164E-06
+6.215015E+00,-3.643275E-09,-5.664368E-06
+6.225023E+00,-3.185152E-09,-5.166226E-06
+6.235050E+00,-3.498049E-09,-4.714814E-06
+6.245049E+00,-4.598982E-09,-4.235678E-06
+6.255055E+00,-4.527005E-09,-3.916540E-06
+6.265083E+00,-3.691422E-09,-4.417820E-06
+6.275080E+00,-3.726833E-09,-4.520894E-06
+6.285105E+00,-5.082874E-09,-4.301834E-06
+6.295120E+00,-5.266717E-09,-4.018221E-06
+6.305137E+00,-5.424661E-09,-3.480664E-06
+6.315162E+00,-5.530647E-09,-3.431740E-06
+6.325161E+00,-7.655362E-09,-4.395991E-06
+6.335169E+00,-8.289438E-09,-4.423104E-06
+6.345196E+00,-9.737094E-09,-5.163060E-06
+6.355209E+00,-9.778760E-09,-4.981900E-06
+6.365240E+00,-10.02419E-09,-4.972497E-06
+6.375039E+00,-10.05287E-09,-5.021229E-06
+6.385038E+00,-9.243657E-09,-3.990136E-06
+6.395059E+00,-8.928517E-09,-3.964710E-06
+6.405100E+00,-8.123499E-09,-3.505850E-06
+6.415102E+00,-8.167934E-09,-3.881989E-06
+6.425128E+00,-7.961575E-09,-4.990559E-06
+6.435125E+00,-7.793461E-09,-4.647551E-06
+6.445144E+00,-6.509942E-09,-4.397946E-06
+6.455172E+00,-6.413936E-09,-4.493018E-06
+6.465162E+00,-5.823262E-09,-4.781485E-06
+6.475165E+00,-5.606333E-09,-5.051547E-06
+6.485198E+00,-5.120421E-09,-5.074739E-06
+6.495244E+00,-5.277478E-09,-5.735112E-06
+6.505042E+00,-6.974396E-09,-5.048762E-06
+6.515026E+00,-7.033497E-09,-5.017529E-06
+6.525044E+00,-5.875085E-09,-4.678355E-06
+6.535078E+00,-5.682324E-09,-4.500332E-06
+6.545097E+00,-5.148908E-09,-3.580485E-06
+6.555138E+00,-5.056371E-09,-3.193188E-06
+6.565168E+00,-3.180547E-09,-3.587875E-06
+6.575191E+00,-2.929035E-09,-3.878441E-06
+6.585208E+00,-2.251342E-09,-4.943638E-06
+6.595243E+00,-2.375912E-09,-4.859810E-06
+6.605017E+00,-2.932154E-09,-4.100571E-06
+6.615049E+00,-2.876016E-09,-4.224511E-06
+6.625051E+00,-2.656549E-09,-4.303036E-06
+6.635061E+00,-2.668348E-09,-4.302941E-06
+6.645102E+00,-2.295836E-09,-4.112530E-06
+6.655117E+00,-2.165665E-09,-4.191256E-06
+6.665139E+00,-2.967300E-09,-4.024210E-06
+6.675173E+00,-3.601907E-09,-4.093848E-06
+6.685172E+00,-6.313896E-09,-4.248181E-06
+6.695196E+00,-6.634894E-09,-4.145003E-06
+6.705230E+00,-6.508737E-09,-3.911677E-06
+6.715217E+00,-6.478799E-09,-4.013968E-06
+6.725043E+00,-6.842189E-09,-4.291973E-06
+6.735073E+00,-6.871120E-09,-4.240933E-06
+6.745089E+00,-6.564450E-09,-4.977522E-06
+6.755116E+00,-6.540591E-09,-5.046159E-06
+6.765111E+00,-6.794590E-09,-5.731211E-06
+6.775115E+00,-6.726632E-09,-5.640059E-06
+6.785148E+00,-5.168822E-09,-5.256825E-06
+6.795171E+00,-4.877676E-09,-5.332642E-06
+6.805205E+00,-4.622239E-09,-4.945669E-06
+6.815195E+00,-4.689048E-09,-5.030366E-06
+6.825209E+00,-4.178647E-09,-4.043150E-06
+6.835238E+00,-3.985516E-09,-4.125710E-06
+6.845236E+00,-3.651425E-09,-4.556561E-06
+6.855241E+00,-3.835822E-09,-4.537812E-06
+6.865041E+00,-4.805075E-09,-4.733038E-06
+6.875042E+00,-4.836823E-09,-4.740305E-06
+6.885054E+00,-5.697695E-09,-3.600102E-06
+6.895081E+00,-6.021956E-09,-3.686743E-06
+6.905075E+00,-7.068564E-09,-4.270411E-06
+6.915090E+00,-6.765180E-09,-4.400559E-06
+6.925043E+00,-4.554943E-09,-5.316334E-06
+6.935233E+00,-4.336786E-09,-5.428429E-06
+6.945214E+00,-6.033432E-09,-4.703608E-06
+6.955172E+00,-6.576890E-09,-4.380951E-06
+6.965143E+00,-7.351273E-09,-4.553223E-06
+6.975129E+00,-7.274571E-09,-4.426089E-06
+6.985101E+00,-7.510831E-09,-4.566879E-06
+6.995116E+00,-7.671565E-09,-4.835949E-06
+7.005103E+00,-7.223982E-09,-4.594679E-06
+7.015047E+00,-6.961618E-09,-4.486361E-06
+7.025038E+00,-6.781824E-09,-4.981184E-06
+7.035240E+00,-6.957414E-09,-4.897309E-06
+7.045026E+00,-7.376571E-09,-5.428506E-06
+7.055055E+00,-7.261909E-09,-5.208140E-06
+7.065057E+00,-7.181980E-09,-4.925079E-06
+7.075071E+00,-7.412605E-09,-4.303828E-06
+7.085104E+00,-8.015969E-09,-3.709269E-06
+7.095125E+00,-7.947581E-09,-3.801566E-06
+7.105153E+00,-7.437241E-09,-4.293938E-06
+7.115187E+00,-7.421129E-09,-4.550209E-06
+7.125191E+00,-7.036328E-09,-4.248400E-06
+7.135231E+00,-6.548147E-09,-4.177780E-06
+7.145213E+00,-5.182276E-09,-4.104214E-06
+7.155203E+00,-5.229799E-09,-4.151373E-06
+7.165235E+00,-6.917444E-09,-4.087811E-06
+7.175240E+00,-7.463541E-09,-4.547320E-06
+7.185027E+00,-8.289911E-09,-4.569550E-06
+7.195065E+00,-8.526608E-09,-4.624167E-06
+7.205057E+00,-9.624535E-09,-4.994250E-06
+7.215237E+00,-9.895426E-09,-5.016614E-06
+7.225032E+00,-8.698435E-09,-5.088968E-06
+7.235027E+00,-7.694580E-09,-5.083351E-06
+7.245057E+00,-6.326230E-09,-4.216318E-06
+7.255060E+00,-6.312587E-09,-3.842116E-06
+7.265077E+00,-6.276985E-09,-3.546114E-06
+7.275108E+00,-6.136140E-09,-3.781672E-06
+7.285109E+00,-6.596978E-09,-4.186125E-06
+7.295135E+00,-7.285200E-09,-4.651108E-06
+7.305169E+00,-8.670377E-09,-4.876681E-06
+7.315159E+00,-8.829987E-09,-5.138588E-06
+7.325174E+00,-9.424133E-09,-3.784857E-06
+7.335206E+00,-10.06422E-09,-3.874798E-06
+7.345207E+00,-11.67182E-09,-4.316130E-06
+7.355237E+00,-11.77475E-09,-4.553547E-06
+7.365017E+00,-11.05147E-09,-4.479809E-06
+7.375044E+00,-10.80298E-09,-6.066408E-06
+7.385080E+00,-10.99006E-09,-5.670548E-06
+7.395099E+00,-10.84529E-09,-5.440979E-06
+7.405107E+00,-9.638152E-09,-4.736777E-06
+7.415135E+00,-9.155887E-09,-4.345417E-06
+7.425157E+00,-9.306995E-09,-5.207701E-06
+7.435185E+00,-9.400254E-09,-4.945097E-06
+7.445186E+00,-8.457971E-09,-5.357065E-06
+7.455194E+00,-7.507972E-09,-5.365410E-06
+7.465219E+00,-7.345671E-09,-5.054798E-06
+7.475233E+00,-7.823042E-09,-4.876824E-06
+7.485220E+00,-7.703242E-09,-4.832812E-06
+7.495071E+00,-6.647213E-09,-4.716988E-06
+7.505094E+00,-5.209708E-09,-4.644299E-06
+7.515110E+00,-5.143867E-09,-5.156947E-06
+7.525138E+00,-5.917093E-09,-4.647589E-06
+7.535120E+00,-6.240653E-09,-3.791523E-06
+7.545148E+00,-6.721621E-09,-3.859206E-06
+7.555143E+00,-7.355945E-09,-4.311371E-06
+7.565156E+00,-9.036915E-09,-4.356614E-06
+7.575188E+00,-9.425359E-09,-4.259272E-06
+7.585062E+00,-9.256067E-09,-4.189635E-06
+7.595081E+00,-9.293883E-09,-3.972588E-06
+7.605113E+00,-9.920644E-09,-3.830204E-06
+7.615041E+00,-9.896066E-09,-4.149638E-06
+7.625057E+00,-8.464361E-09,-4.554148E-06
+7.635072E+00,-7.686630E-09,-4.712029E-06
+7.645099E+00,-7.167226E-09,-4.518776E-06
+7.655136E+00,-7.037860E-09,-4.240675E-06
+7.665150E+00,-5.615024E-09,-3.799076E-06
+7.675176E+00,-4.321286E-09,-3.756066E-06
+7.685044E+00,-3.290872E-09,-4.401760E-06
+7.695061E+00,-3.699056E-09,-5.142346E-06
+7.705063E+00,-4.755107E-09,-5.293446E-06
+7.715076E+00,-5.199396E-09,-5.505114E-06
+7.725102E+00,-5.997409E-09,-5.310249E-06
+7.735112E+00,-6.848942E-09,-4.692755E-06
+7.745145E+00,-7.697393E-09,-5.179806E-06
+7.755141E+00,-7.371163E-09,-5.059662E-06
+7.765163E+00,-5.753633E-09,-5.050021E-06
+7.775161E+00,-5.110873E-09,-5.352888E-06
+7.785190E+00,-3.825075E-09,-5.023461E-06
+7.795223E+00,-2.999740E-09,-4.770432E-06
+7.805236E+00,-978.6081E-12,-3.793583E-06
+7.815134E+00,-732.4462E-12,-4.070692E-06
+7.825168E+00,-2.471406E-09,-4.364834E-06
+7.835166E+00,-3.289221E-09,-4.341211E-06
+7.845182E+00,-4.758290E-09,-4.154072E-06
+7.855179E+00,-4.882206E-09,-3.921395E-06
+7.865195E+00,-5.455691E-09,-3.629246E-06
+7.875219E+00,-5.680947E-09,-3.896218E-06
+7.885217E+00,-5.692682E-09,-4.221668E-06
+7.895245E+00,-5.643779E-09,-4.560251E-06
+7.905042E+00,-6.840808E-09,-4.417029E-06
+7.915029E+00,-7.670884E-09,-4.352828E-06
+7.925045E+00,-9.002660E-09,-3.914881E-06
+7.935077E+00,-8.727234E-09,-4.043255E-06
+7.945079E+00,-7.468791E-09,-4.720831E-06
+7.955083E+00,-7.182914E-09,-4.933739E-06
+7.965110E+00,-6.695922E-09,-5.034972E-06
+7.975098E+00,-6.334233E-09,-5.281935E-06
+7.985133E+00,-5.456133E-09,-5.007086E-06
+7.995180E+00,-5.560223E-09,-4.763442E-06
+8.005207E+00,-6.815488E-09,-4.511128E-06
+8.015017E+00,-7.033925E-09,-4.632846E-06
+8.025059E+00,-7.189620E-09,-5.279160E-06
+8.035068E+00,-7.408283E-09,-5.214873E-06
+8.045096E+00,-9.432569E-09,-4.655161E-06
+8.055103E+00,-9.933081E-09,-4.135104E-06
+8.065123E+00,-10.70592E-09,-4.576865E-06
+8.075125E+00,-10.70471E-09,-4.516277E-06
+8.085141E+00,-11.31882E-09,-4.714995E-06
+8.095175E+00,-11.52014E-09,-4.575310E-06
+8.105183E+00,-11.06833E-09,-3.790684E-06
+8.115189E+00,-10.68642E-09,-3.903161E-06
+8.125217E+00,-10.50669E-09,-4.458838E-06
+8.135234E+00,-10.74983E-09,-4.526702E-06
+8.145026E+00,-11.00106E-09,-4.252863E-06
+8.155068E+00,-10.59566E-09,-4.117413E-06
+8.165082E+00,-9.141790E-09,-3.293076E-06
+8.175128E+00,-8.952115E-09,-3.210793E-06
+8.185163E+00,-8.499917E-09,-3.971692E-06
+8.195189E+00,-8.002233E-09,-4.370022E-06
+8.205222E+00,-6.238149E-09,-4.736195E-06
+8.215208E+00,-6.055644E-09,-4.741164E-06
+8.225243E+00,-6.520741E-09,-4.643831E-06
+8.235066E+00,-6.585264E-09,-4.663696E-06
+8.245076E+00,-5.756243E-09,-5.875197E-06
+8.255080E+00,-5.424004E-09,-5.827885E-06
+8.265105E+00,-5.169341E-09,-5.325194E-06
+8.275106E+00,-5.249768E-09,-5.479766E-06
+8.285136E+00,-5.496161E-09,-4.301167E-06
+8.295156E+00,-5.566302E-09,-4.367686E-06
+8.305160E+00,-6.702566E-09,-4.464407E-06
+8.315187E+00,-6.917837E-09,-4.325972E-06
+8.325184E+00,-6.830136E-09,-4.771691E-06
+8.335193E+00,-6.673103E-09,-4.730749E-06
+8.345218E+00,-7.525109E-09,-4.869280E-06
+8.355220E+00,-7.947486E-09,-4.855032E-06
+8.365026E+00,-9.887082E-09,-4.789839E-06
+8.375032E+00,-9.965293E-09,-4.918651E-06
+8.385051E+00,-10.14356E-09,-4.227181E-06
+8.395083E+00,-10.35327E-09,-4.223757E-06
+8.405090E+00,-10.68693E-09,-4.686050E-06
+8.415096E+00,-10.24875E-09,-4.473019E-06
+8.425126E+00,-7.434891E-09,-3.784380E-06
+8.435124E+00,-7.046729E-09,-3.457737E-06
+8.445137E+00,-6.762229E-09,-3.717690E-06
+8.455166E+00,-6.769289E-09,-3.861132E-06
+8.465164E+00,-5.976486E-09,-4.179650E-06
+8.475174E+00,-5.760692E-09,-4.467764E-06
+8.485212E+00,-5.777416E-09,-4.799128E-06
+8.495028E+00,-5.771408E-09,-4.798775E-06
+8.505057E+00,-4.287053E-09,-4.725571E-06
+8.515041E+00,-4.047523E-09,-4.828644E-06
+8.525040E+00,-2.875708E-09,-4.455386E-06
+8.535068E+00,-2.841520E-09,-4.411707E-06
+8.545070E+00,-1.686241E-09,-4.911375E-06
+8.555077E+00,-1.360005E-09,-4.815188E-06
+8.565108E+00,-896.5000E-12,-4.981022E-06
+8.575114E+00,-1.078242E-09,-4.732123E-06
+8.585132E+00,-2.958324E-09,-4.156590E-06
+8.595166E+00,-3.072844E-09,-4.137469E-06
+8.605169E+00,-3.956326E-09,-3.840618E-06
+8.615193E+00,-4.337861E-09,-3.937044E-06
+8.625186E+00,-6.439967E-09,-5.400982E-06
+8.635192E+00,-6.647937E-09,-5.435820E-06
+8.645226E+00,-6.499234E-09,-5.148011E-06
+8.655025E+00,-6.513020E-09,-5.307885E-06
+8.665051E+00,-7.195378E-09,-4.452677E-06
+8.675087E+00,-7.193496E-09,-4.139862E-06
+8.685086E+00,-5.891904E-09,-5.374899E-06
+8.695113E+00,-5.649784E-09,-5.694409E-06
+8.705139E+00,-6.132987E-09,-5.764227E-06
+8.715120E+00,-6.296538E-09,-5.645752E-06
+8.725149E+00,-5.988581E-09,-4.603491E-06
+8.735146E+00,-5.869662E-09,-4.604226E-06
+8.745164E+00,-5.252594E-09,-4.778347E-06
+8.755198E+00,-5.283985E-09,-4.659424E-06
+8.765195E+00,-4.455648E-09,-4.240151E-06
+8.775200E+00,-4.181421E-09,-4.326487E-06
+8.785231E+00,-3.534539E-09,-4.565811E-06
+8.795017E+00,-3.624706E-09,-4.642773E-06
+8.805044E+00,-5.833752E-09,-5.111981E-06
+8.815493E+00,-5.891386E-09,-4.981584E-06
+8.825046E+00,-6.696291E-09,-4.176207E-06
+8.835077E+00,-6.876142E-09,-4.108286E-06
+8.845074E+00,-7.915269E-09,-3.869991E-06
+8.855075E+00,-7.864579E-09,-3.899899E-06
+8.865105E+00,-7.180633E-09,-4.199019E-06
+8.875107E+00,-7.258956E-09,-4.132052E-06
+8.885119E+00,-9.568459E-09,-4.155570E-06
+8.895148E+00,-9.769773E-09,-4.190226E-06
+8.905169E+00,-9.450060E-09,-4.875450E-06
+8.915177E+00,-9.317436E-09,-4.770232E-06
+8.925195E+00,-9.471118E-09,-4.090252E-06
+8.935206E+00,-9.589767E-09,-4.093628E-06
+8.945230E+00,-10.00328E-09,-3.585139E-06
+8.955226E+00,-10.00082E-09,-3.659106E-06
+8.965239E+00,-10.91098E-09,-3.822393E-06
+8.975036E+00,-10.97939E-09,-3.839026E-06
+8.985044E+00,-10.02968E-09,-3.836899E-06
+8.995099E+00,-9.743764E-09,-4.044533E-06
+9.005131E+00,-6.709397E-09,-5.375643E-06
+9.015356E+00,-6.670543E-09,-5.347100E-06
+9.025153E+00,-6.724847E-09,-4.560643E-06
+9.035376E+00,-6.680072E-09,-4.528532E-06
+9.045169E+00,-4.588649E-09,-4.640418E-06
+9.055182E+00,-4.412314E-09,-4.757605E-06
+9.065201E+00,-2.616483E-09,-5.249634E-06
+9.075211E+00,-2.494528E-09,-5.214415E-06
+9.085244E+00,-2.192609E-09,-4.860077E-06
+9.095448E+00,-2.302084E-09,-4.971991E-06
+9.105229E+00,-5.986088E-09,-4.761715E-06
+9.115237E+00,-6.219861E-09,-4.737845E-06
+9.125238E+00,-7.041610E-09,-4.720316E-06
+9.135048E+00,-7.049665E-09,-4.605084E-06
+9.145088E+00,-8.801657E-09,-4.231606E-06
+9.155135E+00,-9.061804E-09,-4.266920E-06
+9.165114E+00,-9.415092E-09,-4.035950E-06
+9.175066E+00,-9.341414E-09,-4.027348E-06
+9.185038E+00,-9.174203E-09,-3.813906E-06
+9.195028E+00,-9.293943E-09,-3.815117E-06
+9.205218E+00,-9.632806E-09,-3.228922E-06
+9.215176E+00,-9.468852E-09,-3.295641E-06
+9.225159E+00,-6.913698E-09,-4.784012E-06
+9.235348E+00,-6.853027E-09,-4.895802E-06
+9.245100E+00,-6.285718E-09,-5.658169E-06
+9.255288E+00,-6.218033E-09,-5.585232E-06
+9.265026E+00,-4.606648E-09,-3.681288E-06
+9.275220E+00,-4.559067E-09,-3.561592E-06
+9.285187E+00,-5.684850E-09,-3.829517E-06
+9.295162E+00,-5.860914E-09,-3.918562E-06
+9.305144E+00,-7.349805E-09,-4.967823E-06
+9.315078E+00,-7.448087E-09,-4.938984E-06
+9.325049E+00,-9.596564E-09,-4.676057E-06
+9.335021E+00,-9.644602E-09,-4.562903E-06
+9.345221E+00,-8.669219E-09,-4.490452E-06
+9.355371E+00,-8.600108E-09,-4.536963E-06
+9.365139E+00,-8.680209E-09,-5.297766E-06
+9.375104E+00,-8.758200E-09,-5.265246E-06
+9.385088E+00,-8.419669E-09,-4.332724E-06
+9.395298E+00,-8.332116E-09,-4.267511E-06
+9.405051E+00,-7.097137E-09,-4.416056E-06
+9.415042E+00,-7.014604E-09,-4.462290E-06
+9.425228E+00,-4.957826E-09,-3.687592E-06
+9.435195E+00,-4.603110E-09,-3.637677E-06
+9.445172E+00,-2.661709E-09,-4.271040E-06
+9.455139E+00,-2.741081E-09,-4.357281E-06
+9.465129E+00,-4.177490E-09,-4.952469E-06
+9.475081E+00,-4.185911E-09,-5.073586E-06
+9.485072E+00,-3.504400E-09,-5.569849E-06
+9.495108E+00,-3.511891E-09,-5.490342E-06
+9.505175E+00,-4.283765E-09,-5.035792E-06
+9.515197E+00,-4.259199E-09,-5.124178E-06
+9.525226E+00,-2.493850E-09,-5.091544E-06
+9.535229E+00,-2.412381E-09,-5.115328E-06
+9.545024E+00,-2.472831E-09,-4.374047E-06
+9.555281E+00,-2.504511E-09,-4.378453E-06
+9.565069E+00,-1.830897E-09,-4.198208E-06
+9.575103E+00,-1.699783E-09,-4.343300E-06
+9.585144E+00,-1.929071E-09,-5.482159E-06
+9.595194E+00,-2.118858E-09,-5.340024E-06
+9.605243E+00,-2.516471E-09,-3.887119E-06
+9.615018E+00,-2.474517E-09,-3.769722E-06
+9.625043E+00,-2.287183E-09,-3.659239E-06
+9.635081E+00,-2.354190E-09,-3.647290E-06
+9.645102E+00,-2.710514E-09,-4.828367E-06
+9.655155E+00,-2.621863E-09,-4.826041E-06
+9.665169E+00,-2.767777E-09,-5.693122E-06
+9.675176E+00,-3.086319E-09,-5.639639E-06
+9.685210E+00,-5.183707E-09,-5.124827E-06
+9.695230E+00,-5.247566E-09,-4.939165E-06
+9.705014E+00,-4.707203E-09,-3.198099E-06
+9.715014E+00,-4.689116E-09,-3.167811E-06
+9.725027E+00,-5.546438E-09,-3.870020E-06
+9.735036E+00,-5.634356E-09,-3.986273E-06
+9.745060E+00,-5.356312E-09,-4.672213E-06
+9.755051E+00,-5.332930E-09,-4.764147E-06
+9.765080E+00,-5.452822E-09,-4.900646E-06
+9.775311E+00,-5.422219E-09,-5.016747E-06
+9.785094E+00,-3.427479E-09,-5.849391E-06
+9.795122E+00,-3.271919E-09,-5.787411E-06
+9.805139E+00,-3.832337E-09,-4.397211E-06
+9.815140E+00,-4.017159E-09,-4.429951E-06
+9.825165E+00,-5.002001E-09,-4.852019E-06
+9.835394E+00,-4.952771E-09,-4.906578E-06
+9.845175E+00,-4.293001E-09,-4.808560E-06
+9.855183E+00,-4.318437E-09,-4.825401E-06
+9.865193E+00,-4.227962E-09,-4.395714E-06
+9.875215E+00,-4.115557E-09,-4.503193E-06
+9.885219E+00,-3.805397E-09,-4.494734E-06
+9.895020E+00,-3.958607E-09,-4.563265E-06
+9.905044E+00,-5.640499E-09,-5.260296E-06
+9.915031E+00,-5.666162E-09,-5.305252E-06
+9.925054E+00,-6.057281E-09,-4.900637E-06
+9.935086E+00,-6.215522E-09,-4.852143E-06
+9.945082E+00,-9.519795E-09,-4.509077E-06
+9.955087E+00,-9.768443E-09,-4.406615E-06
+9.965114E+00,-9.602712E-09,-5.003185E-06
+9.975110E+00,-9.535245E-09,-5.033913E-06
+9.985143E+00,-9.309260E-09,-4.859057E-06
+9.995591E+00,-9.323311E-09,-4.819432E-06

MicroMag 2900/3900 Data File ends
