# Supplementary material for: Magnetic signatures of a creosote oil contaminated site: case study in São Paulo, Brazil
Source: Sci Rep. 2022 Dec 17;12:21853. doi: 10.1038/s41598-022-23493-2 (PMC9759522; doi:10.1038/s41598-022-23493-2)
Supplement: Supplementary file 3 — Supplementary Information 3. [file 41598_2022_23493_MOESM3_ESM.zip › moment_vs_time/SD23/3_9/nm2xxx/4_2.008]

MicroMag 2900/3900 Data File (Series 0016.002)
Moment vs. time

INSTRUMENT
Configuration                   VSM
Temperature control             None
Hardware version                0004
Software version                01/29/2013
Units of measure                Hybrid SI
Temperature in                  Celsius

SAMPLE
Mass                            N/A
Volume                          N/A
Demagnetizing factor            N/A

SETTINGS
Field range                    +100.0000E-03
Field command                   0.000000E+00
Moment range                   +1.000000E-06
Averaging time                 +779.8877E-06
Temperature (command)           N/A
Tmprtr difference correction    No
Orientation                     0.000000E+00
Vibration amplitude             1.0
Calibration factor             +4.401063E+00
Operating frequency            +83.00000E+00

MEASUREMENT
Description                    "SD34_4_2"
Field (measured)               +114.5625E-06
Temperature (measured)          N/A
Averages (completed)            N/A
Moment at conditioning field   +77.57010E-09
Measured on                     08/28/2020  10:03
Elapsed time                   +22.62853E+00

PROCESSING
Background subtraction          No
Delta-m processing              N/A
Demagnetizing factor            No
Normalization                   No
Normalization factor            N/A
Offset (field)                  No
Offset (moment)                 No
Pole saturation                 No
Slope correction                No

VIEWPORT
Left                            0.000000E+00
Right                          +10.00000E+00
Bottom                         -1.000000E-06
Top                            +1.000000E-06
Show X-axis?                    Yes
Show Y-axis?                    Yes

SCRIPT
Averaging time                 +10.00000E-03
Initial (conditioning) field   +80.00000E-03
Final (measuring) field         0.000000E+00
Pause at initial field         +10.00000E+00
Field slew rate limit          +10.00000E+03
Field slew time limit          +100.0000E-03
Slope correction                0.000000E+00
Timebase                       +10.00000E+00
Number of segments              1
Number of data                  1000

Segment   Averaging                                                            Final 
 Number      Time        Initial      Increment       Final         Pause      Index 
             (s)           (s)           (s)           (s)           (s)     
0000001,+10.00000E-03, 0.000000E+00,+10.00000E-03,+10.00000E+00,+10.00000E+00,0001000

                                         
     Time         Moment        Field    
     (s)          (Am�)          (T)     
+5.161439E-03,+55.69831E-09,+58.06064E-03
+15.21216E-03,+30.32200E-09,+32.38265E-03
+25.10436E-03,+14.75337E-09,+16.55320E-03
+35.22674E-03,+6.211068E-09,+7.182234E-03
+45.08631E-03,+3.608026E-09,+3.499160E-03
+55.17240E-03,+2.057715E-09,+1.387005E-03
+65.23339E-03,+658.9272E-12,+672.9614E-06
+75.03064E-03,-814.3516E-12,+285.5366E-06
+85.10464E-03,-1.022800E-09,+162.0250E-06
+95.13264E-03,-785.3250E-12,+84.56620E-06
+105.1595E-03,-1.247918E-09,+62.97023E-06
+115.1738E-03,-3.117141E-09,+44.49331E-06
+125.2120E-03,-4.148016E-09,+37.63708E-06
+135.2463E-03,-4.851148E-09,+31.28605E-06
+145.0261E-03,-5.108369E-09,+28.06685E-06
+155.0594E-03,-5.213436E-09,+24.25209E-06
+165.0636E-03,-4.715070E-09,+22.39117E-06
+175.0784E-03,-2.856115E-09,+20.68636E-06
+185.0893E-03,-2.198930E-09,+20.24949E-06
+195.1082E-03,-3.005750E-09,+19.18723E-06
+205.1384E-03,-4.067796E-09,+18.72986E-06
+215.1303E-03,-4.864278E-09,+17.86512E-06
+225.1520E-03,-4.734302E-09,+17.14961E-06
+235.2172E-03,-4.989482E-09,+15.87754E-06
+245.0532E-03,-5.479098E-09,+15.23666E-06
+255.0903E-03,-5.580208E-09,+13.92874E-06
+265.1244E-03,-4.683980E-09,+13.56536E-06
+275.1386E-03,-2.606290E-09,+12.38923E-06
+285.1747E-03,-1.809400E-09,+12.80787E-06
+295.1105E-03,-1.231679E-09,+13.06883E-06
+305.1308E-03,-732.2091E-12,+12.56000E-06
+315.1681E-03,-256.7855E-12,+11.72635E-06
+325.1782E-03,-727.7600E-12,+11.68324E-06
+335.2148E-03,-2.725886E-09,+10.79553E-06
+345.0207E-03,-3.842309E-09,+10.13424E-06
+355.0411E-03,-4.766858E-09,+9.805451E-06
+365.0556E-03,-5.162416E-09,+9.327250E-06
+375.0926E-03,-6.084563E-09,+9.201575E-06
+385.0942E-03,-6.465113E-09,+9.520570E-06
+395.1267E-03,-6.570224E-09,+9.592868E-06
+405.1507E-03,-6.796520E-09,+9.647056E-06
+415.1593E-03,-8.847636E-09,+8.900653E-06
+425.1938E-03,-10.06574E-09,+8.934022E-06
+435.2142E-03,-10.98333E-09,+8.563681E-06
+445.2194E-03,-10.55675E-09,+8.212672E-06
+455.2421E-03,-9.458594E-09,+7.843485E-06
+465.2391E-03,-9.112599E-09,+7.902499E-06
+475.0393E-03,-7.901957E-09,+6.641036E-06
+485.0875E-03,-6.978197E-09,+5.703221E-06
+495.0931E-03,-6.150967E-09,+5.649567E-06
+505.1213E-03,-6.615601E-09,+6.119556E-06
+515.1213E-03,-7.454029E-09,+7.122632E-06
+525.1507E-03,-7.090243E-09,+6.534682E-06
+535.1806E-03,-5.449273E-09,+5.176516E-06
+545.1697E-03,-4.679322E-09,+5.045548E-06
+555.1867E-03,-4.379241E-09,+4.591999E-06
+565.2187E-03,-4.304374E-09,+4.929752E-06
+575.2401E-03,-3.952929E-09,+5.164728E-06
+585.0236E-03,-4.005331E-09,+4.937134E-06
+595.0507E-03,-5.093678E-09,+3.852082E-06
+605.0697E-03,-5.824119E-09,+3.273135E-06
+615.1004E-03,-6.502530E-09,+2.803421E-06
+625.1011E-03,-6.697969E-09,+2.561503E-06
+635.1262E-03,-7.643822E-09,+2.888088E-06
+645.1544E-03,-8.013566E-09,+3.353567E-06
+655.1456E-03,-7.425382E-09,+3.429194E-06
+665.1465E-03,-6.611647E-09,+3.109389E-06
+675.1711E-03,-6.036466E-09,+2.707310E-06
+685.1643E-03,-6.438566E-09,+2.077723E-06
+695.1903E-03,-7.341680E-09,+1.861477E-06
+705.0290E-03,-7.263420E-09,+1.932955E-06
+715.0747E-03,-6.772702E-09,+2.260552E-06
+725.1055E-03,-6.858222E-09,+2.814837E-06
+735.1309E-03,-7.118024E-09,+2.770529E-06
+745.1705E-03,-6.730526E-09,+2.548256E-06
+755.2072E-03,-5.434983E-09,+1.770306E-06
+765.2215E-03,-5.120774E-09,+1.355677E-06
+775.2336E-03,-5.448916E-09,+923.1758E-09
+785.0413E-03,-5.524674E-09,+993.4236E-09
+795.0470E-03,-4.812665E-09,+1.320019E-06
+805.0837E-03,-4.353252E-09,+917.7686E-09
+815.0759E-03,-4.338616E-09,+1.470509E-06
+825.0939E-03,-4.588360E-09,+2.523451E-06
+835.1290E-03,-4.997104E-09,+1.398001E-06
+845.1242E-03,-5.484509E-09,+382.8049E-09
+855.1401E-03,-7.130036E-09,+307.3788E-09
+865.1683E-03,-7.865121E-09,+486.2023E-09
+875.1714E-03,-7.434432E-09,-72.66999E-09
+885.1843E-03,-6.422799E-09,-571.1461E-09
+895.2129E-03,-5.531258E-09,-1.285992E-06
+905.2313E-03,-5.583534E-09,-1.181002E-06
+915.0316E-03,-5.171362E-09,-530.0522E-09
+925.0254E-03,-4.399194E-09,-92.35382E-09
+935.0503E-03,-3.224144E-09,-325.7751E-09
+945.0840E-03,-3.512477E-09,-161.9434E-09
+955.0871E-03,-4.715361E-09,-1.069222E-06
+965.0934E-03,-5.018700E-09,-1.616144E-06
+975.1084E-03,-5.118206E-09,-2.324114E-06
+985.1161E-03,-5.716784E-09,-2.809840E-06
+995.1161E-03,-7.794085E-09,-3.031054E-06
+1.005155E+00,-8.831680E-09,-2.441444E-06
+1.015149E+00,-9.050414E-09,-1.936131E-06
+1.025177E+00,-8.749724E-09,-1.700687E-06
+1.035183E+00,-8.564193E-09,-1.002197E-06
+1.045206E+00,-8.199510E-09,-1.433125E-06
+1.055227E+00,-6.918608E-09,-1.707449E-06
+1.065225E+00,-5.785076E-09,-1.995115E-06
+1.075245E+00,-4.954158E-09,-2.436819E-06
+1.085049E+00,-4.701647E-09,-2.587996E-06
+1.095188E+00,-3.861626E-09,-1.509161E-06
+1.105205E+00,-2.935440E-09,-729.0364E-09
+1.115244E+00,-2.210672E-09,-937.7575E-09
+1.125239E+00,-2.263810E-09,-1.634464E-06
+1.135039E+00,-2.225343E-09,-2.708998E-06
+1.145029E+00,-1.882213E-09,-2.906008E-06
+1.155055E+00,-1.500848E-09,-2.532282E-06
+1.165090E+00,-1.778056E-09,-2.955485E-06
+1.175102E+00,-2.078020E-09,-2.998305E-06
+1.185141E+00,-1.515274E-09,-3.569584E-06
+1.195170E+00,-215.9087E-12,-3.778992E-06
+1.205191E+00,-272.7971E-12,-3.584938E-06
+1.215188E+00,-2.307266E-09,-2.685690E-06
+1.225208E+00,-3.628726E-09,-2.425881E-06
+1.235220E+00,-4.612387E-09,-3.479424E-06
+1.245015E+00,-4.860810E-09,-3.777056E-06
+1.255041E+00,-5.730524E-09,-3.933420E-06
+1.265084E+00,-6.485824E-09,-3.656598E-06
+1.275118E+00,-6.668113E-09,-2.901535E-06
+1.285121E+00,-6.398845E-09,-2.958174E-06
+1.295118E+00,-6.568161E-09,-3.126269E-06
+1.305153E+00,-7.159203E-09,-3.497257E-06
+1.315144E+00,-7.834160E-09,-3.731709E-06
+1.325162E+00,-7.925009E-09,-3.645821E-06
+1.335199E+00,-7.962991E-09,-3.691969E-06
+1.345222E+00,-7.965344E-09,-3.592959E-06
+1.355018E+00,-7.164780E-09,-3.142472E-06
+1.365025E+00,-6.197213E-09,-2.596407E-06
+1.375080E+00,-4.661510E-09,-3.383265E-06
+1.385094E+00,-4.395110E-09,-3.730707E-06
+1.395105E+00,-4.257152E-09,-4.158421E-06
+1.405128E+00,-3.882411E-09,-4.558630E-06
+1.415160E+00,-2.850884E-09,-5.096427E-06
+1.425159E+00,-2.661070E-09,-4.849043E-06
+1.435192E+00,-3.021129E-09,-4.396592E-06
+1.445180E+00,-3.127208E-09,-4.382773E-06
+1.455193E+00,-3.138658E-09,-3.759108E-06
+1.465222E+00,-3.408553E-09,-3.659182E-06
+1.475223E+00,-5.185756E-09,-4.674006E-06
+1.485233E+00,-5.891078E-09,-4.758168E-06
+1.495030E+00,-5.769442E-09,-4.685555E-06
+1.505044E+00,-5.201579E-09,-4.627571E-06
+1.515076E+00,-4.310096E-09,-4.624415E-06
+1.525090E+00,-4.418023E-09,-4.733534E-06
+1.535111E+00,-5.179973E-09,-4.938279E-06
+1.545117E+00,-5.606785E-09,-4.729948E-06
+1.555130E+00,-7.751782E-09,-4.682026E-06
+1.565143E+00,-8.915299E-09,-4.401770E-06
+1.575185E+00,-10.90804E-09,-4.514523E-06
+1.585208E+00,-10.93527E-09,-4.282084E-06
+1.595200E+00,-10.19909E-09,-3.575478E-06
+1.605232E+00,-10.03025E-09,-3.522959E-06
+1.615218E+00,-9.329699E-09,-4.504852E-06
+1.625224E+00,-8.668779E-09,-4.897176E-06
+1.635238E+00,-6.808615E-09,-4.668322E-06
+1.645220E+00,-6.630676E-09,-4.519758E-06
+1.655017E+00,-7.303380E-09,-5.103741E-06
+1.665242E+00,-7.445285E-09,-5.583153E-06
+1.675017E+00,-7.042968E-09,-5.566092E-06
+1.685046E+00,-7.044490E-09,-5.654879E-06
+1.695047E+00,-8.547391E-09,-4.810210E-06
+1.705069E+00,-9.423481E-09,-4.619045E-06
+1.715097E+00,-9.846118E-09,-3.934966E-06
+1.725036E+00,-9.370886E-09,-3.386431E-06
+1.735050E+00,-7.408135E-09,-4.654808E-06
+1.745085E+00,-6.598697E-09,-4.880657E-06
+1.755091E+00,-3.867645E-09,-5.434275E-06
+1.765106E+00,-2.453999E-09,-5.638514E-06
+1.775150E+00,-137.4281E-12,-5.972557E-06
+1.785164E+00,+225.0671E-12,-6.305972E-06
+1.795181E+00,+692.0053E-12,-6.127349E-06
+1.805207E+00,+1.087672E-09,-6.319800E-06
+1.815208E+00,+1.692870E-09,-6.237202E-06
+1.825234E+00,+1.423564E-09,-6.017361E-06
+1.835024E+00,+514.8199E-12,-4.660521E-06
+1.845033E+00,+408.8960E-12,-4.636880E-06
+1.855056E+00,+869.6151E-12,-4.716950E-06
+1.865055E+00,+810.7621E-12,-5.078545E-06
+1.875082E+00,-380.7940E-12,-4.956818E-06
+1.885085E+00,-914.1933E-12,-5.273028E-06
+1.895083E+00,-2.011791E-09,-4.872523E-06
+1.905115E+00,-2.723956E-09,-5.127421E-06
+1.915101E+00,-5.029365E-09,-6.063853E-06
+1.925120E+00,-5.815980E-09,-6.082507E-06
+1.935151E+00,-5.175457E-09,-5.906239E-06
+1.945135E+00,-4.337255E-09,-5.857974E-06
+1.955155E+00,-2.986158E-09,-5.455180E-06
+1.965187E+00,-2.975062E-09,-5.256444E-06
+1.975185E+00,-3.063740E-09,-4.210759E-06
+1.985218E+00,-3.021164E-09,-4.705925E-06
+1.995212E+00,-3.638627E-09,-6.228037E-06
+2.005016E+00,-4.450627E-09,-6.514426E-06
+2.015049E+00,-5.511807E-09,-6.271620E-06
+2.025052E+00,-5.394073E-09,-6.262322E-06
+2.035078E+00,-4.578141E-09,-6.310073E-06
+2.045091E+00,-4.407246E-09,-5.829706E-06
+2.055105E+00,-4.041432E-09,-6.511460E-06
+2.065133E+00,-3.502115E-09,-6.707917E-06
+2.075135E+00,-2.399082E-09,-6.304236E-06
+2.085148E+00,-2.616182E-09,-5.773536E-06
+2.095181E+00,-4.820121E-09,-5.460921E-06
+2.105205E+00,-5.840799E-09,-5.843917E-06
+2.115220E+00,-6.722784E-09,-6.041632E-06
+2.125025E+00,-6.823980E-09,-6.168528E-06
+2.135042E+00,-7.728730E-09,-6.181593E-06
+2.145046E+00,-8.295260E-09,-5.983668E-06
+2.155092E+00,-8.336674E-09,-5.299473E-06
+2.165117E+00,-7.907234E-09,-5.322790E-06
+2.175148E+00,-6.987723E-09,-6.720973E-06
+2.185150E+00,-6.843984E-09,-6.910964E-06
+2.195164E+00,-5.800387E-09,-6.547690E-06
+2.205194E+00,-5.210762E-09,-6.508618E-06
+2.215180E+00,-4.215164E-09,-6.073685E-06
+2.225189E+00,-4.337461E-09,-5.660715E-06
+2.235195E+00,-4.907510E-09,-6.233368E-06
+2.245172E+00,-4.912266E-09,-6.312457E-06
+2.255197E+00,-5.318318E-09,-6.568461E-06
+2.265237E+00,-5.919683E-09,-6.712437E-06
+2.275038E+00,-7.783955E-09,-5.499964E-06
+2.285083E+00,-8.022618E-09,-5.324831E-06
+2.295071E+00,-7.266305E-09,-5.626870E-06
+2.305100E+00,-6.918858E-09,-5.846968E-06
+2.315129E+00,-6.950428E-09,-5.905009E-06
+2.325120E+00,-6.755027E-09,-5.743504E-06
+2.335147E+00,-5.063889E-09,-6.280394E-06
+2.345187E+00,-4.270429E-09,-6.277495E-06
+2.355204E+00,-4.003574E-09,-5.883761E-06
+2.365212E+00,-4.286523E-09,-5.454951E-06
+2.375237E+00,-4.456154E-09,-5.706187E-06
+2.385232E+00,-4.601595E-09,-5.577774E-06
+2.395031E+00,-6.368484E-09,-4.992695E-06
+2.405054E+00,-7.410843E-09,-5.102711E-06
+2.415060E+00,-8.567619E-09,-6.404248E-06
+2.425084E+00,-8.219158E-09,-6.203995E-06
+2.435099E+00,-7.605828E-09,-6.208449E-06
+2.445107E+00,-8.005300E-09,-6.069680E-06
+2.455133E+00,-9.210091E-09,-6.544696E-06
+2.465134E+00,-9.254499E-09,-7.087842E-06
+2.475156E+00,-8.558736E-09,-7.983724E-06
+2.485185E+00,-8.427973E-09,-7.844354E-06
+2.495182E+00,-8.341371E-09,-7.052775E-06
+2.505217E+00,-7.817317E-09,-6.668768E-06
+2.515205E+00,-6.140595E-09,-7.036362E-06
+2.525220E+00,-5.541033E-09,-6.580448E-06
+2.535022E+00,-6.085061E-09,-6.200047E-06
+2.545243E+00,-6.872355E-09,-5.653287E-06
+2.555032E+00,-8.124417E-09,-5.285598E-06
+2.565077E+00,-9.244825E-09,-5.984717E-06
+2.575104E+00,-11.32762E-09,-6.822195E-06
+2.585133E+00,-12.65304E-09,-7.047806E-06
+2.595160E+00,-12.77856E-09,-7.067109E-06
+2.605157E+00,-12.20631E-09,-6.741315E-06
+2.615185E+00,-11.93934E-09,-5.059366E-06
+2.625185E+00,-12.17583E-09,-5.801430E-06
+2.635207E+00,-11.70199E-09,-6.034689E-06
+2.645233E+00,-10.62485E-09,-5.515395E-06
+2.655236E+00,-9.019619E-09,-5.252476E-06
+2.665244E+00,-8.741124E-09,-5.533524E-06
+2.675043E+00,-8.601942E-09,-6.291133E-06
+2.685041E+00,-7.944670E-09,-6.931677E-06
+2.695053E+00,-6.194629E-09,-6.456938E-06
+2.705083E+00,-5.533023E-09,-5.974007E-06
+2.715075E+00,-5.443943E-09,-5.564852E-06
+2.725091E+00,-5.405939E-09,-5.429297E-06
+2.735063E+00,-5.210715E-09,-5.633813E-06
+2.745023E+00,-5.515101E-09,-5.874777E-06
+2.755237E+00,-6.584342E-09,-6.437303E-06
+2.765187E+00,-6.998943E-09,-7.371445E-06
+2.775166E+00,-6.386073E-09,-7.377711E-06
+2.785156E+00,-5.741162E-09,-6.846495E-06
+2.795105E+00,-5.641188E-09,-7.035418E-06
+2.805079E+00,-5.749983E-09,-6.971226E-06
+2.815032E+00,-5.009778E-09,-6.832038E-06
+2.825237E+00,-3.627101E-09,-7.621928E-06
+2.835222E+00,-2.950652E-09,-7.609854E-06
+2.845187E+00,-3.246178E-09,-7.407866E-06
+2.855164E+00,-3.402836E-09,-7.050677E-06
+2.865155E+00,-2.653909E-09,-6.604004E-06
+2.875110E+00,-1.956245E-09,-6.460362E-06
+2.885091E+00,-2.021576E-09,-7.207804E-06
+2.895077E+00,-2.446875E-09,-7.358904E-06
+2.905032E+00,-2.395798E-09,-7.170144E-06
+2.915244E+00,-2.121078E-09,-7.003899E-06
+2.925195E+00,-2.582694E-09,-6.472483E-06
+2.935175E+00,-4.065565E-09,-6.001797E-06
+2.945158E+00,-5.119225E-09,-5.899067E-06
+2.955113E+00,-5.736755E-09,-6.072035E-06
+2.965070E+00,-6.499245E-09,-6.716195E-06
+2.975057E+00,-7.847081E-09,-6.914521E-06
+2.985044E+00,-8.559923E-09,-7.100716E-06
+2.995168E+00,-8.139930E-09,-7.441378E-06
+3.005147E+00,-7.461208E-09,-7.325154E-06
+3.015098E+00,-7.215112E-09,-6.943446E-06
+3.025073E+00,-6.933361E-09,-7.181417E-06
+3.035043E+00,-5.470302E-09,-7.651071E-06
+3.045239E+00,-2.906500E-09,-7.400322E-06
+3.055028E+00,-1.348005E-09,-6.445647E-06
+3.065231E+00,-1.056718E-09,-6.507435E-06
+3.075200E+00,-1.433477E-09,-6.550504E-06
+3.085190E+00,-1.848032E-09,-6.720305E-06
+3.095141E+00,-2.294465E-09,-6.825314E-06
+3.105115E+00,-4.030769E-09,-6.982813E-06
+3.115098E+00,-5.222236E-09,-6.909876E-06
+3.125054E+00,-5.801513E-09,-6.615067E-06
+3.135037E+00,-5.503377E-09,-6.273518E-06
+3.145092E+00,-5.590077E-09,-6.516399E-06
+3.155080E+00,-6.260206E-09,-6.848575E-06
+3.165070E+00,-6.732828E-09,-7.265931E-06
+3.175029E+00,-6.422250E-09,-7.352477E-06
+3.185245E+00,-5.955353E-09,-5.596495E-06
+3.195238E+00,-6.199214E-09,-5.940848E-06
+3.205195E+00,-6.664636E-09,-6.542941E-06
+3.215155E+00,-6.530528E-09,-7.497750E-06
+3.225150E+00,-6.183145E-09,-7.544862E-06
+3.235146E+00,-6.375052E-09,-7.014532E-06
+3.245131E+00,-6.855828E-09,-6.589051E-06
+3.255111E+00,-6.646159E-09,-6.827498E-06
+3.265079E+00,-5.951651E-09,-7.456646E-06
+3.275096E+00,-6.418780E-09,-7.459259E-06
+3.285148E+00,-9.000527E-09,-7.027207E-06
+3.295171E+00,-10.49003E-09,-7.330771E-06
+3.305189E+00,-11.25831E-09,-6.274119E-06
+3.315200E+00,-11.07180E-09,-5.851498E-06
+3.325202E+00,-11.20063E-09,-5.896254E-06
+3.335237E+00,-11.47728E-09,-5.857249E-06
+3.345169E+00,-10.95728E-09,-6.039944E-06
+3.355190E+00,-9.746705E-09,-6.814500E-06
+3.365190E+00,-8.343587E-09,-7.313663E-06
+3.375208E+00,-7.548292E-09,-7.942544E-06
+3.385228E+00,-6.620346E-09,-8.173572E-06
+3.395210E+00,-5.863298E-09,-7.605182E-06
+3.405234E+00,-5.454551E-09,-7.116356E-06
+3.415038E+00,-5.730639E-09,-6.837216E-06
+3.425039E+00,-5.899555E-09,-6.314021E-06
+3.435070E+00,-5.407454E-09,-6.584883E-06
+3.445050E+00,-4.953820E-09,-6.419192E-06
+3.455068E+00,-5.443721E-09,-6.102524E-06
+3.465101E+00,-6.448103E-09,-5.602265E-06
+3.475097E+00,-6.668803E-09,-5.345097E-06
+3.485117E+00,-6.255209E-09,-5.866490E-06
+3.495145E+00,-6.442857E-09,-6.195650E-06
+3.505135E+00,-7.450804E-09,-6.312829E-06
+3.515137E+00,-7.961614E-09,-6.680050E-06
+3.525163E+00,-7.167044E-09,-6.637030E-06
+3.535186E+00,-6.263348E-09,-6.621657E-06
+3.545226E+00,-6.337134E-09,-6.934910E-06
+3.555229E+00,-7.023734E-09,-7.380963E-06
+3.565240E+00,-7.459181E-09,-7.280512E-06
+3.575044E+00,-7.088275E-09,-6.738520E-06
+3.585073E+00,-6.486041E-09,-6.496430E-06
+3.595081E+00,-6.300255E-09,-6.745654E-06
+3.605115E+00,-5.813344E-09,-6.940899E-06
+3.615119E+00,-5.352544E-09,-7.265063E-06
+3.625129E+00,-5.446970E-09,-7.786074E-06
+3.635158E+00,-6.390647E-09,-7.608977E-06
+3.645113E+00,-7.800099E-09,-7.031470E-06
+3.655137E+00,-7.899660E-09,-7.062369E-06
+3.665147E+00,-7.205516E-09,-7.073022E-06
+3.675166E+00,-7.017248E-09,-7.268601E-06
+3.685196E+00,-7.553119E-09,-7.857648E-06
+3.695180E+00,-7.736616E-09,-7.664662E-06
+3.705197E+00,-7.266304E-09,-6.847382E-06
+3.715236E+00,-7.039226E-09,-6.972504E-06
+3.725021E+00,-7.405208E-09,-7.396231E-06
+3.735060E+00,-7.696489E-09,-7.676202E-06
+3.745090E+00,-7.226604E-09,-7.455207E-06
+3.755093E+00,-6.712749E-09,-7.317229E-06
+3.765120E+00,-6.938637E-09,-7.847272E-06
+3.775122E+00,-7.439859E-09,-7.102719E-06
+3.785151E+00,-7.424147E-09,-7.812453E-06
+3.795185E+00,-6.737566E-09,-8.619662E-06
+3.805204E+00,-5.942386E-09,-8.422547E-06
+3.815181E+00,-5.682107E-09,-7.469826E-06
+3.825167E+00,-5.053308E-09,-6.202402E-06
+3.835123E+00,-4.202914E-09,-6.126223E-06
+3.845070E+00,-3.058083E-09,-6.539126E-06
+3.855042E+00,-2.854232E-09,-7.674676E-06
+3.865205E+00,-3.091033E-09,-7.976170E-06
+3.875188E+00,-3.379100E-09,-7.483206E-06
+3.885165E+00,-4.368028E-09,-6.688395E-06
+3.895125E+00,-6.146382E-09,-6.280937E-06
+3.905094E+00,-8.156634E-09,-6.431485E-06
+3.915060E+00,-8.463533E-09,-6.547966E-06
+3.925030E+00,-7.136904E-09,-6.272192E-06
+3.935017E+00,-5.824983E-09,-5.840197E-06
+3.945192E+00,-5.274787E-09,-5.816336E-06
+3.955157E+00,-4.888179E-09,-5.069494E-06
+3.965137E+00,-3.876107E-09,-5.316592E-06
+3.975094E+00,-3.001398E-09,-6.373100E-06
+3.985077E+00,-2.621372E-09,-7.586308E-06
+3.995016E+00,-2.489529E-09,-7.411928E-06
+4.005234E+00,-1.320452E-09,-6.293164E-06
+4.015216E+00,-257.4313E-12,-6.186686E-06
+4.025177E+00,+414.9153E-12,-6.480819E-06
+4.035167E+00,+67.34450E-12,-6.456366E-06
+4.045151E+00,-617.2417E-12,-6.854954E-06
+4.055128E+00,-971.3081E-12,-7.154293E-06
+4.065091E+00,-2.442000E-09,-7.784701E-06
+4.075069E+00,-4.155871E-09,-7.483645E-06
+4.085050E+00,-6.435055E-09,-6.750251E-06
+4.095061E+00,-6.941505E-09,-5.828514E-06
+4.105074E+00,-6.437508E-09,-5.940695E-06
+4.115090E+00,-6.114149E-09,-6.081610E-06
+4.125123E+00,-5.827628E-09,-6.483984E-06
+4.135128E+00,-5.171942E-09,-7.010623E-06
+4.145148E+00,-3.111783E-09,-8.435546E-06
+4.155180E+00,-2.108880E-09,-8.520557E-06
+4.165195E+00,-1.812896E-09,-8.014851E-06
+4.175228E+00,-2.013359E-09,-7.199031E-06
+4.185017E+00,-1.972430E-09,-6.531020E-06
+4.195021E+00,-2.040356E-09,-6.732655E-06
+4.205048E+00,-3.278736E-09,-7.488299E-06
+4.215046E+00,-4.644794E-09,-7.926560E-06
+4.225061E+00,-6.139937E-09,-8.332578E-06
+4.235074E+00,-6.418152E-09,-7.734767E-06
+4.245080E+00,-6.461887E-09,-7.023917E-06
+4.255097E+00,-6.465317E-09,-7.318116E-06
+4.265125E+00,-6.084795E-09,-6.704045E-06
+4.275122E+00,-5.795089E-09,-6.185008E-06
+4.285147E+00,-6.558501E-09,-6.543961E-06
+4.295167E+00,-7.625037E-09,-6.531134E-06
+4.305198E+00,-9.846640E-09,-7.496567E-06
+4.315213E+00,-10.10709E-09,-7.915984E-06
+4.325230E+00,-9.998153E-09,-7.530194E-06
+4.335243E+00,-10.36196E-09,-7.404166E-06
+4.345025E+00,-12.05771E-09,-7.194100E-06
+4.355063E+00,-12.38437E-09,-7.185650E-06
+4.365073E+00,-11.22148E-09,-8.088799E-06
+4.375101E+00,-10.41580E-09,-8.247176E-06
+4.385124E+00,-9.548876E-09,-7.853194E-06
+4.395161E+00,-9.536517E-09,-7.265769E-06
+4.405159E+00,-9.583923E-09,-7.777577E-06
+4.415166E+00,-9.664756E-09,-7.920638E-06
+4.425194E+00,-9.986953E-09,-6.691389E-06
+4.435192E+00,-9.917308E-09,-6.221953E-06
+4.445210E+00,-8.671733E-09,-7.120228E-06
+4.455231E+00,-7.903571E-09,-7.000743E-06
+4.465241E+00,-7.435853E-09,-6.636496E-06
+4.475245E+00,-7.644413E-09,-6.451712E-06
+4.485043E+00,-7.192304E-09,-6.799384E-06
+4.495049E+00,-6.362896E-09,-7.190371E-06
+4.505063E+00,-4.482858E-09,-7.598706E-06
+4.515036E+00,-4.231759E-09,-7.844897E-06
+4.525241E+00,-3.798652E-09,-7.957239E-06
+4.535225E+00,-3.389319E-09,-7.449942E-06
+4.545185E+00,-2.194995E-09,-6.337405E-06
+4.555168E+00,-2.237648E-09,-6.433183E-06
+4.565156E+00,-3.448128E-09,-7.076893E-06
+4.575031E+00,-3.679475E-09,-6.973439E-06
+4.585239E+00,-3.299171E-09,-6.662617E-06
+4.595230E+00,-3.237020E-09,-6.363602E-06
+4.605200E+00,-4.163576E-09,-6.874523E-06
+4.615184E+00,-4.559460E-09,-7.270718E-06
+4.625136E+00,-4.449212E-09,-7.554694E-06
+4.635098E+00,-4.167438E-09,-7.210713E-06
+4.645075E+00,-4.104893E-09,-6.838475E-06
+4.655043E+00,-4.086758E-09,-7.029830E-06
+4.665253E+00,-2.715626E-09,-7.503214E-06
+4.675231E+00,-2.109106E-09,-7.514429E-06
+4.685177E+00,-2.460103E-09,-7.135621E-06
+4.695136E+00,-3.435461E-09,-6.871873E-06
+4.705116E+00,-5.364092E-09,-7.025882E-06
+4.715074E+00,-5.298977E-09,-7.555047E-06
+4.725053E+00,-4.113982E-09,-8.617259E-06
+4.735236E+00,-3.973148E-09,-8.523608E-06
+4.745212E+00,-3.796949E-09,-7.737733E-06
+4.755197E+00,-3.556409E-09,-7.268496E-06
+4.765134E+00,-2.977574E-09,-6.796780E-06
+4.775108E+00,-3.399497E-09,-6.650849E-06
+4.785089E+00,-6.597384E-09,-7.919855E-06
+4.795051E+00,-7.496841E-09,-8.334017E-06
+4.805052E+00,-9.142540E-09,-8.169747E-06
+4.815031E+00,-9.226199E-09,-7.966882E-06
+4.825029E+00,-9.535704E-09,-7.654801E-06
+4.835039E+00,-9.498031E-09,-7.756701E-06
+4.845234E+00,-7.960268E-09,-8.648530E-06
+4.855016E+00,-7.679057E-09,-8.702908E-06
+4.865049E+00,-7.000009E-09,-9.001580E-06
+4.875038E+00,-7.040137E-09,-8.974858E-06
+4.885050E+00,-6.443815E-09,-8.214894E-06
+4.895079E+00,-6.224472E-09,-7.966099E-06
+4.905077E+00,-4.570337E-09,-7.296992E-06
+4.915082E+00,-4.509801E-09,-7.340823E-06
+4.925101E+00,-4.023257E-09,-8.415575E-06
+4.935114E+00,-3.860373E-09,-8.488227E-06
+4.945112E+00,-3.327968E-09,-8.171788E-06
+4.955101E+00,-3.426561E-09,-8.208399E-06
+4.965050E+00,-5.233042E-09,-7.862340E-06
+4.975032E+00,-5.299424E-09,-7.825203E-06
+4.985046E+00,-5.625197E-09,-8.522807E-06
+4.995053E+00,-5.724262E-09,-8.555346E-06
+5.005085E+00,-8.121469E-09,-8.768521E-06
+5.015321E+00,-8.209330E-09,-8.750544E-06
+5.025123E+00,-8.210269E-09,-7.981263E-06
+5.035356E+00,-8.182193E-09,-8.033458E-06
+5.045133E+00,-8.456039E-09,-7.880250E-06
+5.055163E+00,-8.474488E-09,-7.840701E-06
+5.065031E+00,-7.064675E-09,-7.087842E-06
+5.075030E+00,-6.767059E-09,-7.046900E-06
+5.085062E+00,-6.032490E-09,-7.356034E-06
+5.095078E+00,-6.084385E-09,-7.277127E-06
+5.105093E+00,-5.762569E-09,-8.483897E-06
+5.115122E+00,-5.586486E-09,-8.618164E-06
+5.125124E+00,-4.779681E-09,-8.603221E-06
+5.135155E+00,-4.928966E-09,-8.517047E-06
+5.145157E+00,-5.834165E-09,-7.545062E-06
+5.155185E+00,-5.784271E-09,-7.385579E-06
+5.165220E+00,-5.273245E-09,-6.446000E-06
+5.175207E+00,-5.339484E-09,-6.508561E-06
+5.185231E+00,-6.468250E-09,-6.904574E-06
+5.195039E+00,-6.537302E-09,-6.935683E-06
+5.205035E+00,-6.367597E-09,-7.641974E-06
+5.215038E+00,-6.396839E-09,-7.551384E-06
+5.225062E+00,-6.969894E-09,-7.804852E-06
+5.235056E+00,-6.942793E-09,-7.891322E-06
+5.245082E+00,-5.534749E-09,-8.245269E-06
+5.255080E+00,-5.483306E-09,-8.224392E-06
+5.265096E+00,-6.347717E-09,-7.491675E-06
+5.275125E+00,-6.457464E-09,-7.394582E-06
+5.285105E+00,-6.078384E-09,-7.752134E-06
+5.295084E+00,-5.909284E-09,-7.900439E-06
+5.305066E+00,-5.715829E-09,-8.204833E-06
+5.315021E+00,-5.790730E-09,-8.197556E-06
+5.325018E+00,-6.819131E-09,-7.738066E-06
+5.335032E+00,-6.827823E-09,-7.660361E-06
+5.345243E+00,-7.612896E-09,-7.106829E-06
+5.355261E+00,-7.813195E-09,-7.149115E-06
+5.365110E+00,-9.156580E-09,-7.699767E-06
+5.375145E+00,-9.130687E-09,-7.453700E-06
+5.385190E+00,-8.456064E-09,-6.861429E-06
+5.395218E+00,-8.434500E-09,-7.014466E-06
+5.405241E+00,-7.912300E-09,-7.175846E-06
+5.415042E+00,-7.714099E-09,-6.932746E-06
+5.425047E+00,-5.462860E-09,-7.015829E-06
+5.435082E+00,-5.326827E-09,-7.184306E-06
+5.445037E+00,-6.349017E-09,-7.514134E-06
+5.455057E+00,-6.646217E-09,-7.568827E-06
+5.465096E+00,-7.096606E-09,-7.725315E-06
+5.475092E+00,-7.101359E-09,-7.954493E-06
+5.485108E+00,-7.386443E-09,-8.632242E-06
+5.495139E+00,-7.312072E-09,-8.614455E-06
+5.505139E+00,-4.920917E-09,-8.279506E-06
+5.515146E+00,-4.269234E-09,-8.413077E-06
+5.525167E+00,-2.822133E-09,-8.320551E-06
+5.535182E+00,-2.951714E-09,-8.387824E-06
+5.545216E+00,-3.441783E-09,-7.742225E-06
+5.555245E+00,-3.373388E-09,-7.831469E-06
+5.565030E+00,-3.253531E-09,-7.735644E-06
+5.575062E+00,-3.442227E-09,-7.577296E-06
+5.585072E+00,-4.771108E-09,-7.841320E-06
+5.595100E+00,-4.887590E-09,-7.961922E-06
+5.605130E+00,-5.624982E-09,-8.212138E-06
+5.615131E+00,-5.880064E-09,-8.242770E-06
+5.625148E+00,-7.706847E-09,-7.637921E-06
+5.635180E+00,-7.687691E-09,-7.441846E-06
+5.645185E+00,-5.509236E-09,-6.845475E-06
+5.655223E+00,-4.945148E-09,-6.700688E-06
+5.665236E+00,-4.030437E-09,-7.796689E-06
+5.675017E+00,-4.059312E-09,-7.994758E-06
+5.685047E+00,-4.378184E-09,-8.450261E-06
+5.695046E+00,-4.530118E-09,-8.380175E-06
+5.705060E+00,-6.603329E-09,-8.045436E-06
+5.715071E+00,-6.969710E-09,-8.252879E-06
+5.725087E+00,-7.481920E-09,-8.213854E-06
+5.735100E+00,-7.350561E-09,-8.179284E-06
+5.745134E+00,-7.295361E-09,-7.768316E-06
+5.755136E+00,-7.371521E-09,-7.915316E-06
+5.765236E+00,-6.849997E-09,-8.124619E-06
+5.775348E+00,-6.740820E-09,-8.187933E-06
+5.785139E+00,-6.036009E-09,-7.678719E-06
+5.795179E+00,-6.205615E-09,-7.542430E-06
+5.805188E+00,-7.833624E-09,-6.932765E-06
+5.815185E+00,-7.802682E-09,-6.838103E-06
+5.825210E+00,-6.170788E-09,-6.993218E-06
+5.835205E+00,-6.071256E-09,-7.150555E-06
+5.845223E+00,-5.707244E-09,-7.214756E-06
+5.855026E+00,-5.665134E-09,-7.143441E-06
+5.865220E+00,-4.551560E-09,-7.242709E-06
+5.875215E+00,-4.524266E-09,-7.424174E-06
+5.885233E+00,-5.602805E-09,-7.330695E-06
+5.895015E+00,-5.666890E-09,-7.260552E-06
+5.905042E+00,-5.432647E-09,-5.773096E-06
+5.915493E+00,-5.395770E-09,-5.758915E-06
+5.925041E+00,-6.050717E-09,-6.474639E-06
+5.935069E+00,-6.232722E-09,-6.855393E-06
+5.945072E+00,-6.089572E-09,-8.968068E-06
+5.955121E+00,-5.867671E-09,-8.851119E-06
+5.965146E+00,-5.944516E-09,-8.383113E-06
+5.975131E+00,-6.144661E-09,-8.212176E-06
+5.985156E+00,-7.557626E-09,-7.222710E-06
+5.995152E+00,-7.550918E-09,-7.236147E-06
+6.005166E+00,-7.279330E-09,-7.519217E-06
+6.015195E+00,-7.321960E-09,-7.457515E-06
+6.025201E+00,-7.910782E-09,-7.260247E-06
+6.035234E+00,-7.891017E-09,-7.387839E-06
+6.045212E+00,-7.849221E-09,-8.287555E-06
+6.055165E+00,-7.908333E-09,-8.231679E-06
+6.065152E+00,-8.931922E-09,-7.336350E-06
+6.075141E+00,-8.855154E-09,-7.221585E-06
+6.085102E+00,-6.072489E-09,-8.244925E-06
+6.095109E+00,-5.741628E-09,-8.316308E-06
+6.105125E+00,-5.359651E-09,-8.429403E-06
+6.115124E+00,-5.470886E-09,-8.304978E-06
+6.125155E+00,-5.263580E-09,-7.803241E-06
+6.135161E+00,-5.194424E-09,-7.773476E-06
+6.145176E+00,-5.792788E-09,-7.558623E-06
+6.155207E+00,-6.001911E-09,-7.722932E-06
+6.165215E+00,-6.534242E-09,-8.270607E-06
+6.175016E+00,-6.425134E-09,-8.146048E-06
+6.185246E+00,-6.142949E-09,-7.372180E-06
+6.195026E+00,-6.210888E-09,-7.180443E-06
+6.205050E+00,-6.111654E-09,-7.053909E-06
+6.215045E+00,-6.021640E-09,-7.120209E-06
+6.225073E+00,-5.577042E-09,-7.221252E-06
+6.235117E+00,-5.703531E-09,-7.276974E-06
+6.245141E+00,-7.279858E-09,-7.288561E-06
+6.255176E+00,-7.374062E-09,-7.400799E-06
+6.265207E+00,-7.627079E-09,-8.844539E-06
+6.275202E+00,-7.705266E-09,-9.054356E-06
+6.285241E+00,-9.096857E-09,-8.957987E-06
+6.295481E+00,-9.107118E-09,-8.856955E-06
+6.305033E+00,-7.915458E-09,-7.230521E-06
+6.315063E+00,-7.765300E-09,-7.172852E-06
+6.325062E+00,-8.187989E-09,-7.740613E-06
+6.335084E+00,-8.359417E-09,-8.020736E-06
+6.345119E+00,-8.448781E-09,-7.801238E-06
+6.355160E+00,-8.431416E-09,-7.519665E-06
+6.365117E+00,-9.719908E-09,-7.083407E-06
+6.375123E+00,-9.951627E-09,-7.050143E-06
+6.385121E+00,-10.63299E-09,-7.139874E-06
+6.395145E+00,-10.47208E-09,-7.200566E-06
+6.405151E+00,-9.343069E-09,-7.643547E-06
+6.415167E+00,-9.270673E-09,-7.780714E-06
+6.425198E+00,-8.045344E-09,-8.188134E-06
+6.435198E+00,-7.757733E-09,-8.067055E-06
+6.445210E+00,-5.120327E-09,-7.218390E-06
+6.455028E+00,-5.001214E-09,-7.235127E-06
+6.465183E+00,-4.875300E-09,-7.416640E-06
+6.475194E+00,-4.846391E-09,-7.332154E-06
+6.485222E+00,-4.661151E-09,-7.773848E-06
+6.495205E+00,-4.715776E-09,-7.715112E-06
+6.505235E+00,-6.582652E-09,-7.501135E-06
+6.515706E+00,-6.621740E-09,-7.426568E-06
+6.525032E+00,-5.695640E-09,-6.716986E-06
+6.535067E+00,-5.469782E-09,-6.737719E-06
+6.545068E+00,-5.394352E-09,-7.291041E-06
+6.555097E+00,-5.520382E-09,-7.279149E-06
+6.565135E+00,-5.532368E-09,-7.596999E-06
+6.575140E+00,-5.521616E-09,-7.886621E-06
+6.585167E+00,-6.753924E-09,-8.734418E-06
+6.595208E+00,-7.070110E-09,-8.672162E-06
+6.605224E+00,-7.577105E-09,-7.256212E-06
+6.615023E+00,-7.407282E-09,-7.307034E-06
+6.625019E+00,-7.354990E-09,-8.039494E-06
+6.635027E+00,-7.678365E-09,-8.465520E-06
+6.645056E+00,-8.710810E-09,-8.168774E-06
+6.655075E+00,-8.629825E-09,-8.032914E-06
+6.665101E+00,-7.681862E-09,-7.943602E-06
+6.675133E+00,-7.678424E-09,-7.837162E-06
+6.685135E+00,-8.243537E-09,-7.348700E-06
+6.695149E+00,-8.265683E-09,-7.334252E-06
+6.705190E+00,-7.785611E-09,-7.187415E-06
+6.715202E+00,-7.721158E-09,-7.182017E-06
+6.725235E+00,-7.098096E-09,-8.002110E-06
+6.735236E+00,-6.919338E-09,-8.012935E-06
+6.745020E+00,-4.937097E-09,-8.340750E-06
+6.755061E+00,-4.838085E-09,-8.420792E-06
+6.765080E+00,-6.178771E-09,-8.300792E-06
+6.775095E+00,-6.501661E-09,-7.944623E-06
+6.785150E+00,-6.316080E-09,-7.146855E-06
+6.795184E+00,-6.149999E-09,-7.227631E-06
+6.805227E+00,-6.524281E-09,-8.110562E-06
+6.815240E+00,-6.679004E-09,-8.126727E-06
+6.825056E+00,-7.955435E-09,-7.420064E-06
+6.835120E+00,-7.985062E-09,-7.287245E-06
+6.845143E+00,-8.962020E-09,-7.453089E-06
+6.855169E+00,-9.330466E-09,-6.970044E-06
+6.865209E+00,-10.90357E-09,-6.609812E-06
+6.875206E+00,-10.88693E-09,-6.756668E-06
+6.885232E+00,-10.37008E-09,-7.747679E-06
+6.895041E+00,-10.42402E-09,-7.837697E-06
+6.905049E+00,-11.22984E-09,-8.132868E-06
+6.915089E+00,-11.15624E-09,-8.218480E-06
+6.925097E+00,-9.424343E-09,-8.267451E-06
+6.935112E+00,-9.102462E-09,-8.047353E-06
+6.945150E+00,-8.438508E-09,-7.497044E-06
+6.955191E+00,-8.353405E-09,-7.664405E-06
+6.965132E+00,-6.872795E-09,-9.339991E-06
+6.975110E+00,-6.683778E-09,-9.599610E-06
+6.985065E+00,-6.404853E-09,-8.833399E-06
+6.995028E+00,-6.417636E-09,-8.548289E-06
+7.005245E+00,-5.421243E-09,-7.766056E-06
+7.015203E+00,-5.318295E-09,-7.920924E-06
+7.025207E+00,-5.925761E-09,-8.081093E-06
+7.035434E+00,-6.044608E-09,-8.099929E-06
+7.045219E+00,-7.285853E-09,-8.094330E-06
+7.055018E+00,-7.257257E-09,-8.145381E-06
+7.065225E+00,-7.054190E-09,-7.644015E-06
+7.075234E+00,-7.108973E-09,-7.463417E-06
+7.085046E+00,-7.458533E-09,-7.987433E-06
+7.095079E+00,-7.417230E-09,-8.347979E-06
+7.105104E+00,-6.798513E-09,-9.826433E-06
+7.115144E+00,-6.838377E-09,-9.772798E-06
+7.125155E+00,-7.213712E-09,-8.522186E-06
+7.135190E+00,-7.065483E-09,-8.357459E-06
+7.145204E+00,-5.154842E-09,-7.455302E-06
+7.155246E+00,-4.994462E-09,-7.164460E-06
+7.165056E+00,-5.836640E-09,-7.292262E-06
+7.175057E+00,-6.026253E-09,-7.335263E-06
+7.185084E+00,-6.517068E-09,-7.560444E-06
+7.195122E+00,-6.556177E-09,-7.587290E-06
+7.205125E+00,-7.533480E-09,-7.617083E-06
+7.215138E+00,-7.701337E-09,-7.539988E-06
+7.225188E+00,-6.804368E-09,-7.844048E-06
+7.235042E+00,-6.571039E-09,-8.207703E-06
+7.245079E+00,-5.588591E-09,-7.941257E-06
+7.255099E+00,-5.612975E-09,-7.822686E-06
+7.265123E+00,-5.810481E-09,-7.526665E-06
+7.275158E+00,-5.783544E-09,-7.596226E-06
+7.285174E+00,-6.684443E-09,-7.961713E-06
+7.295200E+00,-6.967215E-09,-8.035346E-06
+7.305237E+00,-9.238446E-09,-7.890416E-06
+7.315243E+00,-9.255865E-09,-7.757932E-06
+7.325031E+00,-8.705972E-09,-7.106295E-06
+7.335074E+00,-8.702520E-09,-7.202473E-06
+7.345129E+00,-9.003961E-09,-8.305369E-06
+7.355202E+00,-8.899150E-09,-8.414278E-06
+7.365041E+00,-7.452337E-09,-8.308382E-06
+7.375053E+00,-7.202302E-09,-8.351250E-06
+7.385042E+00,-6.804982E-09,-7.210446E-06
+7.395240E+00,-6.636551E-09,-7.143946E-06
+7.405221E+00,-4.791540E-09,-7.998114E-06
+7.415216E+00,-4.461802E-09,-8.214436E-06
+7.425186E+00,-4.756734E-09,-8.050194E-06
+7.435162E+00,-5.083232E-09,-7.897092E-06
+7.445170E+00,-5.679581E-09,-8.621817E-06
+7.455212E+00,-5.756003E-09,-8.774834E-06
+7.465200E+00,-6.897892E-09,-8.277589E-06
+7.475145E+00,-7.174626E-09,-8.030205E-06
+7.485110E+00,-6.683362E-09,-7.372342E-06
+7.495093E+00,-6.140867E-09,-7.313414E-06
+7.505052E+00,-4.575893E-09,-7.980148E-06
+7.515022E+00,-4.641867E-09,-8.031827E-06
+7.525242E+00,-5.284489E-09,-8.081980E-06
+7.535181E+00,-5.242502E-09,-7.977067E-06
+7.545173E+00,-5.118610E-09,-7.834845E-06
+7.555158E+00,-5.270562E-09,-7.830801E-06
+7.565096E+00,-7.666516E-09,-7.368127E-06
+7.575112E+00,-7.863517E-09,-7.298489E-06
+7.585101E+00,-7.681983E-09,-7.232542E-06
+7.595108E+00,-7.575411E-09,-7.006865E-06
+7.605143E+00,-7.651250E-09,-6.884060E-06
+7.615152E+00,-7.662826E-09,-7.117854E-06
+7.625175E+00,-7.153130E-09,-8.478775E-06
+7.635212E+00,-7.137212E-09,-8.598347E-06
+7.645218E+00,-8.580098E-09,-8.468247E-06
+7.655025E+00,-8.937389E-09,-8.307238E-06
+7.665048E+00,-10.01269E-09,-7.597781E-06
+7.675076E+00,-10.07812E-09,-7.543240E-06
+7.685111E+00,-11.37691E-09,-7.724629E-06
+7.695118E+00,-11.62448E-09,-7.715550E-06
+7.705129E+00,-11.43518E-09,-7.993698E-06
+7.715158E+00,-11.00721E-09,-8.031503E-06
+7.725163E+00,-8.781321E-09,-8.957215E-06
+7.735170E+00,-8.657985E-09,-9.140778E-06
+7.745213E+00,-8.070754E-09,-8.613653E-06
+7.755262E+00,-7.815385E-09,-8.566800E-06
+7.765080E+00,-5.821295E-09,-7.622977E-06
+7.775101E+00,-5.779985E-09,-7.529593E-06
+7.785125E+00,-6.847624E-09,-7.881117E-06
+7.795162E+00,-6.940923E-09,-7.856570E-06
+7.805166E+00,-6.484696E-09,-8.685590E-06
+7.815182E+00,-6.432531E-09,-8.950492E-06
+7.825214E+00,-7.151200E-09,-9.218656E-06
+7.835218E+00,-7.200999E-09,-9.323359E-06
+7.845239E+00,-6.065373E-09,-8.331471E-06
+7.855059E+00,-5.892536E-09,-8.257713E-06
+7.865163E+00,-5.565519E-09,-7.874537E-06
+7.875153E+00,-5.605875E-09,-7.941533E-06
+7.885164E+00,-4.627386E-09,-8.582841E-06
+7.895190E+00,-4.301270E-09,-8.653527E-06
+7.905223E+00,-3.335002E-09,-7.963010E-06
+7.915222E+00,-3.373120E-09,-7.880039E-06
+7.925242E+00,-3.758135E-09,-7.794352E-06
+7.935044E+00,-3.782805E-09,-7.671710E-06
+7.945057E+00,-5.420336E-09,-6.847888E-06
+7.955113E+00,-5.875844E-09,-6.627303E-06
+7.965159E+00,-8.604102E-09,-7.531157E-06
+7.975162E+00,-8.638375E-09,-7.686339E-06
+7.985193E+00,-7.619379E-09,-9.086457E-06
+7.995422E+00,-7.574967E-09,-9.144850E-06
+8.005208E+00,-6.853045E-09,-8.863478E-06
+8.015243E+00,-6.678404E-09,-8.896743E-06
+8.025024E+00,-4.497977E-09,-8.990670E-06
+8.035059E+00,-4.329285E-09,-8.877412E-06
+8.045049E+00,-5.749637E-09,-8.387748E-06
+8.055015E+00,-6.018617E-09,-8.167258E-06
+8.065236E+00,-7.729160E-09,-9.084254E-06
+8.075434E+00,-7.792628E-09,-9.123879E-06
+8.085195E+00,-9.632219E-09,-9.195605E-06
+8.095201E+00,-9.771335E-09,-9.143954E-06
+8.105225E+00,-9.744359E-09,-7.894230E-06
+8.115244E+00,-9.636498E-09,-7.843419E-06
+8.125040E+00,-9.098104E-09,-8.501130E-06
+8.135041E+00,-9.117008E-09,-8.540784E-06
+8.145061E+00,-8.309936E-09,-8.474684E-06
+8.155094E+00,-8.130017E-09,-8.422586E-06
+8.165016E+00,-6.651232E-09,-8.264237E-06
+8.175045E+00,-6.706895E-09,-8.020087E-06
+8.185042E+00,-7.397569E-09,-8.077841E-06
+8.195050E+00,-7.304036E-09,-8.052798E-06
+8.205085E+00,-6.039160E-09,-8.448449E-06
+8.215116E+00,-5.999391E-09,-8.547317E-06
+8.225137E+00,-6.629788E-09,-7.023249E-06
+8.235173E+00,-6.641052E-09,-7.095051E-06
+8.245173E+00,-5.334824E-09,-7.767039E-06
+8.255207E+00,-5.084197E-09,-7.694903E-06
+8.265019E+00,-4.966296E-09,-6.701393E-06
+8.275020E+00,-5.062546E-09,-6.580201E-06
+8.285066E+00,-5.210914E-09,-6.520710E-06
+8.295079E+00,-5.200899E-09,-6.637660E-06
+8.305092E+00,-5.726975E-09,-7.564688E-06
+8.315120E+00,-5.792115E-09,-7.592746E-06
+8.325151E+00,-5.081938E-09,-8.232509E-06
+8.335221E+00,-4.856108E-09,-8.047972E-06
+8.345034E+00,-4.492255E-09,-8.350345E-06
+8.355018E+00,-4.632548E-09,-8.523283E-06
+8.365183E+00,-6.096309E-09,-8.098746E-06
+8.375157E+00,-6.162356E-09,-7.770492E-06
+8.385136E+00,-7.692144E-09,-6.964121E-06
+8.395122E+00,-7.984370E-09,-7.056104E-06
+8.405088E+00,-10.19784E-09,-7.923250E-06
+8.415067E+00,-10.20779E-09,-7.875663E-06
+8.425050E+00,-8.736079E-09,-7.908230E-06
+8.435239E+00,-8.618197E-09,-8.056813E-06
+8.445198E+00,-8.869093E-09,-8.138781E-06
+8.455217E+00,-8.947956E-09,-8.138180E-06
+8.465237E+00,-8.833212E-09,-7.693091E-06
+8.475223E+00,-8.813865E-09,-7.729254E-06
+8.485018E+00,-9.461556E-09,-7.079602E-06
+8.495232E+00,-9.544197E-09,-7.105055E-06
+8.505031E+00,-8.461910E-09,-7.629586E-06
+8.515032E+00,-8.176692E-09,-7.389193E-06
+8.525067E+00,-6.964381E-09,-7.020197E-06
+8.535123E+00,-6.920606E-09,-6.773310E-06
+8.545144E+00,-6.071574E-09,-5.831471E-06
+8.555176E+00,-5.764189E-09,-6.110450E-06
+8.565219E+00,-4.800229E-09,-7.395650E-06
+8.575225E+00,-4.778387E-09,-7.533122E-06
+8.585016E+00,-4.072847E-09,-7.979183E-06
+8.595037E+00,-3.800902E-09,-7.911969E-06
+8.605055E+00,-2.920177E-09,-9.020672E-06
+8.615091E+00,-3.118148E-09,-9.237786E-06
+8.625093E+00,-4.857760E-09,-8.993235E-06
+8.635098E+00,-5.095421E-09,-8.718386E-06
+8.645125E+00,-5.254868E-09,-7.451754E-06
+8.655149E+00,-5.320945E-09,-7.488671E-06
+8.665171E+00,-6.192413E-09,-8.358078E-06
+8.675200E+00,-6.230582E-09,-8.188935E-06
+8.685201E+00,-5.367733E-09,-8.200017E-06
+8.695209E+00,-5.180666E-09,-7.919236E-06
+8.705238E+00,-5.534305E-09,-7.371073E-06
+8.715234E+00,-5.654092E-09,-7.542095E-06
+8.725046E+00,-5.377739E-09,-8.945247E-06
+8.735081E+00,-5.259173E-09,-8.924809E-06
+8.745104E+00,-5.089219E-09,-8.097878E-06
+8.755139E+00,-5.140926E-09,-7.896586E-06
+8.765141E+00,-4.912474E-09,-8.282815E-06
+8.775147E+00,-4.824577E-09,-8.232384E-06
+8.785183E+00,-5.612061E-09,-7.990704E-06
+8.795191E+00,-5.857385E-09,-7.956286E-06
+8.805222E+00,-6.316236E-09,-8.308411E-06
+8.815224E+00,-6.202316E-09,-8.302089E-06
+8.825243E+00,-5.115537E-09,-8.902799E-06
+8.835047E+00,-5.163366E-09,-9.082547E-06
+8.845051E+00,-6.071887E-09,-8.788958E-06
+8.855101E+00,-6.025359E-09,-8.628293E-06
+8.865134E+00,-4.679093E-09,-7.742348E-06
+8.875132E+00,-4.655921E-09,-7.792035E-06
+8.885157E+00,-5.760534E-09,-8.666678E-06
+8.895174E+00,-5.825022E-09,-8.599444E-06
+8.905190E+00,-5.764157E-09,-8.215562E-06
+8.915221E+00,-5.720313E-09,-8.175451E-06
+8.925223E+00,-6.195353E-09,-8.238039E-06
+8.935234E+00,-6.317655E-09,-8.189078E-06
+8.945037E+00,-6.639362E-09,-6.714917E-06
+8.955062E+00,-6.593619E-09,-6.569672E-06
+8.965240E+00,-5.834812E-09,-7.299052E-06
+8.975021E+00,-5.779645E-09,-7.379122E-06
+8.985022E+00,-3.172486E-09,-8.625660E-06
+8.995026E+00,-2.862736E-09,-8.404351E-06
+9.005057E+00,+134.4029E-12,-8.196345E-06
+9.015298E+00,+170.8456E-12,-8.326159E-06
+9.025106E+00,-267.6472E-12,-8.448477E-06
+9.035391E+00,-301.6375E-12,-8.445159E-06
+9.045157E+00,-1.072579E-09,-9.104234E-06
+9.055198E+00,-1.194451E-09,-9.082662E-06
+9.065107E+00,-1.726285E-09,-9.234696E-06
+9.075148E+00,-1.611483E-09,-9.285002E-06
+9.085183E+00,-435.6886E-12,-9.007550E-06
+9.095205E+00,-436.6932E-12,-8.545151E-06
+9.105183E+00,-1.705233E-09,-7.638446E-06
+9.115171E+00,-1.828037E-09,-7.707386E-06
+9.125145E+00,-2.347391E-09,-8.292714E-06
+9.135136E+00,-2.508459E-09,-8.398515E-06
+9.145096E+00,-4.597934E-09,-8.235007E-06
+9.155079E+00,-4.985965E-09,-8.192273E-06
+9.165054E+00,-5.025114E-09,-8.083631E-06
+9.175242E+00,-4.763435E-09,-8.172494E-06
+9.185214E+00,-4.692401E-09,-8.060380E-06
+9.195174E+00,-4.963062E-09,-8.368855E-06
+9.205142E+00,-5.841303E-09,-8.960687E-06
+9.215104E+00,-5.919508E-09,-8.856708E-06
+9.225086E+00,-7.246687E-09,-8.159066E-06
+9.235042E+00,-7.675946E-09,-8.091355E-06
+9.245029E+00,-9.489062E-09,-8.010169E-06
+9.255237E+00,-9.466912E-09,-7.987176E-06
+9.265158E+00,-8.485059E-09,-8.099785E-06
+9.275126E+00,-8.395752E-09,-8.226176E-06
+9.285101E+00,-7.496179E-09,-8.294393E-06
+9.295069E+00,-7.207791E-09,-8.480922E-06
+9.305056E+00,-4.761553E-09,-8.576450E-06
+9.315245E+00,-4.664513E-09,-8.515664E-06
+9.325217E+00,-5.549757E-09,-8.209191E-06
+9.335202E+00,-5.677094E-09,-8.242884E-06
+9.345186E+00,-5.866797E-09,-7.344752E-06
+9.355216E+00,-5.880277E-09,-7.374421E-06
+9.365019E+00,-7.195034E-09,-7.096301E-06
+9.375232E+00,-7.630384E-09,-7.280617E-06
+9.385215E+00,-8.485734E-09,-7.746135E-06
+9.395178E+00,-8.455161E-09,-7.713385E-06
+9.405159E+00,-8.332204E-09,-7.573901E-06
+9.415149E+00,-8.310832E-09,-7.600928E-06
+9.425112E+00,-7.274827E-09,-8.013344E-06
+9.435103E+00,-6.845575E-09,-7.937756E-06
+9.445066E+00,-6.428347E-09,-7.647142E-06
+9.455073E+00,-6.773113E-09,-7.803689E-06
+9.465066E+00,-7.803924E-09,-8.479577E-06
+9.475224E+00,-7.805620E-09,-8.565274E-06
+9.485206E+00,-7.849659E-09,-8.795443E-06
+9.495194E+00,-8.161773E-09,-8.735181E-06
+9.505151E+00,-9.180997E-09,-8.818942E-06
+9.515118E+00,-9.078726E-09,-9.145403E-06
+9.525103E+00,-7.747138E-09,-9.171611E-06
+9.535063E+00,-7.560581E-09,-8.907462E-06
+9.545046E+00,-8.423111E-09,-8.246127E-06
+9.555021E+00,-8.671208E-09,-8.393088E-06
+9.565238E+00,-8.673357E-09,-9.636403E-06
+9.575235E+00,-8.520145E-09,-9.863873E-06
+9.585218E+00,-8.124478E-09,-9.545089E-06
+9.595227E+00,-8.038195E-09,-9.320880E-06
+9.605028E+00,-6.593984E-09,-8.511277E-06
+9.615033E+00,-6.119871E-09,-8.522702E-06
+9.625052E+00,-4.067778E-09,-8.608323E-06
+9.635068E+00,-3.784948E-09,-8.669043E-06
+9.645089E+00,-2.509731E-09,-8.209458E-06
+9.655126E+00,-2.355886E-09,-8.184100E-06
+9.665156E+00,-3.467475E-09,-8.763534E-06
+9.675163E+00,-4.154998E-09,-8.755189E-06
+9.685198E+00,-5.375342E-09,-8.825685E-06
+9.695201E+00,-5.097073E-09,-8.811522E-06
+9.705220E+00,-2.842806E-09,-9.171849E-06
+9.715227E+00,-2.642222E-09,-9.458399E-06
+9.725022E+00,-3.223993E-09,-8.776942E-06
+9.735039E+00,-3.461455E-09,-8.425627E-06
+9.745069E+00,-4.380297E-09,-7.337275E-06
+9.755089E+00,-4.624009E-09,-7.315856E-06
+9.765128E+00,-6.593828E-09,-8.291569E-06
+9.775126E+00,-6.745899E-09,-8.368693E-06
+9.785138E+00,-7.411471E-09,-8.919144E-06
+9.795159E+00,-7.554320E-09,-8.926345E-06
+9.805117E+00,-9.610463E-09,-8.321334E-06
+9.815078E+00,-9.890344E-09,-8.404522E-06
+9.825089E+00,-9.308154E-09,-8.716785E-06
+9.835083E+00,-9.092407E-09,-8.635436E-06
+9.845059E+00,-8.160504E-09,-8.354293E-06
+9.855074E+00,-8.191065E-09,-8.321935E-06
+9.865127E+00,-7.656272E-09,-7.520066E-06
+9.875158E+00,-7.417905E-09,-7.526303E-06
+9.885170E+00,-7.785264E-09,-7.519026E-06
+9.895187E+00,-8.354518E-09,-7.674132E-06
+9.905220E+00,-10.31122E-09,-8.243075E-06
+9.915232E+00,-10.24936E-09,-8.343497E-06
+9.925026E+00,-8.606039E-09,-8.770714E-06
+9.935044E+00,-8.354834E-09,-8.854342E-06
+9.945040E+00,-7.712021E-09,-9.132777E-06
+9.955059E+00,-7.521159E-09,-9.239950E-06
+9.965094E+00,-6.413375E-09,-8.571835E-06
+9.975061E+00,-6.415146E-09,-8.252192E-06
+9.985096E+00,-7.651784E-09,-7.577096E-06
+9.995098E+00,-7.717970E-09,-7.548047E-06

MicroMag 2900/3900 Data File ends
