# Supplementary material for: Magnetic signatures of a creosote oil contaminated site: case study in São Paulo, Brazil
Source: Sci Rep. 2022 Dec 17;12:21853. doi: 10.1038/s41598-022-23493-2 (PMC9759522; doi:10.1038/s41598-022-23493-2)
Supplement: Supplementary file 3 — Supplementary Information 3. [file 41598_2022_23493_MOESM3_ESM.zip › moment_vs_time/SD23/3_9/nm2xxx/4_2.009]

MicroMag 2900/3900 Data File (Series 0016.002)
Moment vs. time

INSTRUMENT
Configuration                   VSM
Temperature control             None
Hardware version                0004
Software version                01/29/2013
Units of measure                Hybrid SI
Temperature in                  Celsius

SAMPLE
Mass                            N/A
Volume                          N/A
Demagnetizing factor            N/A

SETTINGS
Field range                    +100.0000E-03
Field command                   0.000000E+00
Moment range                   +1.000000E-06
Averaging time                 +12.42234E-03
Temperature (command)           N/A
Tmprtr difference correction    No
Orientation                     0.000000E+00
Vibration amplitude             1.0
Calibration factor             +4.401063E+00
Operating frequency            +83.00000E+00

MEASUREMENT
Description                    "SD34_4_2"
Field (measured)               +142.0071E-06
Temperature (measured)          N/A
Averages (completed)            N/A
Moment at conditioning field   +89.63419E-09
Measured on                     08/28/2020  10:04
Elapsed time                   +22.63810E+00

PROCESSING
Background subtraction          No
Delta-m processing              N/A
Demagnetizing factor            No
Normalization                   No
Normalization factor            N/A
Offset (field)                  No
Offset (moment)                 No
Pole saturation                 No
Slope correction                No

VIEWPORT
Left                            0.000000E+00
Right                          +10.00000E+00
Bottom                         -1.000000E-06
Top                            +1.000000E-06
Show X-axis?                    Yes
Show Y-axis?                    Yes

SCRIPT
Averaging time                 +10.00000E-03
Initial (conditioning) field   +100.0000E-03
Final (measuring) field         0.000000E+00
Pause at initial field         +10.00000E+00
Field slew rate limit          +10.00000E+03
Field slew time limit          +100.0000E-03
Slope correction                0.000000E+00
Timebase                       +10.00000E+00
Number of segments              1
Number of data                  1000

Segment   Averaging                                                            Final 
 Number      Time        Initial      Increment       Final         Pause      Index 
             (s)           (s)           (s)           (s)           (s)     
0000001,+10.00000E-03, 0.000000E+00,+10.00000E-03,+10.00000E+00,+10.00000E+00,0001000

                                         
     Time         Moment        Field    
     (s)          (Am�)          (T)     
+5.105725E-03,+63.43887E-09,+72.97933E-03
+15.11759E-03,+32.32527E-09,+40.68815E-03
+25.12873E-03,+13.25075E-09,+20.33380E-03
+35.14665E-03,+3.357907E-09,+9.231659E-03
+45.12883E-03,-1.353522E-09,+4.187699E-03
+55.19402E-03,-4.246792E-09,+1.798898E-03
+65.01602E-03,-5.685245E-09,+838.3485E-06
+75.07719E-03,-6.283289E-09,+365.8661E-06
+85.09419E-03,-6.645732E-09,+193.9977E-06
+95.12641E-03,-7.357904E-09,+105.7678E-06
+105.1265E-03,-7.676052E-09,+74.47273E-06
+115.1459E-03,-7.379171E-09,+52.41959E-06
+125.1858E-03,-7.149302E-09,+42.98645E-06
+135.1788E-03,-7.413503E-09,+36.04820E-06
+145.2000E-03,-7.475007E-09,+31.98926E-06
+155.2357E-03,-6.395131E-09,+27.94508E-06
+165.1594E-03,-5.279607E-09,+25.60642E-06
+175.1724E-03,-4.942534E-09,+23.41980E-06
+185.1630E-03,-5.546504E-09,+22.44633E-06
+195.1782E-03,-6.305620E-09,+21.75905E-06
+205.1869E-03,-6.210308E-09,+20.88989E-06
+215.1845E-03,-6.310890E-09,+19.41780E-06
+225.2142E-03,-7.069147E-09,+18.20419E-06
+235.0171E-03,-8.018443E-09,+17.29315E-06
+245.0196E-03,-7.815989E-09,+16.89185E-06
+255.0353E-03,-6.646564E-09,+16.14549E-06
+265.0723E-03,-6.124627E-09,+15.24100E-06
+275.0950E-03,-5.901654E-09,+14.22685E-06
+285.1276E-03,-5.355005E-09,+13.68964E-06
+295.1382E-03,-4.412638E-09,+13.95542E-06
+305.1636E-03,-4.198304E-09,+13.69149E-06
+315.2015E-03,-5.063796E-09,+12.99038E-06
+325.2289E-03,-5.693199E-09,+12.42945E-06
+335.2386E-03,-5.330802E-09,+11.85808E-06
+345.0392E-03,-4.625000E-09,+11.46503E-06
+355.0404E-03,-4.268469E-09,+10.19985E-06
+365.0651E-03,-4.232958E-09,+10.27485E-06
+375.1120E-03,-3.594167E-09,+10.46511E-06
+385.1075E-03,-2.780339E-09,+10.68526E-06
+395.1467E-03,-2.362870E-09,+10.07937E-06
+405.1327E-03,-2.727796E-09,+9.462328E-06
+415.1543E-03,-3.265841E-09,+9.227344E-06
+425.1898E-03,-3.167908E-09,+8.950396E-06
+435.1788E-03,-3.181378E-09,+8.613549E-06
+445.1945E-03,-3.810812E-09,+8.573695E-06
+455.2273E-03,-4.792559E-09,+8.394300E-06
+465.0702E-03,-4.851191E-09,+8.629914E-06
+475.0943E-03,-4.615814E-09,+7.705384E-06
+485.1192E-03,-5.005870E-09,+7.545053E-06
+495.1393E-03,-6.216836E-09,+6.714497E-06
+505.1719E-03,-6.285802E-09,+5.690556E-06
+515.1746E-03,-4.987113E-09,+4.818230E-06
+525.2099E-03,-4.090758E-09,+4.771033E-06
+535.2309E-03,-4.252019E-09,+4.897738E-06
+545.0700E-03,-4.986967E-09,+4.777947E-06
+555.0848E-03,-5.908539E-09,+3.962279E-06
+565.1185E-03,-6.450322E-09,+4.002877E-06
+575.1424E-03,-7.462094E-09,+3.496123E-06
+585.1519E-03,-7.976531E-09,+2.947226E-06
+595.1895E-03,-6.981837E-09,+2.770157E-06
+605.1971E-03,-5.409592E-09,+2.683258E-06
+615.2278E-03,-3.510295E-09,+2.857504E-06
+625.0150E-03,-3.250472E-09,+3.129292E-06
+635.1913E-03,-3.036295E-09,+2.513428E-06
+645.2217E-03,-2.586078E-09,+2.265930E-06
+655.1076E-03,-1.926127E-09,-934.2194E-09
+665.0486E-03,-1.976576E-09,-213.8138E-09
+675.0392E-03,-2.305788E-09,+668.4876E-09
+685.2430E-03,-2.082667E-09,+1.352501E-06
+695.2295E-03,-1.449660E-09,+1.554890E-06
+705.2412E-03,-1.786104E-09,+1.290255E-06
+715.2247E-03,-3.646225E-09,+1.207562E-06
+725.2107E-03,-4.747311E-09,+684.8622E-09
+735.1665E-03,-5.523077E-09,+123.4722E-09
+745.1637E-03,-6.007677E-09,-523.8152E-09
+755.1517E-03,-7.276515E-09,-1.068030E-06
+765.0179E-03,-7.964741E-09,-982.0080E-09
+775.2319E-03,-7.808969E-09,-1.180077E-06
+785.2437E-03,-7.142671E-09,-704.5174E-09
+795.0705E-03,-6.329867E-09,-150.5470E-09
+805.1103E-03,-5.912770E-09,-425.7965E-09
+815.1315E-03,-4.902128E-09,-1.357298E-06
+825.1646E-03,-3.766734E-09,-2.237806E-06
+835.1746E-03,-3.423816E-09,-2.065525E-06
+845.1931E-03,-4.214698E-09,-1.807385E-06
+855.2026E-03,-4.948549E-09,-1.918860E-06
+865.2240E-03,-4.426669E-09,-2.067385E-06
+875.0235E-03,-3.198093E-09,-2.374172E-06
+885.2393E-03,-2.544705E-09,-2.425003E-06
+895.0377E-03,-2.484720E-09,-2.258978E-06
+905.0376E-03,-2.261448E-09,-2.520208E-06
+915.0647E-03,-1.957736E-09,-2.586766E-06
+925.0808E-03,-2.408494E-09,-2.066326E-06
+935.0833E-03,-3.804477E-09,-1.566553E-06
+945.1129E-03,-4.542002E-09,-1.667957E-06
+955.1206E-03,-4.381985E-09,-2.419148E-06
+965.1398E-03,-4.195595E-09,-2.403031E-06
+975.2347E-03,-4.714522E-09,-2.836275E-06
+985.1251E-03,-5.077626E-09,-3.085318E-06
+995.1487E-03,-4.503800E-09,-3.563709E-06
+1.005160E+00,-3.770312E-09,-3.618307E-06
+1.015180E+00,-3.782835E-09,-3.663798E-06
+1.025213E+00,-4.538403E-09,-3.896046E-06
+1.035203E+00,-5.068979E-09,-3.854437E-06
+1.045226E+00,-4.736340E-09,-4.083090E-06
+1.055025E+00,-4.218183E-09,-4.163285E-06
+1.065021E+00,-4.073792E-09,-3.771172E-06
+1.075031E+00,-3.619273E-09,-3.628607E-06
+1.085057E+00,-2.746655E-09,-4.359675E-06
+1.095057E+00,-2.150329E-09,-4.693775E-06
+1.105071E+00,-2.640501E-09,-4.709435E-06
+1.115111E+00,-3.436256E-09,-4.419518E-06
+1.125137E+00,-3.152016E-09,-4.674149E-06
+1.135170E+00,-1.830202E-09,-4.625083E-06
+1.145172E+00,-1.455444E-09,-5.095082E-06
+1.155186E+00,-2.331855E-09,-5.530701E-06
+1.165217E+00,-2.949740E-09,-6.022940E-06
+1.175217E+00,-2.737506E-09,-6.158400E-06
+1.185230E+00,-2.371726E-09,-5.695687E-06
+1.195039E+00,-2.857534E-09,-5.715495E-06
+1.205066E+00,-3.665020E-09,-5.878735E-06
+1.215081E+00,-4.260164E-09,-5.771713E-06
+1.225110E+00,-4.366714E-09,-5.396605E-06
+1.235097E+00,-4.851622E-09,-4.849387E-06
+1.245120E+00,-5.312606E-09,-4.805346E-06
+1.255134E+00,-4.542456E-09,-5.797873E-06
+1.265137E+00,-2.541779E-09,-6.142731E-06
+1.275178E+00,-248.1081E-12,-5.894299E-06
+1.285166E+00,+375.5214E-12,-6.369859E-06
+1.295184E+00,+121.2797E-12,-6.698952E-06
+1.305218E+00,-157.7197E-12,-6.940594E-06
+1.315232E+00,-828.2670E-12,-7.148276E-06
+1.325031E+00,-2.234274E-09,-7.291814E-06
+1.335062E+00,-4.540035E-09,-7.232476E-06
+1.345064E+00,-5.309563E-09,-7.130709E-06
+1.355075E+00,-4.883682E-09,-6.805926E-06
+1.365049E+00,-4.433453E-09,-7.047949E-06
+1.375092E+00,-4.356945E-09,-6.427470E-06
+1.385133E+00,-4.214430E-09,-6.450634E-06
+1.395134E+00,-3.336238E-09,-6.889086E-06
+1.405148E+00,-2.685037E-09,-6.481991E-06
+1.415192E+00,-2.818881E-09,-5.641480E-06
+1.425222E+00,-3.241950E-09,-5.773430E-06
+1.435238E+00,-3.366992E-09,-5.810691E-06
+1.445052E+00,-3.331166E-09,-5.585357E-06
+1.455079E+00,-4.150805E-09,-5.426197E-06
+1.465137E+00,-5.277565E-09,-5.896693E-06
+1.475183E+00,-5.905568E-09,-6.069365E-06
+1.485195E+00,-5.585842E-09,-5.599909E-06
+1.495231E+00,-5.510123E-09,-5.904847E-06
+1.505236E+00,-6.174155E-09,-6.261874E-06
+1.515025E+00,-6.874470E-09,-6.504584E-06
+1.525064E+00,-6.260243E-09,-6.872711E-06
+1.535060E+00,-4.860967E-09,-7.049675E-06
+1.545106E+00,-4.174445E-09,-7.287035E-06
+1.555166E+00,-4.380138E-09,-7.360240E-06
+1.565186E+00,-4.603522E-09,-6.660825E-06
+1.575219E+00,-4.573151E-09,-5.839930E-06
+1.585215E+00,-5.061812E-09,-5.889378E-06
+1.595233E+00,-6.337924E-09,-6.787815E-06
+1.605037E+00,-7.244779E-09,-7.258063E-06
+1.615047E+00,-7.035275E-09,-6.798716E-06
+1.625071E+00,-6.337009E-09,-7.192231E-06
+1.635104E+00,-6.427387E-09,-7.581721E-06
+1.645110E+00,-7.184445E-09,-7.398367E-06
+1.655139E+00,-7.958656E-09,-7.502862E-06
+1.665071E+00,-8.433022E-09,-7.541895E-06
+1.675091E+00,-9.825208E-09,-7.358227E-06
+1.685109E+00,-11.20319E-09,-6.625710E-06
+1.695139E+00,-12.09471E-09,-6.319981E-06
+1.705182E+00,-11.64118E-09,-6.159763E-06
+1.715229E+00,-10.82040E-09,-7.063446E-06
+1.725033E+00,-10.88045E-09,-7.883092E-06
+1.735057E+00,-11.27750E-09,-7.803269E-06
+1.745106E+00,-11.01792E-09,-7.403040E-06
+1.755123E+00,-10.32317E-09,-7.588673E-06
+1.765170E+00,-10.45299E-09,-8.017483E-06
+1.775209E+00,-11.06302E-09,-9.031449E-06
+1.785018E+00,-10.78086E-09,-9.383545E-06
+1.795065E+00,-8.834346E-09,-9.012976E-06
+1.805084E+00,-7.548079E-09,-9.421015E-06
+1.815066E+00,-6.281637E-09,-9.134675E-06
+1.825097E+00,-5.592161E-09,-8.797350E-06
+1.835085E+00,-4.012296E-09,-8.576231E-06
+1.845055E+00,-2.996883E-09,-8.301477E-06
+1.855044E+00,-2.982421E-09,-8.113747E-06
+1.865218E+00,-3.599909E-09,-8.031961E-06
+1.875206E+00,-3.860364E-09,-7.686606E-06
+1.885170E+00,-3.436335E-09,-7.960062E-06
+1.895141E+00,-2.780585E-09,-8.410436E-06
+1.905124E+00,-2.740783E-09,-8.637134E-06
+1.915083E+00,-2.333732E-09,-9.106770E-06
+1.925067E+00,-1.641323E-09,-9.209681E-06
+1.935052E+00,-1.188482E-09,-9.364606E-06
+1.945239E+00,-1.871293E-09,-9.065752E-06
+1.955217E+00,-3.730225E-09,-8.167964E-06
+1.965200E+00,-4.495698E-09,-7.798520E-06
+1.975156E+00,-4.968577E-09,-7.426835E-06
+1.985132E+00,-5.431919E-09,-7.357712E-06
+1.995112E+00,-6.236495E-09,-8.181306E-06
+2.005078E+00,-6.208778E-09,-8.405362E-06
+2.015061E+00,-5.062434E-09,-8.894721E-06
+2.025035E+00,-4.456104E-09,-8.947402E-06
+2.035232E+00,-4.737706E-09,-9.082451E-06
+2.045217E+00,-5.199657E-09,-8.922072E-06
+2.055210E+00,-5.414905E-09,-9.002839E-06
+2.065177E+00,-5.335364E-09,-8.508206E-06
+2.075166E+00,-5.796142E-09,-8.737336E-06
+2.085124E+00,-6.105617E-09,-8.669263E-06
+2.095108E+00,-5.573626E-09,-9.514666E-06
+2.105042E+00,-4.995123E-09,-9.677879E-06
+2.115245E+00,-3.908772E-09,-9.498511E-06
+2.125213E+00,-3.921599E-09,-9.709988E-06
+2.135132E+00,-3.773914E-09,-8.344698E-06
+2.145105E+00,-3.495148E-09,-8.431273E-06
+2.155096E+00,-3.081337E-09,-8.321582E-06
+2.165031E+00,-3.297200E-09,-8.177204E-06
+2.175015E+00,-4.400333E-09,-8.069697E-06
+2.185198E+00,-4.352767E-09,-8.260670E-06
+2.195194E+00,-2.883044E-09,-8.602801E-06
+2.205218E+00,-2.546532E-09,-8.740864E-06
+2.215205E+00,-1.412487E-09,-9.335624E-06
+2.225178E+00,-944.2014E-12,-9.348250E-06
+2.235169E+00,+1.649525E-09,-10.19926E-06
+2.245166E+00,+2.061035E-09,-10.35709E-06
+2.255152E+00,+1.788487E-09,-10.37586E-06
+2.265140E+00,+1.286141E-09,-10.34597E-06
+2.275096E+00,-1.445233E-09,-10.05598E-06
+2.285061E+00,-2.362753E-09,-9.924633E-06
+2.295059E+00,-6.661424E-09,-9.286767E-06
+2.305076E+00,-7.690006E-09,-9.060479E-06
+2.315108E+00,-8.653946E-09,-9.614154E-06
+2.325118E+00,-8.300775E-09,-9.930345E-06
+2.335137E+00,-6.581783E-09,-10.43348E-06
+2.345171E+00,-6.486714E-09,-10.29272E-06
+2.355178E+00,-6.389097E-09,-9.822579E-06
+2.365189E+00,-6.249682E-09,-9.424230E-06
+2.375223E+00,-6.154965E-09,-8.745890E-06
+2.385220E+00,-6.363016E-09,-8.674231E-06
+2.395246E+00,-7.632518E-09,-9.836855E-06
+2.405246E+00,-7.681493E-09,-10.20071E-06
+2.415042E+00,-7.630583E-09,-10.16853E-06
+2.425082E+00,-7.782822E-09,-9.921905E-06
+2.435082E+00,-9.262161E-09,-9.716264E-06
+2.445174E+00,-9.442855E-09,-10.13432E-06
+2.455220E+00,-8.455935E-09,-9.945975E-06
+2.465229E+00,-8.172618E-09,-9.905168E-06
+2.475022E+00,-7.310547E-09,-10.13870E-06
+2.485055E+00,-7.230108E-09,-9.994813E-06
+2.495055E+00,-6.355273E-09,-8.852263E-06
+2.505078E+00,-6.029828E-09,-8.813439E-06
+2.515084E+00,-5.606605E-09,-9.061318E-06
+2.525097E+00,-5.563771E-09,-9.508029E-06
+2.535129E+00,-4.735743E-09,-9.966469E-06
+2.545180E+00,-4.424192E-09,-9.947635E-06
+2.555216E+00,-4.610399E-09,-9.945747E-06
+2.565244E+00,-5.059735E-09,-9.636689E-06
+2.575017E+00,-5.706727E-09,-9.444028E-06
+2.585025E+00,-5.386809E-09,-9.695960E-06
+2.595053E+00,-4.866934E-09,-9.701529E-06
+2.605057E+00,-5.227303E-09,-9.507714E-06
+2.615093E+00,-6.936772E-09,-9.961987E-06
+2.625098E+00,-7.025236E-09,-9.779797E-06
+2.635114E+00,-6.318225E-09,-9.887457E-06
+2.645150E+00,-6.353051E-09,-9.934798E-06
+2.655165E+00,-7.800226E-09,-9.854547E-06
+2.665175E+00,-8.099017E-09,-9.973326E-06
+2.675205E+00,-6.784508E-09,-9.821511E-06
+2.685209E+00,-6.146323E-09,-9.674312E-06
+2.695235E+00,-4.005967E-09,-9.871207E-06
+2.705039E+00,-3.705491E-09,-9.410258E-06
+2.715058E+00,-2.235057E-09,-8.654280E-06
+2.725093E+00,-2.085634E-09,-8.805552E-06
+2.735096E+00,-3.734345E-09,-9.371511E-06
+2.745124E+00,-4.674519E-09,-9.327593E-06
+2.755160E+00,-7.312281E-09,-8.861009E-06
+2.765153E+00,-7.446576E-09,-8.839846E-06
+2.775176E+00,-7.372372E-09,-9.260817E-06
+2.785218E+00,-7.389511E-09,-9.370900E-06
+2.795236E+00,-7.008688E-09,-9.569464E-06
+2.805044E+00,-6.654572E-09,-9.662753E-06
+2.815043E+00,-5.450998E-09,-9.359218E-06
+2.825080E+00,-5.416492E-09,-10.27033E-06
+2.835140E+00,-5.964316E-09,-10.97077E-06
+2.845163E+00,-5.989790E-09,-10.70090E-06
+2.855188E+00,-5.704410E-09,-9.782515E-06
+2.865224E+00,-5.810480E-09,-9.671346E-06
+2.875213E+00,-6.821404E-09,-8.971416E-06
+2.885227E+00,-6.928272E-09,-8.677216E-06
+2.895029E+00,-5.995712E-09,-9.453298E-06
+2.905034E+00,-5.744193E-09,-9.674025E-06
+2.915067E+00,-6.350145E-09,-9.515744E-06
+2.925072E+00,-6.590278E-09,-9.693223E-06
+2.935092E+00,-6.231987E-09,-9.725695E-06
+2.945126E+00,-5.873939E-09,-9.786464E-06
+2.955120E+00,-5.474644E-09,-9.857073E-06
+2.965113E+00,-5.776862E-09,-10.02668E-06
+2.975092E+00,-6.720555E-09,-9.978934E-06
+2.985049E+00,-6.726353E-09,-9.962216E-06
+2.995023E+00,-6.991871E-09,-10.01691E-06
+3.005240E+00,-7.269518E-09,-10.07367E-06
+3.015173E+00,-7.750926E-09,-9.924966E-06
+3.025162E+00,-7.361928E-09,-9.764453E-06
+3.035091E+00,-5.378644E-09,-9.412433E-06
+3.045090E+00,-4.676730E-09,-8.250657E-06
+3.055070E+00,-3.284825E-09,-8.390380E-06
+3.065036E+00,-2.619494E-09,-8.777647E-06
+3.075244E+00,-761.5452E-12,-9.117518E-06
+3.085232E+00,-520.3757E-12,-9.391900E-06
+3.095177E+00,-1.354879E-09,-9.928905E-06
+3.105146E+00,-1.807129E-09,-10.33118E-06
+3.115137E+00,-1.781952E-09,-9.755536E-06
+3.125085E+00,-1.605306E-09,-9.437972E-06
+3.135072E+00,-1.635260E-09,-9.055577E-06
+3.145047E+00,-1.626867E-09,-9.198227E-06
+3.155029E+00,-335.1623E-12,-9.831248E-06
+3.165014E+00,+209.3740E-12,-9.692526E-06
+3.175202E+00,+247.3582E-12,-10.18226E-06
+3.185167E+00,-315.9083E-12,-10.45055E-06
+3.195165E+00,-1.811781E-09,-10.64902E-06
+3.205174E+00,-1.868976E-09,-10.67547E-06
+3.215147E+00,-2.080245E-09,-10.70443E-06
+3.225127E+00,-2.571214E-09,-10.60871E-06
+3.235219E+00,-4.610504E-09,-9.465963E-06
+3.245211E+00,-5.165964E-09,-9.601355E-06
+3.255215E+00,-5.771271E-09,-9.932709E-06
+3.265226E+00,-5.969528E-09,-10.36913E-06
+3.275022E+00,-6.394177E-09,-10.98177E-06
+3.285054E+00,-6.381978E-09,-11.04106E-06
+3.295090E+00,-6.274303E-09,-9.754554E-06
+3.305128E+00,-6.628693E-09,-9.431830E-06
+3.315144E+00,-8.177057E-09,-8.779555E-06
+3.325174E+00,-8.562775E-09,-9.359427E-06
+3.335203E+00,-7.456580E-09,-10.23744E-06
+3.345210E+00,-6.657582E-09,-10.34083E-06
+3.355018E+00,-5.419501E-09,-10.08803E-06
+3.365245E+00,-5.189748E-09,-9.854871E-06
+3.375036E+00,-4.220494E-09,-9.754039E-06
+3.385047E+00,-3.771592E-09,-9.857703E-06
+3.395061E+00,-4.152541E-09,-10.80009E-06
+3.405067E+00,-4.923439E-09,-10.90571E-06
+3.415082E+00,-6.120454E-09,-10.21152E-06
+3.425110E+00,-5.955429E-09,-10.04922E-06
+3.435143E+00,-5.038950E-09,-9.718209E-06
+3.445127E+00,-4.948422E-09,-9.483558E-06
+3.455148E+00,-5.047427E-09,-10.37653E-06
+3.465176E+00,-4.936031E-09,-10.40702E-06
+3.475176E+00,-4.821791E-09,-10.24827E-06
+3.485188E+00,-5.191260E-09,-9.801226E-06
+3.495221E+00,-6.510403E-09,-9.620458E-06
+3.505214E+00,-6.686895E-09,-9.601059E-06
+3.515228E+00,-6.067768E-09,-9.729071E-06
+3.525031E+00,-5.842885E-09,-9.937068E-06
+3.535169E+00,-5.818714E-09,-10.05506E-06
+3.545210E+00,-5.734967E-09,-9.921694E-06
+3.555044E+00,-4.780356E-09,-10.30019E-06
+3.565055E+00,-4.333990E-09,-10.46142E-06
+3.575068E+00,-4.582589E-09,-10.46392E-06
+3.585071E+00,-5.007272E-09,-10.91586E-06
+3.595088E+00,-4.965501E-09,-11.35306E-06
+3.605126E+00,-4.471770E-09,-10.95883E-06
+3.615132E+00,-4.093022E-09,-10.13228E-06
+3.625160E+00,-4.359832E-09,-10.22587E-06
+3.635193E+00,-4.455498E-09,-10.39876E-06
+3.645205E+00,-4.041322E-09,-10.63884E-06
+3.655046E+00,-3.294617E-09,-10.92142E-06
+3.665091E+00,-3.402115E-09,-11.38690E-06
+3.675128E+00,-4.151375E-09,-11.28020E-06
+3.685163E+00,-4.397870E-09,-10.92679E-06
+3.695180E+00,-5.184125E-09,-10.40459E-06
+3.705219E+00,-6.134775E-09,-10.79275E-06
+3.715022E+00,-7.980403E-09,-10.72531E-06
+3.725047E+00,-8.170811E-09,-10.73691E-06
+3.735059E+00,-6.893515E-09,-9.695369E-06
+3.745094E+00,-6.195632E-09,-10.01071E-06
+3.755125E+00,-5.975011E-09,-11.01335E-06
+3.765162E+00,-5.944998E-09,-10.98949E-06
+3.775171E+00,-5.059324E-09,-10.02458E-06
+3.785201E+00,-4.247591E-09,-9.949389E-06
+3.795232E+00,-4.101280E-09,-9.918947E-06
+3.805031E+00,-4.552558E-09,-11.08368E-06
+3.815046E+00,-4.741572E-09,-11.24645E-06
+3.825101E+00,-4.287348E-09,-11.27756E-06
+3.835142E+00,-3.638520E-09,-10.11249E-06
+3.845165E+00,-3.549776E-09,-10.01627E-06
+3.855242E+00,-3.368084E-09,-10.16933E-06
+3.865066E+00,-3.107081E-09,-10.20820E-06
+3.875097E+00,-3.248022E-09,-10.91905E-06
+3.885098E+00,-3.796179E-09,-10.64874E-06
+3.895119E+00,-5.013749E-09,-9.623643E-06
+3.905132E+00,-4.794682E-09,-9.597646E-06
+3.915148E+00,-2.944916E-09,-10.43155E-06
+3.925175E+00,-2.455071E-09,-10.79284E-06
+3.935212E+00,-2.621849E-09,-10.90803E-06
+3.945231E+00,-2.732915E-09,-10.98185E-06
+3.955024E+00,-2.332639E-09,-10.42005E-06
+3.965060E+00,-2.257252E-09,-10.61017E-06
+3.975060E+00,-3.249550E-09,-10.75331E-06
+3.985094E+00,-3.902061E-09,-10.93380E-06
+3.995122E+00,-4.306334E-09,-11.08709E-06
+4.005139E+00,-4.254181E-09,-11.13670E-06
+4.015177E+00,-5.066433E-09,-10.14704E-06
+4.025201E+00,-5.803363E-09,-9.768239E-06
+4.035121E+00,-7.045459E-09,-9.906207E-06
+4.045152E+00,-7.296612E-09,-9.893828E-06
+4.055177E+00,-8.181926E-09,-10.00052E-06
+4.065186E+00,-9.102993E-09,-10.47533E-06
+4.075216E+00,-10.67963E-09,-11.57699E-06
+4.085218E+00,-10.97587E-09,-11.81349E-06
+4.095019E+00,-11.33649E-09,-11.23113E-06
+4.105021E+00,-11.57956E-09,-11.05106E-06
+4.115043E+00,-11.48609E-09,-10.45367E-06
+4.125084E+00,-10.68702E-09,-10.38526E-06
+4.135077E+00,-7.919525E-09,-9.896689E-06
+4.145101E+00,-6.836756E-09,-10.36241E-06
+4.155133E+00,-5.640853E-09,-10.96870E-06
+4.165119E+00,-5.194350E-09,-10.65308E-06
+4.175153E+00,-3.650379E-09,-10.35469E-06
+4.185157E+00,-3.400718E-09,-9.965696E-06
+4.195182E+00,-4.132760E-09,-9.887696E-06
+4.205224E+00,-4.429816E-09,-10.40834E-06
+4.215018E+00,-3.584730E-09,-11.14448E-06
+4.225051E+00,-2.660367E-09,-11.34786E-06
+4.235088E+00,-1.291249E-09,-11.32112E-06
+4.245094E+00,-1.314941E-09,-11.12281E-06
+4.255120E+00,-2.047335E-09,-11.23676E-06
+4.265149E+00,-2.455056E-09,-11.58036E-06
+4.275150E+00,-4.441074E-09,-11.76469E-06
+4.285183E+00,-5.796730E-09,-11.63878E-06
+4.295197E+00,-7.801384E-09,-11.25340E-06
+4.305216E+00,-7.982100E-09,-11.41517E-06
+4.315015E+00,-7.487185E-09,-11.50096E-06
+4.325035E+00,-7.368921E-09,-11.46786E-06
+4.335052E+00,-7.053221E-09,-11.44960E-06
+4.345087E+00,-6.292041E-09,-11.30816E-06
+4.355102E+00,-4.213587E-09,-11.18083E-06
+4.365178E+00,-3.366257E-09,-11.11421E-06
+4.375206E+00,-3.213429E-09,-10.18685E-06
+4.385206E+00,-3.277341E-09,-10.08433E-06
+4.395240E+00,-2.729592E-09,-10.63007E-06
+4.405242E+00,-2.471094E-09,-11.15662E-06
+4.415033E+00,-2.572506E-09,-11.93419E-06
+4.425066E+00,-2.754202E-09,-12.00220E-06
+4.435048E+00,-2.772357E-09,-10.53127E-06
+4.445064E+00,-2.970679E-09,-10.10991E-06
+4.455099E+00,-4.885361E-09,-10.09747E-06
+4.465090E+00,-6.156357E-09,-10.04975E-06
+4.475105E+00,-8.000657E-09,-10.79067E-06
+4.485131E+00,-8.125055E-09,-11.10626E-06
+4.495124E+00,-8.307340E-09,-11.30595E-06
+4.505160E+00,-8.840889E-09,-11.32648E-06
+4.515157E+00,-9.644107E-09,-11.25127E-06
+4.525187E+00,-9.513244E-09,-11.58343E-06
+4.535227E+00,-8.650354E-09,-11.34623E-06
+4.545027E+00,-8.350706E-09,-11.23289E-06
+4.555037E+00,-7.950994E-09,-11.34908E-06
+4.565069E+00,-7.374866E-09,-11.08596E-06
+4.575069E+00,-5.737626E-09,-10.70617E-06
+4.585082E+00,-5.075685E-09,-10.50812E-06
+4.595109E+00,-5.072812E-09,-10.50723E-06
+4.605105E+00,-5.160338E-09,-10.63775E-06
+4.615133E+00,-4.368466E-09,-11.15480E-06
+4.625151E+00,-3.861953E-09,-11.28581E-06
+4.635078E+00,-3.256613E-09,-11.32457E-06
+4.645112E+00,-3.217740E-09,-11.53472E-06
+4.655128E+00,-2.854405E-09,-11.63384E-06
+4.665137E+00,-2.667075E-09,-11.48095E-06
+4.675166E+00,-3.306749E-09,-10.70263E-06
+4.685161E+00,-3.842301E-09,-10.81008E-06
+4.695189E+00,-3.893165E-09,-11.02910E-06
+4.705233E+00,-3.212654E-09,-11.10623E-06
+4.715017E+00,-2.092852E-09,-11.16474E-06
+4.725054E+00,-2.141666E-09,-11.50977E-06
+4.735044E+00,-2.723290E-09,-11.34986E-06
+4.745066E+00,-2.944017E-09,-10.72777E-06
+4.755104E+00,-3.309712E-09,-9.992771E-06
+4.765173E+00,-4.008378E-09,-9.822017E-06
+4.775198E+00,-5.368580E-09,-9.637013E-06
+4.785223E+00,-5.831631E-09,-10.20236E-06
+4.795020E+00,-5.959797E-09,-10.52369E-06
+4.805060E+00,-6.341885E-09,-10.77157E-06
+4.815083E+00,-7.163390E-09,-10.93073E-06
+4.825157E+00,-7.088226E-09,-11.38471E-06
+4.835235E+00,-5.333967E-09,-12.25522E-06
+4.845026E+00,-3.772876E-09,-12.47611E-06
+4.855055E+00,-2.660007E-09,-12.31169E-06
+4.865108E+00,-2.731735E-09,-12.13265E-06
+4.875160E+00,-2.826260E-09,-12.05051E-06
+4.885187E+00,-2.840694E-09,-11.45509E-06
+4.895230E+00,-3.802534E-09,-10.50537E-06
+4.905246E+00,-5.100611E-09,-10.07851E-06
+4.915046E+00,-6.603764E-09,-10.02336E-06
+4.925091E+00,-6.802396E-09,-10.66471E-06
+4.935120E+00,-6.580749E-09,-11.83591E-06
+4.945164E+00,-6.723698E-09,-11.69792E-06
+4.955173E+00,-6.981411E-09,-11.13073E-06
+4.965202E+00,-6.725933E-09,-10.37014E-06
+4.975246E+00,-6.320236E-09,-10.18213E-06
+4.985019E+00,-6.658263E-09,-10.77272E-06
+4.995056E+00,-8.085028E-09,-11.20946E-06
+5.005106E+00,-8.824395E-09,-11.43719E-06
+5.015125E+00,-8.947679E-09,-10.90062E-06
+5.025177E+00,-8.889862E-09,-10.87167E-06
+5.035180E+00,-9.001957E-09,-11.45542E-06
+5.045216E+00,-8.618795E-09,-11.16499E-06
+5.055034E+00,-7.373904E-09,-10.97188E-06
+5.065043E+00,-6.371612E-09,-10.49557E-06
+5.075079E+00,-6.620609E-09,-10.26652E-06
+5.085123E+00,-7.757412E-09,-9.803344E-06
+5.095140E+00,-8.524242E-09,-9.351807E-06
+5.105164E+00,-8.611847E-09,-9.738122E-06
+5.115210E+00,-8.827265E-09,-10.79327E-06
+5.125017E+00,-9.296055E-09,-11.67568E-06
+5.135067E+00,-9.196264E-09,-11.80869E-06
+5.145080E+00,-8.305207E-09,-11.36620E-06
+5.155117E+00,-6.917136E-09,-10.92302E-06
+5.165164E+00,-6.870613E-09,-10.86614E-06
+5.175180E+00,-7.724239E-09,-10.75078E-06
+5.185204E+00,-8.260058E-09,-10.73088E-06
+5.195018E+00,-8.617005E-09,-9.781705E-06
+5.205039E+00,-9.172766E-09,-9.825860E-06
+5.215025E+00,-10.26863E-09,-10.31063E-06
+5.225017E+00,-10.46890E-09,-11.07059E-06
+5.235207E+00,-9.347413E-09,-10.87582E-06
+5.245178E+00,-8.397770E-09,-10.74409E-06
+5.255157E+00,-7.587528E-09,-11.69198E-06
+5.265037E+00,-7.090402E-09,-11.79969E-06
+5.275023E+00,-5.424928E-09,-11.63790E-06
+5.285217E+00,-4.304845E-09,-11.50396E-06
+5.295190E+00,-3.745003E-09,-11.54223E-06
+5.305176E+00,-4.254238E-09,-11.10912E-06
+5.315119E+00,-4.931038E-09,-11.04597E-06
+5.325106E+00,-4.976182E-09,-11.20098E-06
+5.335096E+00,-5.022895E-09,-11.51342E-06
+5.345081E+00,-5.158179E-09,-10.72095E-06
+5.355084E+00,-4.624914E-09,-10.92039E-06
+5.365040E+00,-3.890344E-09,-11.16453E-06
+5.375024E+00,-2.919792E-09,-11.26089E-06
+5.385243E+00,-3.235731E-09,-10.83399E-06
+5.395195E+00,-3.929415E-09,-11.19149E-06
+5.405158E+00,-3.516694E-09,-11.34523E-06
+5.415139E+00,-1.758078E-09,-11.23112E-06
+5.425111E+00,-1.088476E-09,-10.75843E-06
+5.435109E+00,-1.268691E-09,-10.76409E-06
+5.445125E+00,-1.608101E-09,-10.83170E-06
+5.455166E+00,-2.089712E-09,-11.53112E-06
+5.465208E+00,-2.394939E-09,-11.30568E-06
+5.475213E+00,-3.611032E-09,-10.93771E-06
+5.485226E+00,-4.228758E-09,-10.53389E-06
+5.495028E+00,-4.425968E-09,-10.79138E-06
+5.505032E+00,-4.244510E-09,-11.00086E-06
+5.515057E+00,-4.361164E-09,-11.59924E-06
+5.525095E+00,-4.622779E-09,-11.58600E-06
+5.535087E+00,-4.674555E-09,-11.18831E-06
+5.545125E+00,-4.549407E-09,-11.14173E-06
+5.555138E+00,-5.027169E-09,-11.10308E-06
+5.565082E+00,-5.771926E-09,-11.08217E-06
+5.575098E+00,-5.948375E-09,-10.83130E-06
+5.585091E+00,-5.162017E-09,-10.78137E-06
+5.595109E+00,-3.759868E-09,-10.76525E-06
+5.605126E+00,-3.753847E-09,-10.75513E-06
+5.615151E+00,-4.831655E-09,-10.93036E-06
+5.625182E+00,-5.320363E-09,-10.76750E-06
+5.635217E+00,-5.500667E-09,-10.71590E-06
+5.645220E+00,-5.678684E-09,-11.07157E-06
+5.655025E+00,-6.523319E-09,-11.13830E-06
+5.665245E+00,-6.741882E-09,-11.06545E-06
+5.675035E+00,-6.157195E-09,-11.03017E-06
+5.685070E+00,-5.583108E-09,-11.45807E-06
+5.695060E+00,-5.249134E-09,-11.23178E-06
+5.705060E+00,-5.329354E-09,-11.68896E-06
+5.715046E+00,-4.974629E-09,-11.60260E-06
+5.725023E+00,-4.466224E-09,-11.05651E-06
+5.735217E+00,-3.664841E-09,-9.918490E-06
+5.745201E+00,-3.430063E-09,-10.45347E-06
+5.755180E+00,-2.655577E-09,-11.14769E-06
+5.765173E+00,-1.913217E-09,-11.46862E-06
+5.775137E+00,-1.412048E-09,-10.89381E-06
+5.785120E+00,-1.759283E-09,-11.02466E-06
+5.795134E+00,-2.422912E-09,-11.41971E-06
+5.805135E+00,-2.588871E-09,-11.41192E-06
+5.815110E+00,-3.277656E-09,-11.81278E-06
+5.825101E+00,-4.560088E-09,-11.83725E-06
+5.835048E+00,-7.081978E-09,-11.27567E-06
+5.845025E+00,-8.503118E-09,-10.68227E-06
+5.855021E+00,-9.811063E-09,-10.61718E-06
+5.865135E+00,-10.77751E-09,-10.82908E-06
+5.875129E+00,-12.34388E-09,-10.81570E-06
+5.885107E+00,-12.43041E-09,-10.57382E-06
+5.895123E+00,-10.47352E-09,-10.67620E-06
+5.905153E+00,-9.075531E-09,-10.81386E-06
+5.915149E+00,-8.268715E-09,-10.99256E-06
+5.925177E+00,-8.590436E-09,-10.93307E-06
+5.935212E+00,-8.934713E-09,-11.16357E-06
+5.945215E+00,-8.867997E-09,-11.59642E-06
+5.955242E+00,-8.947707E-09,-11.76377E-06
+5.965039E+00,-9.076213E-09,-11.39784E-06
+5.975038E+00,-8.492739E-09,-11.20303E-06
+5.985075E+00,-7.536253E-09,-11.59408E-06
+5.995110E+00,-6.352804E-09,-11.08879E-06
+6.005125E+00,-6.030955E-09,-11.09064E-06
+6.015156E+00,-5.588088E-09,-10.93713E-06
+6.025175E+00,-5.029147E-09,-11.41358E-06
+6.035180E+00,-4.331517E-09,-11.88392E-06
+6.045207E+00,-4.454740E-09,-11.72948E-06
+6.055242E+00,-4.716572E-09,-11.60313E-06
+6.065166E+00,-4.216948E-09,-11.43805E-06
+6.075201E+00,-2.559775E-09,-10.80473E-06
+6.085207E+00,-2.090216E-09,-10.93365E-06
+6.095237E+00,-2.459865E-09,-11.50171E-06
+6.105238E+00,-2.658856E-09,-11.97023E-06
+6.115024E+00,-2.201696E-09,-12.43842E-06
+6.125056E+00,-1.880255E-09,-12.42686E-06
+6.135040E+00,-2.104202E-09,-11.74562E-06
+6.145059E+00,-2.509586E-09,-11.03995E-06
+6.155091E+00,-2.790769E-09,-11.21609E-06
+6.165078E+00,-2.797652E-09,-11.03429E-06
+6.175112E+00,-3.515694E-09,-11.32571E-06
+6.185114E+00,-3.921733E-09,-11.57135E-06
+6.195140E+00,-4.086302E-09,-11.22630E-06
+6.205177E+00,-3.794151E-09,-11.26967E-06
+6.215197E+00,-3.979833E-09,-10.90452E-06
+6.225232E+00,-4.764097E-09,-11.05357E-06
+6.235242E+00,-6.559016E-09,-11.16888E-06
+6.245030E+00,-6.736273E-09,-10.83567E-06
+6.255063E+00,-6.534201E-09,-10.78673E-06
+6.265105E+00,-6.835075E-09,-10.91655E-06
+6.275111E+00,-8.129476E-09,-11.38877E-06
+6.285142E+00,-8.365713E-09,-11.52874E-06
+6.295144E+00,-7.768148E-09,-11.75434E-06
+6.305166E+00,-7.474528E-09,-11.72948E-06
+6.315152E+00,-7.674376E-09,-11.84461E-06
+6.325127E+00,-7.599935E-09,-11.70671E-06
+6.335066E+00,-6.014953E-09,-10.35684E-06
+6.345049E+00,-4.850975E-09,-10.42457E-06
+6.355021E+00,-3.564360E-09,-11.23132E-06
+6.365125E+00,-3.307112E-09,-11.40669E-06
+6.375119E+00,-3.008400E-09,-11.44193E-06
+6.385081E+00,-2.921111E-09,-10.93697E-06
+6.395063E+00,-3.596620E-09,-9.813213E-06
+6.405021E+00,-4.072793E-09,-9.745379E-06
+6.415226E+00,-4.179959E-09,-9.277172E-06
+6.425211E+00,-3.653694E-09,-9.740364E-06
+6.435157E+00,-2.657089E-09,-11.30379E-06
+6.445131E+00,-2.914296E-09,-10.68482E-06
+6.455118E+00,-4.458790E-09,-10.45299E-06
+6.465059E+00,-4.836053E-09,-10.67987E-06
+6.475029E+00,-5.044504E-09,-10.99321E-06
+6.485016E+00,-5.091324E-09,-11.08034E-06
+6.495205E+00,-5.259122E-09,-10.62030E-06
+6.505192E+00,-5.014455E-09,-10.37340E-06
+6.515144E+00,-3.792711E-09,-10.64450E-06
+6.525125E+00,-3.434696E-09,-10.82892E-06
+6.535117E+00,-4.002857E-09,-11.55788E-06
+6.545109E+00,-4.392338E-09,-11.30701E-06
+6.555131E+00,-4.283462E-09,-11.10331E-06
+6.565121E+00,-3.822825E-09,-11.27441E-06
+6.575088E+00,-2.830789E-09,-9.911089E-06
+6.585056E+00,-2.329404E-09,-10.51455E-06
+6.595044E+00,-632.1415E-12,-11.01168E-06
+6.605240E+00,+78.58607E-12,-10.87445E-06
+6.615224E+00,-5.350451E-12,-11.70604E-06
+6.625211E+00,-802.6698E-12,-11.71035E-06
+6.635174E+00,-2.392208E-09,-11.81789E-06
+6.645160E+00,-2.502988E-09,-11.65190E-06
+6.655131E+00,-2.252065E-09,-11.28766E-06
+6.665091E+00,-2.403470E-09,-11.01204E-06
+6.675076E+00,-2.839684E-09,-10.53121E-06
+6.685038E+00,-2.658485E-09,-10.46353E-06
+6.695032E+00,-1.559958E-09,-12.12253E-06
+6.705025E+00,-1.308690E-09,-12.76206E-06
+6.715044E+00,-1.119756E-09,-12.67612E-06
+6.725078E+00,-863.0176E-12,-12.36641E-06
+6.735041E+00,+418.0378E-12,-11.27512E-06
+6.745051E+00,+664.7463E-12,-11.04189E-06
+6.755086E+00,-515.9775E-12,-11.37609E-06
+6.765077E+00,-1.152460E-09,-11.23561E-06
+6.775122E+00,-2.178956E-09,-11.32389E-06
+6.785217E+00,-2.214154E-09,-10.95048E-06
+6.795063E+00,-2.901565E-09,-11.35780E-06
+6.805096E+00,-3.512025E-09,-11.05178E-06
+6.815096E+00,-4.094965E-09,-10.89180E-06
+6.825125E+00,-3.932964E-09,-11.08504E-06
+6.835157E+00,-3.899728E-09,-11.56550E-06
+6.845161E+00,-4.240551E-09,-12.17054E-06
+6.855190E+00,-4.765662E-09,-11.96771E-06
+6.865206E+00,-4.577932E-09,-11.52493E-06
+6.875033E+00,-4.198265E-09,-11.17253E-06
+6.885088E+00,-4.483204E-09,-11.31805E-06
+6.895114E+00,-5.382949E-09,-11.37471E-06
+6.905121E+00,-5.434560E-09,-11.34342E-06
+6.915156E+00,-4.903967E-09,-11.28570E-06
+6.925162E+00,-4.817361E-09,-11.40744E-06
+6.935106E+00,-4.897521E-09,-11.33039E-06
+6.945111E+00,-4.775110E-09,-11.27675E-06
+6.955105E+00,-3.973753E-09,-10.58732E-06
+6.965110E+00,-3.840766E-09,-10.54478E-06
+6.975136E+00,-4.440913E-09,-10.88252E-06
+6.985143E+00,-4.620314E-09,-10.53339E-06
+6.995166E+00,-4.103567E-09,-10.99197E-06
+7.005207E+00,-3.782052E-09,-11.00255E-06
+7.015203E+00,-3.721663E-09,-11.21628E-06
+7.025232E+00,-3.865671E-09,-11.60618E-06
+7.035218E+00,-3.103466E-09,-11.27168E-06
+7.045242E+00,-2.227053E-09,-11.28731E-06
+7.055040E+00,-1.350174E-09,-11.53909E-06
+7.065048E+00,-1.770832E-09,-11.29326E-06
+7.075082E+00,-3.247037E-09,-12.16787E-06
+7.085119E+00,-3.488868E-09,-12.35190E-06
+7.095101E+00,-3.435675E-09,-11.69269E-06
+7.105116E+00,-3.678852E-09,-11.26656E-06
+7.115147E+00,-4.409258E-09,-11.77355E-06
+7.125173E+00,-4.341966E-09,-12.26941E-06
+7.135207E+00,-3.210364E-09,-12.91286E-06
+7.145210E+00,-2.909177E-09,-12.46453E-06
+7.155241E+00,-2.955470E-09,-10.91131E-06
+7.165044E+00,-3.016550E-09,-10.76070E-06
+7.175050E+00,-2.997524E-09,-10.58909E-06
+7.185066E+00,-3.264415E-09,-11.01083E-06
+7.195086E+00,-5.221759E-09,-12.03259E-06
+7.205101E+00,-5.874783E-09,-12.32751E-06
+7.215136E+00,-6.753213E-09,-12.21996E-06
+7.225184E+00,-6.819900E-09,-11.69952E-06
+7.235051E+00,-7.732900E-09,-11.69164E-06
+7.245095E+00,-8.304548E-09,-11.57540E-06
+7.255120E+00,-8.449735E-09,-11.69961E-06
+7.265129E+00,-7.872537E-09,-11.73270E-06
+7.275160E+00,-6.920978E-09,-11.47289E-06
+7.285197E+00,-6.960196E-09,-11.45672E-06
+7.295213E+00,-6.951492E-09,-11.12697E-06
+7.305230E+00,-6.470759E-09,-11.09284E-06
+7.315210E+00,-5.158199E-09,-11.07894E-06
+7.325204E+00,-4.989865E-09,-11.49043E-06
+7.335187E+00,-5.507879E-09,-12.10729E-06
+7.345150E+00,-5.600918E-09,-12.17345E-06
+7.355134E+00,-5.181147E-09,-12.11541E-06
+7.365055E+00,-5.124057E-09,-11.66345E-06
+7.375037E+00,-5.353178E-09,-11.80243E-06
+7.385025E+00,-5.213691E-09,-11.87149E-06
+7.395216E+00,-3.739484E-09,-11.96242E-06
+7.405187E+00,-3.338932E-09,-11.91128E-06
+7.415173E+00,-4.278801E-09,-11.32145E-06
+7.425130E+00,-4.922007E-09,-11.31859E-06
+7.435103E+00,-6.597414E-09,-11.68236E-06
+7.445081E+00,-6.763247E-09,-11.65188E-06
+7.455060E+00,-7.541500E-09,-11.55025E-06
+7.465049E+00,-7.886064E-09,-11.44700E-06
+7.475237E+00,-8.243716E-09,-11.27052E-06
+7.485200E+00,-8.028048E-09,-11.05569E-06
+7.495182E+00,-7.610016E-09,-10.18865E-06
+7.505136E+00,-7.737103E-09,-10.34119E-06
+7.515115E+00,-7.987730E-09,-11.32234E-06
+7.525109E+00,-7.675610E-09,-11.54163E-06
+7.535022E+00,-6.008102E-09,-11.69804E-06
+7.545230E+00,-5.781076E-09,-11.87878E-06
+7.555063E+00,-6.338886E-09,-12.28881E-06
+7.565072E+00,-6.592339E-09,-11.53713E-06
+7.575104E+00,-6.444866E-09,-10.79738E-06
+7.585114E+00,-6.425033E-09,-10.61471E-06
+7.595133E+00,-6.849604E-09,-11.26574E-06
+7.605163E+00,-6.752695E-09,-11.36737E-06
+7.615163E+00,-5.251168E-09,-11.33063E-06
+7.625186E+00,-4.456738E-09,-11.73383E-06
+7.635197E+00,-4.152177E-09,-11.69294E-06
+7.645219E+00,-4.394828E-09,-11.43294E-06
+7.655021E+00,-4.103099E-09,-11.41848E-06
+7.665239E+00,-3.564530E-09,-11.17705E-06
+7.675025E+00,-3.063586E-09,-11.49625E-06
+7.685059E+00,-3.275145E-09,-11.71805E-06
+7.695052E+00,-3.262076E-09,-11.61222E-06
+7.705078E+00,-2.696895E-09,-12.07363E-06
+7.715110E+00,-2.007272E-09,-11.65218E-06
+7.725133E+00,-2.197959E-09,-11.59751E-06
+7.735149E+00,-2.765115E-09,-10.80104E-06
+7.745188E+00,-2.568699E-09,-10.85821E-06
+7.755216E+00,-1.801195E-09,-11.17316E-06
+7.765021E+00,-1.732112E-09,-11.43076E-06
+7.775029E+00,-2.311474E-09,-11.56306E-06
+7.785065E+00,-2.586106E-09,-11.65951E-06
+7.795095E+00,-2.629767E-09,-11.97307E-06
+7.805107E+00,-2.963399E-09,-12.43216E-06
+7.815092E+00,-4.239489E-09,-12.61012E-06
+7.825086E+00,-4.757488E-09,-12.18663E-06
+7.835031E+00,-4.394801E-09,-11.33143E-06
+7.845233E+00,-3.989859E-09,-10.97799E-06
+7.855218E+00,-4.524398E-09,-11.43940E-06
+7.865092E+00,-5.189970E-09,-12.25355E-06
+7.875073E+00,-5.084102E-09,-12.12236E-06
+7.885066E+00,-4.251302E-09,-12.25641E-06
+7.895091E+00,-3.511470E-09,-11.90876E-06
+7.905084E+00,-3.837586E-09,-11.94063E-06
+7.915051E+00,-4.283105E-09,-11.78464E-06
+7.925035E+00,-3.865327E-09,-11.60705E-06
+7.935020E+00,-2.859266E-09,-11.36492E-06
+7.945206E+00,-2.600216E-09,-11.50916E-06
+7.955175E+00,-2.969744E-09,-11.57994E-06
+7.965161E+00,-3.229691E-09,-11.83443E-06
+7.975137E+00,-3.319910E-09,-12.08824E-06
+7.985132E+00,-3.449983E-09,-12.20953E-06
+7.995123E+00,-3.471569E-09,-12.17962E-06
+8.005092E+00,-2.780868E-09,-12.05707E-06
+8.015083E+00,-1.547238E-09,-11.21227E-06
+8.025057E+00,-954.0367E-12,-10.64236E-06
+8.035018E+00,-1.539700E-09,-10.44021E-06
+8.045240E+00,-2.647227E-09,-10.83930E-06
+8.055203E+00,-3.378492E-09,-11.54739E-06
+8.065177E+00,-4.158872E-09,-12.25245E-06
+8.075169E+00,-5.333594E-09,-11.71586E-06
+8.085116E+00,-6.549960E-09,-11.53434E-06
+8.095109E+00,-6.956629E-09,-11.51599E-06
+8.105077E+00,-6.688745E-09,-12.01291E-06
+8.115059E+00,-6.730762E-09,-11.94117E-06
+8.125056E+00,-7.295677E-09,-11.68434E-06
+8.135238E+00,-7.528909E-09,-11.00324E-06
+8.145210E+00,-6.880055E-09,-10.86555E-06
+8.155195E+00,-5.945984E-09,-10.94802E-06
+8.165105E+00,-5.824786E-09,-11.18044E-06
+8.175090E+00,-6.107452E-09,-11.45408E-06
+8.185064E+00,-5.990283E-09,-11.61332E-06
+8.195043E+00,-5.357151E-09,-11.62745E-06
+8.205034E+00,-5.176516E-09,-11.68261E-06
+8.215034E+00,-5.253465E-09,-11.71476E-06
+8.225064E+00,-5.032219E-09,-11.92873E-06
+8.235099E+00,-4.234584E-09,-11.85628E-06
+8.245107E+00,-4.036073E-09,-11.89072E-06
+8.255131E+00,-4.520492E-09,-11.21976E-06
+8.265162E+00,-4.635283E-09,-11.06777E-06
+8.275160E+00,-3.653188E-09,-11.52672E-06
+8.285192E+00,-2.596225E-09,-11.77888E-06
+8.295190E+00,-2.233035E-09,-11.65444E-06
+8.305211E+00,-2.741821E-09,-11.12013E-06
+8.315241E+00,-3.315467E-09,-10.90133E-06
+8.325035E+00,-3.459922E-09,-11.12005E-06
+8.335046E+00,-3.902317E-09,-11.25850E-06
+8.345080E+00,-4.498591E-09,-11.37657E-06
+8.355085E+00,-4.941637E-09,-11.35251E-06
+8.365095E+00,-4.760394E-09,-11.08275E-06
+8.375114E+00,-4.705098E-09,-11.75867E-06
+8.385097E+00,-5.173620E-09,-12.39771E-06
+8.395115E+00,-5.786176E-09,-12.90953E-06
+8.405126E+00,-5.326479E-09,-12.91679E-06
+8.415148E+00,-3.710134E-09,-13.18729E-06
+8.425177E+00,-3.138337E-09,-13.10480E-06
+8.435174E+00,-3.783851E-09,-12.37387E-06
+8.445222E+00,-4.518896E-09,-11.50074E-06
+8.455027E+00,-4.988415E-09,-11.35554E-06
+8.465124E+00,-5.106416E-09,-11.52288E-06
+8.475136E+00,-5.540605E-09,-12.45585E-06
+8.485165E+00,-5.638603E-09,-12.52024E-06
+8.495155E+00,-5.010697E-09,-12.09149E-06
+8.505187E+00,-4.499573E-09,-11.68131E-06
+8.515191E+00,-4.975486E-09,-11.55527E-06
+8.525217E+00,-6.088267E-09,-11.62417E-06
+8.535023E+00,-6.581141E-09,-10.93181E-06
+8.545020E+00,-6.126076E-09,-10.92676E-06
+8.555043E+00,-5.710249E-09,-11.13962E-06
+8.565079E+00,-6.155366E-09,-11.26896E-06
+8.575105E+00,-6.728429E-09,-11.13728E-06
+8.585111E+00,-6.663381E-09,-11.33976E-06
+8.595138E+00,-6.532435E-09,-12.02220E-06
+8.605122E+00,-7.235541E-09,-12.09894E-06
+8.615158E+00,-8.638863E-09,-11.76112E-06
+8.625182E+00,-9.062649E-09,-11.35016E-06
+8.635192E+00,-8.478318E-09,-11.73280E-06
+8.645221E+00,-8.052656E-09,-12.17136E-06
+8.655217E+00,-8.148829E-09,-11.73086E-06
+8.665228E+00,-8.130048E-09,-11.32466E-06
+8.675027E+00,-7.330708E-09,-11.56275E-06
+8.685019E+00,-6.460472E-09,-11.28589E-06
+8.695060E+00,-5.831459E-09,-11.37429E-06
+8.705089E+00,-5.444976E-09,-11.65929E-06
+8.715116E+00,-4.036691E-09,-11.70623E-06
+8.725149E+00,-2.888374E-09,-12.02889E-06
+8.735164E+00,-2.029637E-09,-12.36614E-06
+8.745194E+00,-1.994857E-09,-12.44363E-06
+8.755225E+00,-1.370396E-09,-12.26727E-06
+8.765217E+00,-563.2605E-12,-12.15489E-06
+8.775019E+00,+308.8723E-12,-12.10664E-06
+8.785054E+00,-94.63719E-12,-11.96932E-06
+8.795085E+00,-1.564512E-09,-11.61803E-06
+8.805128E+00,-2.250451E-09,-11.88000E-06
+8.815133E+00,-2.937088E-09,-11.86289E-06
+8.825166E+00,-3.665546E-09,-11.52213E-06
+8.835205E+00,-4.776600E-09,-10.93202E-06
+8.845027E+00,-5.061039E-09,-11.17761E-06
+8.855073E+00,-5.100502E-09,-11.69620E-06
+8.865115E+00,-5.376610E-09,-12.20806E-06
+8.875124E+00,-6.153317E-09,-12.45932E-06
+8.885180E+00,-6.164258E-09,-12.35366E-06
+8.895041E+00,-4.938113E-09,-11.42533E-06
+8.905071E+00,-4.007738E-09,-11.09855E-06
+8.915100E+00,-3.136731E-09,-10.91129E-06
+8.925135E+00,-2.670396E-09,-11.28090E-06
+8.935147E+00,-923.7673E-12,-12.34694E-06
+8.945180E+00,+399.2683E-12,-12.52762E-06
+8.955186E+00,+945.5424E-12,-12.71785E-06
+8.965111E+00,-3.156331E-12,-12.73413E-06
+8.975128E+00,-1.879021E-09,-12.17486E-06
+8.985134E+00,-2.748162E-09,-11.41619E-06
+8.995153E+00,-3.606889E-09,-11.02921E-06
+9.005190E+00,-4.638607E-09,-10.85449E-06
+9.015188E+00,-6.076814E-09,-10.57700E-06
+9.025212E+00,-6.766006E-09,-11.46021E-06
+9.035221E+00,-6.879586E-09,-13.01863E-06
+9.045241E+00,-6.986284E-09,-13.22208E-06
+9.055041E+00,-7.173036E-09,-12.60334E-06
+9.065035E+00,-6.888652E-09,-12.08425E-06
+9.075020E+00,-5.939746E-09,-11.45490E-06
+9.085237E+00,-5.420878E-09,-11.30985E-06
+9.095197E+00,-5.424228E-09,-11.79067E-06
+9.105165E+00,-5.035747E-09,-12.44959E-06
+9.115150E+00,-3.654463E-09,-12.25723E-06
+9.125127E+00,-2.361960E-09,-11.98052E-06
+9.135118E+00,-2.066465E-09,-11.79649E-06
+9.145078E+00,-2.505843E-09,-11.48448E-06
+9.155042E+00,-2.645384E-09,-11.44905E-06
+9.165021E+00,-2.287612E-09,-11.18236E-06
+9.175223E+00,-2.545107E-09,-11.38249E-06
+9.185192E+00,-3.767845E-09,-11.67753E-06
+9.195202E+00,-5.767880E-09,-12.16810E-06
+9.205218E+00,-6.750547E-09,-12.31833E-06
+9.215239E+00,-7.935347E-09,-12.07070E-06
+9.225040E+00,-8.834519E-09,-12.44600E-06
+9.235027E+00,-9.828031E-09,-12.23600E-06
+9.245019E+00,-9.748640E-09,-11.91035E-06
+9.255027E+00,-8.985188E-09,-11.51813E-06
+9.265185E+00,-8.874768E-09,-11.56633E-06
+9.275216E+00,-9.500127E-09,-11.19568E-06
+9.285220E+00,-9.576398E-09,-10.69260E-06
+9.295239E+00,-8.309444E-09,-10.46031E-06
+9.305030E+00,-7.230805E-09,-10.48292E-06
+9.315238E+00,-6.092889E-09,-10.75553E-06
+9.325225E+00,-5.732317E-09,-11.41629E-06
+9.335210E+00,-4.714898E-09,-11.69705E-06
+9.345166E+00,-4.295447E-09,-11.96388E-06
+9.355164E+00,-4.346027E-09,-11.71668E-06
+9.365123E+00,-4.534018E-09,-11.43586E-06
+9.375106E+00,-3.965728E-09,-12.19220E-06
+9.385098E+00,-3.335992E-09,-12.14481E-06
+9.395057E+00,-2.323353E-09,-11.11066E-06
+9.405023E+00,-2.364272E-09,-11.10030E-06
+9.415014E+00,-2.446777E-09,-10.96646E-06
+9.425229E+00,-2.157133E-09,-10.34824E-06
+9.435087E+00,-1.468946E-09,-10.82472E-06
+9.445073E+00,-1.604740E-09,-11.47102E-06
+9.455042E+00,-2.206955E-09,-12.17306E-06
+9.465027E+00,-2.133175E-09,-11.99303E-06
+9.475217E+00,-1.608853E-09,-11.84567E-06
+9.485189E+00,-1.653142E-09,-12.02678E-06
+9.495177E+00,-2.269465E-09,-11.76225E-06
+9.505137E+00,-2.317626E-09,-11.26836E-06
+9.515111E+00,-1.797052E-09,-11.26186E-06
+9.525097E+00,-1.868577E-09,-11.50855E-06
+9.535048E+00,-3.240699E-09,-11.46112E-06
+9.545050E+00,-4.111131E-09,-12.07232E-06
+9.555053E+00,-4.426159E-09,-12.13224E-06
+9.565185E+00,-4.269132E-09,-12.02181E-06
+9.575165E+00,-5.133089E-09,-11.61906E-06
+9.585134E+00,-6.386598E-09,-11.82070E-06
+9.595100E+00,-8.179777E-09,-11.74447E-06
+9.605093E+00,-8.568340E-09,-11.77722E-06
+9.615056E+00,-8.627068E-09,-11.90370E-06
+9.625014E+00,-8.582312E-09,-11.76937E-06
+9.635234E+00,-7.645871E-09,-11.65238E-06
+9.645191E+00,-6.421883E-09,-11.76940E-06
+9.655184E+00,-4.100225E-09,-12.32216E-06
+9.665132E+00,-3.715566E-09,-12.15690E-06
+9.675106E+00,-4.058520E-09,-11.64446E-06
+9.685094E+00,-4.073493E-09,-11.34342E-06
+9.695073E+00,-3.298998E-09,-11.57317E-06
+9.705093E+00,-2.973068E-09,-11.43830E-06
+9.715128E+00,-3.190586E-09,-11.54824E-06
+9.725156E+00,-3.285138E-09,-11.75589E-06
+9.735161E+00,-2.685818E-09,-11.18571E-06
+9.745193E+00,-2.296106E-09,-11.32559E-06
+9.755217E+00,-1.904032E-09,-11.77719E-06
+9.765017E+00,-1.667179E-09,-12.06048E-06
+9.775030E+00,-864.0027E-12,-12.47104E-06
+9.785073E+00,-577.3594E-12,-12.80017E-06
+9.795115E+00,-1.302716E-09,-13.19024E-06
+9.805132E+00,-2.005625E-09,-13.31740E-06
+9.815107E+00,-2.991162E-09,-12.69315E-06
+9.825099E+00,-3.339915E-09,-12.26202E-06
+9.835047E+00,-4.772725E-09,-12.37208E-06
+9.845021E+00,-6.130967E-09,-12.75067E-06
+9.855242E+00,-7.925149E-09,-12.97145E-06
+9.865193E+00,-8.082605E-09,-12.37645E-06
+9.875186E+00,-7.882229E-09,-11.41827E-06
+9.885182E+00,-7.984051E-09,-11.52095E-06
+9.895033E+00,-8.303572E-09,-10.66414E-06
+9.905066E+00,-8.013537E-09,-11.03307E-06
+9.915086E+00,-6.778400E-09,-11.22954E-06
+9.925117E+00,-6.516453E-09,-11.98218E-06
+9.935158E+00,-6.850532E-09,-12.20442E-06
+9.945162E+00,-6.821169E-09,-11.55113E-06
+9.955189E+00,-5.576445E-09,-11.03010E-06
+9.965224E+00,-5.038245E-09,-11.38921E-06
+9.975228E+00,-5.106107E-09,-12.10941E-06
+9.985040E+00,-5.541548E-09,-11.88030E-06
+9.995092E+00,-5.986512E-09,-11.48734E-06

MicroMag 2900/3900 Data File ends
