# Supplementary material for: Magnetic signatures of a creosote oil contaminated site: case study in São Paulo, Brazil
Source: Sci Rep. 2022 Dec 17;12:21853. doi: 10.1038/s41598-022-23493-2 (PMC9759522; doi:10.1038/s41598-022-23493-2)
Supplement: Supplementary file 3 — Supplementary Information 3. [file 41598_2022_23493_MOESM3_ESM.zip › moment_vs_time/SD23/3_9/nm2xxx/4_2.010]

MicroMag 2900/3900 Data File (Series 0016.002)
Moment vs. time

INSTRUMENT
Configuration                   VSM
Temperature control             None
Hardware version                0004
Software version                01/29/2013
Units of measure                Hybrid SI
Temperature in                  Celsius

SAMPLE
Mass                            N/A
Volume                          N/A
Demagnetizing factor            N/A

SETTINGS
Field range                    +300.0000E-03
Field command                   0.000000E+00
Moment range                   +1.000000E-06
Averaging time                 +16.87982E-03
Temperature (command)           N/A
Tmprtr difference correction    No
Orientation                     0.000000E+00
Vibration amplitude             1.0
Calibration factor             +4.401063E+00
Operating frequency            +83.00000E+00

MEASUREMENT
Description                    "SD34_4_2"
Field (measured)               +181.0125E-06
Temperature (measured)          N/A
Averages (completed)            N/A
Moment at conditioning field   +107.0135E-09
Measured on                     08/28/2020  10:04
Elapsed time                   +22.64901E+00

PROCESSING
Background subtraction          No
Delta-m processing              N/A
Demagnetizing factor            No
Normalization                   No
Normalization factor            N/A
Offset (field)                  No
Offset (moment)                 No
Pole saturation                 No
Slope correction                No

VIEWPORT
Left                            0.000000E+00
Right                          +10.00000E+00
Bottom                         -1.000000E-06
Top                            +1.000000E-06
Show X-axis?                    Yes
Show Y-axis?                    Yes

SCRIPT
Averaging time                 +10.00000E-03
Initial (conditioning) field   +120.0000E-03
Final (measuring) field         0.000000E+00
Pause at initial field         +10.00000E+00
Field slew rate limit          +10.00000E+03
Field slew time limit          +100.0000E-03
Slope correction                0.000000E+00
Timebase                       +10.00000E+00
Number of segments              1
Number of data                  1000

Segment   Averaging                                                            Final 
 Number      Time        Initial      Increment       Final         Pause      Index 
             (s)           (s)           (s)           (s)           (s)     
0000001,+10.00000E-03, 0.000000E+00,+10.00000E-03,+10.00000E+00,+10.00000E+00,0001000

                                         
     Time         Moment        Field    
     (s)          (Am�)          (T)     
+5.164188E-03,+77.02857E-09,+87.10493E-03
+15.21693E-03,+41.98410E-09,+48.58446E-03
+25.07558E-03,+20.67814E-09,+24.94735E-03
+35.16369E-03,+7.774576E-09,+10.83636E-03
+45.17592E-03,+1.923568E-09,+5.116310E-03
+55.19512E-03,-1.534325E-09,+2.121611E-03
+65.23100E-03,-2.622772E-09,+997.9178E-06
+75.03468E-03,-3.102312E-09,+444.7201E-06
+85.04269E-03,-3.664922E-09,+250.1015E-06
+95.07710E-03,-4.051691E-09,+138.5095E-06
+105.0334E-03,-3.494729E-09,+103.5424E-06
+115.0629E-03,-2.070101E-09,+74.03333E-06
+125.0960E-03,-1.833161E-09,+62.68597E-06
+135.0954E-03,-2.712050E-09,+52.40705E-06
+145.1146E-03,-3.215715E-09,+47.80369E-06
+155.1657E-03,-2.532772E-09,+42.37127E-06
+165.2223E-03,-1.670001E-09,+40.85850E-06
+175.0271E-03,-787.2594E-12,+38.21331E-06
+185.0412E-03,-483.9301E-12,+35.16838E-06
+195.0567E-03,-239.2223E-12,+33.37329E-06
+205.0856E-03,-704.4498E-12,+32.63801E-06
+215.1028E-03,-2.621432E-09,+31.78717E-06
+225.1005E-03,-4.066876E-09,+31.60644E-06
+235.1337E-03,-4.608729E-09,+31.69333E-06
+245.1380E-03,-4.152191E-09,+30.30442E-06
+255.1644E-03,-3.735388E-09,+29.37968E-06
+265.1999E-03,-4.028041E-09,+30.16597E-06
+275.1916E-03,-4.122128E-09,+29.44534E-06
+285.2246E-03,-3.490308E-09,+27.54396E-06
+295.2284E-03,-2.827663E-09,+26.17679E-06
+305.2426E-03,-3.102918E-09,+26.66087E-06
+315.0714E-03,-3.894206E-09,+26.59693E-06
+325.1291E-03,-4.200534E-09,+24.67441E-06
+335.1622E-03,-4.510992E-09,+23.38123E-06
+345.1883E-03,-5.624611E-09,+22.33077E-06
+355.1962E-03,-7.600926E-09,+23.82972E-06
+365.2313E-03,-9.000259E-09,+23.02048E-06
+375.0385E-03,-9.394615E-09,+21.89996E-06
+385.0448E-03,-9.514688E-09,+21.21712E-06
+395.0499E-03,-10.07644E-09,+22.24883E-06
+405.0642E-03,-10.42430E-09,+21.01007E-06
+415.1025E-03,-9.827515E-09,+21.65660E-06
+425.1468E-03,-8.741799E-09,+20.93957E-06
+435.1564E-03,-7.887957E-09,+22.83577E-06
+445.1958E-03,-7.090823E-09,+19.37176E-06
+455.2262E-03,-5.611333E-09,+20.15462E-06
+465.2432E-03,-3.769453E-09,+21.45307E-06
+475.0210E-03,-2.375325E-09,+18.67172E-06
+485.0530E-03,-2.172227E-09,+17.13430E-06
+495.0587E-03,-2.278583E-09,+15.76304E-06
+505.0933E-03,-1.909615E-09,+16.16510E-06
+515.1231E-03,-1.675940E-09,+16.77570E-06
+525.1284E-03,-2.305421E-09,+15.44975E-06
+535.1578E-03,-3.302493E-09,+15.33531E-06
+545.1627E-03,-4.364205E-09,+16.39323E-06
+555.1792E-03,-5.392959E-09,+15.00781E-06
+565.2116E-03,-7.505188E-09,+14.38128E-06
+575.2315E-03,-9.758745E-09,+14.05518E-06
+585.0313E-03,-11.20369E-09,+12.83918E-06
+595.0689E-03,-10.99712E-09,+14.43366E-06
+605.0668E-03,-10.39607E-09,+15.16099E-06
+615.0968E-03,-10.36234E-09,+13.32487E-06
+625.0936E-03,-10.46808E-09,+13.48083E-06
+635.1266E-03,-9.661137E-09,+11.62949E-06
+645.1667E-03,-8.557878E-09,+9.786502E-06
+655.1725E-03,-7.845258E-09,+7.144805E-06
+665.1556E-03,-7.934158E-09,+8.901960E-06
+675.1416E-03,-7.844625E-09,+12.03095E-06
+685.1053E-03,-7.301101E-09,+11.86569E-06
+695.0732E-03,-6.668333E-09,+12.64469E-06
+705.0636E-03,-6.578449E-09,+11.88532E-06
+715.0494E-03,-6.297500E-09,+11.00430E-06
+725.0456E-03,-5.429563E-09,+11.05868E-06
+735.0243E-03,-4.612742E-09,+12.37905E-06
+745.0398E-03,-4.659399E-09,+12.01306E-06
+755.0295E-03,-5.323165E-09,+11.25009E-06
+765.2417E-03,-5.641676E-09,+12.18166E-06
+775.2143E-03,-5.591328E-09,+11.22820E-06
+785.2108E-03,-5.852725E-09,+10.87277E-06
+795.1711E-03,-6.345990E-09,+12.24298E-06
+805.1592E-03,-6.282927E-09,+10.17909E-06
+815.1291E-03,-5.533836E-09,+8.298398E-06
+825.0939E-03,-4.422606E-09,+7.748137E-06
+835.0731E-03,-4.105430E-09,+7.615128E-06
+845.0382E-03,-4.000067E-09,+9.368792E-06
+855.2384E-03,-3.784810E-09,+9.380036E-06
+865.2254E-03,-3.951412E-09,+8.382454E-06
+875.1693E-03,-4.899889E-09,+10.05741E-06
+885.1440E-03,-7.067069E-09,+9.594183E-06
+895.1293E-03,-8.013751E-09,+9.311801E-06
+905.0846E-03,-8.192105E-09,+9.237128E-06
+915.0783E-03,-8.238626E-09,+9.089299E-06
+925.0311E-03,-8.692817E-09,+9.854480E-06
+935.2394E-03,-8.766008E-09,+6.995774E-06
+945.2279E-03,-7.725469E-09,+5.825844E-06
+955.2153E-03,-6.273157E-09,+3.982058E-06
+965.0286E-03,-5.004877E-09,+3.521176E-06
+975.0775E-03,-4.061003E-09,+5.372802E-06
+985.0901E-03,-3.166724E-09,+7.196389E-06
+995.1023E-03,-2.534003E-09,+6.800910E-06
+1.005137E+00,-2.943342E-09,+7.560769E-06
+1.015160E+00,-4.031031E-09,+7.263680E-06
+1.025198E+00,-4.772345E-09,+6.145707E-06
+1.035200E+00,-4.730325E-09,+5.894709E-06
+1.045213E+00,-4.797180E-09,+5.809622E-06
+1.055021E+00,-5.476849E-09,+5.252753E-06
+1.065043E+00,-6.294343E-09,+6.798707E-06
+1.075057E+00,-6.106899E-09,+5.792142E-06
+1.085093E+00,-4.977852E-09,+8.383256E-06
+1.095089E+00,-4.229268E-09,+8.288756E-06
+1.105113E+00,-3.586240E-09,+5.589266E-06
+1.115154E+00,-2.959745E-09,+2.390814E-06
+1.125142E+00,-2.021249E-09,+3.009024E-06
+1.135177E+00,-1.698663E-09,+3.907585E-06
+1.145167E+00,-2.129897E-09,+6.051522E-06
+1.155217E+00,-2.645679E-09,+6.044284E-06
+1.165023E+00,-2.639525E-09,+4.930516E-06
+1.175026E+00,-2.604084E-09,+5.866557E-06
+1.185045E+00,-3.265844E-09,+4.551001E-06
+1.195084E+00,-4.313796E-09,+2.614718E-06
+1.205091E+00,-4.822778E-09,+1.947842E-06
+1.215115E+00,-4.901728E-09,+2.756796E-06
+1.225151E+00,-5.290891E-09,+3.558598E-06
+1.235159E+00,-6.106603E-09,+4.335594E-06
+1.245191E+00,-6.498932E-09,+8.393155E-06
+1.255195E+00,-6.032435E-09,+7.963344E-06
+1.265226E+00,-5.233167E-09,+6.345978E-06
+1.275026E+00,-5.016337E-09,+5.505581E-06
+1.285029E+00,-4.897300E-09,+4.335880E-06
+1.295044E+00,-4.461752E-09,+3.896313E-06
+1.305064E+00,-4.174400E-09,+3.666087E-06
+1.315093E+00,-4.858358E-09,+3.774605E-06
+1.325104E+00,-6.349882E-09,+5.002671E-06
+1.335146E+00,-7.363838E-09,+3.832284E-06
+1.345176E+00,-7.873713E-09,+2.715540E-06
+1.355204E+00,-8.671255E-09,+2.516785E-06
+1.365220E+00,-9.588038E-09,+4.216748E-06
+1.375228E+00,-9.926275E-09,+4.516469E-06
+1.385028E+00,-9.049939E-09,+2.980557E-06
+1.395022E+00,-7.622523E-09,+2.307358E-06
+1.405034E+00,-7.155752E-09,+944.7384E-09
+1.415096E+00,-7.393668E-09,+1.603117E-06
+1.425137E+00,-7.332149E-09,+2.235604E-06
+1.435177E+00,-6.840061E-09,+2.528572E-06
+1.445197E+00,-6.994419E-09,+3.178912E-06
+1.455181E+00,-8.328055E-09,+3.938484E-06
+1.465180E+00,-9.006601E-09,+4.814358E-06
+1.475127E+00,-8.835129E-09,+5.832196E-06
+1.485098E+00,-8.381696E-09,+5.764304E-06
+1.495091E+00,-8.411308E-09,+5.543433E-06
+1.505241E+00,-8.627983E-09,+4.913865E-06
+1.515051E+00,-8.147905E-09,+5.154533E-06
+1.525047E+00,-7.191794E-09,+2.659807E-06
+1.535242E+00,-6.187027E-09,+1.991759E-06
+1.545225E+00,-5.656270E-09,+2.896385E-06
+1.555188E+00,-4.689084E-09,+3.905211E-06
+1.565175E+00,-3.295911E-09,+3.839093E-06
+1.575167E+00,-2.259005E-09,+3.328343E-06
+1.585131E+00,-2.290971E-09,+2.377367E-06
+1.595097E+00,-2.856785E-09,+2.857018E-06
+1.605077E+00,-3.182079E-09,+2.099877E-06
+1.615051E+00,-3.667447E-09,+2.515068E-06
+1.625017E+00,-4.753372E-09,+1.486931E-06
+1.635228E+00,-6.069369E-09,+744.2380E-09
+1.645208E+00,-6.385701E-09,+2.712164E-06
+1.655024E+00,-5.914660E-09,+2.229309E-06
+1.665073E+00,-5.713628E-09,+1.609955E-06
+1.675087E+00,-6.069912E-09,+1.393948E-06
+1.685120E+00,-6.192630E-09,+623.4742E-09
+1.695107E+00,-5.764738E-09,+992.7179E-09
+1.705138E+00,-5.607872E-09,+1.624232E-06
+1.715167E+00,-6.498840E-09,+3.680935E-06
+1.725149E+00,-7.461243E-09,+3.901777E-06
+1.735177E+00,-7.620471E-09,+2.110806E-06
+1.745222E+00,-6.920803E-09,+1.814032E-06
+1.755246E+00,-6.386995E-09,+654.7165E-09
+1.765052E+00,-6.525519E-09,+1.840039E-06
+1.775049E+00,-6.617983E-09,+3.671637E-06
+1.785066E+00,-6.103877E-09,+4.650536E-06
+1.795098E+00,-5.366034E-09,+4.572115E-06
+1.805099E+00,-4.848621E-09,+1.724854E-06
+1.815120E+00,-4.042755E-09,+158.5007E-09
+1.825135E+00,-2.932993E-09,-612.4878E-09
+1.835164E+00,-1.973586E-09,+1.173563E-06
+1.845181E+00,-2.079819E-09,+1.364336E-06
+1.855219E+00,-2.599382E-09,+4.356537E-06
+1.865238E+00,-2.326794E-09,+5.131417E-06
+1.875033E+00,-1.034496E-09,+3.535567E-06
+1.885026E+00,-340.6647E-12,+1.869908E-06
+1.895032E+00,-293.0297E-12,+313.2248E-09
+1.905062E+00,-526.7016E-12,+45.94803E-09
+1.915084E+00,-666.3946E-12,+129.6330E-09
+1.925096E+00,-1.026040E-09,+972.1757E-09
+1.935134E+00,-2.243057E-09,+2.009039E-06
+1.945162E+00,-3.037966E-09,+2.008181E-06
+1.955181E+00,-3.162564E-09,+699.5488E-09
+1.965069E+00,-2.829993E-09,-498.1042E-09
+1.975145E+00,-3.168755E-09,-3.118515E-06
+1.985167E+00,-4.264594E-09,-1.795578E-06
+1.995135E+00,-5.381997E-09,+281.7822E-09
+2.005028E+00,-5.689716E-09,-631.1132E-09
+2.015052E+00,-5.867048E-09,-405.8648E-09
+2.025222E+00,-6.320451E-09,+1.969328E-06
+2.035223E+00,-6.714425E-09,+3.868962E-06
+2.045157E+00,-6.214936E-09,+4.171543E-06
+2.055108E+00,-5.210650E-09,+3.542004E-06
+2.065175E+00,-4.816805E-09,+772.4763E-09
+2.075109E+00,-4.941599E-09,-697.4030E-09
+2.085109E+00,-4.699760E-09,-3.302765E-06
+2.095223E+00,-4.061534E-09,-1.721678E-06
+2.105220E+00,-3.882660E-09,-683.4412E-09
+2.115227E+00,-4.543498E-09,-242.1570E-09
+2.125032E+00,-5.125077E-09,-214.2334E-09
+2.135215E+00,-4.783698E-09,-119.7338E-09
+2.145177E+00,-4.118111E-09,-28.92494E-09
+2.155199E+00,-4.157392E-09,+1.450424E-06
+2.165207E+00,-4.637999E-09,+2.888461E-06
+2.175245E+00,-4.617618E-09,+2.919531E-06
+2.185235E+00,-4.198225E-09,+1.418495E-06
+2.195220E+00,-4.108750E-09,-71.86890E-09
+2.205019E+00,-4.269588E-09,+546.1121E-09
+2.215042E+00,-3.648279E-09,-667.3337E-09
+2.225052E+00,-1.921633E-09,-1.449280E-06
+2.235085E+00,-415.0288E-12,-1.565352E-06
+2.245092E+00,-123.9294E-12,-1.495915E-06
+2.255108E+00,-304.7596E-12,-821.6001E-09
+2.265139E+00,-62.44255E-12,-1.373291E-09
+2.275128E+00,+135.4643E-12,-471.2677E-09
+2.285138E+00,-619.2022E-12,+969.6580E-09
+2.295148E+00,-1.793019E-09,+919.5329E-09
+2.305140E+00,-2.071959E-09,+1.352549E-06
+2.315174E+00,-1.120355E-09,+631.5994E-09
+2.325162E+00,-163.6194E-12,+1.934967E-06
+2.335180E+00,+393.9895E-12,+997.0095E-09
+2.345189E+00,+960.8332E-12,+722.4084E-09
+2.355236E+00,+2.092204E-09,+1.234160E-06
+2.365033E+00,+2.637209E-09,+4.017792E-06
+2.375062E+00,+1.727156E-09,+2.937641E-06
+2.385061E+00,+493.7705E-12,+2.346440E-06
+2.395097E+00,-789.7227E-12,+1.082211E-06
+2.405218E+00,-1.148480E-09,+308.0178E-09
+2.415245E+00,-2.276911E-09,+1.286774E-06
+2.425051E+00,-3.282932E-09,+314.5695E-09
+2.435062E+00,-4.274546E-09,-221.1857E-09
+2.445100E+00,-4.274627E-09,-2.055073E-06
+2.455131E+00,-4.575094E-09,-1.374407E-06
+2.465150E+00,-5.325953E-09,-1.707630E-06
+2.475155E+00,-6.595976E-09,-2.146340E-06
+2.485181E+00,-6.506545E-09,-1.893254E-06
+2.495176E+00,-5.630018E-09,+203.6476E-09
+2.505203E+00,-5.448606E-09,-1.226378E-06
+2.515219E+00,-5.827249E-09,-1.061268E-06
+2.525231E+00,-5.631982E-09,-725.5555E-09
+2.535035E+00,-4.135981E-09,-1.319304E-06
+2.545046E+00,-2.811586E-09,+120.0485E-09
+2.555073E+00,-1.825137E-09,+51.49842E-09
+2.565110E+00,-1.517144E-09,-670.9386E-09
+2.575096E+00,-973.6976E-12,-1.580200E-06
+2.585111E+00,-656.5034E-12,+230.1407E-09
+2.595138E+00,-1.299797E-09,+1.978255E-06
+2.605129E+00,-2.286314E-09,+2.286358E-06
+2.615162E+00,-3.193561E-09,+1.265087E-06
+2.625154E+00,-3.364082E-09,-615.2630E-09
+2.635178E+00,-4.108058E-09,-808.2962E-09
+2.645221E+00,-5.072873E-09,-1.376782E-06
+2.655018E+00,-6.104757E-09,-1.774378E-06
+2.665050E+00,-6.146095E-09,-1.626835E-06
+2.675088E+00,-5.942248E-09,-326.5000E-09
+2.685089E+00,-6.172482E-09,+603.9048E-09
+2.695073E+00,-6.555046E-09,+1.127072E-06
+2.705104E+00,-6.182180E-09,+838.0223E-09
+2.715128E+00,-5.205309E-09,-1.778298E-06
+2.725164E+00,-4.853614E-09,-377.4548E-09
+2.735178E+00,-4.882553E-09,-109.9777E-09
+2.745042E+00,-4.386793E-09,+819.7118E-09
+2.755077E+00,-3.087688E-09,+1.004334E-06
+2.765117E+00,-2.376960E-09,-380.3444E-09
+2.775127E+00,-2.723622E-09,+229.0249E-09
+2.785163E+00,-3.374342E-09,+1.889162E-06
+2.795170E+00,-3.597754E-09,+3.942862E-06
+2.805208E+00,-3.685739E-09,+4.274169E-06
+2.815232E+00,-3.963214E-09,+3.408709E-06
+2.825244E+00,-3.934536E-09,+2.467232E-06
+2.835048E+00,-3.099858E-09,+782.8618E-09
+2.845049E+00,-1.791299E-09,-626.6213E-09
+2.855067E+00,-1.467093E-09,-1.653900E-06
+2.865103E+00,-2.145842E-09,-1.625490E-06
+2.875098E+00,-2.310784E-09,-2.436161E-06
+2.885121E+00,-1.044725E-09,-2.425404E-06
+2.895157E+00,+277.6284E-12,-767.7842E-09
+2.905168E+00,+1.142252E-09,-948.9156E-09
+2.915215E+00,+1.502295E-09,-1.007996E-06
+2.925212E+00,+2.154139E-09,+993.2901E-09
+2.935244E+00,+2.667626E-09,+2.214718E-06
+2.945052E+00,+1.922172E-09,+1.151819E-06
+2.955065E+00,+66.45885E-12,-473.3563E-09
+2.965095E+00,-1.695590E-09,-592.6323E-09
+2.975127E+00,-2.605800E-09,-474.8154E-09
+2.985152E+00,-3.555032E-09,-2.395020E-06
+2.995168E+00,-5.015200E-09,-2.850409E-06
+3.005167E+00,-6.373178E-09,-2.426949E-06
+3.015194E+00,-6.607402E-09,-1.781130E-06
+3.025236E+00,-6.233816E-09,+255.3463E-09
+3.035244E+00,-6.338894E-09,+1.417923E-06
+3.045030E+00,-6.846538E-09,+1.392975E-06
+3.055068E+00,-6.648926E-09,+867.8342E-09
+3.065090E+00,-5.580898E-09,+562.1624E-09
+3.075098E+00,-4.641269E-09,+101.2516E-09
+3.085118E+00,-4.775460E-09,-1.127415E-06
+3.095131E+00,-5.516545E-09,-1.189213E-06
+3.105150E+00,-5.955117E-09,-1.861840E-06
+3.115189E+00,-6.166716E-09,-2.721549E-06
+3.125186E+00,-6.580184E-09,-842.4569E-09
+3.135225E+00,-7.196844E-09,-280.7236E-09
+3.145235E+00,-7.215012E-09,+1.231671E-06
+3.155053E+00,-6.947783E-09,+2.516098E-06
+3.165085E+00,-7.193061E-09,+1.995363E-06
+3.175084E+00,-7.887387E-09,+827.9801E-09
+3.185108E+00,-7.941118E-09,+403.7762E-09
+3.195140E+00,-6.936604E-09,-869.0644E-09
+3.205142E+00,-6.161001E-09,-689.1633E-09
+3.215170E+00,-6.068427E-09,+177.2976E-09
+3.225202E+00,-6.233011E-09,-723.0950E-09
+3.235207E+00,-5.639884E-09,-1.598396E-06
+3.245242E+00,-4.619623E-09,-672.1402E-09
+3.255241E+00,-4.118978E-09,-781.4027E-09
+3.265038E+00,-4.266198E-09,-2.608509E-06
+3.275070E+00,-4.251001E-09,-2.979241E-06
+3.285069E+00,-4.006671E-09,-1.467505E-06
+3.295076E+00,-4.472548E-09,-818.1668E-09
+3.305107E+00,-5.806285E-09,-1.399212E-06
+3.315126E+00,-7.134894E-09,+231.2279E-09
+3.325132E+00,-7.243257E-09,-692.1960E-09
+3.335158E+00,-6.493784E-09,-1.174364E-06
+3.345159E+00,-6.068619E-09,-1.439696E-06
+3.355205E+00,-5.929317E-09,-1.698818E-06
+3.365033E+00,-5.724598E-09,-1.999426E-06
+3.375044E+00,-5.225127E-09,-2.161303E-06
+3.385076E+00,-5.157005E-09,-1.341992E-06
+3.395077E+00,-5.106850E-09,+478.7636E-09
+3.405092E+00,-4.438416E-09,+929.5750E-09
+3.415121E+00,-2.562324E-09,+806.3794E-09
+3.425133E+00,-1.350967E-09,+450.1534E-09
+3.435172E+00,-599.8160E-12,-329.6757E-09
+3.445204E+00,-347.1871E-12,-1.337500E-06
+3.455224E+00,+262.5424E-12,-771.2746E-09
+3.465019E+00,+283.7786E-12,-812.6165E-09
+3.475027E+00,-1.198632E-09,-2.530661E-06
+3.485049E+00,-2.353867E-09,-1.561289E-06
+3.495082E+00,-3.105920E-09,+18.28194E-09
+3.505070E+00,-2.788483E-09,-752.2775E-09
+3.515085E+00,-2.626437E-09,-1.582575E-06
+3.525116E+00,-3.227286E-09,-1.843529E-06
+3.535118E+00,-4.454215E-09,-2.982703E-06
+3.545149E+00,-4.471330E-09,-1.945896E-06
+3.555131E+00,-3.950613E-09,-1.101637E-06
+3.565164E+00,-3.882564E-09,-1.399698E-06
+3.575202E+00,-3.766211E-09,-2.673512E-06
+3.585209E+00,-3.162803E-09,-2.596007E-06
+3.595233E+00,-1.466727E-09,-4.095326E-06
+3.605033E+00,-990.7595E-12,-5.572501E-06
+3.615034E+00,-1.302554E-09,-5.191270E-06
+3.625039E+00,-1.487768E-09,-3.612128E-06
+3.635066E+00,-1.002759E-09,-3.494797E-06
+3.645084E+00,-813.9395E-12,-3.171416E-06
+3.655142E+00,-1.560848E-09,+566.2251E-09
+3.665171E+00,-1.970189E-09,+2.116585E-06
+3.675143E+00,-1.789269E-09,+915.2413E-09
+3.685172E+00,-1.386074E-09,-245.2183E-09
+3.695202E+00,-1.467778E-09,+579.7006E-09
+3.705212E+00,-2.018994E-09,+3.172388E-06
+3.715244E+00,-2.648498E-09,+760.0880E-09
+3.725015E+00,-2.529454E-09,-401.7735E-09
+3.735043E+00,-2.859964E-09,-993.3186E-09
+3.745095E+00,-3.673822E-09,+609.3121E-09
+3.755160E+00,-6.223764E-09,-2.888718E-06
+3.765201E+00,-6.865872E-09,-3.297587E-06
+3.775158E+00,-7.087283E-09,-848.5509E-09
+3.785177E+00,-6.960833E-09,+543.1652E-09
+3.795211E+00,-6.222040E-09,+1.572590E-06
+3.805187E+00,-5.542974E-09,+1.332636E-06
+3.815202E+00,-3.566283E-09,+788.6125E-09
+3.825214E+00,-3.276330E-09,+838.9092E-09
+3.835236E+00,-4.043430E-09,+1.184807E-06
+3.845014E+00,-4.379618E-09,+2.118445E-06
+3.855052E+00,-4.452836E-09,+1.342964E-06
+3.865065E+00,-4.486475E-09,-80.70946E-09
+3.875103E+00,-6.092614E-09,-1.965952E-06
+3.885125E+00,-6.545776E-09,-2.509117E-06
+3.895150E+00,-7.235244E-09,-2.823286E-06
+3.905181E+00,-7.055320E-09,-2.167712E-06
+3.915196E+00,-6.816735E-09,-1.951332E-06
+3.925226E+00,-6.991790E-09,-2.201071E-06
+3.935025E+00,-7.024616E-09,-3.640080E-06
+3.945035E+00,-6.764601E-09,-3.286772E-06
+3.955053E+00,-5.827111E-09,-952.8637E-09
+3.965085E+00,-5.835911E-09,-429.8974E-09
+3.975110E+00,-5.735417E-09,+240.0112E-09
+3.985144E+00,-5.378435E-09,-286.1595E-09
+3.995158E+00,-4.291991E-09,-1.706515E-06
+4.005171E+00,-4.212422E-09,-2.479935E-06
+4.015205E+00,-4.173677E-09,-1.073342E-06
+4.025208E+00,-3.767937E-09,-1.965666E-06
+4.035223E+00,-1.113929E-09,-1.545439E-06
+4.045022E+00,-376.4465E-12,-1.136713E-06
+4.055026E+00,+627.2619E-12,-2.032700E-06
+4.065041E+00,+714.6085E-12,-976.6675E-09
+4.075054E+00,+817.8886E-12,-1.351061E-06
+4.085079E+00,+496.0214E-12,-1.556111E-06
+4.095112E+00,-2.307880E-09,-385.3512E-09
+4.105106E+00,-3.216480E-09,-685.5870E-09
+4.115131E+00,-4.942377E-09,-873.0985E-09
+4.125145E+00,-5.048099E-09,-334.0817E-09
+4.135160E+00,-6.293196E-09,-966.3963E-09
+4.145179E+00,-6.882792E-09,-1.335955E-06
+4.155238E+00,-7.872334E-09,-2.020226E-06
+4.165032E+00,-7.695516E-09,-2.135182E-06
+4.175061E+00,-5.955393E-09,-1.788454E-06
+4.185059E+00,-5.836166E-09,-1.939230E-06
+4.195084E+00,-4.810221E-09,-2.335196E-06
+4.205117E+00,-4.585017E-09,-2.254429E-06
+4.215117E+00,-3.091798E-09,-1.203404E-06
+4.225133E+00,-3.073704E-09,-800.2854E-09
+4.235170E+00,-4.204322E-09,-2.270536E-06
+4.245178E+00,-4.318593E-09,-1.796808E-06
+4.255219E+00,-4.937325E-09,-1.325884E-06
+4.265240E+00,-5.064473E-09,-1.185865E-06
+4.275024E+00,-7.292791E-09,-810.0415E-09
+4.285057E+00,-7.632649E-09,-673.9140E-09
+4.295067E+00,-8.412174E-09,-609.5410E-09
+4.305076E+00,-8.481595E-09,-1.163836E-06
+4.315101E+00,-9.730269E-09,-2.207022E-06
+4.325100E+00,-9.905081E-09,-1.694670E-06
+4.335121E+00,-9.085714E-09,-2.278862E-06
+4.345132E+00,-8.732425E-09,-2.302637E-06
+4.355151E+00,-7.026116E-09,-1.362763E-06
+4.365161E+00,-7.011401E-09,-1.701079E-06
+4.375206E+00,-6.511907E-09,-1.204033E-06
+4.385171E+00,-6.381696E-09,-1.664372E-06
+4.395189E+00,-4.896436E-09,-3.436118E-06
+4.405415E+00,-4.895150E-09,-3.280478E-06
+4.415208E+00,-5.333712E-09,-1.414919E-06
+4.425019E+00,-5.319595E-09,-1.373177E-06
+4.435022E+00,-5.032919E-09,-2.269678E-06
+4.445045E+00,-5.115231E-09,-1.594620E-06
+4.455133E+00,-6.792853E-09,-2.315312E-06
+4.465220E+00,-6.851500E-09,-2.406435E-06
+4.475019E+00,-6.893205E-09,+1.350432E-06
+4.485063E+00,-6.908974E-09,+1.265002E-06
+4.495069E+00,-8.107103E-09,+1.215820E-06
+4.505103E+00,-8.296173E-09,+1.623316E-06
+4.515108E+00,-8.138023E-09,+1.449766E-06
+4.525130E+00,-7.976574E-09,+794.1056E-09
+4.535159E+00,-7.724704E-09,-2.098732E-06
+4.545157E+00,-7.703227E-09,-2.152634E-06
+4.555173E+00,-6.474329E-09,-3.678847E-06
+4.565207E+00,-6.221268E-09,-4.128628E-06
+4.575209E+00,-6.384951E-09,-5.131131E-06
+4.585237E+00,-6.699278E-09,-5.257445E-06
+4.595041E+00,-6.855400E-09,-4.291964E-06
+4.605031E+00,-6.510954E-09,-4.089117E-06
+4.615063E+00,-4.568177E-09,-1.894284E-06
+4.625051E+00,-4.569845E-09,-1.913338E-06
+4.635073E+00,-5.864580E-09,-1.413145E-06
+4.645090E+00,-5.969984E-09,-2.105112E-06
+4.655121E+00,-6.308660E-09,-3.800612E-06
+4.665152E+00,-6.379118E-09,-3.813458E-06
+4.675198E+00,-7.279175E-09,-4.238892E-06
+4.685136E+00,-7.272642E-09,-4.276286E-06
+4.695151E+00,-5.557280E-09,-4.586649E-06
+4.705183E+00,-5.392920E-09,-4.439021E-06
+4.715183E+00,-4.062812E-09,-3.852339E-06
+4.725159E+00,-3.935875E-09,-3.779355E-06
+4.735139E+00,-2.183788E-09,-1.995764E-06
+4.745137E+00,-2.049923E-09,-2.166882E-06
+4.755127E+00,-2.852316E-09,-2.286072E-06
+4.765098E+00,-2.965177E-09,-2.528315E-06
+4.775074E+00,-3.949796E-09,-3.095369E-06
+4.785063E+00,-3.926098E-09,-3.097945E-06
+4.795037E+00,-4.568713E-09,-3.057633E-06
+4.805042E+00,-4.836733E-09,-3.383189E-06
+4.815045E+00,-6.087404E-09,-2.998753E-06
+4.825060E+00,-6.005471E-09,-2.681065E-06
+4.835089E+00,-5.317306E-09,+278.0056E-09
+4.845067E+00,-5.390115E-09,+885.0003E-09
+4.855088E+00,-6.773477E-09,+1.444359E-06
+4.865141E+00,-6.809471E-09,+939.4742E-09
+4.875180E+00,-5.637248E-09,-1.373348E-06
+4.885216E+00,-5.430572E-09,-2.174378E-06
+4.895034E+00,-5.293710E-09,-4.371300E-06
+4.905045E+00,-5.316374E-09,-4.484282E-06
+4.915082E+00,-4.610905E-09,-1.840925E-06
+4.925193E+00,-4.523137E-09,-984.5068E-09
+4.935097E+00,-4.161304E-09,+3.300591E-06
+4.945120E+00,-4.107991E-09,+2.809496E-06
+4.955145E+00,-2.938853E-09,+201.5877E-09
+4.965182E+00,-2.762349E-09,-537.0999E-09
+4.975173E+00,-3.467570E-09,-1.844931E-06
+4.985166E+00,-3.671979E-09,-2.040739E-06
+4.995235E+00,-4.140790E-09,-851.7839E-09
+5.005040E+00,-4.015757E-09,-925.3408E-09
+5.015049E+00,-3.475799E-09,-970.9169E-09
+5.025084E+00,-3.634022E-09,-1.227665E-06
+5.035080E+00,-4.673329E-09,-2.309618E-06
+5.045083E+00,-4.701172E-09,-1.903839E-06
+5.055119E+00,-4.580830E-09,-1.368284E-06
+5.065124E+00,-4.642568E-09,-909.8912E-09
+5.075144E+00,-4.965875E-09,-3.092823E-06
+5.085177E+00,-4.850673E-09,-3.561316E-06
+5.095210E+00,-3.599389E-09,-1.903553E-06
+5.105226E+00,-3.593228E-09,-1.638766E-06
+5.115033E+00,-4.986521E-09,-3.508730E-06
+5.125044E+00,-5.115293E-09,-3.252354E-06
+5.135074E+00,-4.682912E-09,-2.305441E-06
+5.145073E+00,-4.639786E-09,-2.174006E-06
+5.155110E+00,-5.413944E-09,-3.406477E-06
+5.165158E+00,-5.495386E-09,-3.299046E-06
+5.175178E+00,-5.476682E-09,-3.294869E-06
+5.185114E+00,-5.414686E-09,-3.275872E-06
+5.195164E+00,-5.073039E-09,-2.233172E-06
+5.205666E+00,-5.119882E-09,-2.089834E-06
+5.215226E+00,-5.469354E-09,-2.198868E-06
+5.225030E+00,-5.412282E-09,-2.308789E-06
+5.235066E+00,-5.585830E-09,-1.095514E-06
+5.245095E+00,-5.829221E-09,-498.4475E-09
+5.255098E+00,-6.841379E-09,+1.092281E-06
+5.265093E+00,-6.724425E-09,+516.1286E-09
+5.275127E+00,-5.648261E-09,-2.722893E-06
+5.285152E+00,-5.647695E-09,-3.052168E-06
+5.295178E+00,-6.615168E-09,-2.969599E-06
+5.305210E+00,-6.718429E-09,-2.963162E-06
+5.315217E+00,-6.815492E-09,-4.774018E-06
+5.325227E+00,-6.948779E-09,-4.951974E-06
+5.335024E+00,-8.262698E-09,-3.102894E-06
+5.345026E+00,-8.348387E-09,-3.665371E-06
+5.355062E+00,-7.061415E-09,-3.898745E-06
+5.365067E+00,-6.877038E-09,-4.105168E-06
+5.375079E+00,-6.461437E-09,-1.024675E-06
+5.385111E+00,-6.487893E-09,-792.4463E-09
+5.395137E+00,-5.388142E-09,+186.9393E-09
+5.405136E+00,-5.057430E-09,+20.94269E-09
+5.415120E+00,-3.825112E-09,-2.349100E-06
+5.425083E+00,-3.764915E-09,-2.292309E-06
+5.435102E+00,-2.060502E-09,-4.463111E-06
+5.445178E+00,-1.908251E-09,-4.949656E-06
+5.455198E+00,-862.0722E-12,-5.837117E-06
+5.465233E+00,-959.2797E-12,-5.829592E-06
+5.475226E+00,-1.675035E-09,-3.926268E-06
+5.485208E+00,-1.529022E-09,-3.959227E-06
+5.495172E+00,+485.0074E-12,-5.531044E-06
+5.505102E+00,+507.4872E-12,-5.453454E-06
+5.515076E+00,-1.254440E-09,-2.676487E-06
+5.525052E+00,-1.388092E-09,-2.756195E-06
+5.535022E+00,-3.703884E-09,-1.560431E-06
+5.545235E+00,-3.984321E-09,-1.641741E-06
+5.555193E+00,-7.254702E-09,-2.030783E-06
+5.565164E+00,-7.621360E-09,-2.396565E-06
+5.575152E+00,-8.860280E-09,-2.458391E-06
+5.585063E+00,-8.899399E-09,-2.039280E-06
+5.595036E+00,-9.802472E-09,-225.8778E-09
+5.605236E+00,-9.851572E-09,-146.2841E-09
+5.615043E+00,-8.542352E-09,-1.457377E-06
+5.625061E+00,-8.228995E-09,-1.227093E-06
+5.635097E+00,-7.575925E-09,+217.5808E-09
+5.645101E+00,-7.672401E-09,+727.3579E-09
+5.655153E+00,-8.102736E-09,+2.074671E-06
+5.665412E+00,-8.021171E-09,+1.983547E-06
+5.675202E+00,-6.136631E-09,+734.4819E-09
+5.685242E+00,-6.035980E-09,+281.4675E-09
+5.695241E+00,-5.505413E-09,-2.741061E-06
+5.705234E+00,-5.380462E-09,-2.608595E-06
+5.715223E+00,-4.629294E-09,-2.867489E-06
+5.725182E+00,-4.657549E-09,-3.422041E-06
+5.735155E+00,-5.457681E-09,-1.529417E-06
+5.745162E+00,-5.445840E-09,-1.492224E-06
+5.755134E+00,-4.125307E-09,-970.0013E-09
+5.765114E+00,-4.050613E-09,-798.1396E-09
+5.775080E+00,-4.999091E-09,+220.9568E-09
+5.785236E+00,-5.182680E-09,+253.2864E-09
+5.795206E+00,-5.380682E-09,-1.898489E-06
+5.805145E+00,-5.313319E-09,-2.333622E-06
+5.815119E+00,-4.093416E-09,-2.810669E-06
+5.825084E+00,-4.042040E-09,-3.398724E-06
+5.835057E+00,-2.296100E-09,-3.130617E-06
+5.845024E+00,-2.180652E-09,-2.812930E-06
+5.855241E+00,-1.246720E-09,-1.539459E-06
+5.865895E+00,-1.288229E-09,-1.590300E-06
+5.875187E+00,-2.257790E-09,-2.346525E-06
+5.885090E+00,-2.319470E-09,-2.593775E-06
+5.895060E+00,-4.018467E-09,-1.953306E-06
+5.905044E+00,-4.307477E-09,-1.930132E-06
+5.915061E+00,-6.275795E-09,-2.704640E-06
+5.925084E+00,-6.276350E-09,-2.603131E-06
+5.935129E+00,-5.158764E-09,-3.841925E-06
+5.945160E+00,-5.088903E-09,-3.405390E-06
+5.955161E+00,-4.417329E-09,-1.292067E-06
+5.965180E+00,-4.296479E-09,-1.249781E-06
+5.975157E+00,-2.015457E-09,-2.716227E-06
+5.985143E+00,-1.852706E-09,-3.284083E-06
+5.995114E+00,-1.863633E-09,-3.857318E-06
+6.005091E+00,-1.951742E-09,-4.073468E-06
+6.015127E+00,-2.254212E-09,-2.751761E-06
+6.025136E+00,-2.325155E-09,-2.618809E-06
+6.035156E+00,-5.227690E-09,-1.650038E-06
+6.045171E+00,-5.540311E-09,-1.136913E-06
+6.055182E+00,-7.858403E-09,-61.11146E-09
+6.065187E+00,-7.860887E-09,+88.94921E-09
+6.075218E+00,-7.003798E-09,-2.928114E-06
+6.085195E+00,-6.954763E-09,-3.050766E-06
+6.095218E+00,-4.296961E-09,-4.013787E-06
+6.105660E+00,-4.123806E-09,-4.034186E-06
+6.115212E+00,-2.399772E-09,-4.001227E-06
+6.125242E+00,-2.527464E-09,-4.497185E-06
+6.135245E+00,-4.295598E-09,-4.420109E-06
+6.145031E+00,-4.405106E-09,-3.549586E-06
+6.155148E+00,-3.891091E-09,-1.589270E-06
+6.165104E+00,-3.862275E-09,-2.124996E-06
+6.175143E+00,-4.325832E-09,-2.847862E-06
+6.185634E+00,-4.365091E-09,-2.993260E-06
+6.195186E+00,-5.085151E-09,-4.160300E-06
+6.205197E+00,-5.246454E-09,-4.768181E-06
+6.215213E+00,-7.792491E-09,-5.592128E-06
+6.225221E+00,-8.022078E-09,-5.222598E-06
+6.235019E+00,-8.351487E-09,-2.186480E-06
+6.245018E+00,-8.267660E-09,-2.071238E-06
+6.255034E+00,-7.111633E-09,-1.592217E-06
+6.265068E+00,-6.980925E-09,-1.709519E-06
+6.275074E+00,-5.597186E-09,-1.496573E-06
+6.285110E+00,-5.520516E-09,-1.742277E-06
+6.295117E+00,-7.238359E-09,-496.3304E-09
+6.305126E+00,-7.802104E-09,+705.7858E-09
+6.315160E+00,-8.368782E-09,-2.267161E-06
+6.325165E+00,-8.045096E-09,-2.545481E-06
+6.335184E+00,-5.748515E-09,-3.041640E-06
+6.345219E+00,-5.748544E-09,-2.942648E-06
+6.355219E+00,-7.357966E-09,-3.538771E-06
+6.365228E+00,-7.664941E-09,-3.089934E-06
+6.375034E+00,-8.177317E-09,-2.794419E-06
+6.385061E+00,-8.152796E-09,-3.535023E-06
+6.395122E+00,-7.395635E-09,-5.516367E-06
+6.405148E+00,-7.205445E-09,-4.893580E-06
+6.415199E+00,-4.867175E-09,-3.475342E-06
+6.425018E+00,-4.675906E-09,-3.411827E-06
+6.435034E+00,-3.636963E-09,-3.869019E-06
+6.445048E+00,-3.475753E-09,-4.087744E-06
+6.455083E+00,-1.470337E-09,-4.075528E-06
+6.465091E+00,-1.334213E-09,-3.501149E-06
+6.475108E+00,-1.339789E-09,-2.504511E-06
+6.485141E+00,-1.459109E-09,-2.822828E-06
+6.495154E+00,-1.511257E-09,-3.473912E-06
+6.505193E+00,-1.348496E-09,-3.239251E-06
+6.515190E+00,-1.146308E-09,-3.707199E-06
+6.525200E+00,-1.321570E-09,-4.019823E-06
+6.535236E+00,-1.570102E-09,-3.308687E-06
+6.545245E+00,-1.413794E-09,-3.223343E-06
+6.555035E+00,-291.3331E-12,-3.205633E-06
+6.565071E+00,-304.1779E-12,-2.940359E-06
+6.575071E+00,-1.008439E-09,-2.431412E-06
+6.585085E+00,-1.079084E-09,-2.581272E-06
+6.595123E+00,-1.029308E-09,-2.477360E-06
+6.605117E+00,-1.127963E-09,-2.654286E-06
+6.615151E+00,-2.582665E-09,-3.437462E-06
+6.625185E+00,-2.715273E-09,-3.725996E-06
+6.635225E+00,-3.080316E-09,-2.779341E-06
+6.645030E+00,-3.114207E-09,-2.466688E-06
+6.655046E+00,-4.149583E-09,-3.750029E-06
+6.665069E+00,-4.282291E-09,-3.546954E-06
+6.675108E+00,-4.135499E-09,-2.948485E-06
+6.685060E+00,-4.090139E-09,-3.489333E-06
+6.695076E+00,-4.360142E-09,-2.488690E-06
+6.705109E+00,-4.422176E-09,-2.569628E-06
+6.715112E+00,-3.490876E-09,-3.215275E-06
+6.725148E+00,-3.154105E-09,-3.273812E-06
+6.735155E+00,-2.687612E-09,-3.183632E-06
+6.745198E+00,-3.045236E-09,-2.178097E-06
+6.755234E+00,-5.085866E-09,-2.176924E-06
+6.765243E+00,-5.193268E-09,-2.052527E-06
+6.775034E+00,-5.272423E-09,-1.176195E-06
+6.785075E+00,-5.320375E-09,-1.937571E-06
+6.795092E+00,-5.175985E-09,+2.499361E-06
+6.805130E+00,-4.812787E-09,+2.658291E-06
+6.815132E+00,-3.030603E-09,-822.7731E-09
+6.825146E+00,-2.722850E-09,-1.067047E-06
+6.835186E+00,-2.547424E-09,-3.417664E-06
+6.845190E+00,-2.434179E-09,-3.439865E-06
+6.855207E+00,-1.555346E-09,-1.975193E-06
+6.865241E+00,-1.605278E-09,-1.175766E-06
+6.875028E+00,-3.594415E-09,-2.431812E-06
+6.885059E+00,-4.536338E-09,-1.581860E-06
+6.895101E+00,-5.756774E-09,-3.017492E-06
+6.905095E+00,-5.662453E-09,-3.843613E-06
+6.915114E+00,-5.131117E-09,-5.743876E-06
+6.925097E+00,-5.090049E-09,-5.021983E-06
+6.935072E+00,-4.784598E-09,-2.682753E-06
+6.945057E+00,-4.693556E-09,-2.416220E-06
+6.955021E+00,-4.928823E-09,-2.874527E-06
+6.965241E+00,-5.179584E-09,-3.934308E-06
+6.975226E+00,-5.475124E-09,-5.401755E-06
+6.985204E+00,-5.364364E-09,-4.961558E-06
+6.995190E+00,-5.274113E-09,-4.665842E-06
+7.005178E+00,-5.484217E-09,-5.239163E-06
+7.015133E+00,-5.778609E-09,-6.014071E-06
+7.025116E+00,-5.358560E-09,-6.059762E-06
+7.035069E+00,-3.665062E-09,-4.287873E-06
+7.045238E+00,-3.411499E-09,-2.807665E-06
+7.055218E+00,-4.173656E-09,-1.322279E-06
+7.065167E+00,-4.456206E-09,-13.38959E-09
+7.075073E+00,-4.071976E-09,-1.401186E-06
+7.085038E+00,-3.676375E-09,-741.9205E-09
+7.095228E+00,-3.221372E-09,-642.0995E-09
+7.105195E+00,-3.259770E-09,-515.4706E-09
+7.115178E+00,-3.554168E-09,+736.3988E-09
+7.125138E+00,-3.846576E-09,-45.31861E-09
+7.135123E+00,-6.172428E-09,-2.374420E-06
+7.145084E+00,-6.824011E-09,-2.812872E-06
+7.155066E+00,-7.860741E-09,-2.139902E-06
+7.165066E+00,-7.581520E-09,-2.724724E-06
+7.175090E+00,-6.065931E-09,-3.178597E-06
+7.185123E+00,-5.617315E-09,-3.122292E-06
+7.195157E+00,-3.373576E-09,-2.873268E-06
+7.205147E+00,-2.662374E-09,-3.813858E-06
+7.215168E+00,-825.7411E-12,-4.063941E-06
+7.225194E+00,-1.006509E-09,-5.159083E-06
+7.235156E+00,-3.053695E-09,-6.154490E-06
+7.245142E+00,-3.658506E-09,-5.196391E-06
+7.255102E+00,-4.313791E-09,-2.894955E-06
+7.265074E+00,-4.341587E-09,-2.587595E-06
+7.275066E+00,-3.905594E-09,-2.116928E-06
+7.285044E+00,-3.452521E-09,-1.933165E-06
+7.295021E+00,-1.342232E-09,-4.283925E-06
+7.305233E+00,-895.1774E-12,-3.675242E-06
+7.315188E+00,-1.657475E-09,-3.179970E-06
+7.325152E+00,-2.507444E-09,-3.992815E-06
+7.335141E+00,-4.305523E-09,-3.704825E-06
+7.345100E+00,-4.835458E-09,-2.918845E-06
+7.355066E+00,-6.476871E-09,-2.327986E-06
+7.365026E+00,-6.912193E-09,-2.940875E-06
+7.375207E+00,-6.759411E-09,-2.619267E-06
+7.385201E+00,-6.408309E-09,-2.771445E-06
+7.395181E+00,-6.435461E-09,-2.021513E-06
+7.405148E+00,-6.939783E-09,-2.186938E-06
+7.415131E+00,-7.703266E-09,-2.184305E-06
+7.425088E+00,-7.456374E-09,-2.482567E-06
+7.435086E+00,-6.242554E-09,-2.033100E-06
+7.445083E+00,-6.186834E-09,-2.141047E-06
+7.455102E+00,-6.788214E-09,-2.884427E-06
+7.465136E+00,-6.881038E-09,-3.018923E-06
+7.475137E+00,-6.693855E-09,-3.191071E-06
+7.485164E+00,-6.653820E-09,-3.207636E-06
+7.495197E+00,-6.275062E-09,-5.898486E-06
+7.505183E+00,-5.909226E-09,-5.483494E-06
+7.515195E+00,-3.193585E-09,-2.384319E-06
+7.525207E+00,-2.683582E-09,-1.601601E-06
+7.535230E+00,-2.563287E-09,-4.409295E-06
+7.545032E+00,-2.865955E-09,-5.361042E-06
+7.555026E+00,-3.991938E-09,-4.544335E-06
+7.565031E+00,-4.246679E-09,-4.768582E-06
+7.575068E+00,-5.720612E-09,-6.671849E-06
+7.585094E+00,-6.035123E-09,-7.520515E-06
+7.595119E+00,-6.233260E-09,-6.758509E-06
+7.605149E+00,-5.990247E-09,-6.395617E-06
+7.615152E+00,-5.521529E-09,-4.240437E-06
+7.625176E+00,-5.714221E-09,-3.241568E-06
+7.635243E+00,-6.354218E-09,-3.413887E-06
+7.645075E+00,-6.280369E-09,-3.396779E-06
+7.655108E+00,-5.529869E-09,-3.355952E-06
+7.665122E+00,-5.545385E-09,-3.560515E-06
+7.675169E+00,-6.189022E-09,-4.448118E-06
+7.685197E+00,-6.192726E-09,-4.476643E-06
+7.695195E+00,-5.820571E-09,-2.402201E-06
+7.705211E+00,-5.874362E-09,-1.818924E-06
+7.715242E+00,-7.020297E-09,-1.956539E-06
+7.725246E+00,-7.078827E-09,-1.870995E-06
+7.735035E+00,-6.351207E-09,-1.567583E-06
+7.745074E+00,-6.259509E-09,-1.916571E-06
+7.755099E+00,-7.411040E-09,-2.984476E-06
+7.765136E+00,-7.820335E-09,-3.325024E-06
+7.775155E+00,-8.029325E-09,-3.218422E-06
+7.785178E+00,-7.727222E-09,-3.021183E-06
+7.795220E+00,-7.300814E-09,-2.078762E-06
+7.805212E+00,-7.421512E-09,-2.118445E-06
+7.815234E+00,-7.508056E-09,-4.986277E-06
+7.825039E+00,-7.310224E-09,-5.268116E-06
+7.835044E+00,-6.378767E-09,-4.812670E-06
+7.845054E+00,-6.313408E-09,-4.823943E-06
+7.855083E+00,-5.691831E-09,-3.851052E-06
+7.865086E+00,-5.416802E-09,-3.539029E-06
+7.875119E+00,-3.871052E-09,-5.289345E-06
+7.885142E+00,-3.849342E-09,-4.984360E-06
+7.895162E+00,-4.653931E-09,-4.679689E-06
+7.905191E+00,-4.720278E-09,-4.913979E-06
+7.915194E+00,-4.391472E-09,-1.716328E-06
+7.925213E+00,-4.344090E-09,-1.278191E-06
+7.935018E+00,-4.764994E-09,-2.167311E-06
+7.945029E+00,-4.819735E-09,-2.251282E-06
+7.955049E+00,-4.224856E-09,-1.194420E-06
+7.965072E+00,-4.081988E-09,-773.6779E-09
+7.975094E+00,-3.683824E-09,-3.034745E-06
+7.985133E+00,-3.680039E-09,-2.934723E-06
+7.995146E+00,-3.319411E-09,-4.248505E-06
+8.005160E+00,-3.293440E-09,-4.831953E-06
+8.015190E+00,-4.475452E-09,-4.794159E-06
+8.025189E+00,-4.714159E-09,-4.559098E-06
+8.035211E+00,-4.882220E-09,-2.447949E-06
+8.045227E+00,-4.660026E-09,-2.382460E-06
+8.055019E+00,-3.092627E-09,-2.371273E-06
+8.065055E+00,-2.925991E-09,-2.783489E-06
+8.075056E+00,-1.678233E-09,-4.253855E-06
+8.085082E+00,-1.190526E-09,-4.301863E-06
+8.095127E+00,+170.3321E-12,-4.664813E-06
+8.105131E+00,+53.56765E-12,-5.379067E-06
+8.115151E+00,-1.852162E-09,-2.996922E-06
+8.125163E+00,-2.066070E-09,-2.756024E-06
+8.135181E+00,-2.116067E-09,-665.2737E-09
+8.145188E+00,-2.119505E-09,+2.145767E-09
+8.155228E+00,-3.175344E-09,-1.393890E-06
+8.165217E+00,-3.316345E-09,-1.655617E-06
+8.175014E+00,-3.982583E-09,-1.836920E-06
+8.185218E+00,-4.028234E-09,-1.664658E-06
+8.195233E+00,-5.244805E-09,-2.099820E-06
+8.205215E+00,-5.388669E-09,-2.246418E-06
+8.215232E+00,-5.770060E-09,-2.768269E-06
+8.225018E+00,-5.757781E-09,-2.841683E-06
+8.235050E+00,-6.668375E-09,-2.795964E-06
+8.245287E+00,-6.749164E-09,-3.086558E-06
+8.255076E+00,-6.557678E-09,-4.869976E-06
+8.265110E+00,-6.325314E-09,-5.020380E-06
+8.275114E+00,-4.857484E-09,-5.627232E-06
+8.285149E+00,-4.958671E-09,-5.434628E-06
+8.295155E+00,-6.287323E-09,-5.393773E-06
+8.305158E+00,-6.413861E-09,-6.126824E-06
+8.315145E+00,-6.636599E-09,-5.244027E-06
+8.325100E+00,-6.734731E-09,-4.475527E-06
+8.335075E+00,-7.242953E-09,-3.220196E-06
+8.345063E+00,-7.060001E-09,-2.756453E-06
+8.355024E+00,-4.660246E-09,-3.261624E-06
+8.365225E+00,-4.244428E-09,-3.036261E-06
+8.375211E+00,-4.429962E-09,-1.572561E-06
+8.385186E+00,-4.607979E-09,-1.401072E-06
+8.395186E+00,-4.378990E-09,-4.019995E-06
+8.405147E+00,-4.249757E-09,-4.169827E-06
+8.415123E+00,-3.926858E-09,-3.527785E-06
+8.425117E+00,-4.005935E-09,-3.701849E-06
+8.435084E+00,-3.875495E-09,-3.052912E-06
+8.445055E+00,-3.711281E-09,-3.120661E-06
+8.455042E+00,-3.230635E-09,-4.124022E-06
+8.465230E+00,-3.289539E-09,-3.931818E-06
+8.475203E+00,-3.838282E-09,-3.474656E-06
+8.485193E+00,-3.905732E-09,-3.430653E-06
+8.495164E+00,-4.913581E-09,-4.719086E-06
+8.505133E+00,-5.196968E-09,-3.892680E-06
+8.515107E+00,-5.214961E-09,-2.307758E-06
+8.525078E+00,-4.802625E-09,-2.629052E-06
+8.535067E+00,-2.438992E-09,-4.605589E-06
+8.545027E+00,-2.323707E-09,-4.309016E-06
+8.555235E+00,-2.855029E-09,-4.620581E-06
+8.565228E+00,-2.896912E-09,-4.568081E-06
+8.575182E+00,-2.421173E-09,-1.332607E-06
+8.585160E+00,-2.402293E-09,-1.256790E-06
+8.595156E+00,-3.555450E-09,-1.697273E-06
+8.605109E+00,-3.721346E-09,-1.677561E-06
+8.615116E+00,-4.722120E-09,-709.6196E-09
+8.625077E+00,-4.779141E-09,-614.1186E-09
+8.635098E+00,-7.102262E-09,-3.767796E-06
+8.645131E+00,-7.290709E-09,-3.927899E-06
+8.655132E+00,-7.803093E-09,-4.200525E-06
+8.665153E+00,-7.687190E-09,-3.789511E-06
+8.675205E+00,-7.019735E-09,-4.374705E-06
+8.685189E+00,-7.014857E-09,-4.518242E-06
+8.695183E+00,-5.881732E-09,-3.912506E-06
+8.705215E+00,-5.719539E-09,-3.736754E-06
+8.715222E+00,-4.920899E-09,-5.380984E-06
+8.725028E+00,-5.044075E-09,-5.096026E-06
+8.735037E+00,-6.195620E-09,-4.180441E-06
+8.745073E+00,-6.166244E-09,-3.522292E-06
+8.755103E+00,-5.440509E-09,-4.727955E-06
+8.765108E+00,-5.448576E-09,-4.863310E-06
+8.775118E+00,-6.220325E-09,-4.592886E-06
+8.785146E+00,-6.249368E-09,-4.425373E-06
+8.795152E+00,-6.125385E-09,-2.633228E-06
+8.805191E+00,-6.245481E-09,-2.701578E-06
+8.815188E+00,-7.782833E-09,-2.976952E-06
+8.825203E+00,-7.877679E-09,-2.974949E-06
+8.835238E+00,-5.582659E-09,-4.307271E-06
+8.845242E+00,-5.094438E-09,-4.055844E-06
+8.855026E+00,-3.406209E-09,-5.413056E-06
+8.865020E+00,-3.494366E-09,-5.388623E-06
+8.875045E+00,-4.115182E-09,-3.447018E-06
+8.885076E+00,-4.100952E-09,-3.654585E-06
+8.895111E+00,-4.258176E-09,-3.294268E-06
+8.905101E+00,-4.353883E-09,-2.908287E-06
+8.915141E+00,-5.179551E-09,-4.156380E-06
+8.925164E+00,-5.195828E-09,-4.362002E-06
+8.935172E+00,-5.889221E-09,-4.331389E-06
+8.945210E+00,-5.997175E-09,-4.401141E-06
+8.955226E+00,-6.802817E-09,-2.497959E-06
+8.965015E+00,-6.766392E-09,-2.621184E-06
+8.975053E+00,-6.313898E-09,-4.105483E-06
+8.985176E+00,-6.351235E-09,-4.088088E-06
+8.995181E+00,-7.703635E-09,-2.712021E-06
+9.005219E+00,-7.721389E-09,-2.699376E-06
+9.015214E+00,-6.468652E-09,-2.578669E-06
+9.025019E+00,-6.339371E-09,-1.820326E-06
+9.035031E+00,-6.493067E-09,-535.5550E-09
+9.045043E+00,-6.550585E-09,-1.201544E-06
+9.055073E+00,-5.552025E-09,-1.845560E-06
+9.065074E+00,-5.419687E-09,-2.018709E-06
+9.075101E+00,-5.023286E-09,-1.689634E-06
+9.085147E+00,-5.094200E-09,-1.650896E-06
+9.095158E+00,-5.031584E-09,-2.471123E-06
+9.105167E+00,-4.942557E-09,-2.554579E-06
+9.115202E+00,-5.721712E-09,-3.109789E-06
+9.125204E+00,-5.912800E-09,-3.160458E-06
+9.135240E+00,-7.635013E-09,-2.256060E-06
+9.145478E+00,-7.618328E-09,-2.199812E-06
+9.155029E+00,-6.804874E-09,-2.508688E-06
+9.165064E+00,-6.784409E-09,-2.581101E-06
+9.175072E+00,-6.715732E-09,-2.769470E-06
+9.185104E+00,-6.545063E-09,-2.822142E-06
+9.195146E+00,-5.113380E-09,-2.661867E-06
+9.205142E+00,-5.078328E-09,-2.542019E-06
+9.215158E+00,-6.208901E-09,-2.365780E-06
+9.225185E+00,-6.382743E-09,-2.524824E-06
+9.235183E+00,-6.961251E-09,-1.553793E-06
+9.245212E+00,-7.098562E-09,-1.291867E-06
+9.255216E+00,-8.353146E-09,-2.340660E-06
+9.265028E+00,-8.494802E-09,-1.786995E-06
+9.275054E+00,-7.208365E-09,-1.174422E-06
+9.285074E+00,-6.906903E-09,-1.234045E-06
+9.295105E+00,-6.537775E-09,-1.351633E-06
+9.305142E+00,-6.772580E-09,-1.490565E-06
+9.315141E+00,-7.483427E-09,-2.301836E-06
+9.325146E+00,-7.340677E-09,-2.469378E-06
+9.335170E+00,-6.523129E-09,-1.454573E-06
+9.345166E+00,-6.506655E-09,-859.0222E-09
+9.355197E+00,-5.813420E-09,+300.2644E-09
+9.365204E+00,-5.647558E-09,+472.4122E-09
+9.375227E+00,-3.470770E-09,-1.075258E-06
+9.385208E+00,-3.409666E-09,-993.4331E-09
+9.395237E+00,-3.587201E-09,-1.283112E-06
+9.405022E+00,-3.591935E-09,-1.232700E-06
+9.415061E+00,-3.720799E-09,-945.0818E-09
+9.425539E+00,-3.786948E-09,-877.9050E-09
+9.435104E+00,-5.979458E-09,-1.134853E-06
+9.445144E+00,-6.179287E-09,-634.0600E-09
+9.455162E+00,-6.877011E-09,-1.766138E-06
+9.465191E+00,-6.941357E-09,-1.783877E-06
+9.475191E+00,-8.207207E-09,-208.5686E-09
+9.485217E+00,-8.389316E-09,-626.2780E-09
+9.495030E+00,-7.679621E-09,-3.739415E-06
+9.505030E+00,-7.427862E-09,-3.083897E-06
+9.515042E+00,-6.667195E-09,-5.060492E-06
+9.525072E+00,-6.720376E-09,-5.094567E-06
+9.535078E+00,-6.218267E-09,-2.211342E-06
+9.545113E+00,-5.852362E-09,-1.789169E-06
+9.555107E+00,-4.922668E-09,-2.026377E-06
+9.565114E+00,-5.048518E-09,-1.591044E-06
+9.575145E+00,-5.597147E-09,-2.924853E-06
+9.585162E+00,-5.502045E-09,-4.136868E-06
+9.595196E+00,-4.770048E-09,-3.203516E-06
+9.605237E+00,-4.821767E-09,-3.810969E-06
+9.615243E+00,-5.763385E-09,-4.007636E-06
+9.625026E+00,-5.927301E-09,-3.433857E-06
+9.635059E+00,-6.003431E-09,-3.212386E-06
+9.645055E+00,-6.010660E-09,-2.987137E-06
+9.655086E+00,-5.810917E-09,-2.545738E-06
+9.665090E+00,-5.679223E-09,-2.279578E-06
+9.675116E+00,-3.710257E-09,-4.107857E-06
+9.685139E+00,-3.586339E-09,-3.798295E-06
+9.695161E+00,-4.555636E-09,-2.121792E-06
+9.705171E+00,-4.772157E-09,-2.182331E-06
+9.715194E+00,-5.572524E-09,-3.300305E-06
+9.725209E+00,-5.555896E-09,-3.502407E-06
+9.735238E+00,-6.575072E-09,-2.788782E-06
+9.745049E+00,-6.806841E-09,-2.773104E-06
+9.755066E+00,-8.097649E-09,-2.540789E-06
+9.765097E+00,-8.054799E-09,-3.153534E-06
+9.775101E+00,-7.878742E-09,-3.852826E-06
+9.785134E+00,-8.020713E-09,-3.782759E-06
+9.795180E+00,-8.200380E-09,-3.485613E-06
+9.805178E+00,-8.007342E-09,-3.755208E-06
+9.815188E+00,-6.133507E-09,-2.020140E-06
+9.825221E+00,-6.021940E-09,-1.896057E-06
+9.835225E+00,-6.422081E-09,-3.814631E-06
+9.845241E+00,-6.444675E-09,-4.147597E-06
+9.855045E+00,-5.680488E-09,-4.070206E-06
+9.865052E+00,-5.554534E-09,-3.723994E-06
+9.875078E+00,-5.359243E-09,-3.684712E-06
+9.885096E+00,-5.319825E-09,-3.690892E-06
+9.895124E+00,-4.408689E-09,-2.167111E-06
+9.905144E+00,-4.367055E-09,-2.039108E-06
+9.915170E+00,-5.331997E-09,-508.4324E-09
+9.925192E+00,-5.436210E-09,-938.9878E-09
+9.935230E+00,-3.812244E-09,-2.459421E-06
+9.945261E+00,-3.603165E-09,-2.140103E-06
+9.955059E+00,-463.7857E-12,-2.362604E-06
+9.965103E+00,-329.1978E-12,-2.413302E-06
+9.975126E+00,+289.7255E-12,-3.049622E-06
+9.985157E+00,+380.6642E-12,-3.589668E-06
+9.995187E+00,+663.1789E-12,-5.675097E-06

MicroMag 2900/3900 Data File ends
