# Supplementary material for: Magnetic signatures of a creosote oil contaminated site: case study in São Paulo, Brazil
Source: Sci Rep. 2022 Dec 17;12:21853. doi: 10.1038/s41598-022-23493-2 (PMC9759522; doi:10.1038/s41598-022-23493-2)
Supplement: Supplementary file 3 — Supplementary Information 3. [file 41598_2022_23493_MOESM3_ESM.zip › moment_vs_time/SD23/3_9/nm2xxx/4_2.011]

MicroMag 2900/3900 Data File (Series 0016.002)
Moment vs. time

INSTRUMENT
Configuration                   VSM
Temperature control             None
Hardware version                0004
Software version                01/29/2013
Units of measure                Hybrid SI
Temperature in                  Celsius

SAMPLE
Mass                            N/A
Volume                          N/A
Demagnetizing factor            N/A

SETTINGS
Field range                    +300.0000E-03
Field command                   0.000000E+00
Moment range                   +1.000000E-06
Averaging time                 -66.97513E-06
Temperature (command)           N/A
Tmprtr difference correction    No
Orientation                     0.000000E+00
Vibration amplitude             1.0
Calibration factor             +4.401063E+00
Operating frequency            +83.00000E+00

MEASUREMENT
Description                    "SD34_4_2"
Field (measured)               +208.5199E-06
Temperature (measured)          N/A
Averages (completed)            N/A
Moment at conditioning field   +120.9759E-09
Measured on                     08/28/2020  10:05
Elapsed time                   +22.65971E+00

PROCESSING
Background subtraction          No
Delta-m processing              N/A
Demagnetizing factor            No
Normalization                   No
Normalization factor            N/A
Offset (field)                  No
Offset (moment)                 No
Pole saturation                 No
Slope correction                No

VIEWPORT
Left                            0.000000E+00
Right                          +10.00000E+00
Bottom                         -1.000000E-06
Top                            +1.000000E-06
Show X-axis?                    Yes
Show Y-axis?                    Yes

SCRIPT
Averaging time                 +10.00000E-03
Initial (conditioning) field   +140.0000E-03
Final (measuring) field         0.000000E+00
Pause at initial field         +10.00000E+00
Field slew rate limit          +10.00000E+03
Field slew time limit          +100.0000E-03
Slope correction                0.000000E+00
Timebase                       +10.00000E+00
Number of segments              1
Number of data                  1000

Segment   Averaging                                                            Final 
 Number      Time        Initial      Increment       Final         Pause      Index 
             (s)           (s)           (s)           (s)           (s)     
0000001,+10.00000E-03, 0.000000E+00,+10.00000E-03,+10.00000E+00,+10.00000E+00,0001000

                                         
     Time         Moment        Field    
     (s)          (Am�)          (T)     
+5.120936E-03,+86.92515E-09,+102.0929E-03
+15.18595E-03,+45.71572E-09,+56.59850E-03
+25.09299E-03,+20.00312E-09,+29.07493E-03
+35.15068E-03,+4.509247E-09,+12.65849E-03
+45.02179E-03,-1.197510E-09,+6.150302E-03
+55.09561E-03,-4.244125E-09,+2.447543E-03
+65.12232E-03,-5.528874E-09,+1.146631E-03
+75.19156E-03,-5.878204E-09,+523.4714E-06
+85.04618E-03,-5.010734E-09,+278.5652E-06
+95.07802E-03,-3.467547E-09,+154.8158E-06
+105.0738E-03,-2.743851E-09,+112.5159E-06
+115.1135E-03,-2.187816E-09,+82.39046E-06
+125.1406E-03,-1.494722E-09,+70.26816E-06
+135.1398E-03,-625.8776E-12,+57.40366E-06
+145.1652E-03,-804.2744E-12,+48.37069E-06
+155.1969E-03,-2.145651E-09,+43.56623E-06
+165.1963E-03,-2.930733E-09,+41.85302E-06
+175.2254E-03,-2.876134E-09,+37.86896E-06
+185.1302E-03,-2.777560E-09,+35.44954E-06
+195.1540E-03,-3.717899E-09,+33.24137E-06
+205.1901E-03,-4.552822E-09,+32.11298E-06
+215.1977E-03,-4.756362E-09,+30.20468E-06
+225.2175E-03,-4.254429E-09,+29.68987E-06
+235.2314E-03,-3.992912E-09,+27.30581E-06
+245.0248E-03,-4.282392E-09,+26.96114E-06
+255.0377E-03,-4.225968E-09,+26.53739E-06
+265.0712E-03,-3.429970E-09,+27.17062E-06
+275.0717E-03,-2.330128E-09,+26.53379E-06
+285.1019E-03,-2.094417E-09,+26.78876E-06
+295.1176E-03,-2.180222E-09,+25.55168E-06
+305.1028E-03,-1.963845E-09,+24.24125E-06
+315.1264E-03,-1.808082E-09,+23.07893E-06
+325.1208E-03,-2.362380E-09,+23.49610E-06
+335.1400E-03,-3.548172E-09,+23.41273E-06
+345.1730E-03,-4.141975E-09,+22.32814E-06
+355.1581E-03,-4.552531E-09,+20.25779E-06
+365.1712E-03,-5.636106E-09,+20.58189E-06
+375.1763E-03,-7.402654E-09,+21.01688E-06
+385.1856E-03,-8.367931E-09,+21.42245E-06
+395.2162E-03,-7.851805E-09,+21.13581E-06
+405.2075E-03,-7.092245E-09,+21.14036E-06
+415.2260E-03,-6.978961E-09,+18.12478E-06
+425.0315E-03,-7.195576E-09,+17.59415E-06
+435.0267E-03,-6.698514E-09,+16.15628E-06
+445.0471E-03,-5.793141E-09,+16.15791E-06
+455.0774E-03,-5.646116E-09,+16.99331E-06
+465.0795E-03,-6.555053E-09,+17.71377E-06
+475.1090E-03,-8.013363E-09,+16.74214E-06
+485.1328E-03,-8.500979E-09,+16.75821E-06
+495.1503E-03,-8.773121E-09,+14.84908E-06
+505.1772E-03,-9.295118E-09,+15.13550E-06
+515.1702E-03,-9.659124E-09,+14.74626E-06
+525.1701E-03,-9.250368E-09,+13.87493E-06
+535.1807E-03,-8.492168E-09,+13.64639E-06
+545.2080E-03,-8.017847E-09,+13.32201E-06
+555.2186E-03,-7.474130E-09,+15.86838E-06
+565.2400E-03,-5.799123E-09,+14.19574E-06
+575.2339E-03,-3.874848E-09,+13.77362E-06
+585.2454E-03,-2.479467E-09,+13.62153E-06
+595.0406E-03,-2.635755E-09,+11.82655E-06
+605.0226E-03,-3.003979E-09,+10.64847E-06
+615.0413E-03,-2.500718E-09,+10.46877E-06
+625.2364E-03,-1.852427E-09,+9.626399E-06
+635.2023E-03,-2.322921E-09,+10.92281E-06
+645.1882E-03,-3.804905E-09,+9.089128E-06
+655.1357E-03,-4.635944E-09,+8.368807E-06
+665.1199E-03,-4.549183E-09,+9.151383E-06
+675.1125E-03,-4.177660E-09,+8.860789E-06
+685.0687E-03,-4.000905E-09,+8.806230E-06
+695.0483E-03,-3.652122E-09,+9.261876E-06
+705.0319E-03,-2.793732E-09,+9.969350E-06
+715.1996E-03,-2.338288E-09,+9.167319E-06
+725.1808E-03,-2.898327E-09,+8.157178E-06
+735.1320E-03,-3.565552E-09,+7.718669E-06
+745.1098E-03,-3.654919E-09,+8.402796E-06
+755.0911E-03,-3.294405E-09,+8.274394E-06
+765.0489E-03,-3.407056E-09,+8.669816E-06
+775.2438E-03,-4.095212E-09,+9.157449E-06
+785.2282E-03,-4.505418E-09,+6.305409E-06
+795.2014E-03,-4.308395E-09,+5.737067E-06
+805.1860E-03,-4.252845E-09,+6.403342E-06
+815.1844E-03,-4.639101E-09,+5.484181E-06
+825.2139E-03,-4.945100E-09,+6.538039E-06
+835.1512E-03,-4.538312E-09,+6.945219E-06
+845.1680E-03,-3.987471E-09,+6.420537E-06
+855.1773E-03,-4.399547E-09,+6.480189E-06
+865.1998E-03,-5.420153E-09,+4.974719E-06
+875.2010E-03,-5.243162E-09,+4.679003E-06
+885.2228E-03,-3.385006E-09,+4.612742E-06
+895.0444E-03,-2.498115E-09,+3.534794E-06
+905.2060E-03,-1.841303E-09,+4.684954E-06
+915.2352E-03,-1.650304E-09,+5.997048E-06
+925.2535E-03,-699.4136E-12,+5.835744E-06
+935.1784E-03,-169.5670E-12,+5.437031E-06
+945.2006E-03,-162.0980E-12,+4.826775E-06
+955.1981E-03,-281.8997E-12,+4.763775E-06
+965.2122E-03,+390.1846E-12,+4.311219E-06
+975.2228E-03,+913.7148E-12,+6.392956E-06
+985.2433E-03,+818.1252E-12,+5.589009E-06
+995.0237E-03,+239.4810E-12,+5.743047E-06
+1.005055E+00,-756.8232E-12,+4.342948E-06
+1.015078E+00,-822.8311E-12,+4.784346E-06
+1.025114E+00,-1.615113E-09,+3.941975E-06
+1.035102E+00,-2.135857E-09,+4.323864E-06
+1.045115E+00,-3.717674E-09,+4.679175E-06
+1.055143E+00,-3.757387E-09,+4.853297E-06
+1.065143E+00,-3.514014E-09,+3.742276E-06
+1.075137E+00,-3.737816E-09,+3.230038E-06
+1.085163E+00,-5.041870E-09,+3.187151E-06
+1.095164E+00,-5.218083E-09,+4.088345E-06
+1.105165E+00,-4.686418E-09,+4.308501E-06
+1.115197E+00,-4.429746E-09,+4.106055E-06
+1.125219E+00,-3.384894E-09,+2.404976E-06
+1.135018E+00,-2.891734E-09,+2.348442E-06
+1.145019E+00,-444.5558E-12,+1.441898E-06
+1.155030E+00,+32.31619E-12,+2.421913E-06
+1.165042E+00,-580.0800E-12,+943.4796E-09
+1.175047E+00,-1.078167E-09,+1.056061E-06
+1.185070E+00,-1.528040E-09,+3.066874E-06
+1.195105E+00,-1.370597E-09,+3.567238E-06
+1.205034E+00,-2.074986E-09,+2.215777E-06
+1.215097E+00,-2.895644E-09,+2.629881E-06
+1.225129E+00,-4.286924E-09,+1.667176E-06
+1.235114E+00,-4.204518E-09,+1.834946E-06
+1.245150E+00,-3.892336E-09,+3.022871E-06
+1.255132E+00,-4.145699E-09,+1.375380E-06
+1.265146E+00,-5.919784E-09,+174.2935E-09
+1.275135E+00,-6.169766E-09,+788.6983E-09
+1.285140E+00,-6.728670E-09,+873.1843E-09
+1.295131E+00,-6.959497E-09,+1.224804E-06
+1.305208E+00,-8.156491E-09,+976.8678E-09
+1.315135E+00,-8.182611E-09,+72.04056E-09
+1.325162E+00,-7.309514E-09,+312.5096E-09
+1.335193E+00,-7.255702E-09,+488.4911E-09
+1.345190E+00,-8.447666E-09,+209.4269E-09
+1.355221E+00,-8.780874E-09,-412.7026E-09
+1.365219E+00,-8.758103E-09,-1.450024E-06
+1.375227E+00,-8.453790E-09,-1.213875E-06
+1.385023E+00,-7.414155E-09,+1.414805E-06
+1.395020E+00,-7.169448E-09,+1.128502E-06
+1.405034E+00,-5.395786E-09,-1.634188E-06
+1.415067E+00,-4.933530E-09,-2.205277E-06
+1.425090E+00,-5.093324E-09,-1.571903E-06
+1.435135E+00,-5.722911E-09,-1.452799E-06
+1.445114E+00,-6.541051E-09,-875.0726E-09
+1.455099E+00,-5.948305E-09,-974.2356E-09
+1.465113E+00,-3.090805E-09,-441.7134E-09
+1.475099E+00,-2.346347E-09,-1.112824E-06
+1.485075E+00,-867.6774E-12,-2.194777E-06
+1.495058E+00,-517.5242E-12,-2.082968E-06
+1.505187E+00,-255.6579E-12,-942.4211E-09
+1.515164E+00,-627.7573E-12,+389.4139E-09
+1.525144E+00,-2.221614E-09,+1.953364E-06
+1.535077E+00,-2.439007E-09,+2.253514E-06
+1.545071E+00,-2.496341E-09,+1.328087E-06
+1.555040E+00,-2.623936E-09,+1.245489E-06
+1.565056E+00,-4.288264E-09,+1.193562E-06
+1.575088E+00,-4.551025E-09,+504.3984E-09
+1.585089E+00,-4.026831E-09,-916.5574E-09
+1.595105E+00,-3.781929E-09,-1.304684E-06
+1.605136E+00,-4.575430E-09,-1.405335E-06
+1.615150E+00,-4.941940E-09,-1.735096E-06
+1.625172E+00,-4.916375E-09,-1.653099E-06
+1.635200E+00,-4.391238E-09,-2.075873E-06
+1.645191E+00,-2.332821E-09,-4.026175E-06
+1.655218E+00,-2.121695E-09,-4.382172E-06
+1.665216E+00,-1.694428E-09,-3.763046E-06
+1.675224E+00,-1.320948E-09,-3.681479E-06
+1.685021E+00,-289.0090E-12,-2.476216E-06
+1.695021E+00,-224.2705E-12,-1.415348E-06
+1.705028E+00,-143.2889E-12,-1.469193E-06
+1.715054E+00,+147.7428E-12,-1.856232E-06
+1.725061E+00,+841.0065E-12,-1.208410E-06
+1.735097E+00,+500.4710E-12,+916.9007E-09
+1.745129E+00,-1.972719E-09,+2.381401E-06
+1.755147E+00,-2.773680E-09,+1.125126E-06
+1.765194E+00,-4.676184E-09,-2.657433E-06
+1.775225E+00,-5.135109E-09,-3.554592E-06
+1.785239E+00,-7.532794E-09,-2.578183E-06
+1.795032E+00,-7.889603E-09,-1.684084E-06
+1.805029E+00,-7.245923E-09,+76.56098E-09
+1.815057E+00,-6.751228E-09,-24.97673E-09
+1.825111E+00,-5.904606E-09,+1.545439E-06
+1.835150E+00,-5.891564E-09,+1.939659E-06
+1.845143E+00,-4.802115E-09,+409.4696E-09
+1.855130E+00,-4.351620E-09,+118.6466E-09
+1.865092E+00,-3.657430E-09,-928.8884E-09
+1.875075E+00,-3.927298E-09,-1.267462E-06
+1.885036E+00,-4.320416E-09,-1.640425E-06
+1.895035E+00,-3.975077E-09,-1.777783E-06
+1.905016E+00,-2.966296E-09,-4.020625E-06
+1.915226E+00,-3.033676E-09,-3.552447E-06
+1.925206E+00,-3.602158E-09,-2.126141E-06
+1.935187E+00,-3.482440E-09,-973.3201E-09
+1.945141E+00,-2.921287E-09,-716.6291E-09
+1.955083E+00,-3.195736E-09,-795.4789E-09
+1.965063E+00,-5.148990E-09,-1.331291E-06
+1.975018E+00,-5.591635E-09,-394.9642E-09
+1.985229E+00,-5.239104E-09,-3.064413E-06
+1.995186E+00,-5.030071E-09,-2.844515E-06
+2.005146E+00,-4.640453E-09,-3.519888E-06
+2.015120E+00,-4.541321E-09,-3.289805E-06
+2.025101E+00,-2.655679E-09,-2.193089E-06
+2.035062E+00,-2.163709E-09,-1.788998E-06
+2.045044E+00,-1.201636E-09,-2.464800E-06
+2.055230E+00,-1.315328E-09,-1.279392E-06
+2.065193E+00,-1.967154E-09,+216.4078E-09
+2.075173E+00,-2.029697E-09,+197.8111E-09
+2.085126E+00,-3.289047E-09,-681.0380E-09
+2.095108E+00,-3.891632E-09,-1.078606E-06
+2.105062E+00,-5.187138E-09,-2.533064E-06
+2.115060E+00,-5.038841E-09,-4.364405E-06
+2.125050E+00,-4.139372E-09,-4.294854E-06
+2.135229E+00,-4.127791E-09,-4.399767E-06
+2.145183E+00,-4.217948E-09,-4.025517E-06
+2.155169E+00,-3.917290E-09,-2.891179E-06
+2.165120E+00,-2.522746E-09,-2.486572E-06
+2.175099E+00,-2.456741E-09,-3.663168E-06
+2.185088E+00,-3.759479E-09,-3.907328E-06
+2.195138E+00,-4.355661E-09,-3.284312E-06
+2.205167E+00,-4.627148E-09,-5.685540E-06
+2.215161E+00,-4.640867E-09,-5.852738E-06
+2.225182E+00,-5.527657E-09,-3.923893E-06
+2.235183E+00,-5.813974E-09,-3.454914E-06
+2.245194E+00,-5.240986E-09,-2.312164E-06
+2.255190E+00,-4.811850E-09,-1.719160E-06
+2.265222E+00,-4.815143E-09,-1.049566E-06
+2.275221E+00,-5.092539E-09,-705.3567E-09
+2.285244E+00,-4.734150E-09,-2.237606E-06
+2.295241E+00,-4.281197E-09,-2.730246E-06
+2.305024E+00,-2.202652E-09,-2.792845E-06
+2.315054E+00,-2.008098E-09,-3.452225E-06
+2.325065E+00,-1.520084E-09,-3.114910E-06
+2.335065E+00,-1.168282E-09,-2.470923E-06
+2.345094E+00,-444.8546E-12,-3.204003E-06
+2.355097E+00,-715.0563E-12,-3.839579E-06
+2.365108E+00,-3.269644E-09,-2.361832E-06
+2.375138E+00,-3.840396E-09,-2.769470E-06
+2.385136E+00,-5.179611E-09,-5.761071E-06
+2.395143E+00,-5.684998E-09,-5.292893E-06
+2.405155E+00,-7.867008E-09,-3.428679E-06
+2.415175E+00,-8.308174E-09,-3.070364E-06
+2.425209E+00,-8.067716E-09,-3.447619E-06
+2.435182E+00,-7.869604E-09,-1.513624E-06
+2.445198E+00,-7.840239E-09,-3.029108E-06
+2.455222E+00,-7.877381E-09,-3.153677E-06
+2.465215E+00,-6.920944E-09,-1.982660E-06
+2.475216E+00,-6.499031E-09,-975.2084E-09
+2.485243E+00,-6.786076E-09,-2.093725E-06
+2.495240E+00,-7.255985E-09,-2.525769E-06
+2.505040E+00,-8.969383E-09,-2.992344E-06
+2.515056E+00,-9.120515E-09,-2.286501E-06
+2.525078E+00,-9.926961E-09,-3.288260E-06
+2.535083E+00,-10.15990E-09,-3.902092E-06
+2.545174E+00,-10.08238E-09,-6.175004E-06
+2.555134E+00,-9.715185E-09,-5.979996E-06
+2.565200E+00,-7.048667E-09,-2.464114E-06
+2.575041E+00,-6.901709E-09,-2.250767E-06
+2.585062E+00,-5.345559E-09,-1.465187E-06
+2.595094E+00,-5.091498E-09,-2.093783E-06
+2.605105E+00,-2.320180E-09,-3.281765E-06
+2.615138E+00,-2.123914E-09,-3.444300E-06
+2.625170E+00,-2.673738E-09,-2.698117E-06
+2.635184E+00,-2.805728E-09,-2.886515E-06
+2.645215E+00,-2.314416E-09,-2.147226E-06
+2.655225E+00,-2.228241E-09,-1.800242E-06
+2.665245E+00,-2.278087E-09,+2.916556E-06
+2.675048E+00,-2.335758E-09,+3.018380E-06
+2.685052E+00,-2.037879E-09,+651.3978E-09
+2.695062E+00,-1.926479E-09,-166.6832E-09
+2.705097E+00,-2.221098E-09,-5.956565E-06
+2.715063E+00,-2.313390E-09,-6.307612E-06
+2.725073E+00,-3.799152E-09,-7.646742E-06
+2.735517E+00,-3.813604E-09,-7.443925E-06
+2.745077E+00,-4.286109E-09,-4.709187E-06
+2.755113E+00,-4.457795E-09,-4.274140E-06
+2.765163E+00,-5.261414E-09,-3.424988E-06
+2.775042E+00,-5.168070E-09,-2.961159E-06
+2.785073E+00,-3.856055E-09,-2.678576E-06
+2.795112E+00,-3.813902E-09,-3.093596E-06
+2.805140E+00,-4.174618E-09,-7.356778E-06
+2.815332E+00,-4.182118E-09,-7.204571E-06
+2.825113E+00,-3.834113E-09,-5.892850E-06
+2.835141E+00,-3.833558E-09,-6.113778E-06
+2.845192E+00,-4.196952E-09,-4.996892E-06
+2.855229E+00,-4.148422E-09,-4.699602E-06
+2.865033E+00,-2.760135E-09,-6.119328E-06
+2.875041E+00,-2.647004E-09,-6.089974E-06
+2.885064E+00,-3.341202E-09,-5.278273E-06
+2.895100E+00,-3.512441E-09,-5.487557E-06
+2.905119E+00,-3.068893E-09,-5.976534E-06
+2.915151E+00,-2.747733E-09,-6.073981E-06
+2.925159E+00,-2.376248E-09,-4.959040E-06
+2.935155E+00,-2.610005E-09,-4.347039E-06
+2.945135E+00,-2.963092E-09,-4.658060E-06
+2.955090E+00,-2.821062E-09,-4.657746E-06
+2.965060E+00,-2.718917E-09,-5.732231E-06
+2.975044E+00,-3.035630E-09,-5.299645E-06
+2.985230E+00,-4.581950E-09,-4.381514E-06
+2.995197E+00,-4.570071E-09,-3.634329E-06
+3.005176E+00,-3.468073E-09,-2.493553E-06
+3.015146E+00,-3.359851E-09,-2.699747E-06
+3.025131E+00,-2.759549E-09,-3.166666E-06
+3.035052E+00,-2.635065E-09,-3.469191E-06
+3.045026E+00,-280.0452E-12,-7.063923E-06
+3.055243E+00,-114.1811E-12,-6.518298E-06
+3.065203E+00,-1.076047E-09,-4.993000E-06
+3.075177E+00,-1.419096E-09,-4.207736E-06
+3.085164E+00,-2.925589E-09,-1.532192E-06
+3.095122E+00,-3.065325E-09,-1.925125E-06
+3.105095E+00,-5.263058E-09,-3.740216E-06
+3.115097E+00,-5.514028E-09,-3.648377E-06
+3.125076E+00,-5.910989E-09,-3.736410E-06
+3.135061E+00,-5.728022E-09,-3.396750E-06
+3.145026E+00,-5.001282E-09,-2.831212E-06
+3.155224E+00,-5.095994E-09,-2.639666E-06
+3.165210E+00,-5.086539E-09,-4.493409E-06
+3.175166E+00,-4.894654E-09,-5.335951E-06
+3.185134E+00,-3.089081E-09,-4.990483E-06
+3.195098E+00,-2.937877E-09,-5.488873E-06
+3.205069E+00,-2.051653E-09,-3.480749E-06
+3.215050E+00,-1.841541E-09,-3.259735E-06
+3.225035E+00,+157.9982E-12,-4.523936E-06
+3.235209E+00,+316.5338E-12,-4.789381E-06
+3.245191E+00,+1.430265E-09,-5.396691E-06
+3.255140E+00,+1.499890E-09,-5.211154E-06
+3.265107E+00,+2.074433E-09,-3.079062E-06
+3.275087E+00,+1.933582E-09,-2.811928E-06
+3.285037E+00,-2.220049E-09,-3.742247E-06
+3.295227E+00,-2.793960E-09,-4.184590E-06
+3.305210E+00,-4.652353E-09,-4.745322E-06
+3.315187E+00,-4.656008E-09,-4.939071E-06
+3.325213E+00,-5.353046E-09,-3.421870E-06
+3.335204E+00,-5.453224E-09,-3.422900E-06
+3.345181E+00,-5.810199E-09,-3.485041E-06
+3.355166E+00,-5.772170E-09,-3.640223E-06
+3.365127E+00,-6.505811E-09,-2.409754E-06
+3.375094E+00,-6.751277E-09,-1.665344E-06
+3.385072E+00,-7.450794E-09,-2.796993E-06
+3.395027E+00,-7.366494E-09,-2.783661E-06
+3.405228E+00,-6.646053E-09,-4.414301E-06
+3.415213E+00,-6.711297E-09,-4.518042E-06
+3.425182E+00,-7.539731E-09,-4.835072E-06
+3.435182E+00,-7.436173E-09,-4.838591E-06
+3.445183E+00,-5.414699E-09,-3.247061E-06
+3.455195E+00,-5.104120E-09,-2.652426E-06
+3.465224E+00,-3.753236E-09,-8.267012E-06
+3.475226E+00,-3.570719E-09,-8.820077E-06
+3.485244E+00,-1.669759E-09,-6.083623E-06
+3.495044E+00,-1.603415E-09,-6.124592E-06
+3.505036E+00,-2.932465E-09,-5.505668E-06
+3.515055E+00,-3.179708E-09,-4.834786E-06
+3.525084E+00,-3.472272E-09,-2.944165E-06
+3.535070E+00,-3.433197E-09,-2.707157E-06
+3.545098E+00,-4.629003E-09,-1.824303E-06
+3.555326E+00,-4.764918E-09,-1.913510E-06
+3.565106E+00,-6.076744E-09,-1.552019E-06
+3.575134E+00,-6.004440E-09,-1.502552E-06
+3.585129E+00,-5.113299E-09,-1.767111E-06
+3.595136E+00,-5.081714E-09,-2.331619E-06
+3.605172E+00,-4.552557E-09,-4.159327E-06
+3.615131E+00,-4.448383E-09,-3.786621E-06
+3.625136E+00,-3.588330E-09,-2.828722E-06
+3.635157E+00,-3.661215E-09,-3.008738E-06
+3.645156E+00,-4.557025E-09,-3.651753E-06
+3.655188E+00,-4.478926E-09,-3.582144E-06
+3.665186E+00,-2.669850E-09,-4.183331E-06
+3.675200E+00,-2.320985E-09,-4.168196E-06
+3.685224E+00,-1.564335E-09,-4.293480E-06
+3.695219E+00,-1.515195E-09,-4.165421E-06
+3.705206E+00,-1.319823E-09,-2.700234E-06
+3.715233E+00,-1.478733E-09,-2.538214E-06
+3.725237E+00,-3.905352E-09,-4.628621E-06
+3.735242E+00,-4.422158E-09,-4.728671E-06
+3.745039E+00,-5.751004E-09,-4.859591E-06
+3.755038E+00,-5.872703E-09,-4.347468E-06
+3.765061E+00,-7.599334E-09,-2.037449E-06
+3.775054E+00,-7.824597E-09,-1.646805E-06
+3.785065E+00,-7.807787E-09,-918.9607E-09
+3.795092E+00,-7.500833E-09,-660.2384E-09
+3.805088E+00,-5.779687E-09,-440.6834E-09
+3.815113E+00,-5.770584E-09,-52.61422E-09
+3.825148E+00,-5.978932E-09,-1.984492E-06
+3.835139E+00,-5.901148E-09,-2.370615E-06
+3.845158E+00,-5.181784E-09,-4.320059E-06
+3.855196E+00,-5.250095E-09,-3.887330E-06
+3.865175E+00,-6.054857E-09,-1.039066E-06
+3.875155E+00,-6.014151E-09,-974.8651E-09
+3.885053E+00,-5.479452E-09,+1.890535E-06
+3.895401E+00,-5.510907E-09,+2.016850E-06
+3.905055E+00,-7.545311E-09,-8.151999E-06
+3.915056E+00,-7.763055E-09,-8.869372E-06
+3.925240E+00,-6.195588E-09,-6.724807E-06
+3.935221E+00,-5.566557E-09,-6.662293E-06
+3.945189E+00,-4.585772E-09,-6.056586E-06
+3.955161E+00,-4.589587E-09,-5.636301E-06
+3.965145E+00,-4.142541E-09,-5.364476E-06
+3.975112E+00,-3.973661E-09,-5.637160E-06
+3.985089E+00,-4.262603E-09,-4.747925E-06
+3.995043E+00,-4.449247E-09,-4.991227E-06
+4.005017E+00,-4.700659E-09,-4.488030E-06
+4.015232E+00,-4.531575E-09,-4.170885E-06
+4.025194E+00,-4.581213E-09,-3.688775E-06
+4.035156E+00,-4.929013E-09,-3.613673E-06
+4.045130E+00,-6.016828E-09,-3.062640E-06
+4.055094E+00,-6.035670E-09,-2.472468E-06
+4.065073E+00,-6.342715E-09,-3.491965E-06
+4.075018E+00,-6.633353E-09,-3.501749E-06
+4.085225E+00,-8.114181E-09,-5.499545E-06
+4.095208E+00,-8.115726E-09,-6.946107E-06
+4.105163E+00,-7.129918E-09,-7.146522E-06
+4.115159E+00,-6.976531E-09,-6.651507E-06
+4.125145E+00,-6.954485E-09,-5.816947E-06
+4.135097E+00,-6.841939E-09,-5.492506E-06
+4.145064E+00,-4.765254E-09,-3.138943E-06
+4.155042E+00,-4.369181E-09,-2.779856E-06
+4.165220E+00,-4.346878E-09,-3.908272E-06
+4.175195E+00,-4.662043E-09,-4.428234E-06
+4.185144E+00,-5.359582E-09,-4.314051E-06
+4.195106E+00,-5.335774E-09,-3.566208E-06
+4.205085E+00,-5.670309E-09,-3.393116E-06
+4.215041E+00,-5.827962E-09,-3.781100E-06
+4.225224E+00,-5.539378E-09,-6.121789E-06
+4.235200E+00,-5.217190E-09,-5.623284E-06
+4.245159E+00,-4.021902E-09,-3.694411E-06
+4.255129E+00,-4.076719E-09,-4.090834E-06
+4.265116E+00,-5.041377E-09,-4.713393E-06
+4.275078E+00,-5.175049E-09,-5.151644E-06
+4.285069E+00,-6.282882E-09,-5.679160E-06
+4.295033E+00,-6.487773E-09,-5.911389E-06
+4.305233E+00,-8.085858E-09,-3.794346E-06
+4.315218E+00,-8.079721E-09,-3.786993E-06
+4.325206E+00,-7.314724E-09,-3.901377E-06
+4.335171E+00,-7.337444E-09,-3.722363E-06
+4.345156E+00,-8.599630E-09,-5.283080E-06
+4.355105E+00,-8.636970E-09,-4.929629E-06
+4.365075E+00,-6.436425E-09,-3.268633E-06
+4.375055E+00,-6.049381E-09,-3.592015E-06
+4.385234E+00,-3.541351E-09,-8.844137E-06
+4.395195E+00,-3.414097E-09,-9.420090E-06
+4.405174E+00,-2.140218E-09,-5.916396E-06
+4.415161E+00,-2.024224E-09,-5.818234E-06
+4.425149E+00,-2.783884E-09,-5.345536E-06
+4.435094E+00,-2.912146E-09,-5.355664E-06
+4.445064E+00,-4.834723E-09,-2.535038E-06
+4.455026E+00,-4.874046E-09,-2.583990E-06
+4.465230E+00,-6.226902E-09,-4.012213E-06
+4.475424E+00,-6.348235E-09,-4.207564E-06
+4.485184E+00,-7.785553E-09,-5.176650E-06
+4.495399E+00,-7.753978E-09,-5.102835E-06
+4.505190E+00,-6.909659E-09,-3.240652E-06
+4.515302E+00,-6.931518E-09,-3.157826E-06
+4.525084E+00,-8.243564E-09,-3.237763E-06
+4.535116E+00,-8.295420E-09,-3.133536E-06
+4.545109E+00,-7.416735E-09,-5.380211E-06
+4.555113E+00,-7.295029E-09,-4.976063E-06
+4.565141E+00,-7.612439E-09,-4.554320E-06
+4.575118E+00,-7.673278E-09,-4.569083E-06
+4.585129E+00,-7.906505E-09,-5.085411E-06
+4.595155E+00,-7.942094E-09,-5.561571E-06
+4.605151E+00,-9.306492E-09,-7.012168E-06
+4.615184E+00,-9.543490E-09,-7.324935E-06
+4.625189E+00,-9.311655E-09,-5.705653E-06
+4.635187E+00,-9.023581E-09,-5.881405E-06
+4.645209E+00,-8.247648E-09,-4.216662E-06
+4.655200E+00,-8.274883E-09,-3.855944E-06
+4.665216E+00,-7.804934E-09,-4.054642E-06
+4.675017E+00,-7.579840E-09,-3.957367E-06
+4.685018E+00,-5.943026E-09,-2.476702E-06
+4.695047E+00,-5.757580E-09,-2.764836E-06
+4.705039E+00,-4.626637E-09,-3.572045E-06
+4.715057E+00,-4.200092E-09,-4.147568E-06
+4.725090E+00,-3.080918E-09,-7.234669E-06
+4.735076E+00,-3.215866E-09,-7.626201E-06
+4.745091E+00,-4.961882E-09,-4.724265E-06
+4.755100E+00,-5.105159E-09,-5.076171E-06
+4.765112E+00,-4.568777E-09,-1.055975E-06
+4.775116E+00,-4.484407E-09,-2.521306E-06
+4.785147E+00,-5.187586E-09,-6.904736E-06
+4.795147E+00,-5.286947E-09,-7.133647E-06
+4.805176E+00,-4.990257E-09,-5.388480E-06
+4.815103E+00,-4.947726E-09,-5.304709E-06
+4.825113E+00,-4.759623E-09,-3.920918E-06
+4.835137E+00,-4.753011E-09,-3.930560E-06
+4.845135E+00,-3.390042E-09,-5.987492E-06
+4.855143E+00,-3.197090E-09,-6.312018E-06
+4.865198E+00,-3.605664E-09,-6.987906E-06
+4.875218E+00,-3.748862E-09,-7.046071E-06
+4.885242E+00,-6.125054E-09,-6.492549E-06
+4.895285E+00,-6.168599E-09,-6.784030E-06
+4.905058E+00,-6.645292E-09,-6.277514E-06
+4.915092E+00,-6.726697E-09,-6.307669E-06
+4.925098E+00,-6.585847E-09,-5.775777E-06
+4.935102E+00,-6.328458E-09,-6.089717E-06
+4.945126E+00,-4.047464E-09,-7.492705E-06
+4.955124E+00,-3.983931E-09,-7.475538E-06
+4.965140E+00,-4.820247E-09,-6.900445E-06
+4.975136E+00,-4.901271E-09,-7.178565E-06
+4.985151E+00,-5.438452E-09,-6.894008E-06
+4.995135E+00,-5.521243E-09,-6.557522E-06
+5.005163E+00,-7.803810E-09,-3.124266E-06
+5.015296E+00,-7.890139E-09,-3.156281E-06
+5.025092E+00,-7.742162E-09,-3.622627E-06
+5.035318E+00,-7.680533E-09,-3.631583E-06
+5.045085E+00,-7.657427E-09,-3.990469E-06
+5.055123E+00,-7.742612E-09,-3.702536E-06
+5.065124E+00,-7.458683E-09,-3.974676E-06
+5.075141E+00,-7.282743E-09,-4.463425E-06
+5.085181E+00,-7.012193E-09,-5.519515E-06
+5.095191E+00,-7.113536E-09,-5.813141E-06
+5.105216E+00,-8.406287E-09,-5.560742E-06
+5.115026E+00,-8.443018E-09,-5.897799E-06
+5.125050E+00,-8.873169E-09,-6.240321E-06
+5.135087E+00,-8.987580E-09,-5.905982E-06
+5.145089E+00,-9.025472E-09,-5.701218E-06
+5.155101E+00,-8.744438E-09,-5.633669E-06
+5.165136E+00,-6.439912E-09,-7.011681E-06
+5.175138E+00,-6.303326E-09,-6.750642E-06
+5.185144E+00,-6.161907E-09,-7.183000E-06
+5.195168E+00,-6.133371E-09,-7.387935E-06
+5.205166E+00,-5.436122E-09,-6.148683E-06
+5.215173E+00,-5.405306E-09,-6.562158E-06
+5.225206E+00,-5.934078E-09,-6.715508E-06
+5.235194E+00,-5.920327E-09,-6.803885E-06
+5.245229E+00,-4.064012E-09,-6.425286E-06
+5.255230E+00,-3.965063E-09,-6.630679E-06
+5.265244E+00,-4.670409E-09,-5.532303E-06
+5.275043E+00,-4.812856E-09,-5.608092E-06
+5.285033E+00,-6.317999E-09,-4.730072E-06
+5.295035E+00,-6.284326E-09,-5.062094E-06
+5.305056E+00,-5.635086E-09,-6.460763E-06
+5.315203E+00,-5.626567E-09,-6.448603E-06
+5.325213E+00,-4.592434E-09,-6.265555E-06
+5.335224E+00,-4.462005E-09,-6.137925E-06
+5.345238E+00,-2.257236E-09,-3.682595E-06
+5.355035E+00,-2.234184E-09,-3.603115E-06
+5.365035E+00,-3.125283E-09,-1.936941E-06
+5.375040E+00,-3.214020E-09,-2.111578E-06
+5.385062E+00,-4.653971E-09,-3.074055E-06
+5.395288E+00,-4.780472E-09,-2.914353E-06
+5.405073E+00,-7.612782E-09,-1.549187E-06
+5.415106E+00,-7.778890E-09,-1.443186E-06
+5.425118E+00,-7.114613E-09,-1.928387E-06
+5.435157E+00,-6.830119E-09,-1.645689E-06
+5.445138E+00,-5.752917E-09,-4.051180E-06
+5.455146E+00,-5.584036E-09,-4.441452E-06
+5.465178E+00,-4.007887E-09,-6.156464E-06
+5.475182E+00,-3.807496E-09,-6.381570E-06
+5.485197E+00,-4.256213E-09,-10.90290E-06
+5.495227E+00,-4.575635E-09,-10.92608E-06
+5.505227E+00,-5.520584E-09,-7.591324E-06
+5.515020E+00,-5.433011E-09,-6.801883E-06
+5.525050E+00,-4.931553E-09,-6.627446E-06
+5.535036E+00,-4.954105E-09,-6.221409E-06
+5.545082E+00,-5.000601E-09,-5.422326E-06
+5.555103E+00,-4.972170E-09,-5.738383E-06
+5.565080E+00,-5.306370E-09,-7.227803E-06
+5.575069E+00,-5.462317E-09,-7.099743E-06
+5.585025E+00,-7.489101E-09,-4.925624E-06
+5.595223E+00,-7.546744E-09,-4.952832E-06
+5.605198E+00,-7.022194E-09,-4.702893E-06
+5.615095E+00,-7.042382E-09,-4.712134E-06
+5.625051E+00,-8.713985E-09,-5.014401E-06
+5.635038E+00,-8.851943E-09,-4.937153E-06
+5.645224E+00,-7.991019E-09,-5.076829E-06
+5.655206E+00,-7.710063E-09,-5.041609E-06
+5.665158E+00,-6.236115E-09,-6.180497E-06
+5.675127E+00,-6.055753E-09,-7.061435E-06
+5.685108E+00,-4.308632E-09,-7.718698E-06
+5.695064E+00,-4.107497E-09,-7.721530E-06
+5.705029E+00,-3.543822E-09,-6.855184E-06
+5.715238E+00,-3.610750E-09,-7.151356E-06
+5.725196E+00,-3.026682E-09,-7.452937E-06
+5.735155E+00,-2.724262E-09,-7.266341E-06
+5.745136E+00,-2.542134E-09,-6.805773E-06
+5.755090E+00,-2.823333E-09,-5.954133E-06
+5.765072E+00,-5.376187E-09,-5.036602E-06
+5.775033E+00,-5.478830E-09,-5.062294E-06
+5.785239E+00,-5.817364E-09,-5.549355E-06
+5.795224E+00,-5.851432E-09,-5.541316E-06
+5.805180E+00,-6.354273E-09,-5.658560E-06
+5.815165E+00,-6.337174E-09,-6.252108E-06
+5.825150E+00,-6.025365E-09,-7.307454E-06
+5.835089E+00,-6.059059E-09,-6.953087E-06
+5.845057E+00,-7.359916E-09,-4.253998E-06
+5.855041E+00,-7.389781E-09,-3.963490E-06
+5.865220E+00,-6.271305E-09,-3.852368E-06
+5.875200E+00,-6.160457E-09,-4.063683E-06
+5.885190E+00,-6.930917E-09,-5.231209E-06
+5.895235E+00,-7.177095E-09,-5.834170E-06
+5.905214E+00,-8.037399E-09,-6.616316E-06
+5.915124E+00,-8.044149E-09,-6.582099E-06
+5.925071E+00,-8.546674E-09,-8.760052E-06
+5.935059E+00,-8.597661E-09,-8.955690E-06
+5.945018E+00,-7.314192E-09,-7.525292E-06
+5.955216E+00,-6.841681E-09,-7.971756E-06
+5.965202E+00,-4.846141E-09,-6.659375E-06
+5.975161E+00,-4.828427E-09,-6.753732E-06
+5.985145E+00,-4.615854E-09,-6.717768E-06
+5.995101E+00,-4.532486E-09,-6.613255E-06
+6.005067E+00,-2.416125E-09,-5.818377E-06
+6.015046E+00,-2.326531E-09,-5.805131E-06
+6.025033E+00,-1.956907E-09,-4.656773E-06
+6.035040E+00,-1.864895E-09,-4.833327E-06
+6.045072E+00,-288.2369E-12,-4.031696E-06
+6.055073E+00,-235.0393E-12,-4.039850E-06
+6.065104E+00,-593.2366E-12,-4.763117E-06
+6.075574E+00,-639.3457E-12,-4.621268E-06
+6.085125E+00,-1.417646E-09,-3.550301E-06
+6.095154E+00,-1.597511E-09,-3.873053E-06
+6.105193E+00,-4.038937E-09,-6.342832E-06
+6.115066E+00,-4.409011E-09,-6.976119E-06
+6.125099E+00,-5.675715E-09,-5.154877E-06
+6.135093E+00,-5.692972E-09,-5.376492E-06
+6.145111E+00,-6.654460E-09,-4.474068E-06
+6.155142E+00,-6.834941E-09,-4.830609E-06
+6.165135E+00,-7.802038E-09,-4.286442E-06
+6.175159E+00,-7.787372E-09,-4.421797E-06
+6.185157E+00,-8.050788E-09,-5.962258E-06
+6.195165E+00,-8.239994E-09,-5.365162E-06
+6.205193E+00,-8.064688E-09,-5.393144E-06
+6.215211E+00,-7.737976E-09,-5.389138E-06
+6.225236E+00,-4.732299E-09,-6.595288E-06
+6.235035E+00,-4.514304E-09,-6.971970E-06
+6.245046E+00,-4.675948E-09,-8.412381E-06
+6.255068E+00,-4.757225E-09,-8.409005E-06
+6.265080E+00,-4.427557E-09,-8.318225E-06
+6.275083E+00,-4.366478E-09,-8.206015E-06
+6.285111E+00,-4.713769E-09,-7.773572E-06
+6.295109E+00,-4.755601E-09,-8.292075E-06
+6.305116E+00,-4.399550E-09,-7.553817E-06
+6.315140E+00,-4.346249E-09,-7.054683E-06
+6.325160E+00,-4.492150E-09,-5.550814E-06
+6.335166E+00,-4.500233E-09,-4.894467E-06
+6.345197E+00,-3.113111E-09,-4.251709E-06
+6.355200E+00,-2.998681E-09,-4.557210E-06
+6.365211E+00,-2.241587E-09,-4.673796E-06
+6.375236E+00,-2.318237E-09,-4.574862E-06
+6.385232E+00,-2.830102E-09,-6.280032E-06
+6.395027E+00,-2.732987E-09,-6.717196E-06
+6.405023E+00,-1.329110E-09,-7.129413E-06
+6.415050E+00,-1.196916E-09,-7.468244E-06
+6.425082E+00,-523.1888E-12,-6.436701E-06
+6.435069E+00,-461.8004E-12,-6.185131E-06
+6.445087E+00,-499.9151E-12,-7.756205E-06
+6.455121E+00,-671.6259E-12,-7.449131E-06
+6.465118E+00,-2.993473E-09,-5.904408E-06
+6.475123E+00,-3.232243E-09,-5.192729E-06
+6.485155E+00,-4.183059E-09,-5.510788E-06
+6.495152E+00,-4.265164E-09,-5.507384E-06
+6.505177E+00,-6.121045E-09,-6.772185E-06
+6.515276E+00,-6.199680E-09,-6.754332E-06
+6.525048E+00,-6.979741E-09,-7.023068E-06
+6.535073E+00,-6.997904E-09,-6.877671E-06
+6.545078E+00,-7.161284E-09,-6.949454E-06
+6.555089E+00,-7.085544E-09,-7.280045E-06
+6.565114E+00,-4.770453E-09,-5.225716E-06
+6.575107E+00,-4.535118E-09,-5.336781E-06
+6.585122E+00,-3.680243E-09,-4.333248E-06
+6.595152E+00,-3.845146E-09,-4.413729E-06
+6.605146E+00,-5.131059E-09,-4.516182E-06
+6.615167E+00,-5.127159E-09,-3.950615E-06
+6.625191E+00,-4.924966E-09,-6.473123E-06
+6.635197E+00,-5.011352E-09,-6.097699E-06
+6.645227E+00,-5.747216E-09,-4.692994E-06
+6.655208E+00,-5.729684E-09,-4.671336E-06
+6.665218E+00,-5.229986E-09,-5.669232E-06
+6.675016E+00,-5.268927E-09,-5.659676E-06
+6.685245E+00,-6.542442E-09,-5.180283E-06
+6.695017E+00,-6.568699E-09,-4.931918E-06
+6.705041E+00,-5.558613E-09,-4.586192E-06
+6.715204E+00,-5.517741E-09,-4.545050E-06
+6.725227E+00,-5.624918E-09,-3.714638E-06
+6.735687E+00,-5.642848E-09,-3.739386E-06
+6.745234E+00,-4.774621E-09,-7.309027E-06
+6.755030E+00,-4.633229E-09,-7.622652E-06
+6.765028E+00,-4.975479E-09,-5.738984E-06
+6.775034E+00,-5.226216E-09,-5.271235E-06
+6.785066E+00,-6.172998E-09,-6.455412E-06
+6.795065E+00,-6.127869E-09,-6.862364E-06
+6.805094E+00,-5.753730E-09,-7.185832E-06
+6.815285E+00,-5.782537E-09,-7.378007E-06
+6.825063E+00,-5.893774E-09,-8.753758E-06
+6.835093E+00,-5.774185E-09,-8.570682E-06
+6.845101E+00,-4.683488E-09,-6.997948E-06
+6.855117E+00,-4.686159E-09,-7.097140E-06
+6.865145E+00,-5.264551E-09,-4.941960E-06
+6.875144E+00,-5.269237E-09,-5.046559E-06
+6.885160E+00,-4.912400E-09,-5.024329E-06
+6.895205E+00,-4.914741E-09,-5.453683E-06
+6.905015E+00,-4.654372E-09,-7.171613E-06
+6.915076E+00,-4.359037E-09,-8.062736E-06
+6.925104E+00,-1.661731E-09,-10.25130E-06
+6.935111E+00,-1.404106E-09,-9.215700E-06
+6.945149E+00,-2.527834E-09,-6.232596E-06
+6.955159E+00,-2.791380E-09,-5.973559E-06
+6.965178E+00,-3.959190E-09,-3.881722E-06
+6.975210E+00,-3.960494E-09,-3.457489E-06
+6.985211E+00,-4.826676E-09,-6.110631E-06
+6.995223E+00,-5.128628E-09,-6.200896E-06
+7.005022E+00,-6.075612E-09,-6.830950E-06
+7.015022E+00,-6.006352E-09,-6.385661E-06
+7.025050E+00,-5.415055E-09,-6.981497E-06
+7.035033E+00,-5.422705E-09,-6.495924E-06
+7.045049E+00,-5.337253E-09,-5.441151E-06
+7.055084E+00,-5.258522E-09,-5.690833E-06
+7.065082E+00,-5.076688E-09,-5.875398E-06
+7.075090E+00,-5.248960E-09,-5.997477E-06
+7.085121E+00,-6.931412E-09,-7.452479E-06
+7.095117E+00,-6.989221E-09,-7.269660E-06
+7.105137E+00,-7.040263E-09,-6.989365E-06
+7.115175E+00,-7.094862E-09,-6.644726E-06
+7.125201E+00,-8.173601E-09,-6.975575E-06
+7.135242E+00,-8.256126E-09,-7.471648E-06
+7.145220E+00,-7.836599E-09,-6.863996E-06
+7.155229E+00,-7.788671E-09,-6.524392E-06
+7.165029E+00,-8.496415E-09,-8.568336E-06
+7.175029E+00,-8.607972E-09,-8.079902E-06
+7.185048E+00,-7.952971E-09,-8.165761E-06
+7.195078E+00,-7.740055E-09,-7.745048E-06
+7.205079E+00,-8.082464E-09,-7.168179E-06
+7.215112E+00,-8.354171E-09,-6.958552E-06
+7.225142E+00,-7.493185E-09,-5.295840E-06
+7.235128E+00,-6.924650E-09,-4.720774E-06
+7.245169E+00,-3.506732E-09,-4.993773E-06
+7.255198E+00,-3.335936E-09,-5.291720E-06
+7.265213E+00,-3.070562E-09,-6.902791E-06
+7.275244E+00,-3.065924E-09,-6.896296E-06
+7.285021E+00,-3.185638E-09,-7.982512E-06
+7.295027E+00,-3.333643E-09,-7.366877E-06
+7.305055E+00,-3.902217E-09,-5.512305E-06
+7.315058E+00,-3.815585E-09,-5.021410E-06
+7.325077E+00,-2.304981E-09,-5.741673E-06
+7.335104E+00,-2.151700E-09,-6.219207E-06
+7.345096E+00,-2.514270E-09,-6.969682E-06
+7.355117E+00,-2.662693E-09,-7.282591E-06
+7.365108E+00,-2.495507E-09,-6.222868E-06
+7.375109E+00,-2.378382E-09,-5.642367E-06
+7.385139E+00,-2.651861E-09,-5.337553E-06
+7.395148E+00,-2.751737E-09,-5.170642E-06
+7.405167E+00,-2.329963E-09,-6.553259E-06
+7.415198E+00,-2.166679E-09,-7.260848E-06
+7.425203E+00,-2.779875E-09,-7.138883E-06
+7.435208E+00,-3.218613E-09,-7.505780E-06
+7.445235E+00,-4.186790E-09,-7.137509E-06
+7.455234E+00,-4.215178E-09,-6.414843E-06
+7.465026E+00,-5.298489E-09,-3.895340E-06
+7.475018E+00,-5.696922E-09,-3.422585E-06
+7.485030E+00,-7.414850E-09,-4.035388E-06
+7.495057E+00,-7.390071E-09,-5.286456E-06
+7.505058E+00,-6.728648E-09,-6.209708E-06
+7.515085E+00,-6.735193E-09,-6.640607E-06
+7.525117E+00,-7.116576E-09,-5.878402E-06
+7.535106E+00,-7.054489E-09,-6.343890E-06
+7.545140E+00,-6.189753E-09,-5.836087E-06
+7.555138E+00,-6.189628E-09,-5.342675E-06
+7.565150E+00,-7.340014E-09,-5.105353E-06
+7.575177E+00,-7.452928E-09,-5.032969E-06
+7.585202E+00,-6.818727E-09,-4.381800E-06
+7.595222E+00,-6.651068E-09,-4.667016E-06
+7.605247E+00,-6.880171E-09,-5.673896E-06
+7.615230E+00,-6.960985E-09,-5.547982E-06
+7.625025E+00,-6.455619E-09,-5.601111E-06
+7.635066E+00,-6.243987E-09,-5.497971E-06
+7.645073E+00,-6.399963E-09,-7.216044E-06
+7.655098E+00,-6.785676E-09,-7.194272E-06
+7.665095E+00,-7.794172E-09,-5.662595E-06
+7.675106E+00,-7.703013E-09,-5.606290E-06
+7.685135E+00,-7.365696E-09,-6.351643E-06
+7.695134E+00,-7.444289E-09,-6.088715E-06
+7.705143E+00,-7.329732E-09,-6.750899E-06
+7.715174E+00,-6.976320E-09,-7.088386E-06
+7.725174E+00,-5.170697E-09,-7.850104E-06
+7.735175E+00,-4.952784E-09,-7.750312E-06
+7.745205E+00,-4.873102E-09,-8.083249E-06
+7.755182E+00,-4.745352E-09,-8.427744E-06
+7.765206E+00,-3.329258E-09,-8.085653E-06
+7.775205E+00,-3.198761E-09,-7.426501E-06
+7.785221E+00,-3.184884E-09,-4.543105E-06
+7.795017E+00,-3.173424E-09,-4.390869E-06
+7.805241E+00,-2.529444E-09,-4.717827E-06
+7.815026E+00,-2.558627E-09,-5.139342E-06
+7.825053E+00,-5.422514E-09,-5.321474E-06
+7.835032E+00,-5.633577E-09,-5.276814E-06
+7.845048E+00,-7.807516E-09,-3.741303E-06
+7.855077E+00,-7.810036E-09,-3.704510E-06
+7.865075E+00,-7.969203E-09,-4.992886E-06
+7.875102E+00,-8.045798E-09,-4.737110E-06
+7.885105E+00,-7.091103E-09,-3.830967E-06
+7.895142E+00,-6.569614E-09,-3.696327E-06
+7.905176E+00,-3.134169E-09,-4.701090E-06
+7.915212E+00,-2.903358E-09,-4.459076E-06
+7.925193E+00,-1.951737E-09,-5.880061E-06
+7.935179E+00,-1.887326E-09,-6.035987E-06
+7.945137E+00,-2.286456E-09,-6.222669E-06
+7.955106E+00,-2.635278E-09,-6.322003E-06
+7.965090E+00,-5.739899E-09,-6.005803E-06
+7.975044E+00,-5.994556E-09,-6.788407E-06
+7.985027E+00,-6.889318E-09,-8.954030E-06
+7.995214E+00,-6.924391E-09,-8.820191E-06
+8.005211E+00,-8.134816E-09,-5.982886E-06
+8.015201E+00,-8.240812E-09,-6.369525E-06
+8.025174E+00,-7.775323E-09,-6.978637E-06
+8.035147E+00,-7.626304E-09,-7.180568E-06
+8.045181E+00,-7.686458E-09,-7.389450E-06
+8.055184E+00,-7.761066E-09,-7.239819E-06
+8.065202E+00,-7.797112E-09,-5.188580E-06
+8.075233E+00,-7.717361E-09,-5.163317E-06
+8.085227E+00,-8.296681E-09,-5.651093E-06
+8.095021E+00,-8.612754E-09,-5.907555E-06
+8.105021E+00,-10.75441E-09,-5.039750E-06
+8.115066E+00,-10.89019E-09,-4.483653E-06
+8.125092E+00,-10.77251E-09,-5.601741E-06
+8.135074E+00,-10.72027E-09,-5.296956E-06
+8.145088E+00,-9.149804E-09,-5.624171E-06
+8.155098E+00,-8.833071E-09,-5.820866E-06
+8.165108E+00,-6.061816E-09,-3.748856E-06
+8.175135E+00,-5.933955E-09,-4.260922E-06
+8.185128E+00,-6.226823E-09,-4.182702E-06
+8.195132E+00,-6.227500E-09,-4.254112E-06
+8.205159E+00,-5.191667E-09,-5.940886E-06
+8.215211E+00,-5.086599E-09,-5.788594E-06
+8.225209E+00,-5.102542E-09,-8.116952E-06
+8.235236E+00,-5.136366E-09,-9.393569E-06
+8.245230E+00,-4.905867E-09,-7.584029E-06
+8.255232E+00,-4.929563E-09,-7.189150E-06
+8.265026E+00,-6.399982E-09,-5.333663E-06
+8.275023E+00,-6.630000E-09,-5.762587E-06
+8.285048E+00,-5.879620E-09,-5.976420E-06
+8.295046E+00,-5.645394E-09,-6.271334E-06
+8.305054E+00,-3.642395E-09,-8.805199E-06
+8.315023E+00,-3.653054E-09,-8.741456E-06
+8.325042E+00,-4.311222E-09,-4.273882E-06
+8.335058E+00,-4.312494E-09,-4.292823E-06
+8.345090E+00,-4.184899E-09,-3.952675E-06
+8.355322E+00,-4.205571E-09,-3.759413E-06
+8.365103E+00,-4.236138E-09,-4.541531E-06
+8.375129E+00,-4.135096E-09,-4.617148E-06
+8.385126E+00,-3.743558E-09,-7.257672E-06
+8.395157E+00,-4.000819E-09,-7.279873E-06
+8.405160E+00,-6.714489E-09,-5.595503E-06
+8.415193E+00,-7.143998E-09,-5.915681E-06
+8.425031E+00,-8.034501E-09,-3.869706E-06
+8.435145E+00,-8.189508E-09,-3.135624E-06
+8.445171E+00,-9.936154E-09,-3.934308E-06
+8.455192E+00,-10.13611E-09,-3.961802E-06
+8.465194E+00,-8.866570E-09,-5.945064E-06
+8.475204E+00,-8.372409E-09,-6.371928E-06
+8.485232E+00,-6.294886E-09,-7.051335E-06
+8.495232E+00,-6.204888E-09,-6.941214E-06
+8.505029E+00,-5.074293E-09,-8.103792E-06
+8.515227E+00,-4.922134E-09,-7.785874E-06
+8.525023E+00,-4.871400E-09,-9.008075E-06
+8.535065E+00,-5.153635E-09,-8.475381E-06
+8.545128E+00,-6.510838E-09,-6.368438E-06
+8.555215E+00,-6.484762E-09,-7.494021E-06
+8.565245E+00,-6.061728E-09,-8.305178E-06
+8.575017E+00,-6.125118E-09,-8.079243E-06
+8.585032E+00,-7.226414E-09,-7.570783E-06
+8.595062E+00,-7.246441E-09,-8.036872E-06
+8.605070E+00,-6.658060E-09,-8.360739E-06
+8.615109E+00,-6.687337E-09,-8.122302E-06
+8.625116E+00,-7.915905E-09,-7.621737E-06
+8.635121E+00,-8.132313E-09,-6.236602E-06
+8.645155E+00,-7.876751E-09,-8.722201E-06
+8.655164E+00,-7.804111E-09,-8.715048E-06
+8.665175E+00,-8.123021E-09,-10.17680E-06
+8.675204E+00,-8.149468E-09,-10.48445E-06
+8.685213E+00,-7.125005E-09,-7.556849E-06
+8.695225E+00,-6.834712E-09,-7.783871E-06
+8.705024E+00,-6.959902E-09,-7.716923E-06
+8.715040E+00,-7.142702E-09,-6.152173E-06
+8.725073E+00,-6.622142E-09,-6.057387E-06
+8.735066E+00,-6.342367E-09,-6.456729E-06
+8.745084E+00,-5.047900E-09,-6.052352E-06
+8.755116E+00,-5.104461E-09,-5.909930E-06
+8.765120E+00,-5.424086E-09,-6.840335E-06
+8.775147E+00,-5.276738E-09,-7.098399E-06
+8.785176E+00,-4.535391E-09,-6.633426E-06
+8.795177E+00,-4.599658E-09,-6.855384E-06
+8.805207E+00,-5.391260E-09,-7.416974E-06
+8.815163E+00,-5.357378E-09,-7.496767E-06
+8.825184E+00,-3.790856E-09,-7.398348E-06
+8.835196E+00,-3.708774E-09,-6.740971E-06
+8.845210E+00,-3.630358E-09,-4.610482E-06
+8.855218E+00,-3.576962E-09,-4.412041E-06
+8.865245E+00,-1.027204E-09,-5.792685E-06
+8.875474E+00,-884.5180E-12,-5.976878E-06
+8.885246E+00,-302.8197E-12,-6.565819E-06
+8.895059E+00,-394.3367E-12,-6.794043E-06
+8.905089E+00,-1.070461E-09,-8.131143E-06
+8.915121E+00,-1.098555E-09,-7.630035E-06
+8.925144E+00,-2.179391E-09,-6.908227E-06
+8.935188E+00,-2.447334E-09,-7.424899E-06
+8.945216E+00,-2.671660E-09,-7.986632E-06
+8.955216E+00,-2.540456E-09,-8.400165E-06
+8.965239E+00,-2.174658E-09,-9.073163E-06
+8.975042E+00,-2.301908E-09,-8.667957E-06
+8.985045E+00,-3.013866E-09,-4.979583E-06
+8.995057E+00,-2.850929E-09,-5.238848E-06
+9.005086E+00,-411.3740E-12,-7.889271E-06
+9.015038E+00,-246.9312E-12,-8.079186E-06
+9.025047E+00,+1.210752E-09,-9.466239E-06
+9.035264E+00,+1.275727E-09,-9.164658E-06
+9.045046E+00,+1.922940E-09,-4.616461E-06
+9.055075E+00,+1.824970E-09,-4.130173E-06
+9.065084E+00,+138.9840E-12,-4.468117E-06
+9.075099E+00,+56.70779E-12,-4.397879E-06
+9.085127E+00,+1.474788E-09,-3.999224E-06
+9.095124E+00,+1.607082E-09,-4.093523E-06
+9.105143E+00,+876.4560E-12,-6.767751E-06
+9.115181E+00,+610.5397E-12,-6.801654E-06
+9.125216E+00,-935.6881E-12,-7.759525E-06
+9.135023E+00,-952.3520E-12,-8.321686E-06
+9.145214E+00,-1.002882E-09,-9.407273E-06
+9.155186E+00,-1.020304E-09,-9.081718E-06
+9.165172E+00,-656.4054E-12,-8.577547E-06
+9.175359E+00,-618.2697E-12,-8.372441E-06
+9.185096E+00,-1.342153E-09,-8.511859E-06
+9.195078E+00,-1.591846E-09,-8.241778E-06
+9.205028E+00,-3.264442E-09,-6.407033E-06
+9.215236E+00,-3.230971E-09,-6.499959E-06
+9.225226E+00,-2.933396E-09,-6.406918E-06
+9.235183E+00,-3.071761E-09,-6.269246E-06
+9.245168E+00,-5.254070E-09,-6.093064E-06
+9.255133E+00,-5.312576E-09,-5.849591E-06
+9.265100E+00,-5.093031E-09,-5.531788E-06
+9.275080E+00,-5.084869E-09,-5.616618E-06
+9.285034E+00,-6.140368E-09,-4.916096E-06
+9.295227E+00,-6.283062E-09,-5.133935E-06
+9.305203E+00,-5.950350E-09,-6.239834E-06
+9.315098E+00,-5.879315E-09,-6.589051E-06
+9.325108E+00,-6.201112E-09,-7.279960E-06
+9.335136E+00,-6.338873E-09,-7.385417E-06
+9.345138E+00,-6.797983E-09,-6.632624E-06
+9.355166E+00,-6.696129E-09,-6.453610E-06
+9.365168E+00,-6.203813E-09,-8.409233E-06
+9.375179E+00,-6.177906E-09,-8.687097E-06
+9.385210E+00,-5.309855E-09,-6.142417E-06
+9.395210E+00,-5.074534E-09,-5.948296E-06
+9.405226E+00,-4.009741E-09,-5.219565E-06
+9.415014E+00,-4.043608E-09,-5.627261E-06
+9.425244E+00,-4.171986E-09,-6.433640E-06
+9.435020E+00,-4.103706E-09,-6.470576E-06
+9.445049E+00,-2.499169E-09,-6.996690E-06
+9.455510E+00,-2.494376E-09,-6.871405E-06
+9.465071E+00,-3.463768E-09,-5.864497E-06
+9.475077E+00,-3.498846E-09,-6.036501E-06
+9.485093E+00,-3.441466E-09,-5.854855E-06
+9.495127E+00,-3.474735E-09,-5.633012E-06
+9.505125E+00,-4.980933E-09,-6.756335E-06
+9.515182E+00,-5.122119E-09,-6.424256E-06
+9.525191E+00,-4.969321E-09,-2.648535E-06
+9.535182E+00,-4.940679E-09,-2.619553E-06
+9.545213E+00,-6.262115E-09,-4.046975E-06
+9.555676E+00,-6.394812E-09,-3.984061E-06
+9.565225E+00,-7.816402E-09,-4.521132E-06
+9.575023E+00,-7.812812E-09,-4.452324E-06
+9.585025E+00,-7.670019E-09,-7.164288E-06
+9.595034E+00,-7.655769E-09,-8.712160E-06
+9.605068E+00,-6.143427E-09,-9.337550E-06
+9.615022E+00,-5.918552E-09,-8.919212E-06
+9.625031E+00,-3.843752E-09,-6.702662E-06
+9.635035E+00,-3.850556E-09,-6.412783E-06
+9.645051E+00,-4.322384E-09,-6.843939E-06
+9.655084E+00,-4.239610E-09,-6.903163E-06
+9.665080E+00,-2.709282E-09,-8.237487E-06
+9.675093E+00,-2.621553E-09,-8.528367E-06
+9.685124E+00,-3.345246E-09,-6.708670E-06
+9.695127E+00,-3.414730E-09,-6.829577E-06
+9.705142E+00,-3.757866E-09,-6.912461E-06
+9.715173E+00,-3.824432E-09,-6.952429E-06
+9.725173E+00,-5.352256E-09,-7.563115E-06
+9.735173E+00,-5.531924E-09,-8.086224E-06
+9.745160E+00,-5.296496E-09,-8.298197E-06
+9.755121E+00,-5.202069E-09,-8.062163E-06
+9.765104E+00,-4.331850E-09,-7.727681E-06
+9.775290E+00,-4.282399E-09,-7.877112E-06
+9.785029E+00,-2.017172E-09,-5.798608E-06
+9.795014E+00,-1.730969E-09,-5.333119E-06
+9.805196E+00,-1.037972E-09,-5.341673E-06
+9.815164E+00,-1.183561E-09,-4.921246E-06
+9.825134E+00,-1.857858E-09,-2.606907E-06
+9.835071E+00,-1.800998E-09,-2.664071E-06
+9.845041E+00,-722.7084E-12,-5.975476E-06
+9.855027E+00,-753.8820E-12,-6.496983E-06
+9.865211E+00,-1.798206E-09,-6.631223E-06
+9.875193E+00,-1.834932E-09,-6.871405E-06
+9.885148E+00,-1.932643E-09,-7.634698E-06
+9.895133E+00,-2.088857E-09,-7.446271E-06
+9.905113E+00,-4.248574E-09,-4.926568E-06
+9.915020E+00,-4.369256E-09,-4.587880E-06
+9.925222E+00,-4.390818E-09,-4.341317E-06
+9.935209E+00,-4.348740E-09,-4.258804E-06
+9.945211E+00,-4.402402E-09,-5.647975E-06
+9.955234E+00,-4.405498E-09,-5.615188E-06
+9.965031E+00,-3.754510E-09,-3.594046E-06
+9.975028E+00,-3.727423E-09,-4.032412E-06
+9.985055E+00,-5.471262E-09,-6.630564E-06
+9.995287E+00,-5.627662E-09,-6.843310E-06

MicroMag 2900/3900 Data File ends
