# Supplementary material for: Magnetic signatures of a creosote oil contaminated site: case study in São Paulo, Brazil
Source: Sci Rep. 2022 Dec 17;12:21853. doi: 10.1038/s41598-022-23493-2 (PMC9759522; doi:10.1038/s41598-022-23493-2)
Supplement: Supplementary file 3 — Supplementary Information 3. [file 41598_2022_23493_MOESM3_ESM.zip › moment_vs_time/SD23/3_9/nm2xxx/4_2.012]

MicroMag 2900/3900 Data File (Series 0016.002)
Moment vs. time

INSTRUMENT
Configuration                   VSM
Temperature control             None
Hardware version                0004
Software version                01/29/2013
Units of measure                Hybrid SI
Temperature in                  Celsius

SAMPLE
Mass                            N/A
Volume                          N/A
Demagnetizing factor            N/A

SETTINGS
Field range                    +300.0000E-03
Field command                   0.000000E+00
Moment range                   +1.000000E-06
Averaging time                 +17.10870E-03
Temperature (command)           N/A
Tmprtr difference correction    No
Orientation                     0.000000E+00
Vibration amplitude             1.0
Calibration factor             +4.401063E+00
Operating frequency            +83.00000E+00

MEASUREMENT
Description                    "SD34_4_2"
Field (measured)               +262.0186E-06
Temperature (measured)          N/A
Averages (completed)            N/A
Moment at conditioning field   +154.3660E-09
Measured on                     08/28/2020  10:05
Elapsed time                   +22.70852E+00

PROCESSING
Background subtraction          No
Delta-m processing              N/A
Demagnetizing factor            No
Normalization                   No
Normalization factor            N/A
Offset (field)                  No
Offset (moment)                 No
Pole saturation                 No
Slope correction                No

VIEWPORT
Left                            0.000000E+00
Right                          +10.00000E+00
Bottom                         -1.000000E-06
Top                            +1.000000E-06
Show X-axis?                    Yes
Show Y-axis?                    Yes

SCRIPT
Averaging time                 +10.00000E-03
Initial (conditioning) field   +180.0000E-03
Final (measuring) field         0.000000E+00
Pause at initial field         +10.00000E+00
Field slew rate limit          +10.00000E+03
Field slew time limit          +100.0000E-03
Slope correction                0.000000E+00
Timebase                       +10.00000E+00
Number of segments              1
Number of data                  1000

Segment   Averaging                                                            Final 
 Number      Time        Initial      Increment       Final         Pause      Index 
             (s)           (s)           (s)           (s)           (s)     
0000001,+10.00000E-03, 0.000000E+00,+10.00000E-03,+10.00000E+00,+10.00000E+00,0001000

                                         
     Time         Moment        Field    
     (s)          (Am�)          (T)     
+5.120386E-03,+111.2026E-09,+131.2191E-03
+15.15370E-03,+60.31449E-09,+73.05431E-03
+25.06000E-03,+29.08612E-09,+37.44483E-03
+35.14445E-03,+9.771179E-09,+16.27055E-03
+45.16475E-03,+1.487488E-09,+7.664136E-03
+55.12200E-03,-2.669695E-09,+3.193171E-03
+65.13809E-03,-4.308403E-09,+1.489712E-03
+75.16571E-03,-6.050252E-09,+629.7018E-06
+85.16493E-03,-7.135153E-09,+354.7000E-06
+95.19495E-03,-6.847314E-09,+182.4940E-06
+105.1788E-03,-5.609006E-09,+134.2328E-06
+115.1917E-03,-3.690406E-09,+90.48458E-06
+125.2018E-03,-3.177209E-09,+75.83285E-06
+135.2175E-03,-2.163890E-09,+62.02790E-06
+145.2233E-03,-968.2538E-12,+54.71192E-06
+155.0209E-03,+902.1923E-12,+47.22247E-06
+165.0429E-03,+1.084543E-09,+43.49059E-06
+175.0692E-03,-53.49190E-12,+37.94701E-06
+185.0624E-03,-690.6464E-12,+36.50102E-06
+195.0937E-03,-2.144591E-09,+32.79811E-06
+205.1276E-03,-3.094447E-09,+32.78676E-06
+215.1382E-03,-4.941560E-09,+33.79132E-06
+225.1504E-03,-5.206064E-09,+33.13746E-06
+235.1423E-03,-4.323332E-09,+29.69791E-06
+245.1116E-03,-3.985497E-09,+28.63086E-06
+255.1400E-03,-4.066188E-09,+28.96294E-06
+265.1733E-03,-3.792604E-09,+30.34129E-06
+275.1588E-03,-1.533897E-09,+31.53116E-06
+285.1862E-03,+4.107902E-12,+29.64358E-06
+295.2155E-03,+730.0553E-12,+28.88724E-06
+305.2162E-03,+9.621188E-12,+26.93393E-06
+315.0147E-03,-1.319129E-09,+25.81882E-06
+325.0211E-03,-1.870375E-09,+24.46224E-06
+335.0363E-03,-2.954912E-09,+22.69243E-06
+345.0654E-03,-3.704584E-09,+21.51484E-06
+355.0606E-03,-3.897340E-09,+20.59971E-06
+365.0809E-03,-3.298974E-09,+19.13801E-06
+375.1342E-03,-2.952311E-09,+21.57126E-06
+385.1649E-03,-3.662373E-09,+19.41390E-06
+395.1932E-03,-5.281402E-09,+15.27695E-06
+405.1778E-03,-5.496581E-09,+14.77925E-06
+415.1941E-03,-4.950976E-09,+13.96846E-06
+425.2237E-03,-4.960863E-09,+14.16985E-06
+435.2257E-03,-5.769410E-09,+14.96143E-06
+445.2330E-03,-5.934923E-09,+13.98468E-06
+455.0348E-03,-4.906572E-09,+13.83179E-06
+465.0967E-03,-4.159400E-09,+15.87118E-06
+475.1128E-03,-3.577967E-09,+14.64335E-06
+485.1436E-03,-3.352365E-09,+14.03203E-06
+495.1672E-03,-2.327242E-09,+13.35494E-06
+505.1970E-03,-1.607386E-09,+12.94876E-06
+515.1904E-03,-1.651590E-09,+13.13816E-06
+525.1940E-03,-2.083456E-09,+11.06833E-06
+535.2157E-03,-1.553756E-09,+6.468001E-06
+545.2146E-03,-454.0639E-12,+7.690431E-06
+555.2206E-03,+446.2347E-12,+8.533460E-06
+565.0197E-03,-96.05287E-12,+8.497697E-06
+575.0263E-03,-1.659991E-09,+8.006687E-06
+585.0410E-03,-2.155580E-09,+6.041537E-06
+595.0779E-03,-2.639945E-09,+4.708586E-06
+605.0761E-03,-3.251202E-09,+5.857115E-06
+615.1102E-03,-4.969293E-09,+6.777220E-06
+625.1093E-03,-5.309138E-09,+8.133746E-06
+635.1179E-03,-5.163025E-09,+8.869859E-06
+645.1425E-03,-5.182010E-09,+8.472005E-06
+655.1384E-03,-5.824584E-09,+10.49412E-06
+665.1582E-03,-6.054035E-09,+10.25923E-06
+675.1871E-03,-6.144626E-09,+7.372628E-06
+685.1878E-03,-6.407186E-09,+4.089146E-06
+695.2128E-03,-7.830590E-09,+5.163060E-06
+705.2447E-03,-8.083884E-09,+6.008921E-06
+715.2397E-03,-6.765311E-09,+8.589621E-06
+725.0360E-03,-5.778935E-09,+7.023354E-06
+735.0351E-03,-5.034917E-09,+5.758066E-06
+745.0378E-03,-5.161746E-09,+4.612227E-06
+755.0599E-03,-4.441254E-09,+2.268162E-06
+765.0705E-03,-3.483215E-09,+1.573048E-06
+775.0784E-03,-1.257124E-09,+481.6247E-09
+785.1003E-03,-548.9328E-12,+1.506271E-06
+795.1136E-03,+929.6290E-12,+3.725367E-06
+805.1260E-03,+1.905691E-09,+3.968726E-06
+815.1412E-03,+2.457366E-09,+3.721304E-06
+825.1531E-03,+1.471742E-09,+3.308945E-06
+835.1829E-03,-1.284116E-09,+4.688588E-06
+845.1836E-03,-1.865978E-09,+6.276513E-06
+855.2013E-03,-1.403257E-09,+5.004187E-06
+865.2361E-03,-1.239805E-09,+4.166279E-06
+875.2130E-03,-2.172686E-09,+453.1861E-09
+885.2245E-03,-2.884707E-09,+1.219397E-06
+895.0257E-03,-3.671846E-09,+2.790642E-06
+905.2438E-03,-4.127011E-09,+2.045660E-06
+915.0468E-03,-5.668733E-09,-175.7240E-09
+925.0548E-03,-6.338353E-09,+136.3278E-09
+935.0668E-03,-5.973305E-09,-1.865845E-06
+945.0988E-03,-5.098357E-09,-3.253470E-06
+955.1069E-03,-4.187262E-09,-2.795706E-06
+965.1361E-03,-4.395530E-09,-1.620627E-06
+975.1714E-03,-4.882289E-09,+772.9627E-09
+985.1732E-03,-4.868755E-09,+711.1074E-09
+995.1981E-03,-5.130028E-09,-173.6641E-09
+1.005234E+00,-5.637477E-09,-823.3739E-09
+1.015243E+00,-5.961652E-09,-2.595606E-06
+1.025052E+00,-5.277040E-09,-2.097216E-06
+1.035072E+00,-3.838357E-09,-150.1179E-09
+1.045082E+00,-3.720164E-09,+258.3218E-09
+1.055115E+00,-4.653985E-09,-393.9915E-09
+1.065138E+00,-4.886755E-09,-488.9488E-09
+1.075150E+00,-4.257798E-09,-1.777239E-06
+1.085173E+00,-4.017978E-09,-683.8990E-09
+1.095198E+00,-4.380920E-09,-1.208639E-06
+1.105202E+00,-4.410499E-09,-1.438494E-06
+1.115230E+00,-3.269552E-09,-2.406664E-06
+1.125022E+00,-2.749961E-09,-2.583733E-06
+1.135070E+00,-2.929453E-09,-1.109562E-06
+1.145070E+00,-3.284070E-09,-70.81032E-09
+1.155089E+00,-3.574596E-09,-2.606535E-06
+1.165125E+00,-3.398338E-09,-4.880104E-06
+1.175130E+00,-3.636749E-09,-4.650736E-06
+1.185141E+00,-4.062299E-09,-2.167168E-06
+1.195174E+00,-4.451950E-09,-718.8034E-09
+1.205165E+00,-4.205068E-09,-1.282253E-06
+1.215184E+00,-3.690367E-09,-3.535910E-06
+1.225219E+00,-3.886957E-09,-4.454384E-06
+1.235219E+00,-4.275170E-09,-4.374762E-06
+1.245020E+00,-4.075637E-09,-4.839993E-06
+1.255042E+00,-4.072884E-09,-3.625460E-06
+1.265071E+00,-4.938354E-09,-3.502980E-06
+1.275083E+00,-7.852462E-09,-3.886442E-06
+1.285098E+00,-8.471022E-09,-4.183245E-06
+1.295127E+00,-7.342132E-09,-4.019079E-06
+1.305157E+00,-6.432974E-09,-4.180813E-06
+1.315161E+00,-5.713404E-09,-4.227677E-06
+1.325174E+00,-5.764828E-09,-7.241193E-06
+1.335202E+00,-5.544382E-09,-8.177062E-06
+1.345208E+00,-5.403971E-09,-7.432051E-06
+1.355238E+00,-5.684463E-09,-6.775676E-06
+1.365025E+00,-5.724281E-09,-6.596204E-06
+1.375038E+00,-4.097425E-09,-6.416416E-06
+1.385070E+00,-3.223401E-09,-4.789953E-06
+1.395097E+00,-1.801511E-09,-2.866288E-06
+1.405109E+00,-2.030487E-09,-3.220024E-06
+1.415138E+00,-3.276319E-09,-4.703179E-06
+1.425138E+00,-3.401957E-09,-4.950972E-06
+1.435165E+00,-3.499497E-09,-6.511975E-06
+1.445146E+00,-3.525785E-09,-7.034684E-06
+1.455169E+00,-3.419090E-09,-7.076284E-06
+1.465213E+00,-3.332232E-09,-7.149612E-06
+1.475228E+00,-3.850300E-09,-6.580239E-06
+1.485147E+00,-4.332023E-09,-6.835357E-06
+1.495173E+00,-6.312521E-09,-7.310286E-06
+1.505171E+00,-6.286896E-09,-6.782198E-06
+1.515189E+00,-4.067549E-09,-4.636574E-06
+1.525201E+00,-3.700701E-09,-4.577580E-06
+1.535223E+00,-3.054994E-09,-5.152474E-06
+1.545022E+00,-3.021507E-09,-5.361786E-06
+1.555240E+00,-1.512595E-09,-9.419490E-06
+1.565261E+00,-1.160737E-09,-9.608231E-06
+1.575064E+00,-145.2933E-12,-8.346864E-06
+1.585050E+00,-123.8381E-12,-8.091030E-06
+1.595050E+00,+608.2253E-12,-5.519286E-06
+1.605050E+00,+748.8282E-12,-4.862023E-06
+1.615045E+00,+181.6916E-12,-5.849705E-06
+1.625050E+00,-141.3442E-12,-7.036258E-06
+1.635053E+00,-2.150361E-09,-8.409263E-06
+1.645050E+00,-2.231801E-09,-7.798577E-06
+1.655077E+00,-2.689621E-09,-8.999349E-06
+1.665074E+00,-2.785195E-09,-9.284421E-06
+1.675093E+00,-3.738092E-09,-7.131644E-06
+1.685128E+00,-3.691293E-09,-7.551442E-06
+1.695129E+00,-2.796053E-09,-9.465581E-06
+1.705137E+00,-2.809506E-09,-9.624682E-06
+1.715173E+00,-3.796926E-09,-9.437057E-06
+1.725180E+00,-3.809428E-09,-9.721328E-06
+1.735190E+00,-2.060321E-09,-8.612767E-06
+1.745221E+00,-1.815891E-09,-8.509627E-06
+1.755222E+00,-628.2089E-12,-7.903233E-06
+1.765025E+00,-542.2401E-12,-7.936878E-06
+1.775171E+00,+714.8568E-12,-8.556834E-06
+1.785167E+00,+866.2762E-12,-8.409233E-06
+1.795195E+00,+252.7656E-12,-6.455613E-06
+1.805196E+00,+98.47066E-12,-6.674052E-06
+1.815200E+00,-1.210928E-09,-7.656156E-06
+1.825216E+00,-1.257122E-09,-7.750712E-06
+1.835207E+00,-2.952336E-09,-7.784673E-06
+1.845215E+00,-3.174772E-09,-7.773400E-06
+1.855243E+00,-4.505082E-09,-8.092948E-06
+1.865472E+00,-4.429923E-09,-8.293219E-06
+1.875063E+00,-2.155698E-09,-9.173099E-06
+1.885097E+00,-2.076808E-09,-9.254895E-06
+1.895113E+00,-1.317057E-09,-9.172097E-06
+1.905141E+00,-1.252217E-09,-8.998033E-06
+1.915137E+00,-681.3384E-12,-7.848560E-06
+1.925144E+00,-773.9054E-12,-7.780810E-06
+1.935179E+00,-2.921783E-09,-10.48070E-06
+1.945184E+00,-3.014784E-09,-10.34663E-06
+1.955203E+00,-3.111772E-09,-8.920756E-06
+1.965235E+00,-3.046267E-09,-8.745976E-06
+1.975171E+00,-2.598012E-09,-9.739123E-06
+1.985174E+00,-2.541879E-09,-9.435941E-06
+1.995176E+00,-1.882786E-09,-8.688326E-06
+2.005190E+00,-1.897807E-09,-8.897181E-06
+2.015223E+00,-4.087167E-09,-9.812280E-06
+2.025019E+00,-4.361284E-09,-10.06236E-06
+2.035034E+00,-6.155268E-09,-9.999505E-06
+2.045045E+00,-6.136355E-09,-10.13492E-06
+2.055061E+00,-5.962431E-09,-11.74994E-06
+2.065091E+00,-6.022924E-09,-11.68968E-06
+2.075016E+00,-5.932760E-09,-9.698010E-06
+2.085227E+00,-5.681797E-09,-9.513360E-06
+2.095021E+00,-3.831258E-09,-8.011494E-06
+2.105021E+00,-3.679503E-09,-7.846842E-06
+2.115031E+00,-2.868885E-09,-8.164902E-06
+2.125062E+00,-2.670371E-09,-8.328840E-06
+2.135059E+00,-1.916952E-09,-6.245900E-06
+2.145065E+00,-2.114695E-09,-5.783816E-06
+2.155095E+00,-4.633645E-09,-5.876198E-06
+2.165076E+00,-4.934258E-09,-6.755906E-06
+2.175016E+00,-5.943730E-09,-9.807216E-06
+2.185018E+00,-6.076340E-09,-10.14622E-06
+2.195033E+00,-8.176603E-09,-7.355233E-06
+2.205058E+00,-8.484590E-09,-6.597291E-06
+2.215059E+00,-8.402197E-09,-7.826186E-06
+2.225071E+00,-8.175234E-09,-7.470933E-06
+2.235103E+00,-8.540361E-09,-7.666770E-06
+2.245119E+00,-8.783003E-09,-7.485409E-06
+2.255135E+00,-9.512133E-09,-7.445155E-06
+2.265145E+00,-9.398676E-09,-7.485382E-06
+2.275123E+00,-9.239574E-09,-10.55606E-06
+2.285154E+00,-9.474411E-09,-10.04133E-06
+2.295151E+00,-10.85444E-09,-9.352885E-06
+2.305152E+00,-10.87716E-09,-9.902316E-06
+2.315197E+00,-10.17549E-09,-10.39702E-06
+2.325222E+00,-10.11284E-09,-10.28412E-06
+2.335234E+00,-9.537791E-09,-10.78863E-06
+2.345030E+00,-9.301884E-09,-11.00433E-06
+2.355027E+00,-6.382557E-09,-9.148866E-06
+2.365033E+00,-5.894605E-09,-9.358035E-06
+2.375063E+00,-3.779232E-09,-10.50076E-06
+2.385065E+00,-3.601520E-09,-10.74477E-06
+2.395098E+00,-2.131434E-09,-7.280818E-06
+2.405107E+00,-2.122799E-09,-8.853522E-06
+2.415119E+00,-4.385161E-09,-13.99618E-06
+2.425149E+00,-4.674305E-09,-13.84792E-06
+2.435156E+00,-7.297583E-09,-12.05257E-06
+2.445173E+00,-7.411901E-09,-11.93905E-06
+2.455210E+00,-7.939433E-09,-11.69841E-06
+2.465226E+00,-7.931480E-09,-11.44112E-06
+2.475244E+00,-5.881196E-09,-9.990265E-06
+2.485047E+00,-5.692649E-09,-10.04780E-06
+2.495057E+00,-3.155422E-09,-10.32975E-06
+2.505063E+00,-3.129895E-09,-10.11947E-06
+2.515076E+00,-3.437925E-09,-10.70263E-06
+2.525083E+00,-3.420255E-09,-10.91520E-06
+2.535110E+00,-3.464916E-09,-11.33226E-06
+2.545341E+00,-3.536748E-09,-11.38596E-06
+2.555126E+00,-5.225848E-09,-11.16540E-06
+2.565139E+00,-5.265775E-09,-10.91269E-06
+2.575155E+00,-4.757163E-09,-7.532817E-06
+2.585168E+00,-4.762048E-09,-6.810151E-06
+2.595199E+00,-6.060870E-09,-6.115123E-06
+2.605406E+00,-6.108243E-09,-6.132060E-06
+2.615221E+00,-5.040984E-09,-9.461090E-06
+2.625478E+00,-4.918702E-09,-9.810649E-06
+2.635236E+00,-3.142755E-09,-12.73258E-06
+2.645243E+00,-3.050218E-09,-12.30543E-06
+2.655229E+00,-1.848291E-09,-10.99062E-06
+2.665229E+00,-1.797585E-09,-11.51859E-06
+2.675029E+00,-2.740077E-09,-12.16084E-06
+2.685033E+00,-2.835059E-09,-12.18370E-06
+2.695053E+00,-2.806684E-09,-11.96609E-06
+2.705503E+00,-2.699168E-09,-12.10542E-06
+2.715238E+00,-1.328450E-09,-12.36866E-06
+2.725219E+00,-1.369573E-09,-12.30881E-06
+2.735172E+00,-2.031378E-09,-11.38230E-06
+2.745144E+00,-2.015004E-09,-11.40375E-06
+2.755128E+00,-2.040645E-09,-10.49398E-06
+2.765081E+00,-2.143131E-09,-10.81295E-06
+2.775054E+00,-3.840006E-09,-10.08908E-06
+2.785040E+00,-3.871591E-09,-10.21448E-06
+2.795238E+00,-2.504137E-09,-11.80501E-06
+2.805236E+00,-2.333878E-09,-11.63916E-06
+2.815236E+00,-2.761231E-09,-12.65980E-06
+2.825020E+00,-2.938713E-09,-12.54954E-06
+2.835054E+00,-3.558915E-09,-11.85534E-06
+2.845056E+00,-3.586195E-09,-11.88275E-06
+2.856880E+00,-4.595111E-09,-10.30832E-06
+2.868040E+00,-4.815538E-09,-11.66654E-06
+2.875087E+00,-4.530970E-09,-13.31801E-06
+2.885117E+00,-4.145439E-09,-12.32563E-06
+2.895159E+00,-4.718776E-09,-10.61414E-06
+2.905162E+00,-5.551520E-09,-10.86399E-06
+2.915179E+00,-6.745327E-09,-9.378607E-06
+2.925189E+00,-6.577148E-09,-10.38403E-06
+2.935218E+00,-6.128470E-09,-11.22251E-06
+2.945019E+00,-6.450124E-09,-11.40155E-06
+2.955034E+00,-7.538963E-09,-9.783125E-06
+2.965058E+00,-7.579104E-09,-8.629790E-06
+2.975084E+00,-6.740716E-09,-10.48462E-06
+2.985071E+00,-6.546333E-09,-11.33495E-06
+2.995097E+00,-6.665875E-09,-11.17802E-06
+3.005125E+00,-6.511059E-09,-11.11805E-06
+3.015130E+00,-5.439017E-09,-11.67443E-06
+3.025166E+00,-5.075341E-09,-11.77188E-06
+3.035187E+00,-5.441729E-09,-9.792624E-06
+3.045200E+00,-5.811015E-09,-9.276982E-06
+3.055227E+00,-5.681465E-09,-7.915078E-06
+3.065219E+00,-5.491066E-09,-6.986962E-06
+3.075227E+00,-5.906442E-09,-7.365418E-06
+3.085027E+00,-6.314554E-09,-8.221865E-06
+3.095039E+00,-6.311211E-09,-8.370725E-06
+3.105044E+00,-5.972447E-09,-7.669802E-06
+3.115070E+00,-6.374147E-09,-9.454108E-06
+3.125066E+00,-7.156340E-09,-10.10345E-06
+3.135096E+00,-8.454066E-09,-10.67697E-06
+3.145097E+00,-8.324680E-09,-11.51828E-06
+3.155111E+00,-7.161520E-09,-10.57866E-06
+3.165143E+00,-6.829290E-09,-10.21165E-06
+3.175129E+00,-5.906323E-09,-11.88094E-06
+3.185143E+00,-5.183469E-09,-12.35925E-06
+3.195175E+00,-3.694366E-09,-12.64675E-06
+3.205162E+00,-3.707021E-09,-12.86657E-06
+3.215171E+00,-5.202569E-09,-12.19689E-06
+3.225178E+00,-5.699853E-09,-11.11539E-06
+3.235194E+00,-5.991215E-09,-10.10702E-06
+3.245227E+00,-5.904340E-09,-10.99623E-06
+3.255239E+00,-5.732497E-09,-11.97939E-06
+3.265029E+00,-5.435244E-09,-10.49847E-06
+3.275051E+00,-3.959283E-09,-10.99960E-06
+3.285032E+00,-3.719144E-09,-11.61985E-06
+3.295047E+00,-4.972771E-09,-11.93622E-06
+3.305048E+00,-5.584153E-09,-12.68089E-06
+3.315060E+00,-5.563680E-09,-12.67871E-06
+3.325066E+00,-4.899481E-09,-12.39184E-06
+3.335095E+00,-2.932350E-09,-12.29619E-06
+3.345102E+00,-2.753656E-09,-12.23791E-06
+3.355130E+00,-2.064106E-09,-11.95664E-06
+3.365146E+00,-1.850970E-09,-12.15463E-06
+3.375151E+00,-1.374720E-09,-13.32713E-06
+3.385208E+00,-1.703505E-09,-13.78719E-06
+3.395194E+00,-3.648938E-09,-13.30759E-06
+3.405208E+00,-3.940329E-09,-13.67901E-06
+3.415240E+00,-4.495296E-09,-12.66692E-06
+3.425241E+00,-4.729245E-09,-11.98314E-06
+3.435021E+00,-6.306932E-09,-10.54444E-06
+3.445046E+00,-6.491180E-09,-9.310055E-06
+3.455048E+00,-5.983032E-09,-10.28595E-06
+3.465079E+00,-5.762255E-09,-10.70349E-06
+3.475068E+00,-5.742301E-09,-13.16154E-06
+3.485085E+00,-5.710027E-09,-11.12855E-06
+3.495121E+00,-5.053944E-09,-9.884435E-06
+3.505114E+00,-4.930270E-09,-11.58654E-06
+3.515128E+00,-5.602867E-09,-12.41427E-06
+3.525154E+00,-5.829255E-09,-13.52054E-06
+3.535184E+00,-4.859364E-09,-12.70314E-06
+3.545210E+00,-4.003506E-09,-12.09907E-06
+3.555216E+00,-3.242039E-09,-9.257842E-06
+3.565241E+00,-3.640898E-09,-8.131057E-06
+3.575028E+00,-4.204619E-09,-7.782870E-06
+3.585243E+00,-3.812319E-09,-8.105136E-06
+3.595038E+00,-2.589862E-09,-7.533646E-06
+3.605066E+00,-2.317610E-09,-8.623925E-06
+3.615035E+00,-2.220699E-09,-9.920398E-06
+3.625042E+00,-1.690033E-09,-11.71523E-06
+3.635071E+00,-161.1482E-12,-8.906451E-06
+3.645071E+00,+434.4932E-12,-7.681103E-06
+3.655084E+00,+632.9537E-12,-9.612723E-06
+3.665106E+00,+698.1560E-12,-10.31914E-06
+3.675122E+00,+1.031230E-09,-11.82756E-06
+3.685149E+00,+679.5295E-12,-11.50011E-06
+3.695164E+00,-1.295293E-09,-10.87458E-06
+3.705170E+00,-2.723506E-09,-10.88253E-06
+3.715199E+00,-3.649475E-09,-10.95895E-06
+3.725199E+00,-3.690023E-09,-10.63720E-06
+3.735215E+00,-4.402834E-09,-11.74782E-06
+3.745246E+00,-5.099397E-09,-12.11369E-06
+3.755241E+00,-5.274602E-09,-12.41541E-06
+3.765041E+00,-4.652475E-09,-12.18315E-06
+3.775029E+00,-4.016951E-09,-13.59690E-06
+3.785042E+00,-4.253839E-09,-14.42127E-06
+3.795074E+00,-4.594823E-09,-13.77651E-06
+3.805059E+00,-4.295441E-09,-12.34457E-06
+3.815069E+00,-3.789109E-09,-12.06004E-06
+3.825103E+00,-4.108831E-09,-12.69960E-06
+3.835103E+00,-4.918923E-09,-13.20119E-06
+3.845105E+00,-4.905232E-09,-13.01774E-06
+3.855135E+00,-3.997360E-09,-12.20856E-06
+3.865155E+00,-3.559055E-09,-12.22781E-06
+3.875182E+00,-3.390501E-09,-10.98962E-06
+3.885183E+00,-3.228505E-09,-10.49558E-06
+3.895215E+00,-2.502996E-09,-11.32201E-06
+3.905018E+00,-2.375982E-09,-11.71415E-06
+3.915016E+00,-3.179843E-09,-10.86722E-06
+3.925023E+00,-3.813143E-09,-12.11678E-06
+3.935047E+00,-4.409231E-09,-9.770566E-06
+3.945046E+00,-4.609277E-09,-8.846284E-06
+3.955056E+00,-5.747330E-09,-10.88061E-06
+3.965079E+00,-6.208677E-09,-10.44651E-06
+3.975089E+00,-5.671615E-09,-9.709397E-06
+3.985126E+00,-4.886652E-09,-10.54876E-06
+3.995140E+00,-4.361016E-09,-11.48380E-06
+4.005144E+00,-4.946394E-09,-12.36365E-06
+4.015168E+00,-6.064374E-09,-13.75303E-06
+4.025204E+00,-6.069818E-09,-12.47203E-06
+4.035215E+00,-5.670612E-09,-12.98564E-06
+4.045236E+00,-5.748819E-09,-13.74170E-06
+4.055230E+00,-5.874438E-09,-12.76134E-06
+4.065022E+00,-5.429125E-09,-11.22568E-06
+4.075053E+00,-4.350631E-09,-10.69450E-06
+4.085052E+00,-4.421684E-09,-9.767104E-06
+4.095087E+00,-6.096219E-09,-10.15274E-06
+4.105074E+00,-6.746336E-09,-10.76031E-06
+4.115084E+00,-7.268404E-09,-11.33283E-06
+4.125132E+00,-7.362453E-09,-10.93706E-06
+4.135165E+00,-8.053612E-09,-9.067327E-06
+4.145174E+00,-8.162763E-09,-9.812795E-06
+4.155207E+00,-6.710596E-09,-12.26492E-06
+4.165227E+00,-5.861378E-09,-13.12603E-06
+4.175021E+00,-5.207047E-09,-13.08063E-06
+4.185015E+00,-5.510417E-09,-12.02096E-06
+4.195038E+00,-5.754595E-09,-11.63495E-06
+4.205067E+00,-5.243713E-09,-11.39531E-06
+4.215103E+00,-3.697916E-09,-11.87385E-06
+4.225116E+00,-3.404281E-09,-11.46630E-06
+4.235145E+00,-3.335583E-09,-10.87998E-06
+4.245152E+00,-3.295533E-09,-10.80992E-06
+4.255185E+00,-3.484564E-09,-12.43475E-06
+4.265214E+00,-3.885952E-09,-12.64627E-06
+4.275200E+00,-4.719844E-09,-13.36573E-06
+4.285232E+00,-4.413744E-09,-13.84275E-06
+4.295016E+00,-2.822315E-09,-12.76022E-06
+4.305024E+00,-2.033814E-09,-13.76332E-06
+4.315057E+00,-1.409072E-09,-15.73254E-06
+4.325059E+00,-1.069202E-09,-16.21479E-06
+4.335087E+00,+4.506087E-12,-13.89499E-06
+4.345123E+00,+261.6897E-12,-13.85119E-06
+4.355142E+00,-307.9643E-12,-13.41514E-06
+4.365163E+00,-611.1863E-12,-12.95500E-06
+4.375189E+00,+92.88509E-12,-10.80380E-06
+4.385176E+00,+653.9501E-12,-9.669859E-06
+4.395204E+00,+878.3106E-12,-9.411307E-06
+4.405186E+00,+558.2692E-12,-10.85587E-06
+4.415204E+00,+236.6766E-12,-13.08240E-06
+4.425243E+00,+605.4872E-12,-14.07532E-06
+4.435034E+00,+1.523373E-09,-15.01934E-06
+4.445031E+00,+1.466392E-09,-15.71594E-06
+4.455064E+00,+961.3138E-12,-13.98442E-06
+4.465092E+00,+990.1073E-12,-13.83024E-06
+4.475091E+00,+1.078351E-09,-12.45984E-06
+4.485116E+00,+686.4129E-12,-12.45406E-06
+4.495138E+00,-901.2153E-12,-12.74775E-06
+4.505150E+00,-1.306652E-09,-14.62592E-06
+4.515167E+00,-1.468453E-09,-12.31296E-06
+4.525178E+00,-1.686824E-09,-12.05372E-06
+4.535203E+00,-2.924710E-09,-12.72626E-06
+4.545199E+00,-3.231240E-09,-12.52496E-06
+4.555208E+00,-2.895346E-09,-14.29196E-06
+4.565230E+00,-2.667356E-09,-14.63333E-06
+4.575216E+00,-3.042715E-09,-12.90513E-06
+4.585227E+00,-3.404097E-09,-12.99683E-06
+4.595025E+00,-3.395607E-09,-12.21720E-06
+4.605015E+00,-3.099175E-09,-11.47368E-06
+4.615047E+00,-2.737314E-09,-10.11057E-06
+4.625041E+00,-2.796549E-09,-10.91177E-06
+4.635055E+00,-2.605292E-09,-10.92465E-06
+4.645088E+00,-2.430712E-09,-11.91196E-06
+4.655090E+00,-2.975557E-09,-11.40804E-06
+4.665116E+00,-3.644118E-09,-10.60796E-06
+4.675146E+00,-4.341362E-09,-11.69403E-06
+4.685077E+00,-3.850220E-09,-12.02786E-06
+4.695099E+00,-1.556116E-09,-15.98422E-06
+4.705131E+00,-1.330789E-09,-16.24486E-06
+4.715123E+00,-2.189184E-09,-14.63439E-06
+4.725159E+00,-2.482324E-09,-13.40441E-06
+4.735159E+00,-2.320805E-09,-12.77636E-06
+4.745163E+00,-2.354007E-09,-12.79704E-06
+4.755193E+00,-3.313982E-09,-12.88015E-06
+4.765210E+00,-3.648067E-09,-13.11999E-06
+4.775212E+00,-3.269517E-09,-13.62285E-06
+4.785205E+00,-2.872082E-09,-14.01158E-06
+4.795237E+00,-2.573397E-09,-14.38897E-06
+4.805032E+00,-2.611180E-09,-14.29868E-06
+4.815039E+00,-2.282848E-09,-14.51935E-06
+4.825051E+00,-2.069258E-09,-13.54142E-06
+4.835077E+00,-2.480080E-09,-13.77188E-06
+4.845051E+00,-2.806106E-09,-13.14240E-06
+4.855073E+00,-2.155105E-09,-13.02927E-06
+4.865100E+00,-1.095447E-09,-10.73118E-06
+4.875086E+00,+681.0378E-12,-10.94290E-06
+4.885104E+00,+873.1713E-12,-11.95101E-06
+4.895141E+00,+865.8698E-12,-13.83250E-06
+4.905131E+00,+1.235327E-09,-13.84858E-06
+4.915159E+00,+2.085179E-09,-13.47450E-06
+4.925153E+00,+1.835961E-09,-14.53368E-06
+4.935163E+00,-34.25750E-12,-14.21820E-06
+4.945172E+00,-428.3962E-12,-14.32554E-06
+4.955188E+00,+16.47694E-12,-13.22482E-06
+4.965214E+00,+249.8954E-12,-13.81997E-06
+4.975016E+00,-77.83157E-12,-12.83312E-06
+4.985241E+00,-270.1087E-12,-12.28912E-06
+4.995035E+00,-3.969816E-12,-12.69673E-06
+5.005071E+00,+214.1413E-12,-12.92974E-06
+5.015075E+00,-137.8113E-12,-14.23943E-06
+5.025107E+00,-599.7221E-12,-15.39087E-06
+5.035112E+00,-1.140520E-09,-15.14749E-06
+5.045119E+00,-1.283398E-09,-13.62891E-06
+5.055146E+00,-2.490687E-09,-13.40295E-06
+5.065159E+00,-3.304268E-09,-12.91841E-06
+5.075169E+00,-4.680945E-09,-11.04813E-06
+5.085199E+00,-4.695774E-09,-11.18162E-06
+5.095211E+00,-4.565780E-09,-9.889842E-06
+5.105211E+00,-4.783541E-09,-10.39596E-06
+5.115229E+00,-5.115612E-09,-11.11954E-06
+5.125241E+00,-4.921972E-09,-11.76464E-06
+5.135037E+00,-4.686812E-09,-12.63356E-06
+5.145038E+00,-5.037626E-09,-12.76571E-06
+5.155036E+00,-6.171805E-09,-14.10642E-06
+5.165074E+00,-6.180476E-09,-13.35500E-06
+5.175065E+00,-5.041800E-09,-11.94826E-06
+5.185088E+00,-4.469920E-09,-12.15437E-06
+5.195112E+00,-4.300918E-09,-14.41449E-06
+5.205119E+00,-4.255954E-09,-15.14677E-06
+5.215142E+00,-3.499269E-09,-14.98163E-06
+5.225173E+00,-3.194766E-09,-14.61662E-06
+5.235172E+00,-3.989604E-09,-12.52559E-06
+5.245203E+00,-5.045659E-09,-13.04100E-06
+5.255172E+00,-5.795461E-09,-12.70929E-06
+5.265203E+00,-5.837392E-09,-11.03348E-06
+5.275241E+00,-6.357469E-09,-11.71575E-06
+5.285245E+00,-7.145482E-09,-11.81145E-06
+5.295045E+00,-7.707022E-09,-11.96640E-06
+5.305079E+00,-7.105676E-09,-11.60866E-06
+5.315080E+00,-6.004553E-09,-12.11809E-06
+5.325096E+00,-5.526226E-09,-12.21079E-06
+5.335125E+00,-5.206820E-09,-11.05911E-06
+5.345127E+00,-4.643173E-09,-10.46785E-06
+5.355145E+00,-3.787506E-09,-11.78241E-06
+5.365170E+00,-3.720969E-09,-13.33454E-06
+5.375169E+00,-4.140701E-09,-13.46054E-06
+5.385199E+00,-4.050404E-09,-13.18277E-06
+5.395216E+00,-3.460410E-09,-10.69739E-06
+5.405216E+00,-3.490592E-09,-9.666253E-06
+5.415017E+00,-4.499067E-09,-10.82016E-06
+5.425024E+00,-5.156459E-09,-12.01046E-06
+5.435037E+00,-4.590985E-09,-14.58930E-06
+5.445036E+00,-3.457538E-09,-15.76936E-06
+5.455216E+00,-2.422760E-09,-14.31653E-06
+5.465016E+00,-2.044292E-09,-13.59693E-06
+5.475026E+00,-1.256985E-09,-13.24428E-06
+5.485047E+00,-453.9343E-12,-12.37270E-06
+5.495083E+00,-144.2971E-12,-13.05531E-06
+5.505068E+00,-499.2676E-12,-12.66398E-06
+5.515087E+00,-745.0114E-12,-12.69110E-06
+5.525115E+00,-386.6524E-12,-13.70513E-06
+5.535114E+00,-249.6046E-12,-14.53320E-06
+5.545144E+00,-1.123817E-09,-13.67798E-06
+5.555210E+00,-2.581487E-09,-13.79394E-06
+5.565228E+00,-3.419315E-09,-14.77925E-06
+5.575029E+00,-4.064360E-09,-14.90298E-06
+5.585032E+00,-4.969822E-09,-15.24511E-06
+5.595060E+00,-6.316917E-09,-15.42675E-06
+5.605090E+00,-6.707810E-09,-14.58676E-06
+5.615085E+00,-6.321126E-09,-12.02720E-06
+5.625080E+00,-6.170028E-09,-13.32659E-06
+5.635090E+00,-6.812202E-09,-12.08940E-06
+5.645081E+00,-7.321771E-09,-12.71945E-06
+5.655108E+00,-7.061054E-09,-12.78016E-06
+5.665120E+00,-6.694373E-09,-11.59450E-06
+5.675103E+00,-6.986815E-09,-10.72632E-06
+5.685137E+00,-7.557488E-09,-10.69951E-06
+5.695156E+00,-7.505853E-09,-11.47551E-06
+5.705162E+00,-6.630687E-09,-13.15295E-06
+5.715189E+00,-5.442386E-09,-14.68846E-06
+5.725188E+00,-4.980348E-09,-15.55919E-06
+5.735203E+00,-4.237350E-09,-15.80195E-06
+5.745215E+00,-3.603453E-09,-15.18551E-06
+5.755231E+00,-3.317662E-09,-14.29001E-06
+5.765028E+00,-3.927510E-09,-14.04762E-06
+5.775016E+00,-5.154452E-09,-13.94414E-06
+5.785036E+00,-5.517511E-09,-14.43781E-06
+5.795086E+00,-5.398392E-09,-13.50374E-06
+5.805128E+00,-5.535942E-09,-13.32710E-06
+5.815157E+00,-6.125902E-09,-12.09283E-06
+5.825189E+00,-6.066526E-09,-13.15959E-06
+5.835196E+00,-5.212700E-09,-13.32175E-06
+5.845208E+00,-4.947927E-09,-12.34858E-06
+5.855236E+00,-5.957525E-09,-12.53781E-06
+5.865020E+00,-6.769628E-09,-12.60799E-06
+5.875052E+00,-7.338134E-09,-12.35439E-06
+5.885057E+00,-7.352293E-09,-12.29299E-06
+5.895070E+00,-8.186094E-09,-11.77457E-06
+5.905053E+00,-8.787405E-09,-10.41504E-06
+5.915234E+00,-8.908497E-09,-10.05298E-06
+5.925199E+00,-8.394406E-09,-12.36866E-06
+5.935185E+00,-7.800391E-09,-13.19286E-06
+5.945142E+00,-7.958039E-09,-12.78654E-06
+5.955122E+00,-7.778220E-09,-14.59053E-06
+5.965114E+00,-7.032665E-09,-14.28457E-06
+5.975068E+00,-5.001350E-09,-14.46104E-06
+5.985080E+00,-4.428222E-09,-14.12951E-06
+5.995097E+00,-3.922855E-09,-13.49442E-06
+6.005103E+00,-3.352435E-09,-12.17634E-06
+6.015139E+00,-2.181286E-09,-11.00144E-06
+6.025159E+00,-2.082215E-09,-10.89838E-06
+6.035160E+00,-2.820220E-09,-11.77697E-06
+6.045192E+00,-2.980191E-09,-13.02564E-06
+6.055196E+00,-2.303770E-09,-12.57079E-06
+6.065219E+00,-2.020040E-09,-13.85456E-06
+6.075016E+00,-2.816297E-09,-17.74329E-06
+6.085015E+00,-3.510176E-09,-15.50042E-06
+6.095043E+00,-3.653425E-09,-12.10502E-06
+6.105033E+00,-3.266621E-09,-11.82507E-06
+6.115084E+00,-2.838607E-09,-10.10785E-06
+6.125100E+00,-2.979871E-09,-9.381581E-06
+6.135108E+00,-2.987127E-09,-13.31369E-06
+6.145113E+00,-2.845162E-09,-12.62650E-06
+6.155138E+00,-3.759640E-09,-12.78980E-06
+6.165135E+00,-4.888697E-09,-12.55274E-06
+6.175143E+00,-7.433070E-09,-11.53187E-06
+6.185168E+00,-7.880185E-09,-10.01776E-06
+6.195196E+00,-7.683105E-09,-9.589063E-06
+6.205231E+00,-7.526824E-09,-9.598476E-06
+6.215237E+00,-7.112103E-09,-10.49495E-06
+6.225245E+00,-6.480649E-09,-10.41684E-06
+6.235036E+00,-4.760500E-09,-9.630004E-06
+6.245039E+00,-4.108535E-09,-11.49336E-06
+6.255077E+00,-3.617103E-09,-12.98146E-06
+6.265110E+00,-3.485945E-09,-12.85589E-06
+6.275099E+00,-3.274574E-09,-12.52616E-06
+6.285135E+00,-3.678732E-09,-11.19338E-06
+6.295156E+00,-5.228486E-09,-12.70638E-06
+6.305161E+00,-6.171102E-09,-13.30705E-06
+6.315197E+00,-6.020050E-09,-11.83600E-06
+6.325197E+00,-5.447093E-09,-10.44826E-06
+6.335211E+00,-5.388824E-09,-9.978791E-06
+6.345015E+00,-5.924640E-09,-10.00374E-06
+6.355242E+00,-6.248153E-09,-12.60158E-06
+6.365041E+00,-5.823222E-09,-12.61806E-06
+6.375081E+00,-5.129185E-09,-13.84575E-06
+6.385100E+00,-5.282982E-09,-14.91772E-06
+6.395130E+00,-5.885255E-09,-16.56607E-06
+6.405118E+00,-5.823517E-09,-16.77149E-06
+6.415134E+00,-5.186589E-09,-14.98747E-06
+6.425161E+00,-5.077061E-09,-13.57295E-06
+6.435158E+00,-4.753838E-09,-12.81338E-06
+6.445106E+00,-4.277820E-09,-12.17789E-06
+6.455152E+00,-2.988652E-09,-13.97501E-06
+6.465221E+00,-2.931790E-09,-12.37950E-06
+6.475245E+00,-4.072901E-09,-12.56441E-06
+6.485053E+00,-4.544579E-09,-12.76723E-06
+6.495080E+00,-4.747967E-09,-11.39792E-06
+6.505096E+00,-4.847965E-09,-12.14584E-06
+6.515120E+00,-6.084868E-09,-12.91223E-06
+6.525131E+00,-6.919883E-09,-11.82381E-06
+6.535158E+00,-8.088855E-09,-13.02407E-06
+6.545153E+00,-8.413695E-09,-14.09512E-06
+6.555167E+00,-9.643230E-09,-14.65159E-06
+6.565201E+00,-10.05469E-09,-14.50599E-06
+6.575215E+00,-9.259578E-09,-13.76124E-06
+6.585239E+00,-8.247660E-09,-13.04750E-06
+6.595042E+00,-6.038780E-09,-14.72177E-06
+6.605029E+00,-5.712784E-09,-15.20920E-06
+6.615062E+00,-4.839826E-09,-15.60067E-06
+6.625067E+00,-4.334452E-09,-15.51152E-06
+6.635084E+00,-2.440159E-09,-15.38570E-06
+6.645118E+00,-2.297344E-09,-15.11238E-06
+6.655119E+00,-2.851488E-09,-13.27366E-06
+6.665143E+00,-2.977372E-09,-12.38674E-06
+6.675179E+00,-3.198499E-09,-13.88103E-06
+6.685088E+00,-3.531540E-09,-13.53885E-06
+6.695111E+00,-5.749029E-09,-12.96925E-06
+6.705125E+00,-6.098456E-09,-14.05732E-06
+6.715138E+00,-5.082788E-09,-12.95340E-06
+6.725167E+00,-4.519222E-09,-12.63474E-06
+6.735168E+00,-4.524229E-09,-13.00049E-06
+6.745178E+00,-5.185329E-09,-13.48383E-06
+6.755193E+00,-6.986766E-09,-15.34899E-06
+6.765219E+00,-7.244314E-09,-13.62974E-06
+6.775227E+00,-7.275163E-09,-12.32289E-06
+6.785018E+00,-7.124627E-09,-11.51384E-06
+6.795037E+00,-5.981056E-09,-12.15589E-06
+6.805070E+00,-5.345620E-09,-12.43933E-06
+6.815074E+00,-4.950955E-09,-13.44695E-06
+6.825085E+00,-5.391222E-09,-12.73373E-06
+6.835111E+00,-5.849087E-09,-12.73235E-06
+6.845109E+00,-5.398952E-09,-12.88476E-06
+6.855123E+00,-4.064320E-09,-10.47770E-06
+6.865148E+00,-4.300389E-09,-11.28476E-06
+6.875158E+00,-6.820933E-09,-12.12024E-06
+6.885186E+00,-7.758658E-09,-11.08655E-06
+6.895216E+00,-8.489764E-09,-12.82542E-06
+6.905201E+00,-8.450988E-09,-13.38398E-06
+6.915245E+00,-8.570505E-09,-13.47671E-06
+6.925035E+00,-8.536177E-09,-13.42984E-06
+6.935053E+00,-7.189946E-09,-14.06293E-06
+6.945087E+00,-6.807823E-09,-14.94619E-06
+6.955090E+00,-6.125808E-09,-12.94087E-06
+6.965116E+00,-6.066623E-09,-12.91434E-06
+6.975153E+00,-5.187638E-09,-13.27884E-06
+6.985140E+00,-5.008040E-09,-13.66010E-06
+6.995155E+00,-5.839635E-09,-12.59414E-06
+7.005187E+00,-6.325467E-09,-12.32775E-06
+7.015186E+00,-7.119776E-09,-11.65200E-06
+7.025222E+00,-6.800752E-09,-11.90409E-06
+7.035244E+00,-5.826467E-09,-12.72168E-06
+7.045027E+00,-5.858742E-09,-13.21693E-06
+7.055053E+00,-6.296286E-09,-13.33989E-06
+7.065066E+00,-6.274841E-09,-13.19092E-06
+7.075093E+00,-6.627544E-09,-14.40519E-06
+7.085129E+00,-7.137760E-09,-14.83701E-06
+7.095125E+00,-9.406279E-09,-14.86902E-06
+7.105132E+00,-9.670899E-09,-15.39574E-06
+7.115133E+00,-9.016813E-09,-15.81843E-06
+7.125143E+00,-8.856547E-09,-15.36701E-06
+7.135177E+00,-9.522276E-09,-14.33275E-06
+7.145173E+00,-9.697398E-09,-14.21974E-06
+7.155187E+00,-9.001271E-09,-11.54091E-06
+7.165215E+00,-8.652616E-09,-11.54555E-06
+7.175247E+00,-7.821625E-09,-11.82813E-06
+7.185185E+00,-7.720107E-09,-12.11503E-06
+7.195221E+00,-6.302572E-09,-12.80840E-06
+7.205231E+00,-5.955522E-09,-12.72589E-06
+7.215246E+00,-4.998518E-09,-14.95634E-06
+7.225043E+00,-5.067877E-09,-15.14909E-06
+7.235036E+00,-5.164703E-09,-15.98963E-06
+7.245068E+00,-4.987558E-09,-15.51933E-06
+7.255093E+00,-4.811818E-09,-13.98694E-06
+7.265118E+00,-5.111433E-09,-13.93499E-06
+7.275151E+00,-5.913274E-09,-13.70536E-06
+7.285136E+00,-5.722311E-09,-13.09087E-06
+7.295158E+00,-4.046936E-09,-13.73071E-06
+7.305170E+00,-3.979120E-09,-13.31214E-06
+7.315189E+00,-5.233183E-09,-14.16650E-06
+7.325204E+00,-5.477741E-09,-14.40291E-06
+7.335232E+00,-5.672055E-09,-15.37150E-06
+7.345230E+00,-5.697879E-09,-15.86260E-06
+7.355027E+00,-6.743342E-09,-16.07054E-06
+7.365026E+00,-6.849463E-09,-15.21003E-06
+7.375037E+00,-6.858669E-09,-11.52434E-06
+7.385064E+00,-6.857453E-09,-11.72336E-06
+7.395082E+00,-7.975441E-09,-12.15566E-06
+7.405107E+00,-8.170735E-09,-12.04757E-06
+7.415139E+00,-7.059931E-09,-13.76641E-06
+7.425138E+00,-6.743676E-09,-13.98102E-06
+7.435171E+00,-4.852430E-09,-14.44110E-06
+7.445182E+00,-4.847729E-09,-14.32500E-06
+7.455171E+00,-4.219507E-09,-15.53453E-06
+7.465186E+00,-4.105406E-09,-15.66130E-06
+7.475207E+00,-1.799692E-09,-16.20395E-06
+7.485224E+00,-1.749365E-09,-15.87931E-06
+7.495026E+00,-1.729888E-09,-15.10655E-06
+7.505260E+00,-1.737749E-09,-15.00936E-06
+7.515042E+00,-2.360084E-09,-14.36514E-06
+7.525075E+00,-2.541473E-09,-14.52241E-06
+7.535069E+00,-4.497758E-09,-13.90002E-06
+7.545098E+00,-4.622191E-09,-14.13400E-06
+7.555094E+00,-4.109042E-09,-15.36850E-06
+7.565114E+00,-4.038161E-09,-15.01488E-06
+7.575148E+00,-5.085063E-09,-13.55424E-06
+7.585135E+00,-5.269704E-09,-13.69806E-06
+7.595154E+00,-5.395013E-09,-12.78957E-06
+7.605189E+00,-5.296423E-09,-12.95574E-06
+7.615190E+00,-5.209244E-09,-12.44242E-06
+7.625197E+00,-5.163748E-09,-12.72689E-06
+7.635226E+00,-3.164744E-09,-15.01416E-06
+7.645226E+00,-2.756030E-09,-14.92304E-06
+7.655026E+00,-1.840692E-09,-13.22099E-06
+7.665028E+00,-2.042104E-09,-12.48531E-06
+7.675245E+00,-4.572074E-09,-9.458056E-06
+7.685022E+00,-4.696940E-09,-9.726878E-06
+7.695065E+00,-5.979481E-09,-14.65911E-06
+7.705179E+00,-6.184028E-09,-15.46709E-06
+7.715214E+00,-7.740603E-09,-13.22348E-06
+7.725221E+00,-7.741471E-09,-13.02704E-06
+7.735233E+00,-6.694722E-09,-14.37839E-06
+7.745028E+00,-6.650060E-09,-14.49515E-06
+7.755033E+00,-6.061666E-09,-16.11963E-06
+7.765069E+00,-5.903483E-09,-15.80229E-06
+7.775047E+00,-3.220459E-09,-15.26885E-06
+7.785067E+00,-2.891845E-09,-15.34109E-06
+7.795095E+00,-1.916571E-09,-13.97667E-06
+7.805105E+00,-1.874489E-09,-14.20535E-06
+7.815118E+00,-32.13578E-12,-13.99552E-06
+7.825149E+00,+214.2324E-12,-14.02456E-06
+7.835154E+00,+1.245267E-09,-13.84833E-06
+7.845164E+00,+1.247747E-09,-14.30277E-06
+7.855189E+00,+1.753857E-09,-14.85363E-06
+7.865184E+00,+1.800075E-09,-14.71112E-06
+7.875216E+00,+603.9753E-12,-16.56447E-06
+7.885456E+00,+464.9518E-12,-16.50261E-06
+7.895241E+00,-748.0137E-12,-16.80073E-06
+7.905020E+00,-694.6826E-12,-16.96086E-06
+7.915123E+00,+114.6906E-12,-17.95198E-06
+7.925257E+00,+61.15304E-12,-17.72332E-06
+7.935059E+00,-1.463865E-09,-16.49883E-06
+7.945302E+00,-1.495530E-09,-16.56063E-06
+7.955095E+00,-1.595158E-09,-14.28606E-06
+7.965132E+00,-1.680521E-09,-14.08582E-06
+7.975086E+00,-3.058558E-09,-13.36636E-06
+7.985120E+00,-3.175683E-09,-14.46139E-06
+7.995129E+00,-3.092102E-09,-18.41412E-06
+8.005125E+00,-3.156906E-09,-17.77874E-06
+8.015162E+00,-4.408440E-09,-16.89131E-06
+8.025198E+00,-4.512013E-09,-16.44980E-06
+8.035210E+00,-3.244845E-09,-15.13991E-06
+8.045238E+00,-2.887578E-09,-15.51304E-06
+8.055028E+00,-2.121691E-09,-14.45209E-06
+8.065080E+00,-2.267459E-09,-14.33453E-06
+8.075083E+00,-2.447001E-09,-14.40768E-06
+8.085117E+00,-2.337195E-09,-13.62585E-06
+8.095130E+00,-2.740190E-09,-14.95560E-06
+8.105114E+00,-3.060826E-09,-14.56853E-06
+8.115136E+00,-3.728550E-09,-14.39936E-06
+8.125175E+00,-3.514591E-09,-14.14584E-06
+8.135168E+00,-2.622649E-09,-15.92932E-06
+8.145175E+00,-2.624950E-09,-15.27512E-06
+8.155214E+00,-2.931995E-09,-13.34338E-06
+8.165022E+00,-2.880934E-09,-13.60039E-06
+8.175069E+00,-2.913457E-09,-13.81608E-06
+8.185084E+00,-3.150743E-09,-13.89490E-06
+8.195107E+00,-6.099266E-09,-13.63933E-06
+8.205121E+00,-6.403046E-09,-13.35531E-06
+8.215133E+00,-6.909556E-09,-14.18738E-06
+8.225135E+00,-6.923187E-09,-15.11733E-06
+8.235170E+00,-8.316198E-09,-14.21771E-06
+8.245195E+00,-8.452754E-09,-13.77299E-06
+8.255215E+00,-8.505377E-09,-15.36764E-06
+8.265017E+00,-8.399057E-09,-15.24539E-06
+8.275231E+00,-7.469207E-09,-15.96866E-06
+8.285235E+00,-7.434627E-09,-16.00837E-06
+8.295235E+00,-6.494952E-09,-14.44396E-06
+8.305243E+00,-6.271689E-09,-13.89001E-06
+8.315079E+00,-5.039459E-09,-13.09530E-06
+8.325120E+00,-4.987923E-09,-13.21020E-06
+8.335138E+00,-4.246808E-09,-14.88176E-06
+8.345124E+00,-4.126529E-09,-15.45159E-06
+8.355148E+00,-4.271071E-09,-13.84209E-06
+8.365145E+00,-4.520373E-09,-13.99218E-06
+8.375174E+00,-7.605263E-09,-12.68074E-06
+8.385183E+00,-7.697604E-09,-12.50158E-06
+8.395220E+00,-7.748609E-09,-15.38899E-06
+8.405698E+00,-7.724254E-09,-15.39056E-06
+8.415024E+00,-7.174744E-09,-13.55538E-06
+8.425055E+00,-6.910603E-09,-13.49570E-06
+8.435053E+00,-4.393922E-09,-13.75119E-06
+8.445136E+00,-4.059417E-09,-14.69447E-06
+8.455168E+00,-5.004782E-09,-15.28384E-06
+8.465195E+00,-5.328205E-09,-15.39311E-06
+8.475148E+00,-6.581339E-09,-15.51138E-06
+8.485182E+00,-6.595608E-09,-14.73856E-06
+8.495181E+00,-6.952872E-09,-13.68751E-06
+8.505211E+00,-7.068490E-09,-13.96520E-06
+8.515206E+00,-6.462480E-09,-16.57345E-06
+8.525209E+00,-6.033544E-09,-17.57455E-06
+8.535246E+00,-5.091819E-09,-14.05000E-06
+8.545021E+00,-5.108199E-09,-13.90160E-06
+8.555035E+00,-4.523181E-09,-14.53477E-06
+8.565058E+00,-4.174522E-09,-14.82262E-06
+8.575018E+00,-2.208719E-09,-14.58887E-06
+8.585204E+00,-2.165692E-09,-14.65304E-06
+8.595234E+00,-3.602158E-09,-14.64094E-06
+8.605240E+00,-3.920682E-09,-14.34188E-06
+8.615037E+00,-6.134481E-09,-14.64452E-06
+8.625033E+00,-6.565536E-09,-14.89440E-06
+8.635030E+00,-9.861941E-09,-15.99541E-06
+8.645031E+00,-10.08103E-09,-16.63359E-06
+8.655036E+00,-9.062613E-09,-15.92497E-06
+8.665048E+00,-8.731141E-09,-15.77754E-06
+8.675049E+00,-6.166453E-09,-12.75087E-06
+8.685031E+00,-5.909488E-09,-12.46831E-06
+8.695066E+00,-1.102037E-09,-13.01288E-06
+8.705299E+00,-856.0954E-12,-12.75192E-06
+8.715084E+00,+1.159894E-09,-11.63778E-06
+8.725096E+00,+1.096476E-09,-12.09698E-06
+8.735109E+00,+109.0857E-12,-16.25736E-06
+8.745112E+00,+78.48256E-12,-16.16510E-06
+8.755143E+00,-1.123647E-09,-16.03735E-06
+8.765379E+00,-1.251839E-09,-15.99658E-06
+8.775167E+00,-3.442075E-09,-16.06525E-06
+8.785203E+00,-3.537661E-09,-16.27568E-06
+8.795203E+00,-4.361474E-09,-17.02535E-06
+8.805226E+00,-4.659272E-09,-16.84968E-06
+8.815222E+00,-6.670773E-09,-15.25340E-06
+8.825235E+00,-6.867202E-09,-13.89173E-06
+8.835040E+00,-7.011905E-09,-14.01312E-06
+8.845049E+00,-7.098884E-09,-14.27665E-06
+8.855071E+00,-8.104574E-09,-15.09553E-06
+8.865107E+00,-8.102661E-09,-15.38850E-06
+8.875112E+00,-6.430675E-09,-16.85535E-06
+8.885052E+00,-5.960410E-09,-16.84385E-06
+8.895080E+00,-5.079876E-09,-17.80320E-06
+8.905077E+00,-5.006904E-09,-18.46464E-06
+8.915107E+00,-3.454000E-09,-16.70932E-06
+8.925107E+00,-3.251612E-09,-16.19482E-06
+8.935124E+00,-3.278315E-09,-14.97068E-06
+8.945154E+00,-3.512867E-09,-14.92207E-06
+8.955135E+00,-4.435269E-09,-13.86981E-06
+8.965163E+00,-4.371289E-09,-13.71400E-06
+8.975194E+00,-4.667867E-09,-14.29370E-06
+8.985156E+00,-4.865550E-09,-14.88030E-06
+8.995183E+00,-6.701244E-09,-13.34593E-06
+9.005226E+00,-6.745122E-09,-12.82379E-06
+9.015232E+00,-6.150223E-09,-11.94918E-06
+9.025033E+00,-6.069667E-09,-12.49203E-06
+9.035049E+00,-5.479861E-09,-15.07725E-06
+9.045055E+00,-5.172892E-09,-14.94433E-06
+9.055112E+00,-3.112038E-09,-16.89394E-06
+9.065177E+00,-2.947337E-09,-17.34389E-06
+9.075081E+00,-2.678231E-09,-16.48999E-06
+9.085063E+00,-2.570863E-09,-16.30251E-06
+9.095020E+00,-996.2423E-12,-15.75091E-06
+9.105218E+00,-765.0094E-12,-15.87696E-06
+9.115194E+00,-1.897648E-09,-14.69871E-06
+9.125142E+00,-2.291908E-09,-14.55440E-06
+9.135124E+00,-3.542310E-09,-14.38806E-06
+9.145078E+00,-3.541604E-09,-14.22401E-06
+9.155049E+00,-3.627384E-09,-15.31723E-06
+9.165036E+00,-3.604173E-09,-15.47058E-06
+9.175220E+00,-1.422680E-09,-14.07809E-06
+9.185182E+00,-931.2962E-12,-14.53245E-06
+9.195213E+00,+628.9348E-12,-16.37364E-06
+9.205221E+00,+485.7257E-12,-16.64721E-06
+9.215240E+00,-2.021928E-09,-16.65571E-06
+9.225244E+00,-2.101620E-09,-16.85369E-06
+9.235026E+00,-2.097971E-09,-16.49503E-06
+9.245057E+00,-2.170645E-09,-16.69593E-06
+9.255058E+00,-3.576796E-09,-15.70805E-06
+9.265077E+00,-3.764864E-09,-15.93713E-06
+9.275117E+00,-4.479167E-09,-11.82438E-06
+9.285108E+00,-4.627705E-09,-12.28912E-06
+9.295121E+00,-6.658745E-09,-15.06103E-06
+9.305128E+00,-6.774032E-09,-15.18073E-06
+9.315136E+00,-6.141350E-09,-16.25339E-06
+9.325142E+00,-6.049787E-09,-16.07277E-06
+9.335170E+00,-6.806670E-09,-15.33892E-06
+9.345169E+00,-6.871964E-09,-15.31775E-06
+9.355200E+00,-6.320364E-09,-15.43911E-06
+9.365665E+00,-6.236466E-09,-15.34985E-06
+9.375152E+00,-6.412714E-09,-12.33902E-06
+9.385168E+00,-6.700440E-09,-12.25897E-06
+9.395179E+00,-8.035212E-09,-13.22385E-06
+9.405190E+00,-7.908307E-09,-13.45451E-06
+9.415226E+00,-5.946236E-09,-13.56892E-06
+9.425023E+00,-5.782568E-09,-13.75837E-06
+9.435054E+00,-3.692223E-09,-14.73547E-06
+9.445292E+00,-3.577798E-09,-14.79730E-06
+9.455069E+00,-2.532922E-09,-14.54032E-06
+9.465091E+00,-2.614641E-09,-14.48058E-06
+9.475020E+00,-3.628765E-09,-15.86855E-06
+9.485227E+00,-3.579027E-09,-15.96162E-06
+9.495210E+00,-2.180038E-09,-17.36032E-06
+9.505171E+00,-2.070181E-09,-17.37016E-06
+9.515148E+00,-1.960472E-09,-16.20006E-06
+9.525136E+00,-1.932989E-09,-16.23270E-06
+9.535089E+00,-1.043779E-09,-17.28075E-06
+9.545069E+00,-981.4082E-12,-17.03928E-06
+9.555029E+00,-2.578277E-09,-13.94005E-06
+9.565020E+00,-3.147663E-09,-13.48286E-06
+9.575243E+00,-3.725201E-09,-13.46812E-06
+9.585192E+00,-3.556127E-09,-13.31938E-06
+9.595160E+00,-2.936878E-09,-14.88636E-06
+9.605136E+00,-3.041679E-09,-15.74072E-06
+9.615081E+00,-3.171879E-09,-16.23625E-06
+9.625040E+00,-2.932601E-09,-17.28109E-06
+9.635024E+00,-1.427690E-09,-18.38062E-06
+9.645213E+00,-1.296044E-09,-18.43932E-06
+9.655196E+00,-676.8944E-12,-16.58324E-06
+9.665150E+00,-571.5716E-12,-17.08978E-06
+9.675046E+00,-248.9683E-12,-17.28816E-06
+9.685241E+00,-489.5003E-12,-17.50823E-06
+9.695213E+00,-2.646363E-09,-16.86422E-06
+9.705194E+00,-2.895042E-09,-15.80824E-06
+9.715228E+00,-3.187125E-09,-15.53144E-06
+9.725228E+00,-3.304207E-09,-15.41493E-06
+9.735015E+00,-5.508352E-09,-14.88270E-06
+9.745029E+00,-5.878626E-09,-15.39228E-06
+9.755044E+00,-6.751748E-09,-17.45925E-06
+9.765076E+00,-6.851343E-09,-16.78966E-06
+9.775083E+00,-8.656397E-09,-14.39366E-06
+9.785028E+00,-9.190839E-09,-13.73523E-06
+9.795014E+00,-9.623626E-09,-15.04666E-06
+9.805190E+00,-9.317528E-09,-14.78860E-06
+9.815160E+00,-7.909798E-09,-14.36709E-06
+9.825144E+00,-7.729101E-09,-14.60043E-06
+9.835144E+00,-6.049564E-09,-14.96707E-06
+9.845115E+00,-5.279599E-09,-15.99075E-06
+9.855100E+00,-3.005259E-09,-16.31596E-06
+9.865079E+00,-2.896064E-09,-16.12665E-06
+9.875070E+00,-2.863779E-09,-14.95880E-06
+9.885015E+00,-2.750363E-09,-14.58965E-06
+9.895220E+00,-1.670763E-09,-15.73262E-06
+9.905207E+00,-1.656152E-09,-15.25718E-06
+9.915133E+00,-1.693361E-09,-14.69041E-06
+9.925095E+00,-1.481596E-09,-13.93344E-06
+9.935080E+00,+942.1717E-12,-14.77604E-06
+9.945036E+00,+1.117556E-09,-15.10786E-06
+9.955237E+00,+530.2424E-12,-16.42448E-06
+9.965223E+00,+369.3925E-12,-16.47392E-06
+9.975100E+00,-50.46637E-12,-15.40409E-06
+9.985055E+00,-27.27765E-12,-13.89779E-06
+9.995025E+00,-854.7169E-12,-13.82086E-06

MicroMag 2900/3900 Data File ends
