# Supplementary material for: Magnetic signatures of a creosote oil contaminated site: case study in São Paulo, Brazil
Source: Sci Rep. 2022 Dec 17;12:21853. doi: 10.1038/s41598-022-23493-2 (PMC9759522; doi:10.1038/s41598-022-23493-2)
Supplement: Supplementary file 3 — Supplementary Information 3. [file 41598_2022_23493_MOESM3_ESM.zip › moment_vs_time/SD23/3_9/nm2xxx/4_2.013]

MicroMag 2900/3900 Data File (Series 0016.002)
Moment vs. time

INSTRUMENT
Configuration                   VSM
Temperature control             None
Hardware version                0004
Software version                01/29/2013
Units of measure                Hybrid SI
Temperature in                  Celsius

SAMPLE
Mass                            N/A
Volume                          N/A
Demagnetizing factor            N/A

SETTINGS
Field range                    +300.0000E-03
Field command                   0.000000E+00
Moment range                   +1.000000E-06
Averaging time                 +12.26022E-03
Temperature (command)           N/A
Tmprtr difference correction    No
Orientation                     0.000000E+00
Vibration amplitude             1.0
Calibration factor             +4.401063E+00
Operating frequency            +83.00000E+00

MEASUREMENT
Description                    "SD34_4_2"
Field (measured)               +315.3505E-06
Temperature (measured)          N/A
Averages (completed)            N/A
Moment at conditioning field   +177.3160E-09
Measured on                     08/28/2020  10:06
Elapsed time                   +22.74135E+00

PROCESSING
Background subtraction          No
Delta-m processing              N/A
Demagnetizing factor            No
Normalization                   No
Normalization factor            N/A
Offset (field)                  No
Offset (moment)                 No
Pole saturation                 No
Slope correction                No

VIEWPORT
Left                            0.000000E+00
Right                          +10.00000E+00
Bottom                         -1.000000E-06
Top                            +1.000000E-06
Show X-axis?                    Yes
Show Y-axis?                    Yes

SCRIPT
Averaging time                 +10.00000E-03
Initial (conditioning) field   +220.0000E-03
Final (measuring) field         0.000000E+00
Pause at initial field         +10.00000E+00
Field slew rate limit          +10.00000E+03
Field slew time limit          +100.0000E-03
Slope correction                0.000000E+00
Timebase                       +10.00000E+00
Number of segments              1
Number of data                  1000

Segment   Averaging                                                            Final 
 Number      Time        Initial      Increment       Final         Pause      Index 
             (s)           (s)           (s)           (s)           (s)     
0000001,+10.00000E-03, 0.000000E+00,+10.00000E-03,+10.00000E+00,+10.00000E+00,0001000

                                         
     Time         Moment        Field    
     (s)          (Am�)          (T)     
+5.137980E-03,+128.2963E-09,+160.0515E-03
+15.14014E-03,+71.45264E-09,+89.63566E-03
+25.20442E-03,+35.32561E-09,+44.49832E-03
+35.21409E-03,+15.62174E-09,+20.18962E-03
+45.08246E-03,+6.768111E-09,+9.420968E-03
+55.17148E-03,+2.853989E-09,+3.871655E-03
+65.23998E-03,+1.930030E-09,+1.799009E-03
+75.22583E-03,+915.3846E-12,+755.9985E-06
+85.03738E-03,-216.8816E-12,+434.9050E-06
+95.08554E-03,-1.183190E-09,+216.0283E-06
+105.1205E-03,-872.6052E-12,+151.7155E-06
+115.1606E-03,-280.3206E-12,+102.1349E-06
+125.1508E-03,-679.1425E-12,+83.83276E-06
+135.1530E-03,-1.720623E-09,+68.58946E-06
+145.1353E-03,-1.994325E-09,+59.94685E-06
+155.1203E-03,-1.674675E-09,+52.50112E-06
+165.0623E-03,-1.723083E-09,+47.58282E-06
+175.0516E-03,-2.376050E-09,+39.83194E-06
+185.0716E-03,-2.443810E-09,+36.16579E-06
+195.0712E-03,-1.577424E-09,+32.67014E-06
+205.0544E-03,-1.139368E-09,+32.30284E-06
+215.0166E-03,-1.266388E-09,+32.98193E-06
+225.2347E-03,-1.366352E-09,+31.53371E-06
+235.2209E-03,-613.0802E-12,+28.65784E-06
+245.1789E-03,-49.42193E-12,+27.86007E-06
+255.1598E-03,-271.6219E-12,+26.57215E-06
+265.1383E-03,-1.058749E-09,+24.57799E-06
+275.0866E-03,-2.095360E-09,+24.42307E-06
+285.0691E-03,-2.562488E-09,+25.01458E-06
+295.0256E-03,-3.248867E-09,+26.13699E-06
+305.2402E-03,-3.985804E-09,+27.53017E-06
+315.2268E-03,-4.146957E-09,+26.46089E-06
+325.1914E-03,-3.745009E-09,+24.63447E-06
+335.1409E-03,-3.715265E-09,+21.09879E-06
+345.1273E-03,-4.563426E-09,+19.90328E-06
+355.1174E-03,-5.373599E-09,+18.47357E-06
+365.0821E-03,-4.946051E-09,+19.20994E-06
+375.0652E-03,-3.775990E-09,+17.91741E-06
+385.0153E-03,-3.454772E-09,+17.11249E-06
+395.2187E-03,-4.026850E-09,+16.15892E-06
+405.1670E-03,-4.095268E-09,+15.72762E-06
+415.1364E-03,-3.002073E-09,+14.46651E-06
+425.1252E-03,-2.262179E-09,+15.24974E-06
+435.0754E-03,-2.125030E-09,+14.50676E-06
+445.0574E-03,-2.364551E-09,+14.05581E-06
+455.0464E-03,-2.331298E-09,+12.23871E-06
+465.2252E-03,-2.288135E-09,+11.84504E-06
+475.1951E-03,-2.821147E-09,+12.55168E-06
+485.1810E-03,-3.205384E-09,+12.75067E-06
+495.1340E-03,-2.766892E-09,+10.92050E-06
+505.1119E-03,-1.901059E-09,+11.11301E-06
+515.2321E-03,-1.676312E-09,+10.46451E-06
+525.2033E-03,-2.367704E-09,+8.126307E-06
+535.1802E-03,-3.211679E-09,+7.622280E-06
+545.1415E-03,-3.247382E-09,+8.457528E-06
+555.1227E-03,-3.230440E-09,+7.273980E-06
+565.1088E-03,-3.742036E-09,+7.259790E-06
+575.0677E-03,-4.450435E-09,+7.585231E-06
+585.0312E-03,-4.221710E-09,+8.132431E-06
+595.0162E-03,-3.140387E-09,+6.642924E-06
+605.2023E-03,-2.665061E-09,+5.197649E-06
+615.1846E-03,-2.700261E-09,+4.238234E-06
+625.1585E-03,-2.650096E-09,+3.816204E-06
+635.1196E-03,-2.242567E-09,+5.718814E-06
+645.1005E-03,-2.358143E-09,+5.627204E-06
+655.0733E-03,-3.335999E-09,+4.824858E-06
+665.0369E-03,-3.882980E-09,+3.372031E-06
+675.0154E-03,-3.431078E-09,+2.040167E-06
+685.1946E-03,-2.789476E-09,+1.294928E-06
+695.1634E-03,-2.547946E-09,-23.74649E-09
+705.1457E-03,-2.670197E-09,-1.048136E-06
+715.0487E-03,-1.974265E-09,-823.6314E-09
+725.0276E-03,-514.0904E-12,-510.1491E-09
+735.2352E-03,+1.118731E-09,+940.4184E-09
+745.0244E-03,+2.011740E-09,+940.0750E-09
+755.0560E-03,+3.151069E-09,-24.57619E-09
+765.0443E-03,+4.027877E-09,+29.41132E-09
+775.0583E-03,+4.217745E-09,+1.879921E-06
+785.0875E-03,+2.903404E-09,+575.1801E-09
+795.0874E-03,+338.6612E-12,+508.7758E-09
+805.1127E-03,-1.111267E-09,+285.1582E-09
+815.0715E-03,-1.936861E-09,-1.683455E-06
+825.0834E-03,-2.914892E-09,-4.568711E-06
+835.1173E-03,-4.449613E-09,-3.865357E-06
+845.1216E-03,-4.935534E-09,-2.856646E-06
+855.1471E-03,-4.138561E-09,-2.588883E-06
+865.1490E-03,-3.371221E-09,-1.805134E-06
+875.1647E-03,-3.171138E-09,-2.260981E-06
+885.1719E-03,-3.196142E-09,-3.304539E-06
+895.2010E-03,-2.311777E-09,-3.601742E-06
+905.2072E-03,-1.501561E-09,-3.917341E-06
+915.2359E-03,-1.186122E-09,-3.583432E-06
+925.0176E-03,-1.607529E-09,-4.101620E-06
+935.0258E-03,-2.675850E-09,-4.637118E-06
+945.0606E-03,-3.076125E-09,-3.787480E-06
+955.0785E-03,-4.565057E-09,-4.049607E-06
+965.1062E-03,-5.842521E-09,-3.337469E-06
+975.1245E-03,-7.705484E-09,-1.697302E-06
+985.1086E-03,-7.856317E-09,-2.646962E-06
+995.1298E-03,-7.241839E-09,-5.593730E-06
+1.005161E+00,-7.003836E-09,-6.296912E-06
+1.015153E+00,-6.604095E-09,-5.988408E-06
+1.025179E+00,-5.660456E-09,-5.299387E-06
+1.035167E+00,-3.708686E-09,-4.996004E-06
+1.045182E+00,-2.554796E-09,-6.238690E-06
+1.055219E+00,-2.184425E-09,-6.363259E-06
+1.065208E+00,-2.177950E-09,-6.598578E-06
+1.075216E+00,-1.893386E-09,-6.396876E-06
+1.085244E+00,-1.885566E-09,-6.325093E-06
+1.095037E+00,-2.623330E-09,-7.369767E-06
+1.105088E+00,-3.469328E-09,-9.882403E-06
+1.115126E+00,-3.748484E-09,-10.82159E-06
+1.125148E+00,-3.494504E-09,-9.261390E-06
+1.135176E+00,-3.405422E-09,-8.790780E-06
+1.145190E+00,-3.572389E-09,-7.518769E-06
+1.155221E+00,-3.431626E-09,-7.259103E-06
+1.165017E+00,-3.105214E-09,-8.265096E-06
+1.175222E+00,-3.218518E-09,-11.35380E-06
+1.185223E+00,-3.766952E-09,-10.56539E-06
+1.195049E+00,-4.147939E-09,-10.11761E-06
+1.205091E+00,-3.670760E-09,-9.438944E-06
+1.215112E+00,-2.703720E-09,-9.625598E-06
+1.225143E+00,-2.846142E-09,-10.00926E-06
+1.235126E+00,-3.597278E-09,-10.41879E-06
+1.245154E+00,-3.458332E-09,-10.57835E-06
+1.255169E+00,-2.383810E-09,-10.74108E-06
+1.265169E+00,-1.865421E-09,-10.10900E-06
+1.275193E+00,-2.323714E-09,-12.72165E-06
+1.285188E+00,-2.772212E-09,-12.05429E-06
+1.295204E+00,-2.608368E-09,-11.51322E-06
+1.305233E+00,-2.168366E-09,-11.52606E-06
+1.315134E+00,-1.948077E-09,-10.17074E-06
+1.325153E+00,-1.964792E-09,-9.098941E-06
+1.335190E+00,-1.763810E-09,-8.344832E-06
+1.345205E+00,-1.783634E-09,-9.530011E-06
+1.355239E+00,-3.083768E-09,-10.78377E-06
+1.365227E+00,-4.298611E-09,-10.50479E-06
+1.375239E+00,-5.595392E-09,-12.68386E-06
+1.385017E+00,-5.386009E-09,-12.60118E-06
+1.395056E+00,-4.272554E-09,-10.73104E-06
+1.405090E+00,-3.917214E-09,-9.629061E-06
+1.415113E+00,-3.158328E-09,-9.495994E-06
+1.425132E+00,-2.591670E-09,-11.08026E-06
+1.435155E+00,-1.331894E-09,-11.08532E-06
+1.445076E+00,-1.365726E-09,-12.14290E-06
+1.455094E+00,-2.544163E-09,-11.45133E-06
+1.465123E+00,-2.854771E-09,-11.09696E-06
+1.475119E+00,-3.166824E-09,-8.965130E-06
+1.485123E+00,-3.394756E-09,-8.517410E-06
+1.495154E+00,-4.374918E-09,-9.882719E-06
+1.505160E+00,-4.433431E-09,-9.521571E-06
+1.515182E+00,-3.238196E-09,-8.068429E-06
+1.525216E+00,-2.798306E-09,-9.268885E-06
+1.535019E+00,-2.788585E-09,-11.44198E-06
+1.545110E+00,-3.106191E-09,-12.26200E-06
+1.555161E+00,-3.200594E-09,-15.31675E-06
+1.565143E+00,-3.046268E-09,-14.43269E-06
+1.575181E+00,-3.332804E-09,-11.98897E-06
+1.585188E+00,-3.620346E-09,-11.36490E-06
+1.595201E+00,-3.330255E-09,-13.44901E-06
+1.605229E+00,-2.779664E-09,-13.36533E-06
+1.615227E+00,-2.668510E-09,-11.71466E-06
+1.625020E+00,-3.487816E-09,-12.47252E-06
+1.635051E+00,-5.424523E-09,-14.16367E-06
+1.645048E+00,-5.644299E-09,-13.89121E-06
+1.655084E+00,-5.277890E-09,-13.42727E-06
+1.665082E+00,-5.327222E-09,-14.32955E-06
+1.678081E+00,-5.917987E-09,-14.32191E-06
+1.689262E+00,-5.209379E-09,-11.34316E-06
+1.695113E+00,-4.167787E-09,-11.42269E-06
+1.705123E+00,-3.581073E-09,-11.76181E-06
+1.715145E+00,-3.942310E-09,-13.52517E-06
+1.725162E+00,-4.544210E-09,-14.00748E-06
+1.735168E+00,-5.266511E-09,-15.17993E-06
+1.745208E+00,-5.644915E-09,-16.04737E-06
+1.755028E+00,-6.558575E-09,-15.24196E-06
+1.765061E+00,-6.988194E-09,-13.83393E-06
+1.775059E+00,-6.546461E-09,-13.24608E-06
+1.785063E+00,-5.787400E-09,-13.26923E-06
+1.795086E+00,-5.498229E-09,-15.83156E-06
+1.805086E+00,-5.669162E-09,-17.03691E-06
+1.815106E+00,-5.004494E-09,-15.91865E-06
+1.825139E+00,-3.725835E-09,-15.81345E-06
+1.835128E+00,-2.566565E-09,-14.44983E-06
+1.845149E+00,-3.025403E-09,-14.04104E-06
+1.855182E+00,-4.532921E-09,-14.44685E-06
+1.865171E+00,-5.003607E-09,-15.94780E-06
+1.875184E+00,-4.431452E-09,-16.04407E-06
+1.885189E+00,-3.820932E-09,-15.49522E-06
+1.895208E+00,-3.169900E-09,-14.58927E-06
+1.905244E+00,-2.701753E-09,-14.41598E-06
+1.915152E+00,-2.099937E-09,-13.65286E-06
+1.925175E+00,-2.190357E-09,-14.14438E-06
+1.935216E+00,-3.267753E-09,-13.56494E-06
+1.945014E+00,-3.980875E-09,-13.77093E-06
+1.955042E+00,-4.450961E-09,-14.28844E-06
+1.965079E+00,-4.618964E-09,-13.71884E-06
+1.975083E+00,-5.307135E-09,-14.52075E-06
+1.985104E+00,-5.750292E-09,-14.49377E-06
+1.995127E+00,-5.347365E-09,-13.57816E-06
+2.005140E+00,-4.596885E-09,-14.98198E-06
+2.015101E+00,-4.307893E-09,-13.38907E-06
+2.025119E+00,-4.834067E-09,-13.44043E-06
+2.035139E+00,-5.292683E-09,-13.70041E-06
+2.045199E+00,-4.894380E-09,-13.55593E-06
+2.055242E+00,-4.440774E-09,-14.72612E-06
+2.065017E+00,-4.797757E-09,-15.76627E-06
+2.075032E+00,-5.602446E-09,-15.58548E-06
+2.085038E+00,-5.685763E-09,-15.58617E-06
+2.095063E+00,-5.240312E-09,-13.54074E-06
+2.105065E+00,-5.198927E-09,-14.23239E-06
+2.115086E+00,-5.567165E-09,-16.16962E-06
+2.125122E+00,-5.392738E-09,-15.98099E-06
+2.135148E+00,-4.373968E-09,-15.17407E-06
+2.145243E+00,-3.657936E-09,-16.43864E-06
+2.155080E+00,-3.288933E-09,-15.41001E-06
+2.165093E+00,-2.787442E-09,-15.53447E-06
+2.175143E+00,-1.138954E-09,-16.51766E-06
+2.185165E+00,-186.6348E-12,-17.05576E-06
+2.195197E+00,-143.9895E-12,-15.24596E-06
+2.205238E+00,-937.8138E-12,-14.87680E-06
+2.215168E+00,-2.050057E-09,-15.40629E-06
+2.225202E+00,-2.663798E-09,-15.88597E-06
+2.235243E+00,-3.957721E-09,-17.30799E-06
+2.245035E+00,-4.840297E-09,-17.47470E-06
+2.255060E+00,-5.292731E-09,-16.10762E-06
+2.265091E+00,-4.673982E-09,-13.96723E-06
+2.275090E+00,-3.746551E-09,-12.24175E-06
+2.285120E+00,-3.945448E-09,-12.24787E-06
+2.295116E+00,-4.732460E-09,-13.33675E-06
+2.305097E+00,-4.876502E-09,-13.50821E-06
+2.315121E+00,-4.337572E-09,-15.62053E-06
+2.325138E+00,-4.041730E-09,-15.63086E-06
+2.335155E+00,-3.814079E-09,-14.72302E-06
+2.345198E+00,-3.301064E-09,-18.29730E-06
+2.355222E+00,-2.220699E-09,-19.40672E-06
+2.365224E+00,-1.905040E-09,-18.15139E-06
+2.375023E+00,-2.742787E-09,-16.51663E-06
+2.385022E+00,-3.529778E-09,-15.80815E-06
+2.395050E+00,-3.503259E-09,-14.63119E-06
+2.405047E+00,-2.971490E-09,-14.42233E-06
+2.415060E+00,-2.340782E-09,-15.63008E-06
+2.425091E+00,-2.087943E-09,-16.47366E-06
+2.435080E+00,-1.147246E-09,-16.91337E-06
+2.445126E+00,-211.6999E-12,-16.61905E-06
+2.455157E+00,+187.8907E-12,-13.78750E-06
+2.465147E+00,-387.3588E-12,-12.95998E-06
+2.475167E+00,-1.786293E-09,-13.73025E-06
+2.485194E+00,-2.473620E-09,-15.41657E-06
+2.495194E+00,-3.518001E-09,-15.43127E-06
+2.505225E+00,-4.680971E-09,-15.07055E-06
+2.515049E+00,-6.114202E-09,-15.50560E-06
+2.525065E+00,-6.901469E-09,-16.02379E-06
+2.535123E+00,-7.359586E-09,-15.68147E-06
+2.545164E+00,-7.714486E-09,-14.97646E-06
+2.555197E+00,-7.874758E-09,-14.51137E-06
+2.565229E+00,-7.184927E-09,-15.30705E-06
+2.575224E+00,-5.786398E-09,-14.74551E-06
+2.585238E+00,-5.137914E-09,-16.91134E-06
+2.595035E+00,-5.520107E-09,-17.42566E-06
+2.605037E+00,-6.011442E-09,-16.50502E-06
+2.615074E+00,-5.972244E-09,-16.22409E-06
+2.625101E+00,-5.799531E-09,-16.88702E-06
+2.635115E+00,-6.136595E-09,-17.68330E-06
+2.645162E+00,-6.465803E-09,-17.41782E-06
+2.655179E+00,-6.142289E-09,-17.48875E-06
+2.665189E+00,-5.627928E-09,-15.99160E-06
+2.675224E+00,-6.132857E-09,-16.20664E-06
+2.685228E+00,-7.361151E-09,-17.02889E-06
+2.695244E+00,-8.991557E-09,-17.22124E-06
+2.705046E+00,-9.139964E-09,-17.52245E-06
+2.715024E+00,-8.444998E-09,-18.47652E-06
+2.725036E+00,-7.871632E-09,-18.32697E-06
+2.735026E+00,-7.047617E-09,-18.65001E-06
+2.745070E+00,-5.794609E-09,-17.06580E-06
+2.755103E+00,-4.257251E-09,-17.35963E-06
+2.765092E+00,-3.822437E-09,-17.09862E-06
+2.775125E+00,-4.133241E-09,-16.84107E-06
+2.785175E+00,-4.203936E-09,-15.24024E-06
+2.795207E+00,-3.824426E-09,-13.86566E-06
+2.805238E+00,-3.828880E-09,-15.52039E-06
+2.815222E+00,-4.457758E-09,-16.04230E-06
+2.825238E+00,-4.836203E-09,-16.83240E-06
+2.835017E+00,-4.278714E-09,-16.44673E-06
+2.845058E+00,-3.191652E-09,-15.96085E-06
+2.855084E+00,-2.679722E-09,-15.52088E-06
+2.865106E+00,-2.426669E-09,-17.29609E-06
+2.875098E+00,-2.018520E-09,-18.16790E-06
+2.885104E+00,-1.522379E-09,-17.94225E-06
+2.895158E+00,-2.043327E-09,-17.73689E-06
+2.905210E+00,-3.702160E-09,-17.29580E-06
+2.915243E+00,-4.954545E-09,-16.21282E-06
+2.925015E+00,-5.120008E-09,-16.54023E-06
+2.935039E+00,-4.641588E-09,-17.18162E-06
+2.945071E+00,-4.483002E-09,-16.16418E-06
+2.955102E+00,-4.559880E-09,-16.92081E-06
+2.965113E+00,-4.310244E-09,-15.53058E-06
+2.975150E+00,-3.846634E-09,-16.64209E-06
+2.985160E+00,-3.843321E-09,-18.44831E-06
+2.995175E+00,-4.101502E-09,-16.43961E-06
+3.005236E+00,-3.772370E-09,-15.40773E-06
+3.015158E+00,-2.678632E-09,-15.71895E-06
+3.025181E+00,-1.969116E-09,-15.79757E-06
+3.035163E+00,-2.107456E-09,-17.48011E-06
+3.045186E+00,-2.408079E-09,-17.09018E-06
+3.055221E+00,-1.974453E-09,-17.23443E-06
+3.065215E+00,-1.258963E-09,-17.04031E-06
+3.075230E+00,-986.5012E-12,-18.55757E-06
+3.085023E+00,-1.128729E-09,-20.07191E-06
+3.095024E+00,-894.9873E-12,-18.14226E-06
+3.105052E+00,-339.8110E-12,-18.54993E-06
+3.115090E+00,-432.2332E-12,-18.80242E-06
+3.125124E+00,-1.359826E-09,-18.02093E-06
+3.135152E+00,-2.616242E-09,-18.17614E-06
+3.145155E+00,-2.925991E-09,-17.82523E-06
+3.155175E+00,-3.034542E-09,-20.13133E-06
+3.165201E+00,-3.333774E-09,-20.12950E-06
+3.175197E+00,-3.509078E-09,-19.42930E-06
+3.185205E+00,-2.844679E-09,-19.29843E-06
+3.195233E+00,-1.482564E-09,-19.66027E-06
+3.205226E+00,-1.169638E-09,-19.20053E-06
+3.215233E+00,-1.880869E-09,-18.85452E-06
+3.225015E+00,-2.203366E-09,-18.74096E-06
+3.235226E+00,-1.428736E-09,-17.72432E-06
+3.245042E+00,-609.3883E-12,-18.19863E-06
+3.255079E+00,-119.3881E-12,-19.23103E-06
+3.265084E+00,-116.3885E-12,-19.90108E-06
+3.275119E+00,+397.6445E-12,-18.82256E-06
+3.285123E+00,+951.9927E-12,-17.51158E-06
+3.295149E+00,+1.058165E-09,-15.64794E-06
+3.305192E+00,+449.0837E-12,-15.92214E-06
+3.315128E+00,-439.2118E-12,-16.29996E-06
+3.325153E+00,-703.3770E-12,-17.60242E-06
+3.335186E+00,-1.082594E-09,-18.36860E-06
+3.345206E+00,-1.517020E-09,-17.36006E-06
+3.355235E+00,-1.771334E-09,-17.65372E-06
+3.365222E+00,-1.334799E-09,-16.21848E-06
+3.375238E+00,-138.8724E-12,-18.01795E-06
+3.385032E+00,+55.20433E-12,-19.30384E-06
+3.395029E+00,+31.09909E-12,-18.52727E-06
+3.405033E+00,+320.9895E-12,-19.10317E-06
+3.415060E+00,+1.188036E-09,-18.17539E-06
+3.425081E+00,+1.177890E-09,-17.19355E-06
+3.435118E+00,-208.6313E-12,-18.10304E-06
+3.445102E+00,-796.8914E-12,-19.99609E-06
+3.455123E+00,-1.865319E-09,-21.68759E-06
+3.465155E+00,-2.238317E-09,-20.42390E-06
+3.475151E+00,-3.660961E-09,-17.97741E-06
+3.485155E+00,-4.159391E-09,-17.45419E-06
+3.495184E+00,-3.665999E-09,-16.59216E-06
+3.505182E+00,-3.066662E-09,-17.53819E-06
+3.515173E+00,-2.005333E-09,-18.90072E-06
+3.525204E+00,-2.033267E-09,-18.64011E-06
+3.535237E+00,-2.045059E-09,-17.76767E-06
+3.545093E+00,-1.733557E-09,-17.86019E-06
+3.555127E+00,-922.5414E-12,-15.61175E-06
+3.565157E+00,-725.7022E-12,-15.87868E-06
+3.575186E+00,-199.5639E-12,-16.74734E-06
+3.585183E+00,+169.8313E-12,-17.21255E-06
+3.595201E+00,+551.3996E-12,-17.94840E-06
+3.605234E+00,+138.7616E-12,-19.00881E-06
+3.615231E+00,-1.253849E-09,-18.28054E-06
+3.625021E+00,-1.627213E-09,-18.46190E-06
+3.635057E+00,-2.202184E-09,-18.11835E-06
+3.645071E+00,-2.687727E-09,-17.99106E-06
+3.655037E+00,-4.741560E-09,-18.08427E-06
+3.665211E+00,-5.077506E-09,-17.35783E-06
+3.675185E+00,-4.173405E-09,-17.54411E-06
+3.685148E+00,-3.597116E-09,-17.26233E-06
+3.695119E+00,-2.455389E-09,-17.06317E-06
+3.705059E+00,-2.301277E-09,-18.19574E-06
+3.715040E+00,-1.351805E-09,-19.79785E-06
+3.725243E+00,-1.067611E-09,-20.08498E-06
+3.735261E+00,-1.209760E-09,-18.77246E-06
+3.745063E+00,-1.545486E-09,-18.17236E-06
+3.755078E+00,-2.219637E-09,-16.90953E-06
+3.765125E+00,-2.123694E-09,-16.88742E-06
+3.775119E+00,-2.196840E-09,-15.82215E-06
+3.785113E+00,-2.566235E-09,-15.14671E-06
+3.795094E+00,-3.128928E-09,-17.08543E-06
+3.805052E+00,-2.906954E-09,-17.26081E-06
+3.815019E+00,-1.950204E-09,-19.14909E-06
+3.825233E+00,-1.967124E-09,-19.47424E-06
+3.835185E+00,-2.297998E-09,-19.96788E-06
+3.845160E+00,-1.959159E-09,-18.85234E-06
+3.855150E+00,-213.2110E-12,-18.24918E-06
+3.865096E+00,+110.3764E-12,-17.68130E-06
+3.875075E+00,-767.4089E-12,-17.45676E-06
+3.885046E+00,-1.175491E-09,-16.73636E-06
+3.895021E+00,-622.1518E-12,-18.11446E-06
+3.905243E+00,+75.74118E-12,-18.63013E-06
+3.915202E+00,+783.6141E-12,-17.92322E-06
+3.925181E+00,+601.1664E-12,-19.02855E-06
+3.935184E+00,+79.19971E-12,-20.37824E-06
+3.945179E+00,-110.7697E-12,-20.61344E-06
+3.955167E+00,-1.057352E-09,-20.56220E-06
+3.965159E+00,-1.511599E-09,-20.37824E-06
+3.975123E+00,-1.521465E-09,-22.36525E-06
+3.985110E+00,-989.0632E-12,-22.96209E-06
+3.995062E+00,-345.2812E-12,-22.18429E-06
+4.005026E+00,-517.0898E-12,-19.07233E-06
+4.015244E+00,-946.2484E-12,-16.44445E-06
+4.025223E+00,-831.2054E-12,-16.13134E-06
+4.035201E+00,-574.6701E-12,-18.99307E-06
+4.045212E+00,-900.7436E-12,-19.24616E-06
+4.055202E+00,-1.842343E-09,-18.88670E-06
+4.065166E+00,-1.831590E-09,-20.42925E-06
+4.075147E+00,-799.5317E-12,-20.13539E-06
+4.085083E+00,-485.6940E-12,-21.40383E-06
+4.095064E+00,-929.1455E-12,-21.54330E-06
+4.105016E+00,-1.167239E-09,-21.70982E-06
+4.115226E+00,-1.027097E-09,-22.48464E-06
+4.125225E+00,-972.0650E-12,-20.90135E-06
+4.135202E+00,-1.933131E-09,-19.63932E-06
+4.145233E+00,-2.527520E-09,-19.85779E-06
+4.155033E+00,-3.205899E-09,-18.48965E-06
+4.165029E+00,-3.246952E-09,-17.25137E-06
+4.175061E+00,-4.380706E-09,-16.88547E-06
+4.185067E+00,-4.992628E-09,-17.54216E-06
+4.195086E+00,-6.861756E-09,-19.23666E-06
+4.205118E+00,-7.137070E-09,-19.62344E-06
+4.215118E+00,-8.196261E-09,-19.10677E-06
+4.225145E+00,-8.738585E-09,-19.23323E-06
+4.235193E+00,-9.149423E-09,-19.56826E-06
+4.245066E+00,-8.637707E-09,-19.17833E-06
+4.255089E+00,-5.433600E-09,-19.46798E-06
+4.265126E+00,-4.743371E-09,-19.52734E-06
+4.275135E+00,-4.119468E-09,-21.45138E-06
+4.285147E+00,-4.114494E-09,-21.44872E-06
+4.295183E+00,-3.960883E-09,-19.34275E-06
+4.305233E+00,-4.043426E-09,-18.16976E-06
+4.315029E+00,-4.843557E-09,-18.46193E-06
+4.325052E+00,-5.008314E-09,-18.54003E-06
+4.335071E+00,-4.771112E-09,-18.17848E-06
+4.345127E+00,-4.772339E-09,-17.74535E-06
+4.355191E+00,-5.944946E-09,-19.42972E-06
+4.365206E+00,-6.516169E-09,-18.96066E-06
+4.375235E+00,-6.697432E-09,-21.52208E-06
+4.385240E+00,-6.458502E-09,-22.70763E-06
+4.395069E+00,-6.371659E-09,-23.00248E-06
+4.405103E+00,-6.512778E-09,-23.24747E-06
+4.415114E+00,-5.750854E-09,-21.37448E-06
+4.425142E+00,-5.026807E-09,-20.83669E-06
+4.435131E+00,-3.215331E-09,-19.35542E-06
+4.445151E+00,-3.189141E-09,-18.23316E-06
+4.455192E+00,-3.704626E-09,-17.77002E-06
+4.465189E+00,-3.582881E-09,-17.03419E-06
+4.475220E+00,-2.475060E-09,-19.26739E-06
+4.485033E+00,-2.369838E-09,-19.98330E-06
+4.495045E+00,-2.654786E-09,-20.41895E-06
+4.505096E+00,-2.534059E-09,-20.25828E-06
+4.515129E+00,-1.432676E-09,-20.17333E-06
+4.525150E+00,-1.304309E-09,-19.47845E-06
+4.535203E+00,-2.979676E-09,-18.41998E-06
+4.545146E+00,-3.737695E-09,-18.50312E-06
+4.555167E+00,-4.944279E-09,-19.57624E-06
+4.565176E+00,-4.923390E-09,-18.90765E-06
+4.575193E+00,-5.141819E-09,-19.44494E-06
+4.585202E+00,-5.422097E-09,-20.19410E-06
+4.595236E+00,-6.259291E-09,-20.07686E-06
+4.605240E+00,-6.348890E-09,-19.88039E-06
+4.615036E+00,-6.423516E-09,-17.77376E-06
+4.625050E+00,-6.324435E-09,-18.71075E-06
+4.635076E+00,-4.471243E-09,-21.81805E-06
+4.645089E+00,-3.953887E-09,-21.93229E-06
+4.655102E+00,-2.949176E-09,-21.46265E-06
+4.665108E+00,-3.209462E-09,-21.94004E-06
+4.675138E+00,-4.862533E-09,-21.81427E-06
+4.685141E+00,-4.917575E-09,-21.87324E-06
+4.695156E+00,-4.564460E-09,-18.41867E-06
+4.705160E+00,-4.575923E-09,-18.60089E-06
+4.715175E+00,-4.803617E-09,-18.10281E-06
+4.725200E+00,-4.673792E-09,-18.26248E-06
+4.735188E+00,-2.556653E-09,-18.10350E-06
+4.745190E+00,-2.276618E-09,-17.46446E-06
+4.755224E+00,-1.850496E-09,-16.50962E-06
+4.765228E+00,-1.834413E-09,-16.33790E-06
+4.775017E+00,-1.032094E-09,-14.60266E-06
+4.785053E+00,-942.3315E-12,-15.19673E-06
+4.795069E+00,-1.928201E-09,-15.07347E-06
+4.805120E+00,-2.330401E-09,-15.43285E-06
+4.815125E+00,-2.960146E-09,-16.54641E-06
+4.825148E+00,-2.888047E-09,-16.75287E-06
+4.835218E+00,-3.760279E-09,-17.87035E-06
+4.845038E+00,-4.184865E-09,-17.98170E-06
+4.855068E+00,-6.513040E-09,-18.16158E-06
+4.865088E+00,-6.685941E-09,-18.26686E-06
+4.875103E+00,-7.278842E-09,-20.02241E-06
+4.885108E+00,-7.415109E-09,-19.60576E-06
+4.895134E+00,-7.442778E-09,-18.04424E-06
+4.905137E+00,-7.274824E-09,-18.03074E-06
+4.915168E+00,-5.298431E-09,-18.83721E-06
+4.925174E+00,-5.250389E-09,-19.17861E-06
+4.935213E+00,-4.592922E-09,-21.40042E-06
+4.945273E+00,-4.490913E-09,-21.59881E-06
+4.955073E+00,-1.599985E-09,-23.87558E-06
+4.965088E+00,-1.447316E-09,-24.24214E-06
+4.975118E+00,-1.883346E-09,-19.59209E-06
+4.985351E+00,-1.960389E-09,-19.67835E-06
+4.995111E+00,-2.253300E-09,-20.43514E-06
+5.005144E+00,-2.206058E-09,-20.67644E-06
+5.015148E+00,-2.815980E-09,-18.68671E-06
+5.025184E+00,-3.052347E-09,-18.04207E-06
+5.035180E+00,-3.750971E-09,-15.03273E-06
+5.045200E+00,-3.755437E-09,-15.32184E-06
+5.055230E+00,-4.671191E-09,-18.01492E-06
+5.065227E+00,-4.946977E-09,-18.44710E-06
+5.075245E+00,-6.153532E-09,-18.76863E-06
+5.085045E+00,-6.073936E-09,-19.24905E-06
+5.095049E+00,-4.605948E-09,-21.84966E-06
+5.105064E+00,-4.352067E-09,-22.15556E-06
+5.115102E+00,-2.358001E-09,-21.75388E-06
+5.125131E+00,-2.063630E-09,-20.87843E-06
+5.135209E+00,-251.9787E-12,-18.63685E-06
+5.145279E+00,-288.9484E-12,-18.35501E-06
+5.155080E+00,-2.619925E-09,-21.17091E-06
+5.165124E+00,-2.842077E-09,-21.32126E-06
+5.175134E+00,-3.565406E-09,-21.51733E-06
+5.185143E+00,-3.591857E-09,-21.60170E-06
+5.195178E+00,-4.138698E-09,-21.99723E-06
+5.205182E+00,-4.133997E-09,-22.04550E-06
+5.215197E+00,-2.290363E-09,-19.77568E-06
+5.225234E+00,-2.020633E-09,-19.53100E-06
+5.235134E+00,-874.0478E-12,-20.98260E-06
+5.245168E+00,-903.9154E-12,-21.39920E-06
+5.255171E+00,-1.022449E-09,-22.71941E-06
+5.265182E+00,-1.066302E-09,-22.34224E-06
+5.275231E+00,-2.852339E-09,-21.48288E-06
+5.285025E+00,-3.178963E-09,-21.20819E-06
+5.295037E+00,-4.750774E-09,-18.13954E-06
+5.305051E+00,-4.677897E-09,-17.72541E-06
+5.315069E+00,-4.159901E-09,-17.43013E-06
+5.325061E+00,-4.277400E-09,-17.63477E-06
+5.335135E+00,-5.800116E-09,-18.29730E-06
+5.345226E+00,-5.810521E-09,-18.14195E-06
+5.355032E+00,-4.918775E-09,-17.65300E-06
+5.365283E+00,-4.887548E-09,-17.89951E-06
+5.375072E+00,-4.703789E-09,-19.57283E-06
+5.385086E+00,-4.630422E-09,-19.88691E-06
+5.395106E+00,-2.661443E-09,-19.21549E-06
+5.405114E+00,-2.546078E-09,-19.14319E-06
+5.415144E+00,-3.045780E-09,-19.58785E-06
+5.425379E+00,-3.112578E-09,-19.57721E-06
+5.435134E+00,-3.069357E-09,-20.56255E-06
+5.445162E+00,-2.960128E-09,-20.55700E-06
+5.455162E+00,-2.549799E-09,-18.62523E-06
+5.465197E+00,-2.555683E-09,-18.43028E-06
+5.475187E+00,-1.775542E-09,-19.48809E-06
+5.485191E+00,-1.515820E-09,-19.47853E-06
+5.495214E+00,-1.658408E-09,-21.08297E-06
+5.505208E+00,-1.926717E-09,-20.72591E-06
+5.515219E+00,-3.479466E-09,-19.67480E-06
+5.525016E+00,-3.437503E-09,-19.51581E-06
+5.535166E+00,-2.227945E-09,-19.52780E-06
+5.545220E+00,-2.151647E-09,-19.76704E-06
+5.555203E+00,-2.783943E-09,-19.69749E-06
+5.565217E+00,-2.959881E-09,-19.45542E-06
+5.575244E+00,-3.862282E-09,-20.27278E-06
+5.585244E+00,-4.052799E-09,-20.58106E-06
+5.595029E+00,-5.387750E-09,-22.37080E-06
+5.605035E+00,-5.400122E-09,-21.84085E-06
+5.615050E+00,-3.999558E-09,-20.12970E-06
+5.625075E+00,-3.761285E-09,-19.70976E-06
+5.635136E+00,-3.771189E-09,-20.61502E-06
+5.645180E+00,-3.850693E-09,-19.77233E-06
+5.655210E+00,-4.144111E-09,-17.91084E-06
+5.665217E+00,-4.171609E-09,-17.80077E-06
+5.675240E+00,-6.173093E-09,-17.40137E-06
+5.685256E+00,-6.304887E-09,-17.59278E-06
+5.695037E+00,-6.690453E-09,-18.93600E-06
+5.705041E+00,-6.535676E-09,-18.79741E-06
+5.715073E+00,-4.328380E-09,-19.33809E-06
+5.725297E+00,-4.254571E-09,-19.54385E-06
+5.735087E+00,-2.588855E-09,-20.03074E-06
+5.745112E+00,-2.349854E-09,-19.64004E-06
+5.755113E+00,-909.5962E-12,-18.82179E-06
+5.765143E+00,-966.1396E-12,-18.99273E-06
+5.775156E+00,-1.873303E-09,-21.16611E-06
+5.785181E+00,-1.894051E-09,-20.81806E-06
+5.795217E+00,-1.407163E-09,-16.79876E-06
+5.805240E+00,-1.439459E-09,-16.26695E-06
+5.815024E+00,-2.588153E-09,-17.85173E-06
+5.825056E+00,-2.744494E-09,-18.10364E-06
+5.835065E+00,-2.480930E-09,-20.37709E-06
+5.845076E+00,-2.388016E-09,-20.22263E-06
+5.855114E+00,-2.820902E-09,-21.22413E-06
+5.865123E+00,-2.898242E-09,-21.52405E-06
+5.875159E+00,-2.044643E-09,-20.60151E-06
+5.885161E+00,-1.892128E-09,-21.09510E-06
+5.895201E+00,-2.077797E-09,-22.05872E-06
+5.905020E+00,-2.276154E-09,-21.73768E-06
+5.915019E+00,-3.834051E-09,-20.18074E-06
+5.925262E+00,-3.927414E-09,-19.33605E-06
+5.935090E+00,-4.606248E-09,-14.42488E-06
+5.945130E+00,-4.779180E-09,-14.35441E-06
+5.955122E+00,-5.624869E-09,-19.55137E-06
+5.965110E+00,-5.619828E-09,-20.34708E-06
+5.975067E+00,-6.118873E-09,-19.75949E-06
+5.985049E+00,-6.540980E-09,-19.95813E-06
+5.995241E+00,-8.005468E-09,-20.00307E-06
+6.005210E+00,-7.812974E-09,-19.65995E-06
+6.015199E+00,-5.058287E-09,-20.75561E-06
+6.025184E+00,-4.644278E-09,-21.10088E-06
+6.035129E+00,-3.986690E-09,-20.07594E-06
+6.045165E+00,-3.983215E-09,-20.00888E-06
+6.055171E+00,-2.956972E-09,-23.92124E-06
+6.065184E+00,-2.691648E-09,-24.51279E-06
+6.075222E+00,-2.480711E-09,-20.68142E-06
+6.085225E+00,-2.538639E-09,-20.57059E-06
+6.095020E+00,-2.124812E-09,-19.01141E-06
+6.105021E+00,-2.043341E-09,-19.38956E-06
+6.115037E+00,-3.026913E-09,-21.88754E-06
+6.125072E+00,-3.392344E-09,-22.04733E-06
+6.135188E+00,-5.721897E-09,-19.78143E-06
+6.145220E+00,-5.872230E-09,-20.32511E-06
+6.155019E+00,-6.697868E-09,-20.04195E-06
+6.165024E+00,-6.820178E-09,-20.07915E-06
+6.175053E+00,-7.232020E-09,-23.55638E-06
+6.185059E+00,-7.171423E-09,-23.63703E-06
+6.195070E+00,-5.717547E-09,-21.09272E-06
+6.205097E+00,-5.686792E-09,-20.85051E-06
+6.215096E+00,-5.808759E-09,-20.54836E-06
+6.225100E+00,-5.745782E-09,-19.94866E-06
+6.235134E+00,-4.398524E-09,-21.10731E-06
+6.245144E+00,-4.346917E-09,-21.28870E-06
+6.255164E+00,-3.867953E-09,-19.84463E-06
+6.265199E+00,-3.803009E-09,-19.74635E-06
+6.275215E+00,-2.592553E-09,-20.34422E-06
+6.285030E+00,-2.556378E-09,-20.66923E-06
+6.295017E+00,-4.039200E-09,-20.44719E-06
+6.305022E+00,-4.316710E-09,-19.82263E-06
+6.315050E+00,-4.525005E-09,-18.03643E-06
+6.325048E+00,-4.417497E-09,-17.87416E-06
+6.335145E+00,-3.874796E-09,-18.82728E-06
+6.345202E+00,-3.955888E-09,-18.92469E-06
+6.355245E+00,-4.297539E-09,-19.49456E-06
+6.365027E+00,-4.224698E-09,-19.99383E-06
+6.375055E+00,-4.045593E-09,-20.22537E-06
+6.385058E+00,-4.114392E-09,-20.05051E-06
+6.395084E+00,-5.723093E-09,-21.65795E-06
+6.405547E+00,-5.749256E-09,-21.80924E-06
+6.415097E+00,-5.841303E-09,-21.50457E-06
+6.425128E+00,-5.935171E-09,-20.99599E-06
+6.435078E+00,-6.974562E-09,-20.64131E-06
+6.445085E+00,-7.008907E-09,-20.85946E-06
+6.455114E+00,-6.408673E-09,-20.88392E-06
+6.465110E+00,-6.395252E-09,-20.70846E-06
+6.475127E+00,-7.295031E-09,-18.28148E-06
+6.485160E+00,-7.363714E-09,-18.50055E-06
+6.495159E+00,-6.353436E-09,-15.39957E-06
+6.505187E+00,-6.061255E-09,-15.39379E-06
+6.515189E+00,-5.338340E-09,-18.10367E-06
+6.525217E+00,-5.340462E-09,-18.89952E-06
+6.535047E+00,-4.220716E-09,-19.54892E-06
+6.545073E+00,-3.817392E-09,-19.86428E-06
+6.555096E+00,-1.663818E-09,-20.61859E-06
+6.565129E+00,-1.442237E-09,-20.39612E-06
+6.575131E+00,-484.4808E-12,-19.37585E-06
+6.585136E+00,-223.1333E-12,-18.72654E-06
+6.595159E+00,-252.1900E-12,-18.52427E-06
+6.605152E+00,-552.5656E-12,-19.27958E-06
+6.615178E+00,-2.510776E-09,-19.92628E-06
+6.625175E+00,-2.575449E-09,-19.40887E-06
+6.635195E+00,-2.405420E-09,-20.53102E-06
+6.645026E+00,-2.446910E-09,-20.74694E-06
+6.655028E+00,-3.581123E-09,-22.36190E-06
+6.665037E+00,-3.679607E-09,-22.07254E-06
+6.675064E+00,-3.786478E-09,-21.16931E-06
+6.685061E+00,-3.835719E-09,-21.37762E-06
+6.695079E+00,-5.538243E-09,-22.57725E-06
+6.705087E+00,-5.655778E-09,-22.67638E-06
+6.715101E+00,-5.645406E-09,-23.47138E-06
+6.725132E+00,-5.580771E-09,-23.85272E-06
+6.735046E+00,-5.917121E-09,-24.39297E-06
+6.745039E+00,-6.004572E-09,-24.74868E-06
+6.755067E+00,-5.060545E-09,-18.02333E-06
+6.765069E+00,-4.899607E-09,-18.04837E-06
+6.775102E+00,-4.516463E-09,-17.52259E-06
+6.785135E+00,-4.650254E-09,-17.86649E-06
+6.795153E+00,-5.653409E-09,-19.16734E-06
+6.805155E+00,-5.570238E-09,-19.43090E-06
+6.815175E+00,-3.751356E-09,-18.78039E-06
+6.825204E+00,-3.657699E-09,-18.75867E-06
+6.835240E+00,-2.862398E-09,-20.51540E-06
+6.845481E+00,-2.800001E-09,-20.40359E-06
+6.855037E+00,-2.072674E-09,-17.29566E-06
+6.865065E+00,-2.194237E-09,-17.63237E-06
+6.875063E+00,-3.925672E-09,-18.44067E-06
+6.885071E+00,-4.048577E-09,-18.87414E-06
+6.895094E+00,-2.953496E-09,-17.21177E-06
+6.905095E+00,-2.790560E-09,-16.94060E-06
+6.915119E+00,-2.266391E-09,-18.42038E-06
+6.925111E+00,-2.250274E-09,-18.50493E-06
+6.935154E+00,-790.1867E-12,-20.82891E-06
+6.945210E+00,-669.0392E-12,-20.93045E-06
+6.955242E+00,-1.031953E-09,-21.07630E-06
+6.965027E+00,-1.177190E-09,-21.36180E-06
+6.975057E+00,-2.210755E-09,-24.07831E-06
+6.985299E+00,-2.208160E-09,-24.49488E-06
+6.995087E+00,-2.843388E-09,-23.54837E-06
+7.005116E+00,-3.018818E-09,-23.37542E-06
+7.015111E+00,-4.457122E-09,-20.36791E-06
+7.025140E+00,-4.603831E-09,-19.37150E-06
+7.035148E+00,-6.307535E-09,-18.44713E-06
+7.045155E+00,-6.898226E-09,-18.36548E-06
+7.055180E+00,-9.407327E-09,-19.58282E-06
+7.065179E+00,-9.477897E-09,-19.18551E-06
+7.075196E+00,-8.613574E-09,-19.02372E-06
+7.085206E+00,-8.493087E-09,-18.95703E-06
+7.095221E+00,-7.561887E-09,-18.42917E-06
+7.105227E+00,-7.282123E-09,-18.09806E-06
+7.115031E+00,-4.147356E-09,-19.84366E-06
+7.125062E+00,-3.871514E-09,-19.47705E-06
+7.135128E+00,-3.123574E-09,-20.25029E-06
+7.145206E+00,-3.119334E-09,-20.36777E-06
+7.155235E+00,-1.932801E-09,-23.26132E-06
+7.165035E+00,-1.855247E-09,-23.33694E-06
+7.175044E+00,-2.139559E-09,-21.28687E-06
+7.185057E+00,-2.285762E-09,-20.83171E-06
+7.195087E+00,-3.405122E-09,-19.70636E-06
+7.205324E+00,-3.399542E-09,-19.95040E-06
+7.215107E+00,-3.841406E-09,-20.86922E-06
+7.225144E+00,-4.007203E-09,-20.83469E-06
+7.235116E+00,-5.451295E-09,-20.97711E-06
+7.245114E+00,-5.533898E-09,-21.18699E-06
+7.255136E+00,-6.104051E-09,-23.47527E-06
+7.265149E+00,-6.234178E-09,-22.17525E-06
+7.275177E+00,-6.010511E-09,-20.40562E-06
+7.285177E+00,-5.817806E-09,-20.34508E-06
+7.295218E+00,-2.748179E-09,-20.39057E-06
+7.305245E+00,-2.620015E-09,-20.25227E-06
+7.315022E+00,-2.409005E-09,-20.44027E-06
+7.325026E+00,-2.351806E-09,-20.78073E-06
+7.335097E+00,-393.6569E-12,-21.99938E-06
+7.345189E+00,-301.5661E-12,-21.63740E-06
+7.355231E+00,-775.4409E-12,-21.95635E-06
+7.365693E+00,-855.2775E-12,-21.82308E-06
+7.375014E+00,-1.333767E-09,-20.37761E-06
+7.385046E+00,-1.306947E-09,-20.62014E-06
+7.395081E+00,-2.526638E-09,-21.08491E-06
+7.405125E+00,-3.011477E-09,-20.72837E-06
+7.415148E+00,-4.126529E-09,-19.52983E-06
+7.425161E+00,-3.992435E-09,-19.57180E-06
+7.435215E+00,-2.754458E-09,-19.61821E-06
+7.445021E+00,-2.736564E-09,-19.66479E-06
+7.455051E+00,-2.692210E-09,-19.19641E-06
+7.465086E+00,-2.653072E-09,-19.14136E-06
+7.475097E+00,-2.362535E-09,-22.07671E-06
+7.485113E+00,-2.422533E-09,-22.73455E-06
+7.495142E+00,-2.956186E-09,-22.17551E-06
+7.505149E+00,-2.943688E-09,-22.32107E-06
+7.515170E+00,-2.964544E-09,-23.66515E-06
+7.525203E+00,-3.074772E-09,-23.70455E-06
+7.535191E+00,-5.191891E-09,-21.78858E-06
+7.545021E+00,-5.279179E-09,-21.59606E-06
+7.555041E+00,-4.116910E-09,-19.55595E-06
+7.565056E+00,-3.942645E-09,-19.68412E-06
+7.575089E+00,-2.661092E-09,-21.94142E-06
+7.585325E+00,-2.635474E-09,-22.06424E-06
+7.595111E+00,-1.877332E-09,-22.61261E-06
+7.605143E+00,-1.820046E-09,-22.39712E-06
+7.615136E+00,-2.639016E-09,-21.63408E-06
+7.625156E+00,-2.850338E-09,-21.79073E-06
+7.635217E+00,-3.186760E-09,-22.10704E-06
+7.645026E+00,-3.140500E-09,-21.98290E-06
+7.655060E+00,-3.385161E-09,-21.65686E-06
+7.665533E+00,-3.480010E-09,-21.81090E-06
+7.675084E+00,-4.671811E-09,-22.98500E-06
+7.685112E+00,-4.634495E-09,-22.64111E-06
+7.695119E+00,-4.631096E-09,-19.72827E-06
+7.705132E+00,-4.890661E-09,-19.37050E-06
+7.715147E+00,-7.026965E-09,-19.99389E-06
+7.725171E+00,-7.189707E-09,-19.64813E-06
+7.735137E+00,-6.701933E-09,-18.81492E-06
+7.745178E+00,-6.553989E-09,-18.75481E-06
+7.755180E+00,-6.017990E-09,-22.23507E-06
+7.765207E+00,-5.673932E-09,-22.05649E-06
+7.775223E+00,-3.378655E-09,-20.78362E-06
+7.785247E+00,-2.720642E-09,-20.49608E-06
+7.795230E+00,-1.766691E-09,-18.45798E-06
+7.805173E+00,-1.686256E-09,-18.83134E-06
+7.815168E+00,-1.141204E-09,-21.65322E-06
+7.825232E+00,-1.177455E-09,-21.46540E-06
+7.835039E+00,-3.054029E-09,-20.97064E-06
+7.845025E+00,-4.031715E-09,-20.07191E-06
+7.855033E+00,-5.256029E-09,-18.89992E-06
+7.865024E+00,-5.010318E-09,-18.35326E-06
+7.875059E+00,-3.888282E-09,-19.90786E-06
+7.885059E+00,-3.821842E-09,-20.04502E-06
+7.895076E+00,-3.183364E-09,-19.97689E-06
+7.905113E+00,-2.814227E-09,-19.26556E-06
+7.915107E+00,-1.864956E-09,-18.76319E-06
+7.925128E+00,-2.150528E-09,-20.54881E-06
+7.935187E+00,-4.624432E-09,-22.32828E-06
+7.945228E+00,-5.061670E-09,-22.41042E-06
+7.955028E+00,-5.999961E-09,-20.18861E-06
+7.965059E+00,-6.079355E-09,-21.04131E-06
+7.975065E+00,-5.828662E-09,-21.50276E-06
+7.985097E+00,-5.336194E-09,-20.87268E-06
+7.995124E+00,-3.447394E-09,-19.61778E-06
+8.005174E+00,-3.116440E-09,-20.72276E-06
+8.015206E+00,-3.981106E-09,-21.56877E-06
+8.025227E+00,-4.329658E-09,-21.81716E-06
+8.035263E+00,-3.979972E-09,-22.04581E-06
+8.045077E+00,-3.655065E-09,-22.87371E-06
+8.055081E+00,-3.866365E-09,-22.55556E-06
+8.065103E+00,-4.340050E-09,-22.01972E-06
+8.075097E+00,-4.648975E-09,-22.83308E-06
+8.085104E+00,-4.232370E-09,-24.95854E-06
+8.095131E+00,-3.463746E-09,-25.60358E-06
+8.105129E+00,-3.509415E-09,-24.84716E-06
+8.115148E+00,-3.625373E-09,-21.98851E-06
+8.125185E+00,-3.436142E-09,-20.42462E-06
+8.135206E+00,-3.400989E-09,-20.59304E-06
+8.145045E+00,-3.879187E-09,-19.14030E-06
+8.155047E+00,-5.031638E-09,-19.27205E-06
+8.165233E+00,-4.845785E-09,-20.11131E-06
+8.175221E+00,-3.091230E-09,-21.74773E-06
+8.185184E+00,-2.788464E-09,-20.97802E-06
+8.195139E+00,-3.059408E-09,-20.93079E-06
+8.205123E+00,-3.169507E-09,-21.52208E-06
+8.215079E+00,-2.605255E-09,-21.22253E-06
+8.225066E+00,-2.383501E-09,-20.58312E-06
+8.235095E+00,-2.658529E-09,-21.29646E-06
+8.245210E+00,-2.755831E-09,-21.14425E-06
+8.255193E+00,-1.778516E-09,-21.46294E-06
+8.265180E+00,-1.301935E-09,-20.97937E-06
+8.275129E+00,-1.600698E-09,-19.72942E-06
+8.285121E+00,-2.397315E-09,-19.80306E-06
+8.295081E+00,-3.752141E-09,-21.03919E-06
+8.305052E+00,-3.933877E-09,-21.88840E-06
+8.315039E+00,-4.538203E-09,-22.93605E-06
+8.325019E+00,-5.062482E-09,-21.91727E-06
+8.335024E+00,-5.931978E-09,-19.73359E-06
+8.345081E+00,-5.805808E-09,-20.25707E-06
+8.355141E+00,-5.418598E-09,-19.00529E-06
+8.365156E+00,-5.529473E-09,-20.45852E-06
+8.375187E+00,-5.367406E-09,-22.75938E-06
+8.385194E+00,-4.748662E-09,-22.59516E-06
+8.395224E+00,-2.750563E-09,-22.11728E-06
+8.405227E+00,-2.595956E-09,-22.98701E-06
+8.415244E+00,-3.657245E-09,-23.90940E-06
+8.425039E+00,-3.874598E-09,-23.58138E-06
+8.435033E+00,-2.944061E-09,-23.09910E-06
+8.445028E+00,-2.455250E-09,-22.99027E-06
+8.455049E+00,-2.214548E-09,-23.18279E-06
+8.465047E+00,-2.292262E-09,-23.29880E-06
+8.475067E+00,-1.439053E-09,-21.48875E-06
+8.485099E+00,-944.3457E-12,-20.49445E-06
+8.495098E+00,-302.8530E-12,-20.79566E-06
+8.505136E+00,-473.5260E-12,-21.54305E-06
+8.515136E+00,-491.2744E-12,-22.79140E-06
+8.525162E+00,-147.2434E-12,-23.74415E-06
+8.535218E+00,+171.5918E-12,-24.72942E-06
+8.545181E+00,-172.0316E-12,-24.98054E-06
+8.555202E+00,-1.686927E-09,-22.58912E-06
+8.565235E+00,-2.085625E-09,-22.74682E-06
+8.575233E+00,-3.081724E-09,-21.86835E-06
+8.585238E+00,-3.795549E-09,-21.87647E-06
+8.595034E+00,-5.104467E-09,-21.07810E-06
+8.605037E+00,-4.945006E-09,-21.29380E-06
+8.615068E+00,-2.952664E-09,-22.17256E-06
+8.625089E+00,-2.399213E-09,-22.33695E-06
+8.635094E+00,-1.957260E-09,-22.38130E-06
+8.645138E+00,-1.891233E-09,-22.93928E-06
+8.655173E+00,-928.0557E-12,-23.23946E-06
+8.665179E+00,-565.6526E-12,-22.46567E-06
+8.675210E+00,-863.5412E-12,-21.82715E-06
+8.685211E+00,-1.134861E-09,-21.95552E-06
+8.695227E+00,-1.174298E-09,-23.21529E-06
+8.705026E+00,-1.063350E-09,-23.36595E-06
+8.715019E+00,-1.872490E-09,-22.81574E-06
+8.725043E+00,-2.524112E-09,-22.48804E-06
+8.735034E+00,-3.303663E-09,-23.27540E-06
+8.745082E+00,-3.171109E-09,-23.17240E-06
+8.755116E+00,-3.474153E-09,-20.75570E-06
+8.765107E+00,-4.009921E-09,-19.77482E-06
+8.775140E+00,-5.048101E-09,-19.22367E-06
+8.785170E+00,-4.741001E-09,-19.04592E-06
+8.795195E+00,-2.881109E-09,-17.60845E-06
+8.805211E+00,-2.479644E-09,-17.58104E-06
+8.815227E+00,-2.363268E-09,-17.54560E-06
+8.825018E+00,-2.356182E-09,-18.74305E-06
+8.835076E+00,-2.071374E-09,-19.59343E-06
+8.845107E+00,-2.129471E-09,-20.90593E-06
+8.855151E+00,-2.973791E-09,-23.12525E-06
+8.865185E+00,-3.074075E-09,-23.07352E-06
+8.875191E+00,-2.784973E-09,-22.87946E-06
+8.885200E+00,-2.858101E-09,-22.75478E-06
+8.895020E+00,-4.403208E-09,-22.73226E-06
+8.905060E+00,-4.831016E-09,-23.00986E-06
+8.915079E+00,-4.249444E-09,-23.71891E-06
+8.925083E+00,-3.627211E-09,-23.01951E-06
+8.935126E+00,-2.039434E-09,-19.53152E-06
+8.945182E+00,-1.934074E-09,-19.25689E-06
+8.955208E+00,-1.292831E-09,-20.27750E-06
+8.965223E+00,-805.8213E-12,-21.40649E-06
+8.975024E+00,-161.6694E-12,-22.72665E-06
+8.985029E+00,-480.6882E-12,-22.88647E-06
+8.995045E+00,-2.040920E-09,-24.53820E-06
+9.005075E+00,-2.294156E-09,-25.00560E-06
+9.015085E+00,-2.628114E-09,-24.94223E-06
+9.025115E+00,-3.016530E-09,-24.65006E-06
+9.035107E+00,-3.959400E-09,-22.68617E-06
+9.045151E+00,-3.840452E-09,-22.04461E-06
+9.055188E+00,-2.388670E-09,-23.29797E-06
+9.065200E+00,-1.881181E-09,-22.21925E-06
+9.075199E+00,-1.682431E-09,-22.18947E-06
+9.085234E+00,-1.755791E-09,-20.74213E-06
+9.095241E+00,-1.674627E-09,-20.89540E-06
+9.105235E+00,-1.800251E-09,-20.22263E-06
+9.115035E+00,-3.003009E-09,-22.11402E-06
+9.125072E+00,-3.624913E-09,-21.29368E-06
+9.135132E+00,-3.938632E-09,-20.03489E-06
+9.145115E+00,-3.787858E-09,-20.39389E-06
+9.155145E+00,-3.918132E-09,-21.55901E-06
+9.165177E+00,-4.118361E-09,-21.51813E-06
+9.175183E+00,-3.540249E-09,-22.52770E-06
+9.185194E+00,-2.812450E-09,-23.29325E-06
+9.195223E+00,-2.013332E-09,-22.69538E-06
+9.205219E+00,-2.350527E-09,-22.11382E-06
+9.215238E+00,-3.426007E-09,-21.90806E-06
+9.225043E+00,-3.260327E-09,-21.64894E-06
+9.235035E+00,-1.812507E-09,-20.51497E-06
+9.245076E+00,-1.440758E-09,-20.98143E-06
+9.255098E+00,-1.387074E-09,-21.73525E-06
+9.265106E+00,-1.255113E-09,-22.01849E-06
+9.275156E+00,-814.8821E-12,-21.55881E-06
+9.285181E+00,-993.2852E-12,-21.14680E-06
+9.295218E+00,-2.116358E-09,-20.41577E-06
+9.305044E+00,-2.136154E-09,-20.69956E-06
+9.315058E+00,-403.9597E-12,-21.88869E-06
+9.325085E+00,+439.3558E-12,-22.63404E-06
+9.335075E+00,+293.9848E-12,-21.86388E-06
+9.345116E+00,-596.7309E-12,-22.59856E-06
+9.355151E+00,-2.758505E-09,-21.24519E-06
+9.365168E+00,-3.555633E-09,-21.45993E-06
+9.375199E+00,-5.592022E-09,-20.65581E-06
+9.385220E+00,-6.447809E-09,-19.35817E-06
+9.395246E+00,-6.913542E-09,-19.49149E-06
+9.405028E+00,-6.389948E-09,-19.83464E-06
+9.415053E+00,-4.717914E-09,-19.68942E-06
+9.425074E+00,-4.386777E-09,-19.62562E-06
+9.435126E+00,-3.072450E-09,-20.15817E-06
+9.445155E+00,-2.540851E-09,-16.60721E-06
+9.455181E+00,-439.5257E-12,-17.82066E-06
+9.465212E+00,-262.3670E-12,-18.98832E-06
+9.475219E+00,-505.1242E-12,-21.69780E-06
+9.485234E+00,-459.4344E-12,-22.70016E-06
+9.495035E+00,+242.0764E-12,-24.48092E-06
+9.505039E+00,+272.2410E-12,-24.96832E-06
+9.515053E+00,-837.9504E-12,-24.18374E-06
+9.525076E+00,-1.154940E-09,-23.47144E-06
+9.535132E+00,-1.083513E-09,-20.64337E-06
+9.545188E+00,-909.2141E-12,-21.12545E-06
+9.555166E+00,-1.216711E-09,-22.21407E-06
+9.565134E+00,-1.507369E-09,-22.31839E-06
+9.575115E+00,-1.530576E-09,-21.83662E-06
+9.585076E+00,-1.337073E-09,-21.80077E-06
+9.595041E+00,-1.363265E-09,-20.07025E-06
+9.605019E+00,-1.686383E-09,-20.75953E-06
+9.615205E+00,-2.471562E-09,-20.17648E-06
+9.625192E+00,-2.487404E-09,-19.92952E-06
+9.635237E+00,-3.065099E-09,-20.70803E-06
+9.645049E+00,-3.443249E-09,-20.93336E-06
+9.655043E+00,-5.261982E-09,-22.60752E-06
+9.665024E+00,-5.324373E-09,-22.67613E-06
+9.675037E+00,-4.912865E-09,-21.76970E-06
+9.685062E+00,-4.906393E-09,-22.03944E-06
+9.695069E+00,-5.088812E-09,-22.56644E-06
+9.705086E+00,-4.961678E-09,-23.21334E-06
+9.715115E+00,-3.455564E-09,-22.14309E-06
+9.725133E+00,-3.297992E-09,-21.96568E-06
+9.735042E+00,-3.021117E-09,-22.47763E-06
+9.745054E+00,-2.915715E-09,-22.71844E-06
+9.755019E+00,-1.566230E-09,-22.74908E-06
+9.765232E+00,-1.363361E-09,-21.85023E-06
+9.775209E+00,-2.730411E-09,-19.96923E-06
+9.785206E+00,-3.533553E-09,-19.17921E-06
+9.795190E+00,-4.351109E-09,-18.71023E-06
+9.805146E+00,-4.151703E-09,-19.15223E-06
+9.815122E+00,-3.924884E-09,-20.65519E-06
+9.825111E+00,-4.206932E-09,-20.93056E-06
+9.835052E+00,-4.808041E-09,-21.04134E-06
+9.845244E+00,-4.639022E-09,-20.69026E-06
+9.855025E+00,-4.225791E-09,-21.90348E-06
+9.865023E+00,-4.375259E-09,-21.91673E-06
+9.875240E+00,-4.591113E-09,-21.26948E-06
+9.885199E+00,-4.356148E-09,-20.75956E-06
+9.895167E+00,-3.639621E-09,-19.07295E-06
+9.905145E+00,-3.855577E-09,-19.14926E-06
+9.915108E+00,-5.128313E-09,-19.91856E-06
+9.925098E+00,-5.281861E-09,-20.60987E-06
+9.935086E+00,-4.324052E-09,-18.32010E-06
+9.945229E+00,-3.955978E-09,-18.35698E-06
+9.955222E+00,-3.533035E-09,-18.60681E-06
+9.965221E+00,-3.337155E-09,-18.96083E-06
+9.975201E+00,-2.658855E-09,-21.53824E-06
+9.985187E+00,-2.860495E-09,-22.56538E-06
+9.995146E+00,-5.048509E-09,-22.30128E-06

MicroMag 2900/3900 Data File ends
