# Supplementary material for: Magnetic signatures of a creosote oil contaminated site: case study in São Paulo, Brazil
Source: Sci Rep. 2022 Dec 17;12:21853. doi: 10.1038/s41598-022-23493-2 (PMC9759522; doi:10.1038/s41598-022-23493-2)
Supplement: Supplementary file 3 — Supplementary Information 3. [file 41598_2022_23493_MOESM3_ESM.zip › moment_vs_time/SD23/3_9/nm2xxx/4_2.014]

MicroMag 2900/3900 Data File (Series 0016.002)
Moment vs. time

INSTRUMENT
Configuration                   VSM
Temperature control             None
Hardware version                0004
Software version                01/29/2013
Units of measure                Hybrid SI
Temperature in                  Celsius

SAMPLE
Mass                            N/A
Volume                          N/A
Demagnetizing factor            N/A

SETTINGS
Field range                    +300.0000E-03
Field command                   0.000000E+00
Moment range                   +1.000000E-06
Averaging time                 +15.36538E-03
Temperature (command)           N/A
Tmprtr difference correction    No
Orientation                     0.000000E+00
Vibration amplitude             1.0
Calibration factor             +4.401063E+00
Operating frequency            +83.00000E+00

MEASUREMENT
Description                    "SD34_4_2"
Field (measured)               +369.4161E-06
Temperature (measured)          N/A
Averages (completed)            N/A
Moment at conditioning field   +203.6863E-09
Measured on                     08/28/2020  10:06
Elapsed time                   +22.78565E+00

PROCESSING
Background subtraction          No
Delta-m processing              N/A
Demagnetizing factor            No
Normalization                   No
Normalization factor            N/A
Offset (field)                  No
Offset (moment)                 No
Pole saturation                 No
Slope correction                No

VIEWPORT
Left                            0.000000E+00
Right                          +10.00000E+00
Bottom                         -1.000000E-06
Top                            +1.000000E-06
Show X-axis?                    Yes
Show Y-axis?                    Yes

SCRIPT
Averaging time                 +10.00000E-03
Initial (conditioning) field   +260.0000E-03
Final (measuring) field         0.000000E+00
Pause at initial field         +10.00000E+00
Field slew rate limit          +10.00000E+03
Field slew time limit          +100.0000E-03
Slope correction                0.000000E+00
Timebase                       +10.00000E+00
Number of segments              1
Number of data                  1000

Segment   Averaging                                                            Final 
 Number      Time        Initial      Increment       Final         Pause      Index 
             (s)           (s)           (s)           (s)           (s)     
0000001,+10.00000E-03, 0.000000E+00,+10.00000E-03,+10.00000E+00,+10.00000E+00,0001000

                                         
     Time         Moment        Field    
     (s)          (Am�)          (T)     
+5.143845E-03,+148.0615E-09,+189.0522E-03
+15.15681E-03,+82.47388E-09,+105.7701E-03
+25.15750E-03,+40.34062E-09,+52.81698E-03
+35.17634E-03,+17.79837E-09,+23.86508E-03
+45.01758E-03,+8.944373E-09,+11.20717E-03
+55.02890E-03,+4.755488E-09,+4.625149E-03
+65.01988E-03,+2.538696E-09,+2.082808E-03
+75.23774E-03,+1.133963E-09,+934.0066E-06
+85.20727E-03,+1.151776E-09,+470.6071E-06
+95.19824E-03,+2.059066E-09,+254.9689E-06
+105.1670E-03,+2.543573E-09,+173.3684E-06
+115.1749E-03,+2.717179E-09,+118.7929E-06
+125.1789E-03,+3.197714E-09,+92.82747E-06
+135.1429E-03,+4.025254E-09,+75.77949E-06
+145.1020E-03,+4.130068E-09,+63.20667E-06
+158.3143E-03,+3.403255E-09,+52.82556E-06
+167.6877E-03,+3.516130E-09,+42.40849E-06
+175.0780E-03,+4.509279E-09,+37.18864E-06
+185.1053E-03,+4.979935E-09,+37.21175E-06
+195.1461E-03,+3.771758E-09,+35.09583E-06
+205.2150E-03,+2.104974E-09,+31.09309E-06
+215.2318E-03,-670.4705E-12,+29.69854E-06
+225.2442E-03,-1.633198E-09,+28.93104E-06
+235.0477E-03,-3.373800E-09,+27.21677E-06
+245.0510E-03,-4.319882E-09,+27.78474E-06
+255.0678E-03,-5.068498E-09,+27.81996E-06
+265.0870E-03,-4.518212E-09,+27.77438E-06
+275.0329E-03,-2.773345E-09,+26.69020E-06
+285.0680E-03,-2.158095E-09,+25.51046E-06
+295.0755E-03,-1.714616E-09,+25.07535E-06
+305.0326E-03,-1.467835E-09,+23.62590E-06
+315.0417E-03,-1.662451E-09,+21.26905E-06
+325.0183E-03,-2.501957E-09,+20.81494E-06
+335.0368E-03,-4.798715E-09,+17.97704E-06
+345.0538E-03,-5.601008E-09,+17.98442E-06
+355.0835E-03,-5.814299E-09,+17.51352E-06
+365.1184E-03,-5.784045E-09,+16.55202E-06
+375.1561E-03,-6.082317E-09,+15.03800E-06
+385.1827E-03,-5.962691E-09,+14.17451E-06
+395.2173E-03,-4.364314E-09,+13.63672E-06
+405.2094E-03,-3.801314E-09,+14.17852E-06
+415.2296E-03,-4.071363E-09,+14.73524E-06
+425.0322E-03,-4.591419E-09,+13.84936E-06
+435.0643E-03,-5.073398E-09,+10.97594E-06
+445.1203E-03,-4.829292E-09,+8.427030E-06
+455.1494E-03,-5.031199E-09,+7.115508E-06
+465.1567E-03,-5.504837E-09,+7.119485E-06
+475.1724E-03,-6.251450E-09,+8.010837E-06
+485.1987E-03,-5.762734E-09,+7.083665E-06
+495.1767E-03,-3.458192E-09,+8.882275E-06
+505.1671E-03,-2.793584E-09,+9.213496E-06
+515.1409E-03,-1.814190E-09,+6.707640E-06
+525.1029E-03,-1.366341E-09,+6.859732E-06
+535.0946E-03,-149.6585E-12,+7.342559E-06
+545.0625E-03,-73.88893E-12,+7.873794E-06
+555.0353E-03,-776.5823E-12,+7.705995E-06
+565.0188E-03,-909.3518E-12,+5.705624E-06
+575.1351E-03,-544.6065E-12,+3.579312E-06
+585.1077E-03,-577.8033E-12,+3.408451E-06
+595.0910E-03,-2.299864E-09,+2.717686E-06
+605.0763E-03,-2.966906E-09,+3.932190E-06
+615.0981E-03,-4.489710E-09,+3.507386E-06
+625.0946E-03,-4.632694E-09,+2.966223E-06
+635.1103E-03,-5.548726E-09,+70.58144E-09
+645.1190E-03,-5.717512E-09,-167.7990E-09
+655.1256E-03,-5.361700E-09,-2.349930E-06
+665.1276E-03,-5.111646E-09,-2.150030E-06
+675.1572E-03,-4.876928E-09,-577.5261E-09
+685.1516E-03,-5.029211E-09,-981.8459E-09
+695.1674E-03,-5.910626E-09,-1.631670E-06
+705.1914E-03,-5.918540E-09,-2.665444E-06
+715.1930E-03,-6.414737E-09,-2.614403E-06
+725.2268E-03,-6.787069E-09,-1.990242E-06
+735.0217E-03,-7.918112E-09,-3.528786E-06
+745.0315E-03,-7.661514E-09,-3.060723E-06
+755.0595E-03,-4.977241E-09,-3.859606E-06
+765.0579E-03,-4.325222E-09,-4.490233E-06
+775.0694E-03,-2.868172E-09,-4.088860E-06
+785.0979E-03,-2.723124E-09,-3.879776E-06
+795.1075E-03,-2.290190E-09,-3.184977E-06
+805.1378E-03,-2.294946E-09,-3.213673E-06
+815.1332E-03,-2.845347E-09,-3.554163E-06
+825.1375E-03,-3.004467E-09,-3.939085E-06
+835.1602E-03,-2.801060E-09,-6.886168E-06
+845.1491E-03,-2.788189E-09,-7.357351E-06
+855.1592E-03,-3.894948E-09,-8.003598E-06
+865.1857E-03,-4.405798E-09,-7.715694E-06
+875.1342E-03,-4.669893E-09,-7.234441E-06
+885.1563E-03,-4.334308E-09,-6.482621E-06
+895.1876E-03,-4.022152E-09,-6.334077E-06
+905.1746E-03,-4.181644E-09,-5.023528E-06
+915.2051E-03,-3.806505E-09,-4.743147E-06
+925.2034E-03,-3.348255E-09,-5.449105E-06
+935.2294E-03,-1.503375E-09,-8.957463E-06
+945.0387E-03,-1.415611E-09,-7.777463E-06
+955.0453E-03,-1.444721E-09,-8.451234E-06
+965.0603E-03,-1.205915E-09,-8.905736E-06
+975.0938E-03,-38.66332E-12,-11.34851E-06
+985.1174E-03,-71.09967E-12,-10.91025E-06
+995.1429E-03,-1.726735E-09,-9.547120E-06
+1.005174E+00,-2.050309E-09,-9.393197E-06
+1.015181E+00,-2.264013E-09,-12.64984E-06
+1.025222E+00,-2.342195E-09,-12.54296E-06
+1.035226E+00,-3.848365E-09,-12.32643E-06
+1.045234E+00,-4.514061E-09,-12.09907E-06
+1.055038E+00,-5.337648E-09,-10.80225E-06
+1.065055E+00,-5.338548E-09,-11.60056E-06
+1.075072E+00,-5.634690E-09,-12.79349E-06
+1.085103E+00,-5.693894E-09,-13.00819E-06
+1.095112E+00,-4.447396E-09,-13.53172E-06
+1.105087E+00,-3.575943E-09,-13.94886E-06
+1.115065E+00,-2.534916E-09,-13.13230E-06
+1.125029E+00,-2.803585E-09,-11.44075E-06
+1.135056E+00,-3.905976E-09,-10.75447E-06
+1.145062E+00,-3.916149E-09,-10.52699E-06
+1.155081E+00,-3.680217E-09,-11.35921E-06
+1.165117E+00,-3.813228E-09,-12.30603E-06
+1.175154E+00,-4.050299E-09,-12.97674E-06
+1.185192E+00,-3.666891E-09,-12.97271E-06
+1.195228E+00,-1.630050E-09,-12.79870E-06
+1.205197E+00,-1.408480E-09,-13.17993E-06
+1.215220E+00,-2.142742E-09,-14.30120E-06
+1.225025E+00,-2.336186E-09,-14.45641E-06
+1.235023E+00,-1.757410E-09,-13.24393E-06
+1.245049E+00,-1.429360E-09,-13.46194E-06
+1.255043E+00,-1.248357E-09,-13.40229E-06
+1.265046E+00,-1.269421E-09,-14.27293E-06
+1.275078E+00,-39.01663E-12,-16.24898E-06
+1.285107E+00,+503.1039E-12,-16.85323E-06
+1.295131E+00,+1.184834E-09,-16.23848E-06
+1.305164E+00,+946.9574E-12,-16.43641E-06
+1.315159E+00,+412.9187E-12,-16.99923E-06
+1.325158E+00,+431.8403E-12,-17.06415E-06
+1.335184E+00,-370.9892E-12,-15.59323E-06
+1.345216E+00,-963.3027E-12,-14.84705E-06
+1.355020E+00,-2.962108E-09,-14.75656E-06
+1.365027E+00,-3.111459E-09,-15.21472E-06
+1.375047E+00,-2.856035E-09,-17.80830E-06
+1.385084E+00,-2.838421E-09,-18.32374E-06
+1.395100E+00,-2.920034E-09,-18.05406E-06
+1.405103E+00,-2.802806E-09,-17.40981E-06
+1.415127E+00,-2.409756E-09,-17.44812E-06
+1.425124E+00,-2.523709E-09,-17.27915E-06
+1.435151E+00,-3.335610E-09,-18.27725E-06
+1.445147E+00,-3.269170E-09,-18.64815E-06
+1.455163E+00,-1.108984E-09,-17.57896E-06
+1.465189E+00,-663.2729E-12,-17.80403E-06
+1.475183E+00,-43.59627E-12,-17.29660E-06
+1.485205E+00,-135.2410E-12,-17.13902E-06
+1.495019E+00,-306.9040E-12,-19.52277E-06
+1.505015E+00,-434.6630E-12,-19.42028E-06
+1.515025E+00,-3.056365E-09,-16.68775E-06
+1.525053E+00,-3.908868E-09,-16.32280E-06
+1.535075E+00,-5.886387E-09,-17.02312E-06
+1.545103E+00,-5.838812E-09,-18.05114E-06
+1.555123E+00,-5.792487E-09,-19.07029E-06
+1.565109E+00,-6.146474E-09,-18.58338E-06
+1.575133E+00,-7.781512E-09,-18.84699E-06
+1.585149E+00,-7.912351E-09,-18.81480E-06
+1.595176E+00,-7.845615E-09,-15.01019E-06
+1.605206E+00,-7.859666E-09,-14.98178E-06
+1.615199E+00,-7.688864E-09,-17.53501E-06
+1.625198E+00,-7.378787E-09,-18.10988E-06
+1.635223E+00,-6.009884E-09,-19.51272E-06
+1.645222E+00,-5.958217E-09,-19.20279E-06
+1.655022E+00,-6.431599E-09,-18.03020E-06
+1.665022E+00,-6.330997E-09,-18.32394E-06
+1.675040E+00,-3.358199E-09,-19.31994E-06
+1.685067E+00,-2.710624E-09,-19.79356E-06
+1.695089E+00,-612.5715E-12,-20.11302E-06
+1.705095E+00,-571.9343E-12,-19.94010E-06
+1.715122E+00,-988.6785E-12,-17.31362E-06
+1.725119E+00,-1.117535E-09,-17.15810E-06
+1.735129E+00,-4.143828E-09,-22.14243E-06
+1.745152E+00,-4.705157E-09,-21.96842E-06
+1.755146E+00,-7.692261E-09,-22.03105E-06
+1.765150E+00,-7.876552E-09,-22.16103E-06
+1.775171E+00,-8.362432E-09,-22.03981E-06
+1.785198E+00,-8.432259E-09,-21.30172E-06
+1.795221E+00,-7.860507E-09,-19.86523E-06
+1.805201E+00,-7.672575E-09,-19.72847E-06
+1.815216E+00,-6.718492E-09,-19.36149E-06
+1.825017E+00,-6.809318E-09,-19.03044E-06
+1.835238E+00,-7.426690E-09,-21.49455E-06
+1.845016E+00,-7.295238E-09,-21.58058E-06
+1.855046E+00,-3.923200E-09,-21.94067E-06
+1.865288E+00,-3.805699E-09,-21.82248E-06
+1.875083E+00,-4.477520E-09,-18.48931E-06
+1.885291E+00,-4.578022E-09,-18.63256E-06
+1.895071E+00,-4.810321E-09,-19.02211E-06
+1.905084E+00,-4.709871E-09,-18.67192E-06
+1.915094E+00,-3.967792E-09,-20.86913E-06
+1.925096E+00,-3.954970E-09,-20.95273E-06
+1.935128E+00,-3.045935E-09,-21.28161E-06
+1.945367E+00,-2.975438E-09,-21.30504E-06
+1.955154E+00,-2.802685E-09,-21.55206E-06
+1.965187E+00,-2.905035E-09,-21.45564E-06
+1.975166E+00,-2.889298E-09,-21.73462E-06
+1.985186E+00,-2.638026E-09,-22.26588E-06
+1.995193E+00,-1.227376E-09,-20.39194E-06
+2.005194E+00,-1.151355E-09,-20.13943E-06
+2.015222E+00,-1.118539E-09,-18.03269E-06
+2.025200E+00,-1.047109E-09,-17.26550E-06
+2.035199E+00,-543.0622E-12,-16.56673E-06
+2.045236E+00,-616.1365E-12,-16.51134E-06
+2.055234E+00,-1.423070E-09,-16.84571E-06
+2.065241E+00,-1.440801E-09,-16.99854E-06
+2.075043E+00,-932.3317E-12,-20.87849E-06
+2.085064E+00,-952.2800E-12,-22.01792E-06
+2.095090E+00,-2.502409E-09,-22.50850E-06
+2.105075E+00,-2.714791E-09,-21.95569E-06
+2.115084E+00,-4.045313E-09,-19.10265E-06
+2.125108E+00,-4.203847E-09,-18.64423E-06
+2.135118E+00,-5.977215E-09,-18.10418E-06
+2.145140E+00,-6.219317E-09,-18.34812E-06
+2.155179E+00,-5.825892E-09,-17.75225E-06
+2.165209E+00,-5.653670E-09,-17.65094E-06
+2.175250E+00,-5.293225E-09,-20.15751E-06
+2.185266E+00,-5.346868E-09,-19.91716E-06
+2.195064E+00,-5.369031E-09,-21.45041E-06
+2.205103E+00,-5.191036E-09,-21.44692E-06
+2.215117E+00,-3.550991E-09,-22.39126E-06
+2.225136E+00,-3.464541E-09,-22.47237E-06
+2.235171E+00,-2.683704E-09,-21.99472E-06
+2.245177E+00,-2.539765E-09,-22.05068E-06
+2.255195E+00,-668.7006E-12,-22.09717E-06
+2.265230E+00,-610.8939E-12,-22.16515E-06
+2.275216E+00,-1.137767E-09,-23.41542E-06
+2.285024E+00,-1.220878E-09,-23.57420E-06
+2.295038E+00,-1.978968E-09,-20.99553E-06
+2.305048E+00,-2.289102E-09,-20.98420E-06
+2.315081E+00,-4.929110E-09,-20.41938E-06
+2.325116E+00,-5.095682E-09,-20.32005E-06
+2.335123E+00,-4.463272E-09,-22.21702E-06
+2.345148E+00,-4.323829E-09,-21.99166E-06
+2.355172E+00,-4.434719E-09,-22.26783E-06
+2.365189E+00,-4.513272E-09,-22.74951E-06
+2.375233E+00,-3.655807E-09,-20.56609E-06
+2.385181E+00,-3.561764E-09,-20.37174E-06
+2.395211E+00,-3.081836E-09,-21.93506E-06
+2.405679E+00,-3.141863E-09,-21.72707E-06
+2.415232E+00,-3.621073E-09,-22.24672E-06
+2.425034E+00,-3.552683E-09,-22.26248E-06
+2.435038E+00,-3.878643E-09,-22.91047E-06
+2.445046E+00,-4.188956E-09,-23.25620E-06
+2.455077E+00,-6.695684E-09,-23.52968E-06
+2.465066E+00,-6.764459E-09,-23.54671E-06
+2.475081E+00,-6.344528E-09,-22.71675E-06
+2.485115E+00,-6.313781E-09,-22.99336E-06
+2.495162E+00,-6.585222E-09,-21.96771E-06
+2.505234E+00,-6.543222E-09,-21.81542E-06
+2.515241E+00,-5.553983E-09,-22.22494E-06
+2.525020E+00,-5.441412E-09,-21.71720E-06
+2.535055E+00,-5.689129E-09,-23.07716E-06
+2.545060E+00,-5.704556E-09,-22.89886E-06
+2.555078E+00,-4.874678E-09,-21.45664E-06
+2.565111E+00,-4.781434E-09,-21.69897E-06
+2.575106E+00,-5.465713E-09,-21.27772E-06
+2.585132E+00,-5.631430E-09,-21.71205E-06
+2.595164E+00,-4.380302E-09,-22.58406E-06
+2.605154E+00,-4.036524E-09,-23.22138E-06
+2.615183E+00,-1.370854E-09,-23.19557E-06
+2.625179E+00,-1.294279E-09,-23.01899E-06
+2.635189E+00,+1.011551E-09,-21.31537E-06
+2.645194E+00,+1.200765E-09,-21.34675E-06
+2.655212E+00,+3.857547E-09,-21.35734E-06
+2.665223E+00,+3.866716E-09,-21.60010E-06
+2.675028E+00,+3.169689E-09,-21.71614E-06
+2.685274E+00,+3.172016E-09,-21.66908E-06
+2.695055E+00,+3.618157E-09,-21.95687E-06
+2.705086E+00,+3.571117E-09,-22.01434E-06
+2.715082E+00,+2.222541E-09,-22.95119E-06
+2.725112E+00,+2.077926E-09,-23.14525E-06
+2.735112E+00,+2.242632E-09,-20.90950E-06
+2.745121E+00,+2.261484E-09,-21.00555E-06
+2.755153E+00,+1.364890E-09,-23.40211E-06
+2.765153E+00,+1.252532E-09,-23.54273E-06
+2.775169E+00,+1.934535E-09,-22.26694E-06
+2.785199E+00,+2.154687E-09,-22.34854E-06
+2.795208E+00,+2.084484E-09,-22.47611E-06
+2.805241E+00,+1.784308E-09,-23.19560E-06
+2.815237E+00,+978.1963E-12,-23.70032E-06
+2.825247E+00,+935.1343E-12,-23.07570E-06
+2.835045E+00,+92.18517E-12,-25.00394E-06
+2.845047E+00,-357.0112E-12,-25.38820E-06
+2.855062E+00,-1.913849E-09,-23.20496E-06
+2.865090E+00,-2.004558E-09,-23.50574E-06
+2.875093E+00,-2.122704E-09,-21.30467E-06
+2.885114E+00,-2.323417E-09,-21.16036E-06
+2.895139E+00,-2.819487E-09,-19.63821E-06
+2.905123E+00,-2.691369E-09,-18.78425E-06
+2.915155E+00,-1.548759E-09,-19.76695E-06
+2.925157E+00,-1.446096E-09,-20.00410E-06
+2.935170E+00,-1.338384E-09,-23.10643E-06
+2.945199E+00,-1.260369E-09,-23.33328E-06
+2.955201E+00,-793.0567E-12,-22.71189E-06
+2.965215E+00,-922.8512E-12,-23.62296E-06
+2.975243E+00,-2.557680E-09,-24.07625E-06
+2.985026E+00,-2.717697E-09,-24.03594E-06
+2.995047E+00,-1.937066E-09,-24.62875E-06
+3.005075E+00,-1.673794E-09,-24.36613E-06
+3.015073E+00,-1.283715E-09,-23.10314E-06
+3.025104E+00,-1.381030E-09,-22.90664E-06
+3.035109E+00,-1.072512E-09,-23.71828E-06
+3.045125E+00,-875.3493E-12,-23.28578E-06
+3.055156E+00,-1.804510E-09,-21.79662E-06
+3.065155E+00,-2.376210E-09,-21.61045E-06
+3.075168E+00,-4.733197E-09,-24.01363E-06
+3.085195E+00,-4.791981E-09,-24.12263E-06
+3.095219E+00,-3.817176E-09,-24.88707E-06
+3.105225E+00,-3.637475E-09,-25.50039E-06
+3.115020E+00,-2.886580E-09,-27.98421E-06
+3.125016E+00,-2.659863E-09,-27.80614E-06
+3.135051E+00,-1.019282E-09,-26.79128E-06
+3.145067E+00,-934.5085E-12,-26.61947E-06
+3.155044E+00,-1.017549E-09,-25.72938E-06
+3.165035E+00,-1.009091E-09,-26.01523E-06
+3.175245E+00,-468.4651E-12,-26.30044E-06
+3.185025E+00,-466.2846E-12,-25.95354E-06
+3.195062E+00,-1.491291E-09,-24.27075E-06
+3.205057E+00,-1.535051E-09,-24.29761E-06
+3.215076E+00,-964.0884E-12,-23.68544E-06
+3.225110E+00,-893.9136E-12,-23.86068E-06
+3.235109E+00,-1.731091E-09,-23.67379E-06
+3.245138E+00,-2.000087E-09,-23.38612E-06
+3.255125E+00,-2.788601E-09,-24.43148E-06
+3.265123E+00,-2.698761E-09,-24.61315E-06
+3.275155E+00,-3.012426E-09,-23.36357E-06
+3.285177E+00,-3.206969E-09,-23.05962E-06
+3.295192E+00,-4.650096E-09,-22.39120E-06
+3.305215E+00,-4.665367E-09,-22.19928E-06
+3.315212E+00,-4.885422E-09,-22.72765E-06
+3.325224E+00,-5.128570E-09,-23.33605E-06
+3.335019E+00,-6.977071E-09,-23.93232E-06
+3.345016E+00,-7.076516E-09,-23.65045E-06
+3.355041E+00,-6.230379E-09,-24.01222E-06
+3.365038E+00,-6.129254E-09,-24.00856E-06
+3.375052E+00,-5.150648E-09,-23.85421E-06
+3.385086E+00,-5.014171E-09,-23.86050E-06
+3.395102E+00,-3.300916E-09,-22.16852E-06
+3.405108E+00,-3.173106E-09,-22.26440E-06
+3.415137E+00,-4.005966E-09,-22.72296E-06
+3.425163E+00,-4.117436E-09,-23.01793E-06
+3.435190E+00,-3.801589E-09,-23.72358E-06
+3.445422E+00,-3.719872E-09,-23.88230E-06
+3.455206E+00,-3.350049E-09,-26.50094E-06
+3.465236E+00,-3.459983E-09,-26.56918E-06
+3.475235E+00,-4.093125E-09,-26.36536E-06
+3.485029E+00,-4.056095E-09,-26.91058E-06
+3.495096E+00,-3.620445E-09,-28.05165E-06
+3.505129E+00,-3.614470E-09,-27.88788E-06
+3.515147E+00,-3.157792E-09,-23.79945E-06
+3.525178E+00,-3.080001E-09,-23.48239E-06
+3.535173E+00,-2.451529E-09,-24.83145E-06
+3.545212E+00,-2.467076E-09,-24.85276E-06
+3.555214E+00,-2.186570E-09,-24.32880E-06
+3.565224E+00,-1.944596E-09,-25.00611E-06
+3.575021E+00,-230.8143E-12,-27.87335E-06
+3.585041E+00,-132.6927E-12,-27.85678E-06
+3.595059E+00,-210.7838E-12,-26.90375E-06
+3.605083E+00,-131.6829E-12,-26.59779E-06
+3.615079E+00,+1.043535E-09,-25.29459E-06
+3.625063E+00,+1.106956E-09,-24.38319E-06
+3.635088E+00,-795.3665E-12,-23.00357E-06
+3.645086E+00,-1.189776E-09,-23.45747E-06
+3.655115E+00,-2.943951E-09,-25.76443E-06
+3.665112E+00,-3.004040E-09,-25.67880E-06
+3.675134E+00,-4.384052E-09,-26.19710E-06
+3.685201E+00,-4.553681E-09,-26.18606E-06
+3.695034E+00,-4.451489E-09,-24.92941E-06
+3.705047E+00,-4.163270E-09,-25.36083E-06
+3.715027E+00,-2.927803E-09,-27.88797E-06
+3.725217E+00,-2.943237E-09,-28.00621E-06
+3.735194E+00,-3.451134E-09,-27.49117E-06
+3.745182E+00,-3.515130E-09,-27.58178E-06
+3.755133E+00,-4.602239E-09,-26.25421E-06
+3.765112E+00,-5.075073E-09,-26.30966E-06
+3.775064E+00,-6.473573E-09,-23.98774E-06
+3.785071E+00,-6.342226E-09,-23.31923E-06
+3.795125E+00,-4.711044E-09,-24.18729E-06
+3.805120E+00,-4.477288E-09,-24.11122E-06
+3.815137E+00,-4.170140E-09,-25.40915E-06
+3.825171E+00,-4.021697E-09,-24.49800E-06
+3.835170E+00,-2.497505E-09,-24.06312E-06
+3.845205E+00,-2.112423E-09,-25.13003E-06
+3.855192E+00,-1.495919E-09,-23.40929E-06
+3.865160E+00,-1.363762E-09,-24.47437E-06
+3.875144E+00,+184.7506E-12,-24.62706E-06
+3.885115E+00,+332.8464E-12,-24.48032E-06
+3.895094E+00,-1.306288E-09,-24.53393E-06
+3.905062E+00,-1.798103E-09,-24.96666E-06
+3.915040E+00,-4.187978E-09,-23.42185E-06
+3.925239E+00,-4.233723E-09,-23.53031E-06
+3.935220E+00,-4.213412E-09,-23.80946E-06
+3.945175E+00,-4.263633E-09,-23.57386E-06
+3.955145E+00,-4.149893E-09,-25.16937E-06
+3.965135E+00,-3.984111E-09,-25.49083E-06
+3.975088E+00,-3.224574E-09,-25.34709E-06
+3.985071E+00,-3.387167E-09,-25.38643E-06
+3.995036E+00,-4.790768E-09,-22.55239E-06
+4.005219E+00,-4.924512E-09,-22.91416E-06
+4.015020E+00,-4.284827E-09,-24.13837E-06
+4.025050E+00,-4.048286E-09,-23.52347E-06
+4.035065E+00,-2.952260E-09,-24.81580E-06
+4.045103E+00,-2.470453E-09,-25.64604E-06
+4.055184E+00,-83.65375E-12,-23.35176E-06
+4.065194E+00,+508.2856E-12,-21.72673E-06
+4.075209E+00,+1.258370E-09,-24.36304E-06
+4.085238E+00,+1.362014E-09,-23.72841E-06
+4.095046E+00,+2.202122E-09,-22.57101E-06
+4.105039E+00,+2.415074E-09,-21.32329E-06
+4.115037E+00,+2.041960E-09,-21.82214E-06
+4.125068E+00,+1.682910E-09,-22.06487E-06
+4.135066E+00,+933.4288E-12,-23.87284E-06
+4.145072E+00,+782.8516E-12,-25.09075E-06
+4.155102E+00,-709.3369E-12,-24.68376E-06
+4.165133E+00,-1.453061E-09,-25.08705E-06
+4.175190E+00,-3.783613E-09,-23.38761E-06
+4.185015E+00,-3.921592E-09,-22.88739E-06
+4.195227E+00,-3.838602E-09,-25.01035E-06
+4.205213E+00,-3.855149E-09,-25.06351E-06
+4.215180E+00,-4.142840E-09,-24.79357E-06
+4.225153E+00,-4.089263E-09,-24.49703E-06
+4.235137E+00,-3.508382E-09,-23.79316E-06
+4.245095E+00,-3.523724E-09,-23.86657E-06
+4.255066E+00,-4.151332E-09,-23.98851E-06
+4.265053E+00,-4.133083E-09,-24.15201E-06
+4.275236E+00,-2.904663E-09,-24.68823E-06
+4.285226E+00,-2.692411E-09,-25.32080E-06
+4.295199E+00,-2.873867E-09,-26.61375E-06
+4.305164E+00,-3.030003E-09,-26.48813E-06
+4.315142E+00,-3.055015E-09,-25.08434E-06
+4.325090E+00,-3.042025E-09,-24.69083E-06
+4.335061E+00,-4.383534E-09,-23.82434E-06
+4.345047E+00,-4.851224E-09,-23.99346E-06
+4.355239E+00,-6.403201E-09,-24.53574E-06
+4.365210E+00,-6.464539E-09,-24.56489E-06
+4.375201E+00,-6.860571E-09,-24.70654E-06
+4.385190E+00,-6.983946E-09,-24.88478E-06
+4.395175E+00,-7.095316E-09,-22.50701E-06
+4.405118E+00,-7.000608E-09,-22.42418E-06
+4.415086E+00,-6.328126E-09,-24.74536E-06
+4.425068E+00,-6.458531E-09,-24.66050E-06
+4.435020E+00,-8.557941E-09,-23.25823E-06
+4.445216E+00,-8.748323E-09,-23.07504E-06
+4.455188E+00,-8.305086E-09,-24.79592E-06
+4.465134E+00,-8.201233E-09,-25.42849E-06
+4.475107E+00,-7.168042E-09,-28.15270E-06
+4.485095E+00,-6.925013E-09,-27.43481E-06
+4.495092E+00,-4.465523E-09,-26.41440E-06
+4.505104E+00,-4.185952E-09,-26.15839E-06
+4.515126E+00,-4.442035E-09,-27.30603E-06
+4.525138E+00,-4.615599E-09,-27.06534E-06
+4.535167E+00,-4.531062E-09,-25.12462E-06
+4.545169E+00,-4.460261E-09,-25.44073E-06
+4.555138E+00,-5.541609E-09,-26.21184E-06
+4.565072E+00,-5.850215E-09,-26.54969E-06
+4.575037E+00,-8.616548E-09,-26.75085E-06
+4.585016E+00,-8.777824E-09,-26.80413E-06
+4.595232E+00,-8.956711E-09,-25.18501E-06
+4.605407E+00,-8.893780E-09,-25.19477E-06
+4.615168E+00,-5.984149E-09,-25.61199E-06
+4.625363E+00,-5.784525E-09,-25.55486E-06
+4.635149E+00,-3.923407E-09,-23.82686E-06
+4.645160E+00,-4.012327E-09,-23.95126E-06
+4.655179E+00,-5.641219E-09,-26.05863E-06
+4.665187E+00,-5.654163E-09,-25.91658E-06
+4.675237E+00,-4.661526E-09,-25.06954E-06
+4.685540E+00,-4.630088E-09,-24.85491E-06
+4.695109E+00,-4.969923E-09,-24.49831E-06
+4.705131E+00,-5.010843E-09,-24.99979E-06
+4.715155E+00,-5.252685E-09,-26.10584E-06
+4.725191E+00,-5.410528E-09,-26.41780E-06
+4.735192E+00,-7.783738E-09,-27.98790E-06
+4.745200E+00,-8.123808E-09,-28.24016E-06
+4.755238E+00,-8.014461E-09,-29.02934E-06
+4.765018E+00,-7.891596E-09,-29.02966E-06
+4.775041E+00,-7.145379E-09,-25.72832E-06
+4.785099E+00,-7.149388E-09,-25.81859E-06
+4.795151E+00,-6.000429E-09,-24.59133E-06
+4.805182E+00,-5.610076E-09,-25.43510E-06
+4.815186E+00,-3.881051E-09,-25.85590E-06
+4.825198E+00,-3.773324E-09,-26.71303E-06
+4.835225E+00,-3.173381E-09,-25.73262E-06
+4.845222E+00,-2.998287E-09,-25.13643E-06
+4.855237E+00,-2.190374E-09,-26.77680E-06
+4.865035E+00,-2.264918E-09,-27.02351E-06
+4.875032E+00,-3.029910E-09,-25.91272E-06
+4.885055E+00,-2.977008E-09,-25.96341E-06
+4.895091E+00,-1.982705E-09,-26.99132E-06
+4.905079E+00,-1.961076E-09,-27.11243E-06
+4.915106E+00,-3.150847E-09,-25.55229E-06
+4.925099E+00,-3.219862E-09,-25.36718E-06
+4.935113E+00,-3.228072E-09,-25.58988E-06
+4.945144E+00,-3.149750E-09,-25.61906E-06
+4.955144E+00,-1.815899E-09,-27.02108E-06
+4.965150E+00,-1.606092E-09,-27.17964E-06
+4.975176E+00,+832.2312E-12,-26.76024E-06
+4.985095E+00,+902.2517E-12,-26.44309E-06
+4.995111E+00,-57.93912E-12,-24.45111E-06
+5.005126E+00,-187.7294E-12,-24.74513E-06
+5.015137E+00,-1.584234E-09,-25.05927E-06
+5.025160E+00,-1.602445E-09,-25.15074E-06
+5.035155E+00,-3.216060E-09,-26.27575E-06
+5.045163E+00,-3.602911E-09,-26.76382E-06
+5.055147E+00,-7.206958E-09,-26.85631E-06
+5.065103E+00,-7.299795E-09,-26.70525E-06
+5.075065E+00,-7.242129E-09,-26.33486E-06
+5.085044E+00,-7.141349E-09,-26.20657E-06
+5.095236E+00,-4.610851E-09,-25.63752E-06
+5.105180E+00,-4.324042E-09,-25.60381E-06
+5.115222E+00,-1.333982E-09,-27.18576E-06
+5.125473E+00,-1.309677E-09,-27.19663E-06
+5.135035E+00,-2.416736E-09,-26.82424E-06
+5.145032E+00,-2.468602E-09,-26.59235E-06
+5.155037E+00,-2.264972E-09,-25.62822E-06
+5.165075E+00,-2.252066E-09,-25.70060E-06
+5.175076E+00,-3.623746E-09,-27.55480E-06
+5.185123E+00,-3.844020E-09,-27.63022E-06
+5.195107E+00,-4.393572E-09,-28.35034E-06
+5.205060E+00,-4.360104E-09,-28.06146E-06
+5.215036E+00,-4.256613E-09,-29.06754E-06
+5.225022E+00,-4.278220E-09,-28.97132E-06
+5.235202E+00,-2.987790E-09,-28.69169E-06
+5.245180E+00,-2.692455E-09,-28.45359E-06
+5.255132E+00,-1.144713E-09,-27.44293E-06
+5.265092E+00,-1.277536E-09,-27.68990E-06
+5.275079E+00,-3.484679E-09,-29.02688E-06
+5.285234E+00,-3.673895E-09,-28.74233E-06
+5.295206E+00,-5.065864E-09,-25.99065E-06
+5.305173E+00,-5.237317E-09,-25.61646E-06
+5.315142E+00,-6.670357E-09,-27.36031E-06
+5.325107E+00,-6.690426E-09,-27.34283E-06
+5.335086E+00,-6.054737E-09,-27.81676E-06
+5.345040E+00,-6.049937E-09,-27.97262E-06
+5.355028E+00,-6.715064E-09,-27.45550E-06
+5.365450E+00,-6.700376E-09,-27.27448E-06
+5.375200E+00,-4.423651E-09,-25.82508E-06
+5.385133E+00,-4.194145E-09,-26.00908E-06
+5.395105E+00,-2.262744E-09,-25.34503E-06
+5.405068E+00,-2.159247E-09,-25.35384E-06
+5.415046E+00,-134.3618E-12,-28.31729E-06
+5.425229E+00,-45.64375E-12,-28.52214E-06
+5.435207E+00,-720.3168E-12,-29.52925E-06
+5.445195E+00,-925.3314E-12,-29.23502E-06
+5.455151E+00,-2.862889E-09,-26.83986E-06
+5.465137E+00,-2.991121E-09,-26.92220E-06
+5.475065E+00,-5.085245E-09,-28.06137E-06
+5.485042E+00,-5.708291E-09,-27.89389E-06
+5.495082E+00,-8.705657E-09,-26.34610E-06
+5.505126E+00,-8.784856E-09,-26.50197E-06
+5.515158E+00,-8.536773E-09,-25.58747E-06
+5.525193E+00,-8.562661E-09,-25.21171E-06
+5.535205E+00,-8.537602E-09,-25.74755E-06
+5.545244E+00,-8.223055E-09,-26.05065E-06
+5.555016E+00,-5.772241E-09,-26.10252E-06
+5.565028E+00,-5.347158E-09,-25.99145E-06
+5.575052E+00,-5.574572E-09,-25.69416E-06
+5.585072E+00,-5.712741E-09,-26.51525E-06
+5.595094E+00,-4.874588E-09,-27.21591E-06
+5.605120E+00,-4.424761E-09,-27.17128E-06
+5.615101E+00,-2.792516E-09,-26.72273E-06
+5.625113E+00,-2.430826E-09,-26.87288E-06
+5.635145E+00,-833.9887E-12,-26.38599E-06
+5.645137E+00,-580.6851E-12,-26.29403E-06
+5.655168E+00,-932.5621E-12,-26.89582E-06
+5.665170E+00,-1.141226E-09,-27.29431E-06
+5.675187E+00,-1.560319E-09,-27.33607E-06
+5.685220E+00,-1.383316E-09,-27.16441E-06
+5.695220E+00,-705.1485E-12,-27.81587E-06
+5.705211E+00,-804.8699E-12,-27.66034E-06
+5.715198E+00,-1.295161E-09,-26.79946E-06
+5.725157E+00,-1.226494E-09,-27.47604E-06
+5.735120E+00,-553.5317E-12,-28.27194E-06
+5.745098E+00,-594.6034E-12,-28.10177E-06
+5.755053E+00,-1.174703E-09,-27.72686E-06
+5.765035E+00,-1.113281E-09,-27.68506E-06
+5.775216E+00,-81.82174E-12,-27.05999E-06
+5.785200E+00,+58.57288E-12,-25.96939E-06
+5.795185E+00,-393.7020E-12,-26.39345E-06
+5.805154E+00,-553.1349E-12,-25.91034E-06
+5.815131E+00,-817.4927E-12,-26.88575E-06
+5.825116E+00,-984.5088E-12,-27.16642E-06
+5.835060E+00,-2.622641E-09,-29.24961E-06
+5.845016E+00,-3.172737E-09,-29.19308E-06
+5.855222E+00,-3.510679E-09,-30.54903E-06
+5.865151E+00,-3.334437E-09,-29.40219E-06
+5.875139E+00,-3.055460E-09,-26.24628E-06
+5.885115E+00,-3.134892E-09,-26.53960E-06
+5.895092E+00,-3.194926E-09,-27.94579E-06
+5.905075E+00,-3.093101E-09,-28.26213E-06
+5.915027E+00,-3.427742E-09,-28.62376E-06
+5.925218E+00,-3.832069E-09,-28.49402E-06
+5.935195E+00,-5.134354E-09,-28.40576E-06
+5.945152E+00,-5.060960E-09,-28.36613E-06
+5.955095E+00,-4.016881E-09,-25.85118E-06
+5.965046E+00,-4.031944E-09,-25.56012E-06
+5.975018E+00,-5.771279E-09,-26.60895E-06
+5.985232E+00,-6.176396E-09,-26.30408E-06
+5.995209E+00,-7.194376E-09,-27.31891E-06
+6.005145E+00,-7.251901E-09,-27.86668E-06
+6.015156E+00,-6.962765E-09,-27.94155E-06
+6.025148E+00,-6.750349E-09,-27.88596E-06
+6.035124E+00,-3.747392E-09,-28.08034E-06
+6.045096E+00,-3.339924E-09,-27.80105E-06
+6.055057E+00,-2.090951E-09,-27.37384E-06
+6.065033E+00,-2.083014E-09,-27.86803E-06
+6.075223E+00,-1.006735E-09,-27.52522E-06
+6.085212E+00,-639.1022E-12,-27.77198E-06
+6.095202E+00,+665.0051E-12,-26.27661E-06
+6.105142E+00,+639.2287E-12,-25.90525E-06
+6.115108E+00,-19.75691E-12,-26.37563E-06
+6.125066E+00,-80.51478E-12,-26.90706E-06
+6.135039E+00,-1.548767E-09,-28.08180E-06
+6.145236E+00,-1.868642E-09,-28.12560E-06
+6.155219E+00,-2.822385E-09,-26.78172E-06
+6.165190E+00,-2.696546E-09,-26.52666E-06
+6.175204E+00,-848.4606E-12,-26.37657E-06
+6.185349E+00,-859.1752E-12,-26.45462E-06
+6.195162E+00,-2.738604E-09,-27.62541E-06
+6.205215E+00,-2.906835E-09,-27.67056E-06
+6.215226E+00,-3.105333E-09,-27.80797E-06
+6.225240E+00,-3.105190E-09,-27.67373E-06
+6.235037E+00,-4.191478E-09,-29.83916E-06
+6.245039E+00,-4.348894E-09,-29.20298E-06
+6.255062E+00,-5.036666E-09,-26.32642E-06
+6.265079E+00,-5.066145E-09,-26.50200E-06
+6.275102E+00,-5.749698E-09,-26.43062E-06
+6.285141E+00,-5.806218E-09,-26.85030E-06
+6.295146E+00,-4.891835E-09,-28.68442E-06
+6.305154E+00,-4.648659E-09,-28.97055E-06
+6.315154E+00,-4.613868E-09,-31.72912E-06
+6.325169E+00,-4.822062E-09,-31.80173E-06
+6.335190E+00,-5.126437E-09,-29.58638E-06
+6.345225E+00,-4.909276E-09,-29.13549E-06
+6.355228E+00,-4.387272E-09,-27.55085E-06
+6.365236E+00,-4.624980E-09,-27.79956E-06
+6.375041E+00,-6.052626E-09,-27.67268E-06
+6.385077E+00,-6.185895E-09,-27.24304E-06
+6.395117E+00,-6.529344E-09,-28.79565E-06
+6.405111E+00,-6.665231E-09,-29.18061E-06
+6.415130E+00,-7.751098E-09,-27.87961E-06
+6.425163E+00,-7.696977E-09,-27.59423E-06
+6.435174E+00,-5.723399E-09,-25.56965E-06
+6.445174E+00,-5.264148E-09,-24.76779E-06
+6.455211E+00,-3.711579E-09,-28.08421E-06
+6.465217E+00,-3.528584E-09,-28.95896E-06
+6.475232E+00,-1.746289E-09,-29.32566E-06
+6.485033E+00,-1.563882E-09,-29.09663E-06
+6.495041E+00,-1.617357E-09,-27.44705E-06
+6.505073E+00,-1.738857E-09,-27.51867E-06
+6.515069E+00,-1.334886E-09,-24.05694E-06
+6.525094E+00,-1.103406E-09,-24.29306E-06
+6.535132E+00,-1.413578E-09,-28.87410E-06
+6.545140E+00,-1.671281E-09,-28.78227E-06
+6.555160E+00,-2.157577E-09,-27.70189E-06
+6.565194E+00,-1.899909E-09,-27.33342E-06
+6.575018E+00,-753.4735E-12,-28.39992E-06
+6.585201E+00,-799.2109E-12,-28.66096E-06
+6.595232E+00,-1.355917E-09,-28.88358E-06
+6.605231E+00,-1.323219E-09,-28.06624E-06
+6.615038E+00,-1.137359E-09,-27.63931E-06
+6.625046E+00,-1.311008E-09,-28.13044E-06
+6.635070E+00,-3.296930E-09,-27.84328E-06
+6.645107E+00,-3.543706E-09,-27.70495E-06
+6.655105E+00,-3.308201E-09,-29.01484E-06
+6.665124E+00,-3.162244E-09,-28.57046E-06
+6.675120E+00,-3.126003E-09,-28.00467E-06
+6.685119E+00,-3.063638E-09,-28.58895E-06
+6.695099E+00,-1.098405E-09,-27.96822E-06
+6.705083E+00,-574.8503E-12,-27.87163E-06
+6.715045E+00,+814.4325E-12,-25.59800E-06
+6.725020E+00,+850.9166E-12,-25.90614E-06
+6.735226E+00,+1.146639E-09,-28.01946E-06
+6.745193E+00,+1.267615E-09,-27.24858E-06
+6.755200E+00,+1.066655E-09,-27.96015E-06
+6.765189E+00,+914.4518E-12,-27.77278E-06
+6.775163E+00,+191.1402E-12,-27.25293E-06
+6.785152E+00,+170.3107E-12,-27.43487E-06
+6.795128E+00,-877.6015E-12,-28.98514E-06
+6.805112E+00,-1.330564E-09,-29.11992E-06
+6.815127E+00,-2.846064E-09,-27.59960E-06
+6.825139E+00,-2.702672E-09,-27.72443E-06
+6.835172E+00,-833.8117E-12,-27.30838E-06
+6.845175E+00,-686.5413E-12,-27.47572E-06
+6.855194E+00,-1.000370E-09,-26.93513E-06
+6.865226E+00,-1.077478E-09,-26.23990E-06
+6.875228E+00,-989.9948E-12,-25.47627E-06
+6.885038E+00,-1.056243E-09,-26.39729E-06
+6.895073E+00,-2.947546E-09,-27.56333E-06
+6.905064E+00,-3.198760E-09,-27.74672E-06
+6.915099E+00,-4.386651E-09,-26.86349E-06
+6.925100E+00,-4.407374E-09,-27.12808E-06
+6.935108E+00,-5.413854E-09,-27.20398E-06
+6.945118E+00,-5.475744E-09,-27.39885E-06
+6.955125E+00,-5.291760E-09,-28.06956E-06
+6.965138E+00,-5.215312E-09,-28.18417E-06
+6.975163E+00,-4.357950E-09,-27.24009E-06
+6.985628E+00,-4.368369E-09,-26.90835E-06
+6.995183E+00,-4.214694E-09,-23.49907E-06
+7.005216E+00,-4.112835E-09,-23.77107E-06
+7.015214E+00,-4.282504E-09,-26.52026E-06
+7.025242E+00,-4.626233E-09,-26.68362E-06
+7.035029E+00,-6.224246E-09,-27.24587E-06
+7.045065E+00,-6.226893E-09,-31.95059E-06
+7.055101E+00,-4.809581E-09,-33.11580E-06
+7.065119E+00,-4.545643E-09,-32.38212E-06
+7.075141E+00,-4.174503E-09,-31.02093E-06
+7.085179E+00,-4.107772E-09,-30.59993E-06
+7.095168E+00,-3.097220E-09,-28.44169E-06
+7.105175E+00,-2.792090E-09,-27.98564E-06
+7.115205E+00,-2.202776E-09,-26.15605E-06
+7.125204E+00,-2.107308E-09,-25.15549E-06
+7.135231E+00,-1.246510E-09,-27.39862E-06
+7.145226E+00,-1.195515E-09,-27.66146E-06
+7.155243E+00,-2.392815E-09,-29.43535E-06
+7.165045E+00,-2.645442E-09,-29.62910E-06
+7.175074E+00,-2.732428E-09,-30.49859E-06
+7.185129E+00,-2.413916E-09,-30.66599E-06
+7.195164E+00,-773.9790E-12,-29.44311E-06
+7.205177E+00,-731.8445E-12,-29.74311E-06
+7.215204E+00,-988.7323E-12,-28.57253E-06
+7.225016E+00,-1.049484E-09,-28.37932E-06
+7.235024E+00,-2.855796E-09,-27.35238E-06
+7.245061E+00,-3.386167E-09,-27.77930E-06
+7.255066E+00,-5.892656E-09,-28.34556E-06
+7.265083E+00,-5.955521E-09,-28.00192E-06
+7.275121E+00,-4.719408E-09,-28.30565E-06
+7.285148E+00,-4.532132E-09,-28.59410E-06
+7.295170E+00,-3.392570E-09,-28.31669E-06
+7.305203E+00,-3.090947E-09,-28.11104E-06
+7.315202E+00,-843.5129E-12,-26.33111E-06
+7.325212E+00,-619.9401E-12,-26.67735E-06
+7.335238E+00,-1.306083E-09,-28.64908E-06
+7.345235E+00,-1.426575E-09,-28.55939E-06
+7.355036E+00,-295.0050E-12,-27.92073E-06
+7.365038E+00,-33.08018E-12,-27.98052E-06
+7.375058E+00,+1.250845E-09,-28.39165E-06
+7.385099E+00,+1.242534E-09,-28.06381E-06
+7.395128E+00,+1.570119E-09,-27.44625E-06
+7.405140E+00,+1.663738E-09,-27.36889E-06
+7.415171E+00,+1.457525E-09,-27.62616E-06
+7.425172E+00,+1.374838E-09,-27.78182E-06
+7.435202E+00,+222.2166E-12,-29.16730E-06
+7.445665E+00,+224.8099E-12,-29.52959E-06
+7.455223E+00,-451.7930E-12,-29.56439E-06
+7.465212E+00,-720.3979E-12,-29.13978E-06
+7.475235E+00,-3.858532E-09,-26.27303E-06
+7.485206E+00,-4.031933E-09,-25.90276E-06
+7.495219E+00,-3.663867E-09,-26.19038E-06
+7.505206E+00,-3.603436E-09,-26.12437E-06
+7.515245E+00,-2.967851E-09,-26.71389E-06
+7.525072E+00,-2.941170E-09,-26.86309E-06
+7.535079E+00,-2.142166E-09,-31.52004E-06
+7.545116E+00,-2.107244E-09,-31.12479E-06
+7.555112E+00,-2.642273E-09,-32.95761E-06
+7.565117E+00,-2.704214E-09,-32.95060E-06
+7.575139E+00,-1.955222E-09,-29.52024E-06
+7.585083E+00,-1.884330E-09,-29.18338E-06
+7.595097E+00,-2.722724E-09,-26.12663E-06
+7.605126E+00,-2.922158E-09,-26.47728E-06
+7.615119E+00,-3.091778E-09,-28.11459E-06
+7.625131E+00,-2.852602E-09,-28.52037E-06
+7.635166E+00,-1.489737E-09,-28.88669E-06
+7.645165E+00,-1.480237E-09,-28.74733E-06
+7.655197E+00,-1.254195E-09,-27.18996E-06
+7.665433E+00,-1.202609E-09,-27.13626E-06
+7.675225E+00,-867.6364E-12,-26.74756E-06
+7.685034E+00,-969.7967E-12,-26.93201E-06
+7.695052E+00,-2.968109E-09,-24.87894E-06
+7.705062E+00,-3.104965E-09,-25.11564E-06
+7.715098E+00,-3.370566E-09,-27.17798E-06
+7.725110E+00,-3.370137E-09,-27.37776E-06
+7.735124E+00,-3.415838E-09,-27.41538E-06
+7.745153E+00,-3.378809E-09,-27.49581E-06
+7.755155E+00,-2.736497E-09,-26.30491E-06
+7.765189E+00,-2.785019E-09,-26.71609E-06
+7.775197E+00,-4.563934E-09,-27.04929E-06
+7.785231E+00,-4.881247E-09,-26.52097E-06
+7.795029E+00,-5.023764E-09,-26.17378E-06
+7.805048E+00,-4.802692E-09,-27.14596E-06
+7.815071E+00,-4.412574E-09,-28.32333E-06
+7.825088E+00,-4.541913E-09,-28.49639E-06
+7.835108E+00,-5.180862E-09,-29.62535E-06
+7.845122E+00,-5.254862E-09,-28.52374E-06
+7.855146E+00,-6.149985E-09,-28.41013E-06
+7.865143E+00,-6.342101E-09,-28.74373E-06
+7.875174E+00,-6.925220E-09,-28.28430E-06
+7.885148E+00,-6.881341E-09,-28.35165E-06
+7.895169E+00,-6.800491E-09,-28.03336E-06
+7.905200E+00,-6.937133E-09,-28.17387E-06
+7.915208E+00,-8.115586E-09,-29.39078E-06
+7.925222E+00,-8.059634E-09,-29.46064E-06
+7.935028E+00,-6.397749E-09,-28.58577E-06
+7.945039E+00,-6.251207E-09,-28.50918E-06
+7.955057E+00,-5.996803E-09,-28.24622E-06
+7.965093E+00,-5.977443E-09,-28.19953E-06
+7.975090E+00,-5.041874E-09,-27.57237E-06
+7.985121E+00,-4.858085E-09,-27.61591E-06
+7.995135E+00,-4.553774E-09,-27.59920E-06
+8.005180E+00,-4.395654E-09,-27.26043E-06
+8.015209E+00,-1.879970E-09,-28.45133E-06
+8.025217E+00,-1.297077E-09,-27.80623E-06
+8.035238E+00,+672.5960E-12,-26.80167E-06
+8.045030E+00,+666.2699E-12,-27.89008E-06
+8.055063E+00,-62.25079E-12,-29.65102E-06
+8.065111E+00,-205.0977E-12,-29.20759E-06
+8.075133E+00,-2.309458E-09,-26.94320E-06
+8.085164E+00,-2.696992E-09,-27.17491E-06
+8.095202E+00,-3.932385E-09,-27.80963E-06
+8.105196E+00,-3.839899E-09,-27.82073E-06
+8.115219E+00,-2.289153E-09,-28.90240E-06
+8.125028E+00,-2.259197E-09,-28.56211E-06
+8.135034E+00,-2.336962E-09,-29.88925E-06
+8.145043E+00,-2.243383E-09,-29.78231E-06
+8.155078E+00,-661.9725E-12,-29.80600E-06
+8.165111E+00,-635.3753E-12,-29.98226E-06
+8.175152E+00,-2.175161E-09,-30.58703E-06
+8.185637E+00,-2.293267E-09,-30.33512E-06
+8.195198E+00,-3.844236E-09,-27.78869E-06
+8.205241E+00,-4.010876E-09,-27.65794E-06
+8.215243E+00,-5.407694E-09,-27.15446E-06
+8.225060E+00,-5.497347E-09,-27.06940E-06
+8.235091E+00,-4.247764E-09,-27.62893E-06
+8.245095E+00,-4.084016E-09,-27.35894E-06
+8.255136E+00,-3.582784E-09,-26.05445E-06
+8.265192E+00,-3.682445E-09,-25.87418E-06
+8.275208E+00,-3.922670E-09,-27.95615E-06
+8.285243E+00,-3.797688E-09,-28.70319E-06
+8.295028E+00,-3.648876E-09,-26.48472E-06
+8.305041E+00,-3.851258E-09,-25.19935E-06
+8.315076E+00,-4.257699E-09,-24.12461E-06
+8.325080E+00,-4.130988E-09,-24.09665E-06
+8.335096E+00,-3.737393E-09,-25.89678E-06
+8.345127E+00,-3.966578E-09,-27.15981E-06
+8.355124E+00,-5.328181E-09,-28.40636E-06
+8.365137E+00,-5.304185E-09,-28.73735E-06
+8.375175E+00,-4.025491E-09,-28.88026E-06
+8.385213E+00,-3.911572E-09,-29.35916E-06
+8.395019E+00,-5.032287E-09,-30.00907E-06
+8.405245E+00,-5.370555E-09,-30.35520E-06
+8.415019E+00,-7.119523E-09,-29.13437E-06
+8.425054E+00,-7.500176E-09,-28.90143E-06
+8.435053E+00,-8.828893E-09,-28.67049E-06
+8.445065E+00,-8.820100E-09,-28.79440E-06
+8.455092E+00,-6.600535E-09,-27.52668E-06
+8.465093E+00,-5.955900E-09,-26.89759E-06
+8.475108E+00,-4.171688E-09,-26.45033E-06
+8.485135E+00,-4.158475E-09,-27.23949E-06
+8.495160E+00,-4.369091E-09,-29.17322E-06
+8.505193E+00,-4.412581E-09,-29.24163E-06
+8.515201E+00,-5.375125E-09,-27.08216E-06
+8.525219E+00,-5.819471E-09,-26.73377E-06
+8.535041E+00,-6.509216E-09,-29.99471E-06
+8.545070E+00,-6.259457E-09,-30.45050E-06
+8.555088E+00,-4.453864E-09,-27.97754E-06
+8.565101E+00,-4.138184E-09,-27.71236E-06
+8.575116E+00,-3.209733E-09,-25.53266E-06
+8.585150E+00,-2.985288E-09,-25.42949E-06
+8.595181E+00,-2.815919E-09,-30.50795E-06
+8.605170E+00,-3.103963E-09,-30.11668E-06
+8.615203E+00,-6.054780E-09,-27.47177E-06
+8.625208E+00,-6.282868E-09,-26.69672E-06
+8.635228E+00,-6.091587E-09,-26.80058E-06
+8.645030E+00,-5.934660E-09,-27.02851E-06
+8.655025E+00,-5.042523E-09,-28.45064E-06
+8.665029E+00,-4.930754E-09,-28.20488E-06
+8.675068E+00,-2.516620E-09,-27.50925E-06
+8.685044E+00,-2.259720E-09,-27.48150E-06
+8.695059E+00,-437.7967E-12,-27.69144E-06
+8.705088E+00,-462.5413E-12,-28.00269E-06
+8.715085E+00,-1.015712E-09,-28.45382E-06
+8.725116E+00,-1.078308E-09,-28.35881E-06
+8.735109E+00,-2.039699E-09,-28.28614E-06
+8.745111E+00,-2.344816E-09,-28.03914E-06
+8.755137E+00,-2.855351E-09,-28.35300E-06
+8.765136E+00,-2.702197E-09,-27.96928E-06
+8.775162E+00,-1.651308E-09,-28.14812E-06
+8.785205E+00,-1.697167E-09,-28.14509E-06
+8.795210E+00,-2.511959E-09,-29.52195E-06
+8.805241E+00,-2.557691E-09,-29.30577E-06
+8.815240E+00,-2.350301E-09,-28.90280E-06
+8.825244E+00,-2.462096E-09,-29.11967E-06
+8.835040E+00,-3.505614E-09,-29.37662E-06
+8.845036E+00,-3.617568E-09,-29.10722E-06
+8.855050E+00,-2.733942E-09,-31.54793E-06
+8.865081E+00,-2.431832E-09,-31.52313E-06
+8.875082E+00,-2.366972E-09,-28.41405E-06
+8.885116E+00,-2.519629E-09,-28.90057E-06
+8.895153E+00,-2.373002E-09,-30.06003E-06
+8.905144E+00,-2.300111E-09,-29.70826E-06
+8.915175E+00,-3.310484E-09,-28.57516E-06
+8.925179E+00,-3.645886E-09,-28.74187E-06
+8.935195E+00,-4.706708E-09,-28.58508E-06
+8.945227E+00,-4.667599E-09,-28.59347E-06
+8.955226E+00,-5.224827E-09,-29.62601E-06
+8.965210E+00,-5.699192E-09,-31.28689E-06
+8.975237E+00,-7.555450E-09,-32.37765E-06
+8.985020E+00,-7.583117E-09,-31.95128E-06
+8.995040E+00,-6.655501E-09,-30.38716E-06
+9.005067E+00,-6.531360E-09,-29.92665E-06
+9.015084E+00,-5.962586E-09,-27.47180E-06
+9.025132E+00,-5.678891E-09,-27.12433E-06
+9.035155E+00,-4.140343E-09,-27.80511E-06
+9.045196E+00,-3.889159E-09,-26.71738E-06
+9.055223E+00,-3.181562E-09,-27.68589E-06
+9.065222E+00,-2.820415E-09,-27.46554E-06
+9.075233E+00,+259.6703E-12,-29.45755E-06
+9.085031E+00,+687.2298E-12,-28.66757E-06
+9.095057E+00,+463.7085E-12,-28.16509E-06
+9.105081E+00,+85.42887E-12,-27.56293E-06
+9.115112E+00,-1.791601E-09,-27.76983E-06
+9.125114E+00,-1.899305E-09,-27.82637E-06
+9.135139E+00,-2.949754E-09,-30.20216E-06
+9.145132E+00,-2.997320E-09,-30.18497E-06
+9.155155E+00,-2.632206E-09,-27.81573E-06
+9.165194E+00,-2.518930E-09,-27.88305E-06
+9.175206E+00,-2.037759E-09,-29.05129E-06
+9.185169E+00,-2.126913E-09,-28.83042E-06
+9.195169E+00,-2.329335E-09,-27.88968E-06
+9.205136E+00,-2.263180E-09,-28.15235E-06
+9.215156E+00,-1.352240E-09,-27.10113E-06
+9.225190E+00,-1.422603E-09,-27.04050E-06
+9.235203E+00,-3.114947E-09,-27.48230E-06
+9.245014E+00,-3.207669E-09,-27.59540E-06
+9.255244E+00,-2.701002E-09,-27.46969E-06
+9.265019E+00,-2.631702E-09,-27.31708E-06
+9.275064E+00,-2.027039E-09,-26.30119E-06
+9.285187E+00,-1.979101E-09,-26.52523E-06
+9.295200E+00,+147.9327E-12,-27.34277E-06
+9.305207E+00,+251.4742E-12,-27.46170E-06
+9.315211E+00,+549.7923E-12,-30.17158E-06
+9.325215E+00,+508.2786E-12,-29.96496E-06
+9.335238E+00,+512.1929E-12,-29.11478E-06
+9.345710E+00,+532.3505E-12,-28.98863E-06
+9.355043E+00,-576.2647E-12,-27.51887E-06
+9.365047E+00,-786.7443E-12,-27.33098E-06
+9.375078E+00,-2.856311E-09,-27.49154E-06
+9.385124E+00,-2.927923E-09,-27.32620E-06
+9.395151E+00,-3.747044E-09,-26.64294E-06
+9.405158E+00,-3.965832E-09,-26.35746E-06
+9.415190E+00,-5.039864E-09,-26.45019E-06
+9.425188E+00,-4.999070E-09,-26.54292E-06
+9.435207E+00,-3.721067E-09,-28.61907E-06
+9.445436E+00,-3.680786E-09,-28.41900E-06
+9.455214E+00,-2.954795E-09,-28.95630E-06
+9.465238E+00,-2.794251E-09,-28.97765E-06
+9.475232E+00,-1.380669E-09,-26.83331E-06
+9.485022E+00,-1.400409E-09,-26.63850E-06
+9.495055E+00,-3.230701E-09,-26.16583E-06
+9.505046E+00,-3.308009E-09,-26.52395E-06
+9.515065E+00,-2.442057E-09,-29.55818E-06
+9.525100E+00,-2.275153E-09,-29.95669E-06
+9.535117E+00,-1.385521E-09,-29.16069E-06
+9.545168E+00,-1.439167E-09,-29.02119E-06
+9.555163E+00,-1.749877E-09,-26.49851E-06
+9.565170E+00,-1.782523E-09,-26.49605E-06
+9.575198E+00,-2.720261E-09,-27.70137E-06
+9.585160E+00,-2.857470E-09,-27.79421E-06
+9.595170E+00,-2.756247E-09,-28.63389E-06
+9.605197E+00,-2.517106E-09,-28.58626E-06
+9.615197E+00,-853.8079E-12,-28.09960E-06
+9.625204E+00,-760.2425E-12,-28.15828E-06
+9.635236E+00,-1.000932E-09,-27.63694E-06
+9.645239E+00,-1.067663E-09,-27.42471E-06
+9.655028E+00,-2.925349E-09,-27.66298E-06
+9.665022E+00,-3.203461E-09,-28.05271E-06
+9.675019E+00,-6.399905E-09,-29.42771E-06
+9.685209E+00,-6.481920E-09,-29.74480E-06
+9.695230E+00,-5.441779E-09,-30.37468E-06
+9.705244E+00,-5.355368E-09,-30.34971E-06
+9.715046E+00,-6.156049E-09,-29.82468E-06
+9.725056E+00,-6.244167E-09,-30.10288E-06
+9.735068E+00,-5.843683E-09,-30.55292E-06
+9.745098E+00,-5.719198E-09,-29.92979E-06
+9.755113E+00,-5.399943E-09,-29.51669E-06
+9.765159E+00,-5.416847E-09,-29.81793E-06
+9.775161E+00,-4.414782E-09,-29.40468E-06
+9.785186E+00,-4.027921E-09,-29.74674E-06
+9.795219E+00,-2.829058E-09,-30.59352E-06
+9.805208E+00,-2.830244E-09,-30.95730E-06
+9.815214E+00,-3.193359E-09,-28.03671E-06
+9.825015E+00,-3.249209E-09,-26.96317E-06
+9.835217E+00,-4.550846E-09,-26.59029E-06
+9.845222E+00,-4.841294E-09,-27.13600E-06
+9.855215E+00,-5.670096E-09,-29.06425E-06
+9.865221E+00,-5.466945E-09,-28.51642E-06
+9.875022E+00,-3.183754E-09,-29.82331E-06
+9.885041E+00,-3.018970E-09,-29.76963E-06
+9.895060E+00,-2.148659E-09,-33.48896E-06
+9.905087E+00,-1.959365E-09,-33.10621E-06
+9.915082E+00,+31.42707E-12,-29.56679E-06
+9.925095E+00,+233.4690E-12,-27.99689E-06
+9.935122E+00,-299.6150E-12,-27.05372E-06
+9.945123E+00,-442.6485E-12,-26.93033E-06
+9.955147E+00,-1.232107E-09,-28.71392E-06
+9.965188E+00,-1.325458E-09,-28.64840E-06
+9.975197E+00,-2.776041E-09,-28.31824E-06
+9.985236E+00,-3.044924E-09,-28.40547E-06
+9.995243E+00,-2.658338E-09,-31.58573E-06

MicroMag 2900/3900 Data File ends
