# Supplementary material for: Magnetic signatures of a creosote oil contaminated site: case study in São Paulo, Brazil
Source: Sci Rep. 2022 Dec 17;12:21853. doi: 10.1038/s41598-022-23493-2 (PMC9759522; doi:10.1038/s41598-022-23493-2)
Supplement: Supplementary file 3 — Supplementary Information 3. [file 41598_2022_23493_MOESM3_ESM.zip › moment_vs_time/SD23/3_9/nm2xxx/4_2.015]

MicroMag 2900/3900 Data File (Series 0016.002)
Moment vs. time

INSTRUMENT
Configuration                   VSM
Temperature control             None
Hardware version                0004
Software version                01/29/2013
Units of measure                Hybrid SI
Temperature in                  Celsius

SAMPLE
Mass                            N/A
Volume                          N/A
Demagnetizing factor            N/A

SETTINGS
Field range                    +300.0000E-03
Field command                   0.000000E+00
Moment range                   +1.000000E-06
Averaging time                 +1.323482E-03
Temperature (command)           N/A
Tmprtr difference correction    No
Orientation                     0.000000E+00
Vibration amplitude             1.0
Calibration factor             +4.401063E+00
Operating frequency            +83.00000E+00

MEASUREMENT
Description                    "SD34_4_2"
Field (measured)               +423.2507E-06
Temperature (measured)          N/A
Averages (completed)            N/A
Moment at conditioning field   +227.3529E-09
Measured on                     08/28/2020  10:06
Elapsed time                   +22.81094E+00

PROCESSING
Background subtraction          No
Delta-m processing              N/A
Demagnetizing factor            No
Normalization                   No
Normalization factor            N/A
Offset (field)                  No
Offset (moment)                 No
Pole saturation                 No
Slope correction                No

VIEWPORT
Left                            0.000000E+00
Right                          +10.00000E+00
Bottom                         -1.000000E-06
Top                            +1.000000E-06
Show X-axis?                    Yes
Show Y-axis?                    Yes

SCRIPT
Averaging time                 +10.00000E-03
Initial (conditioning) field   +300.0000E-03
Final (measuring) field         0.000000E+00
Pause at initial field         +10.00000E+00
Field slew rate limit          +10.00000E+03
Field slew time limit          +100.0000E-03
Slope correction                0.000000E+00
Timebase                       +10.00000E+00
Number of segments              1
Number of data                  1000

Segment   Averaging                                                            Final 
 Number      Time        Initial      Increment       Final         Pause      Index 
             (s)           (s)           (s)           (s)           (s)     
0000001,+10.00000E-03, 0.000000E+00,+10.00000E-03,+10.00000E+00,+10.00000E+00,0001000

                                         
     Time         Moment        Field    
     (s)          (Am�)          (T)     
+5.160156E-03,+164.6220E-09,+217.7065E-03
+15.21069E-03,+90.97312E-09,+121.4080E-03
+25.07613E-03,+45.26482E-09,+62.15231E-03
+35.20823E-03,+18.48597E-09,+26.92537E-03
+45.09474E-03,+8.628876E-09,+13.06033E-03
+55.01479E-03,+3.461084E-09,+5.327034E-03
+65.12488E-03,+1.345652E-09,+2.460825E-03
+75.24287E-03,+58.03846E-12,+1.051477E-03
+85.09181E-03,-699.6722E-12,+559.8155E-06
+95.15518E-03,-2.477790E-09,+289.4719E-06
+105.0221E-03,-4.725619E-09,+196.9922E-06
+115.0961E-03,-7.292945E-09,+133.4502E-06
+125.2058E-03,-7.277743E-09,+105.7418E-06
+135.0454E-03,-4.849032E-09,+81.30990E-06
+145.0663E-03,-2.553523E-09,+68.68661E-06
+155.1025E-03,-801.8769E-12,+56.00198E-06
+165.0678E-03,-234.8294E-12,+49.13493E-06
+175.1022E-03,-111.7115E-12,+43.15811E-06
+185.1579E-03,-607.6041E-12,+40.88974E-06
+195.1657E-03,-2.073504E-09,+37.03369E-06
+205.1928E-03,-2.720314E-09,+33.86324E-06
+215.1955E-03,-2.381169E-09,+31.82414E-06
+225.2169E-03,-1.966302E-09,+32.39393E-06
+235.0233E-03,-2.634831E-09,+29.16049E-06
+245.0187E-03,-3.628900E-09,+26.69266E-06
+255.0366E-03,-3.933207E-09,+25.44239E-06
+265.0685E-03,-3.142749E-09,+24.04132E-06
+275.0664E-03,-2.180642E-09,+22.35217E-06
+285.1070E-03,-1.867661E-09,+21.78515E-06
+295.1013E-03,-1.512885E-09,+19.57981E-06
+305.1205E-03,-628.9900E-12,+19.65600E-06
+315.1538E-03,-31.08151E-12,+19.63005E-06
+325.1547E-03,-463.1838E-12,+18.67553E-06
+335.1790E-03,-1.321636E-09,+19.15034E-06
+345.2134E-03,-1.148262E-09,+18.76282E-06
+355.2191E-03,-88.66570E-12,+18.94555E-06
+365.2284E-03,+667.3507E-12,+18.32889E-06
+375.0180E-03,+624.0268E-12,+13.81571E-06
+385.0427E-03,+679.2011E-12,+11.93782E-06
+395.0831E-03,+1.392969E-09,+11.68837E-06
+405.1562E-03,+2.087128E-09,+10.53901E-06
+415.1664E-03,+2.135605E-09,+10.90817E-06
+425.1992E-03,+1.978089E-09,+9.742042E-06
+435.2219E-03,+2.247287E-09,+9.211522E-06
+445.2139E-03,+2.625825E-09,+8.247414E-06
+455.2419E-03,+2.382340E-09,+7.751656E-06
+465.2390E-03,+2.034606E-09,+7.367163E-06
+475.0208E-03,+2.630029E-09,+7.053023E-06
+485.0543E-03,+4.159501E-09,+7.055827E-06
+495.0495E-03,+4.804904E-09,+7.170268E-06
+505.0720E-03,+3.851406E-09,+7.440606E-06
+515.0760E-03,+2.375583E-09,+5.556994E-06
+525.0937E-03,+677.5805E-12,+3.625975E-06
+535.1265E-03,-801.1439E-12,+3.113537E-06
+545.1415E-03,-2.842198E-09,-236.2919E-09
+555.1830E-03,-4.431632E-09,-2.522078E-06
+565.2163E-03,-4.601558E-09,-1.687832E-06
+575.2214E-03,-3.686954E-09,-4.070750E-06
+585.0293E-03,-2.596392E-09,-4.100275E-06
+595.0645E-03,-2.085384E-09,-3.254729E-06
+605.0541E-03,-1.569801E-09,-1.990528E-06
+615.0745E-03,-951.2435E-12,-1.431399E-06
+625.0748E-03,-1.005623E-09,-2.321091E-06
+635.1090E-03,-2.128953E-09,-4.092808E-06
+645.1452E-03,-3.074423E-09,-4.605876E-06
+655.1465E-03,-3.115846E-09,-4.878932E-06
+665.1598E-03,-2.605883E-09,-4.048920E-06
+675.1935E-03,-2.665107E-09,-4.394818E-06
+685.2129E-03,-3.285889E-09,-5.163918E-06
+695.2231E-03,-3.748744E-09,-6.872636E-06
+705.0220E-03,-3.540937E-09,-7.587949E-06
+715.0262E-03,-3.366708E-09,-9.081346E-06
+725.0635E-03,-3.769712E-09,-8.591281E-06
+735.0891E-03,-4.216291E-09,-8.410121E-06
+745.1017E-03,-4.263373E-09,-7.465755E-06
+755.1315E-03,-4.399139E-09,-7.249375E-06
+765.1383E-03,-5.092171E-09,-7.482090E-06
+775.1621E-03,-5.964817E-09,-8.311272E-06
+785.1963E-03,-5.907669E-09,-6.605016E-06
+795.1776E-03,-5.272537E-09,-7.118970E-06
+805.2049E-03,-5.209170E-09,-9.095451E-06
+815.2031E-03,-5.934193E-09,-9.038173E-06
+825.2192E-03,-6.804011E-09,-9.950868E-06
+835.2458E-03,-6.865636E-09,-9.802752E-06
+845.2297E-03,-6.751260E-09,-11.29046E-06
+855.0183E-03,-7.044758E-09,-11.59830E-06
+865.0468E-03,-7.350968E-09,-12.36328E-06
+875.0392E-03,-6.989355E-09,-10.53303E-06
+885.0586E-03,-6.139219E-09,-8.760453E-06
+895.0852E-03,-6.009675E-09,-9.321099E-06
+905.0856E-03,-6.279787E-09,-11.60772E-06
+915.1239E-03,-5.948745E-09,-12.82233E-06
+925.1220E-03,-4.936068E-09,-14.77427E-06
+935.1444E-03,-4.103019E-09,-14.79049E-06
+945.1525E-03,-3.877097E-09,-15.39025E-06
+955.1695E-03,-3.439125E-09,-16.21980E-06
+965.1854E-03,-2.349369E-09,-15.82970E-06
+975.2195E-03,-1.341311E-09,-14.97345E-06
+985.2407E-03,-1.596322E-09,-15.36315E-06
+995.0231E-03,-2.928306E-09,-13.79932E-06
+1.005073E+00,-3.843662E-09,-14.18178E-06
+1.015093E+00,-3.992508E-09,-14.89483E-06
+1.025125E+00,-4.151824E-09,-14.97113E-06
+1.035145E+00,-4.644606E-09,-14.76511E-06
+1.045162E+00,-4.871959E-09,-16.96747E-06
+1.055173E+00,-4.196334E-09,-16.55897E-06
+1.065159E+00,-3.016255E-09,-17.42252E-06
+1.075170E+00,-2.560961E-09,-18.49457E-06
+1.085203E+00,-2.368498E-09,-18.75112E-06
+1.095199E+00,-2.107426E-09,-20.76971E-06
+1.105219E+00,-1.933432E-09,-18.98787E-06
+1.115015E+00,-2.519885E-09,-17.04809E-06
+1.125240E+00,-4.295031E-09,-15.66339E-06
+1.135036E+00,-5.222187E-09,-17.09232E-06
+1.145245E+00,-5.636682E-09,-19.06995E-06
+1.155025E+00,-5.665261E-09,-18.75312E-06
+1.165056E+00,-5.912864E-09,-18.23997E-06
+1.175162E+00,-5.795302E-09,-18.48450E-06
+1.185203E+00,-4.181931E-09,-18.84776E-06
+1.195207E+00,-2.897481E-09,-19.47447E-06
+1.205222E+00,-1.165104E-09,-15.70793E-06
+1.215231E+00,-691.9341E-12,-16.54481E-06
+1.225029E+00,+86.74046E-12,-19.92408E-06
+1.235050E+00,+359.0189E-12,-20.51417E-06
+1.245086E+00,-286.2364E-12,-20.71939E-06
+1.255085E+00,-956.9168E-12,-20.74302E-06
+1.265109E+00,-1.959679E-09,-20.12756E-06
+1.275138E+00,-1.837051E-09,-19.52665E-06
+1.285134E+00,-1.780032E-09,-20.10988E-06
+1.295141E+00,-2.297380E-09,-21.39187E-06
+1.305171E+00,-3.375719E-09,-20.78493E-06
+1.315171E+00,-3.210935E-09,-21.05919E-06
+1.325183E+00,-1.574320E-09,-21.24933E-06
+1.335213E+00,-1.086457E-09,-20.03088E-06
+1.345157E+00,-1.193082E-09,-19.81468E-06
+1.355185E+00,-1.465954E-09,-20.21539E-06
+1.365198E+00,-1.732114E-09,-22.87511E-06
+1.375220E+00,-2.045319E-09,-24.09814E-06
+1.385018E+00,-3.268541E-09,-23.34924E-06
+1.395022E+00,-3.818510E-09,-23.35845E-06
+1.405048E+00,-3.867883E-09,-21.97277E-06
+1.415094E+00,-3.607977E-09,-22.09002E-06
+1.425107E+00,-3.566572E-09,-23.71125E-06
+1.435141E+00,-3.569167E-09,-26.14100E-06
+1.445128E+00,-2.809529E-09,-24.53053E-06
+1.455136E+00,-1.896340E-09,-22.39449E-06
+1.465185E+00,-1.371350E-09,-22.47062E-06
+1.475176E+00,-1.655369E-09,-23.46285E-06
+1.485157E+00,-1.944968E-09,-23.90562E-06
+1.495142E+00,-1.647313E-09,-23.73405E-06
+1.505097E+00,-1.389595E-09,-23.62479E-06
+1.515062E+00,-1.813334E-09,-24.35266E-06
+1.525043E+00,-2.591921E-09,-23.87581E-06
+1.535019E+00,-2.583935E-09,-23.21197E-06
+1.545233E+00,-2.211414E-09,-22.19038E-06
+1.555196E+00,-2.456025E-09,-20.85068E-06
+1.565180E+00,-3.978276E-09,-21.29617E-06
+1.575168E+00,-4.514708E-09,-20.85357E-06
+1.585110E+00,-4.564770E-09,-20.76099E-06
+1.595076E+00,-4.535007E-09,-21.20442E-06
+1.605054E+00,-5.429869E-09,-23.75845E-06
+1.615023E+00,-5.968288E-09,-25.12845E-06
+1.625227E+00,-6.256299E-09,-25.22327E-06
+1.635208E+00,-6.042056E-09,-24.70642E-06
+1.645118E+00,-5.596957E-09,-23.17560E-06
+1.655096E+00,-5.331870E-09,-23.48440E-06
+1.665052E+00,-4.362533E-09,-24.25770E-06
+1.675208E+00,-3.791284E-09,-24.69578E-06
+1.685183E+00,-4.214901E-09,-24.95293E-06
+1.695146E+00,-5.089527E-09,-26.91974E-06
+1.705111E+00,-6.152284E-09,-26.83634E-06
+1.715093E+00,-6.080336E-09,-26.30391E-06
+1.725050E+00,-6.217169E-09,-23.71557E-06
+1.735041E+00,-7.157920E-09,-24.49545E-06
+1.745030E+00,-8.969154E-09,-24.39062E-06
+1.755219E+00,-9.286173E-09,-24.53502E-06
+1.765211E+00,-8.522491E-09,-25.38726E-06
+1.775158E+00,-8.123140E-09,-26.01465E-06
+1.785135E+00,-7.634612E-09,-25.50794E-06
+1.795120E+00,-7.100918E-09,-25.20819E-06
+1.805069E+00,-5.457353E-09,-25.58484E-06
+1.815036E+00,-4.703180E-09,-26.23000E-06
+1.825241E+00,-4.497614E-09,-26.41677E-06
+1.835212E+00,-4.478802E-09,-25.01315E-06
+1.845167E+00,-3.619009E-09,-24.49413E-06
+1.855151E+00,-2.996504E-09,-24.38010E-06
+1.865109E+00,-2.861290E-09,-26.23713E-06
+1.875094E+00,-3.214371E-09,-26.26757E-06
+1.885069E+00,-3.254577E-09,-24.86873E-06
+1.895020E+00,-3.008431E-09,-25.88176E-06
+1.905238E+00,-3.508441E-09,-27.11686E-06
+1.915200E+00,-4.322787E-09,-27.53932E-06
+1.925172E+00,-4.821106E-09,-28.64828E-06
+1.935149E+00,-4.071256E-09,-28.15873E-06
+1.945113E+00,-2.538371E-09,-27.30114E-06
+1.955084E+00,-2.452467E-09,-27.25874E-06
+1.965073E+00,-3.255950E-09,-27.37513E-06
+1.975184E+00,-3.251868E-09,-27.98550E-06
+1.985172E+00,-1.891605E-09,-27.18756E-06
+1.995147E+00,-1.205757E-09,-25.34397E-06
+2.005158E+00,-475.5857E-12,-26.15682E-06
+2.015143E+00,-346.9956E-12,-26.53631E-06
+2.025106E+00,-445.1794E-12,-26.17667E-06
+2.035093E+00,-1.151814E-09,-23.65734E-06
+2.045080E+00,-3.804887E-09,-22.60002E-06
+2.055037E+00,-4.873169E-09,-23.70186E-06
+2.065017E+00,-5.359217E-09,-25.05790E-06
+2.075193E+00,-5.005829E-09,-26.90770E-06
+2.085181E+00,-4.959507E-09,-27.36594E-06
+2.095177E+00,-5.242772E-09,-27.85029E-06
+2.105100E+00,-4.700165E-09,-27.54851E-06
+2.115080E+00,-3.547370E-09,-27.51601E-06
+2.125060E+00,-1.537118E-09,-28.81219E-06
+2.135041E+00,-929.1349E-12,-29.46353E-06
+2.145177E+00,+174.7555E-12,-29.67745E-06
+2.155151E+00,+759.0560E-12,-28.58451E-06
+2.165130E+00,+807.4930E-12,-26.91004E-06
+2.175112E+00,-104.0166E-12,-26.94317E-06
+2.185089E+00,-1.871244E-09,-25.75307E-06
+2.195052E+00,-1.990319E-09,-25.73676E-06
+2.205033E+00,-719.0409E-12,-25.92419E-06
+2.215220E+00,-129.5238E-12,-26.13874E-06
+2.225194E+00,+79.39620E-12,-26.41322E-06
+2.235181E+00,+251.0635E-12,-26.67816E-06
+2.245127E+00,+1.266250E-09,-26.28691E-06
+2.255106E+00,+1.610782E-09,-25.15097E-06
+2.265095E+00,+824.9543E-12,-26.68228E-06
+2.275033E+00,+227.7698E-12,-28.26808E-06
+2.285244E+00,-65.94872E-12,-28.31929E-06
+2.295194E+00,+113.8253E-12,-28.88944E-06
+2.305166E+00,+153.7119E-12,-29.41080E-06
+2.315153E+00,+76.57538E-12,-27.82079E-06
+2.325115E+00,+1.041678E-09,-25.70918E-06
+2.335081E+00,+1.808630E-09,-25.78929E-06
+2.345056E+00,+2.718364E-09,-27.40760E-06
+2.355019E+00,+2.409417E-09,-27.52136E-06
+2.365226E+00,+977.8933E-12,-27.68441E-06
+2.375207E+00,+782.8754E-12,-28.02887E-06
+2.385185E+00,-32.50505E-12,-28.43334E-06
+2.395188E+00,-676.2251E-12,-28.94795E-06
+2.405241E+00,-2.508921E-09,-29.01616E-06
+2.415051E+00,-2.632491E-09,-28.04507E-06
+2.425043E+00,-1.816746E-09,-28.66597E-06
+2.435240E+00,-1.685172E-09,-27.69934E-06
+2.445205E+00,-2.039403E-09,-28.76275E-06
+2.455182E+00,-2.066070E-09,-28.90060E-06
+2.465147E+00,-1.222923E-09,-28.85439E-06
+2.475124E+00,-871.8891E-12,-28.09694E-06
+2.485167E+00,-544.6555E-12,-27.34609E-06
+2.495178E+00,-476.5574E-12,-28.57147E-06
+2.505205E+00,+656.2380E-12,-28.78950E-06
+2.515203E+00,+877.9684E-12,-28.55642E-06
+2.525219E+00,-156.4062E-12,-29.09638E-06
+2.535229E+00,-728.9642E-12,-29.67033E-06
+2.545021E+00,-2.719184E-09,-31.14387E-06
+2.555049E+00,-2.743374E-09,-31.16347E-06
+2.565079E+00,-2.194574E-09,-31.37161E-06
+2.575082E+00,-2.143039E-09,-31.19271E-06
+2.585109E+00,-1.535925E-09,-30.53018E-06
+2.595147E+00,-1.316831E-09,-30.12025E-06
+2.605147E+00,-1.329741E-09,-31.12015E-06
+2.615174E+00,-1.878636E-09,-31.03114E-06
+2.625178E+00,-4.376136E-09,-30.75260E-06
+2.635189E+00,-4.698006E-09,-29.82768E-06
+2.645221E+00,-4.073486E-09,-30.21049E-06
+2.655240E+00,-3.897573E-09,-30.24193E-06
+2.665036E+00,-3.673615E-09,-27.93772E-06
+2.675066E+00,-3.404913E-09,-27.00142E-06
+2.685056E+00,-1.129700E-09,-30.88523E-06
+2.695058E+00,-269.6315E-12,-30.44761E-06
+2.705081E+00,+555.4141E-12,-30.55802E-06
+2.715071E+00,+393.7347E-12,-30.61429E-06
+2.725099E+00,-290.0283E-12,-28.40427E-06
+2.735097E+00,-462.4080E-12,-28.01188E-06
+2.745116E+00,-2.561950E-09,-27.45916E-06
+2.755149E+00,-3.193849E-09,-27.76961E-06
+2.765152E+00,-4.503719E-09,-29.21231E-06
+2.775152E+00,-4.375294E-09,-29.12399E-06
+2.785139E+00,-3.944679E-09,-29.48865E-06
+2.795096E+00,-4.040648E-09,-29.42170E-06
+2.805081E+00,-3.968293E-09,-28.50509E-06
+2.815037E+00,-3.747014E-09,-28.08729E-06
+2.825238E+00,-1.981633E-09,-28.56906E-06
+2.835222E+00,-1.974259E-09,-28.53238E-06
+2.845173E+00,-3.148620E-09,-29.80620E-06
+2.855154E+00,-3.284593E-09,-29.86153E-06
+2.865148E+00,-3.378799E-09,-29.26063E-06
+2.875106E+00,-3.451167E-09,-29.15323E-06
+2.885082E+00,-5.145101E-09,-31.69158E-06
+2.895052E+00,-5.270728E-09,-31.60063E-06
+2.905031E+00,-4.430351E-09,-30.40355E-06
+2.915231E+00,-4.202716E-09,-30.09499E-06
+2.925198E+00,-3.513856E-09,-33.65207E-06
+2.935151E+00,-3.462018E-09,-33.75284E-06
+2.945138E+00,-1.415112E-09,-31.47798E-06
+2.955058E+00,-1.161297E-09,-30.98931E-06
+2.965022E+00,+904.3796E-12,-28.88392E-06
+2.975216E+00,+908.6090E-12,-28.92223E-06
+2.985188E+00,+531.5304E-12,-28.30147E-06
+2.995151E+00,+516.7295E-12,-28.87024E-06
+3.005145E+00,-430.7406E-12,-29.35109E-06
+3.015113E+00,-538.6508E-12,-29.58564E-06
+3.025100E+00,-2.085579E-09,-34.15684E-06
+3.035522E+00,-2.076615E-09,-33.87180E-06
+3.045028E+00,-1.803789E-09,-29.53337E-06
+3.055244E+00,-2.000199E-09,-28.81874E-06
+3.065225E+00,-4.391024E-09,-27.69616E-06
+3.075020E+00,-4.764833E-09,-27.59523E-06
+3.085043E+00,-6.176712E-09,-28.53630E-06
+3.095086E+00,-6.439848E-09,-28.22065E-06
+3.105114E+00,-8.679692E-09,-29.63580E-06
+3.115144E+00,-8.980686E-09,-29.03444E-06
+3.125138E+00,-8.681532E-09,-28.29675E-06
+3.135167E+00,-8.374431E-09,-28.26350E-06
+3.145164E+00,-7.964646E-09,-28.72459E-06
+3.155186E+00,-7.939890E-09,-29.19880E-06
+3.165216E+00,-6.568507E-09,-28.24102E-06
+3.175203E+00,-5.942820E-09,-28.29349E-06
+3.185232E+00,-3.591828E-09,-30.41248E-06
+3.195244E+00,-3.275876E-09,-30.85282E-06
+3.205233E+00,-2.184024E-09,-33.79297E-06
+3.215240E+00,-2.002407E-09,-34.21300E-06
+3.225041E+00,-2.720051E-09,-31.64612E-06
+3.235047E+00,-3.155775E-09,-30.26742E-06
+3.245069E+00,-4.418458E-09,-30.41285E-06
+3.255077E+00,-4.256492E-09,-30.89628E-06
+3.265099E+00,-2.036358E-09,-29.66363E-06
+3.275129E+00,-1.873145E-09,-29.15881E-06
+3.285125E+00,-2.618075E-09,-30.37119E-06
+3.295130E+00,-2.800342E-09,-30.45247E-06
+3.305157E+00,-2.631418E-09,-30.84223E-06
+3.315159E+00,-2.594154E-09,-30.83087E-06
+3.325175E+00,-3.383241E-09,-28.89977E-06
+3.335206E+00,-3.504133E-09,-28.42158E-06
+3.345206E+00,-2.685804E-09,-30.91339E-06
+3.355239E+00,-2.318938E-09,-30.77491E-06
+3.365016E+00,-1.691513E-09,-32.41264E-06
+3.375046E+00,-1.688774E-09,-33.31052E-06
+3.385073E+00,-490.0108E-12,-32.60528E-06
+3.395085E+00,+43.61431E-12,-32.34347E-06
+3.405113E+00,+1.233515E-09,-29.97148E-06
+3.415153E+00,+1.058907E-09,-30.78741E-06
+3.425163E+00,-12.06743E-12,-32.58771E-06
+3.435174E+00,-222.1761E-12,-31.21631E-06
+3.445191E+00,-1.193366E-09,-29.83063E-06
+3.455215E+00,-1.729621E-09,-29.42159E-06
+3.465015E+00,-3.201946E-09,-31.37753E-06
+3.475234E+00,-3.328771E-09,-31.62123E-06
+3.485024E+00,-3.475706E-09,-31.33967E-06
+3.495057E+00,-3.789146E-09,-31.72125E-06
+3.505054E+00,-4.520667E-09,-30.69397E-06
+3.515092E+00,-4.183577E-09,-30.33277E-06
+3.525122E+00,-1.742615E-09,-30.81082E-06
+3.535124E+00,-935.0706E-12,-30.53049E-06
+3.545162E+00,-411.0095E-12,-30.81849E-06
+3.555185E+00,-571.5545E-12,-31.01220E-06
+3.565211E+00,-936.3029E-12,-29.77232E-06
+3.575014E+00,-1.053625E-09,-29.91469E-06
+3.585015E+00,-2.363844E-09,-30.84564E-06
+3.595025E+00,-2.824928E-09,-30.59861E-06
+3.605057E+00,-2.674071E-09,-29.54879E-06
+3.615078E+00,-2.278324E-09,-29.16301E-06
+3.625101E+00,-955.7757E-12,-28.99656E-06
+3.635132E+00,-861.9080E-12,-29.23728E-06
+3.645135E+00,-486.3569E-12,-30.58994E-06
+3.655167E+00,-239.8414E-12,-30.58059E-06
+3.665174E+00,-205.6888E-12,-32.99169E-06
+3.675176E+00,-609.1455E-12,-32.87999E-06
+3.685207E+00,-1.382609E-09,-33.36837E-06
+3.695210E+00,-1.228872E-09,-33.33309E-06
+3.705228E+00,-378.7012E-12,-31.96227E-06
+3.715027E+00,-469.0820E-12,-31.81919E-06
+3.725023E+00,-1.837798E-09,-30.40192E-06
+3.735023E+00,-2.213945E-09,-29.45352E-06
+3.745053E+00,-2.424443E-09,-32.28465E-06
+3.755074E+00,-2.571851E-09,-32.59315E-06
+3.765103E+00,-4.287312E-09,-32.32782E-06
+3.775088E+00,-4.603525E-09,-32.84455E-06
+3.785081E+00,-4.125667E-09,-31.93034E-06
+3.795109E+00,-3.679445E-09,-32.54354E-06
+3.805106E+00,-2.566814E-09,-32.35194E-06
+3.815116E+00,-2.567831E-09,-32.20851E-06
+3.825144E+00,-2.657141E-09,-31.11386E-06
+3.835142E+00,-2.681329E-09,-30.10397E-06
+3.845154E+00,-3.699022E-09,-30.94709E-06
+3.855183E+00,-4.060106E-09,-31.17010E-06
+3.865202E+00,-4.314221E-09,-29.99211E-06
+3.875017E+00,-3.958482E-09,-29.36446E-06
+3.885229E+00,-3.029608E-09,-28.70977E-06
+3.895201E+00,-3.135006E-09,-28.77975E-06
+3.905185E+00,-3.326812E-09,-31.64724E-06
+3.915139E+00,-3.060119E-09,-32.03265E-06
+3.925100E+00,-1.299124E-09,-31.59202E-06
+3.935072E+00,-1.276046E-09,-31.47163E-06
+3.945025E+00,-2.958178E-09,-31.99431E-06
+3.955239E+00,-3.443562E-09,-32.95470E-06
+3.965227E+00,-3.512618E-09,-31.83555E-06
+3.975171E+00,-3.379678E-09,-31.24232E-06
+3.985170E+00,-3.230160E-09,-30.94757E-06
+3.995121E+00,-3.159073E-09,-31.73164E-06
+4.005137E+00,-1.482827E-09,-33.60635E-06
+4.015166E+00,-1.116064E-09,-34.19149E-06
+4.025159E+00,-797.6901E-12,-32.09227E-06
+4.035162E+00,-991.3993E-12,-30.71749E-06
+4.045195E+00,-1.377602E-09,-28.53464E-06
+4.055215E+00,-1.369298E-09,-28.44861E-06
+4.065243E+00,-2.325106E-09,-29.70094E-06
+4.075047E+00,-2.636676E-09,-30.17750E-06
+4.085046E+00,-3.211811E-09,-29.73539E-06
+4.095076E+00,-2.878909E-09,-30.01365E-06
+4.105074E+00,-1.486563E-09,-30.18740E-06
+4.115087E+00,-1.527320E-09,-30.76181E-06
+4.125114E+00,-2.724922E-09,-32.87648E-06
+4.135115E+00,-2.875799E-09,-32.48446E-06
+4.145143E+00,-2.898845E-09,-31.26335E-06
+4.155174E+00,-2.964675E-09,-31.19837E-06
+4.165180E+00,-3.374656E-09,-28.92337E-06
+4.175198E+00,-3.191406E-09,-29.95772E-06
+4.185149E+00,-1.704026E-09,-31.12003E-06
+4.195118E+00,-1.388825E-09,-31.62655E-06
+4.205106E+00,-2.272825E-09,-32.08915E-06
+4.215067E+00,-2.724451E-09,-32.11204E-06
+4.225039E+00,-3.432947E-09,-32.80003E-06
+4.235026E+00,-3.466437E-09,-32.71594E-06
+4.245208E+00,-4.474973E-09,-31.17740E-06
+4.255189E+00,-4.973772E-09,-31.83729E-06
+4.265172E+00,-5.590305E-09,-31.56890E-06
+4.275133E+00,-5.480085E-09,-31.42682E-06
+4.285122E+00,-6.091499E-09,-31.53317E-06
+4.295083E+00,-6.568146E-09,-32.27217E-06
+4.305054E+00,-7.974997E-09,-33.15402E-06
+4.315040E+00,-7.829612E-09,-33.14773E-06
+4.325229E+00,-6.568850E-09,-31.84625E-06
+4.335200E+00,-6.447254E-09,-31.97334E-06
+4.345188E+00,-6.557152E-09,-32.60165E-06
+4.355160E+00,-6.425897E-09,-32.47396E-06
+4.365149E+00,-4.967664E-09,-32.71795E-06
+4.375147E+00,-4.755643E-09,-32.97970E-06
+4.385117E+00,-4.661308E-09,-32.66330E-06
+4.395085E+00,-4.561745E-09,-31.90284E-06
+4.405065E+00,-3.448972E-09,-31.22850E-06
+4.415052E+00,-3.309123E-09,-31.88779E-06
+4.425035E+00,-4.534945E-09,-33.30606E-06
+4.435224E+00,-4.937899E-09,-32.76950E-06
+4.445202E+00,-5.346612E-09,-32.23321E-06
+4.455188E+00,-5.269396E-09,-30.85076E-06
+4.465158E+00,-5.983309E-09,-30.29772E-06
+4.475135E+00,-6.379761E-09,-31.50413E-06
+4.485167E+00,-6.077401E-09,-33.03309E-06
+4.495180E+00,-5.580320E-09,-32.22680E-06
+4.505213E+00,-3.769067E-09,-31.54061E-06
+4.515216E+00,-3.713207E-09,-31.58438E-06
+4.525240E+00,-4.072622E-09,-31.43094E-06
+4.535049E+00,-4.137676E-09,-31.14547E-06
+4.545027E+00,-5.283753E-09,-29.34114E-06
+4.555236E+00,-5.800485E-09,-29.81023E-06
+4.565227E+00,-7.118480E-09,-31.81644E-06
+4.575179E+00,-6.922635E-09,-31.39238E-06
+4.585152E+00,-4.355393E-09,-33.04339E-06
+4.595122E+00,-4.087553E-09,-33.28555E-06
+4.605106E+00,-4.685591E-09,-33.66323E-06
+4.615102E+00,-4.981104E-09,-33.02877E-06
+4.625072E+00,-5.789312E-09,-31.97605E-06
+4.635043E+00,-5.945126E-09,-31.98610E-06
+4.645026E+00,-7.464294E-09,-31.20696E-06
+4.655229E+00,-7.778363E-09,-30.87579E-06
+4.665213E+00,-7.892468E-09,-30.17781E-06
+4.675200E+00,-7.656411E-09,-30.22585E-06
+4.685179E+00,-7.005568E-09,-30.97126E-06
+4.695168E+00,-6.889360E-09,-31.92661E-06
+4.705203E+00,-5.107253E-09,-33.99187E-06
+4.715211E+00,-4.533794E-09,-34.04420E-06
+4.725193E+00,-3.170760E-09,-32.71683E-06
+4.735207E+00,-3.410664E-09,-32.61294E-06
+4.745223E+00,-5.313364E-09,-31.89572E-06
+4.755246E+00,-5.468236E-09,-31.87867E-06
+4.765037E+00,-5.342161E-09,-31.05755E-06
+4.775045E+00,-5.362980E-09,-30.84698E-06
+4.785074E+00,-5.629950E-09,-30.28053E-06
+4.795074E+00,-5.537307E-09,-30.11130E-06
+4.805104E+00,-3.903397E-09,-32.09713E-06
+4.815105E+00,-3.713155E-09,-31.77344E-06
+4.825123E+00,-1.977510E-09,-30.65480E-06
+4.835156E+00,-1.652132E-09,-30.81253E-06
+4.845160E+00,+1.580024E-09,-31.55102E-06
+4.855175E+00,+2.073880E-09,-31.35444E-06
+4.865216E+00,+3.831863E-09,-31.55592E-06
+4.875212E+00,+3.953483E-09,-31.78514E-06
+4.885225E+00,+5.455248E-09,-30.45742E-06
+4.895229E+00,+5.561295E-09,-30.81782E-06
+4.905243E+00,+4.105450E-09,-33.97531E-06
+4.915018E+00,+3.810884E-09,-34.21778E-06
+4.925033E+00,-167.1175E-12,-31.91194E-06
+4.935061E+00,-444.8470E-12,-31.76703E-06
+4.945097E+00,-4.364363E-09,-31.90482E-06
+4.955225E+00,-4.544284E-09,-32.07948E-06
+4.965244E+00,-6.161358E-09,-33.41052E-06
+4.975234E+00,-6.078398E-09,-33.18423E-06
+4.985021E+00,-3.775714E-09,-30.64777E-06
+4.995037E+00,-3.698369E-09,-31.00425E-06
+5.005067E+00,-4.135575E-09,-32.12054E-06
+5.015302E+00,-4.159808E-09,-32.31506E-06
+5.025104E+00,-3.916464E-09,-33.89091E-06
+5.035339E+00,-3.908008E-09,-33.78863E-06
+5.045123E+00,-3.711051E-09,-33.55931E-06
+5.055157E+00,-3.575078E-09,-33.26889E-06
+5.065166E+00,-1.091374E-09,-32.96771E-06
+5.075173E+00,-800.2148E-12,-32.62228E-06
+5.085204E+00,-734.4874E-12,-33.14850E-06
+5.095206E+00,-823.6768E-12,-32.85402E-06
+5.105227E+00,-735.6469E-12,-32.69474E-06
+5.115031E+00,-643.9704E-12,-33.19064E-06
+5.125048E+00,-380.1181E-12,-33.67310E-06
+5.135085E+00,-477.4776E-12,-33.31931E-06
+5.145083E+00,-542.6956E-12,-32.35597E-06
+5.155107E+00,-425.2759E-12,-31.77204E-06
+5.165139E+00,-1.126772E-09,-30.81765E-06
+5.175128E+00,-1.415590E-09,-30.52062E-06
+5.185110E+00,-3.581926E-09,-32.03645E-06
+5.195135E+00,-3.577395E-09,-32.32656E-06
+5.205112E+00,-2.717568E-09,-30.50752E-06
+5.215083E+00,-2.732111E-09,-30.65401E-06
+5.225069E+00,-4.166406E-09,-32.40629E-06
+5.235027E+00,-4.313812E-09,-32.74524E-06
+5.245019E+00,-4.780767E-09,-32.15902E-06
+5.255167E+00,-4.812953E-09,-32.10231E-06
+5.265144E+00,-5.450121E-09,-33.83893E-06
+5.275135E+00,-5.414083E-09,-34.01508E-06
+5.285130E+00,-3.353291E-09,-32.97252E-06
+5.295144E+00,-3.002595E-09,-33.08859E-06
+5.305174E+00,-1.750768E-09,-34.78692E-06
+5.315175E+00,-1.729353E-09,-34.84995E-06
+5.325192E+00,-807.5153E-12,-35.16764E-06
+5.335230E+00,-671.1735E-12,-35.13500E-06
+5.345232E+00,-276.7373E-12,-33.05689E-06
+5.355033E+00,-324.8962E-12,-33.29973E-06
+5.365049E+00,-6.406570E-12,-32.93018E-06
+5.375070E+00,+188.7591E-12,-32.80558E-06
+5.385089E+00,+644.0823E-12,-34.88989E-06
+5.395096E+00,+505.0385E-12,-35.28668E-06
+5.405124E+00,-531.4051E-12,-35.90021E-06
+5.415172E+00,-608.9681E-12,-35.72422E-06
+5.425150E+00,-1.352996E-09,-34.79454E-06
+5.435140E+00,-1.722512E-09,-34.31362E-06
+5.445144E+00,-3.951263E-09,-35.37744E-06
+5.455171E+00,-4.236272E-09,-34.86031E-06
+5.465201E+00,-4.282482E-09,-31.47732E-06
+5.475183E+00,-4.298994E-09,-31.09343E-06
+5.485204E+00,-5.261283E-09,-30.73386E-06
+5.495192E+00,-5.418617E-09,-31.66377E-06
+5.505210E+00,-5.592129E-09,-32.60791E-06
+5.515225E+00,-5.642735E-09,-32.99941E-06
+5.525020E+00,-7.257409E-09,-36.84048E-06
+5.535018E+00,-7.554800E-09,-36.32641E-06
+5.545033E+00,-8.519742E-09,-34.52528E-06
+5.555236E+00,-8.504141E-09,-34.81450E-06
+5.565023E+00,-8.891624E-09,-35.15651E-06
+5.575057E+00,-9.038005E-09,-35.11583E-06
+5.585056E+00,-8.597766E-09,-33.08639E-06
+5.595064E+00,-8.170939E-09,-33.13585E-06
+5.605097E+00,-6.142411E-09,-32.16897E-06
+5.615128E+00,-6.043373E-09,-31.40608E-06
+5.625158E+00,-5.828820E-09,-30.01666E-06
+5.635202E+00,-5.692457E-09,-30.74739E-06
+5.645205E+00,-4.522934E-09,-33.28941E-06
+5.655232E+00,-4.404825E-09,-34.01656E-06
+5.665024E+00,-4.196056E-09,-33.00971E-06
+5.675034E+00,-4.014472E-09,-33.77389E-06
+5.685081E+00,-2.546618E-09,-34.09390E-06
+5.695105E+00,-2.374835E-09,-33.68257E-06
+5.705126E+00,-2.359314E-09,-34.11267E-06
+5.715159E+00,-2.339294E-09,-34.50560E-06
+5.725157E+00,-1.100441E-09,-33.57148E-06
+5.735171E+00,-759.6282E-12,-33.72171E-06
+5.745203E+00,-727.3418E-12,-33.40173E-06
+5.755214E+00,-887.4066E-12,-32.48778E-06
+5.765241E+00,-938.3383E-12,-32.82555E-06
+5.775225E+00,-840.5557E-12,-32.98711E-06
+5.785029E+00,-833.0976E-12,-32.67927E-06
+5.795078E+00,-1.043017E-09,-32.64568E-06
+5.805081E+00,-1.971355E-09,-35.06639E-06
+5.815092E+00,-1.944562E-09,-35.41770E-06
+5.825120E+00,-1.707125E-09,-33.46267E-06
+5.835122E+00,-1.771208E-09,-33.88876E-06
+5.845140E+00,-2.207990E-09,-34.67025E-06
+5.855169E+00,-2.128779E-09,-34.42172E-06
+5.865187E+00,-1.404899E-09,-33.19182E-06
+5.875226E+00,-1.422988E-09,-33.09543E-06
+5.885222E+00,-2.068045E-09,-34.81345E-06
+5.895216E+00,-2.122430E-09,-34.48907E-06
+5.905236E+00,-1.579604E-09,-34.08077E-06
+5.915225E+00,-1.500810E-09,-33.52192E-06
+5.925246E+00,-1.885184E-09,-33.30898E-06
+5.935053E+00,-1.958929E-09,-33.36637E-06
+5.945073E+00,-1.683332E-09,-32.91974E-06
+5.955103E+00,-1.665544E-09,-33.68509E-06
+5.965136E+00,-2.818732E-09,-34.22791E-06
+5.975129E+00,-3.087189E-09,-33.48816E-06
+5.985163E+00,-3.293473E-09,-32.73648E-06
+5.995165E+00,-3.186798E-09,-33.05260E-06
+6.005189E+00,-3.008333E-09,-33.87449E-06
+6.015224E+00,-3.136254E-09,-33.73982E-06
+6.025221E+00,-3.451904E-09,-33.20844E-06
+6.035211E+00,-3.300259E-09,-32.54305E-06
+6.045240E+00,-2.511074E-09,-31.97288E-06
+6.055210E+00,-2.536247E-09,-31.76440E-06
+6.065223E+00,-2.901442E-09,-32.84727E-06
+6.075018E+00,-2.863942E-09,-33.27530E-06
+6.085026E+00,-2.586480E-09,-35.69507E-06
+6.095059E+00,-2.690939E-09,-35.93354E-06
+6.105059E+00,-3.402641E-09,-35.79669E-06
+6.115074E+00,-3.341243E-09,-36.30638E-06
+6.125094E+00,-2.318295E-09,-36.02329E-06
+6.135087E+00,-2.270454E-09,-35.70188E-06
+6.145103E+00,-2.898575E-09,-34.23117E-06
+6.155130E+00,-2.950030E-09,-34.26545E-06
+6.165136E+00,-2.168028E-09,-33.03569E-06
+6.175159E+00,-1.996323E-09,-33.15623E-06
+6.185136E+00,-2.635680E-09,-32.61032E-06
+6.195105E+00,-2.964856E-09,-33.13637E-06
+6.205083E+00,-2.635278E-09,-31.96541E-06
+6.215041E+00,-2.291236E-09,-31.55780E-06
+6.225016E+00,-1.661192E-09,-33.71178E-06
+6.235240E+00,-2.027920E-09,-33.41735E-06
+6.245194E+00,-3.989327E-09,-32.94182E-06
+6.255203E+00,-4.482856E-09,-32.18082E-06
+6.265193E+00,-5.936057E-09,-30.91931E-06
+6.275134E+00,-6.329526E-09,-30.89439E-06
+6.285122E+00,-7.218726E-09,-32.91722E-06
+6.295080E+00,-7.117036E-09,-33.16661E-06
+6.305051E+00,-6.193978E-09,-34.08658E-06
+6.315033E+00,-6.202494E-09,-34.08517E-06
+6.325208E+00,-6.611969E-09,-34.58874E-06
+6.335163E+00,-6.468727E-09,-34.90565E-06
+6.345149E+00,-4.617779E-09,-35.52060E-06
+6.355124E+00,-4.439145E-09,-34.81488E-06
+6.365105E+00,-4.745381E-09,-33.18295E-06
+6.375073E+00,-4.846074E-09,-33.26134E-06
+6.385049E+00,-4.328199E-09,-33.19030E-06
+6.395226E+00,-4.132473E-09,-33.26901E-06
+6.405202E+00,-3.580021E-09,-32.48446E-06
+6.415172E+00,-3.516952E-09,-33.25848E-06
+6.425163E+00,-1.915132E-09,-34.62923E-06
+6.435153E+00,-1.676055E-09,-34.79634E-06
+6.445176E+00,-1.194554E-09,-34.56665E-06
+6.455211E+00,-1.393273E-09,-34.52328E-06
+6.465209E+00,-2.418303E-09,-33.13383E-06
+6.475205E+00,-2.340066E-09,-33.32646E-06
+6.485198E+00,-1.578359E-09,-34.09158E-06
+6.495161E+00,-1.574460E-09,-33.73496E-06
+6.505145E+00,-1.765027E-09,-33.80379E-06
+6.515100E+00,-1.755183E-09,-34.05719E-06
+6.525074E+00,-2.033645E-09,-36.21151E-06
+6.535066E+00,-2.141880E-09,-35.93983E-06
+6.545021E+00,-3.281078E-09,-32.71065E-06
+6.555234E+00,-3.219349E-09,-32.36407E-06
+6.565021E+00,-1.813886E-09,-34.79250E-06
+6.575027E+00,-1.735654E-09,-34.74678E-06
+6.585062E+00,-2.402396E-09,-33.80299E-06
+6.595096E+00,-2.481430E-09,-33.75884E-06
+6.605100E+00,-1.372543E-09,-33.69141E-06
+6.615126E+00,-1.019707E-09,-33.42110E-06
+6.625146E+00,-505.3004E-12,-33.26601E-06
+6.635170E+00,-585.2297E-12,-32.49124E-06
+6.645201E+00,+108.6925E-12,-34.23981E-06
+6.655223E+00,+390.2206E-12,-34.51991E-06
+6.665246E+00,+1.087148E-09,-34.40065E-06
+6.675045E+00,+974.4360E-12,-33.95291E-06
+6.685042E+00,+355.6549E-12,-33.87657E-06
+6.695051E+00,+306.7412E-12,-32.88595E-06
+6.705040E+00,-1.154938E-09,-30.51828E-06
+6.715232E+00,-1.643037E-09,-30.33368E-06
+6.725217E+00,-3.828899E-09,-31.88779E-06
+6.735180E+00,-3.819665E-09,-32.39088E-06
+6.745159E+00,-2.754587E-09,-37.36439E-06
+6.755149E+00,-2.745411E-09,-37.58521E-06
+6.765110E+00,-3.936116E-09,-36.51833E-06
+6.775071E+00,-4.098737E-09,-35.35226E-06
+6.785069E+00,-3.780314E-09,-33.87214E-06
+6.795042E+00,-3.700952E-09,-34.20027E-06
+6.805020E+00,-3.775905E-09,-35.46190E-06
+6.815200E+00,-3.795553E-09,-35.70820E-06
+6.825171E+00,-3.006993E-09,-34.06014E-06
+6.835155E+00,-2.886673E-09,-34.02695E-06
+6.845104E+00,-3.063701E-09,-33.98226E-06
+6.855076E+00,-3.213103E-09,-33.68752E-06
+6.865069E+00,-3.124964E-09,-33.14315E-06
+6.875020E+00,-3.010608E-09,-33.29524E-06
+6.885222E+00,-2.440489E-09,-36.20713E-06
+6.895210E+00,-2.533031E-09,-36.19733E-06
+6.905174E+00,-4.304935E-09,-35.95605E-06
+6.915162E+00,-4.515161E-09,-35.64412E-06
+6.925120E+00,-6.146070E-09,-35.26921E-06
+6.935112E+00,-6.440864E-09,-36.23603E-06
+6.945096E+00,-6.718013E-09,-37.00399E-06
+6.955071E+00,-6.484851E-09,-36.63975E-06
+6.965050E+00,-3.525668E-09,-35.37498E-06
+6.975015E+00,-3.340338E-09,-35.51860E-06
+6.985224E+00,-3.157894E-09,-34.43296E-06
+6.995198E+00,-3.152448E-09,-34.39731E-06
+7.005183E+00,-2.283538E-09,-32.66902E-06
+7.015374E+00,-2.260952E-09,-32.79994E-06
+7.025129E+00,-3.296032E-09,-33.26197E-06
+7.035357E+00,-3.367465E-09,-33.37341E-06
+7.045150E+00,-3.266432E-09,-35.89311E-06
+7.055145E+00,-3.172268E-09,-35.66938E-06
+7.065113E+00,-3.131211E-09,-34.41362E-06
+7.075076E+00,-3.164805E-09,-34.52975E-06
+7.085080E+00,-1.563527E-09,-34.08208E-06
+7.095061E+00,-1.314611E-09,-34.05665E-06
+7.105040E+00,+285.1820E-12,-35.47817E-06
+7.115242E+00,+166.8157E-12,-35.26803E-06
+7.125215E+00,-1.755087E-09,-33.73739E-06
+7.135207E+00,-1.890604E-09,-34.10548E-06
+7.145231E+00,-2.840699E-09,-35.23917E-06
+7.155206E+00,-2.981171E-09,-35.28586E-06
+7.165232E+00,-3.537525E-09,-36.70576E-06
+7.175235E+00,-3.456179E-09,-37.03354E-06
+7.185018E+00,-748.1279E-12,-37.68703E-06
+7.195043E+00,-540.9478E-12,-37.49211E-06
+7.205229E+00,-268.2701E-12,-35.34631E-06
+7.215203E+00,-307.2672E-12,-34.72252E-06
+7.225183E+00,-317.9727E-12,-32.11816E-06
+7.235137E+00,-347.3861E-12,-32.25103E-06
+7.245121E+00,-2.579897E-09,-33.03869E-06
+7.255535E+00,-2.723255E-09,-32.88941E-06
+7.265049E+00,-4.366227E-09,-35.57439E-06
+7.275038E+00,-4.491147E-09,-35.33003E-06
+7.285025E+00,-6.097715E-09,-35.06441E-06
+7.295032E+00,-6.386527E-09,-34.58159E-06
+7.305063E+00,-5.936766E-09,-34.85150E-06
+7.315066E+00,-5.648733E-09,-34.85030E-06
+7.325083E+00,-3.461181E-09,-34.47419E-06
+7.335097E+00,-3.439660E-09,-33.51981E-06
+7.345115E+00,-4.356537E-09,-33.89992E-06
+7.355148E+00,-4.477761E-09,-34.56142E-06
+7.365149E+00,-5.363981E-09,-34.47670E-06
+7.375149E+00,-5.565787E-09,-34.28793E-06
+7.385131E+00,-5.778215E-09,-35.85903E-06
+7.395090E+00,-5.572170E-09,-35.75493E-06
+7.405062E+00,-2.410214E-09,-35.37581E-06
+7.415035E+00,-2.150008E-09,-35.44482E-06
+7.425015E+00,-1.406998E-09,-35.28282E-06
+7.435239E+00,-1.386169E-09,-34.90677E-06
+7.445022E+00,-1.085369E-09,-34.21910E-06
+7.455059E+00,-1.237483E-09,-35.24497E-06
+7.465093E+00,-3.772427E-09,-35.62131E-06
+7.475084E+00,-4.278078E-09,-35.31066E-06
+7.485104E+00,-5.240320E-09,-34.78821E-06
+7.495117E+00,-5.077498E-09,-35.06459E-06
+7.505134E+00,-4.131159E-09,-37.30740E-06
+7.515140E+00,-4.000597E-09,-37.32591E-06
+7.525166E+00,-2.213191E-09,-35.46453E-06
+7.535166E+00,-1.974918E-09,-35.26603E-06
+7.545203E+00,-1.881851E-09,-36.09999E-06
+7.555192E+00,-2.011774E-09,-36.23557E-06
+7.565217E+00,-4.423510E-09,-36.34092E-06
+7.575025E+00,-4.461060E-09,-36.43633E-06
+7.585045E+00,-4.699202E-09,-35.54346E-06
+7.595060E+00,-4.791775E-09,-35.21674E-06
+7.605083E+00,-6.378047E-09,-35.94544E-06
+7.615127E+00,-6.399177E-09,-35.91614E-06
+7.625146E+00,-5.087865E-09,-35.07626E-06
+7.635177E+00,-4.957586E-09,-35.17768E-06
+7.645189E+00,-5.223838E-09,-36.39124E-06
+7.655230E+00,-5.381666E-09,-36.09930E-06
+7.665238E+00,-6.010275E-09,-36.16728E-06
+7.675015E+00,-6.139392E-09,-35.49500E-06
+7.685038E+00,-7.499835E-09,-32.53636E-06
+7.695035E+00,-7.583334E-09,-32.29240E-06
+7.705234E+00,-6.110050E-09,-32.64213E-06
+7.715215E+00,-5.819669E-09,-32.82915E-06
+7.725173E+00,-4.265958E-09,-34.93819E-06
+7.735145E+00,-4.214708E-09,-36.47390E-06
+7.745121E+00,-2.736583E-09,-38.13475E-06
+7.755240E+00,-2.441915E-09,-37.74531E-06
+7.765224E+00,-712.3507E-12,-37.34788E-06
+7.775183E+00,-760.7757E-12,-37.21897E-06
+7.785177E+00,-3.073652E-09,-34.65145E-06
+7.795184E+00,-3.226627E-09,-34.50560E-06
+7.805141E+00,-4.345730E-09,-32.11227E-06
+7.815108E+00,-4.446224E-09,-31.95800E-06
+7.825092E+00,-5.248694E-09,-32.12995E-06
+7.835047E+00,-5.236557E-09,-32.31798E-06
+7.845018E+00,-4.335913E-09,-35.02565E-06
+7.855136E+00,-4.329103E-09,-35.12003E-06
+7.865129E+00,-5.576224E-09,-35.25404E-06
+7.875119E+00,-5.674952E-09,-35.57228E-06
+7.885096E+00,-5.408305E-09,-35.19170E-06
+7.895065E+00,-5.320770E-09,-35.17394E-06
+7.905050E+00,-4.807160E-09,-33.48530E-06
+7.915237E+00,-4.786061E-09,-33.24334E-06
+7.925211E+00,-3.288058E-09,-33.70669E-06
+7.935200E+00,-3.192916E-09,-33.81518E-06
+7.945170E+00,-2.958081E-09,-34.61838E-06
+7.955055E+00,-3.000476E-09,-34.43382E-06
+7.965042E+00,-2.085190E-09,-34.30410E-06
+7.975466E+00,-1.938775E-09,-34.22393E-06
+7.985224E+00,-776.6836E-12,-32.75875E-06
+7.995418E+00,-880.7163E-12,-33.05455E-06
+8.005162E+00,-3.452982E-09,-35.34680E-06
+8.015148E+00,-3.546607E-09,-35.75361E-06
+8.025101E+00,-2.798960E-09,-35.86533E-06
+8.035066E+00,-2.688982E-09,-35.60561E-06
+8.045044E+00,-2.532752E-09,-35.91528E-06
+8.055185E+00,-2.495275E-09,-35.37964E-06
+8.065152E+00,-1.864471E-09,-35.28680E-06
+8.075133E+00,-1.896449E-09,-35.18735E-06
+8.085092E+00,-3.326601E-09,-34.21601E-06
+8.095075E+00,-3.600479E-09,-34.63649E-06
+8.105245E+00,-3.734275E-09,-37.70588E-06
+8.115211E+00,-3.670174E-09,-37.53594E-06
+8.125197E+00,-4.168712E-09,-36.09833E-06
+8.135162E+00,-4.257549E-09,-36.11412E-06
+8.145137E+00,-3.731127E-09,-36.02738E-06
+8.155121E+00,-3.553691E-09,-36.11547E-06
+8.165087E+00,-4.015604E-09,-34.27938E-06
+8.175075E+00,-4.497025E-09,-34.48761E-06
+8.185068E+00,-6.143175E-09,-35.14667E-06
+8.195060E+00,-6.251840E-09,-34.72578E-06
+8.205037E+00,-6.673317E-09,-34.76006E-06
+8.215222E+00,-6.993301E-09,-34.93009E-06
+8.225188E+00,-8.423206E-09,-35.64048E-06
+8.235168E+00,-8.468807E-09,-35.68162E-06
+8.245166E+00,-7.535161E-09,-38.27774E-06
+8.255132E+00,-7.213274E-09,-37.16295E-06
+8.265120E+00,-6.079985E-09,-36.02240E-06
+8.275067E+00,-5.640971E-09,-36.29623E-06
+8.285053E+00,-3.574678E-09,-35.96427E-06
+8.295239E+00,-3.417723E-09,-35.22667E-06
+8.305217E+00,-4.007624E-09,-33.88032E-06
+8.315207E+00,-4.096101E-09,-34.83547E-06
+8.325157E+00,-3.085048E-09,-37.05311E-06
+8.335120E+00,-2.726225E-09,-37.24669E-06
+8.345111E+00,-2.682709E-09,-33.93102E-06
+8.355095E+00,-2.826499E-09,-33.99642E-06
+8.365085E+00,-2.742770E-09,-32.65560E-06
+8.375073E+00,-2.614705E-09,-32.95252E-06
+8.385028E+00,-3.256722E-09,-33.28449E-06
+8.395238E+00,-3.827022E-09,-34.06520E-06
+8.405160E+00,-4.484404E-09,-35.04894E-06
+8.415129E+00,-4.140068E-09,-35.25573E-06
+8.425117E+00,-3.333299E-09,-35.69999E-06
+8.435084E+00,-3.482380E-09,-37.25081E-06
+8.445124E+00,-4.279467E-09,-39.54000E-06
+8.455158E+00,-4.133840E-09,-38.87816E-06
+8.465147E+00,-2.735683E-09,-37.89829E-06
+8.475154E+00,-2.304596E-09,-37.50964E-06
+8.485192E+00,-1.904640E-09,-36.35845E-06
+8.495211E+00,-1.745733E-09,-36.14027E-06
+8.505241E+00,-989.8455E-12,-36.33213E-06
+8.515245E+00,-1.032367E-09,-36.30824E-06
+8.525032E+00,-2.605166E-09,-36.91618E-06
+8.535069E+00,-3.093491E-09,-36.32058E-06
+8.545014E+00,-3.342148E-09,-34.98957E-06
+8.555038E+00,-3.263524E-09,-36.00314E-06
+8.565074E+00,-4.122926E-09,-35.36837E-06
+8.575100E+00,-4.477576E-09,-35.01383E-06
+8.585122E+00,-3.963482E-09,-34.27867E-06
+8.595160E+00,-3.252445E-09,-34.55186E-06
+8.605175E+00,-1.521914E-09,-34.42429E-06
+8.615209E+00,-1.488334E-09,-34.14551E-06
+8.625222E+00,-1.905329E-09,-35.06218E-06
+8.635256E+00,-1.811808E-09,-34.16248E-06
+8.645056E+00,-1.146058E-09,-35.16564E-06
+8.655049E+00,-998.3531E-12,-34.93307E-06
+8.665074E+00,-853.3612E-12,-33.84880E-06
+8.675105E+00,-679.2678E-12,-34.43485E-06
+8.685101E+00,-640.4278E-12,-33.89981E-06
+8.695100E+00,-1.145887E-09,-34.50280E-06
+8.705088E+00,-2.478398E-09,-35.17848E-06
+8.715022E+00,-2.486737E-09,-36.03124E-06
+8.725236E+00,-882.0291E-12,-35.16578E-06
+8.735196E+00,-514.7102E-12,-35.09683E-06
+8.745169E+00,-804.3645E-12,-36.16905E-06
+8.755157E+00,-1.045664E-09,-35.85223E-06
+8.765121E+00,-923.0482E-12,-35.75901E-06
+8.775084E+00,-830.3621E-12,-35.63490E-06
+8.785080E+00,-2.098581E-09,-34.85144E-06
+8.795028E+00,-2.715219E-09,-35.55431E-06
+8.805243E+00,-3.872280E-09,-35.85386E-06
+8.815203E+00,-3.828502E-09,-34.95392E-06
+8.825175E+00,-4.009679E-09,-34.80944E-06
+8.835162E+00,-4.210563E-09,-34.95961E-06
+8.845124E+00,-4.402000E-09,-36.41988E-06
+8.855111E+00,-4.093636E-09,-36.44978E-06
+8.865104E+00,-3.030702E-09,-36.46537E-06
+8.875051E+00,-3.144315E-09,-36.43138E-06
+8.885026E+00,-5.066603E-09,-34.52634E-06
+8.895227E+00,-5.394648E-09,-34.62116E-06
+8.905201E+00,-6.567373E-09,-34.31960E-06
+8.915185E+00,-6.933129E-09,-34.31096E-06
+8.925135E+00,-8.993312E-09,-32.83897E-06
+8.935104E+00,-9.321170E-09,-33.14670E-06
+8.945083E+00,-8.613089E-09,-37.01915E-06
+8.955047E+00,-8.288326E-09,-37.34019E-06
+8.965032E+00,-7.122420E-09,-37.33570E-06
+8.975019E+00,-6.807533E-09,-36.54651E-06
+8.985200E+00,-3.882236E-09,-37.67699E-06
+8.995171E+00,-3.053293E-09,-37.08790E-06
+9.005158E+00,-1.375949E-09,-36.46918E-06
+9.015116E+00,-1.458185E-09,-37.08507E-06
+9.025091E+00,-2.111840E-09,-36.04526E-06
+9.035041E+00,-2.116815E-09,-36.17117E-06
+9.045243E+00,-2.487304E-09,-33.31481E-06
+9.055230E+00,-2.601630E-09,-33.09589E-06
+9.065212E+00,-3.157135E-09,-34.86143E-06
+9.075212E+00,-3.094388E-09,-34.52514E-06
+9.085201E+00,-2.993528E-09,-34.37268E-06
+9.095167E+00,-3.069913E-09,-34.38378E-06
+9.105146E+00,-3.730234E-09,-34.42578E-06
+9.115138E+00,-3.658247E-09,-34.49945E-06
+9.125091E+00,-3.031855E-09,-33.59019E-06
+9.135073E+00,-3.218178E-09,-33.31908E-06
+9.145037E+00,-5.691282E-09,-36.21821E-06
+9.155024E+00,-6.048290E-09,-35.39106E-06
+9.165236E+00,-5.491447E-09,-33.29813E-06
+9.175179E+00,-5.288013E-09,-33.40840E-06
+9.185093E+00,-3.635317E-09,-33.90628E-06
+9.195065E+00,-3.451678E-09,-33.92058E-06
+9.205049E+00,-1.073985E-09,-33.99522E-06
+9.215240E+00,-842.8271E-12,-34.06861E-06
+9.225222E+00,-1.576881E-09,-35.18830E-06
+9.235184E+00,-1.766010E-09,-35.08364E-06
+9.245175E+00,-3.097109E-09,-34.59795E-06
+9.255071E+00,-3.094121E-09,-34.67909E-06
+9.265042E+00,-3.417258E-09,-34.11304E-06
+9.275031E+00,-3.499186E-09,-34.28621E-06
+9.285229E+00,-3.385719E-09,-34.50094E-06
+9.295212E+00,-3.230585E-09,-34.60013E-06
+9.305188E+00,-1.491622E-09,-37.03843E-06
+9.315371E+00,-1.496968E-09,-37.28125E-06
+9.325104E+00,-2.626067E-09,-36.28387E-06
+9.335082E+00,-2.702796E-09,-35.93551E-06
+9.345039E+00,-2.971938E-09,-33.73982E-06
+9.355024E+00,-3.142305E-09,-33.32637E-06
+9.365233E+00,-5.135780E-09,-32.88875E-06
+9.375219E+00,-5.377689E-09,-33.49829E-06
+9.385016E+00,-5.253261E-09,-36.87919E-06
+9.395246E+00,-5.151601E-09,-37.85923E-06
+9.405034E+00,-5.801709E-09,-36.50471E-06
+9.415071E+00,-6.127895E-09,-36.36781E-06
+9.425064E+00,-6.846748E-09,-34.43404E-06
+9.435083E+00,-6.923562E-09,-34.67280E-06
+9.445031E+00,-7.812826E-09,-33.89437E-06
+9.455052E+00,-8.267409E-09,-34.78149E-06
+9.465095E+00,-8.321911E-09,-36.16256E-06
+9.475065E+00,-7.942176E-09,-36.35811E-06
+9.485078E+00,-6.872889E-09,-37.59565E-06
+9.495109E+00,-6.916822E-09,-37.63401E-06
+9.505113E+00,-7.035625E-09,-37.58810E-06
+9.515123E+00,-6.776791E-09,-35.73607E-06
+9.525156E+00,-6.259587E-09,-33.47142E-06
+9.535161E+00,-6.525354E-09,-33.32671E-06
+9.545190E+00,-8.060157E-09,-33.53580E-06
+9.555208E+00,-8.055657E-09,-33.89626E-06
+9.565235E+00,-5.887203E-09,-35.91168E-06
+9.575041E+00,-5.377137E-09,-35.80156E-06
+9.585042E+00,-4.012880E-09,-35.77861E-06
+9.595046E+00,-3.832520E-09,-36.07087E-06
+9.605081E+00,-2.823801E-09,-34.91001E-06
+9.615115E+00,-2.758018E-09,-34.60078E-06
+9.625143E+00,-4.093075E-09,-35.35077E-06
+9.635185E+00,-4.517752E-09,-35.11208E-06
+9.645190E+00,-5.791580E-09,-33.57276E-06
+9.655222E+00,-5.969298E-09,-33.66761E-06
+9.665241E+00,-7.623862E-09,-36.92319E-06
+9.675017E+00,-8.039827E-09,-37.07978E-06
+9.685043E+00,-8.091135E-09,-37.28480E-06
+9.695043E+00,-7.791011E-09,-37.56709E-06
+9.705015E+00,-5.963248E-09,-37.45457E-06
+9.715225E+00,-5.922585E-09,-37.54650E-06
+9.725193E+00,-5.741046E-09,-37.51975E-06
+9.735152E+00,-5.431717E-09,-37.14898E-06
+9.745071E+00,-3.842083E-09,-37.81978E-06
+9.755023E+00,-3.779203E-09,-37.23542E-06
+9.765023E+00,-4.234800E-09,-34.29062E-06
+9.775221E+00,-4.188546E-09,-34.08658E-06
+9.785206E+00,-2.646291E-09,-35.58312E-06
+9.795199E+00,-2.429845E-09,-35.60706E-06
+9.805158E+00,-2.416140E-09,-33.75143E-06
+9.815128E+00,-2.506535E-09,-32.85679E-06
+9.825119E+00,-2.432705E-09,-33.07409E-06
+9.835084E+00,-2.462742E-09,-33.92032E-06
+9.845063E+00,-4.024739E-09,-35.60618E-06
+9.855050E+00,-4.349423E-09,-35.62529E-06
+9.865252E+00,-4.868975E-09,-39.24789E-06
+9.875016E+00,-4.792253E-09,-39.52778E-06
+9.885030E+00,-5.464907E-09,-38.15192E-06
+9.895035E+00,-5.769777E-09,-38.23363E-06
+9.905066E+00,-7.550883E-09,-36.51627E-06
+9.915067E+00,-7.573143E-09,-36.49790E-06
+9.925090E+00,-7.325824E-09,-35.48522E-06
+9.935128E+00,-7.315565E-09,-36.17206E-06
+9.945148E+00,-6.457658E-09,-36.31382E-06
+9.955215E+00,-6.136327E-09,-35.35172E-06
+9.965018E+00,-3.786686E-09,-35.04176E-06
+9.975245E+00,-3.653058E-09,-35.58146E-06
+9.985049E+00,-3.420471E-09,-36.05693E-06
+9.995057E+00,-3.329905E-09,-35.90152E-06

MicroMag 2900/3900 Data File ends
