# Supplementary material for: Magnetic signatures of a creosote oil contaminated site: case study in São Paulo, Brazil
Source: Sci Rep. 2022 Dec 17;12:21853. doi: 10.1038/s41598-022-23493-2 (PMC9759522; doi:10.1038/s41598-022-23493-2)
Supplement: Supplementary file 3 — Supplementary Information 3. [file 41598_2022_23493_MOESM3_ESM.zip › moment_vs_time/SD23/3_9/nm2xxx/4_2.016]

MicroMag 2900/3900 Data File (Series 0016.002)
Moment vs. time

INSTRUMENT
Configuration                   VSM
Temperature control             None
Hardware version                0004
Software version                01/29/2013
Units of measure                Hybrid SI
Temperature in                  Celsius

SAMPLE
Mass                            N/A
Volume                          N/A
Demagnetizing factor            N/A

SETTINGS
Field range                    +1.000000E+00
Field command                   0.000000E+00
Moment range                   +1.000000E-06
Averaging time                 +15.09835E-03
Temperature (command)           N/A
Tmprtr difference correction    No
Orientation                     0.000000E+00
Vibration amplitude             1.0
Calibration factor             +4.401063E+00
Operating frequency            +83.00000E+00

MEASUREMENT
Description                    "SD34_4_2"
Field (measured)               +523.3013E-06
Temperature (measured)          N/A
Averages (completed)            N/A
Moment at conditioning field   +250.1982E-09
Measured on                     08/28/2020  10:07
Elapsed time                   +22.86826E+00

PROCESSING
Background subtraction          No
Delta-m processing              N/A
Demagnetizing factor            No
Normalization                   No
Normalization factor            N/A
Offset (field)                  No
Offset (moment)                 No
Pole saturation                 No
Slope correction                No

VIEWPORT
Left                            0.000000E+00
Right                          +10.00000E+00
Bottom                         -1.000000E-06
Top                            +1.000000E-06
Show X-axis?                    Yes
Show Y-axis?                    Yes

SCRIPT
Averaging time                 +10.00000E-03
Initial (conditioning) field   +340.0000E-03
Final (measuring) field         0.000000E+00
Pause at initial field         +10.00000E+00
Field slew rate limit          +10.00000E+03
Field slew time limit          +100.0000E-03
Slope correction                0.000000E+00
Timebase                       +10.00000E+00
Number of segments              1
Number of data                  1000

Segment   Averaging                                                            Final 
 Number      Time        Initial      Increment       Final         Pause      Index 
             (s)           (s)           (s)           (s)           (s)     
0000001,+10.00000E-03, 0.000000E+00,+10.00000E-03,+10.00000E+00,+10.00000E+00,0001000

                                         
     Time         Moment        Field    
     (s)          (Am�)          (T)     
+5.124235E-03,+181.4830E-09,+248.0066E-03
+15.17826E-03,+100.2860E-09,+137.7279E-03
+25.02811E-03,+51.94611E-09,+70.92606E-03
+35.09533E-03,+23.60764E-09,+30.84512E-03
+45.20818E-03,+12.15699E-09,+14.42300E-03
+55.05492E-03,+6.627111E-09,+6.186202E-03
+65.10876E-03,+4.490103E-09,+2.777371E-03
+75.15050E-03,+3.109066E-09,+1.259010E-03
+85.11582E-03,+1.989508E-09,+647.4822E-06
+95.14638E-03,+2.106744E-09,+362.2410E-06
+105.1548E-03,+3.752707E-09,+259.5825E-06
+115.1335E-03,+6.232981E-09,+183.8233E-06
+125.1067E-03,+6.947649E-09,+151.4826E-06
+135.0883E-03,+6.295721E-09,+128.1015E-06
+145.0747E-03,+5.801875E-09,+115.0750E-06
+155.0657E-03,+5.681764E-09,+94.26576E-06
+165.0695E-03,+5.217672E-09,+84.83401E-06
+175.0612E-03,+3.356869E-09,+81.63414E-06
+185.0182E-03,+2.412109E-09,+79.91686E-06
+195.2403E-03,+2.219320E-09,+80.29852E-06
+205.0178E-03,+2.526639E-09,+77.69805E-06
+215.2278E-03,+2.537265E-09,+75.53893E-06
+225.1920E-03,+2.404326E-09,+70.08238E-06
+235.1766E-03,+2.924491E-09,+63.57833E-06
+245.1600E-03,+3.206588E-09,+63.27572E-06
+255.1306E-03,+2.028730E-09,+62.82473E-06
+265.1163E-03,+655.5671E-12,+60.55527E-06
+275.0860E-03,-2.133781E-09,+58.37308E-06
+285.0475E-03,-2.834037E-09,+61.07140E-06
+295.0163E-03,-3.941257E-09,+61.37371E-06
+305.2155E-03,-4.676149E-09,+62.54769E-06
+315.1984E-03,-4.961857E-09,+58.27408E-06
+325.1472E-03,-4.047325E-09,+57.58248E-06
+335.1206E-03,-783.4351E-12,+55.79768E-06
+345.1116E-03,+147.8383E-12,+56.22425E-06
+355.0631E-03,+176.7703E-12,+53.84236E-06
+365.0374E-03,-153.1957E-12,+51.50404E-06
+375.0198E-03,-482.4836E-12,+54.05445E-06
+385.2265E-03,-844.7182E-12,+55.18942E-06
+395.2217E-03,-2.143706E-09,+53.28035E-06
+405.2117E-03,-2.676142E-09,+51.55793E-06
+415.1868E-03,-2.714781E-09,+45.49408E-06
+425.1706E-03,-2.525723E-09,+44.78102E-06
+435.1350E-03,-2.463573E-09,+46.79651E-06
+445.1108E-03,-2.132628E-09,+47.27793E-06
+455.0796E-03,+124.6647E-12,+46.16347E-06
+465.0232E-03,+1.695771E-09,+47.25104E-06
+475.2343E-03,+3.334511E-09,+47.05515E-06
+485.2152E-03,+2.996446E-09,+44.11001E-06
+495.1761E-03,+1.690209E-09,+41.37821E-06
+505.1860E-03,+1.207200E-09,+41.88166E-06
+515.1970E-03,+572.3334E-12,+42.47771E-06
+525.2073E-03,-64.13879E-12,+44.66486E-06
+535.2205E-03,-990.7776E-12,+38.38263E-06
+545.2437E-03,-1.265149E-09,+35.28328E-06
+555.0170E-03,-1.673865E-09,+33.64201E-06
+565.0470E-03,-2.605659E-09,+30.99795E-06
+575.0468E-03,-4.029238E-09,+30.92785E-06
+585.2456E-03,-4.353202E-09,+33.21390E-06
+595.0428E-03,-3.302383E-09,+33.53424E-06
+605.0697E-03,-2.165378E-09,+35.13871E-06
+615.1005E-03,-1.777905E-09,+34.79748E-06
+625.1050E-03,-1.868580E-09,+27.73457E-06
+635.1191E-03,-1.664106E-09,+27.45629E-06
+645.1476E-03,-1.521997E-09,+29.74301E-06
+655.1390E-03,-2.190413E-09,+33.42028E-06
+665.1840E-03,-3.375323E-09,+37.69169E-06
+675.2114E-03,-4.485915E-09,+42.25350E-06
+685.1724E-03,-5.012014E-09,+47.25332E-06
+695.1903E-03,-6.168428E-09,+43.67018E-06
+705.2245E-03,-7.372759E-09,+40.49053E-06
+715.2243E-03,-8.059891E-09,+35.14223E-06
+725.0203E-03,-7.370060E-09,+29.62437E-06
+735.0146E-03,-6.006511E-09,+26.05620E-06
+745.0392E-03,-5.243860E-09,+31.39610E-06
+755.0674E-03,-4.978989E-09,+30.18112E-06
+765.0670E-03,-4.645490E-09,+31.07224E-06
+775.0967E-03,-4.184093E-09,+35.75640E-06
+785.1291E-03,-4.287227E-09,+34.43709E-06
+795.1268E-03,-4.745033E-09,+33.67939E-06
+805.1524E-03,-4.669317E-09,+36.03697E-06
+815.1857E-03,-3.843996E-09,+31.97041E-06
+825.1863E-03,-3.190928E-09,+30.65100E-06
+835.2205E-03,-3.132762E-09,+31.69556E-06
+845.2404E-03,-3.091480E-09,+36.97186E-06
+855.0166E-03,-2.600589E-09,+31.00481E-06
+865.0473E-03,-2.400786E-09,+28.08209E-06
+875.0462E-03,-3.160625E-09,+28.51381E-06
+885.0582E-03,-4.399592E-09,+27.36416E-06
+895.0927E-03,-4.933136E-09,+26.34125E-06
+905.1056E-03,-4.991486E-09,+22.33095E-06
+915.1244E-03,-5.950726E-09,+23.30752E-06
+925.0883E-03,-7.485192E-09,+14.28862E-06
+935.0631E-03,-9.068562E-09,+11.92894E-06
+945.0486E-03,-8.813423E-09,+14.73713E-06
+955.2293E-03,-7.469560E-09,+22.15672E-06
+965.2067E-03,-6.748332E-09,+29.73881E-06
+975.1992E-03,-6.404623E-09,+27.62585E-06
+985.1450E-03,-6.048045E-09,+27.40879E-06
+995.1313E-03,-5.324471E-09,+34.57527E-06
+1.005147E+00,-5.234142E-09,+32.36113E-06
+1.015168E+00,-5.501511E-09,+28.37086E-06
+1.025200E+00,-5.205022E-09,+27.51579E-06
+1.035197E+00,-4.202022E-09,+17.54322E-06
+1.045223E+00,-3.620616E-09,+16.33024E-06
+1.055022E+00,-3.945014E-09,+12.63342E-06
+1.065029E+00,-4.264646E-09,+14.09054E-06
+1.075040E+00,-3.581344E-09,+17.53998E-06
+1.085069E+00,-2.403796E-09,+17.00192E-06
+1.095094E+00,-1.850261E-09,+18.37607E-06
+1.105135E+00,-2.042241E-09,+18.49814E-06
+1.115169E+00,-1.986398E-09,+17.21430E-06
+1.125186E+00,-1.407067E-09,+20.16764E-06
+1.135214E+00,-1.063631E-09,+21.66186E-06
+1.145205E+00,-1.635376E-09,+22.79902E-06
+1.155215E+00,-2.878921E-09,+20.37649E-06
+1.165021E+00,-3.412672E-09,+15.99607E-06
+1.175061E+00,-3.800519E-09,+20.29238E-06
+1.185061E+00,-4.366611E-09,+14.75287E-06
+1.195099E+00,-5.302516E-09,+12.23583E-06
+1.205128E+00,-5.503082E-09,+10.91661E-06
+1.215146E+00,-5.427097E-09,+5.322743E-06
+1.225184E+00,-5.674628E-09,+8.531762E-06
+1.235187E+00,-6.246071E-09,+10.91089E-06
+1.245220E+00,-5.996232E-09,+17.35745E-06
+1.255211E+00,-4.969110E-09,+20.47310E-06
+1.265220E+00,-4.606228E-09,+21.09013E-06
+1.275248E+00,-5.564602E-09,+25.26904E-06
+1.285183E+00,-6.577308E-09,+21.75751E-06
+1.295207E+00,-6.510338E-09,+18.35642E-06
+1.305245E+00,-5.666694E-09,+10.81162E-06
+1.315031E+00,-5.318934E-09,+4.815483E-06
+1.325039E+00,-5.679481E-09,+6.292915E-06
+1.335073E+00,-5.843057E-09,+20.73965E-06
+1.345103E+00,-5.447553E-09,+29.49486E-06
+1.355135E+00,-5.220628E-09,+29.98819E-06
+1.365134E+00,-5.593611E-09,+24.10660E-06
+1.375163E+00,-6.010035E-09,+20.75262E-06
+1.385202E+00,-5.698696E-09,+17.39884E-06
+1.395224E+00,-5.180722E-09,+19.59696E-06
+1.405035E+00,-5.264780E-09,+22.59398E-06
+1.415067E+00,-5.717041E-09,+20.02592E-06
+1.425070E+00,-5.572215E-09,+23.51656E-06
+1.435095E+00,-4.530392E-09,+20.12758E-06
+1.445108E+00,-3.879265E-09,+15.25106E-06
+1.455119E+00,-2.875539E-09,+16.44716E-06
+1.465149E+00,-1.736839E-09,+17.92622E-06
+1.475163E+00,+817.8355E-12,+18.93835E-06
+1.485183E+00,+2.502643E-09,+21.48972E-06
+1.495223E+00,+3.637547E-09,+22.78948E-06
+1.505018E+00,+3.815370E-09,+18.88056E-06
+1.515034E+00,+4.008504E-09,+17.99832E-06
+1.525067E+00,+3.754008E-09,+23.34576E-06
+1.535114E+00,+2.104134E-09,+26.77422E-06
+1.545156E+00,+696.5750E-12,+24.71838E-06
+1.555150E+00,+170.2434E-12,+20.25375E-06
+1.565160E+00,+1.021126E-09,+20.84074E-06
+1.575190E+00,+2.046974E-09,+19.66429E-06
+1.585178E+00,+1.926175E-09,+17.86060E-06
+1.595198E+00,+1.292292E-09,+14.33229E-06
+1.605235E+00,+1.297412E-09,+13.04331E-06
+1.615016E+00,+1.388695E-09,+15.35635E-06
+1.625024E+00,+497.2888E-12,+10.84013E-06
+1.635054E+00,-1.668954E-09,+5.150032E-06
+1.645071E+00,-3.098213E-09,+8.086491E-06
+1.655105E+00,-4.099615E-09,+10.83965E-06
+1.665129E+00,-4.485586E-09,+12.85315E-06
+1.675154E+00,-5.115702E-09,+11.71570E-06
+1.685160E+00,-4.991297E-09,+14.30054E-06
+1.695181E+00,-3.452101E-09,+13.37013E-06
+1.705213E+00,-2.478763E-09,+14.50787E-06
+1.715238E+00,-2.376983E-09,+9.242249E-06
+1.725236E+00,-2.934589E-09,+5.786515E-06
+1.735018E+00,-3.691600E-09,+4.567814E-06
+1.745047E+00,-3.642165E-09,+12.33902E-06
+1.755063E+00,-3.626312E-09,+16.48464E-06
+1.765087E+00,-3.898050E-09,+21.41543E-06
+1.775100E+00,-3.931141E-09,+19.21253E-06
+1.785016E+00,-3.387510E-09,+14.30454E-06
+1.795056E+00,-2.507454E-09,+15.29265E-06
+1.805083E+00,-2.311278E-09,+8.863163E-06
+1.815106E+00,-2.180101E-09,+10.24618E-06
+1.825141E+00,-1.869349E-09,+12.16135E-06
+1.835141E+00,-1.549914E-09,+18.22205E-06
+1.845161E+00,-1.931176E-09,+13.67741E-06
+1.855190E+00,-2.756860E-09,+9.711457E-06
+1.865191E+00,-2.709931E-09,+11.58648E-06
+1.875221E+00,-1.634597E-09,+11.81459E-06
+1.885206E+00,-1.280961E-09,+11.54308E-06
+1.895225E+00,-1.887829E-09,+19.61699E-06
+1.905029E+00,-2.390767E-09,+19.02571E-06
+1.915041E+00,-2.755979E-09,+18.66198E-06
+1.925046E+00,-2.857772E-09,+19.17496E-06
+1.935078E+00,-3.826788E-09,+19.24791E-06
+1.945078E+00,-4.315420E-09,+14.39152E-06
+1.955084E+00,-4.001386E-09,+9.103585E-06
+1.965114E+00,-3.284516E-09,+10.97784E-06
+1.975125E+00,-2.604268E-09,+14.76841E-06
+1.985147E+00,-2.971673E-09,+15.44609E-06
+1.995146E+00,-3.561926E-09,+11.36904E-06
+2.005157E+00,-3.460273E-09,+8.165741E-06
+2.015181E+00,-3.452816E-09,+9.306241E-06
+2.025180E+00,-3.998283E-09,+8.851052E-06
+2.035199E+00,-5.135437E-09,+9.928513E-06
+2.045223E+00,-5.097948E-09,+6.402111E-06
+2.055222E+00,-4.114815E-09,+1.920319E-06
+2.065233E+00,-3.748815E-09,+2.291775E-06
+2.075028E+00,-3.771175E-09,+13.90915E-06
+2.085244E+00,-3.748355E-09,+15.91215E-06
+2.095040E+00,-3.310712E-09,+12.66880E-06
+2.105039E+00,-3.240143E-09,+14.88981E-06
+2.115240E+00,-3.834842E-09,+20.72497E-06
+2.125226E+00,-4.103184E-09,+22.29395E-06
+2.135181E+00,-4.077318E-09,+14.34822E-06
+2.145163E+00,-4.076103E-09,+12.33177E-06
+2.155167E+00,-4.615626E-09,+9.185219E-06
+2.165192E+00,-4.692411E-09,+13.33141E-06
+2.175221E+00,-2.934945E-09,+15.98683E-06
+2.185210E+00,-1.882411E-09,+14.44855E-06
+2.195231E+00,-59.63039E-12,+8.569432E-06
+2.205040E+00,-32.24854E-12,+7.027436E-06
+2.215061E+00,+106.3279E-12,+14.66475E-06
+2.225071E+00,+495.1387E-12,+11.76252E-06
+2.235098E+00,+711.9448E-12,+17.91277E-06
+2.245122E+00,+116.9419E-12,+19.95917E-06
+2.255066E+00,-2.852613E-09,+15.65628E-06
+2.265084E+00,-3.614485E-09,+10.01368E-06
+2.275109E+00,-4.541927E-09,+3.487683E-06
+2.285136E+00,-4.728045E-09,+5.096150E-06
+2.295132E+00,-4.924710E-09,+5.075169E-06
+2.305158E+00,-4.508677E-09,+4.594040E-06
+2.315170E+00,-2.508780E-09,+12.56704E-06
+2.325175E+00,-1.862925E-09,+16.53233E-06
+2.335190E+00,-2.070366E-09,+21.85812E-06
+2.345221E+00,-2.458376E-09,+20.48397E-06
+2.355209E+00,-2.453585E-09,+14.51492E-06
+2.365225E+00,-2.298952E-09,+10.44464E-06
+2.375025E+00,-3.018195E-09,+10.59723E-06
+2.385021E+00,-3.702867E-09,+7.656289E-06
+2.395055E+00,-4.185216E-09,+11.30714E-06
+2.405075E+00,-3.956461E-09,+15.75642E-06
+2.415095E+00,-3.879915E-09,+14.03084E-06
+2.425127E+00,-4.264364E-09,+11.82308E-06
+2.435118E+00,-4.575894E-09,+7.401180E-06
+2.445139E+00,-4.056781E-09,+6.253339E-06
+2.455168E+00,-3.084600E-09,+7.652093E-06
+2.465166E+00,-3.367366E-09,+8.834744E-06
+2.475200E+00,-4.988433E-09,+10.85014E-06
+2.485218E+00,-5.130481E-09,+9.005643E-06
+2.495231E+00,-3.358737E-09,+10.91948E-06
+2.505023E+00,-2.449415E-09,+9.972478E-06
+2.515042E+00,-469.0783E-12,+2.508736E-06
+2.525049E+00,+116.3349E-12,+1.248360E-06
+2.535061E+00,+1.821811E-09,+5.016232E-06
+2.545083E+00,+2.104644E-09,+6.733704E-06
+2.555083E+00,+1.420134E-09,+13.81807E-06
+2.565116E+00,+1.011449E-09,+10.66074E-06
+2.575161E+00,+1.196520E-09,+4.862404E-06
+2.585194E+00,+1.569818E-09,+8.135128E-06
+2.595228E+00,+1.094891E-09,+12.59937E-06
+2.605040E+00,+464.3456E-12,+11.83939E-06
+2.615068E+00,-1.512588E-09,+2.462387E-06
+2.625068E+00,-1.783188E-09,+3.660393E-06
+2.635082E+00,-3.126869E-09,+10.68544E-06
+2.645108E+00,-3.655448E-09,+9.323884E-06
+2.655171E+00,-4.872347E-09,+10.91499E-06
+2.665230E+00,-4.719075E-09,+9.755231E-06
+2.675067E+00,-3.452912E-09,+10.44693E-06
+2.685117E+00,-3.235168E-09,+11.46288E-06
+2.695172E+00,-2.792887E-09,+10.71997E-06
+2.705242E+00,-2.359458E-09,+10.22873E-06
+2.715045E+00,-1.024301E-09,+6.615544E-06
+2.725116E+00,-1.140359E-09,+9.676266E-06
+2.735149E+00,-3.116809E-09,+13.67531E-06
+2.745205E+00,-4.178664E-09,+12.14132E-06
+2.755042E+00,-4.550428E-09,+16.53767E-06
+2.765077E+00,-4.267326E-09,+15.56378E-06
+2.775144E+00,-4.039516E-09,+11.98502E-06
+2.785216E+00,-3.939038E-09,+11.28826E-06
+2.795024E+00,-3.050570E-09,+12.88843E-06
+2.805106E+00,-2.308564E-09,+10.51788E-06
+2.815145E+00,-2.104245E-09,+10.66580E-06
+2.825156E+00,-2.275146E-09,+5.185509E-06
+2.835184E+00,-1.681776E-09,+864.7920E-09
+2.845205E+00,-860.0942E-12,+763.2256E-09
+2.855214E+00,-789.3903E-12,+3.299427E-06
+2.865242E+00,-1.989509E-09,+4.069519E-06
+2.875256E+00,-3.522762E-09,+8.710290E-06
+2.885131E+00,-3.495539E-09,+9.060860E-06
+2.895171E+00,-2.399280E-09,+12.49847E-06
+2.905213E+00,-1.984676E-09,+17.59205E-06
+2.915016E+00,-2.117980E-09,+19.68794E-06
+2.925026E+00,-2.066827E-09,+17.19885E-06
+2.935039E+00,-1.579686E-09,+15.16943E-06
+2.945069E+00,-1.639904E-09,+16.70322E-06
+2.955061E+00,-2.454057E-09,+13.86461E-06
+2.965078E+00,-2.785170E-09,+12.67567E-06
+2.975113E+00,-2.004146E-09,+8.600140E-06
+2.985102E+00,-1.304251E-09,+939.1785E-09
+2.995129E+00,-1.060099E-09,+920.4865E-09
+3.005186E+00,-1.253218E-09,+3.123570E-06
+3.015189E+00,-889.3484E-12,+1.802254E-06
+3.025170E+00,-294.2995E-12,+9.605122E-06
+3.035124E+00,-301.6963E-12,+14.90774E-06
+3.045109E+00,-1.048973E-09,+13.91525E-06
+3.055091E+00,-1.585369E-09,+14.39428E-06
+3.065038E+00,-1.361812E-09,+13.93423E-06
+3.075016E+00,-1.221778E-09,+15.04860E-06
+3.085227E+00,-1.927628E-09,+13.34591E-06
+3.095197E+00,-2.861234E-09,+6.557179E-06
+3.105210E+00,-2.999970E-09,+12.44354E-06
+3.115239E+00,-2.737413E-09,+15.02342E-06
+3.125236E+00,-3.153212E-09,+12.96816E-06
+3.135031E+00,-4.495698E-09,+18.90335E-06
+3.145050E+00,-5.290248E-09,+17.83085E-06
+3.155063E+00,-5.749315E-09,+20.29667E-06
+3.165099E+00,-6.418279E-09,+16.10584E-06
+3.175114E+00,-7.960485E-09,+10.49690E-06
+3.185049E+00,-8.954050E-09,+8.955384E-06
+3.195080E+00,-8.628882E-09,+6.544495E-06
+3.205104E+00,-7.800762E-09,+1.383019E-06
+3.215121E+00,-7.082229E-09,-2.415276E-06
+3.225150E+00,-6.628086E-09,+340.3664E-09
+3.235147E+00,-5.242936E-09,+7.704926E-06
+3.245177E+00,-3.534040E-09,+10.06994E-06
+3.255163E+00,-2.613849E-09,+12.80117E-06
+3.265189E+00,-2.761516E-09,+13.74798E-06
+3.275228E+00,-2.871826E-09,+12.99582E-06
+3.285130E+00,-2.384906E-09,+11.89346E-06
+3.295156E+00,-1.929532E-09,+15.34939E-06
+3.305216E+00,-2.337713E-09,+5.827427E-06
+3.315022E+00,-3.003246E-09,+4.491043E-06
+3.325035E+00,-3.103355E-09,+1.586819E-06
+3.335061E+00,-2.775865E-09,+6.622220E-06
+3.345074E+00,-2.767353E-09,+10.36692E-06
+3.355104E+00,-2.803376E-09,+12.31060E-06
+3.365107E+00,-2.105796E-09,+6.909371E-06
+3.375182E+00,-505.4427E-12,+7.903767E-06
+3.385036E+00,+162.8649E-12,+9.659577E-06
+3.395117E+00,-482.4812E-12,+10.87713E-06
+3.405162E+00,-1.308165E-09,+8.857918E-06
+3.415191E+00,-1.271172E-09,+5.138684E-06
+3.425188E+00,-877.2328E-12,+2.729512E-06
+3.435216E+00,-1.248281E-09,+3.831482E-06
+3.445240E+00,-2.058006E-09,+7.114506E-06
+3.455017E+00,-3.010707E-09,+9.858132E-06
+3.465041E+00,-3.170650E-09,+11.78227E-06
+3.475089E+00,-3.573771E-09,+12.10814E-06
+3.485220E+00,-4.183997E-09,+9.036732E-06
+3.495026E+00,-4.292425E-09,+8.083916E-06
+3.505051E+00,-3.676962E-09,+4.712296E-06
+3.515069E+00,-3.213859E-09,+13.52224E-06
+3.525095E+00,-4.027472E-09,+14.60905E-06
+3.535088E+00,-5.532991E-09,+8.710099E-06
+3.545091E+00,-5.935049E-09,+4.684162E-06
+3.555087E+00,-5.210568E-09,+3.838730E-06
+3.565096E+00,-4.573707E-09,+7.591058E-06
+3.575100E+00,-4.456492E-09,+4.742527E-06
+3.585043E+00,-4.335076E-09,+5.088139E-06
+3.595087E+00,-3.710776E-09,+5.457974E-06
+3.605152E+00,-3.325920E-09,+13.30099E-06
+3.615186E+00,-3.505640E-09,+16.76254E-06
+3.625200E+00,-3.543776E-09,+12.06818E-06
+3.635225E+00,-2.769922E-09,-51.30768E-09
+3.645240E+00,-1.996622E-09,+3.281498E-06
+3.655044E+00,-2.302468E-09,+5.226040E-06
+3.665051E+00,-3.429286E-09,+4.926587E-06
+3.675075E+00,-4.579392E-09,+11.41701E-06
+3.685102E+00,-4.889249E-09,+12.59928E-06
+3.695111E+00,-5.280067E-09,+11.27100E-06
+3.705146E+00,-5.992350E-09,+3.159142E-06
+3.715177E+00,-6.197973E-09,+3.663063E-06
+3.725182E+00,-5.449889E-09,+4.309178E-06
+3.735200E+00,-4.224620E-09,+6.511402E-06
+3.745221E+00,-3.855205E-09,+7.722188E-06
+3.755222E+00,-3.660206E-09,+6.287575E-06
+3.765016E+00,-2.843068E-09,+2.436543E-06
+3.775258E+00,-1.241591E-09,+8.323575E-06
+3.785136E+00,-668.3504E-12,+9.197141E-06
+3.795164E+00,-1.311542E-09,+13.88188E-06
+3.805162E+00,-1.782291E-09,+10.56757E-06
+3.815175E+00,-1.488951E-09,+5.243874E-06
+3.825203E+00,-1.274792E-09,+7.833577E-06
+3.835206E+00,-2.148684E-09,+10.77929E-06
+3.845231E+00,-3.414661E-09,+11.56864E-06
+3.855024E+00,-4.490603E-09,+12.62579E-06
+3.865018E+00,-4.951855E-09,+12.97245E-06
+3.875046E+00,-6.219710E-09,+9.721756E-06
+3.885201E+00,-7.676893E-09,+8.120919E-06
+3.895220E+00,-8.702519E-09,+8.762456E-06
+3.905046E+00,-8.658219E-09,+14.80436E-06
+3.915082E+00,-8.547211E-09,+19.10315E-06
+3.925086E+00,-8.865656E-09,+18.30483E-06
+3.935112E+00,-8.659598E-09,+14.30092E-06
+3.945133E+00,-7.413857E-09,+9.469796E-06
+3.955142E+00,-5.420691E-09,+11.02820E-06
+3.965173E+00,-4.530732E-09,+15.89880E-06
+3.975178E+00,-4.227535E-09,+13.59825E-06
+3.985209E+00,-3.586869E-09,+11.21683E-06
+3.995232E+00,-2.520433E-09,+9.460164E-06
+4.005015E+00,-1.674567E-09,+5.854989E-06
+4.015234E+00,-1.630548E-09,+11.34262E-06
+4.025191E+00,-1.698390E-09,+8.261205E-06
+4.035162E+00,-1.336125E-09,+1.747608E-06
+4.045150E+00,-1.078387E-09,+803.5660E-09
+4.055111E+00,-1.394681E-09,-272.3694E-09
+4.065115E+00,-1.962999E-09,+3.553868E-06
+4.075096E+00,-2.094835E-09,+7.277108E-06
+4.085108E+00,-1.929021E-09,+26.58386E-06
+4.095144E+00,-2.108740E-09,+20.18757E-06
+4.105134E+00,-2.439744E-09,+17.64698E-06
+4.115104E+00,-2.142863E-09,+11.04908E-06
+4.125093E+00,-1.143353E-09,+6.474591E-06
+4.135181E+00,-433.2294E-12,+5.854035E-06
+4.145151E+00,-455.9256E-12,+8.949185E-06
+4.155145E+00,-639.7732E-12,+7.448102E-06
+4.165138E+00,-473.6476E-12,+5.011464E-06
+4.175117E+00,-525.0889E-12,+3.624249E-06
+4.185016E+00,-1.256770E-09,+10.30216E-06
+4.195023E+00,-2.458445E-09,+7.602882E-06
+4.205057E+00,-2.349905E-09,+8.210278E-06
+4.215072E+00,-856.8083E-12,+7.887937E-06
+4.225039E+00,+608.5639E-12,+9.968854E-06
+4.235241E+00,+1.720620E-09,+13.31606E-06
+4.245224E+00,+2.374868E-09,+9.337426E-06
+4.255180E+00,+3.000418E-09,+10.59122E-06
+4.265158E+00,+2.608002E-09,+10.34355E-06
+4.275116E+00,+801.9488E-12,+7.385254E-06
+4.285102E+00,-1.370302E-09,+5.745221E-06
+4.295089E+00,-2.472747E-09,+10.38427E-06
+4.305080E+00,-2.965160E-09,+7.278824E-06
+4.315063E+00,-3.876205E-09,+5.979729E-06
+4.325230E+00,-5.461065E-09,+3.900910E-06
+4.335125E+00,-6.438901E-09,+1.326275E-06
+4.345079E+00,-6.101228E-09,+8.436490E-06
+4.355023E+00,-5.366062E-09,+11.16858E-06
+4.365231E+00,-5.055919E-09,-1.093388E-06
+4.375217E+00,-5.112596E-09,+879.1924E-09
+4.385182E+00,-4.732672E-09,-1.202011E-06
+4.395176E+00,-4.184361E-09,-1.462650E-06
+4.405153E+00,-4.328156E-09,+6.964016E-06
+4.415123E+00,-5.324574E-09,+11.92274E-06
+4.425086E+00,-6.120802E-09,+10.52885E-06
+4.435050E+00,-5.990827E-09,+5.877686E-06
+4.445022E+00,-5.131239E-09,+850.3915E-09
+4.455235E+00,-3.794588E-09,-8.654500E-06
+4.465189E+00,-2.494226E-09,-5.403137E-06
+4.475161E+00,-387.2892E-12,+1.400948E-06
+4.485143E+00,+628.5249E-12,+1.595116E-06
+4.495102E+00,+269.5386E-12,+5.394555E-06
+4.505086E+00,-971.1051E-12,+6.892777E-06
+4.515029E+00,-1.820374E-09,+6.234169E-06
+4.525242E+00,-1.902294E-09,+5.420494E-06
+4.535225E+00,-1.919758E-09,-952.3392E-09
+4.545022E+00,-2.143704E-09,-5.786133E-06
+4.555220E+00,-1.959179E-09,-7.719041E-06
+4.565201E+00,-1.234686E-09,-3.964138E-06
+4.575157E+00,-620.2052E-12,-231.2660E-09
+4.585054E+00,-711.6576E-12,+2.969074E-06
+4.595244E+00,-870.3450E-12,+3.898048E-06
+4.605188E+00,-337.5326E-12,+9.073354E-06
+4.615183E+00,+844.1388E-12,+8.705521E-06
+4.625163E+00,+943.7410E-12,+7.823277E-06
+4.635178E+00,-429.6123E-12,+5.886460E-06
+4.645202E+00,-1.479211E-09,+5.166245E-06
+4.655218E+00,-2.452226E-09,+4.712582E-06
+4.665040E+00,-2.627370E-09,+1.012325E-06
+4.675069E+00,-2.552855E-09,+8.848763E-06
+4.685052E+00,-2.179997E-09,+8.074093E-06
+4.695080E+00,-615.4603E-12,+5.352593E-06
+4.705133E+00,-180.7600E-12,+3.616143E-06
+4.715161E+00,-1.039981E-09,+3.239441E-06
+4.725194E+00,-2.026941E-09,+5.147648E-06
+4.735034E+00,-2.679233E-09,-2.153683E-06
+4.745105E+00,-2.320482E-09,+3.550053E-06
+4.755173E+00,-2.013255E-09,+5.526352E-06
+4.765210E+00,-2.332374E-09,+4.263783E-06
+4.775033E+00,-2.734936E-09,+12.82063E-06
+4.785097E+00,-2.521879E-09,+11.92837E-06
+4.795139E+00,-2.345873E-09,+9.071446E-06
+4.805212E+00,-2.849570E-09,+7.187843E-06
+4.815017E+00,-3.541867E-09,+4.667473E-06
+4.825073E+00,-3.651717E-09,+5.592251E-06
+4.835145E+00,-3.357243E-09,+3.558922E-06
+4.845181E+00,-3.393729E-09,+3.747082E-06
+4.855231E+00,-3.561215E-09,+7.928754E-06
+4.865065E+00,-3.029358E-09,+873.7565E-09
+4.875097E+00,-1.807734E-09,-1.066208E-06
+4.885076E+00,-1.334777E-09,-3.329945E-06
+4.895122E+00,-2.448916E-09,-3.045082E-06
+4.905156E+00,-3.775394E-09,+2.635956E-06
+4.915192E+00,-4.308505E-09,+8.857060E-06
+4.925189E+00,-3.976549E-09,+10.84223E-06
+4.935229E+00,-3.949059E-09,+7.834435E-06
+4.945224E+00,-4.545487E-09,+9.000111E-06
+4.955166E+00,-5.131070E-09,+9.276962E-06
+4.965137E+00,-4.968148E-09,+9.478188E-06
+4.975126E+00,-4.456992E-09,+9.558106E-06
+4.985073E+00,-4.074082E-09,+7.514287E-06
+4.995053E+00,-2.914062E-09,+8.215333E-06
+5.005047E+00,-1.799597E-09,+8.139802E-06
+5.015047E+00,-1.114944E-09,+152.4925E-09
+5.025076E+00,-1.736844E-09,+5.550289E-06
+5.035068E+00,-2.543404E-09,+5.787373E-06
+5.045073E+00,-2.117555E-09,+7.506657E-06
+5.055099E+00,-757.2229E-12,+7.501888E-06
+5.065091E+00,-129.8789E-12,+6.346703E-06
+5.075100E+00,-337.5026E-12,+14.35194E-06
+5.085131E+00,-475.0627E-12,+12.90646E-06
+5.095135E+00,-112.8187E-12,+10.06813E-06
+5.105165E+00,-41.16831E-12,+13.37404E-06
+5.115194E+00,-973.0913E-12,+13.54160E-06
+5.125193E+00,-1.995555E-09,+12.15563E-06
+5.135222E+00,-2.637255E-09,+7.932759E-06
+5.145245E+00,-2.845188E-09,+3.821659E-06
+5.155032E+00,-3.849067E-09,+1.978397E-06
+5.165067E+00,-5.150580E-09,+3.275013E-06
+5.175092E+00,-6.357639E-09,+9.366132E-06
+5.185033E+00,-6.730965E-09,+9.512044E-06
+5.195059E+00,-6.891792E-09,+9.212304E-06
+5.205070E+00,-6.925381E-09,+5.766392E-06
+5.215046E+00,-6.094457E-09,+790.5960E-09
+5.225029E+00,-4.642640E-09,-475.5020E-09
+5.235219E+00,-3.069819E-09,-544.0713E-09
+5.245210E+00,-2.886037E-09,+1.992989E-06
+5.255158E+00,-3.223437E-09,+8.446789E-06
+5.265132E+00,-2.942210E-09,+5.951882E-06
+5.275120E+00,-2.276420E-09,+6.695843E-06
+5.285167E+00,-2.565185E-09,+4.679394E-06
+5.295137E+00,-4.036487E-09,+7.421303E-06
+5.305123E+00,-4.969051E-09,+6.746578E-06
+5.315063E+00,-4.563749E-09,+8.385945E-06
+5.325108E+00,-3.389805E-09,+15.07931E-06
+5.335208E+00,-2.715948E-09,+8.315755E-06
+5.345068E+00,-2.326322E-09,+1.611137E-06
+5.355101E+00,-1.360143E-09,+859.7374E-09
+5.365115E+00,-710.6764E-12,+2.694988E-06
+5.375193E+00,-1.091602E-09,+7.306004E-06
+5.385041E+00,-2.063295E-09,+7.552815E-06
+5.395105E+00,-2.866990E-09,+782.9667E-09
+5.405136E+00,-2.563536E-09,+3.646088E-06
+5.415164E+00,-2.217369E-09,+6.790352E-06
+5.425166E+00,-2.673910E-09,+8.404732E-06
+5.435187E+00,-3.796365E-09,+7.336426E-06
+5.445205E+00,-3.976165E-09,+5.837250E-06
+5.455214E+00,-3.971148E-09,+2.300358E-06
+5.465235E+00,-4.203359E-09,+6.357193E-06
+5.475026E+00,-4.561355E-09,+1.566219E-06
+5.485043E+00,-4.168509E-09,+2.931404E-06
+5.495082E+00,-3.043083E-09,+3.587151E-06
+5.505101E+00,-3.025311E-09,+4.616356E-06
+5.515081E+00,-4.782427E-09,+6.281853E-06
+5.525050E+00,-6.042235E-09,+6.991959E-06
+5.535244E+00,-7.933042E-09,+8.581735E-06
+5.545225E+00,-8.938827E-09,+6.777860E-06
+5.555172E+00,-11.32798E-09,+394.4397E-09
+5.565155E+00,-12.53901E-09,-3.471089E-06
+5.575143E+00,-12.82235E-09,+1.308060E-06
+5.585082E+00,-12.32663E-09,+4.074956E-06
+5.595101E+00,-11.67101E-09,+11.41853E-06
+5.605114E+00,-11.55837E-09,+15.58361E-06
+5.615093E+00,-10.37387E-09,+13.83762E-06
+5.625082E+00,-8.882133E-09,+13.69247E-06
+5.635055E+00,-6.564577E-09,+15.10658E-06
+5.645028E+00,-5.938003E-09,+14.60791E-06
+5.655244E+00,-5.440948E-09,+6.406498E-06
+5.665203E+00,-5.113880E-09,+5.867768E-06
+5.675152E+00,-4.944592E-09,+4.620648E-06
+5.685136E+00,-5.600892E-09,+5.188847E-06
+5.695100E+00,-7.505557E-09,+8.922482E-06
+5.705085E+00,-7.957723E-09,+10.15415E-06
+5.715059E+00,-7.375678E-09,+4.085732E-06
+5.725240E+00,-7.080505E-09,+3.458214E-06
+5.735207E+00,-7.191213E-09,-434.0172E-09
+5.745192E+00,-7.128323E-09,-47.30225E-09
+5.755136E+00,-6.265738E-09,+2.175236E-06
+5.765132E+00,-5.878814E-09,+2.493286E-06
+5.775137E+00,-6.415429E-09,+2.327252E-06
+5.785138E+00,-6.994817E-09,+7.947064E-06
+5.795166E+00,-6.560980E-09,+4.696942E-06
+5.805173E+00,-5.689003E-09,+4.125881E-06
+5.815190E+00,-4.669682E-09,+2.070236E-06
+5.825202E+00,-4.476701E-09,+5.557632E-06
+5.835217E+00,-3.678124E-09,+2.652550E-06
+5.845245E+00,-2.756553E-09,+2.651120E-06
+5.855044E+00,-1.830357E-09,-14.11438E-09
+5.865071E+00,-2.030627E-09,+4.600335E-06
+5.875112E+00,-2.458294E-09,+662.8037E-09
+5.885149E+00,-2.209545E-09,-651.7411E-09
+5.895185E+00,-1.762644E-09,+401.4015E-09
+5.905206E+00,-2.372988E-09,+1.559925E-06
+5.915176E+00,-4.738184E-09,+4.560376E-06
+5.925148E+00,-5.574897E-09,+7.796192E-06
+5.935128E+00,-5.298432E-09,+7.543755E-06
+5.945100E+00,-4.884183E-09,+3.563118E-06
+5.955062E+00,-4.694533E-09,-6.179524E-06
+5.965043E+00,-4.779141E-09,-4.128933E-06
+5.975026E+00,-4.527164E-09,+2.442265E-06
+5.985220E+00,-4.432419E-09,+7.402421E-06
+5.995194E+00,-4.959322E-09,+10.89916E-06
+6.005190E+00,-5.191492E-09,+9.860897E-06
+6.015217E+00,-4.434585E-09,+3.677845E-06
+6.025218E+00,-3.916025E-09,+7.196713E-06
+6.035232E+00,-3.949898E-09,-10.30741E-06
+6.045034E+00,-4.486794E-09,-9.540368E-06
+6.055017E+00,-5.043338E-09,-2.577019E-06
+6.065031E+00,-4.531725E-09,-1.983452E-06
+6.075060E+00,-2.854286E-09,-364.0175E-09
+6.085070E+00,-2.456697E-09,-3.737927E-06
+6.095096E+00,-2.038560E-09,-4.286957E-06
+6.105114E+00,-1.790402E-09,-3.476620E-06
+6.115126E+00,-1.214917E-09,+7.520104E-06
+6.125151E+00,-1.419641E-09,+8.833790E-06
+6.135147E+00,-2.595387E-09,+7.622052E-06
+6.145172E+00,-2.890915E-09,+11.63492E-06
+6.155211E+00,-2.955791E-09,+12.45003E-06
+6.165242E+00,-3.174981E-09,+5.977726E-06
+6.175041E+00,-4.733204E-09,+2.899742E-06
+6.185034E+00,-5.112270E-09,+3.864288E-06
+6.195048E+00,-4.598040E-09,+4.919720E-06
+6.205067E+00,-4.132625E-09,-1.258278E-06
+6.215044E+00,-3.234686E-09,+4.078197E-06
+6.225243E+00,-3.076133E-09,+2.446365E-06
+6.235220E+00,-1.765068E-09,+4.133893E-06
+6.245189E+00,-1.253868E-09,+9.051323E-06
+6.255055E+00,-675.4690E-12,+7.263851E-06
+6.265035E+00,-1.103118E-09,+6.340504E-06
+6.275234E+00,-2.504941E-09,-103.8551E-09
+6.285216E+00,-2.729633E-09,+602.7222E-09
+6.295175E+00,-3.196711E-09,+7.368469E-06
+6.305174E+00,-3.653722E-09,+1.356030E-06
+6.315205E+00,-4.438304E-09,-769.0430E-09
+6.325210E+00,-4.254729E-09,-247.0970E-09
+6.335223E+00,-3.108119E-09,+8.996488E-06
+6.345023E+00,-3.019983E-09,+15.46307E-06
+6.355241E+00,-3.777776E-09,+9.350491E-06
+6.365021E+00,-3.918804E-09,+7.825662E-06
+6.375060E+00,-3.227212E-09,+4.743195E-06
+6.385070E+00,-3.008059E-09,+3.021240E-06
+6.395100E+00,-2.599337E-09,-2.098084E-09
+6.405113E+00,-2.468461E-09,+589.4661E-09
+6.415086E+00,-387.0123E-12,+6.007290E-06
+6.425069E+00,+27.66520E-12,+4.788780E-06
+6.435016E+00,+243.0473E-12,+1.805973E-06
+6.445220E+00,-62.22235E-12,+1.282406E-06
+6.455042E+00,-442.9475E-12,+934.1240E-09
+6.465238E+00,-269.9019E-12,+1.459885E-06
+6.475216E+00,-637.2594E-12,-1.850224E-06
+6.485202E+00,-1.239175E-09,-1.239300E-06
+6.495166E+00,-2.372607E-09,+5.297184E-06
+6.505156E+00,-2.339595E-09,+2.296925E-06
+6.515152E+00,-2.078425E-09,+1.062584E-06
+6.525158E+00,-2.407843E-09,+3.616429E-06
+6.535187E+00,-3.561169E-09,+9.092427E-06
+6.545200E+00,-3.872226E-09,+9.568120E-06
+6.555233E+00,-4.363862E-09,+9.758187E-06
+6.565063E+00,-4.872714E-09,+4.804707E-06
+6.575090E+00,-6.294093E-09,+291.2521E-09
+6.585093E+00,-6.532352E-09,-4.250908E-06
+6.595128E+00,-5.968801E-09,-2.667618E-06
+6.605109E+00,-5.940396E-09,-109.8633E-09
+6.615141E+00,-7.239106E-09,-2.975846E-06
+6.625180E+00,-7.616698E-09,-392.3417E-09
+6.635192E+00,-7.038939E-09,+7.193089E-06
+6.645224E+00,-6.515971E-09,+6.199551E-06
+6.655215E+00,-5.991274E-09,-2.501297E-06
+6.665232E+00,-6.067091E-09,-2.803326E-06
+6.675029E+00,-5.268255E-09,+106.6208E-09
+6.685016E+00,-4.625954E-09,-386.2381E-09
+6.695030E+00,-3.709896E-09,-647.5449E-09
+6.705062E+00,-3.923917E-09,-430.0118E-09
+6.715076E+00,-4.143839E-09,+6.060124E-06
+6.725101E+00,-3.589815E-09,+8.773232E-06
+6.735103E+00,-1.767777E-09,+7.060623E-06
+6.745134E+00,-1.403523E-09,+4.201222E-06
+6.755171E+00,-1.280206E-09,+826.8357E-09
+6.765179E+00,-1.067901E-09,+118.2556E-09
+6.775201E+00,-47.35942E-12,-3.871060E-06
+6.785228E+00,+26.89728E-12,-3.070831E-06
+6.795038E+00,-844.3476E-12,-6.607247E-06
+6.805057E+00,-1.327451E-09,-11.20091E-06
+6.815034E+00,-1.872388E-09,-4.412270E-06
+6.825235E+00,-2.322770E-09,-10.08434E-06
+6.835220E+00,-3.739423E-09,-4.488373E-06
+6.845196E+00,-4.108884E-09,-1.635456E-06
+6.855161E+00,-3.380018E-09,+679.6838E-09
+6.865147E+00,-2.719037E-09,+2.596855E-06
+6.875116E+00,-2.291842E-09,+1.160717E-06
+6.885096E+00,-2.452711E-09,-133.8959E-09
+6.895129E+00,-2.257574E-09,+9.111023E-06
+6.905151E+00,-1.959588E-09,+12.65640E-06
+6.915200E+00,-1.906035E-09,-1.354695E-06
+6.925227E+00,-2.087249E-09,-1.604271E-06
+6.935241E+00,-1.597253E-09,+6.380177E-06
+6.945041E+00,-937.5505E-12,+7.489301E-06
+6.955028E+00,+547.0232E-12,+9.851170E-06
+6.965044E+00,+528.5292E-12,+7.411481E-06
+6.975080E+00,-146.9130E-12,+2.911282E-06
+6.985075E+00,-203.2007E-12,+1.212120E-06
+6.995093E+00,-606.7559E-12,-3.703785E-06
+7.005126E+00,-1.343727E-09,-5.004501E-06
+7.015118E+00,-4.567690E-09,-5.243779E-06
+7.025146E+00,-5.472734E-09,-3.760243E-06
+7.035145E+00,-5.273203E-09,+3.170491E-06
+7.045172E+00,-4.658744E-09,+2.982712E-06
+7.055183E+00,-3.851506E-09,+4.780674E-06
+7.065197E+00,-3.475057E-09,+9.052564E-06
+7.075219E+00,-1.728710E-09,+6.030464E-06
+7.085244E+00,-720.0332E-12,+4.422093E-06
+7.095017E+00,-362.2210E-12,+8.994865E-06
+7.105032E+00,-1.090367E-09,+11.10325E-06
+7.115016E+00,-2.161934E-09,+2.994633E-06
+7.125207E+00,-2.316310E-09,+1.260376E-06
+7.135192E+00,-2.526002E-09,-1.465416E-06
+7.145160E+00,-2.813398E-09,+3.253270E-06
+7.155130E+00,-2.773187E-09,-5.132580E-06
+7.165128E+00,-2.032896E-09,-10.32829E-06
+7.175123E+00,-378.3420E-12,-7.824803E-06
+7.185089E+00,+56.11982E-12,-6.603909E-06
+7.195077E+00,-147.1140E-12,-7.059670E-06
+7.205065E+00,-222.9842E-12,-10.49748E-06
+7.215038E+00,+51.37769E-12,-6.097794E-06
+7.225245E+00,+45.22023E-12,-2.882195E-06
+7.235216E+00,-191.4836E-12,-2.068901E-06
+7.245202E+00,+6.008154E-12,+703.7163E-09
+7.255164E+00,+746.3477E-12,+6.295014E-06
+7.265140E+00,+707.8061E-12,+671.1960E-09
+7.275128E+00,-936.4139E-12,+260.5438E-09
+7.285064E+00,-2.118641E-09,+3.362846E-06
+7.295043E+00,-3.370218E-09,+7.390785E-06
+7.305052E+00,-3.793445E-09,+4.161644E-06
+7.315067E+00,-5.292958E-09,+5.130196E-06
+7.325075E+00,-6.667814E-09,+8.801175E-06
+7.335112E+00,-7.873330E-09,+8.006001E-06
+7.345140E+00,-7.864391E-09,+4.879570E-06
+7.355167E+00,-8.266468E-09,+10.17628E-06
+7.365163E+00,-9.000005E-09,+10.70776E-06
+7.375184E+00,-10.51057E-09,+8.412552E-06
+7.385197E+00,-10.52835E-09,+3.514195E-06
+7.395212E+00,-9.795381E-09,+3.816509E-06
+7.405243E+00,-9.730512E-09,+3.043270E-06
+7.415039E+00,-10.15045E-09,+7.134533E-06
+7.425038E+00,-10.07282E-09,+8.437061E-06
+7.435066E+00,-8.841392E-09,+16.95633E-06
+7.445080E+00,-8.407952E-09,+20.66641E-06
+7.455045E+00,-6.892936E-09,+17.00687E-06
+7.465072E+00,-6.164756E-09,+15.49139E-06
+7.475091E+00,-3.244065E-09,-691.6047E-09
+7.485099E+00,-2.580638E-09,-3.183365E-06
+7.495131E+00,-2.916353E-09,-407.5051E-09
+7.505152E+00,-3.255940E-09,+2.171803E-06
+7.515176E+00,-2.926236E-09,-1.472378E-06
+7.525208E+00,-2.434869E-09,+633.1445E-09
+7.535203E+00,-1.827062E-09,-383.0910E-09
+7.545234E+00,-2.167869E-09,-1.092625E-06
+7.555218E+00,-2.953686E-09,+5.178357E-06
+7.565232E+00,-2.967099E-09,+6.017876E-06
+7.575038E+00,-3.180467E-09,+10.72226E-06
+7.585045E+00,-3.538755E-09,+12.38680E-06
+7.595063E+00,-3.977159E-09,+5.406380E-06
+7.605096E+00,-3.670223E-09,+5.138684E-06
+7.615114E+00,-2.950549E-09,+8.305455E-06
+7.625116E+00,-3.051817E-09,+5.846596E-06
+7.635144E+00,-3.233274E-09,+1.720238E-06
+7.645160E+00,-2.784355E-09,-928.1159E-09
+7.655194E+00,-907.0607E-12,+653.5531E-09
+7.665219E+00,-648.9582E-12,+6.144047E-06
+7.675241E+00,-1.343798E-09,+9.509087E-06
+7.685033E+00,-1.561565E-09,+11.26900E-06
+7.695040E+00,-1.118526E-09,+7.736874E-06
+7.705064E+00,-884.0039E-12,+4.808617E-06
+7.715045E+00,-1.007429E-09,+1.926613E-06
+7.725231E+00,-1.054141E-09,+2.162838E-06
+7.735196E+00,-116.0307E-12,-2.362824E-06
+7.745172E+00,+240.5500E-12,+53.11966E-09
+7.755113E+00,-883.7313E-12,+1.572323E-06
+7.765088E+00,-2.234448E-09,-600.0519E-09
+7.775068E+00,-5.686247E-09,-1.411247E-06
+7.785028E+00,-6.468830E-09,-1.016235E-06
+7.795019E+00,-7.271843E-09,+188.2553E-09
+7.805233E+00,-7.268967E-09,+3.008175E-06
+7.815206E+00,-5.845276E-09,+7.986165E-06
+7.825188E+00,-4.726183E-09,+7.098961E-06
+7.835137E+00,-2.353867E-09,+7.398988E-06
+7.845111E+00,-2.114033E-09,+8.476353E-06
+7.855092E+00,-2.375776E-09,+5.618668E-06
+7.865042E+00,-2.115956E-09,+8.653832E-06
+7.875025E+00,+22.91347E-12,+9.073067E-06
+7.885195E+00,+640.9286E-12,+3.199959E-06
+7.895181E+00,+1.521330E-09,+5.156422E-06
+7.905196E+00,+1.677752E-09,+4.127884E-06
+7.915211E+00,+2.339763E-09,+7.260323E-06
+7.925220E+00,+2.395069E-09,+5.329323E-06
+7.935023E+00,+1.469479E-09,-1.784420E-06
+7.945050E+00,+1.112873E-09,-1.242924E-06
+7.955046E+00,+1.713352E-09,-5.379010E-06
+7.965075E+00,+2.387842E-09,-4.529476E-06
+7.975090E+00,+3.104855E-09,+5.057621E-06
+7.985117E+00,+2.766632E-09,+5.073357E-06
+7.995124E+00,+1.944442E-09,+6.929684E-06
+8.005170E+00,+1.612929E-09,+7.089615E-06
+8.015230E+00,+1.245786E-12,+4.105473E-06
+8.025029E+00,-1.240366E-09,+2.326107E-06
+8.035086E+00,-4.362821E-09,-1.880169E-06
+8.045176E+00,-4.995234E-09,-6.523323E-06
+8.055017E+00,-5.288082E-09,+2.190590E-06
+8.065048E+00,-5.471243E-09,+6.073380E-06
+8.075078E+00,-5.895649E-09,+9.359456E-06
+8.085090E+00,-5.823196E-09,+8.984184E-06
+8.095124E+00,-5.304853E-09,+4.750634E-06
+8.105149E+00,-5.345141E-09,+1.535893E-06
+8.115161E+00,-6.036437E-09,-705.5283E-09
+8.125190E+00,-5.924629E-09,-586.5097E-09
+8.135191E+00,-4.170764E-09,+6.558610E-06
+8.145215E+00,-2.695033E-09,+8.928014E-06
+8.155020E+00,-1.455505E-09,+2.481461E-06
+8.165052E+00,-1.153059E-09,+1.199246E-06
+8.175079E+00,-268.7385E-12,-1.605415E-06
+8.185067E+00,+248.7079E-12,-31.56662E-09
+8.195086E+00,+77.52821E-12,+6.438256E-06
+8.205133E+00,-642.5726E-12,+3.445625E-06
+8.215120E+00,-1.734472E-09,-3.577328E-06
+8.225086E+00,-2.067784E-09,-6.611634E-06
+8.235065E+00,-3.308913E-09,-5.504990E-06
+8.245028E+00,-4.565399E-09,-5.468560E-06
+8.255210E+00,-7.339963E-09,+2.000713E-06
+8.265177E+00,-7.957136E-09,+911.2359E-09
+8.275155E+00,-7.883886E-09,+3.243447E-06
+8.285138E+00,-7.586102E-09,+5.154515E-06
+8.295104E+00,-6.974007E-09,+7.862664E-06
+8.305099E+00,-6.465200E-09,+12.90331E-06
+8.315082E+00,-5.408217E-09,+6.199075E-06
+8.325036E+00,-5.260040E-09,+3.475571E-06
+8.335236E+00,-5.657578E-09,+1.272011E-06
+8.345218E+00,-5.638695E-09,+698.2804E-09
+8.355156E+00,-4.742379E-09,-3.148079E-06
+8.365129E+00,-4.435352E-09,-5.201912E-06
+8.375114E+00,-5.374399E-09,-4.852581E-06
+8.385097E+00,-6.200593E-09,-4.568959E-06
+8.395091E+00,-6.676628E-09,-1.671601E-06
+8.405080E+00,-6.290282E-09,+180.1491E-09
+8.415062E+00,-5.450191E-09,+853.6339E-09
+8.425053E+00,-5.393991E-09,+3.395748E-06
+8.435238E+00,-4.904838E-09,+2.615547E-06
+8.445218E+00,-4.363218E-09,+4.506016E-06
+8.455180E+00,-3.586507E-09,+5.094910E-06
+8.465152E+00,-3.696023E-09,+3.446293E-06
+8.475142E+00,-3.410166E-09,-3.024006E-06
+8.485131E+00,-2.408372E-09,-2.721215E-06
+8.495098E+00,+363.8141E-12,+3.594685E-06
+8.505122E+00,+1.301525E-09,+8.728314E-06
+8.515138E+00,+1.479620E-09,+17.06581E-06
+8.525133E+00,+1.300916E-09,+18.94503E-06
+8.535161E+00,+853.0465E-12,+9.996701E-06
+8.545172E+00,+216.3291E-12,+4.293251E-06
+8.555176E+00,-2.310488E-09,+3.876210E-06
+8.565194E+00,-3.184240E-09,+5.477238E-06
+8.575218E+00,-2.917063E-09,+1.184273E-06
+8.585226E+00,-2.118739E-09,-4.440308E-06
+8.595032E+00,-709.7002E-12,-237.1788E-09
+8.605062E+00,-459.7252E-12,-1.553059E-06
+8.615088E+00,+284.5167E-12,-6.129361E-06
+8.625085E+00,+579.6166E-12,-4.996491E-06
+8.635097E+00,+856.5897E-12,+1.072311E-06
+8.645123E+00,+684.3344E-12,+833.7021E-09
+8.655113E+00,+462.2963E-12,+2.176190E-06
+8.665143E+00,+550.6177E-12,+2.182865E-06
+8.675173E+00,+29.08111E-12,-2.488518E-06
+8.685166E+00,-496.0172E-12,-628.1853E-09
+8.695189E+00,-2.120333E-09,+337.4100E-09
+8.705222E+00,-2.312609E-09,-49.68643E-09
+8.715233E+00,-2.784000E-09,-6.377316E-06
+8.725025E+00,-3.409313E-09,-2.998543E-06
+8.735020E+00,-5.370691E-09,-1.773453E-06
+8.745040E+00,-5.651343E-09,-1.156712E-06
+8.755072E+00,-4.541734E-09,-2.511597E-06
+8.765071E+00,-4.086977E-09,+302.0287E-09
+8.775094E+00,-3.997866E-09,+124.8360E-09
+8.785124E+00,-4.046202E-09,-3.282928E-06
+8.795130E+00,-2.840395E-09,-1.009655E-06
+8.805168E+00,-1.903637E-09,-2.795982E-06
+8.815153E+00,-854.1912E-12,-3.117085E-06
+8.825118E+00,-857.3937E-12,+670.1470E-09
+8.835100E+00,-936.5199E-12,+472.1642E-09
+8.845072E+00,-850.5787E-12,-1.790714E-06
+8.855024E+00,-1.173723E-09,-1.561356E-06
+8.865232E+00,-1.768756E-09,-5.378819E-06
+8.875207E+00,-2.687837E-09,-5.497742E-06
+8.885164E+00,-2.823980E-09,-4.807378E-06
+8.895153E+00,-3.067994E-09,-4.701329E-06
+8.905148E+00,-3.496942E-09,-2.460480E-06
+8.915200E+00,-4.311975E-09,+556.0875E-09
+8.925237E+00,-4.252513E-09,+258.2550E-09
+8.935205E+00,-3.680751E-09,+2.980519E-06
+8.945187E+00,-3.700605E-09,+3.771019E-06
+8.955130E+00,-4.189983E-09,+2.216053E-06
+8.965101E+00,-4.216695E-09,+3.361225E-06
+8.975092E+00,-3.704533E-09,+4.772473E-06
+8.985041E+00,-3.595994E-09,+3.985787E-06
+8.995021E+00,-3.687015E-09,+2.077961E-06
+9.005025E+00,-3.447129E-09,+2.448082E-06
+9.015236E+00,-1.928265E-09,+5.261803E-06
+9.025220E+00,-1.394659E-09,+3.956509E-06
+9.035169E+00,-1.769533E-09,+4.096031E-06
+9.045141E+00,-2.253268E-09,+8.934690E-06
+9.055118E+00,-1.648595E-09,+5.865574E-06
+9.065064E+00,-729.6340E-12,+4.955197E-06
+9.075047E+00,+744.8977E-12,+4.415036E-06
+9.085241E+00,+779.8700E-12,+671.7682E-09
+9.095214E+00,+1.016465E-09,+22.69745E-09
+9.105185E+00,+1.628552E-09,-4.999733E-06
+9.115167E+00,+2.672268E-09,-4.481793E-06
+9.125119E+00,+2.471226E-09,-1.144314E-06
+9.135103E+00,+808.3751E-12,-1.855183E-06
+9.145078E+00,+356.4638E-12,-3.717995E-06
+9.155154E+00,-859.2825E-12,-6.826496E-06
+9.165149E+00,-1.381912E-09,-6.330681E-06
+9.175126E+00,-3.903486E-09,-7.902719E-06
+9.185088E+00,-4.343284E-09,-8.845521E-06
+9.195088E+00,-3.848527E-09,-1.334667E-06
+9.205080E+00,-3.482536E-09,-1.583481E-06
+9.215032E+00,-1.918600E-09,+4.696942E-06
+9.225018E+00,-1.672539E-09,+3.116417E-06
+9.235201E+00,-1.155519E-09,+8.711625E-06
+9.245184E+00,-1.357264E-09,+9.366418E-06
+9.255120E+00,-3.674419E-09,+6.327534E-06
+9.265093E+00,-4.492454E-09,+9.034635E-06
+9.275079E+00,-4.808620E-09,+10.39295E-06
+9.285025E+00,-4.288595E-09,+8.965302E-06
+9.295233E+00,-2.077114E-09,-1.699829E-06
+9.305223E+00,-1.953796E-09,-3.059006E-06
+9.315235E+00,-2.281543E-09,+1.135826E-06
+9.325020E+00,-2.321405E-09,-64.94523E-09
+9.335045E+00,-2.403207E-09,+2.275658E-06
+9.345046E+00,-2.480247E-09,+3.254605E-06
+9.355080E+00,-2.636606E-09,+4.051781E-06
+9.365088E+00,-2.538884E-09,+4.925823E-06
+9.375106E+00,-1.390328E-09,+1.734352E-06
+9.385140E+00,-1.386885E-09,+2.205658E-06
+9.395142E+00,-2.546510E-09,+5.183888E-06
+9.405163E+00,-2.723562E-09,+6.768036E-06
+9.415196E+00,-2.839818E-09,+10.17475E-06
+9.425200E+00,-2.844044E-09,+9.889889E-06
+9.435216E+00,-3.438718E-09,+695.7055E-09
+9.445016E+00,-3.460978E-09,+842.6667E-09
+9.455243E+00,-2.305103E-09,+4.849529E-06
+9.465038E+00,-2.151778E-09,+5.123139E-06
+9.475042E+00,-2.313081E-09,+2.567768E-06
+9.485051E+00,-2.472782E-09,+2.529812E-06
+9.495037E+00,-2.401063E-09,-3.835297E-06
+9.505017E+00,-2.285787E-09,-3.418160E-06
+9.515202E+00,-1.748263E-09,-3.207779E-06
+9.525187E+00,-1.830991E-09,-3.039551E-06
+9.535140E+00,-2.510709E-09,+211.2389E-09
+9.545121E+00,-2.398591E-09,+1.229763E-06
+9.555077E+00,-1.137335E-09,-3.669453E-06
+9.565017E+00,-1.039431E-09,-2.884770E-06
+9.575235E+00,-402.0642E-12,-2.335167E-06
+9.585213E+00,-266.6568E-12,-3.471852E-06
+9.595237E+00,+1.691605E-09,+726.6999E-09
+9.605043E+00,+1.723566E-09,-284.4810E-09
+9.615020E+00,+997.7811E-12,-4.025936E-06
+9.625220E+00,+968.3556E-12,-2.852917E-06
+9.635205E+00,+1.839647E-09,+6.947041E-06
+9.645396E+00,+1.879044E-09,+6.503678E-06
+9.655150E+00,+1.172722E-09,+5.737782E-06
+9.665343E+00,+1.105529E-09,+5.321503E-06
+9.675087E+00,+957.9728E-12,+6.142426E-06
+9.685073E+00,+1.024671E-09,+5.603981E-06
+9.695040E+00,+639.6915E-12,+3.025437E-06
+9.705032E+00,+444.9736E-12,+3.273678E-06
+9.715018E+00,-698.9205E-12,+1.796055E-06
+9.725212E+00,-763.8487E-12,+3.506279E-06
+9.735182E+00,-1.943194E-09,+4.839230E-06
+9.745163E+00,-2.166809E-09,+4.312802E-06
+9.755119E+00,-2.288804E-09,-1.493835E-06
+9.765104E+00,-1.886356E-09,-3.868580E-06
+9.775069E+00,+174.3482E-12,-7.130624E-06
+9.785036E+00,+323.1052E-12,-8.266449E-06
+9.795026E+00,+347.6865E-12,-4.820252E-06
+9.805243E+00,+513.4231E-12,-2.535725E-06
+9.815033E+00,+1.543060E-09,-707.9125E-09
+9.825068E+00,+1.389073E-09,-615.7875E-09
+9.835062E+00,-837.8539E-12,+2.162075E-06
+9.845109E+00,-1.494693E-09,-84.87702E-09
+9.855139E+00,-2.263744E-09,-6.644821E-06
+9.865162E+00,-2.336839E-09,-5.625630E-06
+9.875166E+00,-3.207437E-09,-163.4598E-09
+9.885152E+00,-3.286010E-09,+1.127815E-06
+9.895161E+00,-2.141023E-09,+7.334042E-06
+9.905177E+00,-1.838705E-09,+7.170868E-06
+9.915186E+00,-2.164608E-09,+5.776501E-06
+9.925199E+00,-2.581919E-09,+3.236580E-06
+9.935242E+00,-3.343105E-09,+1.071739E-06
+9.945046E+00,-3.234018E-09,-998.6878E-09
+9.955067E+00,-2.659979E-09,-5.692196E-06
+9.965096E+00,-2.709372E-09,-5.860329E-06
+9.975101E+00,-2.479595E-09,+4.419327E-06
+9.985145E+00,-2.185180E-09,+8.248901E-06
+9.995144E+00,-1.556570E-09,+11.77263E-06

MicroMag 2900/3900 Data File ends
