# Supplementary material for: Magnetic signatures of a creosote oil contaminated site: case study in São Paulo, Brazil
Source: Sci Rep. 2022 Dec 17;12:21853. doi: 10.1038/s41598-022-23493-2 (PMC9759522; doi:10.1038/s41598-022-23493-2)
Supplement: Supplementary file 3 — Supplementary Information 3. [file 41598_2022_23493_MOESM3_ESM.zip › moment_vs_time/SD23/3_9/nm2xxx/histerese]

MicroMag 2900/3900 Data File (Series 0016.002)
Direct moment vs. field; Initial magnetization; Hysteresis loop

INSTRUMENT
Configuration                   VSM
Temperature control             None
Hardware version                0004
Software version                01/29/2013
Units of measure                SI
Temperature in                  Kelvin

SAMPLE
Mass                            N/A
Volume                          N/A
Demagnetizing factor            N/A

SETTINGS
Field range                     N/A
Field (command)                 N/A
Moment range                   +1.000000E-06
Averaging time                 +400.0000E-03
Temperature (command)           N/A
Tmprtr difference correction    No
Orientation                     0.000000E+00
Vibration amplitude             1.0
Calibration factor             +4.191995E+00
Operating frequency            +83.00000E+00
Sweep mode                      Discrete
Pause after sweep increment    +300.0000E-03

MEASUREMENT
Description                    ""
Field (measured)                N/A
Temperature (measured)          N/A
Averages (completed)            1
Measured on                     08/26/2020  08:42
Elapsed time                   +377.2378E+00

PROCESSING
Background subtraction          No
Delta-m processing              N/A
Demagnetizing factor            No
Normalization                   No
Normalization factor            N/A
Offset (field)                  No
Offset (moment)                 No
Pole saturation                 No
Slope correction               -593.0372E-15

VIEWPORT
Left                           -800.0000E+03
Right                          +800.0000E+03
Bottom                         -1.000000E-06
Top                            +1.000000E-06
Show X-axis?                    Yes
Show Y-axis?                    Yes

CHARACTERIZATION
Initial slope                  +636.2178E-15
Saturation                     +116.2156E-09
Remanence                      +5.355020E-09
Coercivity                     +3.891609E+03
S*                             -48.49094E-03

SCRIPT
Averages (target)               1
Averaging time                 +400.0000E-03
Demagnetize?                    No
Maximum field                  +795.7747E+03
Field increment                +7.957747E+03
Hysteresis loop?                Yes
Initial magnetization?          Yes
Pause                          +1.000000E+00
Saturate before measuring?      Yes
Number of segments              3
Number of data                  503

Segment   Averaging      Initial        Field         Final                    Final 
 Number      Time         Field       Increment       Field         Pause      Index 
             (s)          (A/m)         (A/m)         (A/m)          (s)     
0000001,+400.0000E-03, 0.000000E+00,+7.957747E+03,+795.7747E+03,+1.000000E+00,0000101
0000002,+400.0000E-03,+795.7747E+03,+7.957747E+03,-795.7747E+03,+1.000000E+00,0000302
0000003,+400.0000E-03,-795.7747E+03,+7.957747E+03,+795.7747E+03,+1.000000E+00,0000503

                               Adjusted      Adjusted  
    Field         Moment        Field         Moment   
    (A/m)         (Am�)         (A/m)         (Am�)    
-40.66202E+00,-1.577083E-09,-40.66202E+00,-1.552969E-09
+1.986487E+03,+2.165001E-09,+1.986487E+03,+986.9403E-12
+6.670500E+03,+10.33977E-09,+6.670500E+03,+6.383915E-09
+13.00014E+03,+21.30435E-09,+13.00014E+03,+13.59478E-09
+20.24175E+03,+30.89873E-09,+20.24175E+03,+18.89462E-09
+27.87478E+03,+41.33949E-09,+27.87478E+03,+24.80871E-09
+35.72233E+03,+51.23910E-09,+35.72233E+03,+30.05443E-09
+43.62757E+03,+60.53689E-09,+43.62757E+03,+34.66412E-09
+51.59232E+03,+70.22816E-09,+51.59232E+03,+39.63200E-09
+59.54457E+03,+78.03393E-09,+59.54457E+03,+42.72178E-09
+67.53268E+03,+86.67257E-09,+67.53268E+03,+46.62318E-09
+75.50024E+03,+94.74734E-09,+75.50024E+03,+49.97289E-09
+83.48990E+03,+103.8819E-09,+83.48990E+03,+54.36928E-09
+91.45187E+03,+111.9165E-09,+91.45187E+03,+57.68214E-09
+99.43563E+03,+119.0148E-09,+99.43563E+03,+60.04577E-09
+107.3973E+03,+126.4507E-09,+107.3973E+03,+62.76012E-09
+115.3884E+03,+132.9908E-09,+115.3884E+03,+64.56121E-09
+123.3544E+03,+140.5664E-09,+123.3544E+03,+67.41266E-09
+131.2466E+03,+146.3809E-09,+131.2466E+03,+68.54680E-09
+139.1815E+03,+153.2791E-09,+139.1815E+03,+70.73930E-09
+147.1145E+03,+159.5787E-09,+147.1145E+03,+72.33434E-09
+155.0916E+03,+165.9800E-09,+155.0916E+03,+74.00493E-09
+163.0500E+03,+171.8857E-09,+163.0500E+03,+75.19096E-09
+171.0425E+03,+179.0160E-09,+171.0425E+03,+77.58145E-09
+179.0043E+03,+185.1194E-09,+179.0043E+03,+78.96321E-09
+186.9870E+03,+189.9143E-09,+186.9870E+03,+79.02405E-09
+194.9523E+03,+196.5025E-09,+194.9523E+03,+80.88852E-09
+202.9402E+03,+202.0943E-09,+202.9402E+03,+81.74320E-09
+210.9018E+03,+207.9579E-09,+210.9018E+03,+82.88529E-09
+218.8924E+03,+212.6392E-09,+218.8924E+03,+82.82785E-09
+226.8580E+03,+218.3716E-09,+226.8580E+03,+83.83638E-09
+234.8486E+03,+223.6193E-09,+234.8486E+03,+84.34532E-09
+242.8144E+03,+229.2814E-09,+242.8144E+03,+85.28342E-09
+250.8007E+03,+235.0881E-09,+250.8007E+03,+86.35397E-09
+258.7613E+03,+240.3318E-09,+258.7613E+03,+86.87672E-09
+266.6523E+03,+245.9414E-09,+266.6523E+03,+87.80670E-09
+274.5879E+03,+250.1315E-09,+274.5879E+03,+87.29067E-09
+282.5193E+03,+256.4638E-09,+282.5193E+03,+88.91936E-09
+290.4925E+03,+261.7675E-09,+290.4925E+03,+89.49461E-09
+298.4502E+03,+267.6671E-09,+298.4502E+03,+90.67502E-09
+306.4333E+03,+272.1483E-09,+306.4333E+03,+90.42197E-09
+314.3926E+03,+278.1182E-09,+314.3926E+03,+91.67166E-09
+322.3859E+03,+281.3036E-09,+322.3859E+03,+90.11675E-09
+330.3488E+03,+287.3158E-09,+330.3488E+03,+91.40663E-09
+338.3347E+03,+291.5312E-09,+338.3347E+03,+90.88613E-09
+346.2963E+03,+296.4493E-09,+346.2963E+03,+91.08272E-09
+354.2823E+03,+301.9344E-09,+354.2823E+03,+91.83179E-09
+362.2489E+03,+307.0962E-09,+362.2489E+03,+92.26911E-09
+370.2390E+03,+312.7504E-09,+370.2390E+03,+93.18489E-09
+378.2041E+03,+317.2264E-09,+378.2041E+03,+92.93730E-09
+386.0856E+03,+323.0513E-09,+386.0856E+03,+94.08814E-09
+394.0293E+03,+327.5594E-09,+394.0293E+03,+93.88537E-09
+401.9701E+03,+334.5667E-09,+401.9701E+03,+96.18346E-09
+409.9464E+03,+338.3486E-09,+409.9464E+03,+95.23514E-09
+417.9025E+03,+343.8270E-09,+417.9025E+03,+95.99525E-09
+425.8965E+03,+348.7186E-09,+425.8965E+03,+96.14610E-09
+433.8580E+03,+353.6589E-09,+433.8580E+03,+96.36496E-09
+441.8469E+03,+358.0951E-09,+441.8469E+03,+96.06341E-09
+449.8040E+03,+362.6884E-09,+449.8040E+03,+95.93791E-09
+457.7932E+03,+367.0575E-09,+457.7932E+03,+95.56911E-09
+465.7609E+03,+370.9012E-09,+465.7609E+03,+94.68765E-09
+473.7497E+03,+376.4129E-09,+473.7497E+03,+95.46173E-09
+481.7086E+03,+381.6220E-09,+481.7086E+03,+95.95084E-09
+489.6940E+03,+387.8850E-09,+489.6940E+03,+97.47824E-09
+497.6482E+03,+392.9025E-09,+497.6482E+03,+97.77860E-09
+505.6349E+03,+398.0699E-09,+505.6349E+03,+98.20956E-09
+513.6006E+03,+403.4547E-09,+513.6006E+03,+98.87040E-09
+521.4862E+03,+408.2377E-09,+521.4862E+03,+98.97695E-09
+529.4179E+03,+412.9435E-09,+529.4179E+03,+98.97899E-09
+537.3518E+03,+417.6247E-09,+537.3518E+03,+98.95508E-09
+545.3265E+03,+422.1372E-09,+545.3265E+03,+98.73828E-09
+553.2809E+03,+426.5097E-09,+553.2809E+03,+98.39354E-09
+561.2648E+03,+431.7400E-09,+561.2648E+03,+98.88911E-09
+569.2241E+03,+436.5750E-09,+569.2241E+03,+99.00390E-09
+577.2098E+03,+441.1169E-09,+577.2098E+03,+98.80999E-09
+585.1700E+03,+445.6321E-09,+585.1700E+03,+98.60452E-09
+593.1584E+03,+450.8162E-09,+593.1584E+03,+99.05116E-09
+601.1178E+03,+456.3007E-09,+601.1178E+03,+99.81551E-09
+609.1006E+03,+461.4820E-09,+609.1006E+03,+100.2626E-09
+617.0641E+03,+466.7697E-09,+617.0641E+03,+100.8277E-09
+625.0504E+03,+472.7231E-09,+625.0504E+03,+102.0449E-09
+633.0049E+03,+477.6886E-09,+633.0049E+03,+102.2931E-09
+640.9926E+03,+481.5916E-09,+640.9926E+03,+101.4591E-09
+648.9438E+03,+485.6716E-09,+648.9438E+03,+100.8238E-09
+656.8153E+03,+489.0377E-09,+656.8153E+03,+99.52179E-09
+664.7425E+03,+494.1603E-09,+664.7425E+03,+99.94325E-09
+672.6724E+03,+498.9431E-09,+672.6724E+03,+100.0233E-09
+680.6431E+03,+503.3523E-09,+680.6431E+03,+99.70557E-09
+688.5880E+03,+507.5381E-09,+688.5880E+03,+99.17980E-09
+696.5625E+03,+512.8311E-09,+696.5625E+03,+99.74359E-09
+704.5123E+03,+518.1181E-09,+704.5123E+03,+100.3161E-09
+712.4905E+03,+523.1901E-09,+712.4905E+03,+100.6567E-09
+720.4413E+03,+529.5028E-09,+720.4413E+03,+102.2543E-09
+728.4198E+03,+534.8007E-09,+728.4198E+03,+102.8206E-09
+736.3686E+03,+539.7392E-09,+736.3686E+03,+103.0452E-09
+744.3389E+03,+545.6811E-09,+744.3389E+03,+104.2604E-09
+752.2885E+03,+549.4512E-09,+752.2885E+03,+103.3161E-09
+760.2656E+03,+552.8724E-09,+760.2656E+03,+102.0066E-09
+768.2156E+03,+556.8151E-09,+768.2156E+03,+101.2346E-09
+776.1888E+03,+561.0378E-09,+776.1888E+03,+100.7290E-09
+796.2482E+03,+574.1433E-09,+796.2482E+03,+101.9385E-09

+796.2705E+03,+573.2931E-09,+796.2705E+03,+101.0751E-09
+794.3289E+03,+572.1686E-09,+794.3289E+03,+101.1019E-09
+789.7427E+03,+569.8752E-09,+789.7427E+03,+101.5284E-09
+783.4683E+03,+566.9452E-09,+783.4683E+03,+102.3193E-09
+776.2515E+03,+562.4656E-09,+776.2515E+03,+102.1195E-09
+768.6228E+03,+557.9500E-09,+768.6228E+03,+102.1280E-09
+760.7667E+03,+553.3027E-09,+760.7667E+03,+102.1397E-09
+752.8496E+03,+548.2830E-09,+752.8496E+03,+101.8152E-09
+744.8749E+03,+543.2653E-09,+744.8749E+03,+101.5267E-09
+736.9085E+03,+538.6631E-09,+736.9085E+03,+101.6489E-09
+728.9083E+03,+534.0679E-09,+728.9083E+03,+101.7981E-09
+720.9338E+03,+528.2725E-09,+720.9338E+03,+100.7319E-09
+712.9344E+03,+522.7096E-09,+712.9344E+03,+99.91300E-09
+704.9571E+03,+518.2563E-09,+704.9571E+03,+100.1905E-09
+696.9648E+03,+514.5581E-09,+696.9648E+03,+101.2321E-09
+688.9975E+03,+511.1709E-09,+688.9975E+03,+102.5698E-09
+680.9951E+03,+506.7339E-09,+680.9951E+03,+102.8785E-09
+673.0234E+03,+502.3784E-09,+673.0234E+03,+103.2504E-09
+665.1301E+03,+498.4221E-09,+665.1301E+03,+103.9752E-09
+657.1852E+03,+493.5350E-09,+657.1852E+03,+103.7997E-09
+649.2413E+03,+488.7456E-09,+649.2413E+03,+103.7214E-09
+641.2591E+03,+482.4648E-09,+641.2591E+03,+102.1743E-09
+633.2991E+03,+476.1950E-09,+633.2991E+03,+100.6251E-09
+625.3077E+03,+470.7816E-09,+625.3077E+03,+99.95086E-09
+617.3446E+03,+466.4322E-09,+617.3446E+03,+100.3239E-09
+609.3518E+03,+462.3007E-09,+609.3518E+03,+100.9324E-09
+601.3854E+03,+458.1357E-09,+601.3854E+03,+101.4918E-09
+593.3921E+03,+454.1515E-09,+593.3921E+03,+102.2479E-09
+585.4291E+03,+449.8578E-09,+585.4291E+03,+102.6766E-09
+577.4306E+03,+445.1370E-09,+577.4306E+03,+102.6991E-09
+569.4619E+03,+440.0526E-09,+569.4619E+03,+102.3405E-09
+561.4700E+03,+434.9531E-09,+561.4700E+03,+101.9805E-09
+553.5058E+03,+429.1788E-09,+553.5058E+03,+100.9293E-09
+545.5179E+03,+424.1642E-09,+545.5179E+03,+100.6518E-09
+537.5532E+03,+419.2726E-09,+537.5532E+03,+100.4835E-09
+529.6621E+03,+414.0027E-09,+529.6621E+03,+99.89334E-09
+521.7196E+03,+408.1053E-09,+521.7196E+03,+98.70617E-09
+513.7832E+03,+403.5950E-09,+513.7832E+03,+98.90245E-09
+505.8075E+03,+399.5611E-09,+505.8075E+03,+99.59839E-09
+497.8527E+03,+394.6343E-09,+497.8527E+03,+99.38910E-09
+489.8729E+03,+389.7231E-09,+489.8729E+03,+99.21023E-09
+481.9151E+03,+385.1742E-09,+481.9151E+03,+99.38061E-09
+473.9200E+03,+380.2682E-09,+473.9200E+03,+99.21598E-09
+465.9539E+03,+375.8404E-09,+465.9539E+03,+99.51236E-09
+457.9664E+03,+370.8830E-09,+457.9664E+03,+99.29187E-09
+450.0047E+03,+365.8758E-09,+450.0047E+03,+99.00626E-09
+442.0181E+03,+361.4541E-09,+442.0181E+03,+99.32094E-09
+434.0539E+03,+356.0006E-09,+434.0539E+03,+98.59050E-09
+426.0588E+03,+351.8639E-09,+426.0588E+03,+99.19515E-09
+418.0936E+03,+346.8040E-09,+418.0936E+03,+98.85895E-09
+410.2059E+03,+341.8643E-09,+410.2059E+03,+98.59691E-09
+402.2615E+03,+335.4853E-09,+402.2615E+03,+96.92928E-09
+394.3227E+03,+331.0371E-09,+394.3227E+03,+97.18908E-09
+386.3493E+03,+325.6379E-09,+386.3493E+03,+96.51836E-09
+378.3872E+03,+321.3124E-09,+378.3872E+03,+96.91469E-09
+370.3905E+03,+317.2083E-09,+370.3905E+03,+97.55295E-09
+362.4272E+03,+312.8016E-09,+362.4272E+03,+97.86881E-09
+354.4383E+03,+308.6267E-09,+354.4383E+03,+98.43161E-09
+346.4768E+03,+303.8849E-09,+346.4768E+03,+98.41124E-09
+338.4900E+03,+298.3695E-09,+338.4900E+03,+97.63232E-09
+330.5223E+03,+293.2123E-09,+330.5223E+03,+97.20031E-09
+322.5332E+03,+288.5492E-09,+322.5332E+03,+97.27502E-09
+314.5685E+03,+282.8082E-09,+314.5685E+03,+96.25739E-09
+306.5809E+03,+277.3856E-09,+306.5809E+03,+95.57171E-09
+298.6164E+03,+272.8694E-09,+298.6164E+03,+95.77875E-09
+290.6324E+03,+267.3400E-09,+290.6324E+03,+94.98418E-09
+282.6670E+03,+262.5886E-09,+282.6670E+03,+94.95656E-09
+274.7778E+03,+256.4519E-09,+274.7778E+03,+93.49846E-09
+266.8402E+03,+251.7442E-09,+266.8402E+03,+93.49803E-09
+258.9037E+03,+245.9031E-09,+258.9037E+03,+92.36356E-09
+250.9279E+03,+240.7191E-09,+250.9279E+03,+91.90951E-09
+242.9739E+03,+235.3589E-09,+242.9739E+03,+91.26632E-09
+234.9830E+03,+229.8580E-09,+234.9830E+03,+90.50436E-09
+227.0150E+03,+225.0147E-09,+227.0150E+03,+90.38639E-09
+219.0266E+03,+218.0863E-09,+219.0266E+03,+88.19539E-09
+211.0664E+03,+212.9134E-09,+211.0664E+03,+87.74320E-09
+203.0765E+03,+206.9919E-09,+203.0765E+03,+86.55996E-09
+195.1130E+03,+202.4201E-09,+195.1130E+03,+86.71084E-09
+187.1256E+03,+195.5743E-09,+187.1256E+03,+84.60184E-09
+179.1566E+03,+189.6306E-09,+179.1566E+03,+83.38408E-09
+171.1676E+03,+184.5555E-09,+171.1676E+03,+83.04676E-09
+163.2004E+03,+178.2986E-09,+163.2004E+03,+81.51468E-09
+155.2088E+03,+173.0070E-09,+155.2088E+03,+80.96241E-09
+147.2453E+03,+166.2086E-09,+147.2453E+03,+78.88665E-09
+139.3623E+03,+160.1262E-09,+139.3623E+03,+77.47915E-09
+131.4188E+03,+152.9158E-09,+131.4188E+03,+74.97958E-09
+123.4792E+03,+144.4835E-09,+123.4792E+03,+71.25575E-09
+115.5003E+03,+137.6585E-09,+115.5003E+03,+69.16250E-09
+107.5443E+03,+130.0251E-09,+107.5443E+03,+66.24735E-09
+99.55985E+03,+122.9528E-09,+99.55985E+03,+63.91010E-09
+91.60163E+03,+115.1069E-09,+91.60163E+03,+60.78372E-09
+83.61173E+03,+107.3520E-09,+83.61173E+03,+57.76713E-09
+75.64651E+03,+99.04250E-09,+75.64651E+03,+54.18131E-09
+67.65988E+03,+92.41613E-09,+67.65988E+03,+52.29130E-09
+59.69721E+03,+84.22825E-09,+59.69721E+03,+48.82558E-09
+51.70670E+03,+75.43444E-09,+51.70670E+03,+44.77045E-09
+43.73996E+03,+65.98793E-09,+43.73996E+03,+40.04850E-09
+35.74394E+03,+58.85422E-09,+35.74394E+03,+37.65673E-09
+27.77932E+03,+46.84568E-09,+27.77932E+03,+30.37151E-09
+19.79416E+03,+35.50930E-09,+19.79416E+03,+23.77063E-09
+11.83420E+03,+21.83803E-09,+11.83420E+03,+14.81991E-09
+3.957410E+03,+4.188431E-09,+3.957410E+03,+1.841539E-09
-3.967855E+03,-12.89147E-09,-3.967855E+03,-10.53838E-09
-11.89202E+03,-28.52445E-09,-11.89202E+03,-21.47204E-09
-19.87065E+03,-41.48816E-09,-19.87065E+03,-29.70413E-09
-27.82798E+03,-53.64152E-09,-27.82798E+03,-37.13849E-09
-35.81775E+03,-64.21659E-09,-35.81775E+03,-42.97533E-09
-43.77701E+03,-76.15685E-09,-43.77701E+03,-50.19546E-09
-51.76399E+03,-85.44894E-09,-51.76399E+03,-54.75096E-09
-59.72466E+03,-93.63313E-09,-59.72466E+03,-58.21419E-09
-67.71717E+03,-102.6769E-09,-67.71717E+03,-62.51810E-09
-75.68248E+03,-111.2114E-09,-75.68248E+03,-66.32887E-09
-83.67332E+03,-122.4522E-09,-83.67332E+03,-72.83082E-09
-91.63282E+03,-128.7004E-09,-91.63282E+03,-74.35873E-09
-99.61873E+03,-136.5479E-09,-99.61873E+03,-77.47028E-09
-107.5797E+03,-145.3084E-09,-107.5797E+03,-81.50966E-09
-115.5745E+03,-154.8921E-09,-115.5745E+03,-86.35212E-09
-123.5430E+03,-161.6235E-09,-123.5430E+03,-88.35791E-09
-131.4274E+03,-168.5858E-09,-131.4274E+03,-90.64448E-09
-139.3637E+03,-176.7413E-09,-139.3637E+03,-94.09342E-09
-147.2969E+03,-182.3639E-09,-147.2969E+03,-95.01139E-09
-155.2674E+03,-188.2719E-09,-155.2674E+03,-96.19254E-09
-163.2231E+03,-194.5427E-09,-163.2231E+03,-97.74531E-09
-171.2159E+03,-200.9207E-09,-171.2159E+03,-99.38331E-09
-179.1798E+03,-205.6394E-09,-179.1798E+03,-99.37909E-09
-187.1667E+03,-210.7702E-09,-187.1667E+03,-99.77338E-09
-195.1290E+03,-218.8081E-09,-195.1290E+03,-103.0893E-09
-203.1187E+03,-224.6979E-09,-203.1187E+03,-104.2409E-09
-211.0755E+03,-234.0242E-09,-211.0755E+03,-108.8486E-09
-219.0698E+03,-239.1138E-09,-219.0698E+03,-109.1973E-09
-227.0326E+03,-244.8143E-09,-227.0326E+03,-110.1755E-09
-235.0278E+03,-250.0981E-09,-235.0278E+03,-110.7179E-09
-242.9883E+03,-257.3267E-09,-242.9883E+03,-113.2256E-09
-250.9760E+03,-263.2979E-09,-250.9760E+03,-114.4598E-09
-258.9325E+03,-268.3229E-09,-258.9325E+03,-114.7663E-09
-266.8280E+03,-273.0096E-09,-266.8280E+03,-114.7706E-09
-274.7655E+03,-277.9089E-09,-274.7655E+03,-114.9627E-09
-282.7013E+03,-282.5155E-09,-282.7013E+03,-114.8631E-09
-290.6741E+03,-288.4327E-09,-290.6741E+03,-116.0521E-09
-298.6297E+03,-294.7388E-09,-298.6297E+03,-117.6403E-09
-306.6157E+03,-300.9432E-09,-306.6157E+03,-119.1087E-09
-314.5798E+03,-307.1238E-09,-314.5798E+03,-120.5662E-09
-322.5721E+03,-311.6457E-09,-322.5721E+03,-120.3484E-09
-330.5299E+03,-316.2995E-09,-330.5299E+03,-120.2830E-09
-338.5159E+03,-320.1766E-09,-338.5159E+03,-119.4241E-09
-346.4786E+03,-325.4991E-09,-346.4786E+03,-120.0244E-09
-354.4653E+03,-331.1046E-09,-354.4653E+03,-120.8935E-09
-362.4298E+03,-336.4972E-09,-362.4298E+03,-121.5628E-09
-370.4265E+03,-341.8335E-09,-370.4265E+03,-122.1568E-09
-378.3884E+03,-345.7685E-09,-378.3884E+03,-121.3701E-09
-386.2768E+03,-349.8757E-09,-386.2768E+03,-120.7992E-09
-394.2226E+03,-354.4501E-09,-394.2226E+03,-120.6614E-09
-402.1607E+03,-359.9520E-09,-402.1607E+03,-121.4557E-09
-410.1356E+03,-364.8079E-09,-410.1356E+03,-121.5822E-09
-418.0905E+03,-370.8342E-09,-418.0905E+03,-122.8910E-09
-426.0825E+03,-375.6918E-09,-426.0825E+03,-123.0090E-09
-434.0446E+03,-381.9140E-09,-434.0446E+03,-124.5094E-09
-442.0374E+03,-386.6681E-09,-442.0374E+03,-124.5235E-09
-450.0000E+03,-391.9823E-09,-450.0000E+03,-125.1155E-09
-457.9835E+03,-397.2026E-09,-457.9835E+03,-125.6013E-09
-465.9445E+03,-402.2764E-09,-465.9445E+03,-125.9540E-09
-473.9343E+03,-406.3066E-09,-473.9343E+03,-125.2459E-09
-481.8976E+03,-411.7086E-09,-481.8976E+03,-125.9254E-09
-489.8833E+03,-417.4249E-09,-489.8833E+03,-126.9059E-09
-497.8374E+03,-422.8584E-09,-497.8374E+03,-127.6223E-09
-505.8218E+03,-428.1712E-09,-505.8218E+03,-128.2000E-09
-513.7873E+03,-433.0872E-09,-513.7873E+03,-128.3922E-09
-521.6754E+03,-437.9427E-09,-521.6754E+03,-128.5698E-09
-529.6125E+03,-443.1813E-09,-529.6125E+03,-129.1014E-09
-537.5444E+03,-447.5947E-09,-537.5444E+03,-128.8109E-09
-545.5147E+03,-450.9322E-09,-545.5147E+03,-127.4217E-09
-553.4658E+03,-455.6529E-09,-553.4658E+03,-127.4271E-09
-561.4513E+03,-460.8613E-09,-561.4513E+03,-127.8998E-09
-569.4154E+03,-466.2011E-09,-569.4154E+03,-128.5165E-09
-577.4048E+03,-470.9365E-09,-577.4048E+03,-128.5139E-09
-585.3668E+03,-476.3986E-09,-585.3668E+03,-129.2543E-09
-593.3505E+03,-481.4738E-09,-593.3505E+03,-129.5949E-09
-601.3061E+03,-486.4477E-09,-601.3061E+03,-129.8508E-09
-609.2943E+03,-490.8694E-09,-609.2943E+03,-129.5352E-09
-617.2523E+03,-494.6746E-09,-617.2523E+03,-128.6210E-09
-625.2389E+03,-499.9465E-09,-625.2389E+03,-129.1565E-09
-633.1970E+03,-506.7107E-09,-633.1970E+03,-131.2013E-09
-641.1829E+03,-512.2933E-09,-641.1829E+03,-132.0479E-09
-649.1374E+03,-517.5226E-09,-649.1374E+03,-132.5600E-09
-657.0136E+03,-521.5356E-09,-657.0136E+03,-131.9020E-09
-664.9469E+03,-525.8693E-09,-664.9469E+03,-131.5311E-09
-672.8798E+03,-530.0952E-09,-672.8798E+03,-131.0524E-09
-680.8449E+03,-533.9472E-09,-680.8449E+03,-130.1808E-09
-688.7899E+03,-538.0967E-09,-688.7899E+03,-129.6186E-09
-696.7657E+03,-542.9947E-09,-696.7657E+03,-129.7867E-09
-704.7124E+03,-548.0690E-09,-704.7124E+03,-130.1483E-09
-712.6894E+03,-553.7632E-09,-712.6894E+03,-131.1119E-09
-720.6373E+03,-558.3046E-09,-720.6373E+03,-130.9399E-09
-728.6170E+03,-563.9788E-09,-728.6170E+03,-131.8818E-09
-736.5651E+03,-569.2340E-09,-736.5651E+03,-132.4235E-09
-744.5354E+03,-574.3753E-09,-744.5354E+03,-132.8381E-09
-752.4773E+03,-579.2301E-09,-752.4773E+03,-132.9831E-09
-760.4491E+03,-582.6710E-09,-760.4491E+03,-131.6964E-09
-768.4041E+03,-587.3795E-09,-768.4041E+03,-131.6873E-09
-776.3758E+03,-593.1717E-09,-776.3758E+03,-132.7519E-09
-796.4464E+03,-601.8644E-09,-796.4464E+03,-129.5420E-09

-796.4678E+03,-602.7458E-09,-796.4678E+03,-130.4107E-09
-794.5289E+03,-602.2149E-09,-794.5289E+03,-131.0297E-09
-789.9381E+03,-600.0580E-09,-789.9381E+03,-131.5953E-09
-783.6609E+03,-596.2518E-09,-783.6609E+03,-131.5117E-09
-776.4448E+03,-591.1422E-09,-776.4448E+03,-130.6815E-09
-768.8191E+03,-586.3621E-09,-768.8191E+03,-130.4237E-09
-760.9607E+03,-581.3762E-09,-760.9607E+03,-130.0982E-09
-753.0419E+03,-576.9606E-09,-753.0419E+03,-130.3787E-09
-745.0666E+03,-572.4177E-09,-745.0666E+03,-130.5655E-09
-737.1031E+03,-567.8306E-09,-737.1031E+03,-130.7010E-09
-729.0991E+03,-563.2468E-09,-729.0991E+03,-130.8639E-09
-721.1199E+03,-559.7113E-09,-721.1199E+03,-132.0604E-09
-713.1181E+03,-556.4304E-09,-713.1181E+03,-133.5248E-09
-705.1457E+03,-551.4012E-09,-705.1457E+03,-133.2235E-09
-697.1556E+03,-546.4101E-09,-697.1556E+03,-132.9709E-09
-689.1865E+03,-541.0339E-09,-689.1865E+03,-132.3207E-09
-681.1897E+03,-535.8868E-09,-681.1897E+03,-131.9159E-09
-673.2144E+03,-530.8069E-09,-673.2144E+03,-131.5657E-09
-665.3188E+03,-525.9471E-09,-665.3188E+03,-131.3883E-09
-657.3723E+03,-521.8461E-09,-657.3723E+03,-131.9999E-09
-649.4319E+03,-516.7241E-09,-649.4319E+03,-131.5868E-09
-641.4539E+03,-511.9240E-09,-641.4539E+03,-131.5180E-09
-633.4915E+03,-506.4018E-09,-633.4915E+03,-130.7178E-09
-625.4968E+03,-501.3311E-09,-625.4968E+03,-130.3882E-09
-617.5284E+03,-496.8774E-09,-617.5284E+03,-130.6601E-09
-609.5384E+03,-492.2951E-09,-609.5384E+03,-130.8161E-09
-601.5676E+03,-487.9546E-09,-601.5676E+03,-131.2026E-09
-593.5729E+03,-483.8089E-09,-593.5729E+03,-131.7981E-09
-585.6106E+03,-478.7145E-09,-585.6106E+03,-131.4256E-09
-577.6177E+03,-472.5893E-09,-577.6177E+03,-130.0405E-09
-569.6543E+03,-467.3486E-09,-569.6543E+03,-129.5224E-09
-561.6582E+03,-463.4558E-09,-561.6582E+03,-130.3716E-09
-553.6950E+03,-459.4376E-09,-553.6950E+03,-131.0758E-09
-545.7033E+03,-454.8045E-09,-545.7033E+03,-131.1821E-09
-537.7404E+03,-449.5373E-09,-537.7404E+03,-130.6372E-09
-529.8503E+03,-444.7715E-09,-529.8503E+03,-130.5506E-09
-521.9098E+03,-440.0253E-09,-521.9098E+03,-130.5134E-09
-513.9671E+03,-435.3277E-09,-513.9671E+03,-130.5261E-09
-505.9927E+03,-429.8734E-09,-505.9927E+03,-129.8009E-09
-498.0346E+03,-425.0670E-09,-498.0346E+03,-129.7139E-09
-490.0569E+03,-421.0069E-09,-490.0569E+03,-130.3849E-09
-482.0939E+03,-416.9241E-09,-482.0939E+03,-131.0245E-09
-474.0962E+03,-411.4903E-09,-474.0962E+03,-130.3336E-09
-466.1349E+03,-405.9459E-09,-466.1349E+03,-129.5106E-09
-458.1479E+03,-400.1562E-09,-458.1479E+03,-128.4575E-09
-450.1853E+03,-395.3136E-09,-450.1853E+03,-128.3369E-09
-442.1940E+03,-389.5203E-09,-442.1940E+03,-127.2828E-09
-434.2274E+03,-383.6145E-09,-434.2274E+03,-126.1015E-09
-426.2353E+03,-378.8245E-09,-426.2353E+03,-126.0511E-09
-418.2711E+03,-373.3536E-09,-418.2711E+03,-125.3033E-09
-410.3794E+03,-368.7602E-09,-410.3794E+03,-125.3899E-09
-402.4372E+03,-363.1177E-09,-402.4372E+03,-124.4574E-09
-394.4992E+03,-358.7369E-09,-394.4992E+03,-124.7842E-09
-386.5223E+03,-353.9493E-09,-386.5223E+03,-124.7272E-09
-378.5589E+03,-349.6295E-09,-378.5589E+03,-125.1299E-09
-370.5673E+03,-343.8434E-09,-370.5673E+03,-124.0832E-09
-362.6022E+03,-338.0351E-09,-362.6022E+03,-122.9985E-09
-354.6123E+03,-334.0188E-09,-354.6123E+03,-123.7205E-09
-346.6486E+03,-329.4754E-09,-346.6486E+03,-123.8999E-09
-338.6634E+03,-324.6120E-09,-338.6634E+03,-123.7720E-09
-330.6967E+03,-318.9898E-09,-330.6967E+03,-122.8744E-09
-322.7004E+03,-314.7022E-09,-322.7004E+03,-123.3288E-09
-314.7372E+03,-308.8792E-09,-314.7372E+03,-122.2283E-09
-306.7493E+03,-303.9895E-09,-306.7493E+03,-122.0757E-09
-298.7856E+03,-298.7279E-09,-298.7856E+03,-121.5369E-09
-290.8028E+03,-292.8255E-09,-290.8028E+03,-120.3686E-09
-282.8402E+03,-287.3340E-09,-282.8402E+03,-119.5992E-09
-274.9473E+03,-281.8266E-09,-274.9473E+03,-118.7726E-09
-267.0069E+03,-276.4414E-09,-267.0069E+03,-118.0964E-09
-259.0728E+03,-270.4103E-09,-259.0728E+03,-116.7705E-09
-251.0945E+03,-264.6991E-09,-251.0945E+03,-115.7907E-09
-243.1431E+03,-260.0682E-09,-243.1431E+03,-115.8753E-09
-235.1528E+03,-256.3876E-09,-235.1528E+03,-116.9333E-09
-227.1845E+03,-252.5917E-09,-227.1845E+03,-117.8629E-09
-219.1933E+03,-246.8521E-09,-219.1933E+03,-116.8623E-09
-211.2305E+03,-240.4208E-09,-211.2305E+03,-115.1532E-09
-203.2416E+03,-233.8652E-09,-203.2416E+03,-113.3354E-09
-195.2803E+03,-226.0028E-09,-195.2803E+03,-110.1943E-09
-187.2873E+03,-219.8114E-09,-187.2873E+03,-108.7430E-09
-179.3216E+03,-213.9169E-09,-179.3216E+03,-107.5725E-09
-171.3278E+03,-208.0682E-09,-171.3278E+03,-106.4645E-09
-163.3609E+03,-202.0820E-09,-163.3609E+03,-105.2029E-09
-155.3766E+03,-196.0253E-09,-155.3766E+03,-103.8812E-09
-147.4196E+03,-189.4970E-09,-147.4196E+03,-102.0717E-09
-139.5355E+03,-183.5747E-09,-139.5355E+03,-100.8249E-09
-131.5930E+03,-176.3616E-09,-131.5930E+03,-98.32207E-09
-123.6503E+03,-171.9303E-09,-123.6503E+03,-98.60109E-09
-115.6746E+03,-164.2090E-09,-115.6746E+03,-95.60964E-09
-107.7228E+03,-157.0950E-09,-107.7228E+03,-93.21136E-09
-99.73659E+03,-149.8222E-09,-99.73659E+03,-90.67469E-09
-91.77852E+03,-140.3097E-09,-91.77852E+03,-85.88162E-09
-83.78688E+03,-132.3964E-09,-83.78688E+03,-82.70765E-09
-75.82001E+03,-122.3963E-09,-75.82001E+03,-77.43221E-09
-67.83235E+03,-114.3705E-09,-67.83235E+03,-74.14339E-09
-59.87239E+03,-104.9361E-09,-59.87239E+03,-69.42954E-09
-51.87747E+03,-97.51338E-09,-51.87747E+03,-66.74811E-09
-43.91603E+03,-88.61824E-09,-43.91603E+03,-62.57440E-09
-35.92580E+03,-79.77501E-09,-35.92580E+03,-58.46968E-09
-27.95861E+03,-69.46217E-09,-27.95861E+03,-52.88167E-09
-19.96955E+03,-57.75390E-09,-19.96955E+03,-45.91121E-09
-12.01439E+03,-42.31252E-09,-12.01439E+03,-35.18754E-09
-4.137323E+03,-24.32954E-09,-4.137323E+03,-21.87595E-09
+3.793270E+03,-6.542714E-09,+3.793270E+03,-8.792265E-09
+11.71813E+03,+8.451464E-09,+11.71813E+03,+1.502175E-09
+19.69109E+03,+23.44682E-09,+19.69109E+03,+11.76927E-09
+27.65022E+03,+37.79906E-09,+27.65022E+03,+21.40145E-09
+35.63745E+03,+47.03301E-09,+35.63745E+03,+25.89868E-09
+43.59813E+03,+55.76552E-09,+43.59813E+03,+29.91020E-09
+51.58769E+03,+65.96580E-09,+51.58769E+03,+35.37238E-09
+59.55123E+03,+76.97483E-09,+59.55123E+03,+41.65873E-09
+67.54255E+03,+85.66710E-09,+67.54255E+03,+45.61185E-09
+75.51016E+03,+94.05066E-09,+75.51016E+03,+49.27033E-09
+83.49866E+03,+101.6376E-09,+83.49866E+03,+52.11979E-09
+91.45496E+03,+109.5364E-09,+91.45496E+03,+55.30021E-09
+99.44590E+03,+118.5760E-09,+99.44590E+03,+59.60088E-09
+107.4054E+03,+125.3569E-09,+107.4054E+03,+61.66150E-09
+115.3992E+03,+135.4338E-09,+115.3992E+03,+66.99778E-09
+123.3671E+03,+142.7091E-09,+123.3671E+03,+69.54780E-09
+131.2569E+03,+149.4922E-09,+131.2569E+03,+71.65196E-09
+139.1890E+03,+156.6712E-09,+139.1890E+03,+74.12697E-09
+147.1245E+03,+164.4995E-09,+147.1245E+03,+77.24919E-09
+155.0990E+03,+172.3328E-09,+155.0990E+03,+80.35330E-09
+163.0589E+03,+181.3172E-09,+163.0589E+03,+84.61718E-09
+171.0515E+03,+187.5978E-09,+171.0515E+03,+86.15793E-09
+179.0110E+03,+191.8060E-09,+179.0110E+03,+85.64579E-09
+187.0004E+03,+196.5990E-09,+187.0004E+03,+85.70082E-09
+194.9650E+03,+200.0067E-09,+194.9650E+03,+84.38516E-09
+202.9533E+03,+205.7780E-09,+202.9533E+03,+85.41915E-09
+210.9149E+03,+211.2807E-09,+210.9149E+03,+86.20032E-09
+218.9090E+03,+218.2944E-09,+218.9090E+03,+88.47320E-09
+226.8708E+03,+224.4345E-09,+226.8708E+03,+89.89166E-09
+234.8635E+03,+229.3788E-09,+234.8635E+03,+90.09598E-09
+242.8252E+03,+235.8845E-09,+242.8252E+03,+91.88014E-09
+250.8155E+03,+240.7878E-09,+250.8155E+03,+92.04491E-09
+258.7732E+03,+248.0239E-09,+258.7732E+03,+94.56176E-09
+266.6590E+03,+253.9082E-09,+266.6590E+03,+95.76949E-09
+274.5993E+03,+259.9203E-09,+274.5993E+03,+97.07274E-09
+282.5286E+03,+261.5281E-09,+282.5286E+03,+93.97812E-09
+290.5047E+03,+268.0448E-09,+290.5047E+03,+95.76469E-09
+298.4605E+03,+273.3882E-09,+298.4605E+03,+96.39002E-09
+306.4431E+03,+279.5159E-09,+306.4431E+03,+97.78370E-09
+314.4060E+03,+284.6330E-09,+314.4060E+03,+98.17855E-09
+322.3970E+03,+289.6267E-09,+322.3970E+03,+98.43330E-09
+330.3626E+03,+294.2870E-09,+330.3626E+03,+98.36965E-09
+338.3539E+03,+299.0858E-09,+338.3539E+03,+98.42935E-09
+346.3121E+03,+305.6913E-09,+346.3121E+03,+100.3153E-09
+354.2928E+03,+311.4812E-09,+354.2928E+03,+101.3724E-09
+362.2537E+03,+317.1622E-09,+362.2537E+03,+102.3323E-09
+370.2525E+03,+321.9778E-09,+370.2525E+03,+102.4043E-09
+378.2172E+03,+327.1134E-09,+378.2172E+03,+102.8166E-09
+386.1017E+03,+331.8846E-09,+386.1017E+03,+102.9119E-09
+394.0452E+03,+337.1875E-09,+394.0452E+03,+103.5040E-09
+401.9861E+03,+341.3022E-09,+401.9861E+03,+102.9095E-09
+409.9631E+03,+348.2147E-09,+409.9631E+03,+105.0913E-09
+417.9230E+03,+352.7765E-09,+417.9230E+03,+104.9326E-09
+425.9098E+03,+358.5833E-09,+425.9098E+03,+106.0029E-09
+433.8706E+03,+362.5824E-09,+433.8706E+03,+105.2810E-09
+441.8598E+03,+367.9602E-09,+441.8598E+03,+105.9209E-09
+449.8224E+03,+372.3024E-09,+449.8224E+03,+105.5410E-09
+457.8058E+03,+377.9650E-09,+457.8058E+03,+106.4691E-09
+465.7697E+03,+383.1261E-09,+465.7697E+03,+106.9073E-09
+473.7602E+03,+388.2215E-09,+473.7602E+03,+107.2641E-09
+481.7186E+03,+393.4743E-09,+481.7186E+03,+107.7972E-09
+489.7033E+03,+398.6227E-09,+489.7033E+03,+108.2104E-09
+497.6603E+03,+404.7264E-09,+497.6603E+03,+109.5953E-09
+505.6457E+03,+409.1096E-09,+505.6457E+03,+109.2429E-09
+513.6073E+03,+412.7311E-09,+513.6073E+03,+108.1429E-09
+521.4981E+03,+416.7510E-09,+521.4981E+03,+107.4832E-09
+529.4289E+03,+420.8860E-09,+529.4289E+03,+106.9149E-09
+537.3663E+03,+424.7017E-09,+537.3663E+03,+106.0235E-09
+545.3428E+03,+431.2103E-09,+545.3428E+03,+107.8017E-09
+553.2947E+03,+436.1677E-09,+553.2947E+03,+108.0434E-09
+561.2761E+03,+440.1169E-09,+561.2761E+03,+107.2593E-09
+569.2379E+03,+444.9834E-09,+569.2379E+03,+107.4041E-09
+577.2261E+03,+449.2613E-09,+577.2261E+03,+106.9448E-09
+585.1881E+03,+454.4638E-09,+585.1881E+03,+107.4255E-09
+593.1725E+03,+459.4447E-09,+593.1725E+03,+107.6713E-09
+601.1326E+03,+464.4793E-09,+601.1326E+03,+107.9853E-09
+609.1194E+03,+469.3843E-09,+609.1194E+03,+108.1538E-09
+617.0796E+03,+475.1531E-09,+617.0796E+03,+109.2019E-09
+625.0683E+03,+481.8333E-09,+625.0683E+03,+111.1445E-09
+633.0263E+03,+486.8795E-09,+633.0263E+03,+111.4713E-09
+641.0076E+03,+490.4510E-09,+641.0076E+03,+110.3096E-09
+648.9624E+03,+494.1579E-09,+648.9624E+03,+109.2990E-09
+656.8370E+03,+498.5135E-09,+656.8370E+03,+108.9847E-09
+664.7684E+03,+503.7937E-09,+664.7684E+03,+109.5612E-09
+672.6905E+03,+508.8669E-09,+672.6905E+03,+109.9364E-09
+680.6608E+03,+513.9501E-09,+680.6608E+03,+110.2929E-09
+688.6129E+03,+518.0772E-09,+688.6129E+03,+109.7041E-09
+696.5898E+03,+521.4758E-09,+696.5898E+03,+108.3721E-09
+704.5369E+03,+526.1722E-09,+704.5369E+03,+108.3556E-09
+712.5131E+03,+532.0964E-09,+712.5131E+03,+109.5496E-09
+720.4669E+03,+536.7489E-09,+720.4669E+03,+109.4852E-09
+728.4444E+03,+540.7755E-09,+728.4444E+03,+108.7808E-09
+736.3918E+03,+545.9391E-09,+736.3918E+03,+109.2314E-09
+744.3658E+03,+550.3840E-09,+744.3658E+03,+108.9474E-09
+752.3081E+03,+554.9794E-09,+752.3081E+03,+108.8327E-09
+760.2786E+03,+559.9624E-09,+760.2786E+03,+109.0889E-09
+768.2206E+03,+565.0289E-09,+768.2206E+03,+109.4455E-09
+776.1917E+03,+571.0914E-09,+776.1917E+03,+110.7808E-09
+796.2641E+03,+581.7436E-09,+796.2641E+03,+109.5294E-09

MicroMag 2900/3900 Data File ends
