# Supplementary material for: Magnetic signatures of a creosote oil contaminated site: case study in São Paulo, Brazil
Source: Sci Rep. 2022 Dec 17;12:21853. doi: 10.1038/s41598-022-23493-2 (PMC9759522; doi:10.1038/s41598-022-23493-2)
Supplement: Supplementary file 3 — Supplementary Information 3. [file 41598_2022_23493_MOESM3_ESM.zip › moment_vs_time/SD23/4_2/nm3xxx/4_8.000]

MicroMag 2900/3900 Data File (Series 0016.002)
Moment vs. time

INSTRUMENT
Configuration                   VSM
Temperature control             None
Hardware version                0004
Software version                01/29/2013
Units of measure                Hybrid SI
Temperature in                  Celsius

SAMPLE
Mass                            N/A
Volume                          N/A
Demagnetizing factor            N/A

SETTINGS
Field range                    +10.00000E-03
Field command                   0.000000E+00
Moment range                   +10.00000E-06
Averaging time                 +10.72671E-03
Temperature (command)           N/A
Tmprtr difference correction    No
Orientation                     0.000000E+00
Vibration amplitude             1.0
Calibration factor             +4.401063E+00
Operating frequency            +83.00000E+00

MEASUREMENT
Description                    "SD34_4_8"
Field (measured)               +7.399398E-06
Temperature (measured)          N/A
Averages (completed)            N/A
Moment at conditioning field   +49.54383E-09
Measured on                     08/28/2020  10:14
Elapsed time                   +22.66418E+00

PROCESSING
Background subtraction          No
Delta-m processing              N/A
Demagnetizing factor            No
Normalization                   No
Normalization factor            N/A
Offset (field)                  No
Offset (moment)                 No
Pole saturation                 No
Slope correction                No

VIEWPORT
Left                            0.000000E+00
Right                          +10.00000E+00
Bottom                         -10.00000E-06
Top                            +10.00000E-06
Show X-axis?                    Yes
Show Y-axis?                    Yes

SCRIPT
Averaging time                 +10.00000E-03
Initial (conditioning) field   +5.000000E-03
Final (measuring) field         0.000000E+00
Pause at initial field         +10.00000E+00
Field slew rate limit          +10.00000E+03
Field slew time limit          +100.0000E-03
Slope correction                0.000000E+00
Timebase                       +10.00000E+00
Number of segments              1
Number of data                  1000

Segment   Averaging                                                            Final 
 Number      Time        Initial      Increment       Final         Pause      Index 
             (s)           (s)           (s)           (s)           (s)     
0000001,+10.00000E-03, 0.000000E+00,+10.00000E-03,+10.00000E+00,+10.00000E+00,0001000

                                         
     Time         Moment        Field    
     (s)          (Am�)          (T)     
+5.158323E-03,+35.77952E-09,+3.630972E-03
+15.20685E-03,+19.13767E-09,+2.025849E-03
+25.07466E-03,+8.504160E-09,+1.038930E-03
+35.12355E-03,+2.512517E-09,+454.1953E-06
+45.15045E-03,+290.0559E-12,+206.0373E-06
+55.16323E-03,-1.018908E-09,+92.62398E-06
+65.17529E-03,-2.475203E-09,+40.97844E-06
+75.21556E-03,-3.799930E-09,+19.24393E-06
+85.24081E-03,-4.817358E-09,+10.69608E-06
+95.06281E-03,-6.032210E-09,+6.262045E-06
+105.1025E-03,-6.865298E-09,+4.569345E-06
+115.1102E-03,-6.768790E-09,+3.574245E-06
+125.1323E-03,-5.833472E-09,+3.180980E-06
+135.1312E-03,-5.152432E-09,+2.966363E-06
+145.0782E-03,-5.571172E-09,+2.652786E-06
+155.0856E-03,-6.203951E-09,+2.202876E-06
+165.0684E-03,-6.038909E-09,+1.776731E-06
+175.0942E-03,-5.038472E-09,+1.654017E-06
+185.0862E-03,-4.844201E-09,+1.937543E-06
+195.1012E-03,-5.425159E-09,+2.519684E-06
+205.1353E-03,-5.754006E-09,+2.678372E-06
+215.1316E-03,-5.657241E-09,+2.485325E-06
+225.1522E-03,-5.732600E-09,+2.061595E-06
+235.1841E-03,-6.729842E-09,+1.519225E-06
+245.1684E-03,-7.575879E-09,+1.144917E-06
+255.1847E-03,-8.119175E-09,+943.8934E-09
+265.2156E-03,-8.326423E-09,+1.145625E-06
+275.2143E-03,-8.984273E-09,+1.566283E-06
+285.0150E-03,-9.448355E-09,+1.812882E-06
+295.2458E-03,-8.867979E-09,+1.806611E-06
+305.0392E-03,-7.806972E-09,+1.774187E-06
+315.0772E-03,-6.899376E-09,+1.669255E-06
+325.0821E-03,-6.825165E-09,+1.453245E-06
+335.1076E-03,-6.505461E-09,+947.5775E-09
+345.1403E-03,-6.033878E-09,+720.5382E-09
+355.1399E-03,-5.757337E-09,+904.1901E-09
+365.1448E-03,-6.622885E-09,+1.273759E-06
+375.1757E-03,-8.434846E-09,+1.560930E-06
+385.1766E-03,-8.973148E-09,+1.410775E-06
+395.2077E-03,-8.793817E-09,+1.017012E-06
+405.2240E-03,-8.671968E-09,+1.045533E-06
+415.2231E-03,-8.609573E-09,+1.374931E-06
+425.0168E-03,-8.338557E-09,+1.491580E-06
+435.0261E-03,-6.932766E-09,+1.226979E-06
+445.0279E-03,-6.292849E-09,+930.3608E-09
+455.0565E-03,-6.360225E-09,+562.3313E-09
+465.0572E-03,-6.636777E-09,+543.2883E-09
+475.0701E-03,-6.499209E-09,+689.9652E-09
+485.1005E-03,-6.085576E-09,+750.1307E-09
+495.1014E-03,-5.669544E-09,+830.8382E-09
+505.1305E-03,-5.816930E-09,+911.2272E-09
+515.1154E-03,-5.861589E-09,+1.225789E-06
+525.1276E-03,-5.726479E-09,+1.378337E-06
+535.1534E-03,-5.393665E-09,+1.294587E-06
+545.1397E-03,-5.232053E-09,+1.148848E-06
+555.1374E-03,-3.943355E-09,+860.6148E-09
+565.1712E-03,-2.490127E-09,+679.0600E-09
+575.1670E-03,-550.5075E-12,+461.5717E-09
+585.1778E-03,-529.0602E-12,+516.6264E-09
+595.2048E-03,-1.504977E-09,+743.1250E-09
+605.2176E-03,-1.686313E-09,+769.5055E-09
+615.2458E-03,-1.247955E-09,+568.6560E-09
+625.2466E-03,-1.392258E-09,+431.2067E-09
+635.0410E-03,-2.588416E-09,+151.1603E-09
+645.0690E-03,-2.972396E-09,+179.2593E-09
+655.0689E-03,-2.338623E-09,+492.2161E-09
+665.0847E-03,-1.574898E-09,+705.5369E-09
+675.1106E-03,-869.2818E-12,+736.9585E-09
+685.1090E-03,-852.3968E-12,+525.2190E-09
+695.1355E-03,-1.229137E-09,-78.91178E-09
+705.1716E-03,-1.669777E-09,-168.2043E-09
+715.1645E-03,-3.133113E-09,+242.7273E-09
+725.1938E-03,-3.945090E-09,+670.7125E-09
+735.2064E-03,-3.827372E-09,+1.048282E-06
+745.2061E-03,-2.765953E-09,+1.160395E-06
+755.2307E-03,-1.976817E-09,+1.070820E-06
+765.2261E-03,-2.484680E-09,+897.9741E-09
+775.2377E-03,-4.165742E-09,+408.5560E-09
+785.0280E-03,-4.817761E-09,+200.3441E-09
+795.0161E-03,-5.296195E-09,+169.9276E-09
+805.0430E-03,-5.431885E-09,+296.6576E-09
+815.0305E-03,-5.155536E-09,+401.7220E-09
+825.0772E-03,-4.318338E-09,+349.8860E-09
+835.1356E-03,-3.220741E-09,+283.8993E-09
+845.1269E-03,-3.312792E-09,+278.9154E-09
+855.1436E-03,-4.370744E-09,+307.3015E-09
+865.1703E-03,-4.639430E-09,+325.6369E-09
+875.1635E-03,-3.681049E-09,+435.9703E-09
+885.1697E-03,-2.407859E-09,+503.2339E-09
+895.1989E-03,-1.412418E-09,+402.9121E-09
+905.0288E-03,-1.324594E-09,+213.0556E-09
+915.0597E-03,-1.999775E-09,-285.6073E-09
+925.0599E-03,-2.868956E-09,-410.1315E-09
+935.0600E-03,-5.584597E-09,-191.5188E-09
+945.0864E-03,-7.041413E-09,+24.20425E-09
+955.0865E-03,-8.431098E-09,+361.6591E-09
+965.0947E-03,-8.444911E-09,+488.1315E-09
+975.1203E-03,-8.301861E-09,+396.6446E-09
+985.1192E-03,-8.227105E-09,+293.6163E-09
+995.1373E-03,-7.007435E-09,+241.6821E-09
+1.005176E+00,-5.766307E-09,+243.1422E-09
+1.015170E+00,-4.093946E-09,+523.2458E-09
+1.025198E+00,-4.153125E-09,+642.3340E-09
+1.035221E+00,-5.077123E-09,+512.7602E-09
+1.045229E+00,-5.346685E-09,+207.5262E-09
+1.055023E+00,-4.816699E-09,-171.2446E-09
+1.065017E+00,-4.734642E-09,-252.6779E-09
+1.075029E+00,-5.523207E-09,+53.13110E-09
+1.085061E+00,-5.937884E-09,+380.6047E-09
+1.095070E+00,-5.452293E-09,+578.7659E-09
+1.105101E+00,-4.906416E-09,+380.4855E-09
+1.115133E+00,-5.061323E-09,+38.88989E-09
+1.125132E+00,-5.505598E-09,-215.8537E-09
+1.135165E+00,-5.473286E-09,-475.4829E-09
+1.145126E+00,-4.998025E-09,-468.5755E-09
+1.155142E+00,-4.038330E-09,-82.84474E-09
+1.165175E+00,-3.724360E-09,+210.3710E-09
+1.175173E+00,-2.991037E-09,+465.4465E-09
+1.185173E+00,-2.214509E-09,+359.6363E-09
+1.195194E+00,-1.450012E-09,+56.65207E-09
+1.205207E+00,-1.633042E-09,+27.56977E-09
+1.215215E+00,-2.975512E-09,+286.1328E-09
+1.225243E+00,-3.695327E-09,+542.1829E-09
+1.235029E+00,-4.627765E-09,+762.6458E-09
+1.245057E+00,-5.433342E-09,+631.8007E-09
+1.255051E+00,-6.210326E-09,+185.4458E-09
+1.265058E+00,-6.189064E-09,-198.3957E-09
+1.275029E+00,-5.500313E-09,-258.4915E-09
+1.285034E+00,-5.047621E-09,-33.68950E-09
+1.295059E+00,-4.529844E-09,+137.6476E-09
+1.305099E+00,-4.128653E-09,-71.40160E-09
+1.315093E+00,-3.635415E-09,-360.0817E-09
+1.325112E+00,-3.711277E-09,-384.1219E-09
+1.335146E+00,-4.718912E-09,-46.14449E-09
+1.345129E+00,-5.373570E-09,+214.6616E-09
+1.355161E+00,-5.143460E-09,+144.2871E-09
+1.365165E+00,-4.578304E-09,-49.46137E-09
+1.375176E+00,-4.728065E-09,-303.9427E-09
+1.385205E+00,-5.595852E-09,-318.7933E-09
+1.395206E+00,-6.281115E-09,-213.4705E-09
+1.405232E+00,-5.811644E-09,-162.8780E-09
+1.415034E+00,-4.686090E-09,-135.8614E-09
+1.425036E+00,-4.319034E-09,-35.33077E-09
+1.435065E+00,-4.182384E-09,+174.5567E-09
+1.445047E+00,-3.818923E-09,+197.1416E-09
+1.455066E+00,-3.021575E-09,+8.654595E-09
+1.465095E+00,-3.132676E-09,-321.5571E-09
+1.475091E+00,-3.947308E-09,-529.9768E-09
+1.485096E+00,-4.152361E-09,-432.3368E-09
+1.495122E+00,-3.448425E-09,-73.17257E-09
+1.505146E+00,-3.078852E-09,+108.7875E-09
+1.515149E+00,-3.396817E-09,+229.9481E-09
+1.525180E+00,-3.810529E-09,+237.3838E-09
+1.535194E+00,-4.115943E-09,+366.0746E-09
+1.545223E+00,-4.282620E-09,+330.4873E-09
+1.555220E+00,-5.013365E-09,+131.2323E-09
+1.565230E+00,-5.599138E-09,-110.7826E-09
+1.575058E+00,-5.269954E-09,-370.2984E-09
+1.585089E+00,-4.564416E-09,-395.5326E-09
+1.595110E+00,-4.576019E-09,-266.3813E-09
+1.605139E+00,-5.590655E-09,-285.0065E-09
+1.615124E+00,-6.606732E-09,-284.6384E-09
+1.625142E+00,-6.331109E-09,-208.3368E-09
+1.635177E+00,-5.283348E-09,-9.474754E-09
+1.645162E+00,-4.889994E-09,+171.9580E-09
+1.655197E+00,-5.139868E-09,+184.3424E-09
+1.665205E+00,-5.277341E-09,-34.98459E-09
+1.675222E+00,-5.238758E-09,-325.1953E-09
+1.685017E+00,-5.169414E-09,-375.2671E-09
+1.695242E+00,-5.195592E-09,-216.2218E-09
+1.705050E+00,-4.991551E-09,-56.57864E-09
+1.715095E+00,-4.304062E-09,+151.5102E-09
+1.725099E+00,-4.247484E-09,+146.7343E-09
+1.735122E+00,-4.852555E-09,-191.4930E-09
+1.745148E+00,-4.944504E-09,-383.0424E-09
+1.755150E+00,-3.689244E-09,-610.7359E-09
+1.765187E+00,-2.499360E-09,-487.3143E-09
+1.775210E+00,-1.538693E-09,+95.68883E-09
+1.785221E+00,-1.806229E-09,+380.8937E-09
+1.795017E+00,-2.752394E-09,+268.7521E-09
+1.805032E+00,-3.435058E-09,-114.2159E-09
+1.815031E+00,-5.103882E-09,-636.6301E-09
+1.825056E+00,-6.451129E-09,-767.6916E-09
+1.835077E+00,-7.610760E-09,-601.9602E-09
+1.845082E+00,-7.515681E-09,-350.4381E-09
+1.855111E+00,-6.964706E-09,+10.21576E-09
+1.865110E+00,-6.971676E-09,+178.9360E-09
+1.875137E+00,-7.044958E-09,+356.9527E-09
+1.885129E+00,-6.519140E-09,+351.0351E-09
+1.895152E+00,-4.993491E-09,+237.5221E-09
+1.905200E+00,-4.671308E-09,+106.5826E-09
+1.915240E+00,-5.120739E-09,-57.82414E-09
+1.925035E+00,-5.260956E-09,-115.2029E-09
+1.935066E+00,-5.070334E-09,-324.0681E-09
+1.945049E+00,-5.234007E-09,-426.0988E-09
+1.955066E+00,-6.698435E-09,-445.1199E-09
+1.965097E+00,-7.297178E-09,-383.5154E-09
+1.975092E+00,-6.696675E-09,-61.65600E-09
+1.985124E+00,-5.555354E-09,+45.53890E-09
+1.995123E+00,-4.202461E-09,+8.729935E-09
+2.005147E+00,-3.984071E-09,-115.9058E-09
+2.015180E+00,-3.736614E-09,-191.0334E-09
+2.025172E+00,-3.644628E-09,-230.1302E-09
+2.035188E+00,-4.278818E-09,-473.0892E-09
+2.045216E+00,-5.269426E-09,-605.0959E-09
+2.055211E+00,-6.506724E-09,-621.0242E-09
+2.065213E+00,-6.484394E-09,-482.2493E-09
+2.075015E+00,-5.842854E-09,-173.3704E-09
+2.085042E+00,-5.670358E-09,+112.7930E-09
+2.095062E+00,-5.494755E-09,+499.2752E-09
+2.105074E+00,-4.981255E-09,+516.0074E-09
+2.115096E+00,-3.124120E-09,+204.9198E-09
+2.125152E+00,-2.526897E-09,-90.16228E-09
+2.135183E+00,-2.870714E-09,-296.7119E-09
+2.145192E+00,-3.307267E-09,-98.21892E-09
+2.155221E+00,-3.311839E-09,+293.3579E-09
+2.165219E+00,-3.154518E-09,+342.4387E-09
+2.175015E+00,-3.185121E-09,+23.37265E-09
+2.185016E+00,-3.195333E-09,-171.4621E-09
+2.195039E+00,-2.218784E-09,-271.0333E-09
+2.205101E+00,-1.440884E-09,-146.4939E-09
+2.215139E+00,-501.5423E-12,-75.97541E-09
+2.225159E+00,-556.3977E-12,-259.9020E-09
+2.235193E+00,-1.006879E-09,-562.6717E-09
+2.245190E+00,-1.322187E-09,-538.4179E-09
+2.255209E+00,-2.754804E-09,-68.81333E-09
+2.265237E+00,-3.596379E-09,+259.8181E-09
+2.275236E+00,-4.386787E-09,+327.9305E-09
+2.285032E+00,-4.101961E-09,+1.772881E-09
+2.295043E+00,-3.490977E-09,-688.7370E-09
+2.305079E+00,-3.804649E-09,-899.8948E-09
+2.315121E+00,-4.986501E-09,-685.7949E-09
+2.325160E+00,-5.338520E-09,-373.4798E-09
+2.335217E+00,-5.570080E-09,+208.2653E-09
+2.345014E+00,-5.954902E-09,+312.2387E-09
+2.355018E+00,-7.568508E-09,+187.0356E-09
+2.365028E+00,-8.192898E-09,+44.88659E-09
+2.375053E+00,-8.107421E-09,-115.1562E-09
+2.385052E+00,-7.941339E-09,-83.93287E-09
+2.395078E+00,-8.405900E-09,-45.84599E-09
+2.405095E+00,-8.631497E-09,-47.35280E-09
+2.415096E+00,-7.422662E-09,+6.855965E-09
+2.425122E+00,-6.432606E-09,-29.00887E-09
+2.435144E+00,-4.575249E-09,-379.7798E-09
+2.445156E+00,-4.421265E-09,-636.2143E-09
+2.455183E+00,-4.709433E-09,-917.1687E-09
+2.465178E+00,-4.701761E-09,-851.7857E-09
+2.475191E+00,-4.545147E-09,-375.4873E-09
+2.485223E+00,-4.535509E-09,-170.8079E-09
+2.495222E+00,-4.444765E-09,+121.3169E-09
+2.505022E+00,-4.234205E-09,+214.5205E-09
+2.515236E+00,-4.532499E-09,+196.4750E-09
+2.525016E+00,-5.095097E-09,+16.70265E-09
+2.535052E+00,-6.639081E-09,-573.4129E-09
+2.545021E+00,-6.703848E-09,-667.0590E-09
+2.555032E+00,-5.745290E-09,-718.0653E-09
+2.565052E+00,-5.483044E-09,-621.3227E-09
+2.575041E+00,-5.481451E-09,-23.93246E-09
+2.585048E+00,-5.349107E-09,+210.6619E-09
+2.595082E+00,-3.876248E-09,+385.8738E-09
+2.605101E+00,-3.486973E-09,+235.7531E-09
+2.615133E+00,-3.731958E-09,-452.1093E-09
+2.625133E+00,-3.967559E-09,-520.2866E-09
+2.635151E+00,-3.517348E-09,-460.4521E-09
+2.645174E+00,-3.076178E-09,-472.5905E-09
+2.655176E+00,-2.381846E-09,-630.9290E-09
+2.665193E+00,-2.635729E-09,-647.9988E-09
+2.675225E+00,-3.578344E-09,-540.8507E-09
+2.685230E+00,-3.670453E-09,-476.8944E-09
+2.695240E+00,-3.973154E-09,-34.82819E-09
+2.705035E+00,-4.130126E-09,+15.75565E-09
+2.715169E+00,-4.547310E-09,-38.39970E-09
+2.725194E+00,-4.412029E-09,-119.2265E-09
+2.735208E+00,-3.681225E-09,-152.8654E-09
+2.745209E+00,-3.657940E-09,-115.2811E-09
+2.755233E+00,-3.775271E-09,-111.2289E-09
+2.765241E+00,-3.553884E-09,-133.4400E-09
+2.775105E+00,-1.750152E-09,-174.0904E-09
+2.785137E+00,-1.423463E-09,-123.6067E-09
+2.795150E+00,-1.516329E-09,+353.6959E-09
+2.805176E+00,-1.694328E-09,+423.4991E-09
+2.815163E+00,-1.754028E-09,+175.1509E-09
+2.825183E+00,-2.010868E-09,-55.46570E-09
+2.835212E+00,-4.129194E-09,-487.7186E-09
+2.845196E+00,-5.072321E-09,-578.6848E-09
+2.855213E+00,-6.158651E-09,-589.2649E-09
+2.865243E+00,-6.000848E-09,-548.6813E-09
+2.875244E+00,-5.771518E-09,-252.0552E-09
+2.885023E+00,-5.986329E-09,-120.3194E-09
+2.895057E+00,-6.105588E-09,-125.3595E-09
+2.905113E+00,-5.748129E-09,-233.8638E-09
+2.915145E+00,-4.733953E-09,-513.3734E-09
+2.925146E+00,-4.774831E-09,-482.9531E-09
+2.935172E+00,-5.679423E-09,-32.76730E-09
+2.945202E+00,-5.815042E-09,+81.60019E-09
+2.955199E+00,-5.889079E-09,+386.5910E-09
+2.965204E+00,-5.929889E-09,+310.5373E-09
+2.975234E+00,-6.269169E-09,-370.2078E-09
+2.985235E+00,-6.110161E-09,-476.1353E-09
+2.995021E+00,-4.838839E-09,-259.0046E-09
+3.005055E+00,-4.702792E-09,-101.9592E-09
+3.015033E+00,-5.817922E-09,+69.50855E-09
+3.025059E+00,-6.447134E-09,-61.70464E-09
+3.035068E+00,-6.698833E-09,-389.3118E-09
+3.045074E+00,-6.385067E-09,-348.8999E-09
+3.055101E+00,-5.880308E-09,-44.14940E-09
+3.065099E+00,-5.796526E-09,+75.11616E-09
+3.075162E+00,-4.582671E-09,+122.6301E-09
+3.085242E+00,-3.939863E-09,+50.30632E-09
+3.095034E+00,-3.265422E-09,-56.13136E-09
+3.105060E+00,-3.477740E-09,-46.86069E-09
+3.115085E+00,-3.558131E-09,-175.8881E-09
+3.125087E+00,-3.284347E-09,-314.4064E-09
+3.135151E+00,-2.959129E-09,-470.5010E-09
+3.145203E+00,-3.205173E-09,-406.0898E-09
+3.155232E+00,-3.938708E-09,-48.49625E-09
+3.165034E+00,-3.817616E-09,-2.622605E-09
+3.175041E+00,-3.067260E-09,-380.2576E-09
+3.185045E+00,-3.086846E-09,-566.0181E-09
+3.195074E+00,-3.781746E-09,-724.4072E-09
+3.205094E+00,-3.703804E-09,-651.1412E-09
+3.215110E+00,-1.659707E-09,-142.8280E-09
+3.225137E+00,-900.3951E-12,-69.39889E-09
+3.235153E+00,-262.8202E-12,-13.81493E-09
+3.245182E+00,-403.3077E-12,+65.38392E-09
+3.255160E+00,-675.2955E-12,+309.8030E-09
+3.265165E+00,-877.9371E-12,+328.4922E-09
+3.275190E+00,-2.656830E-09,+100.5840E-09
+3.285197E+00,-3.728706E-09,+66.37955E-09
+3.295208E+00,-5.628614E-09,+133.1301E-09
+3.305233E+00,-5.961289E-09,+70.60623E-09
+3.315219E+00,-6.721783E-09,-416.6928E-09
+3.325238E+00,-7.383463E-09,-636.4880E-09
+3.335038E+00,-8.144259E-09,-838.3818E-09
+3.345025E+00,-7.921757E-09,-718.0853E-09
+3.355055E+00,-7.073270E-09,-274.2338E-09
+3.365056E+00,-7.004247E-09,-167.9592E-09
+3.375070E+00,-7.045932E-09,-56.84662E-09
+3.385096E+00,-6.933041E-09,-22.76421E-09
+3.395086E+00,-6.860255E-09,+226.7942E-09
+3.405108E+00,-7.233670E-09,+263.9379E-09
+3.415133E+00,-8.810423E-09,+199.1568E-09
+3.425131E+00,-9.121687E-09,+73.76289E-09
+3.435166E+00,-8.632570E-09,-176.4126E-09
+3.445155E+00,-8.468677E-09,-182.3053E-09
+3.455171E+00,-9.085078E-09,-64.12029E-09
+3.465202E+00,-9.309162E-09,-68.65502E-09
+3.475182E+00,-8.613851E-09,-245.9230E-09
+3.485190E+00,-8.018878E-09,-276.2499E-09
+3.495215E+00,-6.515296E-09,-248.2023E-09
+3.505230E+00,-6.217926E-09,-243.7000E-09
+3.515074E+00,-4.921626E-09,-438.3936E-09
+3.525108E+00,-4.457509E-09,-538.1088E-09
+3.535126E+00,-4.486510E-09,-593.5698E-09
+3.545160E+00,-5.001844E-09,-503.3588E-09
+3.555160E+00,-6.055794E-09,-241.4704E-09
+3.565169E+00,-6.298079E-09,-87.38423E-09
+3.575204E+00,-7.008156E-09,+240.5148E-09
+3.585211E+00,-7.725251E-09,+308.2190E-09
+3.595228E+00,-9.623601E-09,+87.37278E-09
+3.605031E+00,-9.935067E-09,-152.9436E-09
+3.615020E+00,-10.02233E-09,-585.4273E-09
+3.625036E+00,-10.20008E-09,-552.6123E-09
+3.635072E+00,-10.66604E-09,-82.35455E-09
+3.645063E+00,-10.53481E-09,+55.83477E-09
+3.655077E+00,-8.755190E-09,+237.7024E-09
+3.665054E+00,-8.252793E-09,+252.8010E-09
+3.675024E+00,-7.826214E-09,-142.9892E-09
+3.685240E+00,-7.919033E-09,-322.1846E-09
+3.695196E+00,-7.447119E-09,-525.6929E-09
+3.705183E+00,-6.974347E-09,-482.1768E-09
+3.715178E+00,-6.310731E-09,-161.4618E-09
+3.725144E+00,-6.211191E-09,-105.9551E-09
+3.735124E+00,-5.216010E-09,-167.9382E-09
+3.745110E+00,-4.630309E-09,-280.0064E-09
+3.755063E+00,-3.695692E-09,-488.4701E-09
+3.765043E+00,-3.787068E-09,-458.3654E-09
+3.775223E+00,-4.327949E-09,-229.5084E-09
+3.785186E+00,-4.434578E-09,-165.0238E-09
+3.795173E+00,-4.885567E-09,-187.7899E-09
+3.805155E+00,-5.387380E-09,-258.8015E-09
+3.815121E+00,-6.886515E-09,-280.9830E-09
+3.825124E+00,-6.924263E-09,-187.5534E-09
+3.835121E+00,-5.738206E-09,-19.69147E-09
+3.845076E+00,-5.105901E-09,-59.69333E-09
+3.855054E+00,-4.334761E-09,-497.6092E-09
+3.865217E+00,-4.033820E-09,-674.8982E-09
+3.875202E+00,-2.949312E-09,-730.7091E-09
+3.885160E+00,-2.774770E-09,-647.6812E-09
+3.895135E+00,-3.364213E-09,-375.2108E-09
+3.905126E+00,-3.647607E-09,-271.6970E-09
+3.915098E+00,-3.462911E-09,-212.4043E-09
+3.925081E+00,-3.132602E-09,-219.2011E-09
+3.935063E+00,-3.380885E-09,-22.94731E-09
+3.945231E+00,-3.686017E-09,+33.56361E-09
+3.955176E+00,-3.435773E-09,-30.17521E-09
+3.965158E+00,-2.930292E-09,-124.9228E-09
+3.975118E+00,-2.489555E-09,-166.8024E-09
+3.985105E+00,-3.042046E-09,-908.8517E-12
+3.995057E+00,-4.161074E-09,+440.7559E-09
+4.005034E+00,-4.026656E-09,+392.0374E-09
+4.015015E+00,-3.023236E-09,-182.4570E-09
+4.025194E+00,-2.869336E-09,-567.3180E-09
+4.035167E+00,-2.987123E-09,-731.1364E-09
+4.045155E+00,-2.507664E-09,-436.3718E-09
+4.055117E+00,-595.3210E-12,+85.44637E-09
+4.065119E+00,+462.6595E-12,+150.3954E-09
+4.075112E+00,+921.0758E-12,-206.1167E-09
+4.085094E+00,+772.1632E-12,-617.3420E-09
+4.095085E+00,+575.3562E-12,-776.2137E-09
+4.105067E+00,+207.8724E-12,-621.4819E-09
+4.115235E+00,-1.395357E-09,-108.5463E-09
+4.125209E+00,-2.566863E-09,+31.00777E-09
+4.135192E+00,-4.240166E-09,+117.3019E-12
+4.145165E+00,-4.855807E-09,-106.3328E-09
+4.155172E+00,-5.872927E-09,-219.4204E-09
+4.165149E+00,-6.192326E-09,-108.8476E-09
+4.175133E+00,-5.231881E-09,+346.5014E-09
+4.185089E+00,-4.248733E-09,+449.4477E-09
+4.195062E+00,-1.661942E-09,+28.26500E-09
+4.205052E+00,-1.255085E-09,-272.1014E-09
+4.215227E+00,-1.224007E-09,-792.4643E-09
+4.225201E+00,-1.232448E-09,-824.6651E-09
+4.235187E+00,-1.246935E-09,-528.6398E-09
+4.245130E+00,-1.390776E-09,-427.4950E-09
+4.255105E+00,-1.819415E-09,-250.2785E-09
+4.265092E+00,-1.766497E-09,-233.1629E-09
+4.275104E+00,-1.588151E-09,-313.2611E-09
+4.285130E+00,-1.913447E-09,-297.5951E-09
+4.295138E+00,-3.472272E-09,-79.94176E-09
+4.305152E+00,-3.820588E-09,-23.39173E-09
+4.315182E+00,-2.769210E-09,-234.7164E-09
+4.325183E+00,-2.218117E-09,-428.1073E-09
+4.335209E+00,-2.193193E-09,-711.6280E-09
+4.345243E+00,-2.637193E-09,-591.0063E-09
+4.355244E+00,-2.952564E-09,-41.13865E-09
+4.365017E+00,-2.786134E-09,+209.5699E-09
+4.375041E+00,-3.059402E-09,+442.2894E-09
+4.385017E+00,-3.451103E-09,+329.1912E-09
+4.395047E+00,-4.055696E-09,-465.4780E-09
+4.405067E+00,-3.815460E-09,-670.8975E-09
+4.415083E+00,-2.840911E-09,-651.3386E-09
+4.425113E+00,-2.926719E-09,-402.2293E-09
+4.435133E+00,-3.890956E-09,+323.9384E-09
+4.445137E+00,-4.040967E-09,+430.4838E-09
+4.455163E+00,-3.286248E-09,+132.7496E-09
+4.465160E+00,-3.041523E-09,-104.2919E-09
+4.475147E+00,-2.342807E-09,-632.9184E-09
+4.485174E+00,-1.954710E-09,-604.2853E-09
+4.495170E+00,-1.065144E-09,-196.1746E-09
+4.505199E+00,-1.389753E-09,-41.38184E-09
+4.515183E+00,-4.030327E-09,+103.5900E-09
+4.525196E+00,-5.531449E-09,+9.996414E-09
+4.535231E+00,-7.048185E-09,-255.4569E-09
+4.545224E+00,-7.097050E-09,-327.3926E-09
+4.555241E+00,-6.742595E-09,-424.5520E-09
+4.565035E+00,-6.466827E-09,-428.0844E-09
+4.575047E+00,-5.388690E-09,-307.1776E-09
+4.585083E+00,-4.852666E-09,-255.6000E-09
+4.595109E+00,-4.901247E-09,-193.2297E-09
+4.605127E+00,-5.285388E-09,-102.7308E-09
+4.615158E+00,-5.702280E-09,+59.62086E-09
+4.625158E+00,-5.547133E-09,+42.77420E-09
+4.635183E+00,-5.595387E-09,-290.0152E-09
+4.645214E+00,-6.103055E-09,-358.6836E-09
+4.655216E+00,-7.752120E-09,-446.7649E-09
+4.665229E+00,-7.806681E-09,-424.2239E-09
+4.675027E+00,-7.078916E-09,-322.8731E-09
+4.685030E+00,-7.013257E-09,-327.3945E-09
+4.695060E+00,-7.701303E-09,-433.0082E-09
+4.705054E+00,-7.791949E-09,-444.9606E-09
+4.715224E+00,-7.060183E-09,-109.5715E-09
+4.725242E+00,-6.842372E-09,-76.63250E-09
+4.735030E+00,-6.276390E-09,-210.9757E-09
+4.745039E+00,-5.985115E-09,-341.6014E-09
+4.755072E+00,-4.200645E-09,-615.8915E-09
+4.765075E+00,-3.835720E-09,-545.5256E-09
+4.775095E+00,-3.691191E-09,-166.0891E-09
+4.785129E+00,-3.812624E-09,-68.34221E-09
+4.795131E+00,-2.871577E-09,-24.58000E-09
+4.805159E+00,-2.180771E-09,-180.4915E-09
+4.815145E+00,-1.286536E-09,-397.9006E-09
+4.825162E+00,-1.717845E-09,-403.3804E-09
+4.835193E+00,-3.643883E-09,-155.3221E-09
+4.845181E+00,-4.139110E-09,-127.5320E-09
+4.855191E+00,-5.528548E-09,-130.7898E-09
+4.865213E+00,-6.171477E-09,-115.9172E-09
+4.875208E+00,-8.079715E-09,-10.50282E-09
+4.885217E+00,-8.363436E-09,+20.72907E-09
+4.895023E+00,-7.327000E-09,-38.27477E-09
+4.905069E+00,-6.730445E-09,-186.5091E-09
+4.915101E+00,-5.194758E-09,-620.0734E-09
+4.925097E+00,-4.879841E-09,-692.5097E-09
+4.935118E+00,-4.904272E-09,-575.7637E-09
+4.945144E+00,-5.395747E-09,-476.7447E-09
+4.955139E+00,-7.657112E-09,-423.3532E-09
+4.965149E+00,-8.090212E-09,-459.4803E-09
+4.975177E+00,-7.211840E-09,-553.6185E-09
+4.985173E+00,-6.735321E-09,-534.5364E-09
+4.995185E+00,-6.103409E-09,-312.4447E-09
+5.005218E+00,-6.168773E-09,-221.3621E-09
+5.015206E+00,-5.202798E-09,-21.86012E-09
+5.025229E+00,-4.351053E-09,-16.90006E-09
+5.035209E+00,-3.290842E-09,-358.4442E-09
+5.045177E+00,-3.743882E-09,-584.5747E-09
+5.055161E+00,-5.541374E-09,-841.0960E-09
+5.065120E+00,-5.908677E-09,-765.2397E-09
+5.075094E+00,-6.365089E-09,-206.9140E-09
+5.085083E+00,-6.553019E-09,-81.86722E-09
+5.095046E+00,-6.539421E-09,-58.73394E-09
+5.105022E+00,-5.943263E-09,-109.2491E-09
+5.115234E+00,-3.419004E-09,+175.5133E-09
+5.125188E+00,-2.744084E-09,+287.2744E-09
+5.135175E+00,-1.554793E-09,+205.9717E-09
+5.145118E+00,-1.297258E-09,+48.34271E-09
+5.155125E+00,+406.8813E-12,-483.4814E-09
+5.165142E+00,+708.9764E-12,-443.7542E-09
+5.175164E+00,+247.2062E-12,-67.12532E-09
+5.185168E+00,-106.0954E-12,-28.61023E-12
+5.195190E+00,-680.2570E-12,-342.8507E-09
+5.205218E+00,-501.3561E-12,-451.4046E-09
+5.215147E+00,-292.4707E-12,-309.8335E-09
+5.225171E+00,-502.9683E-12,-207.4938E-09
+5.235178E+00,-1.088942E-09,-222.3416E-09
+5.245214E+00,-1.041804E-09,-349.6561E-09
+5.255222E+00,-1.481009E-09,-632.8698E-09
+5.265238E+00,-2.139608E-09,-651.6819E-09
+5.275031E+00,-4.110785E-09,-402.9865E-09
+5.285035E+00,-4.593151E-09,-227.7508E-09
+5.295052E+00,-5.788253E-09,-9.550096E-09
+5.305090E+00,-6.246711E-09,-102.9482E-09
+5.315081E+00,-6.605556E-09,-442.1492E-09
+5.325122E+00,-6.103039E-09,-519.0944E-09
+5.335180E+00,-3.977463E-09,-311.9288E-09
+5.345173E+00,-3.374580E-09,-158.4835E-09
+5.355190E+00,-2.367109E-09,+14.65034E-09
+5.365168E+00,-2.028040E-09,-21.23642E-09
+5.375139E+00,+20.73149E-12,-206.5077E-09
+5.385108E+00,+440.8224E-12,-226.9163E-09
+5.395085E+00,+113.5756E-12,-326.1023E-09
+5.405067E+00,-238.4145E-12,-362.4401E-09
+5.415049E+00,-570.2121E-12,-374.6796E-09
+5.425029E+00,-397.1123E-12,-307.3569E-09
+5.435016E+00,-644.1983E-12,+13.89027E-09
+5.445196E+00,-1.001796E-09,+9.706498E-09
+5.455173E+00,-2.358903E-09,-326.1852E-09
+5.465158E+00,-2.642987E-09,-410.7828E-09
+5.475111E+00,-4.058853E-09,-435.1139E-09
+5.485057E+00,-4.806235E-09,-362.5574E-09
+5.495039E+00,-6.654809E-09,-447.7043E-09
+5.505243E+00,-6.868849E-09,-471.5481E-09
+5.515193E+00,-7.147638E-09,-332.9935E-09
+5.525166E+00,-7.394579E-09,-168.8538E-09
+5.535137E+00,-7.919944E-09,+226.3842E-09
+5.545120E+00,-7.836009E-09,+236.1164E-09
+5.555071E+00,-7.107417E-09,-139.8811E-09
+5.565039E+00,-6.975226E-09,-393.9037E-09
+5.575016E+00,-7.623349E-09,-819.3455E-09
+5.585200E+00,-7.825867E-09,-782.7321E-09
+5.595169E+00,-7.656427E-09,-176.1723E-09
+5.605146E+00,-7.706014E-09,+117.8866E-09
+5.615080E+00,-8.544239E-09,+230.5422E-09
+5.625052E+00,-8.986105E-09,+34.47819E-09
+5.635032E+00,-8.318709E-09,-573.2050E-09
+5.645197E+00,-7.580470E-09,-723.6567E-09
+5.655179E+00,-6.490327E-09,-556.4156E-09
+5.665134E+00,-6.200165E-09,-286.3808E-09
+5.675108E+00,-4.580726E-09,+128.1910E-09
+5.685094E+00,-3.520276E-09,+89.61010E-09
+5.695045E+00,-2.211988E-09,-294.6138E-09
+5.705023E+00,-2.449175E-09,-450.0180E-09
+5.715242E+00,-4.073645E-09,-468.1492E-09
+5.725200E+00,-4.572891E-09,-429.2555E-09
+5.735195E+00,-5.683356E-09,-282.9447E-09
+5.745189E+00,-6.082125E-09,-229.6228E-09
+5.755148E+00,-6.054031E-09,-315.9542E-09
+5.765139E+00,-5.112435E-09,-414.0778E-09
+5.775105E+00,-2.618584E-09,-469.5101E-09
+5.785077E+00,-1.886794E-09,-363.5540E-09
+5.795063E+00,-2.271417E-09,-63.49468E-09
+5.805039E+00,-2.610730E-09,+42.86957E-09
+5.815230E+00,-2.411984E-09,+326.8680E-09
+5.825212E+00,-2.131414E-09,+377.7399E-09
+5.835191E+00,-1.607607E-09,+10.91194E-09
+5.845158E+00,-1.257106E-09,-246.9254E-09
+5.855141E+00,+300.6922E-12,-817.5688E-09
+5.865096E+00,+873.3468E-12,-972.5591E-09
+5.875078E+00,+392.2087E-12,-804.3471E-09
+5.885036E+00,-419.2270E-12,-616.1528E-09
+5.895245E+00,-3.373375E-09,-73.65418E-09
+5.905242E+00,-3.996444E-09,-9.919167E-09
+5.915216E+00,-5.709448E-09,+59.63803E-09
+5.925200E+00,-6.219016E-09,+50.91381E-09
+5.935189E+00,-6.657800E-09,-32.43351E-09
+5.945138E+00,-6.415422E-09,-114.2626E-09
+5.955111E+00,-5.822508E-09,-363.5492E-09
+5.965091E+00,-6.185699E-09,-411.0499E-09
+5.975049E+00,-8.363718E-09,-350.9188E-09
+5.985036E+00,-8.863210E-09,-239.4819E-09
+5.995218E+00,-8.522661E-09,-39.97707E-09
+6.005198E+00,-8.278791E-09,-97.13745E-09
+6.015191E+00,-8.512882E-09,-240.2687E-09
+6.025148E+00,-8.642810E-09,-273.1724E-09
+6.035126E+00,-8.566377E-09,-429.6522E-09
+6.045111E+00,-8.541859E-09,-455.3690E-09
+6.055095E+00,-9.507183E-09,-463.0861E-09
+6.065085E+00,-10.17024E-09,-442.5983E-09
+6.075088E+00,-10.77086E-09,-284.4906E-09
+6.085131E+00,-10.52126E-09,-131.9084E-09
+6.095118E+00,-10.04954E-09,-2.973557E-09
+6.105102E+00,-9.836580E-09,-52.65427E-09
+6.115071E+00,-8.412440E-09,-144.3663E-09
+6.125058E+00,-7.547820E-09,-155.7331E-09
+6.135043E+00,-6.536004E-09,-28.26691E-09
+6.145017E+00,-6.907221E-09,-53.26462E-09
+6.155240E+00,-8.115699E-09,-314.4570E-09
+6.165216E+00,-8.024860E-09,-330.8821E-09
+6.175029E+00,-6.454628E-09,-269.2137E-09
+6.185048E+00,-5.980936E-09,-194.8519E-09
+6.195062E+00,-4.991623E-09,-101.9564E-09
+6.205092E+00,-4.476196E-09,-94.27261E-09
+6.215056E+00,-2.415072E-09,+70.98770E-09
+6.225073E+00,-1.970535E-09,+88.31311E-09
+6.235107E+00,-2.990583E-09,-166.1196E-09
+6.245096E+00,-3.591952E-09,-385.3092E-09
+6.255109E+00,-4.791617E-09,-780.9945E-09
+6.265138E+00,-4.927087E-09,-762.8012E-09
+6.275144E+00,-5.609915E-09,-530.6263E-09
+6.285179E+00,-5.942403E-09,-472.8966E-09
+6.295180E+00,-5.987854E-09,-406.1852E-09
+6.305205E+00,-5.591450E-09,-352.3750E-09
+6.315233E+00,-5.072099E-09,-106.8563E-09
+6.325230E+00,-5.112061E-09,-57.71637E-09
+6.335026E+00,-4.727324E-09,-138.9513E-09
+6.345055E+00,-4.128228E-09,-191.9041E-09
+6.355058E+00,-3.374605E-09,-133.6298E-09
+6.365070E+00,-3.831931E-09,-88.74130E-09
+6.375095E+00,-5.471382E-09,-67.94262E-09
+6.385098E+00,-5.867522E-09,-147.7146E-09
+6.395127E+00,-5.755845E-09,-303.0300E-09
+6.405128E+00,-5.585235E-09,-345.9053E-09
+6.415136E+00,-5.309256E-09,-232.7652E-09
+6.425166E+00,-4.901436E-09,-273.5987E-09
+6.435187E+00,-3.059268E-09,-248.2767E-09
+6.445194E+00,-2.429549E-09,-207.8371E-09
+6.455220E+00,-1.780203E-09,-37.08363E-09
+6.465222E+00,-1.566255E-09,-64.25953E-09
+6.475240E+00,-505.7705E-12,-285.1076E-09
+6.485038E+00,-399.8555E-12,-368.5322E-09
+6.495039E+00,-1.694689E-09,-478.8885E-09
+6.505073E+00,-2.492158E-09,-440.8789E-09
+6.515061E+00,-3.041685E-09,-149.2548E-09
+6.525077E+00,-2.548579E-09,-88.89103E-09
+6.535106E+00,-1.240086E-09,-246.7480E-09
+6.545095E+00,-842.0507E-12,-304.9984E-09
+6.555100E+00,+58.29012E-12,-396.3394E-09
+6.565112E+00,+271.9716E-12,-355.7396E-09
+6.575106E+00,-972.1597E-12,-200.2564E-09
+6.585115E+00,-2.239428E-09,-235.5042E-09
+6.595145E+00,-5.267243E-09,-522.6193E-09
+6.605160E+00,-5.572053E-09,-599.2804E-09
+6.615191E+00,-5.175613E-09,-353.6129E-09
+6.625176E+00,-5.129910E-09,-256.9857E-09
+6.635195E+00,-5.796212E-09,-78.04490E-09
+6.645219E+00,-5.877532E-09,-114.2263E-09
+6.655218E+00,-5.080849E-09,-234.2415E-09
+6.665202E+00,-4.809864E-09,-213.1224E-09
+6.675229E+00,-4.316472E-09,-281.0297E-09
+6.685222E+00,-4.194300E-09,-353.7817E-09
+6.695232E+00,-3.143145E-09,-334.8570E-09
+6.705031E+00,-2.944608E-09,-292.3985E-09
+6.715245E+00,-3.613504E-09,-99.86782E-09
+6.725035E+00,-3.953900E-09,-89.59294E-09
+6.735054E+00,-4.615435E-09,-218.5488E-09
+6.745059E+00,-4.582072E-09,-276.2594E-09
+6.755101E+00,-4.903235E-09,-468.7863E-09
+6.765123E+00,-5.080280E-09,-517.1023E-09
+6.775140E+00,-4.983730E-09,-592.8727E-09
+6.785167E+00,-4.551898E-09,-499.3944E-09
+6.795164E+00,-2.394622E-09,+3.189087E-09
+6.805196E+00,-2.137827E-09,+63.77221E-09
+6.815182E+00,-2.550770E-09,-75.72937E-09
+6.825222E+00,-2.723017E-09,-142.9005E-09
+6.835039E+00,-3.108482E-09,-192.2493E-09
+6.845031E+00,-3.339790E-09,-159.2159E-09
+6.855052E+00,-4.349407E-09,-61.65600E-09
+6.865087E+00,-4.378925E-09,-177.5742E-09
+6.875095E+00,-3.254641E-09,-434.9194E-09
+6.885105E+00,-3.015487E-09,-476.5682E-09
+6.895135E+00,-3.876718E-09,-392.6630E-09
+6.905187E+00,-4.272929E-09,-410.9383E-09
+6.915224E+00,-4.297866E-09,-785.8286E-09
+6.925182E+00,-4.097626E-09,-894.3425E-09
+6.935201E+00,-3.642634E-09,-591.9724E-09
+6.945224E+00,-3.686038E-09,-365.5720E-09
+6.955225E+00,-3.427101E-09,+56.17333E-09
+6.965215E+00,-3.267386E-09,-94.84196E-09
+6.975245E+00,-3.982413E-09,-910.4863E-09
+6.985015E+00,-4.399996E-09,-992.0312E-09
+6.995028E+00,-6.336633E-09,-309.8221E-09
+7.005057E+00,-6.459865E-09,-70.08649E-09
+7.015015E+00,-6.685910E-09,+186.0046E-09
+7.025038E+00,-6.905033E-09,+26.45302E-09
+7.035031E+00,-7.298737E-09,-382.5970E-09
+7.045038E+00,-7.101755E-09,-418.1910E-09
+7.055066E+00,-6.067252E-09,-592.3700E-09
+7.065061E+00,-6.005698E-09,-624.8408E-09
+7.075080E+00,-6.690848E-09,-664.4974E-09
+7.085121E+00,-6.847141E-09,-566.6132E-09
+7.095137E+00,-6.570716E-09,-325.2859E-09
+7.105157E+00,-6.453094E-09,-336.6108E-09
+7.115189E+00,-6.479231E-09,-313.6606E-09
+7.125188E+00,-6.470334E-09,-294.3354E-09
+7.135217E+00,-5.512100E-09,-1.881600E-09
+7.145201E+00,-5.332414E-09,+46.55552E-09
+7.155215E+00,-6.420141E-09,+194.7079E-09
+7.165016E+00,-6.927953E-09,+186.4834E-09
+7.175018E+00,-8.540423E-09,-155.0646E-09
+7.185029E+00,-8.643229E-09,-261.6139E-09
+7.195063E+00,-8.921673E-09,-407.5794E-09
+7.205068E+00,-9.060377E-09,-362.6700E-09
+7.215087E+00,-8.703825E-09,-97.27287E-09
+7.225124E+00,-8.308504E-09,-96.43078E-09
+7.235125E+00,-6.337492E-09,-297.3471E-09
+7.245142E+00,-6.150599E-09,-283.0010E-09
+7.255097E+00,-6.398623E-09,-57.18804E-09
+7.265065E+00,-6.398267E-09,-779.1520E-12
+7.275046E+00,-5.745659E-09,-19.38438E-09
+7.285238E+00,-5.665325E-09,-79.41437E-09
+7.295212E+00,-5.861249E-09,-520.8664E-09
+7.305200E+00,-5.725646E-09,-668.0231E-09
+7.315144E+00,-4.162474E-09,-623.3997E-09
+7.325120E+00,-3.637909E-09,-422.0219E-09
+7.335110E+00,-3.582422E-09,+417.1953E-09
+7.345060E+00,-3.784197E-09,+588.7861E-09
+7.355052E+00,-3.692727E-09,+345.1643E-09
+7.365241E+00,-3.496443E-09,+163.7831E-09
+7.375208E+00,-3.819318E-09,-860.3984E-09
+7.385191E+00,-4.231256E-09,-1.029661E-06
+7.395148E+00,-5.475751E-09,-1.066179E-06
+7.405132E+00,-5.690371E-09,-879.2639E-09
+7.415120E+00,-6.826248E-09,-162.8122E-09
+7.425075E+00,-7.173157E-09,-53.92456E-09
+7.435060E+00,-6.961133E-09,-38.68961E-09
+7.445218E+00,-6.480874E-09,-129.5891E-09
+7.455184E+00,-3.962650E-09,-451.0870E-09
+7.465163E+00,-3.750277E-09,-428.0472E-09
+7.475113E+00,-3.901925E-09,-193.2497E-09
+7.485074E+00,-3.878605E-09,-207.2992E-09
+7.495053E+00,-3.375227E-09,-414.1350E-09
+7.505256E+00,-3.399424E-09,-507.5779E-09
+7.515171E+00,-3.980484E-09,-763.9637E-09
+7.525155E+00,-3.920327E-09,-701.7670E-09
+7.535124E+00,-3.257720E-09,-220.6135E-09
+7.545108E+00,-3.381924E-09,-43.44845E-09
+7.555065E+00,-5.278694E-09,+21.08383E-09
+7.565025E+00,-6.166136E-09,-117.0511E-09
+7.575035E+00,-6.365529E-09,-168.4971E-09
+7.585027E+00,-5.937134E-09,-60.44674E-09
+7.595231E+00,-5.302305E-09,+111.7239E-09
+7.605212E+00,-5.409185E-09,+36.92532E-09
+7.615154E+00,-5.137245E-09,-584.5251E-09
+7.625129E+00,-4.648689E-09,-811.2622E-09
+7.635111E+00,-3.995662E-09,-878.1443E-09
+7.645051E+00,-4.281228E-09,-752.6360E-09
+7.655054E+00,-5.459526E-09,-60.30846E-09
+7.665038E+00,-5.427254E-09,+60.96459E-09
+7.675053E+00,-3.811819E-09,+93.59741E-09
+7.685082E+00,-3.481970E-09,+6.566048E-09
+7.695078E+00,-3.491380E-09,-514.4672E-09
+7.705099E+00,-3.677105E-09,-677.9089E-09
+7.715127E+00,-4.351093E-09,-998.9853E-09
+7.725124E+00,-4.569360E-09,-936.3461E-09
+7.735146E+00,-5.089773E-09,-398.2344E-09
+7.745175E+00,-4.938240E-09,-314.1842E-09
+7.755167E+00,-3.779874E-09,-154.5601E-09
+7.765194E+00,-3.565357E-09,-70.65201E-09
+7.775194E+00,-4.075273E-09,+165.0477E-09
+7.785198E+00,-4.334908E-09,+168.2062E-09
+7.795221E+00,-4.123978E-09,-186.9965E-09
+7.805236E+00,-4.111728E-09,-358.7532E-09
+7.815238E+00,-5.758547E-09,-665.3796E-09
+7.825033E+00,-6.519459E-09,-715.8814E-09
+7.835059E+00,-6.773374E-09,-563.4870E-09
+7.845070E+00,-6.024542E-09,-363.2555E-09
+7.855101E+00,-3.920170E-09,+27.84157E-09
+7.865101E+00,-3.835116E-09,-26.36528E-09
+7.875131E+00,-4.565857E-09,-252.2860E-09
+7.885133E+00,-4.667637E-09,-259.9888E-09
+7.895157E+00,-5.196196E-09,-381.2532E-09
+7.905201E+00,-5.475314E-09,-431.9916E-09
+7.915071E+00,-6.870978E-09,-541.8930E-09
+7.925065E+00,-7.018900E-09,-448.1659E-09
+7.935099E+00,-6.579870E-09,-238.2984E-09
+7.945082E+00,-6.512293E-09,-238.4281E-09
+7.955095E+00,-7.054724E-09,-355.8655E-09
+7.965127E+00,-7.142149E-09,-320.0712E-09
+7.975125E+00,-6.417740E-09,-40.88020E-09
+7.985155E+00,-6.089258E-09,+52.80113E-09
+7.995152E+00,-5.724783E-09,+17.26246E-09
+8.005180E+00,-5.624337E-09,-152.7424E-09
+8.015211E+00,-4.521321E-09,-801.5585E-09
+8.025208E+00,-4.209684E-09,-925.2701E-09
+8.035226E+00,-4.556580E-09,-955.3681E-09
+8.045020E+00,-4.970854E-09,-828.0554E-09
+8.055018E+00,-5.627538E-09,-262.7706E-09
+8.065043E+00,-5.360926E-09,-92.56840E-09
+8.075047E+00,-4.558229E-09,-35.40135E-09
+8.085073E+00,-4.523430E-09,-245.0819E-09
+8.095100E+00,-4.164197E-09,-670.0068E-09
+8.105120E+00,-3.725081E-09,-625.9213E-09
+8.115130E+00,-2.721803E-09,-255.3959E-09
+8.125167E+00,-2.937370E-09,-148.7055E-09
+8.135213E+00,-4.690594E-09,-374.3267E-09
+8.145223E+00,-5.266098E-09,-580.3747E-09
+8.155020E+00,-5.641085E-09,-920.9137E-09
+8.165020E+00,-5.596627E-09,-893.1790E-09
+8.175051E+00,-5.064278E-09,-578.8555E-09
+8.185037E+00,-4.637293E-09,-460.3968E-09
+8.195060E+00,-2.256288E-09,-150.1160E-09
+8.205123E+00,-1.850826E-09,-90.38163E-09
+8.215166E+00,-2.538006E-09,+78.49503E-09
+8.225207E+00,-3.064903E-09,+141.3527E-09
+8.235244E+00,-3.438310E-09,+61.66744E-09
+8.245242E+00,-3.272993E-09,-10.61821E-09
+8.255028E+00,-3.641415E-09,-275.1179E-09
+8.265058E+00,-4.147650E-09,-311.0256E-09
+8.275060E+00,-4.779633E-09,-192.6661E-09
+8.285089E+00,-4.311588E-09,-144.4054E-09
+8.295092E+00,-2.984408E-09,-297.2918E-09
+8.305120E+00,-2.808892E-09,-511.9991E-09
+8.315155E+00,-3.002891E-09,-958.9168E-09
+8.325178E+00,-2.831261E-09,-876.9789E-09
+8.335232E+00,-2.143971E-09,-364.8062E-09
+8.345030E+00,-2.119656E-09,-128.9883E-09
+8.355037E+00,-2.347074E-09,+211.1445E-09
+8.365051E+00,-2.193819E-09,+119.2856E-09
+8.375076E+00,-1.399977E-09,-559.2375E-09
+8.385073E+00,-1.465182E-09,-807.1318E-09
+8.395101E+00,-3.125564E-09,-1.015964E-06
+8.405119E+00,-3.594864E-09,-888.7081E-09
+8.415214E+00,-3.667684E-09,-137.4922E-09
+8.425242E+00,-3.401351E-09,+22.77088E-09
+8.435023E+00,-3.307870E-09,-86.86256E-09
+8.445030E+00,-3.402181E-09,-241.7183E-09
+8.455057E+00,-2.828629E-09,-747.4948E-09
+8.465055E+00,-2.423725E-09,-887.6324E-09
+8.475072E+00,-2.008529E-09,-961.8874E-09
+8.485105E+00,-2.216403E-09,-847.8671E-09
+8.495107E+00,-2.154755E-09,-320.3173E-09
+8.505140E+00,-1.562756E-09,-71.99002E-09
+8.515123E+00,-481.8089E-12,+157.0845E-09
+8.525137E+00,-634.1321E-12,+161.3092E-09
+8.535168E+00,-1.708630E-09,+11.26385E-09
+8.545153E+00,-1.909602E-09,-1.957894E-09
+8.555167E+00,-2.522717E-09,-179.0238E-09
+8.565194E+00,-3.259926E-09,-287.3850E-09
+8.575185E+00,-5.705733E-09,-606.8049E-09
+8.585191E+00,-6.500458E-09,-713.0423E-09
+8.595222E+00,-6.615851E-09,-490.0456E-09
+8.605244E+00,-6.463149E-09,-341.2304E-09
+8.615043E+00,-6.379511E-09,-123.0860E-09
+8.625043E+00,-6.126831E-09,-240.5834E-09
+8.635068E+00,-3.676212E-09,-760.8481E-09
+8.645100E+00,-2.631038E-09,-855.5050E-09
+8.655100E+00,-1.798329E-09,-603.0503E-09
+8.665111E+00,-2.305839E-09,-482.4934E-09
+8.675142E+00,-3.399643E-09,-449.7042E-09
+8.685143E+00,-3.528619E-09,-553.7472E-09
+8.695155E+00,-4.685907E-09,-758.1015E-09
+8.705178E+00,-5.507849E-09,-779.3198E-09
+8.715161E+00,-7.349741E-09,-619.4096E-09
+8.725195E+00,-7.602999E-09,-400.7359E-09
+8.735215E+00,-7.341893E-09,+25.20943E-09
+8.745221E+00,-7.330356E-09,+77.21329E-09
+8.755016E+00,-7.213655E-09,-41.75091E-09
+8.765020E+00,-6.730015E-09,-281.3635E-09
+8.775048E+00,-5.355438E-09,-613.0247E-09
+8.785075E+00,-5.045964E-09,-606.6418E-09
+8.795074E+00,-5.098211E-09,-341.7998E-09
+8.805106E+00,-4.729771E-09,-308.5709E-09
+8.815092E+00,-3.428119E-09,-324.5173E-09
+8.825115E+00,-2.646133E-09,-313.3669E-09
+8.835147E+00,-2.182382E-09,-337.2230E-09
+8.845128E+00,-1.770758E-09,-470.8233E-09
+8.855144E+00,-480.6281E-12,-792.7532E-09
+8.865178E+00,+78.11492E-12,-839.7512E-09
+8.875179E+00,-574.1303E-12,-590.4331E-09
+8.885186E+00,-1.667945E-09,-257.8468E-09
+8.895217E+00,-2.418789E-09,+70.85419E-09
+8.905039E+00,-2.328640E-09,+47.29271E-09
+8.915078E+00,-2.252323E-09,-319.8014E-09
+8.925085E+00,-2.422101E-09,-487.4363E-09
+8.935023E+00,-2.168597E-09,-612.3295E-09
+8.945204E+00,-1.627923E-09,-543.4122E-09
+8.955237E+00,-1.240464E-09,-253.6478E-09
+8.965024E+00,-1.714181E-09,-3.890038E-09
+8.975056E+00,-2.149388E-09,+204.9580E-09
+8.985065E+00,-1.435827E-09,+147.3055E-09
+8.995084E+00,+1.012618E-09,-310.8158E-09
+9.005115E+00,+1.376897E-09,-528.5492E-09
+9.015133E+00,+114.7958E-12,-668.9778E-09
+9.025170E+00,-664.0948E-12,-667.9173E-09
+9.035188E+00,-1.193600E-09,-623.1442E-09
+9.045194E+00,-1.315808E-09,-485.5643E-09
+9.055217E+00,-2.250451E-09,-247.6826E-09
+9.065212E+00,-2.717288E-09,-175.4532E-09
+9.075031E+00,-2.851053E-09,+15.48863E-09
+9.085093E+00,-2.840564E-09,+52.61040E-09
+9.095119E+00,-3.843207E-09,-39.02721E-09
+9.105155E+00,-4.876673E-09,-221.8180E-09
+9.115190E+00,-5.889111E-09,-528.9535E-09
+9.125194E+00,-5.949194E-09,-518.2162E-09
+9.135224E+00,-6.478588E-09,-343.8807E-09
+9.145212E+00,-7.062718E-09,-289.4840E-09
+9.155215E+00,-7.735207E-09,-482.5554E-09
+9.165245E+00,-7.135362E-09,-574.1597E-09
+9.175244E+00,-5.047962E-09,-649.4055E-09
+9.185016E+00,-4.513080E-09,-542.4052E-09
+9.195042E+00,-4.212090E-09,-249.6939E-09
+9.205058E+00,-4.189545E-09,-211.3380E-09
+9.215094E+00,-4.428005E-09,-345.8796E-09
+9.225122E+00,-5.012305E-09,-470.8271E-09
+9.235154E+00,-7.406926E-09,-522.6966E-09
+9.245184E+00,-8.286594E-09,-483.2411E-09
+9.255187E+00,-8.735788E-09,-405.0102E-09
+9.265202E+00,-8.841091E-09,-326.0985E-09
+9.275226E+00,-9.260936E-09,-121.9454E-09
+9.285232E+00,-9.256468E-09,-109.2997E-09
+9.295244E+00,-7.725337E-09,-271.3032E-09
+9.305040E+00,-6.817625E-09,-477.8337E-09
+9.315033E+00,-6.136497E-09,-646.4501E-09
+9.325059E+00,-6.511940E-09,-597.8041E-09
+9.335093E+00,-6.953729E-09,-393.0464E-09
+9.345082E+00,-6.737081E-09,-316.4911E-09
+9.355117E+00,-5.967370E-09,-363.5426E-09
+9.365120E+00,-5.861941E-09,-355.2370E-09
+9.375136E+00,-5.239075E-09,-412.1408E-09
+9.385170E+00,-4.788952E-09,-427.9337E-09
+9.395169E+00,-4.005365E-09,-474.9232E-09
+9.405194E+00,-4.303731E-09,-426.6901E-09
+9.415226E+00,-5.721427E-09,-116.8194E-09
+9.425227E+00,-5.841519E-09,-40.85350E-09
+9.435017E+00,-5.307057E-09,-286.2311E-09
+9.445043E+00,-5.179985E-09,-508.8559E-09
+9.455042E+00,-5.427749E-09,-889.2727E-09
+9.465077E+00,-5.402015E-09,-825.5921E-09
+9.475080E+00,-4.347977E-09,-321.5132E-09
+9.485086E+00,-3.705830E-09,-66.99658E-09
+9.495110E+00,-3.328391E-09,-20.32375E-09
+9.505130E+00,-3.113145E-09,-34.85108E-09
+9.515131E+00,-1.568694E-09,-51.20468E-09
+9.525157E+00,-909.1846E-12,+22.17102E-09
+9.535181E+00,-1.560905E-09,+83.22048E-09
+9.545215E+00,-2.907937E-09,-73.09819E-09
+9.555217E+00,-4.568349E-09,-499.1894E-09
+9.565225E+00,-4.693919E-09,-684.2013E-09
+9.575016E+00,-4.536369E-09,-672.1545E-09
+9.585238E+00,-4.920342E-09,-508.6022E-09
+9.595245E+00,-5.810920E-09,-342.9957E-09
+9.605040E+00,-6.180289E-09,-357.7042E-09
+9.615029E+00,-6.555616E-09,-403.2202E-09
+9.625050E+00,-6.970003E-09,-301.9858E-09
+9.635086E+00,-7.059952E-09,-45.98332E-09
+9.645073E+00,-6.389413E-09,-45.88127E-09
+9.655099E+00,-4.495255E-09,-140.9893E-09
+9.665095E+00,-3.876681E-09,-87.74281E-09
+9.675113E+00,-3.814063E-09,+123.5876E-09
+9.685143E+00,-3.863906E-09,+167.1896E-09
+9.695135E+00,-3.489402E-09,-124.1579E-09
+9.705164E+00,-3.506759E-09,-375.5341E-09
+9.715205E+00,-4.599232E-09,-703.1498E-09
+9.725206E+00,-5.196261E-09,-736.5895E-09
+9.735230E+00,-5.116941E-09,-726.8544E-09
+9.745030E+00,-4.790432E-09,-719.8143E-09
+9.755027E+00,-5.240151E-09,-551.1541E-09
+9.765058E+00,-5.950640E-09,-321.5494E-09
+9.775071E+00,-6.413769E-09,+102.3912E-09
+9.785087E+00,-5.908228E-09,+112.5174E-09
+9.795117E+00,-5.142621E-09,-179.9755E-09
+9.805135E+00,-5.241282E-09,-355.3830E-09
+9.815145E+00,-5.539992E-09,-492.5957E-09
+9.825178E+00,-5.329925E-09,-490.8495E-09
+9.835195E+00,-4.905401E-09,-411.0756E-09
+9.845198E+00,-5.103026E-09,-295.0411E-09
+9.855230E+00,-5.604130E-09,-267.1700E-09
+9.865231E+00,-5.365569E-09,-353.1618E-09
+9.875027E+00,-4.398012E-09,-441.9861E-09
+9.885024E+00,-4.384155E-09,-416.2931E-09
+9.895040E+00,-5.474597E-09,-232.3723E-09
+9.905076E+00,-5.970975E-09,-207.4060E-09
+9.915102E+00,-5.601265E-09,-271.7552E-09
+9.925131E+00,-5.133840E-09,-281.5809E-09
+9.935164E+00,-5.485389E-09,-113.7524E-09
+9.945156E+00,-6.170207E-09,-33.03337E-09
+9.955173E+00,-7.124177E-09,-28.56350E-09
+9.965207E+00,-7.287750E-09,-150.2180E-09
+9.975210E+00,-7.655914E-09,-583.4627E-09
+9.985244E+00,-7.838741E-09,-708.9835E-09
+9.995241E+00,-7.379540E-09,-740.1333E-09

MicroMag 2900/3900 Data File ends
