# Supplementary material for: Magnetic signatures of a creosote oil contaminated site: case study in São Paulo, Brazil
Source: Sci Rep. 2022 Dec 17;12:21853. doi: 10.1038/s41598-022-23493-2 (PMC9759522; doi:10.1038/s41598-022-23493-2)
Supplement: Supplementary file 3 — Supplementary Information 3. [file 41598_2022_23493_MOESM3_ESM.zip › moment_vs_time/SD23/4_2/nm3xxx/4_8.001]

MicroMag 2900/3900 Data File (Series 0016.002)
Moment vs. time

INSTRUMENT
Configuration                   VSM
Temperature control             None
Hardware version                0004
Software version                01/29/2013
Units of measure                Hybrid SI
Temperature in                  Celsius

SAMPLE
Mass                            N/A
Volume                          N/A
Demagnetizing factor            N/A

SETTINGS
Field range                    +10.00000E-03
Field command                   0.000000E+00
Moment range                   +10.00000E-06
Averaging time                 +8.037349E-03
Temperature (command)           N/A
Tmprtr difference correction    No
Orientation                     0.000000E+00
Vibration amplitude             1.0
Calibration factor             +4.401063E+00
Operating frequency            +83.00000E+00

MEASUREMENT
Description                    "SD34_4_8"
Field (measured)               +14.18873E-06
Temperature (measured)          N/A
Averages (completed)            N/A
Moment at conditioning field   +106.8155E-09
Measured on                     08/28/2020  10:14
Elapsed time                   +22.63132E+00

PROCESSING
Background subtraction          No
Delta-m processing              N/A
Demagnetizing factor            No
Normalization                   No
Normalization factor            N/A
Offset (field)                  No
Offset (moment)                 No
Pole saturation                 No
Slope correction                No

VIEWPORT
Left                            0.000000E+00
Right                          +10.00000E+00
Bottom                         -10.00000E-06
Top                            +10.00000E-06
Show X-axis?                    Yes
Show Y-axis?                    Yes

SCRIPT
Averaging time                 +10.00000E-03
Initial (conditioning) field   +10.00000E-03
Final (measuring) field         0.000000E+00
Pause at initial field         +10.00000E+00
Field slew rate limit          +10.00000E+03
Field slew time limit          +100.0000E-03
Slope correction                0.000000E+00
Timebase                       +10.00000E+00
Number of segments              1
Number of data                  1000

Segment   Averaging                                                            Final 
 Number      Time        Initial      Increment       Final         Pause      Index 
             (s)           (s)           (s)           (s)           (s)     
0000001,+10.00000E-03, 0.000000E+00,+10.00000E-03,+10.00000E+00,+10.00000E+00,0001000

                                         
     Time         Moment        Field    
     (s)          (Am�)          (T)     
+5.126801E-03,+77.05607E-09,+7.282957E-03
+15.20960E-03,+41.75237E-09,+4.031327E-03
+25.10454E-03,+20.82181E-09,+2.071728E-03
+35.09771E-03,+8.188299E-09,+909.9395E-06
+45.11086E-03,+2.011205E-09,+414.0402E-06
+55.17570E-03,-1.185160E-09,+185.0800E-06
+65.05085E-03,-2.049959E-09,+83.21451E-06
+75.09076E-03,-1.804255E-09,+36.88873E-06
+85.11582E-03,-1.895394E-09,+20.62085E-06
+95.15096E-03,-2.484139E-09,+11.63019E-06
+105.0433E-03,-2.661674E-09,+8.922438E-06
+115.2020E-03,-2.361957E-09,+6.460359E-06
+125.2395E-03,-2.333852E-09,+5.476670E-06
+135.0821E-03,-2.695217E-09,+4.500286E-06
+145.1018E-03,-2.689726E-09,+3.931384E-06
+155.1342E-03,-1.875908E-09,+3.482136E-06
+165.2132E-03,-1.519105E-09,+3.314306E-06
+175.2395E-03,-2.591462E-09,+3.183666E-06
+185.2371E-03,-3.736878E-09,+3.138627E-06
+195.0261E-03,-5.273749E-09,+3.029598E-06
+205.0590E-03,-5.685361E-09,+2.857289E-06
+215.0630E-03,-6.417877E-09,+2.528022E-06
+225.0732E-03,-7.019760E-09,+2.275827E-06
+235.1073E-03,-6.962396E-09,+2.040463E-06
+245.1628E-03,-6.512911E-09,+1.964393E-06
+255.2142E-03,-6.465051E-09,+2.267697E-06
+265.0674E-03,-7.170592E-09,+2.526986E-06
+275.1390E-03,-7.954350E-09,+2.575689E-06
+285.2060E-03,-7.379415E-09,+2.332752E-06
+295.0418E-03,-5.867705E-09,+1.831192E-06
+305.0896E-03,-5.029722E-09,+1.590861E-06
+315.1232E-03,-4.993501E-09,+1.695425E-06
+325.1344E-03,-5.188855E-09,+1.850145E-06
+335.1670E-03,-5.587680E-09,+1.956713E-06
+345.2120E-03,-6.285498E-09,+1.764193E-06
+355.2420E-03,-7.319691E-09,+1.352925E-06
+365.0750E-03,-7.390552E-09,+1.159219E-06
+375.1063E-03,-5.867888E-09,+1.215590E-06
+385.1134E-03,-4.564040E-09,+1.507339E-06
+395.1537E-03,-4.060586E-09,+1.860805E-06
+405.1813E-03,-4.304462E-09,+1.916936E-06
+415.2333E-03,-3.927937E-09,+1.785182E-06
+425.0333E-03,-3.349532E-09,+1.630674E-06
+435.0356E-03,-3.246805E-09,+1.169071E-06
+445.0618E-03,-3.837022E-09,+972.9262E-09
+455.0973E-03,-4.619767E-09,+989.4562E-09
+465.1283E-03,-4.452629E-09,+1.124969E-06
+475.1638E-03,-3.547465E-09,+1.118609E-06
+485.1964E-03,-3.306267E-09,+930.4762E-09
+495.2044E-03,-3.025445E-09,+531.2004E-09
+505.2388E-03,-2.786243E-09,+479.7869E-09
+515.2451E-03,-2.965432E-09,+635.0498E-09
+525.0160E-03,-4.024466E-09,+877.9479E-09
+535.0449E-03,-6.048172E-09,+1.150584E-06
+545.0650E-03,-6.308934E-09,+1.141084E-06
+555.0750E-03,-4.795243E-09,+1.015590E-06
+565.1095E-03,-3.582186E-09,+933.2924E-09
+575.1232E-03,-2.657323E-09,+907.4078E-09
+585.1268E-03,-2.374406E-09,+877.8963E-09
+595.1523E-03,-1.549351E-09,+717.3128E-09
+605.1561E-03,-1.329306E-09,+581.1844E-09
+615.1888E-03,-2.468991E-09,+473.2542E-09
+625.1934E-03,-3.300621E-09,+505.1594E-09
+635.2090E-03,-4.207848E-09,+592.3958E-09
+645.2358E-03,-4.132656E-09,+495.9059E-09
+655.2229E-03,-4.546183E-09,+417.1305E-09
+665.0203E-03,-5.241536E-09,+468.7452E-09
+675.2364E-03,-5.998394E-09,+562.2540E-09
+685.1801E-03,-5.717454E-09,+507.7419E-09
+695.1545E-03,-4.543599E-09,+254.8065E-09
+705.1375E-03,-4.511254E-09,+179.7524E-09
+715.0907E-03,-4.883119E-09,+321.0173E-09
+725.0771E-03,-4.767138E-09,+380.8203E-09
+735.0334E-03,-3.888641E-09,+411.4027E-09
+745.0189E-03,-3.606278E-09,+274.7412E-09
+755.2369E-03,-3.469929E-09,+26.99280E-09
+765.2110E-03,-3.172807E-09,+77.12842E-09
+775.1927E-03,-1.770380E-09,+344.7924E-09
+785.1765E-03,-1.469472E-09,+429.9822E-09
+795.1089E-03,-2.401571E-09,+370.2545E-09
+805.0956E-03,-3.349576E-09,+279.8224E-09
+815.0602E-03,-4.627284E-09,+68.63022E-09
+825.0248E-03,-5.122645E-09,-41.01181E-09
+835.2450E-03,-6.210548E-09,-145.4811E-09
+845.2270E-03,-6.529139E-09,-178.4687E-09
+855.1929E-03,-6.018145E-09,-66.56933E-09
+865.2017E-03,-5.408910E-09,-23.11802E-09
+875.2126E-03,-5.104254E-09,-55.56011E-09
+885.1776E-03,-5.460663E-09,-71.35487E-09
+895.1623E-03,-5.697127E-09,-175.4026E-09
+905.0959E-03,-5.324228E-09,-188.9153E-09
+915.0812E-03,-4.531392E-09,-49.05796E-09
+925.0453E-03,-4.632819E-09,+56.59580E-09
+935.0204E-03,-5.162801E-09,+383.0185E-09
+945.2308E-03,-4.965541E-09,+393.7140E-09
+955.1778E-03,-3.664726E-09,+46.87119E-09
+965.2120E-03,-3.205749E-09,-155.6015E-09
+975.0268E-03,-2.930977E-09,-310.8855E-09
+985.0310E-03,-2.699875E-09,-201.2396E-09
+995.0547E-03,-1.189112E-09,-108.1305E-09
+1.005089E+00,-519.0414E-12,-273.6559E-09
+1.015098E+00,-339.9694E-12,-796.8302E-09
+1.025129E+00,-489.1469E-12,-1.025885E-06
+1.035126E+00,-4.065112E-12,-969.8906E-09
+1.045179E+00,+440.5923E-12,-737.1369E-09
+1.055194E+00,+201.6585E-12,-309.6218E-09
+1.065221E+00,-512.7049E-12,-94.21063E-09
+1.075205E+00,-1.204971E-09,-62.94442E-09
+1.085188E+00,-1.301952E-09,-76.65349E-09
+1.095140E+00,-1.762770E-09,-78.57609E-09
+1.105111E+00,-2.766774E-09,-129.8742E-09
+1.115110E+00,-3.933754E-09,-230.2866E-09
+1.125107E+00,-4.204092E-09,-370.2736E-09
+1.135096E+00,-4.852867E-09,-341.0549E-09
+1.145072E+00,-5.928430E-09,-332.8009E-09
+1.155061E+00,-8.434681E-09,-212.2183E-09
+1.165099E+00,-9.068036E-09,-347.6267E-09
+1.175131E+00,-8.443489E-09,-685.5851E-09
+1.185120E+00,-7.700830E-09,-835.0792E-09
+1.195144E+00,-6.561322E-09,-897.6917E-09
+1.205143E+00,-5.704371E-09,-818.9288E-09
+1.215170E+00,-3.705083E-09,-511.5137E-09
+1.225203E+00,-3.066968E-09,-381.9924E-09
+1.235200E+00,-3.366190E-09,-281.9376E-09
+1.245240E+00,-3.838798E-09,-318.7533E-09
+1.255245E+00,-3.634088E-09,-549.8610E-09
+1.265027E+00,-3.193069E-09,-529.8710E-09
+1.275059E+00,-3.474860E-09,-421.2503E-09
+1.285067E+00,-4.103050E-09,-466.4517E-09
+1.295084E+00,-4.357567E-09,-801.7464E-09
+1.305116E+00,-3.924509E-09,-937.9492E-09
+1.315119E+00,-3.932926E-09,-951.8672E-09
+1.325135E+00,-4.579435E-09,-765.3533E-09
+1.335171E+00,-5.176887E-09,-469.8305E-09
+1.345188E+00,-4.646059E-09,-408.0133E-09
+1.355215E+00,-3.126644E-09,-372.1152E-09
+1.365214E+00,-2.606462E-09,-419.2400E-09
+1.375192E+00,-1.717768E-09,-504.4623E-09
+1.385177E+00,-864.5031E-12,-606.2212E-09
+1.395135E+00,+1.069941E-09,-674.7895E-09
+1.405105E+00,+1.584137E-09,-705.2965E-09
+1.415110E+00,+393.4416E-12,-631.0682E-09
+1.425086E+00,-676.4150E-12,-595.4523E-09
+1.435054E+00,-2.746656E-09,-579.3572E-09
+1.445035E+00,-3.725736E-09,-637.6486E-09
+1.455237E+00,-6.237284E-09,-844.2078E-09
+1.465243E+00,-7.288680E-09,-934.7000E-09
+1.475227E+00,-7.943046E-09,-868.4378E-09
+1.485192E+00,-7.822086E-09,-825.6245E-09
+1.495171E+00,-8.072485E-09,-753.3588E-09
+1.505123E+00,-8.463677E-09,-749.8808E-09
+1.515061E+00,-8.798874E-09,-886.2095E-09
+1.525041E+00,-8.499538E-09,-938.8705E-09
+1.535230E+00,-8.019975E-09,-805.5563E-09
+1.545216E+00,-8.005475E-09,-682.0765E-09
+1.555165E+00,-7.256499E-09,-640.0490E-09
+1.565173E+00,-6.180528E-09,-829.7444E-09
+1.575158E+00,-4.502599E-09,-1.078089E-06
+1.585119E+00,-4.546634E-09,-970.6403E-09
+1.595090E+00,-5.838621E-09,-503.9788E-09
+1.605069E+00,-6.420664E-09,-417.0370E-09
+1.615028E+00,-6.737535E-09,-710.1879E-09
+1.625224E+00,-6.813176E-09,-987.2093E-09
+1.635203E+00,-7.025027E-09,-1.113298E-06
+1.645176E+00,-6.705184E-09,-996.0327E-09
+1.655165E+00,-5.381200E-09,-777.7176E-09
+1.665156E+00,-5.062412E-09,-758.3952E-09
+1.675181E+00,-5.803634E-09,-688.6740E-09
+1.685211E+00,-6.289572E-09,-581.4638E-09
+1.695206E+00,-6.078269E-09,-483.2478E-09
+1.705216E+00,-5.629580E-09,-551.9142E-09
+1.715030E+00,-5.602703E-09,-636.5843E-09
+1.725038E+00,-6.020925E-09,-593.0128E-09
+1.735056E+00,-6.393764E-09,-346.0589E-09
+1.745095E+00,-6.256047E-09,-365.9239E-09
+1.755088E+00,-6.872295E-09,-871.5477E-09
+1.765130E+00,-8.049438E-09,-1.291452E-06
+1.775152E+00,-9.515517E-09,-1.619251E-06
+1.785157E+00,-9.368554E-09,-1.417170E-06
+1.795191E+00,-7.943004E-09,-784.6556E-09
+1.805193E+00,-7.187262E-09,-533.4330E-09
+1.815208E+00,-6.563318E-09,-604.0506E-09
+1.825234E+00,-5.845659E-09,-897.2293E-09
+1.835238E+00,-4.201623E-09,-1.227641E-06
+1.845038E+00,-3.418166E-09,-1.280361E-06
+1.855084E+00,-3.258966E-09,-1.175844E-06
+1.865119E+00,-3.253052E-09,-989.2635E-09
+1.875145E+00,-3.003601E-09,-712.9098E-09
+1.885174E+00,-3.127520E-09,-706.4867E-09
+1.895203E+00,-4.739364E-09,-787.0398E-09
+1.905240E+00,-5.667923E-09,-739.7271E-09
+1.915017E+00,-6.249122E-09,-518.3306E-09
+1.925024E+00,-5.850581E-09,-538.3949E-09
+1.935047E+00,-4.946583E-09,-729.1136E-09
+1.945064E+00,-4.811254E-09,-852.1767E-09
+1.955081E+00,-4.880115E-09,-1.183673E-06
+1.965150E+00,-5.008236E-09,-1.343420E-06
+1.975215E+00,-6.087720E-09,-1.380078E-06
+1.985022E+00,-7.248536E-09,-1.279883E-06
+1.995027E+00,-8.825522E-09,-1.183542E-06
+2.005039E+00,-9.115404E-09,-1.209359E-06
+2.015078E+00,-8.781216E-09,-1.407713E-06
+2.025089E+00,-8.676148E-09,-1.406267E-06
+2.035110E+00,-8.231789E-09,-1.050509E-06
+2.045143E+00,-7.245596E-09,-781.4455E-09
+2.055139E+00,-4.868154E-09,-421.8979E-09
+2.065160E+00,-3.835023E-09,-462.7800E-09
+2.075192E+00,-3.676097E-09,-772.3484E-09
+2.085177E+00,-3.813720E-09,-993.4702E-09
+2.095206E+00,-2.885207E-09,-1.238660E-06
+2.105212E+00,-2.330647E-09,-1.171922E-06
+2.115052E+00,-2.568008E-09,-1.028858E-06
+2.125079E+00,-3.305310E-09,-990.5082E-09
+2.135092E+00,-4.214327E-09,-1.078268E-06
+2.145123E+00,-4.473987E-09,-1.131961E-06
+2.155157E+00,-5.321210E-09,-1.034692E-06
+2.165177E+00,-5.997566E-09,-1.013591E-06
+2.175209E+00,-6.558799E-09,-1.140908E-06
+2.185205E+00,-6.402486E-09,-1.273349E-06
+2.195225E+00,-6.268465E-09,-1.383624E-06
+2.205029E+00,-6.582373E-09,-1.246054E-06
+2.215040E+00,-6.981802E-09,-769.9147E-09
+2.225051E+00,-6.534924E-09,-625.3873E-09
+2.235081E+00,-4.567179E-09,-588.7461E-09
+2.245102E+00,-4.140148E-09,-694.2082E-09
+2.255114E+00,-3.838009E-09,-1.001157E-06
+2.265148E+00,-3.615158E-09,-1.046119E-06
+2.275169E+00,-2.465884E-09,-976.9888E-09
+2.285203E+00,-2.300873E-09,-928.4611E-09
+2.295221E+00,-3.589828E-09,-1.119164E-06
+2.305237E+00,-4.723741E-09,-1.300969E-06
+2.315042E+00,-6.014636E-09,-1.242756E-06
+2.325046E+00,-6.141541E-09,-1.130247E-06
+2.335060E+00,-6.215914E-09,-881.1073E-09
+2.345091E+00,-6.242909E-09,-808.8723E-09
+2.355076E+00,-5.603464E-09,-771.6160E-09
+2.365117E+00,-4.996873E-09,-872.5310E-09
+2.375149E+00,-4.642721E-09,-989.8291E-09
+2.385138E+00,-4.972845E-09,-1.004856E-06
+2.395167E+00,-5.817204E-09,-996.5535E-09
+2.405200E+00,-5.897644E-09,-1.057182E-06
+2.415030E+00,-6.006883E-09,-1.066105E-06
+2.425066E+00,-6.209491E-09,-1.046609E-06
+2.435068E+00,-6.139420E-09,-974.5388E-09
+2.445086E+00,-5.514816E-09,-969.7667E-09
+2.455119E+00,-4.340809E-09,-1.128033E-06
+2.465156E+00,-4.407636E-09,-1.173863E-06
+2.475178E+00,-5.914777E-09,-966.1227E-09
+2.485204E+00,-6.657777E-09,-785.2879E-09
+2.495211E+00,-7.191471E-09,-589.8734E-09
+2.505245E+00,-7.311778E-09,-618.7020E-09
+2.515022E+00,-7.669473E-09,-809.3558E-09
+2.525031E+00,-7.656153E-09,-1.018603E-06
+2.535059E+00,-6.669314E-09,-1.266920E-06
+2.545074E+00,-6.042998E-09,-1.339888E-06
+2.555080E+00,-6.050672E-09,-1.089024E-06
+2.565123E+00,-6.547021E-09,-934.4234E-09
+2.575157E+00,-6.628643E-09,-880.8728E-09
+2.585161E+00,-6.033399E-09,-1.013751E-06
+2.595186E+00,-5.460568E-09,-1.160695E-06
+2.605187E+00,-5.488908E-09,-1.135658E-06
+2.615226E+00,-5.136583E-09,-764.4834E-09
+2.625231E+00,-4.680070E-09,-590.9491E-09
+2.635032E+00,-3.927627E-09,-827.2305E-09
+2.645073E+00,-3.948999E-09,-1.287403E-06
+2.655068E+00,-3.952068E-09,-1.738823E-06
+2.665111E+00,-3.526760E-09,-1.496997E-06
+2.675138E+00,-3.130798E-09,-664.0988E-09
+2.685121E+00,-3.705883E-09,-306.8695E-09
+2.695134E+00,-5.515093E-09,-395.8607E-09
+2.705165E+00,-5.955934E-09,-719.0304E-09
+2.715168E+00,-5.250485E-09,-1.405905E-06
+2.725199E+00,-4.640933E-09,-1.686287E-06
+2.735150E+00,-4.790379E-09,-1.390626E-06
+2.745170E+00,-5.384471E-09,-1.073005E-06
+2.755201E+00,-5.789143E-09,-829.4964E-09
+2.765221E+00,-5.981035E-09,-899.5304E-09
+2.775217E+00,-6.788969E-09,-1.095941E-06
+2.785020E+00,-7.408323E-09,-1.084131E-06
+2.795020E+00,-7.381672E-09,-1.026552E-06
+2.805043E+00,-6.727197E-09,-1.077921E-06
+2.815048E+00,-6.072745E-09,-1.230489E-06
+2.825064E+00,-5.764752E-09,-1.173451E-06
+2.835092E+00,-4.977118E-09,-1.062697E-06
+2.845113E+00,-4.010884E-09,-1.084825E-06
+2.855127E+00,-3.418145E-09,-1.082082E-06
+2.865176E+00,-3.971840E-09,-997.3412E-09
+2.875229E+00,-4.824958E-09,-893.9925E-09
+2.885244E+00,-4.872174E-09,-1.021887E-06
+2.895043E+00,-4.353290E-09,-1.336525E-06
+2.905042E+00,-4.475297E-09,-1.427093E-06
+2.915073E+00,-5.209038E-09,-1.166943E-06
+2.925074E+00,-5.432197E-09,-847.4541E-09
+2.935093E+00,-4.801375E-09,-495.2450E-09
+2.945128E+00,-4.480862E-09,-473.4888E-09
+2.955120E+00,-4.993487E-09,-769.9814E-09
+2.965160E+00,-5.646188E-09,-1.061234E-06
+2.975187E+00,-5.870147E-09,-1.291082E-06
+2.985174E+00,-5.752951E-09,-1.348581E-06
+2.995193E+00,-5.977739E-09,-1.503634E-06
+3.005225E+00,-6.223412E-09,-1.618361E-06
+3.015242E+00,-5.752961E-09,-1.679180E-06
+3.025038E+00,-4.676480E-09,-1.601569E-06
+3.035204E+00,-3.463277E-09,-1.328320E-06
+3.045223E+00,-2.848699E-09,-1.043909E-06
+3.055040E+00,-1.603778E-09,-660.3213E-09
+3.065074E+00,-257.6900E-12,-516.7876E-09
+3.075114E+00,+829.3858E-12,-420.9118E-09
+3.085145E+00,+272.6216E-12,-484.2177E-09
+3.095165E+00,-1.404347E-09,-839.4871E-09
+3.105182E+00,-1.956023E-09,-1.099669E-06
+3.115234E+00,-1.449674E-09,-1.578026E-06
+3.125046E+00,-1.094251E-09,-1.827660E-06
+3.135079E+00,-1.144037E-09,-1.711302E-06
+3.145101E+00,-1.241060E-09,-1.445836E-06
+3.155120E+00,-1.166375E-09,-760.0889E-09
+3.165166E+00,-1.254888E-09,-597.6210E-09
+3.175199E+00,-1.801561E-09,-622.5996E-09
+3.185213E+00,-1.806598E-09,-584.3086E-09
+3.195240E+00,-1.095924E-09,-701.5209E-09
+3.205215E+00,-890.0167E-12,-836.9189E-09
+3.215230E+00,-2.197538E-09,-1.510826E-06
+3.225029E+00,-3.151087E-09,-1.666900E-06
+3.235031E+00,-4.381190E-09,-1.292933E-06
+3.245064E+00,-4.408763E-09,-931.8256E-09
+3.255057E+00,-4.786787E-09,-615.7284E-09
+3.265105E+00,-5.503211E-09,-700.2678E-09
+3.275148E+00,-6.192497E-09,-1.021582E-06
+3.285156E+00,-5.932235E-09,-1.156784E-06
+3.295171E+00,-4.989691E-09,-1.125594E-06
+3.305206E+00,-4.917997E-09,-1.006303E-06
+3.315208E+00,-5.246805E-09,-793.5009E-09
+3.325214E+00,-5.188233E-09,-787.7999E-09
+3.335242E+00,-4.930670E-09,-943.0761E-09
+3.345026E+00,-5.135295E-09,-1.043014E-06
+3.355059E+00,-6.162585E-09,-1.151470E-06
+3.365081E+00,-6.145240E-09,-1.154579E-06
+3.375102E+00,-4.322212E-09,-1.021654E-06
+3.385134E+00,-3.533078E-09,-916.0119E-09
+3.395135E+00,-2.607561E-09,-906.6544E-09
+3.405156E+00,-2.485751E-09,-1.019743E-06
+3.415221E+00,-1.755691E-09,-1.443967E-06
+3.425022E+00,-1.515986E-09,-1.532536E-06
+3.435054E+00,-2.179942E-09,-1.108956E-06
+3.445079E+00,-2.591654E-09,-968.6652E-09
+3.455242E+00,-3.878652E-09,-649.6516E-09
+3.465050E+00,-3.997922E-09,-720.1348E-09
+3.475047E+00,-4.863785E-09,-1.228530E-06
+3.485057E+00,-5.121126E-09,-1.259975E-06
+3.495090E+00,-5.335259E-09,-1.135236E-06
+3.505095E+00,-5.137404E-09,-1.087788E-06
+3.515112E+00,-4.316862E-09,-1.298333E-06
+3.525140E+00,-4.434798E-09,-1.362664E-06
+3.535137E+00,-5.046362E-09,-1.200560E-06
+3.545164E+00,-4.826610E-09,-1.059117E-06
+3.555158E+00,-3.157050E-09,-543.2024E-09
+3.565197E+00,-2.924524E-09,-561.3308E-09
+3.575213E+00,-3.706730E-09,-971.2907E-09
+3.585202E+00,-3.971139E-09,-1.058013E-06
+3.595219E+00,-3.696877E-09,-1.309417E-06
+3.605017E+00,-3.501282E-09,-1.338018E-06
+3.615241E+00,-3.265848E-09,-1.437252E-06
+3.625242E+00,-3.268045E-09,-1.443409E-06
+3.635039E+00,-2.712382E-09,-1.093325E-06
+3.645056E+00,-2.641483E-09,-1.041215E-06
+3.655112E+00,-3.483148E-09,-933.8446E-09
+3.665153E+00,-3.663282E-09,-925.4227E-09
+3.675192E+00,-4.156541E-09,-834.7788E-09
+3.685229E+00,-4.143512E-09,-817.0452E-09
+3.695016E+00,-5.491623E-09,-1.055383E-06
+3.705046E+00,-6.158021E-09,-1.205552E-06
+3.715086E+00,-8.195909E-09,-1.641928E-06
+3.725096E+00,-8.162807E-09,-1.621129E-06
+3.735118E+00,-6.892550E-09,-1.066139E-06
+3.745155E+00,-6.752999E-09,-1.012554E-06
+3.755096E+00,-6.391573E-09,-1.115502E-06
+3.765136E+00,-6.138791E-09,-1.248589E-06
+3.775161E+00,-4.735063E-09,-1.475963E-06
+3.785174E+00,-4.586370E-09,-1.364086E-06
+3.795215E+00,-4.926416E-09,-654.3684E-09
+3.805226E+00,-4.938226E-09,-561.2392E-09
+3.815246E+00,-3.906916E-09,-806.0646E-09
+3.825049E+00,-3.669317E-09,-930.2817E-09
+3.835054E+00,-4.275460E-09,-1.151603E-06
+3.845084E+00,-4.637226E-09,-1.107486E-06
+3.855114E+00,-5.159945E-09,-944.5715E-09
+3.865228E+00,-5.064880E-09,-935.9655E-09
+3.875028E+00,-4.869611E-09,-1.289248E-06
+3.885027E+00,-4.930802E-09,-1.369793E-06
+3.895041E+00,-4.808324E-09,-1.310626E-06
+3.905072E+00,-4.674224E-09,-1.189669E-06
+3.915071E+00,-4.924795E-09,-666.9226E-09
+3.925077E+00,-5.262510E-09,-620.3327E-09
+3.935107E+00,-5.768046E-09,-717.8164E-09
+3.945125E+00,-5.560350E-09,-769.5866E-09
+3.955045E+00,-4.195101E-09,-950.3318E-09
+3.965077E+00,-4.210450E-09,-997.7122E-09
+3.975095E+00,-5.378864E-09,-1.063086E-06
+3.985127E+00,-5.695957E-09,-1.025597E-06
+3.995130E+00,-6.346632E-09,-954.8655E-09
+4.005135E+00,-6.742417E-09,-1.006818E-06
+4.015164E+00,-7.830438E-09,-1.229283E-06
+4.025161E+00,-7.783505E-09,-1.260636E-06
+4.035183E+00,-5.820096E-09,-1.113498E-06
+4.045212E+00,-5.001938E-09,-1.106515E-06
+4.055202E+00,-4.229769E-09,-1.285179E-06
+4.065223E+00,-4.356949E-09,-1.400707E-06
+4.075027E+00,-4.455220E-09,-1.424958E-06
+4.085023E+00,-4.466683E-09,-1.401797E-06
+4.095057E+00,-5.476073E-09,-1.247443E-06
+4.105062E+00,-5.867820E-09,-1.196686E-06
+4.115099E+00,-6.046243E-09,-981.9155E-09
+4.125125E+00,-5.650372E-09,-962.0256E-09
+4.135125E+00,-4.837777E-09,-1.064427E-06
+4.145128E+00,-5.082119E-09,-1.182921E-06
+4.155159E+00,-6.065526E-09,-1.555158E-06
+4.165082E+00,-6.025310E-09,-1.512017E-06
+4.175085E+00,-4.818066E-09,-788.2214E-09
+4.185064E+00,-4.613319E-09,-669.5166E-09
+4.195084E+00,-3.912953E-09,-776.9432E-09
+4.205116E+00,-3.682975E-09,-917.9840E-09
+4.215118E+00,-2.396847E-09,-1.295920E-06
+4.225134E+00,-2.408245E-09,-1.305901E-06
+4.235167E+00,-3.865028E-09,-1.174157E-06
+4.245186E+00,-4.178167E-09,-1.153239E-06
+4.255035E+00,-4.702244E-09,-1.079667E-06
+4.265066E+00,-4.795780E-09,-1.050890E-06
+4.275082E+00,-6.088608E-09,-892.8461E-09
+4.285117E+00,-6.446604E-09,-910.3346E-09
+4.295127E+00,-5.679495E-09,-1.153861E-06
+4.305129E+00,-4.950500E-09,-1.247127E-06
+4.315156E+00,-4.377382E-09,-1.323820E-06
+4.325153E+00,-4.692529E-09,-1.218094E-06
+4.335171E+00,-5.424099E-09,-761.6520E-09
+4.345207E+00,-5.319660E-09,-631.2923E-09
+4.355193E+00,-4.933853E-09,-514.6160E-09
+4.365206E+00,-5.044743E-09,-677.5780E-09
+4.375238E+00,-5.239177E-09,-1.238621E-06
+4.385229E+00,-5.076436E-09,-1.387117E-06
+4.395028E+00,-4.392652E-09,-1.575866E-06
+4.405056E+00,-4.326735E-09,-1.551011E-06
+4.415118E+00,-3.635931E-09,-1.331025E-06
+4.425148E+00,-3.050539E-09,-1.229285E-06
+4.435151E+00,-1.309902E-09,-1.016494E-06
+4.445181E+00,-1.303701E-09,-1.029782E-06
+4.455215E+00,-3.227768E-09,-1.094507E-06
+4.465151E+00,-3.645544E-09,-1.092003E-06
+4.475148E+00,-3.297744E-09,-883.1473E-09
+4.485171E+00,-3.000178E-09,-799.2364E-09
+4.495172E+00,-3.400675E-09,-830.1630E-09
+4.505246E+00,-3.944873E-09,-927.3883E-09
+4.515182E+00,-4.292255E-09,-1.164836E-06
+4.525037E+00,-3.921944E-09,-1.104647E-06
+4.535025E+00,-3.685885E-09,-861.2490E-09
+4.545020E+00,-4.027276E-09,-809.2461E-09
+4.555219E+00,-4.586626E-09,-799.9716E-09
+4.565203E+00,-4.450159E-09,-881.6357E-09
+4.575180E+00,-4.211702E-09,-1.230691E-06
+4.585150E+00,-4.326288E-09,-1.415749E-06
+4.595133E+00,-4.246892E-09,-1.851251E-06
+4.605088E+00,-3.862118E-09,-1.854927E-06
+4.615071E+00,-2.412917E-09,-1.420919E-06
+4.625027E+00,-2.306162E-09,-1.289858E-06
+4.635231E+00,-2.354985E-09,-983.2908E-09
+4.645215E+00,-2.125943E-09,-964.0980E-09
+4.655154E+00,-405.7769E-12,-1.048306E-06
+4.665133E+00,-144.5804E-12,-1.078303E-06
+4.675102E+00,-903.4032E-12,-1.157727E-06
+4.685044E+00,-1.180909E-09,-1.159904E-06
+4.695029E+00,-910.5527E-12,-881.3906E-09
+4.705035E+00,-649.8432E-12,-813.1238E-09
+4.715066E+00,-785.2871E-12,-753.9892E-09
+4.725111E+00,-1.312475E-09,-775.7139E-09
+4.735120E+00,-3.005306E-09,-733.0990E-09
+4.745147E+00,-3.478591E-09,-805.5334E-09
+4.755182E+00,-5.263905E-09,-1.308780E-06
+4.765109E+00,-5.872467E-09,-1.448811E-06
+4.775129E+00,-6.972223E-09,-1.455244E-06
+4.785155E+00,-6.692826E-09,-1.284038E-06
+4.795156E+00,-5.566037E-09,-660.2945E-09
+4.805185E+00,-5.543413E-09,-599.7677E-09
+4.815183E+00,-5.827997E-09,-821.0793E-09
+4.825194E+00,-5.441704E-09,-1.102433E-06
+4.835229E+00,-3.788795E-09,-1.588124E-06
+4.845016E+00,-3.416207E-09,-1.624868E-06
+4.855021E+00,-3.735312E-09,-1.330003E-06
+4.865054E+00,-3.880550E-09,-1.194229E-06
+4.875071E+00,-3.410612E-09,-1.154157E-06
+4.885051E+00,-3.173253E-09,-1.148908E-06
+4.895083E+00,-2.877234E-09,-1.084973E-06
+4.905087E+00,-2.668349E-09,-1.071744E-06
+4.915119E+00,-780.9781E-12,-1.335524E-06
+4.925123E+00,-389.2654E-12,-1.425055E-06
+4.935143E+00,-1.200906E-09,-1.237017E-06
+4.945179E+00,-1.950229E-09,-1.215690E-06
+4.955176E+00,-3.488354E-09,-1.222157E-06
+4.965193E+00,-3.326994E-09,-1.228800E-06
+4.975207E+00,-2.466941E-09,-1.005097E-06
+4.985187E+00,-2.457620E-09,-881.2295E-09
+4.995203E+00,-2.292971E-09,-428.8798E-09
+5.005235E+00,-2.053303E-09,-489.4152E-09
+5.015236E+00,-1.450601E-09,-1.316942E-06
+5.025033E+00,-1.520876E-09,-1.463880E-06
+5.035033E+00,-1.729454E-09,-1.509260E-06
+5.045061E+00,-1.466910E-09,-1.421869E-06
+5.055091E+00,-567.7360E-12,-1.120426E-06
+5.065020E+00,-629.5673E-12,-1.078204E-06
+5.075034E+00,-2.230058E-09,-1.345168E-06
+5.085066E+00,-2.769557E-09,-1.452904E-06
+5.095065E+00,-3.780080E-09,-1.542240E-06
+5.105060E+00,-4.128804E-09,-1.370563E-06
+5.115100E+00,-5.562260E-09,-798.6813E-09
+5.125153E+00,-5.808619E-09,-746.0519E-09
+5.135190E+00,-5.114267E-09,-1.091570E-06
+5.145219E+00,-4.864132E-09,-1.217080E-06
+5.155171E+00,-5.182512E-09,-1.290711E-06
+5.165201E+00,-5.573608E-09,-1.150682E-06
+5.175202E+00,-6.252302E-09,-475.6336E-09
+5.185212E+00,-6.216194E-09,-334.3592E-09
+5.195246E+00,-6.291216E-09,-282.8035E-09
+5.205019E+00,-6.470129E-09,-407.1093E-09
+5.215043E+00,-6.519746E-09,-1.291119E-06
+5.225080E+00,-6.256075E-09,-1.448013E-06
+5.235082E+00,-5.188292E-09,-1.606361E-06
+5.245113E+00,-5.126883E-09,-1.552208E-06
+5.255105E+00,-5.072744E-09,-1.439167E-06
+5.265124E+00,-4.616173E-09,-1.369276E-06
+5.275163E+00,-2.570541E-09,-1.179289E-06
+5.285184E+00,-2.236280E-09,-1.088278E-06
+5.295191E+00,-1.947471E-09,-1.029916E-06
+5.305229E+00,-1.758575E-09,-1.102741E-06
+5.315230E+00,-561.3521E-12,-1.386840E-06
+5.325235E+00,-250.7960E-12,-1.377546E-06
+5.335033E+00,-1.182199E-09,-891.2516E-09
+5.345055E+00,-1.755056E-09,-764.6952E-09
+5.355085E+00,-2.517474E-09,-599.3938E-09
+5.365218E+00,-2.361866E-09,-620.6046E-09
+5.375234E+00,-2.027311E-09,-668.4762E-09
+5.385030E+00,-2.049715E-09,-669.1351E-09
+5.395236E+00,-1.896840E-09,-868.1918E-09
+5.405202E+00,-1.832125E-09,-959.4260E-09
+5.415044E+00,-3.107395E-09,-1.420375E-06
+5.425136E+00,-3.770710E-09,-1.479687E-06
+5.435172E+00,-6.297240E-09,-1.327064E-06
+5.445198E+00,-6.422551E-09,-1.257049E-06
+5.455146E+00,-5.724529E-09,-825.4614E-09
+5.465173E+00,-5.487251E-09,-837.6685E-09
+5.475170E+00,-3.766769E-09,-1.157708E-06
+5.485155E+00,-3.206167E-09,-1.243553E-06
+5.495188E+00,-1.213816E-09,-1.287397E-06
+5.505195E+00,-1.150130E-09,-1.207128E-06
+5.515214E+00,-2.413192E-09,-881.8646E-09
+5.525016E+00,-2.644146E-09,-885.9034E-09
+5.535038E+00,-2.887308E-09,-1.114957E-06
+5.545076E+00,-2.817420E-09,-1.178317E-06
+5.555068E+00,-3.297589E-09,-1.124378E-06
+5.565109E+00,-3.574511E-09,-1.000297E-06
+5.575120E+00,-3.438428E-09,-670.8460E-09
+5.585100E+00,-3.197778E-09,-667.4405E-09
+5.595111E+00,-2.192781E-09,-1.311969E-06
+5.605139E+00,-2.137658E-09,-1.466889E-06
+5.615141E+00,-2.072803E-09,-1.581330E-06
+5.625147E+00,-2.128001E-09,-1.461001E-06
+5.635178E+00,-3.452306E-09,-918.7565E-09
+5.645197E+00,-3.802248E-09,-854.8613E-09
+5.655231E+00,-3.847086E-09,-891.1314E-09
+5.665218E+00,-3.520052E-09,-905.8857E-09
+5.675232E+00,-636.5480E-12,-1.179081E-06
+5.685031E+00,-428.1159E-12,-1.219600E-06
+5.695031E+00,+96.27319E-12,-1.454417E-06
+5.705040E+00,+173.2686E-12,-1.447300E-06
+5.715086E+00,+613.1103E-12,-881.8007E-09
+5.725111E+00,+512.1648E-12,-802.8298E-09
+5.735125E+00,-2.495273E-09,-549.6130E-09
+5.745135E+00,-2.851708E-09,-585.6676E-09
+5.755161E+00,-4.340589E-09,-1.030539E-06
+5.765200E+00,-4.324396E-09,-1.082798E-06
+5.775199E+00,-3.718543E-09,-1.409327E-06
+5.785203E+00,-3.481513E-09,-1.456505E-06
+5.795233E+00,-1.043042E-09,-1.795926E-06
+5.805235E+00,-804.1879E-12,-1.776975E-06
+5.815019E+00,-529.0729E-12,-1.143513E-06
+5.825048E+00,-708.4941E-12,-1.049764E-06
+5.835047E+00,-840.0500E-12,-759.6235E-09
+5.845069E+00,-670.9667E-12,-786.5983E-09
+5.855098E+00,-832.7385E-12,-1.047950E-06
+5.865086E+00,-1.135057E-09,-1.088447E-06
+5.875122E+00,-3.514288E-09,-1.134242E-06
+5.885124E+00,-3.598063E-09,-1.143510E-06
+5.895144E+00,-3.741643E-09,-1.312996E-06
+5.905176E+00,-3.740324E-09,-1.316312E-06
+5.915177E+00,-3.525686E-09,-1.073075E-06
+5.925221E+00,-3.396347E-09,-1.015377E-06
+5.935021E+00,-2.585957E-09,-979.8032E-09
+5.945021E+00,-2.645952E-09,-1.025244E-06
+5.955043E+00,-4.147210E-09,-1.425081E-06
+5.965083E+00,-4.263462E-09,-1.472417E-06
+5.975087E+00,-3.945430E-09,-1.451175E-06
+5.985119E+00,-3.891181E-09,-1.444196E-06
+5.995107E+00,-4.973303E-09,-1.095824E-06
+6.005110E+00,-5.341768E-09,-1.043887E-06
+6.015139E+00,-5.605333E-09,-1.200128E-06
+6.025136E+00,-5.471754E-09,-1.292379E-06
+6.035157E+00,-5.356372E-09,-1.432275E-06
+6.045196E+00,-5.481300E-09,-1.353479E-06
+6.055202E+00,-5.794315E-09,-743.9680E-09
+6.065045E+00,-5.701276E-09,-670.9481E-09
+6.075072E+00,-5.597936E-09,-930.7156E-09
+6.085067E+00,-5.667518E-09,-1.000252E-06
+6.095100E+00,-4.722442E-09,-1.233137E-06
+6.105112E+00,-4.397660E-09,-1.200741E-06
+6.115131E+00,-1.172765E-09,-1.022948E-06
+6.125165E+00,-1.015716E-09,-1.020624E-06
+6.135189E+00,-1.690530E-09,-1.082860E-06
+6.145223E+00,-1.856651E-09,-1.115905E-06
+6.155028E+00,-2.502478E-09,-1.066750E-06
+6.165023E+00,-2.679877E-09,-1.057560E-06
+6.175055E+00,-4.292271E-09,-1.229045E-06
+6.185058E+00,-4.299156E-09,-1.243070E-06
+6.195071E+00,-2.983674E-09,-1.381031E-06
+6.205102E+00,-2.865271E-09,-1.400019E-06
+6.215107E+00,-3.897523E-09,-1.648112E-06
+6.225125E+00,-4.137211E-09,-1.639794E-06
+6.235157E+00,-3.842497E-09,-1.327737E-06
+6.245156E+00,-3.701089E-09,-1.295452E-06
+6.255168E+00,-3.496464E-09,-945.7684E-09
+6.265197E+00,-3.654907E-09,-905.8438E-09
+6.275185E+00,-4.102810E-09,-997.0207E-09
+6.285207E+00,-3.849216E-09,-1.000303E-06
+6.295036E+00,-2.343951E-09,-1.352039E-06
+6.305064E+00,-2.239297E-09,-1.450822E-06
+6.315099E+00,-1.705522E-09,-1.307288E-06
+6.325111E+00,-1.448650E-09,-1.232559E-06
+6.335135E+00,-397.2649E-12,-958.7965E-09
+6.345172E+00,-594.1205E-12,-934.9966E-09
+6.355187E+00,-2.913606E-09,-983.1533E-09
+6.365028E+00,-3.237256E-09,-964.4299E-09
+6.375058E+00,-3.562616E-09,-894.6963E-09
+6.385051E+00,-3.679256E-09,-879.7369E-09
+6.395083E+00,-5.165331E-09,-753.4819E-09
+6.405090E+00,-5.267620E-09,-755.9175E-09
+6.415114E+00,-3.842957E-09,-1.118044E-06
+6.425152E+00,-3.462856E-09,-1.163494E-06
+6.435147E+00,-2.012942E-09,-1.080435E-06
+6.445168E+00,-1.993888E-09,-1.054245E-06
+6.455206E+00,-1.842923E-09,-1.144198E-06
+6.465200E+00,-1.806676E-09,-1.177987E-06
+6.475089E+00,-1.871528E-09,-1.247439E-06
+6.485230E+00,-1.911319E-09,-1.186216E-06
+6.495064E+00,-1.206866E-09,-945.2334E-09
+6.505097E+00,-789.5488E-12,-935.5974E-09
+6.515101E+00,-407.7325E-12,-1.148878E-06
+6.525105E+00,-867.7806E-12,-1.240962E-06
+6.535131E+00,-2.652983E-09,-1.391485E-06
+6.545149E+00,-2.851951E-09,-1.390426E-06
+6.555171E+00,-3.544153E-09,-1.271728E-06
+6.565200E+00,-3.991721E-09,-1.241016E-06
+6.575197E+00,-6.068293E-09,-1.303358E-06
+6.585209E+00,-6.392943E-09,-1.258019E-06
+6.595237E+00,-5.969902E-09,-884.7218E-09
+6.605234E+00,-5.807298E-09,-791.9322E-09
+6.615028E+00,-5.628144E-09,-776.9318E-09
+6.625028E+00,-5.431816E-09,-863.8650E-09
+6.635039E+00,-2.808048E-09,-1.198604E-06
+6.645070E+00,-2.108373E-09,-1.287974E-06
+6.655056E+00,-803.2280E-12,-1.569699E-06
+6.665086E+00,-783.1788E-12,-1.650083E-06
+6.675135E+00,-66.23415E-12,-1.377406E-06
+6.685162E+00,+148.3425E-12,-1.208272E-06
+6.695185E+00,-259.2443E-12,-616.3645E-09
+6.705195E+00,-758.3348E-12,-597.7745E-09
+6.715214E+00,-3.346398E-09,-1.031997E-06
+6.725017E+00,-3.506521E-09,-1.153398E-06
+6.735242E+00,-3.227417E-09,-1.464733E-06
+6.745264E+00,-3.185831E-09,-1.476891E-06
+6.755062E+00,-2.995350E-09,-1.399732E-06
+6.765052E+00,-2.849705E-09,-1.383843E-06
+6.775066E+00,-1.628504E-09,-1.178624E-06
+6.785098E+00,-1.564847E-09,-1.088695E-06
+6.795094E+00,-2.317124E-09,-670.7535E-09
+6.805122E+00,-2.543757E-09,-675.3264E-09
+6.815116E+00,-3.129692E-09,-1.174726E-06
+6.825115E+00,-3.453354E-09,-1.440910E-06
+6.835142E+00,-5.032827E-09,-1.811393E-06
+6.845162E+00,-5.204137E-09,-1.707992E-06
+6.855187E+00,-3.878369E-09,-817.4219E-09
+6.865222E+00,-3.290671E-09,-640.7547E-09
+6.875225E+00,-2.646091E-09,-568.7399E-09
+6.885227E+00,-2.965249E-09,-690.6739E-09
+6.895018E+00,-3.873311E-09,-1.011148E-06
+6.905015E+00,-3.860941E-09,-1.064652E-06
+6.915040E+00,-3.858868E-09,-1.196968E-06
+6.925030E+00,-3.989919E-09,-1.247910E-06
+6.935049E+00,-4.092108E-09,-1.485997E-06
+6.945076E+00,-3.918343E-09,-1.505939E-06
+6.955069E+00,-3.634782E-09,-1.595818E-06
+6.965121E+00,-3.828175E-09,-1.518492E-06
+6.975156E+00,-4.358580E-09,-1.185127E-06
+6.985186E+00,-4.183781E-09,-1.158291E-06
+6.995213E+00,-2.792104E-09,-1.188176E-06
+7.005017E+00,-2.715169E-09,-1.258671E-06
+7.015020E+00,-3.457841E-09,-1.496387E-06
+7.025054E+00,-3.536900E-09,-1.468547E-06
+7.035043E+00,-2.948144E-09,-903.2593E-09
+7.045073E+00,-2.722940E-09,-823.9784E-09
+7.055102E+00,-2.984947E-09,-1.195807E-06
+7.065235E+00,-3.110219E-09,-1.322685E-06
+7.075029E+00,-2.478141E-09,-1.181540E-06
+7.085063E+00,-2.129050E-09,-1.030504E-06
+7.095060E+00,-1.705600E-09,-941.8402E-09
+7.105068E+00,-1.683311E-09,-1.049869E-06
+7.115118E+00,-681.7512E-12,-1.292978E-06
+7.125170E+00,-109.9072E-12,-1.288190E-06
+7.135204E+00,+1.204307E-09,-966.8904E-09
+7.145228E+00,+1.231165E-09,-956.3685E-09
+7.155251E+00,+1.431534E-09,-1.145849E-06
+7.165049E+00,+1.599223E-09,-1.193086E-06
+7.175045E+00,+1.600375E-09,-1.359446E-06
+7.185052E+00,+1.242986E-09,-1.343215E-06
+7.195083E+00,-477.7588E-12,-1.132308E-06
+7.205087E+00,-675.5083E-12,-1.093904E-06
+7.215112E+00,-1.180381E-09,-939.2958E-09
+7.225151E+00,-1.395976E-09,-947.4373E-09
+7.235153E+00,-2.436715E-09,-1.190601E-06
+7.245189E+00,-2.354897E-09,-1.301374E-06
+7.255181E+00,-1.227892E-09,-1.533759E-06
+7.265203E+00,-1.141156E-09,-1.496035E-06
+7.275235E+00,-2.578148E-09,-1.081638E-06
+7.285240E+00,-3.032301E-09,-982.1539E-09
+7.295031E+00,-2.825009E-09,-993.1537E-09
+7.305076E+00,-2.401272E-09,-1.101352E-06
+7.315093E+00,-2.346520E-09,-1.397822E-06
+7.325106E+00,-2.737010E-09,-1.395522E-06
+7.335132E+00,-2.774100E-09,-1.050692E-06
+7.345147E+00,-2.354091E-09,-922.6733E-09
+7.355186E+00,-1.103209E-09,-717.1269E-09
+7.365154E+00,-1.012506E-09,-744.5250E-09
+7.375182E+00,-806.1748E-12,-1.206206E-06
+7.385226E+00,-615.4962E-12,-1.312619E-06
+7.395236E+00,-343.7697E-12,-1.311798E-06
+7.405244E+00,-519.8868E-12,-1.250344E-06
+7.415067E+00,-1.058625E-09,-959.4173E-09
+7.425099E+00,-903.6148E-12,-901.6533E-09
+7.435130E+00,-643.8536E-12,-1.041249E-06
+7.445147E+00,-991.4074E-12,-1.157150E-06
+7.455125E+00,-3.840526E-09,-1.621689E-06
+7.465160E+00,-4.356509E-09,-1.642994E-06
+7.475163E+00,-4.120280E-09,-1.099092E-06
+7.485179E+00,-3.687363E-09,-847.5562E-09
+7.495216E+00,-2.978824E-09,-569.1357E-09
+7.505228E+00,-2.946685E-09,-659.6213E-09
+7.515017E+00,-2.014171E-09,-1.110659E-06
+7.525051E+00,-1.693914E-09,-1.096430E-06
+7.535051E+00,-1.891540E-09,-791.5039E-09
+7.545087E+00,-2.330140E-09,-752.5139E-09
+7.555080E+00,-2.827352E-09,-807.5056E-09
+7.565108E+00,-2.563153E-09,-917.2211E-09
+7.575149E+00,-2.038758E-09,-1.238476E-06
+7.585138E+00,-2.095803E-09,-1.384948E-06
+7.595147E+00,-2.269761E-09,-1.800928E-06
+7.605172E+00,-2.188801E-09,-1.848527E-06
+7.615174E+00,-2.728136E-09,-1.768503E-06
+7.625185E+00,-3.407642E-09,-1.647665E-06
+7.635212E+00,-4.848436E-09,-1.202294E-06
+7.645228E+00,-4.933853E-09,-1.062267E-06
+7.655030E+00,-4.077248E-09,-786.4704E-09
+7.665031E+00,-3.969233E-09,-733.9593E-09
+7.675056E+00,-4.873638E-09,-737.8674E-09
+7.685083E+00,-5.181782E-09,-784.1521E-09
+7.695083E+00,-4.997867E-09,-1.010948E-06
+7.705094E+00,-4.718105E-09,-1.101658E-06
+7.715134E+00,-4.781661E-09,-1.357970E-06
+7.725140E+00,-4.923391E-09,-1.446759E-06
+7.735152E+00,-4.672319E-09,-1.494832E-06
+7.745183E+00,-4.477989E-09,-1.472073E-06
+7.755164E+00,-4.449636E-09,-1.288031E-06
+7.765190E+00,-4.422490E-09,-1.232179E-06
+7.775202E+00,-3.380577E-09,-1.116573E-06
+7.785207E+00,-2.526659E-09,-1.115559E-06
+7.795235E+00,-1.675174E-09,-1.125868E-06
+7.805020E+00,-1.836108E-09,-1.155787E-06
+7.815024E+00,-2.033901E-09,-1.296193E-06
+7.825055E+00,-1.593230E-09,-1.332135E-06
+7.835052E+00,-101.0415E-12,-1.419268E-06
+7.845070E+00,+175.9078E-12,-1.392931E-06
+7.855077E+00,-227.6567E-12,-1.050791E-06
+7.865095E+00,-408.8011E-12,-927.1374E-09
+7.875123E+00,-529.1677E-12,-975.9989E-09
+7.885110E+00,-802.7214E-12,-1.074706E-06
+7.895128E+00,-2.467284E-09,-1.372238E-06
+7.905157E+00,-3.005181E-09,-1.412435E-06
+7.915152E+00,-3.414593E-09,-1.275371E-06
+7.925156E+00,-3.501543E-09,-1.248088E-06
+7.935183E+00,-3.979672E-09,-1.206607E-06
+7.945202E+00,-4.054889E-09,-1.229460E-06
+7.955207E+00,-3.289350E-09,-1.228827E-06
+7.965233E+00,-2.884620E-09,-1.254890E-06
+7.975079E+00,-3.072716E-09,-1.422264E-06
+7.985175E+00,-3.700309E-09,-1.449542E-06
+7.995215E+00,-4.372717E-09,-1.242525E-06
+8.005239E+00,-4.207103E-09,-1.102080E-06
+8.015038E+00,-3.958765E-09,-1.005121E-06
+8.025042E+00,-4.235900E-09,-984.0212E-09
+8.035060E+00,-5.271531E-09,-889.5159E-09
+8.045094E+00,-5.679863E-09,-889.4492E-09
+8.055078E+00,-6.200151E-09,-1.011271E-06
+8.065104E+00,-6.754979E-09,-1.265449E-06
+8.075125E+00,-7.398219E-09,-1.561174E-06
+8.085126E+00,-7.233705E-09,-1.503628E-06
+8.095157E+00,-6.455451E-09,-986.6104E-09
+8.105156E+00,-6.271495E-09,-596.9782E-09
+8.115201E+00,-6.859071E-09,-440.4469E-09
+8.125237E+00,-6.941223E-09,-649.3302E-09
+8.135170E+00,-6.198793E-09,-1.060446E-06
+8.145169E+00,-5.569921E-09,-1.323140E-06
+8.155202E+00,-5.738264E-09,-1.454609E-06
+8.165200E+00,-5.882209E-09,-1.614753E-06
+8.175027E+00,-4.999961E-09,-1.883843E-06
+8.185046E+00,-4.083196E-09,-1.783908E-06
+8.195064E+00,-3.660595E-09,-1.319201E-06
+8.205092E+00,-4.224698E-09,-921.3286E-09
+8.215096E+00,-4.982324E-09,-673.5239E-09
+8.225106E+00,-5.046753E-09,-855.1350E-09
+8.235134E+00,-4.985248E-09,-1.245855E-06
+8.245152E+00,-5.166668E-09,-1.401203E-06
+8.255161E+00,-5.292818E-09,-1.401258E-06
+8.265190E+00,-4.749696E-09,-1.317995E-06
+8.275216E+00,-4.011538E-09,-1.136291E-06
+8.285022E+00,-4.339262E-09,-1.118256E-06
+8.295238E+00,-5.608483E-09,-1.137605E-06
+8.305244E+00,-6.203102E-09,-1.123927E-06
+8.315047E+00,-6.281101E-09,-972.3111E-09
+8.325050E+00,-6.548490E-09,-900.2934E-09
+8.335065E+00,-7.593940E-09,-996.6745E-09
+8.345102E+00,-7.901801E-09,-1.265730E-06
+8.355102E+00,-7.214225E-09,-1.544133E-06
+8.365122E+00,-6.631613E-09,-1.638655E-06
+8.375154E+00,-6.852234E-09,-1.541271E-06
+8.385138E+00,-7.277818E-09,-1.431089E-06
+8.395166E+00,-6.914854E-09,-1.160335E-06
+8.405158E+00,-6.231705E-09,-995.4902E-09
+8.415168E+00,-5.346630E-09,-797.5636E-09
+8.425198E+00,-5.167839E-09,-832.7046E-09
+8.435192E+00,-4.444029E-09,-1.162108E-06
+8.445214E+00,-3.653445E-09,-1.465385E-06
+8.455016E+00,-3.313227E-09,-1.686300E-06
+8.465023E+00,-3.986442E-09,-1.587163E-06
+8.475071E+00,-5.826614E-09,-1.505720E-06
+8.485100E+00,-6.773795E-09,-1.625310E-06
+8.495103E+00,-7.919817E-09,-1.584517E-06
+8.505129E+00,-9.004490E-09,-1.310069E-06
+8.515126E+00,-10.10005E-09,-871.3770E-09
+8.525136E+00,-10.22227E-09,-767.0470E-09
+8.535165E+00,-9.854512E-09,-1.113664E-06
+8.545179E+00,-9.877963E-09,-1.513464E-06
+8.555195E+00,-10.24050E-09,-1.710282E-06
+8.565235E+00,-9.840859E-09,-1.514039E-06
+8.575030E+00,-8.327755E-09,-1.015009E-06
+8.585230E+00,-6.872137E-09,-665.5750E-09
+8.595023E+00,-6.199103E-09,-675.1776E-09
+8.605028E+00,-5.410832E-09,-952.8580E-09
+8.615058E+00,-3.667332E-09,-1.273852E-06
+8.625053E+00,-1.786533E-09,-1.293415E-06
+8.635025E+00,-655.1180E-12,-914.0988E-09
+8.645057E+00,-712.1869E-12,-532.2533E-09
+8.655072E+00,-879.7539E-12,-613.3967E-09
+8.665092E+00,-1.133486E-09,-1.084851E-06
+8.675122E+00,-2.204785E-09,-1.593164E-06
+8.685081E+00,-3.832282E-09,-1.612143E-06
+8.695098E+00,-5.542858E-09,-1.217286E-06
+8.705122E+00,-6.009057E-09,-790.1612E-09
+8.715124E+00,-5.955904E-09,-711.7329E-09
+8.725163E+00,-6.315556E-09,-1.047860E-06
+8.735150E+00,-6.828718E-09,-1.327414E-06
+8.745172E+00,-6.954767E-09,-1.441215E-06
+8.755205E+00,-6.669083E-09,-1.347770E-06
+8.765201E+00,-6.790130E-09,-1.435381E-06
+8.775225E+00,-7.375432E-09,-1.644268E-06
+8.785027E+00,-7.602243E-09,-1.674514E-06
+8.795026E+00,-7.109350E-09,-1.487700E-06
+8.805058E+00,-6.552135E-09,-1.094223E-06
+8.815058E+00,-6.544095E-09,-696.0688E-09
+8.825085E+00,-6.723742E-09,-604.6200E-09
+8.835114E+00,-6.480637E-09,-804.5054E-09
+8.845109E+00,-6.053698E-09,-1.193157E-06
+8.855116E+00,-6.149984E-09,-1.468619E-06
+8.865139E+00,-6.622448E-09,-1.447068E-06
+8.875142E+00,-6.328745E-09,-1.226959E-06
+8.885159E+00,-5.086983E-09,-990.7303E-09
+8.895190E+00,-4.568004E-09,-945.6845E-09
+8.905175E+00,-4.884459E-09,-1.019462E-06
+8.915225E+00,-4.962224E-09,-1.217712E-06
+8.925019E+00,-3.721631E-09,-1.464352E-06
+8.935204E+00,-1.362192E-09,-1.529286E-06
+8.945209E+00,-201.9603E-12,-1.353926E-06
+8.955188E+00,-255.0462E-12,-1.024057E-06
+8.965211E+00,-892.2650E-12,-947.5813E-09
+8.975016E+00,-1.441148E-09,-936.8496E-09
+8.985237E+00,-2.126285E-09,-886.0245E-09
+8.995027E+00,-2.901616E-09,-804.8592E-09
+9.005059E+00,-2.997647E-09,-704.8960E-09
+9.015058E+00,-2.391974E-09,-912.7865E-09
+9.025089E+00,-2.112983E-09,-1.120329E-06
+9.035076E+00,-2.782496E-09,-1.142676E-06
+9.045086E+00,-3.899919E-09,-1.113200E-06
+9.055115E+00,-3.636868E-09,-1.214132E-06
+9.065120E+00,-2.138586E-09,-1.487999E-06
+9.075130E+00,-1.216560E-09,-1.685628E-06
+9.085164E+00,-1.098867E-09,-1.800503E-06
+9.095184E+00,-1.251105E-09,-1.662185E-06
+9.105195E+00,-1.157546E-09,-1.137089E-06
+9.115026E+00,-1.054044E-09,-759.3165E-09
+9.125102E+00,-1.410415E-09,-618.4206E-09
+9.135126E+00,-1.618230E-09,-916.5650E-09
+9.145122E+00,-1.234428E-09,-1.488477E-06
+9.155100E+00,-617.1603E-12,-1.794327E-06
+9.165127E+00,-499.9984E-12,-1.779922E-06
+9.175125E+00,-824.4823E-12,-1.591067E-06
+9.185130E+00,-738.0682E-12,-1.178845E-06
+9.195153E+00,-194.0857E-12,-943.6627E-09
+9.205172E+00,-134.7547E-12,-757.4168E-09
+9.215198E+00,-929.3483E-12,-835.2147E-09
+9.225232E+00,-1.983162E-09,-1.056567E-06
+9.235216E+00,-2.326390E-09,-1.072571E-06
+9.245015E+00,-2.621099E-09,-1.001422E-06
+9.255240E+00,-3.280304E-09,-1.095440E-06
+9.265027E+00,-4.419519E-09,-1.470695E-06
+9.275071E+00,-4.956504E-09,-1.816082E-06
+9.285072E+00,-5.292871E-09,-1.711645E-06
+9.295084E+00,-5.845904E-09,-1.117206E-06
+9.305115E+00,-6.731259E-09,-587.4195E-09
+9.315111E+00,-6.915832E-09,-543.2482E-09
+9.325135E+00,-6.352048E-09,-1.004252E-06
+9.335166E+00,-5.708070E-09,-1.233042E-06
+9.345160E+00,-5.396758E-09,-1.099438E-06
+9.355193E+00,-4.980539E-09,-797.7858E-09
+9.365196E+00,-3.949876E-09,-765.1939E-09
+9.375226E+00,-2.768763E-09,-1.088107E-06
+9.385032E+00,-2.670290E-09,-1.556809E-06
+9.395035E+00,-3.548557E-09,-1.910716E-06
+9.405040E+00,-4.300426E-09,-1.712012E-06
+9.415076E+00,-4.371551E-09,-1.164437E-06
+9.425082E+00,-4.291421E-09,-692.5621E-09
+9.435105E+00,-4.585953E-09,-410.0266E-09
+9.445114E+00,-4.825775E-09,-506.2666E-09
+9.455123E+00,-4.920733E-09,-1.010839E-06
+9.465155E+00,-4.935965E-09,-1.403379E-06
+9.475179E+00,-5.302292E-09,-1.804101E-06
+9.485215E+00,-5.589459E-09,-1.975211E-06
+9.495016E+00,-4.975609E-09,-1.874397E-06
+9.505024E+00,-3.950059E-09,-1.554773E-06
+9.515045E+00,-3.065865E-09,-928.2599E-09
+9.525074E+00,-3.056439E-09,-854.0402E-09
+9.535029E+00,-3.062173E-09,-991.5180E-09
+9.545054E+00,-2.686485E-09,-1.146514E-06
+9.555058E+00,-2.777227E-09,-1.288872E-06
+9.565073E+00,-3.712839E-09,-1.288231E-06
+9.575098E+00,-4.777910E-09,-1.218774E-06
+9.585086E+00,-5.205682E-09,-1.142344E-06
+9.595106E+00,-5.411036E-09,-1.102684E-06
+9.605131E+00,-6.026145E-09,-1.088992E-06
+9.615131E+00,-6.888167E-09,-1.134913E-06
+9.625163E+00,-7.297504E-09,-1.221722E-06
+9.635197E+00,-6.891328E-09,-1.370617E-06
+9.645196E+00,-6.579792E-09,-1.541110E-06
+9.655227E+00,-6.794832E-09,-1.660807E-06
+9.665251E+00,-6.876958E-09,-1.579204E-06
+9.675054E+00,-6.224157E-09,-1.192165E-06
+9.685082E+00,-5.609762E-09,-816.5274E-09
+9.695079E+00,-5.514230E-09,-800.6373E-09
+9.705089E+00,-5.545574E-09,-1.234186E-06
+9.715145E+00,-4.961223E-09,-1.708308E-06
+9.725175E+00,-3.813690E-09,-1.680361E-06
+9.735114E+00,-2.697225E-09,-1.038196E-06
+9.745122E+00,-2.535631E-09,-583.6983E-09
+9.755111E+00,-2.626449E-09,-496.8214E-09
+9.765146E+00,-2.451169E-09,-971.9620E-09
+9.775182E+00,-2.615693E-09,-1.554141E-06
+9.785016E+00,-3.580768E-09,-1.929312E-06
+9.795041E+00,-4.420402E-09,-1.842377E-06
+9.805053E+00,-4.305001E-09,-1.629130E-06
+9.815086E+00,-3.487938E-09,-1.223980E-06
+9.825123E+00,-3.307054E-09,-926.0083E-09
+9.835114E+00,-3.933775E-09,-833.8118E-09
+9.845133E+00,-4.465043E-09,-967.4254E-09
+9.855164E+00,-4.295148E-09,-1.105816E-06
+9.865167E+00,-4.157864E-09,-1.223863E-06
+9.875193E+00,-4.782772E-09,-1.269584E-06
+9.885175E+00,-5.311274E-09,-1.282730E-06
+9.895192E+00,-5.087413E-09,-1.424679E-06
+9.905224E+00,-4.580400E-09,-1.529693E-06
+9.915225E+00,-4.551115E-09,-1.497331E-06
+9.925253E+00,-4.948459E-09,-1.445382E-06
+9.935054E+00,-4.955655E-09,-1.470069E-06
+9.945053E+00,-4.694829E-09,-1.474549E-06
+9.955058E+00,-5.002343E-09,-1.387767E-06
+9.965109E+00,-6.170681E-09,-1.263082E-06
+9.975163E+00,-7.149062E-09,-1.228971E-06
+9.985197E+00,-7.152879E-09,-1.152835E-06
+9.995200E+00,-6.811791E-09,-1.077397E-06

MicroMag 2900/3900 Data File ends
