# Supplementary material for: Magnetic signatures of a creosote oil contaminated site: case study in São Paulo, Brazil
Source: Sci Rep. 2022 Dec 17;12:21853. doi: 10.1038/s41598-022-23493-2 (PMC9759522; doi:10.1038/s41598-022-23493-2)
Supplement: Supplementary file 3 — Supplementary Information 3. [file 41598_2022_23493_MOESM3_ESM.zip › moment_vs_time/SD23/4_2/nm3xxx/4_8.002]

MicroMag 2900/3900 Data File (Series 0016.002)
Moment vs. time

INSTRUMENT
Configuration                   VSM
Temperature control             None
Hardware version                0004
Software version                01/29/2013
Units of measure                Hybrid SI
Temperature in                  Celsius

SAMPLE
Mass                            N/A
Volume                          N/A
Demagnetizing factor            N/A

SETTINGS
Field range                    +30.00000E-03
Field command                   0.000000E+00
Moment range                   +10.00000E-06
Averaging time                 +13.70408E-03
Temperature (command)           N/A
Tmprtr difference correction    No
Orientation                     0.000000E+00
Vibration amplitude             1.0
Calibration factor             +4.401063E+00
Operating frequency            +83.00000E+00

MEASUREMENT
Description                    "SD34_4_8"
Field (measured)               +22.10747E-06
Temperature (measured)          N/A
Averages (completed)            N/A
Moment at conditioning field   +156.1497E-09
Measured on                     08/28/2020  10:14
Elapsed time                   +22.63731E+00

PROCESSING
Background subtraction          No
Delta-m processing              N/A
Demagnetizing factor            No
Normalization                   No
Normalization factor            N/A
Offset (field)                  No
Offset (moment)                 No
Pole saturation                 No
Slope correction                No

VIEWPORT
Left                            0.000000E+00
Right                          +10.00000E+00
Bottom                         -10.00000E-06
Top                            +10.00000E-06
Show X-axis?                    Yes
Show Y-axis?                    Yes

SCRIPT
Averaging time                 +10.00000E-03
Initial (conditioning) field   +15.00000E-03
Final (measuring) field         0.000000E+00
Pause at initial field         +10.00000E+00
Field slew rate limit          +10.00000E+03
Field slew time limit          +100.0000E-03
Slope correction                0.000000E+00
Timebase                       +10.00000E+00
Number of segments              1
Number of data                  1000

Segment   Averaging                                                            Final 
 Number      Time        Initial      Increment       Final         Pause      Index 
             (s)           (s)           (s)           (s)           (s)     
0000001,+10.00000E-03, 0.000000E+00,+10.00000E-03,+10.00000E+00,+10.00000E+00,0001000

                                         
     Time         Moment        Field    
     (s)          (Am�)          (T)     
+5.126068E-03,+113.4523E-09,+10.92695E-03
+15.17111E-03,+62.23472E-09,+6.077524E-03
+25.03819E-03,+29.94402E-09,+3.126477E-03
+35.09625E-03,+9.771329E-09,+1.361961E-03
+45.13945E-03,+983.3825E-12,+619.6189E-06
+55.18834E-03,-3.301165E-09,+277.5780E-06
+65.09703E-03,-5.357973E-09,+125.0386E-06
+75.13144E-03,-5.748679E-09,+56.09561E-06
+85.18711E-03,-4.913535E-09,+31.72635E-06
+95.22060E-03,-3.715297E-09,+17.97678E-06
+105.0162E-03,-3.632668E-09,+13.67245E-06
+115.1089E-03,-3.834829E-09,+9.614070E-06
+125.1349E-03,-3.554821E-09,+8.256878E-06
+135.1951E-03,-2.610445E-09,+7.242611E-06
+145.2189E-03,-2.238826E-09,+6.829866E-06
+155.0235E-03,-2.258649E-09,+6.451570E-06
+165.0246E-03,-2.023027E-09,+6.167681E-06
+175.0557E-03,-1.258373E-09,+5.664594E-06
+185.0718E-03,-1.264527E-09,+5.242627E-06
+195.1020E-03,-3.023826E-09,+4.798800E-06
+205.1325E-03,-4.154963E-09,+4.729792E-06
+215.1343E-03,-4.126770E-09,+4.563023E-06
+225.1506E-03,-3.021619E-09,+4.546769E-06
+235.1789E-03,-1.636655E-09,+4.563707E-06
+245.1774E-03,-1.512470E-09,+4.441074E-06
+255.1942E-03,-1.627847E-09,+4.230772E-06
+265.2270E-03,-1.584531E-09,+4.115899E-06
+275.2141E-03,-1.736533E-09,+3.960334E-06
+285.2403E-03,-2.017805E-09,+3.956586E-06
+295.2322E-03,-1.922421E-09,+3.773418E-06
+305.2375E-03,-1.272417E-09,+4.008911E-06
+315.0459E-03,-620.3106E-12,+4.031073E-06
+325.0919E-03,-918.8877E-12,+3.762912E-06
+335.1193E-03,-1.727419E-09,+3.038129E-06
+345.1456E-03,-1.824994E-09,+2.960389E-06
+355.1315E-03,-1.589453E-09,+3.484503E-06
+365.1505E-03,-2.034948E-09,+3.525224E-06
+375.1791E-03,-3.183699E-09,+2.869838E-06
+385.1753E-03,-3.447805E-09,+2.307215E-06
+395.2094E-03,-2.334945E-09,+2.157160E-06
+405.2029E-03,-1.421962E-09,+2.405299E-06
+415.2429E-03,-1.255725E-09,+2.740062E-06
+425.0628E-03,-1.819741E-09,+2.613985E-06
+435.0701E-03,-2.485420E-09,+2.075893E-06
+445.0803E-03,-2.805804E-09,+1.848493E-06
+455.1193E-03,-3.959345E-09,+2.095173E-06
+465.1457E-03,-4.962605E-09,+2.394087E-06
+475.1377E-03,-5.945831E-09,+2.969650E-06
+485.1762E-03,-5.671161E-09,+3.099798E-06
+495.2198E-03,-4.657753E-09,+2.582279E-06
+505.0207E-03,-4.225603E-09,+2.243654E-06
+515.0179E-03,-3.776373E-09,+1.803935E-06
+525.0281E-03,-2.889315E-09,+1.770269E-06
+535.0565E-03,-1.218540E-09,+1.947690E-06
+545.0408E-03,-626.8183E-12,+1.933219E-06
+555.0627E-03,-644.6782E-12,+2.096521E-06
+565.0972E-03,-843.5345E-12,+1.895462E-06
+575.0870E-03,-1.199643E-09,+1.727077E-06
+585.1048E-03,-1.758360E-09,+1.628932E-06
+595.1378E-03,-3.008403E-09,+1.715395E-06
+605.1242E-03,-3.485260E-09,+1.896220E-06
+615.1626E-03,-2.953527E-09,+2.077157E-06
+625.1851E-03,-2.585816E-09,+1.987470E-06
+635.2081E-03,-2.964243E-09,+1.426028E-06
+645.2376E-03,-3.551141E-09,+1.226503E-06
+655.2135E-03,-4.357247E-09,+707.4394E-09
+665.2355E-03,-4.910977E-09,+898.8391E-09
+675.0410E-03,-6.533562E-09,+1.439967E-06
+685.0684E-03,-7.691565E-09,+1.456916E-06
+695.0918E-03,-8.717824E-09,+1.593298E-06
+705.1252E-03,-8.388292E-09,+1.620878E-06
+715.1294E-03,-7.519817E-09,+1.584595E-06
+725.1654E-03,-7.297953E-09,+1.463285E-06
+735.1725E-03,-6.972973E-09,+1.160070E-06
+745.2223E-03,-6.139083E-09,+888.7453E-09
+755.0201E-03,-4.772719E-09,+724.0477E-09
+765.0197E-03,-4.127725E-09,+436.8639E-09
+775.0252E-03,-3.572638E-09,+779.9120E-09
+785.0519E-03,-2.775888E-09,+1.135552E-06
+795.0696E-03,-1.771830E-09,+1.423923E-06
+805.0992E-03,-1.752253E-09,+1.389556E-06
+815.0992E-03,-2.834807E-09,+1.094424E-06
+825.1056E-03,-4.340219E-09,+1.135783E-06
+835.1362E-03,-5.390279E-09,+1.014785E-06
+845.1541E-03,-6.236897E-09,+812.7308E-09
+855.1588E-03,-7.380467E-09,+177.3405E-09
+865.1879E-03,-8.064970E-09,-23.50044E-09
+875.1855E-03,-7.540334E-09,+543.6974E-09
+885.1995E-03,-6.216351E-09,+1.117704E-06
+895.2338E-03,-5.060511E-09,+1.237839E-06
+905.2209E-03,-4.289971E-09,+547.3452E-09
+915.0187E-03,-3.244295E-09,+14.15634E-09
+925.2461E-03,-1.938464E-09,-114.6612E-09
+935.0280E-03,-984.1145E-12,+312.4638E-09
+945.0901E-03,-1.448775E-09,+646.4367E-09
+955.1333E-03,-2.671101E-09,+574.9054E-09
+965.1653E-03,-3.502214E-09,+261.2429E-09
+975.2024E-03,-3.455169E-09,+54.01612E-09
+985.2291E-03,-3.149542E-09,+318.1601E-09
+995.0501E-03,-2.767371E-09,+782.1951E-09
+1.005077E+00,-2.029283E-09,+970.9111E-09
+1.015080E+00,-1.457623E-09,+710.8812E-09
+1.025115E+00,-1.760465E-09,+350.4410E-09
+1.035121E+00,-2.640533E-09,+124.7807E-09
+1.045139E+00,-3.169781E-09,+330.4968E-09
+1.055164E+00,-2.397755E-09,+583.8461E-09
+1.065165E+00,-1.104036E-09,+647.5726E-09
+1.075176E+00,-870.9274E-12,+488.6055E-09
+1.085204E+00,-1.261855E-09,+305.6946E-09
+1.095205E+00,-1.441733E-09,+218.3876E-09
+1.105153E+00,-1.593809E-09,+268.6672E-09
+1.115159E+00,-2.262372E-09,+110.9219E-09
+1.125135E+00,-3.948921E-09,+202.9123E-09
+1.135160E+00,-4.897326E-09,+411.7899E-09
+1.145179E+00,-4.807572E-09,+568.0990E-09
+1.155190E+00,-4.215687E-09,+686.3995E-09
+1.165219E+00,-4.114863E-09,+451.0603E-09
+1.175217E+00,-4.262310E-09,-4.506111E-09
+1.185024E+00,-3.925150E-09,-234.3092E-09
+1.195080E+00,-3.434313E-09,-302.4902E-09
+1.205103E+00,-3.464798E-09,-344.1982E-09
+1.215141E+00,-3.815657E-09,-419.9495E-09
+1.225189E+00,-3.645121E-09,-325.3326E-09
+1.235197E+00,-2.818352E-09,+172.1306E-09
+1.245236E+00,-1.953515E-09,+541.3370E-09
+1.255232E+00,-1.677760E-09,+701.9491E-09
+1.265019E+00,-990.4116E-12,+476.5549E-09
+1.275049E+00,+85.07707E-12,+174.9373E-09
+1.285046E+00,+668.2744E-12,+875.4731E-12
+1.295071E+00,+123.1804E-12,+136.5280E-09
+1.305100E+00,-758.6898E-12,+266.4786E-09
+1.315128E+00,-798.7465E-12,+129.4813E-09
+1.325143E+00,-360.7935E-12,-128.5057E-09
+1.335174E+00,-890.9246E-12,-170.4025E-09
+1.345196E+00,-2.719069E-09,+31.53420E-09
+1.355226E+00,-4.323403E-09,+334.5394E-09
+1.365226E+00,-4.812131E-09,+263.5374E-09
+1.375235E+00,-4.483519E-09,+15.91587E-09
+1.385033E+00,-4.177605E-09,-85.39867E-09
+1.395050E+00,-3.722817E-09,-159.9999E-09
+1.405049E+00,-2.839606E-09,+6.414414E-09
+1.415071E+00,-1.778478E-09,+176.9400E-09
+1.425065E+00,-1.532491E-09,+222.9080E-09
+1.435085E+00,-1.821998E-09,-275.6567E-09
+1.445081E+00,-1.713194E-09,-422.7962E-09
+1.455030E+00,-771.3733E-12,-660.4214E-09
+1.465042E+00,-289.2336E-12,-448.6027E-09
+1.475038E+00,-288.5466E-12,-65.95231E-09
+1.485076E+00,-425.8641E-12,+187.0365E-09
+1.495110E+00,-423.4621E-12,-43.72788E-09
+1.505092E+00,-867.2046E-12,-182.9367E-09
+1.515107E+00,-3.323178E-09,-20.05577E-09
+1.525138E+00,-5.309952E-09,-151.9318E-09
+1.535137E+00,-6.757447E-09,-312.6812E-09
+1.545167E+00,-6.598238E-09,-681.3298E-09
+1.555146E+00,-6.175823E-09,-807.9443E-09
+1.565160E+00,-6.333641E-09,-637.4474E-09
+1.575205E+00,-6.610619E-09,-189.4198E-09
+1.585221E+00,-6.373768E-09,+328.7430E-09
+1.595022E+00,-5.930313E-09,+551.0416E-09
+1.605055E+00,-5.995690E-09,+384.6903E-09
+1.615053E+00,-6.063510E-09,-49.28685E-09
+1.625060E+00,-5.421696E-09,-339.4890E-09
+1.635087E+00,-4.445725E-09,-228.4069E-09
+1.645101E+00,-4.196734E-09,-94.69986E-09
+1.655136E+00,-4.551052E-09,-77.31057E-09
+1.665141E+00,-4.294107E-09,-375.2976E-09
+1.675167E+00,-2.716635E-09,-625.0878E-09
+1.685074E+00,-1.676655E-09,-477.3589E-09
+1.695024E+00,-1.664610E-09,-109.5114E-09
+1.705021E+00,-2.556739E-09,-108.4385E-09
+1.715048E+00,-3.356085E-09,-432.1976E-09
+1.725047E+00,-3.469149E-09,-746.1262E-09
+1.735065E+00,-3.681361E-09,-641.8963E-09
+1.745100E+00,-3.752329E-09,-492.6567E-09
+1.755089E+00,-2.834210E-09,-260.8681E-09
+1.765117E+00,-1.279911E-09,-297.6923E-09
+1.775107E+00,-115.7753E-12,-510.2635E-09
+1.785118E+00,-47.23279E-12,-525.1608E-09
+1.795149E+00,-420.9722E-12,-457.5749E-09
+1.805134E+00,-401.5140E-12,-423.1224E-09
+1.815150E+00,-62.61314E-12,-416.7395E-09
+1.825180E+00,-247.1554E-12,-362.7005E-09
+1.835175E+00,-692.4626E-12,-453.6352E-09
+1.845198E+00,-918.7847E-12,-348.5556E-09
+1.855226E+00,-1.453364E-09,-266.8619E-09
+1.865224E+00,-2.676893E-09,-104.2414E-09
+1.875025E+00,-4.552451E-09,+62.01554E-09
+1.885024E+00,-5.528992E-09,+76.45512E-09
+1.895045E+00,-5.561566E-09,-79.78821E-09
+1.905074E+00,-5.221607E-09,+96.33636E-09
+1.915071E+00,-5.219193E-09,-273.0360E-09
+1.925076E+00,-5.439397E-09,-462.6589E-09
+1.935102E+00,-5.426225E-09,-610.8913E-09
+1.945139E+00,-5.356069E-09,-500.3586E-09
+1.955203E+00,-5.704399E-09,-416.7566E-09
+1.965234E+00,-6.108419E-09,-509.0304E-09
+1.975235E+00,-5.966218E-09,-745.5311E-09
+1.985036E+00,-5.210116E-09,-820.4556E-09
+1.995058E+00,-4.493118E-09,-617.9953E-09
+2.005021E+00,-4.211470E-09,-403.8878E-09
+2.015239E+00,-3.362459E-09,-426.5528E-09
+2.025196E+00,-2.118330E-09,-458.1871E-09
+2.035165E+00,-451.1662E-12,-1.171795E-06
+2.045149E+00,-335.1214E-12,-1.194194E-06
+2.055086E+00,-1.293482E-09,-830.6952E-09
+2.065067E+00,-2.312415E-09,-557.2558E-09
+2.075026E+00,-3.209170E-09,-361.4331E-09
+2.085225E+00,-4.446629E-09,-180.4333E-09
+2.095208E+00,-5.777240E-09,-268.9705E-09
+2.105151E+00,-6.535273E-09,-271.0247E-09
+2.115124E+00,-6.338448E-09,-325.1209E-09
+2.125099E+00,-5.683816E-09,-388.5870E-09
+2.135034E+00,-5.361810E-09,-390.5268E-09
+2.145017E+00,-5.156355E-09,-511.7712E-09
+2.155228E+00,-4.278302E-09,-900.8504E-09
+2.165183E+00,-3.140071E-09,-995.1555E-09
+2.175175E+00,-2.421135E-09,-657.3057E-09
+2.185156E+00,-2.361519E-09,-113.1563E-09
+2.195137E+00,-2.081039E-09,+310.3838E-09
+2.205115E+00,-1.754922E-09,+118.2203E-09
+2.215056E+00,-2.280402E-09,-431.6082E-09
+2.225024E+00,-3.477867E-09,-654.7451E-09
+2.235027E+00,-4.843333E-09,-571.5465E-09
+2.245041E+00,-5.125115E-09,-449.4610E-09
+2.255246E+00,-4.993871E-09,-546.5069E-09
+2.265045E+00,-5.193099E-09,-478.9410E-09
+2.275058E+00,-5.835894E-09,-710.6610E-09
+2.285081E+00,-5.676990E-09,-854.0525E-09
+2.295109E+00,-4.907186E-09,-881.6529E-09
+2.305118E+00,-4.584170E-09,-809.0058E-09
+2.315158E+00,-5.089765E-09,-652.2303E-09
+2.325205E+00,-5.563615E-09,-463.0537E-09
+2.335225E+00,-5.808838E-09,-344.5616E-09
+2.345023E+00,-6.110705E-09,-173.6698E-09
+2.355204E+00,-7.119208E-09,-187.9492E-09
+2.365215E+00,-7.688197E-09,-538.6248E-09
+2.375245E+00,-6.827721E-09,-602.4714E-09
+2.385240E+00,-5.643733E-09,-620.6704E-09
+2.395036E+00,-4.015181E-09,-159.5964E-09
+2.405025E+00,-3.564105E-09,-7.103920E-09
+2.415040E+00,-2.785251E-09,-135.1690E-09
+2.425067E+00,-2.359123E-09,-395.6652E-09
+2.435068E+00,-2.467615E-09,-955.1754E-09
+2.445075E+00,-3.287407E-09,-1.152077E-06
+2.455102E+00,-4.413465E-09,-926.9086E-09
+2.465120E+00,-4.497145E-09,-727.9988E-09
+2.475132E+00,-4.284890E-09,-644.3711E-09
+2.485176E+00,-4.588474E-09,-710.2890E-09
+2.495014E+00,-5.235929E-09,-861.9376E-09
+2.505048E+00,-4.990272E-09,-1.061079E-06
+2.515057E+00,-3.716452E-09,-672.8440E-09
+2.525059E+00,-2.811429E-09,-540.0753E-09
+2.535089E+00,-2.648707E-09,-576.7193E-09
+2.545085E+00,-2.668960E-09,-890.2731E-09
+2.555025E+00,-2.039388E-09,-1.172885E-06
+2.565048E+00,-1.489124E-09,-1.175806E-06
+2.575048E+00,-1.672180E-09,-1.041078E-06
+2.585063E+00,-2.191220E-09,-691.0601E-09
+2.595100E+00,-2.137887E-09,-353.6454E-09
+2.605094E+00,-1.849882E-09,-163.0411E-09
+2.615127E+00,-2.341664E-09,-124.1484E-09
+2.625129E+00,-3.192116E-09,-302.0439E-09
+2.635138E+00,-4.139737E-09,-899.0107E-09
+2.645164E+00,-4.162615E-09,-1.198826E-06
+2.655063E+00,-4.460400E-09,-1.261170E-06
+2.665080E+00,-5.308532E-09,-1.106292E-06
+2.675114E+00,-6.582815E-09,-997.4671E-09
+2.685110E+00,-6.539700E-09,-1.153502E-06
+2.695137E+00,-5.686105E-09,-1.193333E-06
+2.705166E+00,-5.443392E-09,-1.125681E-06
+2.715166E+00,-5.987105E-09,-918.8948E-09
+2.725198E+00,-6.415168E-09,-741.5342E-09
+2.735205E+00,-6.301946E-09,-999.1923E-09
+2.745022E+00,-6.056883E-09,-891.1257E-09
+2.755050E+00,-6.024016E-09,-650.8312E-09
+2.765051E+00,-5.891903E-09,-710.0459E-09
+2.775062E+00,-5.233829E-09,-783.7601E-09
+2.785094E+00,-4.999327E-09,-1.014141E-06
+2.795106E+00,-5.477093E-09,-1.253085E-06
+2.805133E+00,-5.943645E-09,-1.290685E-06
+2.815135E+00,-5.820205E-09,-1.144833E-06
+2.825148E+00,-5.208881E-09,-1.023151E-06
+2.835178E+00,-4.936839E-09,-1.009755E-06
+2.845177E+00,-5.083245E-09,-911.5849E-09
+2.855156E+00,-4.838689E-09,-733.3346E-09
+2.865182E+00,-4.116836E-09,-598.5833E-09
+2.875180E+00,-3.962854E-09,-548.2349E-09
+2.885199E+00,-4.846925E-09,-786.0804E-09
+2.895234E+00,-5.795282E-09,-1.140258E-06
+2.905224E+00,-5.574861E-09,-1.173554E-06
+2.915024E+00,-4.726068E-09,-926.6825E-09
+2.925019E+00,-4.822909E-09,-567.9303E-09
+2.935033E+00,-5.865419E-09,-214.7112E-09
+2.945089E+00,-6.034174E-09,-504.0350E-09
+2.955212E+00,-5.105540E-09,-1.062158E-06
+2.965236E+00,-4.465774E-09,-1.151256E-06
+2.975035E+00,-4.450527E-09,-702.0150E-09
+2.985051E+00,-4.339819E-09,-490.9029E-09
+2.995103E+00,-3.208823E-09,-442.4915E-09
+3.005132E+00,-2.449804E-09,-518.6863E-09
+3.015134E+00,-2.554355E-09,-808.3763E-09
+3.025167E+00,-3.248354E-09,-1.126425E-06
+3.035169E+00,-3.301567E-09,-1.465473E-06
+3.045192E+00,-2.573363E-09,-1.337116E-06
+3.055220E+00,-2.212493E-09,-1.122997E-06
+3.065220E+00,-2.595653E-09,-838.4600E-09
+3.075231E+00,-3.140691E-09,-442.2627E-09
+3.085027E+00,-3.222192E-09,-340.2157E-09
+3.095046E+00,-3.462932E-09,-643.2410E-09
+3.105053E+00,-3.992296E-09,-763.6871E-09
+3.115080E+00,-3.888255E-09,-1.057154E-06
+3.125079E+00,-2.707131E-09,-1.067439E-06
+3.135105E+00,-621.8581E-12,-850.4534E-09
+3.145105E+00,-436.4751E-12,-815.6462E-09
+3.155145E+00,-1.785537E-09,-1.122562E-06
+3.165150E+00,-2.592730E-09,-1.177254E-06
+3.175140E+00,-2.336780E-09,-747.6025E-09
+3.185227E+00,-1.902796E-09,-419.7950E-09
+3.195028E+00,-2.110451E-09,-383.4572E-09
+3.205034E+00,-2.386065E-09,-510.6297E-09
+3.215062E+00,-1.800425E-09,-759.5845E-09
+3.225102E+00,-956.4313E-12,-834.6062E-09
+3.235108E+00,-705.7115E-12,-726.5196E-09
+3.245144E+00,-1.405731E-09,-578.3158E-09
+3.255136E+00,-2.090589E-09,-520.3800E-09
+3.265158E+00,-2.494728E-09,-731.0629E-09
+3.275191E+00,-3.194917E-09,-826.8443E-09
+3.285192E+00,-3.975710E-09,-984.0003E-09
+3.295219E+00,-4.523361E-09,-798.2970E-09
+3.305024E+00,-4.243943E-09,-871.4304E-09
+3.315054E+00,-3.471990E-09,-728.7455E-09
+3.325072E+00,-3.082673E-09,-525.5099E-09
+3.335109E+00,-2.479931E-09,-332.3164E-09
+3.345129E+00,-1.730560E-09,-262.0068E-09
+3.355153E+00,-832.7327E-12,-540.3414E-09
+3.365148E+00,-829.7489E-12,-749.7368E-09
+3.375153E+00,-1.489520E-09,-704.2637E-09
+3.385179E+00,-1.600315E-09,-547.7143E-09
+3.395199E+00,-1.067941E-09,-468.8187E-09
+3.405215E+00,-975.9195E-12,-596.7493E-09
+3.415019E+00,-2.114758E-09,-873.3673E-09
+3.425021E+00,-3.056562E-09,-1.067565E-06
+3.435052E+00,-3.375630E-09,-1.105863E-06
+3.445056E+00,-3.091625E-09,-1.108398E-06
+3.455078E+00,-2.852682E-09,-1.081770E-06
+3.465138E+00,-2.884608E-09,-1.122059E-06
+3.475191E+00,-2.119873E-09,-768.9085E-09
+3.485238E+00,-1.275348E-09,-608.4709E-09
+3.495048E+00,-700.2425E-12,-359.6535E-09
+3.505050E+00,-964.3302E-12,-271.4796E-09
+3.515069E+00,-1.379344E-09,-417.6264E-09
+3.525097E+00,-1.047140E-09,-415.5550E-09
+3.535097E+00,-308.2199E-12,-507.2079E-09
+3.545129E+00,-387.3792E-12,-706.3208E-09
+3.555115E+00,-845.6705E-12,-881.3753E-09
+3.565119E+00,-999.0150E-12,-1.184804E-06
+3.575148E+00,-924.0758E-12,-1.277215E-06
+3.585146E+00,-1.285111E-09,-1.162359E-06
+3.595172E+00,-2.046028E-09,-776.6906E-09
+3.605203E+00,-1.964720E-09,-530.0560E-09
+3.615196E+00,-1.215841E-09,-413.2519E-09
+3.625196E+00,-1.088344E-09,-488.4968E-09
+3.635217E+00,-1.976468E-09,-682.1566E-09
+3.645232E+00,-2.597131E-09,-957.3355E-09
+3.655028E+00,-2.259276E-09,-794.1198E-09
+3.665021E+00,-1.724008E-09,-544.3840E-09
+3.675031E+00,-2.149775E-09,-114.6727E-09
+3.685061E+00,-3.151638E-09,-279.9339E-09
+3.695055E+00,-3.861214E-09,-866.4608E-09
+3.705058E+00,-3.752218E-09,-948.7324E-09
+3.715087E+00,-3.797969E-09,-1.028918E-06
+3.725085E+00,-4.191870E-09,-1.107937E-06
+3.735107E+00,-4.086704E-09,-1.358185E-06
+3.745164E+00,-3.049274E-09,-1.211125E-06
+3.755108E+00,-1.598855E-09,-874.6777E-09
+3.765106E+00,-1.445283E-09,-727.2378E-09
+3.775110E+00,-2.244580E-09,-945.0732E-09
+3.785131E+00,-2.824916E-09,-1.131686E-06
+3.795163E+00,-3.376692E-09,-972.5361E-09
+3.805155E+00,-4.099569E-09,-744.8645E-09
+3.815173E+00,-5.313582E-09,-326.0651E-09
+3.825199E+00,-5.526521E-09,+32.41825E-09
+3.835195E+00,-4.918527E-09,-406.7917E-09
+3.845219E+00,-4.558717E-09,-710.3978E-09
+3.855018E+00,-5.056812E-09,-905.2363E-09
+3.865014E+00,-5.713972E-09,-1.137486E-06
+3.875038E+00,-5.562089E-09,-1.419414E-06
+3.885031E+00,-5.073045E-09,-1.558928E-06
+3.895060E+00,-4.937628E-09,-1.064183E-06
+3.905097E+00,-5.292614E-09,-681.1009E-09
+3.915078E+00,-5.401129E-09,-745.5884E-09
+3.925088E+00,-4.956322E-09,-1.017391E-06
+3.935124E+00,-4.700225E-09,-1.036160E-06
+3.945126E+00,-4.832127E-09,-893.2686E-09
+3.955098E+00,-4.452317E-09,-710.2862E-09
+3.965104E+00,-3.574347E-09,-737.7291E-09
+3.975060E+00,-2.724446E-09,-824.7929E-09
+3.985080E+00,-3.056742E-09,-1.089672E-06
+3.995106E+00,-3.872809E-09,-1.396483E-06
+4.005104E+00,-3.991936E-09,-1.374184E-06
+4.015127E+00,-3.589299E-09,-1.075891E-06
+4.025122E+00,-3.682989E-09,-905.2392E-09
+4.035134E+00,-4.239825E-09,-658.6361E-09
+4.045167E+00,-4.235893E-09,-466.8303E-09
+4.055159E+00,-3.541162E-09,-395.0215E-09
+4.065179E+00,-3.136153E-09,-595.9998E-09
+4.075202E+00,-3.392015E-09,-871.6365E-09
+4.085199E+00,-3.650434E-09,-1.166831E-06
+4.095230E+00,-2.952331E-09,-1.252487E-06
+4.105213E+00,-2.303423E-09,-1.240883E-06
+4.115227E+00,-2.362810E-09,-1.290153E-06
+4.125027E+00,-2.942480E-09,-1.165275E-06
+4.135024E+00,-3.007787E-09,-713.5849E-09
+4.145034E+00,-2.336721E-09,-482.3141E-09
+4.155069E+00,-1.689805E-09,-318.1028E-09
+4.165088E+00,-2.229227E-09,-412.0245E-09
+4.175116E+00,-3.883388E-09,-502.6303E-09
+4.185110E+00,-4.586992E-09,-562.6316E-09
+4.195129E+00,-6.334639E-09,-787.5081E-09
+4.205155E+00,-7.559557E-09,-838.3427E-09
+4.215160E+00,-9.107604E-09,-642.0536E-09
+4.225178E+00,-8.859787E-09,-412.4022E-09
+4.235203E+00,-6.687781E-09,-500.6905E-09
+4.245213E+00,-5.562732E-09,-758.0881E-09
+4.255233E+00,-4.393210E-09,-1.429341E-06
+4.265038E+00,-4.118268E-09,-1.628915E-06
+4.275033E+00,-3.240469E-09,-1.144169E-06
+4.285048E+00,-2.898833E-09,-998.3397E-09
+4.295026E+00,-2.724967E-09,-907.5223E-09
+4.305217E+00,-2.395426E-09,-604.0306E-09
+4.315201E+00,-1.138839E-09,-757.4329E-09
+4.325191E+00,-488.7699E-12,-915.4415E-09
+4.335166E+00,-1.197863E-09,-1.097680E-06
+4.345153E+00,-2.455013E-09,-1.076835E-06
+4.355015E+00,-3.723728E-09,-895.5947E-09
+4.365219E+00,-3.738645E-09,-747.0246E-09
+4.375199E+00,-3.554999E-09,-754.7494E-09
+4.385154E+00,-3.842441E-09,-625.7401E-09
+4.395146E+00,-4.303787E-09,-840.0794E-09
+4.405094E+00,-4.184931E-09,-847.4665E-09
+4.415071E+00,-3.730452E-09,-824.8616E-09
+4.425059E+00,-3.896982E-09,-784.1692E-09
+4.435239E+00,-4.719303E-09,-302.7191E-09
+4.445204E+00,-4.946470E-09,-131.7873E-09
+4.455189E+00,-5.006037E-09,-555.8567E-09
+4.465181E+00,-5.327386E-09,-925.4637E-09
+4.475183E+00,-6.262218E-09,-1.031450E-06
+4.485192E+00,-6.187545E-09,-674.6350E-09
+4.495020E+00,-5.182721E-09,-563.3583E-09
+4.505053E+00,-4.814589E-09,-755.4303E-09
+4.515067E+00,-5.358429E-09,-1.197905E-06
+4.525078E+00,-5.746877E-09,-1.281152E-06
+4.535108E+00,-5.191933E-09,-835.9308E-09
+4.545108E+00,-4.587232E-09,-437.3703E-09
+4.555057E+00,-4.914049E-09,-280.4804E-09
+4.565088E+00,-5.700097E-09,-326.7718E-09
+4.575084E+00,-5.591437E-09,-843.2093E-09
+4.585101E+00,-4.080637E-09,-917.2011E-09
+4.595133E+00,-2.116310E-09,-1.019795E-06
+4.605127E+00,-1.814323E-09,-753.0499E-09
+4.615157E+00,-2.544291E-09,-741.7717E-09
+4.625156E+00,-2.851641E-09,-769.5694E-09
+4.635239E+00,-3.312552E-09,-1.878759E-06
+4.645102E+00,-3.608617E-09,-2.079872E-06
+4.655162E+00,-3.846947E-09,-1.932266E-06
+4.665201E+00,-3.406971E-09,-1.622915E-06
+4.675232E+00,-2.281028E-09,-465.8776E-09
+4.685232E+00,-2.267761E-09,-160.1257E-09
+4.695026E+00,-3.222923E-09,-719.3556E-09
+4.705053E+00,-3.468032E-09,-1.073490E-06
+4.715051E+00,-2.662902E-09,-1.054473E-06
+4.725083E+00,-2.203521E-09,-572.2675E-09
+4.735091E+00,-3.043112E-09,-130.9347E-09
+4.745139E+00,-4.105113E-09,-277.4763E-09
+4.755172E+00,-4.549229E-09,-770.6624E-09
+4.765180E+00,-3.897016E-09,-920.3024E-09
+4.775197E+00,-2.719001E-09,-661.9292E-09
+4.785241E+00,-2.210761E-09,-472.1661E-09
+4.795032E+00,-1.513423E-09,-691.4349E-09
+4.805062E+00,-734.4449E-12,-1.361306E-06
+4.815066E+00,-788.1218E-12,-1.658177E-06
+4.825078E+00,-1.864884E-09,-1.602573E-06
+4.835113E+00,-2.655560E-09,-1.096433E-06
+4.845135E+00,-2.207322E-09,-575.6464E-09
+4.855136E+00,-1.059433E-09,-346.5529E-09
+4.865166E+00,-728.2403E-12,-490.0789E-09
+4.875165E+00,-1.154140E-09,-565.0063E-09
+4.885177E+00,-1.373416E-09,-746.5067E-09
+4.895207E+00,-1.287978E-09,-786.6211E-09
+4.905168E+00,-1.711744E-09,-935.9150E-09
+4.915198E+00,-2.907489E-09,-1.004445E-06
+4.925200E+00,-3.609040E-09,-1.099271E-06
+4.935223E+00,-3.559465E-09,-1.114572E-06
+4.945045E+00,-3.520029E-09,-868.7754E-09
+4.955164E+00,-4.238148E-09,-764.4510E-09
+4.965197E+00,-4.709805E-09,-845.4152E-09
+4.975231E+00,-4.040853E-09,-1.082548E-06
+4.985017E+00,-3.120170E-09,-1.073985E-06
+4.995016E+00,-1.983501E-09,-533.2432E-09
+5.005227E+00,-1.909412E-09,-67.74616E-09
+5.015184E+00,-1.659141E-09,-94.69701E-09
+5.025174E+00,-1.040426E-09,-412.0817E-09
+5.035138E+00,-506.2979E-12,-783.1221E-09
+5.045119E+00,-608.9677E-12,-728.3364E-09
+5.055105E+00,-563.6258E-12,-638.7177E-09
+5.065064E+00,-48.13486E-12,-834.0455E-09
+5.075033E+00,+408.5952E-12,-1.411594E-06
+5.085243E+00,-303.1833E-12,-1.615697E-06
+5.095228E+00,-1.524123E-09,-1.340386E-06
+5.105190E+00,-1.556534E-09,-714.8352E-09
+5.115175E+00,-664.7725E-12,-441.0897E-09
+5.125131E+00,-715.2284E-12,-541.7233E-09
+5.135114E+00,-2.599664E-09,-802.5570E-09
+5.145073E+00,-3.825392E-09,-906.8212E-09
+5.155023E+00,-4.895625E-09,-1.282594E-06
+5.165240E+00,-5.116007E-09,-1.299454E-06
+5.175188E+00,-5.859600E-09,-1.041361E-06
+5.185162E+00,-6.346624E-09,-769.9728E-09
+5.195147E+00,-5.785056E-09,-445.3068E-09
+5.205090E+00,-4.906487E-09,-422.4186E-09
+5.215094E+00,-4.241076E-09,-835.2071E-09
+5.225131E+00,-4.590658E-09,-974.6790E-09
+5.235142E+00,-5.225993E-09,-1.104077E-06
+5.245199E+00,-5.264294E-09,-1.129529E-06
+5.255228E+00,-5.209006E-09,-968.6452E-09
+5.265026E+00,-5.213394E-09,-655.0399E-09
+5.275063E+00,-4.402009E-09,-792.2516E-09
+5.285066E+00,-2.701531E-09,-772.7137E-09
+5.295097E+00,-20.78238E-12,-465.3998E-09
+5.305131E+00,+481.1473E-12,-402.9150E-09
+5.315138E+00,-675.8784E-12,-627.0447E-09
+5.325156E+00,-1.903676E-09,-1.161198E-06
+5.335189E+00,-2.948221E-09,-1.583176E-06
+5.345186E+00,-3.671366E-09,-1.450298E-06
+5.355207E+00,-4.661616E-09,-739.7662E-09
+5.365219E+00,-4.466900E-09,-269.8975E-09
+5.375230E+00,-2.536434E-09,+45.56465E-09
+5.385028E+00,-1.580378E-09,-48.40565E-09
+5.395047E+00,-1.827214E-09,-414.9713E-09
+5.405052E+00,-2.828039E-09,-814.8508E-09
+5.415075E+00,-3.913161E-09,-1.579611E-06
+5.425071E+00,-3.912398E-09,-1.769712E-06
+5.435098E+00,-4.081845E-09,-1.489746E-06
+5.445100E+00,-4.299318E-09,-1.058029E-06
+5.455124E+00,-4.026638E-09,-132.3481E-09
+5.465185E+00,-3.494836E-09,-70.68729E-09
+5.475235E+00,-2.819384E-09,-591.2218E-09
+5.485055E+00,-3.032823E-09,-885.8986E-09
+5.495095E+00,-3.357012E-09,-948.0687E-09
+5.505095E+00,-2.921963E-09,-676.4774E-09
+5.515106E+00,-885.4681E-12,-885.5009E-09
+5.525132E+00,-556.6012E-12,-1.124697E-06
+5.535128E+00,-1.306420E-09,-1.384704E-06
+5.545171E+00,-1.742041E-09,-1.108275E-06
+5.555191E+00,-1.815055E-09,-703.4970E-09
+5.565217E+00,-1.730149E-09,-563.0465E-09
+5.575015E+00,-1.535499E-09,-615.2258E-09
+5.585243E+00,-899.0675E-12,-901.1336E-09
+5.595036E+00,+1.394656E-09,-1.149041E-06
+5.605039E+00,+2.744596E-09,-1.054622E-06
+5.615057E+00,+3.529992E-09,-413.3921E-09
+5.625066E+00,+3.305707E-09,-301.3859E-09
+5.635095E+00,+3.203984E-09,-356.2117E-09
+5.645093E+00,+3.215796E-09,-565.3353E-09
+5.655126E+00,+2.112497E-09,-1.175079E-06
+5.665151E+00,+1.253255E-09,-1.213245E-06
+5.675168E+00,-366.6014E-12,-754.4747E-09
+5.685095E+00,-570.6793E-12,-629.3307E-09
+5.695093E+00,-1.070542E-09,+165.0438E-09
+5.705090E+00,-1.611124E-09,-31.48270E-09
+5.715118E+00,-3.051411E-09,-1.113991E-06
+5.725120E+00,-3.101712E-09,-1.265536E-06
+5.735139E+00,-2.575664E-09,-833.8337E-09
+5.745174E+00,-2.640965E-09,-689.4694E-09
+5.755173E+00,-3.790354E-09,-718.3571E-09
+5.765201E+00,-4.203726E-09,-872.5519E-09
+5.775187E+00,-4.272443E-09,-1.318005E-06
+5.785204E+00,-4.313957E-09,-1.656418E-06
+5.795238E+00,-5.156429E-09,-1.459943E-06
+5.805227E+00,-5.425834E-09,-1.304255E-06
+5.815239E+00,-5.013092E-09,-882.1707E-09
+5.825032E+00,-4.731284E-09,-748.2863E-09
+5.835020E+00,-4.777593E-09,-548.4438E-09
+5.845025E+00,-4.952669E-09,-715.8051E-09
+5.855052E+00,-3.609452E-09,-1.003092E-06
+5.865071E+00,-2.503235E-09,-1.255222E-06
+5.875104E+00,+130.7278E-12,-1.460401E-06
+5.885030E+00,+457.7501E-12,-1.536020E-06
+5.895040E+00,+1.782692E-09,-1.168379E-06
+5.905066E+00,+2.349972E-09,-1.088739E-06
+5.915061E+00,+3.006803E-09,-948.4406E-09
+5.925066E+00,+2.402300E-09,-963.0032E-09
+5.935093E+00,-407.2421E-12,-1.036843E-06
+5.945086E+00,-912.4587E-12,-976.0867E-09
+5.955127E+00,-2.221976E-09,-577.8380E-09
+5.965159E+00,-2.900089E-09,-704.8531E-09
+5.975158E+00,-5.764961E-09,-1.201627E-06
+5.985178E+00,-6.519475E-09,-1.398434E-06
+5.995184E+00,-6.631781E-09,-1.708037E-06
+6.005183E+00,-6.423839E-09,-1.500796E-06
+6.015207E+00,-6.812691E-09,-769.9613E-09
+6.025211E+00,-7.022108E-09,-459.8608E-09
+6.035223E+00,-6.756180E-09,-375.9270E-09
+6.045020E+00,-6.398605E-09,-559.1469E-09
+6.055016E+00,-5.973457E-09,-1.017557E-06
+6.065041E+00,-5.926032E-09,-1.053357E-06
+6.075029E+00,-5.254084E-09,-1.157762E-06
+6.085042E+00,-4.720973E-09,-1.208350E-06
+6.095072E+00,-4.457246E-09,-1.541771E-06
+6.105058E+00,-4.680717E-09,-1.638740E-06
+6.115071E+00,-4.874066E-09,-1.524176E-06
+6.125100E+00,-4.537204E-09,-1.378003E-06
+6.135105E+00,-3.662415E-09,-838.1452E-09
+6.145116E+00,-3.507645E-09,-733.3517E-09
+6.155147E+00,-3.177553E-09,-585.9747E-09
+6.165167E+00,-2.821065E-09,-417.5835E-09
+6.175201E+00,-2.455386E-09,-249.2838E-09
+6.185204E+00,-2.978276E-09,-482.9722E-09
+6.195217E+00,-5.316884E-09,-1.502501E-06
+6.205019E+00,-5.649254E-09,-1.689131E-06
+6.215015E+00,-4.506513E-09,-1.556557E-06
+6.225025E+00,-3.900840E-09,-1.183408E-06
+6.235057E+00,-3.958716E-09,-511.8027E-09
+6.245077E+00,-4.277851E-09,-471.0989E-09
+6.255086E+00,-4.017469E-09,-1.060979E-06
+6.265114E+00,-3.639997E-09,-1.400185E-06
+6.275093E+00,-3.328151E-09,-1.722422E-06
+6.285119E+00,-3.396364E-09,-1.546549E-06
+6.295134E+00,-2.342919E-09,-883.0147E-09
+6.305141E+00,-1.204825E-09,-734.0641E-09
+6.315176E+00,+231.8652E-12,-668.6182E-09
+6.325210E+00,-66.64587E-12,-591.8770E-09
+6.335229E+00,-2.136761E-09,-520.4087E-09
+6.345022E+00,-2.945970E-09,-509.9487E-09
+6.355242E+00,-5.062822E-09,-564.9948E-09
+6.365032E+00,-5.854310E-09,-790.9755E-09
+6.375065E+00,-7.286289E-09,-1.281252E-06
+6.385240E+00,-7.114492E-09,-1.482596E-06
+6.395036E+00,-5.635937E-09,-1.642327E-06
+6.405034E+00,-5.379236E-09,-1.479687E-06
+6.415046E+00,-5.341000E-09,-722.8632E-09
+6.425080E+00,-5.237685E-09,-606.3309E-09
+6.435081E+00,-3.742989E-09,-855.3887E-09
+6.445093E+00,-3.260512E-09,-1.089120E-06
+6.455122E+00,-3.602982E-09,-1.605346E-06
+6.465145E+00,-4.013525E-09,-1.268394E-06
+6.475169E+00,-5.012659E-09,-928.4735E-09
+6.485206E+00,-5.142562E-09,-848.0902E-09
+6.495244E+00,-5.892498E-09,-569.1462E-09
+6.505044E+00,-6.124832E-09,-554.2288E-09
+6.515047E+00,-5.087592E-09,-803.8559E-09
+6.525060E+00,-3.906292E-09,-832.7436E-09
+6.535089E+00,-1.673999E-09,-734.7050E-09
+6.545084E+00,-1.621754E-09,-541.3341E-09
+6.555094E+00,-2.399737E-09,-796.7377E-09
+6.565121E+00,-2.447082E-09,-962.5454E-09
+6.575108E+00,-2.679761E-09,-1.334333E-06
+6.585132E+00,-3.214804E-09,-1.218733E-06
+6.595142E+00,-5.206207E-09,-1.274660E-06
+6.605123E+00,-5.515745E-09,-1.152174E-06
+6.615148E+00,-5.192970E-09,-1.221262E-06
+6.625150E+00,-5.091961E-09,-1.232383E-06
+6.635167E+00,-4.990766E-09,-1.369889E-06
+6.645195E+00,-4.818329E-09,-1.376058E-06
+6.655195E+00,-3.187261E-09,-890.2788E-09
+6.665226E+00,-2.712049E-09,-946.3893E-09
+6.675036E+00,-2.716205E-09,-1.449477E-06
+6.685175E+00,-2.858656E-09,-1.579488E-06
+6.695192E+00,-2.064552E-09,-1.328568E-06
+6.705225E+00,-1.530799E-09,-1.042145E-06
+6.715222E+00,-1.081735E-09,-494.7882E-09
+6.725020E+00,-1.430753E-09,-460.5646E-09
+6.735025E+00,-1.865383E-09,-1.018670E-06
+6.745036E+00,-1.383668E-09,-1.247054E-06
+6.755060E+00,+119.3882E-12,-1.339966E-06
+6.765072E+00,+338.9830E-12,-1.377600E-06
+6.775075E+00,+731.6196E-12,-1.471971E-06
+6.785097E+00,+1.154548E-09,-1.333806E-06
+6.795109E+00,+2.216511E-09,-801.6987E-09
+6.805142E+00,+2.156715E-09,-576.3388E-09
+6.815119E+00,+1.145768E-09,-271.4224E-09
+6.825130E+00,+671.7254E-12,-323.2527E-09
+6.835158E+00,+123.6303E-12,-787.7341E-09
+6.845153E+00,-410.7683E-12,-837.3957E-09
+6.855168E+00,-2.242605E-09,-802.6772E-09
+6.865194E+00,-2.656914E-09,-816.6790E-09
+6.875179E+00,-2.037572E-09,-1.296676E-06
+6.885196E+00,-1.471837E-09,-1.792977E-06
+6.895227E+00,-1.139971E-09,-1.857018E-06
+6.905213E+00,-1.028266E-09,-1.537534E-06
+6.915246E+00,-25.60385E-12,-805.1805E-09
+6.925021E+00,+376.3935E-12,-614.3046E-09
+6.935040E+00,-63.80781E-12,-430.8415E-09
+6.945054E+00,-707.2763E-12,-583.6029E-09
+6.955098E+00,-3.211244E-09,-1.012030E-06
+6.965122E+00,-3.791814E-09,-1.034961E-06
+6.975154E+00,-6.042896E-09,-972.6276E-09
+6.985142E+00,-6.661379E-09,-901.5627E-09
+6.995158E+00,-7.813312E-09,-692.4220E-09
+7.005189E+00,-7.459739E-09,-718.3170E-09
+7.015196E+00,-5.790283E-09,-1.385948E-06
+7.025234E+00,-5.600588E-09,-1.592016E-06
+7.035231E+00,-5.576950E-09,-1.794580E-06
+7.045235E+00,-5.462052E-09,-1.768310E-06
+7.055033E+00,-5.047003E-09,-1.032732E-06
+7.065053E+00,-5.294844E-09,-806.3679E-09
+7.075039E+00,-7.235814E-09,-198.9641E-09
+7.085063E+00,-7.941011E-09,-331.3494E-09
+7.095078E+00,-8.317053E-09,-1.173494E-06
+7.105084E+00,-8.270804E-09,-1.296287E-06
+7.115115E+00,-9.477859E-09,-754.7894E-09
+7.125119E+00,-10.10569E-09,-540.2184E-09
+7.135145E+00,-10.25466E-09,-729.2347E-09
+7.145144E+00,-9.707560E-09,-859.7002E-09
+7.155168E+00,-7.241555E-09,-942.6670E-09
+7.165205E+00,-6.673781E-09,-930.5449E-09
+7.175224E+00,-4.828904E-09,-685.9474E-09
+7.185094E+00,-4.101461E-09,-773.9268E-09
+7.195126E+00,-2.797283E-09,-1.075561E-06
+7.205127E+00,-2.833442E-09,-1.334330E-06
+7.215149E+00,-3.505989E-09,-1.859851E-06
+7.225189E+00,-3.561085E-09,-1.801595E-06
+7.235199E+00,-3.822008E-09,-1.344781E-06
+7.245240E+00,-4.271749E-09,-1.103591E-06
+7.255023E+00,-5.237435E-09,-783.5484E-09
+7.265049E+00,-4.898383E-09,-986.9814E-09
+7.275077E+00,-2.765424E-09,-916.3600E-09
+7.285232E+00,-2.266309E-09,-801.2810E-09
+7.295018E+00,-3.208256E-09,-932.7164E-09
+7.305053E+00,-4.006494E-09,-995.9937E-09
+7.315076E+00,-4.178797E-09,-1.126027E-06
+7.325091E+00,-3.591387E-09,-994.5231E-09
+7.335127E+00,-2.781925E-09,-801.6987E-09
+7.345124E+00,-2.450958E-09,-850.1759E-09
+7.355152E+00,-843.2708E-12,-1.006313E-06
+7.365169E+00,+85.18810E-12,-960.0678E-09
+7.375169E+00,+1.656386E-09,-1.100950E-06
+7.385189E+00,+1.788957E-09,-1.248622E-06
+7.395202E+00,+2.034791E-09,-1.203621E-06
+7.405197E+00,+2.460244E-09,-915.7334E-09
+7.415224E+00,+2.578753E-09,-524.1137E-09
+7.425227E+00,+2.107655E-09,-592.2117E-09
+7.435244E+00,+641.2411E-12,-1.107413E-06
+7.445044E+00,+397.8305E-12,-1.326330E-06
+7.455047E+00,+334.1904E-12,-1.466117E-06
+7.465084E+00,+46.45331E-12,-1.413094E-06
+7.475082E+00,-665.7451E-12,-1.051294E-06
+7.485133E+00,-527.1658E-12,-860.0436E-09
+7.495167E+00,+687.4897E-12,-641.6216E-09
+7.505144E+00,+1.007323E-09,-625.0077E-09
+7.515162E+00,-101.9054E-12,-994.2198E-09
+7.525181E+00,-1.050579E-09,-1.252650E-06
+7.535201E+00,-2.429230E-09,-1.266741E-06
+7.545232E+00,-2.689976E-09,-1.127744E-06
+7.555223E+00,-3.540025E-09,-646.9231E-09
+7.565240E+00,-3.982464E-09,-633.4334E-09
+7.575038E+00,-3.765802E-09,-616.1872E-09
+7.585037E+00,-3.232751E-09,-653.5149E-09
+7.595066E+00,-2.701559E-09,-1.064721E-06
+7.605096E+00,-2.895179E-09,-1.489120E-06
+7.615094E+00,-3.165007E-09,-1.883080E-06
+7.625103E+00,-2.977136E-09,-1.711807E-06
+7.635134E+00,-3.296462E-09,-1.498069E-06
+7.645136E+00,-3.925157E-09,-1.249786E-06
+7.655167E+00,-4.895115E-09,-1.005323E-06
+7.665185E+00,-4.673463E-09,-1.183837E-06
+7.675215E+00,-2.908779E-09,-1.072314E-06
+7.685234E+00,-2.426912E-09,-955.6990E-09
+7.695244E+00,-2.654320E-09,-658.1927E-09
+7.705022E+00,-2.706127E-09,-400.8637E-09
+7.715054E+00,-1.580562E-09,-483.1753E-09
+7.725060E+00,-967.5256E-12,-703.4311E-09
+7.735087E+00,+292.2717E-12,-1.717269E-06
+7.745121E+00,+610.5082E-12,-1.913939E-06
+7.755136E+00,+1.859306E-09,-1.732859E-06
+7.765167E+00,+2.081048E-09,-1.440044E-06
+7.775155E+00,+1.150604E-09,-835.3586E-09
+7.785161E+00,+392.6598E-12,-688.7198E-09
+7.795171E+00,-144.7608E-12,-1.142893E-06
+7.805144E+00,+129.5435E-12,-1.411941E-06
+7.815155E+00,+746.6668E-12,-1.550526E-06
+7.825189E+00,+529.9634E-12,-1.408167E-06
+7.835191E+00,+147.5804E-12,-878.4771E-09
+7.845197E+00,+475.6575E-12,-750.0229E-09
+7.855223E+00,+1.146957E-09,-627.9974E-09
+7.865224E+00,+971.6116E-12,-776.2585E-09
+7.875015E+00,-114.2985E-12,-840.1852E-09
+7.885170E+00,-262.9069E-12,-783.3768E-09
+7.895181E+00,-504.6441E-12,-1.048222E-06
+7.905206E+00,-830.5342E-12,-1.288262E-06
+7.915205E+00,-2.183711E-09,-1.700020E-06
+7.925210E+00,-2.456570E-09,-1.568853E-06
+7.935238E+00,-2.288767E-09,-610.0931E-09
+7.945222E+00,-2.263135E-09,-424.3040E-09
+7.955036E+00,-3.368603E-09,-834.1341E-09
+7.965068E+00,-3.720652E-09,-1.052256E-06
+7.975053E+00,-3.103784E-09,-1.609142E-06
+7.985085E+00,-2.519061E-09,-1.482748E-06
+7.995120E+00,-2.577071E-09,-1.506208E-06
+8.005122E+00,-3.247387E-09,-1.390838E-06
+8.015152E+00,-3.934224E-09,-1.204084E-06
+8.025162E+00,-3.712994E-09,-1.091992E-06
+8.035184E+00,-3.376657E-09,-1.101377E-06
+8.045218E+00,-3.592662E-09,-1.174936E-06
+8.055144E+00,-3.936446E-09,-1.487366E-06
+8.065159E+00,-3.807961E-09,-1.639918E-06
+8.075188E+00,-3.777286E-09,-1.504337E-06
+8.085190E+00,-4.055409E-09,-1.043441E-06
+8.095227E+00,-4.667512E-09,-219.4777E-09
+8.105214E+00,-4.629199E-09,-192.3351E-09
+8.115202E+00,-4.444054E-09,-798.7405E-09
+8.125230E+00,-4.867411E-09,-974.8679E-09
+8.135226E+00,-6.507695E-09,-1.153939E-06
+8.145232E+00,-6.870280E-09,-1.167149E-06
+8.155028E+00,-6.085144E-09,-1.106687E-06
+8.165021E+00,-5.568348E-09,-984.4408E-09
+8.175051E+00,-5.203903E-09,-746.7442E-09
+8.185210E+00,-5.141017E-09,-619.0596E-09
+8.195213E+00,-4.298613E-09,-850.4419E-09
+8.205246E+00,-4.149940E-09,-1.085223E-06
+8.215034E+00,-5.359678E-09,-1.013254E-06
+8.225069E+00,-6.536543E-09,-1.053314E-06
+8.235110E+00,-7.599144E-09,-1.245243E-06
+8.245126E+00,-7.229247E-09,-1.204783E-06
+8.255137E+00,-6.022650E-09,-1.531463E-06
+8.265162E+00,-5.779310E-09,-1.553224E-06
+8.275145E+00,-5.280568E-09,-1.038817E-06
+8.285172E+00,-4.420013E-09,-754.9067E-09
+8.295187E+00,-2.816603E-09,-728.1876E-09
+8.305194E+00,-2.441484E-09,-938.8705E-09
+8.315222E+00,-2.971508E-09,-1.318843E-06
+8.325245E+00,-3.412326E-09,-1.274471E-06
+8.335027E+00,-3.898731E-09,-1.022409E-06
+8.345055E+00,-4.384469E-09,-878.5287E-09
+8.355191E+00,-5.112169E-09,-1.247807E-06
+8.365208E+00,-4.893435E-09,-1.594668E-06
+8.375237E+00,-3.084452E-09,-1.537213E-06
+8.385235E+00,-2.201183E-09,-1.338355E-06
+8.395035E+00,-2.264096E-09,-831.6250E-09
+8.405023E+00,-2.803748E-09,-710.2976E-09
+8.415036E+00,-3.013718E-09,-1.149731E-06
+8.425065E+00,-2.770043E-09,-1.170622E-06
+8.435060E+00,-3.315654E-09,-1.304074E-06
+8.445069E+00,-4.408647E-09,-1.010859E-06
+8.455103E+00,-6.008509E-09,-650.0645E-09
+8.465129E+00,-6.049685E-09,-530.4223E-09
+8.475154E+00,-5.545602E-09,-746.7413E-09
+8.485237E+00,-5.416686E-09,-1.023079E-06
+8.495190E+00,-5.233473E-09,-944.2492E-09
+8.505217E+00,-4.811029E-09,-736.4817E-09
+8.515215E+00,-3.962873E-09,-794.6177E-09
+8.525226E+00,-3.674283E-09,-964.3364E-09
+8.535029E+00,-3.491361E-09,-1.373800E-06
+8.545048E+00,-3.027191E-09,-1.732352E-06
+8.555214E+00,-2.164600E-09,-1.365878E-06
+8.565237E+00,-2.306677E-09,-1.121618E-06
+8.575240E+00,-3.430501E-09,-867.1733E-09
+8.585025E+00,-3.987120E-09,-667.9316E-09
+8.595057E+00,-3.798894E-09,-996.2397E-09
+8.605046E+00,-3.713516E-09,-1.149782E-06
+8.615080E+00,-4.373954E-09,-1.476551E-06
+8.625084E+00,-4.845475E-09,-1.525930E-06
+8.635101E+00,-4.714850E-09,-1.302040E-06
+8.645133E+00,-4.365297E-09,-1.052070E-06
+8.655084E+00,-4.629951E-09,-380.0297E-09
+8.665102E+00,-5.437226E-09,-247.6616E-09
+8.675138E+00,-6.710986E-09,-962.8773E-09
+8.685162E+00,-7.011628E-09,-1.332315E-06
+8.695177E+00,-7.590081E-09,-1.697811E-06
+8.705203E+00,-8.030141E-09,-1.632986E-06
+8.715200E+00,-7.870448E-09,-1.003215E-06
+8.725232E+00,-6.975404E-09,-646.8058E-09
+8.735233E+00,-5.826752E-09,-683.7788E-09
+8.745259E+00,-6.037134E-09,-621.6459E-09
+8.755053E+00,-7.459008E-09,-881.9676E-09
+8.765050E+00,-8.214647E-09,-1.184106E-06
+8.775038E+00,-8.362751E-09,-1.403678E-06
+8.785065E+00,-8.369041E-09,-1.374373E-06
+8.795085E+00,-8.946441E-09,-1.150148E-06
+8.805114E+00,-9.098845E-09,-1.156142E-06
+8.815106E+00,-8.178097E-09,-1.230658E-06
+8.825112E+00,-6.955795E-09,-1.276560E-06
+8.835146E+00,-6.276966E-09,-1.153988E-06
+8.845165E+00,-6.139325E-09,-929.7152E-09
+8.855107E+00,-5.969664E-09,-767.0976E-09
+8.865148E+00,-5.776107E-09,-964.3966E-09
+8.875169E+00,-6.143681E-09,-1.026235E-06
+8.885170E+00,-6.676307E-09,-1.382855E-06
+8.895193E+00,-6.388656E-09,-1.584357E-06
+8.905242E+00,-5.483782E-09,-1.366033E-06
+8.915099E+00,-5.067374E-09,-1.137228E-06
+8.925110E+00,-5.928185E-09,-996.9407E-09
+8.935128E+00,-7.590502E-09,-979.7145E-09
+8.945187E+00,-8.116833E-09,-1.117404E-06
+8.955233E+00,-8.066402E-09,-1.209746E-06
+8.965033E+00,-8.063850E-09,-1.244362E-06
+8.975070E+00,-8.247660E-09,-900.1608E-09
+8.985076E+00,-7.868572E-09,-724.3252E-09
+8.995104E+00,-6.887693E-09,-684.6428E-09
+9.005129E+00,-6.641713E-09,-845.5582E-09
+9.015126E+00,-7.210108E-09,-1.677115E-06
+9.025157E+00,-7.529885E-09,-1.727509E-06
+9.035150E+00,-6.920202E-09,-1.381087E-06
+9.045200E+00,-6.265690E-09,-1.040142E-06
+9.055228E+00,-6.356076E-09,-499.6834E-09
+9.065224E+00,-6.541024E-09,-317.5764E-09
+9.075240E+00,-5.592872E-09,-794.6177E-09
+9.085038E+00,-3.993018E-09,-993.5475E-09
+9.095059E+00,-2.387393E-09,-1.088728E-06
+9.105066E+00,-1.752078E-09,-914.1942E-09
+9.115097E+00,-1.022982E-09,-861.4255E-09
+9.125099E+00,-162.0841E-12,-964.9287E-09
+9.135135E+00,+533.2143E-12,-1.430497E-06
+9.145135E+00,+288.3628E-12,-1.781739E-06
+9.155100E+00,-859.7950E-12,-1.399801E-06
+9.165122E+00,-1.438698E-09,-873.9452E-09
+9.175127E+00,-2.224639E-09,-538.4903E-09
+9.185151E+00,-2.996671E-09,-450.6541E-09
+9.195183E+00,-4.028689E-09,-958.2453E-09
+9.205174E+00,-3.791136E-09,-1.115790E-06
+9.215209E+00,-1.885629E-09,-1.252261E-06
+9.225022E+00,-1.197591E-09,-1.172150E-06
+9.235023E+00,-1.559155E-09,-844.8400E-09
+9.245046E+00,-2.439863E-09,-697.6147E-09
+9.255196E+00,-3.783263E-09,-422.2956E-09
+9.265210E+00,-4.629308E-09,-312.8815E-09
+9.275234E+00,-6.597426E-09,-879.5929E-09
+9.285226E+00,-7.498334E-09,-1.212444E-06
+9.295014E+00,-7.685172E-09,-1.216833E-06
+9.305046E+00,-7.106850E-09,-1.054284E-06
+9.315133E+00,-6.266298E-09,-836.1139E-09
+9.325209E+00,-6.143512E-09,-732.5164E-09
+9.335241E+00,-5.503045E-09,-948.3690E-09
+9.345016E+00,-4.800674E-09,-1.067817E-06
+9.355045E+00,-4.022819E-09,-1.109528E-06
+9.365065E+00,-4.351058E-09,-981.6486E-09
+9.375069E+00,-5.260512E-09,-937.2540E-09
+9.385098E+00,-5.265700E-09,-1.074403E-06
+9.395118E+00,-4.928424E-09,-1.111914E-06
+9.405126E+00,-5.196819E-09,-955.4901E-09
+9.415155E+00,-6.380457E-09,-540.3299E-09
+9.425160E+00,-6.494528E-09,-453.9557E-09
+9.435189E+00,-5.287671E-09,-880.3654E-09
+9.445191E+00,-4.903661E-09,-1.126891E-06
+9.455215E+00,-4.849326E-09,-1.425983E-06
+9.465052E+00,-4.975288E-09,-1.382864E-06
+9.475127E+00,-4.196947E-09,-1.329260E-06
+9.485232E+00,-3.624838E-09,-1.248877E-06
+9.495030E+00,-2.523550E-09,-1.200379E-06
+9.505035E+00,-2.270294E-09,-1.087778E-06
+9.515047E+00,-860.5466E-12,-1.032200E-06
+9.525079E+00,-187.4127E-12,-865.6655E-09
+9.535083E+00,+358.8910E-12,-793.0041E-09
+9.545072E+00,+2.832279E-12,-836.1083E-09
+9.555090E+00,-798.2793E-12,-839.7303E-09
+9.565118E+00,-865.1230E-12,-867.9657E-09
+9.575150E+00,-1.906903E-09,-1.353725E-06
+9.585143E+00,-2.841822E-09,-1.521987E-06
+9.595157E+00,-5.491785E-09,-1.294221E-06
+9.605185E+00,-5.822494E-09,-1.062424E-06
+9.615181E+00,-5.166088E-09,-1.223731E-06
+9.625193E+00,-4.825854E-09,-1.337414E-06
+9.635221E+00,-4.462519E-09,-1.536058E-06
+9.645238E+00,-4.207318E-09,-1.526611E-06
+9.655053E+00,-2.878425E-09,-1.180518E-06
+9.665071E+00,-2.578907E-09,-870.8955E-09
+9.675099E+00,-2.472377E-09,-539.3401E-09
+9.685133E+00,-2.367093E-09,-617.8523E-09
+9.695141E+00,-1.027940E-09,-1.190809E-06
+9.705155E+00,-437.4315E-12,-1.387147E-06
+9.715182E+00,-243.2834E-12,-1.300687E-06
+9.725182E+00,-409.2209E-12,-1.077066E-06
+9.735202E+00,-598.4632E-12,-687.7356E-09
+9.745233E+00,-490.7163E-12,-696.8851E-09
+9.755231E+00,-1.346891E-09,-823.8717E-09
+9.765031E+00,-2.218717E-09,-1.123850E-06
+9.775015E+00,-3.641045E-09,-1.430380E-06
+9.785028E+00,-3.403515E-09,-1.432225E-06
+9.795059E+00,-1.557737E-09,-1.298447E-06
+9.805042E+00,-948.1368E-12,-1.244127E-06
+9.815060E+00,+397.3471E-12,-1.028481E-06
+9.825073E+00,+905.4965E-12,-921.7844E-09
+9.835092E+00,+1.700173E-09,-840.8833E-09
+9.845102E+00,+1.314129E-09,-850.0014E-09
+9.855141E+00,-1.111293E-09,-1.084645E-06
+9.865167E+00,-1.753784E-09,-1.038165E-06
+9.875197E+00,-3.333061E-09,-1.117933E-06
+9.885181E+00,-3.638038E-09,-1.136745E-06
+9.895194E+00,-5.771601E-09,-1.359764E-06
+9.905215E+00,-6.170894E-09,-1.397796E-06
+9.915210E+00,-6.368373E-09,-936.1496E-09
+9.925223E+00,-6.233368E-09,-766.0962E-09
+9.935025E+00,-6.410380E-09,-748.1919E-09
+9.945033E+00,-6.567233E-09,-837.4644E-09
+9.955077E+00,-5.831661E-09,-1.079776E-06
+9.965103E+00,-5.265695E-09,-1.082648E-06
+9.975115E+00,-4.252783E-09,-517.5047E-09
+9.985151E+00,-4.404093E-09,-394.5036E-09
+9.995152E+00,-4.722765E-09,-861.8804E-09

MicroMag 2900/3900 Data File ends
