# Supplementary material for: Magnetic signatures of a creosote oil contaminated site: case study in São Paulo, Brazil
Source: Sci Rep. 2022 Dec 17;12:21853. doi: 10.1038/s41598-022-23493-2 (PMC9759522; doi:10.1038/s41598-022-23493-2)
Supplement: Supplementary file 3 — Supplementary Information 3. [file 41598_2022_23493_MOESM3_ESM.zip › moment_vs_time/SD23/4_2/nm3xxx/4_8.003]

MicroMag 2900/3900 Data File (Series 0016.002)
Moment vs. time

INSTRUMENT
Configuration                   VSM
Temperature control             None
Hardware version                0004
Software version                01/29/2013
Units of measure                Hybrid SI
Temperature in                  Celsius

SAMPLE
Mass                            N/A
Volume                          N/A
Demagnetizing factor            N/A

SETTINGS
Field range                    +30.00000E-03
Field command                   0.000000E+00
Moment range                   +10.00000E-06
Averaging time                 +11.55450E-03
Temperature (command)           N/A
Tmprtr difference correction    No
Orientation                     0.000000E+00
Vibration amplitude             1.0
Calibration factor             +4.401063E+00
Operating frequency            +83.00000E+00

MEASUREMENT
Description                    "SD34_4_8"
Field (measured)               +28.84439E-06
Temperature (measured)          N/A
Averages (completed)            N/A
Moment at conditioning field   +212.0984E-09
Measured on                     08/28/2020  10:15
Elapsed time                   +22.62448E+00

PROCESSING
Background subtraction          No
Delta-m processing              N/A
Demagnetizing factor            No
Normalization                   No
Normalization factor            N/A
Offset (field)                  No
Offset (moment)                 No
Pole saturation                 No
Slope correction                No

VIEWPORT
Left                            0.000000E+00
Right                          +10.00000E+00
Bottom                         -10.00000E-06
Top                            +10.00000E-06
Show X-axis?                    Yes
Show Y-axis?                    Yes

SCRIPT
Averaging time                 +10.00000E-03
Initial (conditioning) field   +20.00000E-03
Final (measuring) field         0.000000E+00
Pause at initial field         +10.00000E+00
Field slew rate limit          +10.00000E+03
Field slew time limit          +100.0000E-03
Slope correction                0.000000E+00
Timebase                       +10.00000E+00
Number of segments              1
Number of data                  1000

Segment   Averaging                                                            Final 
 Number      Time        Initial      Increment       Final         Pause      Index 
             (s)           (s)           (s)           (s)           (s)     
0000001,+10.00000E-03, 0.000000E+00,+10.00000E-03,+10.00000E+00,+10.00000E+00,0001000

                                         
     Time         Moment        Field    
     (s)          (Am�)          (T)     
+5.164738E-03,+152.6767E-09,+14.51203E-03
+15.21876E-03,+83.05046E-09,+8.094255E-03
+25.13221E-03,+40.06200E-09,+4.122389E-03
+35.02880E-03,+16.16384E-09,+1.863345E-03
+45.02766E-03,+5.192523E-09,+816.3917E-06
+55.09799E-03,-33.62073E-12,+378.5851E-06
+65.05232E-03,-2.940488E-09,+159.9145E-06
+75.12063E-03,-3.496468E-09,+78.58438E-06
+85.14845E-03,-2.978748E-09,+39.36374E-06
+95.12274E-03,-2.679738E-09,+24.35971E-06
+105.1760E-03,-2.676280E-09,+17.04146E-06
+115.2037E-03,-1.876520E-09,+13.08531E-06
+125.1921E-03,-424.4070E-12,+10.46617E-06
+135.1587E-03,+435.0121E-12,+8.865498E-06
+145.1332E-03,+166.1203E-12,+7.824749E-06
+155.1234E-03,-425.1633E-12,+7.129329E-06
+165.0247E-03,-544.6649E-12,+6.501767E-06
+175.0264E-03,-457.2852E-12,+5.600710E-06
+185.0210E-03,-1.263037E-09,+5.235349E-06
+195.0400E-03,-3.125198E-09,+5.375582E-06
+205.0720E-03,-4.496801E-09,+5.558962E-06
+215.2115E-03,-5.391694E-09,+5.683096E-06
+225.2287E-03,-6.107401E-09,+5.269378E-06
+235.0327E-03,-6.826502E-09,+4.652378E-06
+245.0427E-03,-6.828759E-09,+4.445369E-06
+255.0947E-03,-6.037368E-09,+4.496991E-06
+265.1308E-03,-5.468296E-09,+4.415445E-06
+275.1977E-03,-5.340567E-09,+4.391991E-06
+285.2430E-03,-5.329655E-09,+4.163587E-06
+295.0493E-03,-4.776786E-09,+3.732013E-06
+305.0961E-03,-3.938764E-09,+3.095524E-06
+315.1352E-03,-3.808100E-09,+2.825898E-06
+325.1397E-03,-3.964043E-09,+3.048978E-06
+335.1528E-03,-3.479086E-09,+3.485496E-06
+345.1861E-03,-2.286412E-09,+3.740493E-06
+355.1894E-03,-1.632307E-09,+3.779554E-06
+365.1364E-03,-1.766021E-09,+3.870412E-06
+375.1466E-03,-1.928271E-09,+3.674658E-06
+385.1268E-03,-1.498506E-09,+3.454951E-06
+395.1579E-03,-831.2547E-12,+3.125519E-06
+405.1793E-03,-673.9725E-12,+3.049776E-06
+415.1072E-03,-965.6209E-12,+3.244186E-06
+425.1317E-03,-1.087827E-09,+3.310164E-06
+435.1403E-03,-1.259062E-09,+3.093979E-06
+445.1575E-03,-2.245843E-09,+2.828865E-06
+455.1935E-03,-3.761405E-09,+2.500157E-06
+465.1909E-03,-4.614916E-09,+2.355320E-06
+475.2162E-03,-4.416870E-09,+1.975021E-06
+485.0204E-03,-3.908286E-09,+1.797458E-06
+495.0180E-03,-3.800064E-09,+1.678328E-06
+505.0513E-03,-3.827187E-09,+1.707590E-06
+515.0201E-03,-3.147058E-09,+2.041909E-06
+525.0244E-03,-1.622453E-09,+2.247010E-06
+535.0486E-03,-531.3454E-12,+2.097897E-06
+545.0445E-03,+198.4110E-12,+1.650124E-06
+555.0397E-03,+946.9387E-12,+1.013575E-06
+565.0298E-03,+1.809775E-09,+1.073868E-06
+575.0158E-03,+1.809575E-09,+1.424086E-06
+585.2234E-03,+251.6518E-12,+1.891008E-06
+595.2125E-03,-1.451029E-09,+1.750563E-06
+605.1984E-03,-2.743441E-09,+1.160849E-06
+615.1865E-03,-3.457399E-09,+974.4558E-09
+625.1387E-03,-4.102719E-09,+1.380372E-06
+635.1085E-03,-4.802458E-09,+1.787787E-06
+645.0930E-03,-4.732138E-09,+1.900317E-06
+655.0738E-03,-4.303077E-09,+1.548414E-06
+665.1820E-03,-4.622769E-09,+874.7893E-09
+675.1689E-03,-5.916944E-09,+179.3060E-09
+685.1249E-03,-6.744693E-09,+393.4937E-09
+695.1135E-03,-6.315073E-09,+889.5522E-09
+705.1145E-03,-5.633607E-09,+937.7031E-09
+715.0748E-03,-5.784957E-09,+824.9646E-09
+725.0725E-03,-6.592708E-09,+353.9486E-09
+735.0323E-03,-6.960552E-09,+422.0124E-09
+745.0143E-03,-6.758312E-09,+902.5927E-09
+755.2403E-03,-6.725407E-09,+1.297380E-06
+765.1933E-03,-6.788073E-09,+1.391630E-06
+775.1769E-03,-6.188236E-09,+1.175162E-06
+785.1682E-03,-4.595335E-09,+1.310317E-06
+795.1339E-03,-3.191500E-09,+1.179826E-06
+805.1321E-03,-2.354269E-09,+655.0741E-09
+815.0802E-03,-2.065732E-09,+412.7598E-09
+825.0521E-03,-1.164233E-09,+471.3707E-09
+835.0374E-03,-418.7181E-12,+551.3735E-09
+845.2336E-03,+72.26185E-12,+514.7839E-09
+855.2072E-03,+369.7969E-12,+292.8772E-09
+865.1928E-03,+1.314795E-09,-322.1369E-09
+875.1664E-03,+1.991208E-09,-553.8483E-09
+885.1337E-03,+1.698255E-09,-247.0579E-09
+895.1313E-03,+394.7299E-12,+69.43131E-09
+905.1676E-03,-1.508972E-09,+330.7457E-09
+915.1365E-03,-2.268687E-09,+548.8930E-09
+925.1180E-03,-3.013871E-09,+434.3176E-09
+935.0877E-03,-3.994045E-09,+346.6473E-09
+945.0698E-03,-5.347592E-09,+152.0491E-09
+955.0257E-03,-5.511351E-09,-163.1985E-09
+965.2239E-03,-4.436362E-09,-463.7318E-09
+975.2054E-03,-3.794726E-09,-493.2747E-09
+985.1471E-03,-3.460612E-09,-271.1935E-09
+995.1224E-03,-3.307405E-09,+39.33907E-09
+1.005111E+00,-2.655354E-09,+510.9644E-09
+1.015061E+00,-2.408379E-09,+330.1134E-09
+1.025070E+00,-2.990734E-09,-204.5918E-09
+1.035058E+00,-3.514605E-09,-502.4271E-09
+1.045078E+00,-4.072644E-09,-554.1974E-09
+1.055114E+00,-4.307458E-09,-380.0583E-09
+1.065115E+00,-5.397955E-09,-168.9749E-09
+1.075116E+00,-6.277482E-09,-325.7761E-09
+1.085145E+00,-6.636222E-09,-790.3548E-09
+1.095145E+00,-6.052787E-09,-807.6267E-09
+1.105170E+00,-4.873242E-09,-531.9586E-09
+1.115195E+00,-4.870116E-09,-299.1428E-09
+1.125190E+00,-5.064405E-09,-303.5545E-09
+1.135219E+00,-4.638389E-09,-201.2816E-09
+1.145207E+00,-3.809395E-09,-145.6318E-09
+1.155214E+00,-3.802699E-09,-306.0350E-09
+1.165014E+00,-4.393858E-09,-119.3533E-09
+1.175032E+00,-4.313980E-09,-91.77018E-09
+1.185036E+00,-2.780560E-09,-170.0678E-09
+1.195063E+00,-1.559312E-09,-233.1019E-09
+1.205079E+00,-726.3077E-12,-658.7162E-09
+1.215087E+00,-455.3492E-12,-1.079827E-06
+1.225100E+00,-218.9239E-12,-1.431478E-06
+1.235070E+00,-331.8022E-12,-1.210259E-06
+1.245050E+00,-1.703966E-09,-638.6404E-09
+1.255233E+00,-2.947952E-09,-218.7624E-09
+1.265209E+00,-4.971839E-09,-237.3304E-09
+1.275201E+00,-5.915179E-09,-562.4314E-09
+1.285156E+00,-6.757549E-09,-590.9729E-09
+1.295131E+00,-6.828262E-09,-550.1633E-09
+1.305118E+00,-5.897817E-09,-621.9063E-09
+1.315063E+00,-5.137804E-09,-645.1635E-09
+1.325042E+00,-5.146971E-09,-645.4210E-09
+1.335028E+00,-6.035763E-09,-865.3622E-09
+1.345215E+00,-6.963469E-09,-1.133423E-06
+1.355202E+00,-6.474337E-09,-1.167380E-06
+1.365078E+00,-4.894122E-09,-1.052350E-06
+1.375049E+00,-3.907710E-09,-1.097846E-06
+1.385035E+00,-3.246110E-09,-1.112998E-06
+1.395235E+00,-2.707071E-09,-820.0064E-09
+1.405197E+00,-1.934421E-09,-318.1000E-09
+1.415180E+00,-1.704029E-09,-162.3945E-09
+1.425128E+00,-1.798297E-09,-224.4043E-09
+1.435111E+00,-1.511258E-09,-438.0884E-09
+1.445068E+00,-756.8649E-12,-939.7202E-09
+1.455055E+00,-312.7014E-12,-1.289706E-06
+1.465040E+00,-1.107184E-09,-1.344564E-06
+1.475231E+00,-2.474177E-09,-1.276935E-06
+1.485197E+00,-3.367252E-09,-1.172216E-06
+1.495187E+00,-3.444703E-09,-910.5120E-09
+1.505164E+00,-3.450187E-09,-925.5267E-09
+1.515052E+00,-3.393273E-09,-1.096370E-06
+1.525042E+00,-2.782801E-09,-1.200296E-06
+1.535043E+00,-1.773652E-09,-1.012985E-06
+1.545027E+00,-1.488412E-09,-725.8502E-09
+1.555230E+00,-2.404092E-09,-577.5433E-09
+1.565164E+00,-3.640967E-09,-198.1659E-09
+1.575149E+00,-3.951476E-09,-622.7245E-09
+1.585111E+00,-3.448971E-09,-670.8355E-09
+1.595069E+00,-2.800498E-09,-773.1887E-09
+1.605054E+00,-2.004553E-09,-880.0363E-09
+1.615173E+00,-551.2362E-12,-1.040474E-06
+1.625147E+00,+852.9426E-12,-1.176338E-06
+1.635115E+00,+1.048764E-09,-1.324817E-06
+1.645091E+00,-204.2537E-12,-1.434918E-06
+1.655070E+00,-1.635231E-09,-1.519927E-06
+1.665226E+00,-2.377110E-09,-1.331268E-06
+1.675200E+00,-2.605165E-09,-1.216530E-06
+1.685183E+00,-3.127146E-09,-1.114328E-06
+1.695154E+00,-3.508327E-09,-918.7546E-09
+1.705167E+00,-3.208788E-09,-1.208448E-06
+1.715155E+00,-2.805971E-09,-1.211266E-06
+1.725120E+00,-3.151925E-09,-1.116772E-06
+1.735088E+00,-4.222411E-09,-959.0693E-09
+1.745076E+00,-4.608514E-09,-752.0600E-09
+1.755048E+00,-3.582468E-09,-753.8653E-09
+1.765061E+00,-1.603921E-09,-1.082228E-06
+1.775061E+00,-653.9383E-12,-1.359724E-06
+1.785030E+00,+167.4537E-12,-1.621685E-06
+1.795240E+00,+570.6434E-12,-1.809543E-06
+1.805218E+00,+644.3139E-12,-1.794574E-06
+1.815190E+00,-40.92290E-12,-1.539665E-06
+1.825221E+00,-1.579397E-09,-1.698140E-06
+1.835233E+00,-2.221828E-09,-1.457637E-06
+1.845238E+00,-2.333120E-09,-903.8773E-09
+1.855036E+00,-2.502104E-09,-706.2149E-09
+1.865209E+00,-3.281925E-09,-643.5413E-09
+1.875219E+00,-3.927789E-09,-1.084934E-06
+1.885214E+00,-4.159203E-09,-1.817385E-06
+1.895210E+00,-4.261489E-09,-2.083277E-06
+1.905233E+00,-4.763876E-09,-1.940391E-06
+1.915236E+00,-5.133942E-09,-1.582143E-06
+1.925017E+00,-4.666853E-09,-1.406957E-06
+1.935054E+00,-3.739154E-09,-1.114517E-06
+1.945052E+00,-3.230866E-09,-1.124145E-06
+1.955079E+00,-3.662179E-09,-1.304944E-06
+1.965115E+00,-3.899861E-09,-1.583974E-06
+1.975117E+00,-3.560534E-09,-1.664712E-06
+1.985152E+00,-3.464285E-09,-1.322554E-06
+1.995153E+00,-4.124512E-09,-1.103734E-06
+2.005183E+00,-5.372466E-09,-932.8394E-09
+2.015226E+00,-5.458378E-09,-964.2449E-09
+2.025232E+00,-4.425742E-09,-1.259007E-06
+2.035238E+00,-3.694712E-09,-1.437721E-06
+2.045038E+00,-3.494317E-09,-1.547862E-06
+2.055037E+00,-3.646802E-09,-1.689139E-06
+2.065065E+00,-3.994149E-09,-1.516814E-06
+2.075075E+00,-4.588641E-09,-1.104326E-06
+2.085079E+00,-6.369956E-09,-633.1244E-09
+2.095109E+00,-7.259888E-09,-802.8889E-09
+2.105129E+00,-7.420360E-09,-1.132825E-06
+2.115135E+00,-7.366300E-09,-1.465161E-06
+2.125165E+00,-8.166138E-09,-1.763640E-06
+2.135174E+00,-8.822958E-09,-1.673959E-06
+2.145185E+00,-8.509331E-09,-1.351244E-06
+2.155215E+00,-7.326380E-09,-1.383682E-06
+2.165173E+00,-5.808396E-09,-1.463179E-06
+2.175208E+00,-5.345663E-09,-1.573869E-06
+2.185211E+00,-4.843319E-09,-1.668783E-06
+2.195223E+00,-3.855516E-09,-1.682078E-06
+2.205021E+00,-2.788022E-09,-1.362228E-06
+2.215244E+00,-2.677976E-09,-1.357993E-06
+2.225063E+00,-3.013626E-09,-1.456999E-06
+2.235093E+00,-2.834217E-09,-1.191484E-06
+2.245090E+00,-2.167385E-09,-880.2081E-09
+2.255114E+00,-1.824011E-09,-609.0374E-09
+2.265154E+00,-2.107432E-09,-856.9164E-09
+2.275181E+00,-2.434851E-09,-1.153779E-06
+2.285217E+00,-2.893321E-09,-1.561335E-06
+2.295230E+00,-3.904758E-09,-1.733185E-06
+2.305027E+00,-6.057375E-09,-1.831041E-06
+2.315064E+00,-7.729126E-09,-1.894349E-06
+2.325073E+00,-7.980179E-09,-1.845623E-06
+2.335081E+00,-7.152754E-09,-1.662815E-06
+2.345110E+00,-6.433922E-09,-1.220029E-06
+2.355091E+00,-6.341783E-09,-856.9365E-09
+2.365036E+00,-6.211762E-09,-762.3082E-09
+2.375062E+00,-5.890531E-09,-1.246116E-06
+2.385068E+00,-5.720722E-09,-1.418635E-06
+2.395100E+00,-5.898398E-09,-1.494015E-06
+2.405101E+00,-5.885795E-09,-1.495706E-06
+2.415040E+00,-5.147452E-09,-1.510491E-06
+2.425059E+00,-4.401035E-09,-1.638368E-06
+2.435058E+00,-4.337205E-09,-1.432918E-06
+2.445078E+00,-4.635459E-09,-1.315510E-06
+2.455115E+00,-4.605674E-09,-1.439258E-06
+2.465106E+00,-4.400360E-09,-1.483970E-06
+2.475127E+00,-4.821619E-09,-1.321195E-06
+2.485160E+00,-5.477756E-09,-1.165964E-06
+2.495157E+00,-5.567557E-09,-1.417294E-06
+2.505194E+00,-5.007970E-09,-1.727626E-06
+2.515195E+00,-4.667359E-09,-1.770879E-06
+2.525187E+00,-4.768172E-09,-1.595063E-06
+2.535228E+00,-4.577830E-09,-1.557238E-06
+2.545024E+00,-3.566492E-09,-1.822692E-06
+2.555065E+00,-2.186675E-09,-2.119618E-06
+2.565104E+00,-1.774222E-09,-1.872125E-06
+2.575055E+00,-1.820137E-09,-1.158219E-06
+2.585065E+00,-1.340077E-09,-930.8310E-09
+2.595091E+00,-194.9496E-12,-1.021185E-06
+2.605110E+00,+624.5065E-12,-1.373036E-06
+2.615041E+00,+720.7218E-12,-1.653620E-06
+2.625063E+00,+742.5000E-12,-1.524897E-06
+2.635078E+00,+924.8344E-12,-1.288244E-06
+2.645116E+00,+686.0891E-12,-1.217185E-06
+2.655139E+00,-665.5844E-12,-1.592400E-06
+2.665134E+00,-2.311188E-09,-2.112843E-06
+2.675162E+00,-2.676535E-09,-2.176520E-06
+2.685163E+00,-2.088232E-09,-1.846524E-06
+2.695226E+00,-1.963032E-09,-1.117982E-06
+2.705043E+00,-2.536491E-09,-890.0071E-09
+2.715143E+00,-2.857819E-09,-840.8433E-09
+2.725145E+00,-2.291628E-09,-1.337723E-06
+2.735071E+00,-1.653252E-09,-1.551198E-06
+2.745177E+00,-1.728593E-09,-1.478219E-06
+2.755223E+00,-2.330353E-09,-1.477098E-06
+2.765222E+00,-2.869988E-09,-1.770656E-06
+2.775047E+00,-3.459687E-09,-2.458992E-06
+2.785100E+00,-4.562680E-09,-2.418417E-06
+2.795084E+00,-5.542695E-09,-1.968166E-06
+2.805119E+00,-5.962774E-09,-1.531569E-06
+2.815103E+00,-5.808260E-09,-1.269399E-06
+2.825120E+00,-5.982897E-09,-1.413557E-06
+2.835151E+00,-6.609127E-09,-1.617236E-06
+2.845157E+00,-6.798019E-09,-1.647669E-06
+2.855175E+00,-5.783969E-09,-1.360977E-06
+2.865208E+00,-4.103911E-09,-927.6839E-09
+2.875227E+00,-3.647638E-09,-1.020950E-06
+2.885247E+00,-3.934180E-09,-1.593627E-06
+2.895060E+00,-3.964739E-09,-1.931056E-06
+2.905108E+00,-3.530419E-09,-1.760250E-06
+2.915135E+00,-3.488768E-09,-1.618117E-06
+2.925134E+00,-3.638852E-09,-1.430883E-06
+2.935119E+00,-3.114167E-09,-1.449300E-06
+2.945154E+00,-1.488846E-09,-1.665831E-06
+2.955159E+00,-573.2074E-12,-1.865996E-06
+2.965226E+00,-897.9341E-12,-1.636963E-06
+2.975116E+00,-1.789773E-09,-1.516322E-06
+2.985196E+00,-2.533056E-09,-1.680519E-06
+2.995232E+00,-2.818051E-09,-1.696209E-06
+3.005036E+00,-3.825281E-09,-1.803194E-06
+3.015035E+00,-4.848681E-09,-1.580601E-06
+3.025078E+00,-5.210880E-09,-1.420037E-06
+3.035085E+00,-4.363021E-09,-1.331188E-06
+3.045081E+00,-2.622607E-09,-1.274737E-06
+3.055108E+00,-2.213441E-09,-1.439784E-06
+3.065133E+00,-2.433798E-09,-1.640133E-06
+3.075131E+00,-2.552712E-09,-1.771663E-06
+3.085164E+00,-2.826570E-09,-1.663133E-06
+3.095167E+00,-3.512955E-09,-1.544675E-06
+3.105188E+00,-5.164897E-09,-1.720748E-06
+3.115217E+00,-5.655759E-09,-1.870351E-06
+3.125241E+00,-5.327399E-09,-1.987784E-06
+3.135069E+00,-4.979211E-09,-1.812690E-06
+3.145136E+00,-4.886295E-09,-1.820632E-06
+3.155177E+00,-4.362260E-09,-2.003108E-06
+3.165210E+00,-2.947938E-09,-1.884708E-06
+3.175236E+00,-2.264799E-09,-1.600805E-06
+3.185245E+00,-2.620999E-09,-1.026881E-06
+3.195043E+00,-3.406367E-09,-790.9384E-09
+3.205065E+00,-3.967304E-09,-1.558860E-06
+3.215097E+00,-3.954520E-09,-2.150671E-06
+3.225152E+00,-4.287582E-09,-2.436693E-06
+3.235178E+00,-4.607934E-09,-2.039283E-06
+3.245214E+00,-4.108638E-09,-1.203775E-06
+3.255220E+00,-3.163430E-09,-928.5565E-09
+3.265230E+00,-1.149901E-09,-1.148334E-06
+3.275029E+00,-794.5126E-12,-1.469796E-06
+3.285027E+00,-699.8782E-12,-1.987742E-06
+3.295071E+00,-441.1959E-12,-2.149956E-06
+3.305110E+00,-192.5776E-12,-2.037426E-06
+3.315102E+00,-648.1581E-12,-1.804544E-06
+3.325122E+00,-2.494184E-09,-1.338349E-06
+3.335159E+00,-2.966165E-09,-1.438703E-06
+3.345165E+00,-2.608974E-09,-1.468082E-06
+3.355200E+00,-2.373244E-09,-1.382921E-06
+3.365200E+00,-2.609790E-09,-1.317298E-06
+3.375228E+00,-2.620273E-09,-1.425894E-06
+3.385029E+00,-1.673955E-09,-1.366596E-06
+3.395025E+00,-925.3016E-12,-1.299892E-06
+3.405054E+00,-1.000579E-09,-1.324719E-06
+3.415088E+00,-1.646510E-09,-1.516688E-06
+3.425093E+00,-2.006620E-09,-1.794588E-06
+3.435129E+00,-1.520237E-09,-2.034336E-06
+3.445134E+00,-1.061457E-09,-2.130146E-06
+3.455295E+00,-1.276533E-09,-1.982546E-06
+3.465141E+00,-1.488165E-09,-1.070572E-06
+3.475159E+00,-1.615027E-09,-1.082734E-06
+3.485161E+00,-1.903435E-09,-1.374104E-06
+3.495199E+00,-2.535249E-09,-1.579577E-06
+3.505228E+00,-2.709541E-09,-1.278646E-06
+3.515242E+00,-1.610698E-09,-1.147791E-06
+3.525052E+00,+254.4552E-12,-1.330670E-06
+3.535090E+00,+1.181428E-09,-1.531606E-06
+3.545124E+00,+752.5361E-12,-1.883649E-06
+3.555131E+00,+78.49194E-12,-2.102955E-06
+3.565140E+00,-793.6036E-12,-1.705607E-06
+3.575175E+00,-1.684204E-09,-1.480096E-06
+3.585190E+00,-3.350645E-09,-1.252945E-06
+3.595209E+00,-4.000477E-09,-1.607243E-06
+3.605244E+00,-3.090339E-09,-2.140371E-06
+3.615215E+00,-2.017130E-09,-1.935960E-06
+3.625230E+00,-1.437654E-09,-1.583010E-06
+3.635029E+00,-1.950986E-09,-1.388249E-06
+3.645029E+00,-3.056492E-09,-1.368630E-06
+3.655059E+00,-3.325919E-09,-1.709427E-06
+3.665218E+00,-3.309344E-09,-1.821513E-06
+3.675233E+00,-3.307815E-09,-1.828494E-06
+3.685035E+00,-2.745703E-09,-1.758422E-06
+3.695035E+00,-1.839218E-09,-1.701431E-06
+3.705068E+00,-588.0049E-12,-1.667215E-06
+3.715105E+00,-373.2213E-12,-1.626329E-06
+3.725135E+00,-327.2097E-12,-1.973079E-06
+3.735149E+00,+55.89847E-12,-2.227112E-06
+3.745169E+00,+365.2980E-12,-2.211711E-06
+3.755183E+00,-323.8663E-12,-1.687065E-06
+3.765156E+00,-2.201387E-09,-1.003326E-06
+3.775192E+00,-3.611339E-09,-762.2280E-09
+3.785212E+00,-4.520120E-09,-1.185019E-06
+3.795014E+00,-5.068976E-09,-1.464638E-06
+3.805048E+00,-5.863185E-09,-1.762075E-06
+3.815077E+00,-6.150509E-09,-1.715392E-06
+3.825112E+00,-5.306168E-09,-1.537894E-06
+3.835115E+00,-4.520685E-09,-1.401389E-06
+3.845135E+00,-4.179049E-09,-1.658292E-06
+3.855167E+00,-4.139681E-09,-1.749862E-06
+3.865147E+00,-3.211460E-09,-1.557438E-06
+3.875172E+00,-1.576047E-09,-1.571938E-06
+3.885169E+00,-514.4385E-12,-1.734561E-06
+3.895199E+00,-422.6294E-12,-1.634013E-06
+3.905018E+00,-447.4653E-12,-1.769975E-06
+3.915046E+00,-188.4200E-12,-1.782251E-06
+3.925070E+00,-293.7590E-12,-1.620103E-06
+3.935106E+00,-1.358111E-09,-1.609111E-06
+3.945109E+00,-2.563517E-09,-1.552477E-06
+3.955143E+00,-2.952837E-09,-1.857362E-06
+3.965200E+00,-2.631241E-09,-1.748177E-06
+3.975184E+00,-2.753440E-09,-1.733554E-06
+3.985045E+00,-3.577329E-09,-1.926250E-06
+3.995128E+00,-3.906801E-09,-1.838931E-06
+4.005160E+00,-3.460089E-09,-1.527692E-06
+4.015197E+00,-3.357778E-09,-1.706423E-06
+4.025048E+00,-4.034835E-09,-1.622635E-06
+4.035171E+00,-4.772756E-09,-1.786635E-06
+4.045200E+00,-4.300350E-09,-1.959354E-06
+4.055031E+00,-3.099429E-09,-1.784120E-06
+4.065061E+00,-1.770004E-09,-1.528605E-06
+4.075089E+00,-1.201542E-09,-1.536701E-06
+4.085101E+00,-88.13834E-12,-1.682436E-06
+4.095129E+00,+899.6712E-12,-1.688167E-06
+4.105149E+00,+1.330984E-09,-1.986162E-06
+4.115156E+00,+795.5650E-12,-1.968367E-06
+4.125188E+00,-163.6268E-12,-1.484313E-06
+4.135194E+00,-454.7004E-12,-1.329480E-06
+4.145208E+00,-954.6225E-12,-1.338985E-06
+4.155240E+00,-2.026509E-09,-1.513833E-06
+4.165174E+00,-3.743426E-09,-1.614867E-06
+4.175209E+00,-4.289488E-09,-2.309106E-06
+4.185230E+00,-3.645417E-09,-2.304076E-06
+4.195024E+00,-2.962887E-09,-1.975533E-06
+4.205062E+00,-2.660041E-09,-1.630277E-06
+4.215065E+00,-2.379720E-09,-1.135898E-06
+4.225094E+00,-1.309058E-09,-1.246754E-06
+4.235127E+00,-625.6988E-12,-1.615806E-06
+4.245124E+00,-417.6541E-12,-1.890687E-06
+4.255147E+00,-357.2384E-12,-1.744852E-06
+4.265183E+00,+273.6809E-12,-1.803746E-06
+4.275198E+00,+788.3022E-12,-1.991086E-06
+4.285233E+00,+363.8582E-12,-2.277200E-06
+4.295238E+00,-312.4146E-12,-1.927878E-06
+4.305029E+00,-666.9028E-12,-1.351791E-06
+4.315059E+00,-146.2839E-12,-1.059734E-06
+4.325055E+00,+361.9835E-12,-812.2759E-09
+4.335063E+00,+31.07874E-12,-977.7060E-09
+4.345096E+00,-151.8663E-12,-1.559798E-06
+4.355097E+00,+547.6475E-12,-1.874482E-06
+4.365111E+00,+2.134288E-09,-1.859402E-06
+4.375148E+00,+2.593656E-09,-1.805305E-06
+4.385145E+00,+2.292432E-09,-1.738758E-06
+4.395183E+00,+2.079133E-09,-1.794439E-06
+4.405210E+00,+2.045341E-09,-1.844728E-06
+4.415216E+00,+1.404070E-09,-1.876018E-06
+4.425245E+00,+85.31878E-12,-1.851445E-06
+4.435015E+00,-609.6350E-12,-1.871656E-06
+4.445035E+00,-565.5225E-12,-2.043137E-06
+4.455069E+00,-462.3530E-12,-2.133253E-06
+4.465206E+00,-1.050915E-09,-1.681111E-06
+4.475224E+00,-1.978470E-09,-1.556328E-06
+4.485026E+00,-2.777867E-09,-1.505751E-06
+4.495027E+00,-3.211131E-09,-1.542506E-06
+4.505058E+00,-4.196005E-09,-1.776461E-06
+4.515058E+00,-4.954936E-09,-1.607743E-06
+4.525080E+00,-5.641021E-09,-1.423594E-06
+4.535125E+00,-5.594159E-09,-1.740492E-06
+4.545166E+00,-5.384024E-09,-2.165096E-06
+4.555181E+00,-5.264248E-09,-2.230159E-06
+4.565217E+00,-4.305742E-09,-2.003569E-06
+4.575246E+00,-3.138722E-09,-1.753284E-06
+4.585022E+00,-1.636880E-09,-1.507364E-06
+4.595056E+00,-1.763463E-09,-1.377611E-06
+4.605077E+00,-3.069408E-09,-1.440671E-06
+4.615112E+00,-3.755694E-09,-1.509296E-06
+4.625116E+00,-3.499943E-09,-1.732046E-06
+4.635128E+00,-2.894106E-09,-1.539757E-06
+4.645164E+00,-2.424377E-09,-1.363881E-06
+4.655166E+00,-1.612905E-09,-1.431810E-06
+4.665133E+00,+406.5459E-12,-1.605675E-06
+4.675169E+00,+2.202006E-09,-1.836582E-06
+4.685194E+00,+3.500840E-09,-2.263887E-06
+4.695179E+00,+3.746309E-09,-2.272236E-06
+4.705218E+00,+3.646223E-09,-1.668843E-06
+4.715229E+00,+3.264392E-09,-1.129252E-06
+4.725042E+00,+1.673968E-09,-682.0393E-09
+4.735049E+00,+414.9375E-12,-716.6291E-09
+4.745072E+00,-1.095524E-09,-1.395793E-06
+4.755085E+00,-1.347597E-09,-1.821210E-06
+4.765107E+00,-1.546543E-09,-1.872259E-06
+4.775140E+00,-1.887539E-09,-1.790823E-06
+4.785174E+00,-2.426804E-09,-1.885823E-06
+4.795183E+00,-2.334916E-09,-1.673773E-06
+4.805243E+00,-2.031520E-09,-1.069413E-06
+4.815048E+00,-2.247446E-09,-1.039564E-06
+4.825076E+00,-3.912086E-09,-1.511750E-06
+4.835106E+00,-4.512110E-09,-1.760161E-06
+4.845113E+00,-5.389224E-09,-2.340666E-06
+4.855127E+00,-5.713249E-09,-2.428388E-06
+4.865160E+00,-6.102299E-09,-1.857905E-06
+4.875179E+00,-5.824921E-09,-1.539439E-06
+4.885187E+00,-3.702065E-09,-1.295177E-06
+4.895216E+00,-2.902062E-09,-1.598926E-06
+4.905237E+00,-2.128219E-09,-2.309200E-06
+4.915036E+00,-2.036691E-09,-2.215078E-06
+4.925033E+00,-1.231143E-09,-1.572833E-06
+4.935044E+00,-951.4213E-12,-1.322176E-06
+4.945074E+00,-2.269823E-09,-1.246073E-06
+4.955073E+00,-3.398725E-09,-1.283853E-06
+4.965092E+00,-5.194832E-09,-1.824603E-06
+4.975131E+00,-5.066582E-09,-2.186188E-06
+4.985130E+00,-4.018010E-09,-2.181593E-06
+4.995148E+00,-3.733239E-09,-2.260200E-06
+5.005181E+00,-3.312251E-09,-2.275661E-06
+5.015176E+00,-2.807347E-09,-2.303862E-06
+5.025215E+00,-1.089425E-09,-2.081569E-06
+5.035197E+00,-816.7360E-12,-1.899622E-06
+5.045210E+00,-1.081800E-09,-1.201461E-06
+5.055241E+00,-1.162836E-09,-1.018716E-06
+5.065241E+00,-920.7520E-12,-1.180309E-06
+5.075034E+00,-980.1719E-12,-1.420223E-06
+5.085063E+00,-2.154908E-09,-1.749750E-06
+5.095243E+00,-2.414263E-09,-1.593364E-06
+5.105021E+00,-1.932372E-09,-823.6370E-09
+5.115061E+00,-1.625730E-09,-838.0881E-09
+5.125068E+00,-2.506936E-09,-1.384566E-06
+5.135100E+00,-3.607019E-09,-1.741774E-06
+5.145089E+00,-5.418025E-09,-2.215253E-06
+5.155099E+00,-5.900093E-09,-2.214509E-06
+5.165127E+00,-6.474274E-09,-1.780466E-06
+5.175145E+00,-6.672786E-09,-1.623799E-06
+5.185152E+00,-5.851939E-09,-1.661639E-06
+5.195186E+00,-4.843687E-09,-1.719618E-06
+5.205201E+00,-3.133706E-09,-1.982669E-06
+5.215214E+00,-2.895493E-09,-2.165465E-06
+5.225029E+00,-3.419679E-09,-2.338772E-06
+5.235045E+00,-3.409543E-09,-2.076888E-06
+5.245075E+00,-2.532807E-09,-1.487266E-06
+5.255078E+00,-2.211868E-09,-1.376730E-06
+5.265102E+00,-1.899024E-09,-1.515710E-06
+5.275136E+00,-1.744465E-09,-1.717054E-06
+5.285130E+00,-1.628816E-09,-1.775282E-06
+5.295150E+00,-2.132936E-09,-1.723535E-06
+5.305184E+00,-3.998088E-09,-1.366496E-06
+5.315174E+00,-4.557704E-09,-1.374693E-06
+5.325182E+00,-4.410484E-09,-1.742824E-06
+5.335208E+00,-4.142015E-09,-1.917146E-06
+5.345217E+00,-4.712454E-09,-1.846052E-06
+5.355025E+00,-5.409747E-09,-1.691362E-06
+5.365027E+00,-6.106851E-09,-1.495019E-06
+5.375056E+00,-5.833055E-09,-1.708766E-06
+5.385083E+00,-5.263924E-09,-2.119823E-06
+5.395080E+00,-5.221096E-09,-2.174383E-06
+5.405105E+00,-4.863787E-09,-2.143436E-06
+5.415133E+00,-4.364793E-09,-2.012461E-06
+5.425109E+00,-3.405444E-09,-1.745064E-06
+5.435145E+00,-3.109370E-09,-1.834456E-06
+5.445151E+00,-2.745157E-09,-2.039764E-06
+5.455167E+00,-2.054028E-09,-2.132558E-06
+5.465200E+00,-852.6767E-12,-1.767411E-06
+5.475217E+00,-609.5066E-12,-1.418721E-06
+5.485220E+00,-1.122183E-09,-895.9866E-09
+5.495018E+00,-1.455260E-09,-1.151599E-06
+5.505036E+00,-1.296353E-09,-1.889156E-06
+5.515047E+00,-989.3084E-12,-2.067890E-06
+5.525097E+00,-1.048139E-09,-1.881354E-06
+5.535146E+00,-1.329820E-09,-1.793455E-06
+5.545184E+00,-1.726388E-09,-1.969849E-06
+5.555191E+00,-1.973736E-09,-1.993278E-06
+5.565202E+00,-3.296405E-09,-1.666958E-06
+5.575233E+00,-3.889118E-09,-1.627367E-06
+5.585221E+00,-4.327243E-09,-1.855305E-06
+5.595240E+00,-4.204686E-09,-2.007065E-06
+5.605048E+00,-4.420110E-09,-2.465939E-06
+5.615046E+00,-4.864481E-09,-2.270837E-06
+5.625063E+00,-5.778413E-09,-1.471922E-06
+5.635098E+00,-5.778550E-09,-1.157733E-06
+5.645104E+00,-5.300527E-09,-1.267064E-06
+5.655140E+00,-5.144688E-09,-1.719524E-06
+5.665149E+00,-5.085477E-09,-2.302632E-06
+5.675179E+00,-5.052247E-09,-2.363345E-06
+5.685227E+00,-5.304265E-09,-2.179307E-06
+5.695083E+00,-5.815236E-09,-1.935965E-06
+5.705118E+00,-7.064857E-09,-2.025762E-06
+5.715161E+00,-6.970736E-09,-2.036388E-06
+5.725197E+00,-5.518620E-09,-1.957269E-06
+5.735215E+00,-4.567696E-09,-1.742329E-06
+5.745015E+00,-3.659448E-09,-1.239936E-06
+5.755017E+00,-3.292181E-09,-1.222655E-06
+5.765054E+00,-1.971966E-09,-1.237252E-06
+5.775079E+00,-1.464507E-09,-1.602968E-06
+5.785089E+00,-1.752367E-09,-2.031326E-06
+5.795122E+00,-2.301312E-09,-2.188042E-06
+5.805119E+00,-2.436461E-09,-1.994287E-06
+5.815158E+00,-1.822705E-09,-1.869252E-06
+5.825169E+00,-1.177501E-09,-1.558579E-06
+5.835139E+00,-1.566878E-09,-1.561086E-06
+5.845117E+00,-2.892947E-09,-1.462524E-06
+5.855104E+00,-3.249832E-09,-1.423842E-06
+5.865059E+00,-3.887056E-09,-1.475052E-06
+5.875040E+00,-4.517835E-09,-1.475464E-06
+5.885218E+00,-5.180727E-09,-1.715255E-06
+5.895195E+00,-4.735071E-09,-2.107458E-06
+5.905184E+00,-3.100218E-09,-2.077761E-06
+5.915143E+00,-2.595385E-09,-1.906031E-06
+5.925117E+00,-2.582099E-09,-1.896978E-06
+5.935101E+00,-2.529497E-09,-1.732913E-06
+5.945053E+00,-1.568364E-09,-1.537823E-06
+5.955016E+00,-948.2860E-12,-1.581061E-06
+5.965231E+00,-1.071121E-09,-1.601029E-06
+5.975214E+00,-1.368090E-09,-1.726728E-06
+5.985201E+00,-1.519566E-09,-1.672294E-06
+5.995153E+00,-1.368774E-09,-1.625216E-06
+6.005134E+00,-1.341473E-09,-1.468406E-06
+6.015126E+00,-1.414804E-09,-1.365186E-06
+6.025097E+00,-1.062764E-09,-1.775602E-06
+6.035071E+00,-865.4560E-12,-2.014641E-06
+6.045054E+00,-1.693733E-09,-1.853974E-06
+6.055238E+00,-2.556219E-09,-1.687388E-06
+6.065211E+00,-4.132361E-09,-1.530184E-06
+6.075198E+00,-3.985612E-09,-1.579162E-06
+6.085143E+00,-2.573231E-09,-1.710526E-06
+6.095134E+00,-2.102682E-09,-1.750963E-06
+6.105103E+00,-2.211806E-09,-1.705882E-06
+6.115063E+00,-2.529448E-09,-1.720425E-06
+6.125051E+00,-3.387244E-09,-1.912368E-06
+6.135239E+00,-4.234977E-09,-1.871945E-06
+6.145213E+00,-6.310728E-09,-1.681993E-06
+6.155203E+00,-6.949642E-09,-1.578484E-06
+6.165156E+00,-6.856515E-09,-1.464789E-06
+6.175142E+00,-6.641352E-09,-1.563309E-06
+6.185083E+00,-7.217932E-09,-1.880170E-06
+6.195033E+00,-7.961789E-09,-1.905550E-06
+6.205020E+00,-7.816472E-09,-1.805389E-06
+6.215203E+00,-7.106276E-09,-1.794465E-06
+6.225237E+00,-6.470902E-09,-1.556274E-06
+6.235042E+00,-6.264378E-09,-1.506775E-06
+6.245042E+00,-5.396607E-09,-1.760307E-06
+6.255026E+00,-3.940825E-09,-1.864906E-06
+6.265063E+00,-2.338455E-09,-2.161800E-06
+6.275105E+00,-2.140717E-09,-2.061922E-06
+6.285132E+00,-2.438810E-09,-1.719856E-06
+6.295130E+00,-2.326019E-09,-1.527763E-06
+6.305137E+00,-1.933402E-09,-1.482694E-06
+6.315171E+00,-2.042047E-09,-1.504706E-06
+6.325168E+00,-2.224610E-09,-1.600505E-06
+6.335180E+00,-1.695157E-09,-1.452109E-06
+6.345212E+00,-273.2785E-12,-1.638679E-06
+6.355210E+00,-184.4416E-12,-1.699010E-06
+6.365222E+00,-1.799481E-09,-1.877455E-06
+6.375025E+00,-2.723708E-09,-1.970244E-06
+6.385243E+00,-2.573999E-09,-1.887220E-06
+6.395037E+00,-1.633652E-09,-1.651254E-06
+6.405053E+00,-356.0807E-12,-1.736584E-06
+6.415061E+00,-114.5483E-12,-1.994259E-06
+6.425091E+00,+18.55495E-12,-2.135740E-06
+6.435088E+00,-37.57019E-12,-2.099236E-06
+6.445101E+00,-944.3839E-12,-1.923512E-06
+6.455135E+00,-1.477362E-09,-1.980909E-06
+6.465140E+00,-1.284726E-09,-1.957724E-06
+6.475168E+00,-623.1267E-12,-1.923031E-06
+6.485201E+00,-422.4374E-12,-1.646344E-06
+6.495203E+00,-1.121407E-09,-1.459311E-06
+6.505239E+00,-2.584919E-09,-1.380478E-06
+6.515240E+00,-2.601399E-09,-1.337179E-06
+6.525060E+00,-2.121219E-09,-1.514279E-06
+6.535101E+00,-2.365598E-09,-1.671922E-06
+6.545125E+00,-3.615586E-09,-2.048390E-06
+6.555112E+00,-3.858179E-09,-2.309444E-06
+6.565147E+00,-3.004788E-09,-2.233292E-06
+6.575172E+00,-2.542799E-09,-2.043065E-06
+6.585185E+00,-2.563475E-09,-1.478273E-06
+6.595214E+00,-2.855011E-09,-1.418676E-06
+6.605227E+00,-3.008282E-09,-1.551355E-06
+6.615020E+00,-3.080659E-09,-1.701628E-06
+6.625015E+00,-3.623790E-09,-2.174283E-06
+6.635019E+00,-3.919353E-09,-2.242607E-06
+6.645052E+00,-3.317358E-09,-1.825207E-06
+6.655056E+00,-2.819874E-09,-1.479996E-06
+6.665075E+00,-2.642897E-09,-1.258186E-06
+6.675109E+00,-2.814571E-09,-1.527306E-06
+6.685099E+00,-2.261946E-09,-1.836313E-06
+6.695146E+00,-1.479428E-09,-1.979960E-06
+6.705181E+00,-654.7329E-12,-2.057001E-06
+6.715169E+00,-809.3610E-12,-1.923603E-06
+6.725200E+00,-1.463748E-09,-1.808058E-06
+6.735195E+00,-1.597965E-09,-1.691022E-06
+6.745232E+00,-2.201120E-09,-1.506620E-06
+6.755031E+00,-2.927353E-09,-1.627181E-06
+6.765029E+00,-5.289690E-09,-1.620003E-06
+6.775052E+00,-6.019877E-09,-1.765154E-06
+6.785085E+00,-6.083628E-09,-2.128561E-06
+6.795086E+00,-5.875469E-09,-2.082565E-06
+6.805119E+00,-5.519081E-09,-2.157661E-06
+6.815105E+00,-5.416314E-09,-2.273626E-06
+6.825124E+00,-4.694022E-09,-2.486446E-06
+6.835176E+00,-4.622390E-09,-2.315472E-06
+6.845200E+00,-5.386867E-09,-1.529157E-06
+6.855200E+00,-5.684796E-09,-1.283346E-06
+6.865229E+00,-5.596136E-09,-1.661745E-06
+6.875247E+00,-5.420822E-09,-1.911266E-06
+6.885032E+00,-5.306536E-09,-2.320805E-06
+6.895196E+00,-5.331753E-09,-2.370495E-06
+6.905168E+00,-4.014515E-09,-2.416111E-06
+6.915195E+00,-2.775004E-09,-2.379933E-06
+6.925173E+00,-1.326115E-09,-2.051488E-06
+6.935196E+00,-1.793296E-09,-1.763535E-06
+6.945229E+00,-3.397904E-09,-1.250739E-06
+6.955230E+00,-3.627144E-09,-1.276139E-06
+6.965019E+00,-3.196624E-09,-1.522928E-06
+6.975056E+00,-3.038562E-09,-1.704369E-06
+6.985046E+00,-3.014424E-09,-1.855997E-06
+6.995069E+00,-2.360885E-09,-1.743533E-06
+7.005103E+00,-428.0488E-12,-1.646725E-06
+7.015088E+00,+199.9654E-12,-1.561051E-06
+7.025105E+00,-177.7281E-12,-1.996679E-06
+7.035117E+00,-697.8265E-12,-2.134664E-06
+7.045137E+00,-1.169241E-09,-2.110854E-06
+7.055170E+00,-1.328659E-09,-1.939690E-06
+7.065165E+00,-2.313684E-09,-1.727514E-06
+7.075185E+00,-3.186319E-09,-1.670022E-06
+7.085214E+00,-3.966347E-09,-1.801652E-06
+7.095214E+00,-4.064324E-09,-1.880319E-06
+7.105015E+00,-4.879189E-09,-2.009823E-06
+7.115047E+00,-5.992227E-09,-2.115838E-06
+7.125026E+00,-7.398252E-09,-2.257404E-06
+7.135060E+00,-7.407349E-09,-2.036465E-06
+7.145063E+00,-6.748794E-09,-1.596849E-06
+7.155068E+00,-6.539277E-09,-1.591704E-06
+7.165096E+00,-6.630313E-09,-1.502789E-06
+7.175116E+00,-6.478845E-09,-1.791804E-06
+7.185131E+00,-6.099126E-09,-1.810550E-06
+7.195163E+00,-6.119415E-09,-1.490467E-06
+7.205183E+00,-5.944861E-09,-1.218378E-06
+7.215195E+00,-4.871418E-09,-1.290608E-06
+7.225232E+00,-2.313145E-09,-1.503877E-06
+7.235237E+00,-782.3068E-12,-1.548534E-06
+7.245040E+00,+117.8790E-12,-1.614229E-06
+7.255043E+00,+238.2977E-12,-1.898043E-06
+7.265058E+00,+408.2460E-12,-2.451971E-06
+7.275090E+00,+232.5522E-12,-2.407883E-06
+7.285089E+00,-1.334599E-09,-2.170315E-06
+7.295113E+00,-2.877662E-09,-1.941854E-06
+7.305145E+00,-3.853766E-09,-1.919180E-06
+7.315127E+00,-3.505662E-09,-1.746941E-06
+7.325146E+00,-2.629296E-09,-1.514357E-06
+7.335180E+00,-2.553825E-09,-1.432497E-06
+7.345178E+00,-2.483757E-09,-1.188764E-06
+7.355213E+00,-2.037135E-09,-1.477409E-06
+7.365043E+00,-1.560234E-09,-1.751501E-06
+7.375043E+00,-1.937028E-09,-2.092584E-06
+7.385083E+00,-3.143871E-09,-2.263321E-06
+7.395106E+00,-3.673874E-09,-1.889926E-06
+7.405129E+00,-3.690495E-09,-1.749118E-06
+7.415160E+00,-3.843191E-09,-1.843060E-06
+7.425163E+00,-4.125054E-09,-2.203534E-06
+7.435195E+00,-3.360031E-09,-2.285983E-06
+7.445198E+00,-1.395663E-09,-2.158696E-06
+7.455226E+00,+671.4848E-12,-1.702955E-06
+7.465227E+00,+1.663713E-09,-1.591049E-06
+7.475240E+00,+1.613637E-09,-1.910317E-06
+7.485014E+00,+1.464099E-09,-1.779456E-06
+7.495044E+00,+1.028514E-09,-1.723337E-06
+7.505042E+00,+192.2249E-12,-1.694896E-06
+7.515052E+00,-1.561784E-09,-1.963643E-06
+7.525109E+00,-2.629914E-09,-2.243374E-06
+7.535127E+00,-3.397941E-09,-2.174154E-06
+7.545164E+00,-3.939951E-09,-1.893331E-06
+7.555184E+00,-4.543049E-09,-1.541576E-06
+7.565190E+00,-4.315611E-09,-1.550011E-06
+7.575221E+00,-2.918945E-09,-1.527343E-06
+7.585221E+00,-1.746281E-09,-1.667221E-06
+7.595236E+00,-1.206592E-09,-1.930461E-06
+7.605039E+00,-1.335715E-09,-1.999163E-06
+7.615202E+00,-1.306115E-09,-2.035306E-06
+7.625210E+00,-1.193856E-09,-1.870600E-06
+7.635242E+00,-1.743052E-09,-1.527804E-06
+7.645247E+00,-2.353157E-09,-1.583344E-06
+7.655053E+00,-2.495664E-09,-1.973531E-06
+7.665046E+00,-1.914662E-09,-2.157580E-06
+7.675071E+00,-1.000110E-09,-2.104254E-06
+7.685112E+00,-1.160969E-09,-1.903868E-06
+7.695121E+00,-1.878273E-09,-1.544028E-06
+7.705130E+00,-1.876707E-09,-1.575245E-06
+7.715068E+00,-1.280644E-09,-1.590002E-06
+7.725017E+00,-1.386066E-09,-1.462967E-06
+7.735016E+00,-2.922629E-09,-1.371560E-06
+7.745055E+00,-3.910531E-09,-1.301705E-06
+7.755053E+00,-4.876712E-09,-1.571766E-06
+7.765083E+00,-5.392814E-09,-1.773691E-06
+7.775082E+00,-6.394957E-09,-2.100231E-06
+7.785094E+00,-7.088293E-09,-2.205245E-06
+7.795127E+00,-7.043474E-09,-2.197929E-06
+7.805134E+00,-6.679857E-09,-2.251204E-06
+7.815147E+00,-6.493262E-09,-2.156001E-06
+7.825180E+00,-6.614831E-09,-2.126567E-06
+7.835179E+00,-6.359417E-09,-1.715404E-06
+7.845214E+00,-6.016250E-09,-1.395804E-06
+7.855042E+00,-5.981865E-09,-1.440588E-06
+7.865068E+00,-6.302825E-09,-1.711867E-06
+7.875102E+00,-6.165069E-09,-2.561462E-06
+7.885117E+00,-5.279238E-09,-2.691773E-06
+7.895139E+00,-3.304384E-09,-2.123082E-06
+7.905172E+00,-2.233578E-09,-1.534020E-06
+7.915111E+00,-936.8413E-12,-961.0405E-09
+7.925129E+00,+141.5827E-12,-995.2297E-09
+7.935146E+00,+1.165073E-09,-1.455978E-06
+7.945170E+00,+896.7823E-12,-1.667527E-06
+7.955197E+00,-918.9363E-12,-1.921701E-06
+7.965187E+00,-2.146435E-09,-1.892049E-06
+7.975203E+00,-2.637560E-09,-1.688121E-06
+7.985233E+00,-2.482753E-09,-1.747361E-06
+7.995232E+00,-2.564840E-09,-2.456663E-06
+8.005252E+00,-2.732301E-09,-2.820786E-06
+8.015050E+00,-2.279639E-09,-2.365231E-06
+8.025053E+00,-1.702413E-09,-2.048850E-06
+8.035069E+00,-1.370128E-09,-1.626866E-06
+8.045107E+00,-1.186680E-09,-1.528384E-06
+8.055129E+00,-443.0128E-12,-1.723034E-06
+8.065136E+00,+393.5410E-12,-2.076940E-06
+8.075152E+00,-29.24568E-12,-2.413093E-06
+8.085160E+00,-1.866458E-09,-2.338386E-06
+8.095187E+00,-4.158479E-09,-2.071796E-06
+8.105183E+00,-5.292374E-09,-2.154290E-06
+8.115119E+00,-5.694486E-09,-2.197380E-06
+8.125138E+00,-5.686799E-09,-1.995109E-06
+8.135130E+00,-5.490997E-09,-1.679552E-06
+8.145158E+00,-4.688028E-09,-1.547968E-06
+8.155191E+00,-3.563784E-09,-1.397086E-06
+8.165171E+00,-3.136943E-09,-1.528098E-06
+8.175200E+00,-3.473181E-09,-2.238917E-06
+8.185202E+00,-3.812013E-09,-2.341201E-06
+8.195219E+00,-3.910293E-09,-2.290824E-06
+8.205023E+00,-4.175207E-09,-2.397337E-06
+8.215028E+00,-5.205053E-09,-2.156362E-06
+8.225058E+00,-5.815872E-09,-1.875475E-06
+8.235103E+00,-5.280564E-09,-1.835472E-06
+8.245111E+00,-4.295125E-09,-1.631659E-06
+8.255143E+00,-2.977929E-09,-1.639526E-06
+8.265183E+00,-2.510449E-09,-1.548148E-06
+8.275194E+00,-1.226045E-09,-1.456704E-06
+8.285243E+00,+333.7949E-12,-1.262773E-06
+8.295024E+00,+1.713219E-09,-1.258836E-06
+8.305060E+00,+1.923500E-09,-1.768433E-06
+8.315110E+00,+1.366895E-09,-1.752397E-06
+8.325136E+00,+764.3082E-12,-1.839126E-06
+8.335146E+00,-599.0055E-12,-1.864394E-06
+8.345142E+00,-2.336088E-09,-1.909513E-06
+8.355166E+00,-4.102305E-09,-1.814464E-06
+8.365191E+00,-4.286030E-09,-2.070288E-06
+8.375216E+00,-3.512669E-09,-2.035781E-06
+8.385224E+00,-3.335351E-09,-2.089345E-06
+8.395064E+00,-3.946425E-09,-2.525808E-06
+8.405153E+00,-4.117162E-09,-2.794759E-06
+8.415171E+00,-3.186643E-09,-2.521414E-06
+8.425200E+00,-2.582899E-09,-2.226348E-06
+8.435195E+00,-2.798777E-09,-1.890226E-06
+8.445219E+00,-3.525855E-09,-1.956164E-06
+8.455018E+00,-4.038843E-09,-2.165906E-06
+8.465215E+00,-3.942761E-09,-2.231681E-06
+8.475230E+00,-4.287207E-09,-2.363371E-06
+8.485031E+00,-4.695270E-09,-2.459905E-06
+8.495037E+00,-4.587732E-09,-2.445050E-06
+8.505074E+00,-3.728156E-09,-2.271821E-06
+8.515038E+00,-3.006231E-09,-1.905167E-06
+8.525235E+00,-3.304290E-09,-1.693583E-06
+8.535035E+00,-3.962188E-09,-1.587112E-06
+8.545051E+00,-4.050806E-09,-1.881403E-06
+8.555080E+00,-3.588487E-09,-2.034888E-06
+8.565114E+00,-3.483663E-09,-2.096146E-06
+8.575115E+00,-3.532521E-09,-2.067235E-06
+8.585123E+00,-3.099875E-09,-1.664915E-06
+8.595150E+00,-2.549622E-09,-1.585553E-06
+8.605173E+00,-2.761926E-09,-1.594434E-06
+8.615210E+00,-3.746359E-09,-1.842585E-06
+8.625207E+00,-4.088513E-09,-1.723131E-06
+8.635219E+00,-3.330838E-09,-1.475424E-06
+8.645020E+00,-2.674895E-09,-1.373051E-06
+8.655042E+00,-2.792338E-09,-1.611360E-06
+8.665054E+00,-3.403712E-09,-1.839266E-06
+8.675093E+00,-3.489527E-09,-2.055176E-06
+8.685092E+00,-3.064269E-09,-1.944177E-06
+8.695112E+00,-2.957549E-09,-1.730922E-06
+8.705149E+00,-3.581254E-09,-2.033389E-06
+8.715086E+00,-4.272393E-09,-2.367708E-06
+8.725112E+00,-4.163225E-09,-2.539516E-06
+8.735127E+00,-3.884473E-09,-2.493221E-06
+8.745156E+00,-3.970305E-09,-2.155406E-06
+8.755192E+00,-3.795480E-09,-1.763540E-06
+8.765154E+00,-3.078986E-09,-1.319060E-06
+8.775172E+00,-2.452173E-09,-1.086688E-06
+8.785205E+00,-2.810351E-09,-1.092041E-06
+8.795186E+00,-3.676881E-09,-1.157410E-06
+8.805220E+00,-3.666923E-09,-1.343791E-06
+8.815204E+00,-2.793281E-09,-1.789541E-06
+8.825215E+00,-2.069880E-09,-2.224245E-06
+8.835025E+00,-2.359471E-09,-2.344508E-06
+8.845071E+00,-2.742976E-09,-2.205577E-06
+8.855123E+00,-2.317565E-09,-2.085317E-06
+8.865175E+00,-1.443567E-09,-1.970904E-06
+8.875161E+00,-1.213855E-09,-1.853966E-06
+8.885173E+00,-1.527906E-09,-1.342172E-06
+8.895202E+00,-1.623702E-09,-1.049449E-06
+8.905216E+00,-1.535530E-09,-1.057334E-06
+8.915017E+00,-1.772130E-09,-1.338484E-06
+8.925018E+00,-2.454377E-09,-2.107567E-06
+8.935029E+00,-2.731737E-09,-2.330441E-06
+8.945067E+00,-2.101346E-09,-2.058005E-06
+8.955091E+00,-1.490134E-09,-1.804153E-06
+8.965042E+00,-1.427089E-09,-1.509687E-06
+8.975078E+00,-1.367989E-09,-1.220481E-06
+8.985095E+00,-765.2646E-12,-1.348689E-06
+8.995096E+00,+137.2169E-12,-1.686911E-06
+9.005130E+00,+261.2288E-12,-1.788660E-06
+9.015043E+00,-103.2608E-12,-1.911767E-06
+9.025059E+00,-43.68695E-12,-2.244229E-06
+9.035069E+00,+811.8312E-12,-1.878862E-06
+9.045086E+00,+1.267727E-09,-1.267754E-06
+9.055116E+00,+573.7221E-12,-1.017277E-06
+9.065104E+00,-166.8095E-12,-1.047383E-06
+9.075114E+00,-323.7541E-12,-1.560299E-06
+9.085140E+00,-117.8917E-12,-2.113521E-06
+9.095140E+00,-517.7993E-12,-2.180677E-06
+9.105166E+00,-1.513389E-09,-2.109718E-06
+9.115196E+00,-2.242634E-09,-2.210441E-06
+9.125178E+00,-2.376269E-09,-2.177639E-06
+9.135214E+00,-2.148527E-09,-1.945536E-06
+9.145214E+00,-1.818311E-09,-2.004095E-06
+9.155240E+00,-457.9028E-12,-2.387844E-06
+9.165039E+00,+745.8330E-12,-2.294858E-06
+9.175039E+00,+1.484090E-09,-2.177233E-06
+9.185054E+00,+589.3013E-12,-1.847652E-06
+9.195089E+00,-1.729566E-09,-1.603558E-06
+9.205093E+00,-2.771918E-09,-1.623479E-06
+9.215119E+00,-3.282880E-09,-1.733540E-06
+9.225162E+00,-3.227105E-09,-1.853497E-06
+9.235162E+00,-2.649047E-09,-1.551702E-06
+9.245204E+00,-1.804134E-09,-1.650258E-06
+9.255220E+00,-973.6528E-12,-2.107844E-06
+9.265224E+00,-1.192609E-09,-2.494701E-06
+9.275029E+00,-2.454974E-09,-2.671443E-06
+9.285041E+00,-3.088826E-09,-2.210550E-06
+9.295060E+00,-2.442676E-09,-1.492713E-06
+9.305093E+00,-1.482068E-09,-1.490104E-06
+9.315202E+00,-1.302505E-09,-1.945868E-06
+9.325230E+00,-1.739984E-09,-2.393844E-06
+9.335032E+00,-1.936041E-09,-2.267973E-06
+9.345037E+00,-1.667626E-09,-1.805918E-06
+9.355073E+00,-1.725219E-09,-1.240877E-06
+9.365082E+00,-2.144283E-09,-1.422014E-06
+9.375095E+00,-2.287976E-09,-1.940721E-06
+9.385129E+00,-1.698220E-09,-2.160341E-06
+9.395128E+00,-1.057148E-09,-1.808888E-06
+9.405137E+00,-1.570107E-09,-1.429856E-06
+9.415164E+00,-2.961354E-09,-1.463107E-06
+9.425158E+00,-3.607912E-09,-1.702334E-06
+9.435188E+00,-4.219135E-09,-1.911535E-06
+9.445207E+00,-4.674310E-09,-1.758290E-06
+9.455236E+00,-5.462417E-09,-1.548703E-06
+9.465035E+00,-5.244240E-09,-1.713873E-06
+9.475040E+00,-3.912657E-09,-1.873710E-06
+9.485052E+00,-3.286408E-09,-1.931963E-06
+9.495085E+00,-3.276131E-09,-2.058838E-06
+9.505086E+00,-3.390229E-09,-2.146400E-06
+9.515102E+00,-2.512686E-09,-1.898995E-06
+9.525137E+00,-1.920696E-09,-1.990620E-06
+9.535168E+00,-2.183530E-09,-2.131399E-06
+9.545204E+00,-2.986806E-09,-2.001781E-06
+9.555223E+00,-3.631761E-09,-1.960224E-06
+9.565240E+00,-3.356980E-09,-1.785456E-06
+9.575043E+00,-3.148458E-09,-1.725349E-06
+9.585028E+00,-3.693278E-09,-1.889425E-06
+9.595052E+00,-4.916442E-09,-2.013099E-06
+9.605092E+00,-5.347007E-09,-1.951561E-06
+9.615054E+00,-5.594547E-09,-1.810756E-06
+9.625081E+00,-6.106763E-09,-1.795112E-06
+9.635119E+00,-6.759603E-09,-1.651709E-06
+9.645133E+00,-6.600137E-09,-1.593939E-06
+9.655169E+00,-5.432100E-09,-1.951344E-06
+9.665164E+00,-4.714563E-09,-2.229724E-06
+9.675183E+00,-3.391946E-09,-2.478596E-06
+9.685217E+00,-2.296777E-09,-2.369042E-06
+9.695230E+00,-527.4746E-12,-2.256051E-06
+9.705035E+00,-90.23739E-12,-2.210295E-06
+9.715064E+00,-1.187608E-09,-2.166398E-06
+9.725090E+00,-2.059547E-09,-2.033097E-06
+9.735106E+00,-2.764663E-09,-1.749035E-06
+9.745148E+00,-2.747019E-09,-1.748880E-06
+9.755172E+00,-3.342755E-09,-1.901808E-06
+9.765205E+00,-3.993689E-09,-2.020726E-06
+9.775204E+00,-4.417513E-09,-2.322164E-06
+9.785213E+00,-4.290755E-09,-2.412183E-06
+9.795242E+00,-4.591060E-09,-2.237869E-06
+9.805243E+00,-5.373185E-09,-2.077260E-06
+9.815030E+00,-6.501043E-09,-1.922427E-06
+9.825073E+00,-6.550974E-09,-1.885603E-06
+9.835072E+00,-6.151585E-09,-1.801546E-06
+9.845094E+00,-6.113876E-09,-1.572401E-06
+9.855131E+00,-6.341457E-09,-1.126851E-06
+9.865129E+00,-6.183722E-09,-1.184824E-06
+9.875178E+00,-5.220566E-09,-1.766590E-06
+9.885183E+00,-4.630007E-09,-1.955681E-06
+9.895206E+00,-3.763760E-09,-1.604130E-06
+9.905025E+00,-3.039127E-09,-1.408035E-06
+9.915080E+00,-1.268558E-09,-1.792860E-06
+9.925117E+00,-446.4661E-12,-2.000848E-06
+9.935155E+00,+15.10047E-12,-1.899319E-06
+9.945157E+00,+173.0373E-12,-1.673289E-06
+9.955184E+00,+1.196165E-09,-1.689729E-06
+9.965217E+00,+1.782112E-09,-1.799921E-06
+9.975224E+00,+1.780731E-09,-2.249253E-06
+9.985040E+00,+1.251162E-09,-2.307504E-06
+9.995062E+00,+1.145774E-09,-1.919060E-06

MicroMag 2900/3900 Data File ends
