# Supplementary material for: Magnetic signatures of a creosote oil contaminated site: case study in São Paulo, Brazil
Source: Sci Rep. 2022 Dec 17;12:21853. doi: 10.1038/s41598-022-23493-2 (PMC9759522; doi:10.1038/s41598-022-23493-2)
Supplement: Supplementary file 3 — Supplementary Information 3. [file 41598_2022_23493_MOESM3_ESM.zip › moment_vs_time/SD23/4_2/nm3xxx/4_8.004]

MicroMag 2900/3900 Data File (Series 0016.002)
Moment vs. time

INSTRUMENT
Configuration                   VSM
Temperature control             None
Hardware version                0004
Software version                01/29/2013
Units of measure                Hybrid SI
Temperature in                  Celsius

SAMPLE
Mass                            N/A
Volume                          N/A
Demagnetizing factor            N/A

SETTINGS
Field range                    +30.00000E-03
Field command                   0.000000E+00
Moment range                   +10.00000E-06
Averaging time                 +12.86294E-03
Temperature (command)           N/A
Tmprtr difference correction    No
Orientation                     0.000000E+00
Vibration amplitude             1.0
Calibration factor             +4.401063E+00
Operating frequency            +83.00000E+00

MEASUREMENT
Description                    "SD34_4_8"
Field (measured)               +35.63655E-06
Temperature (measured)          N/A
Averages (completed)            N/A
Moment at conditioning field   +262.7830E-09
Measured on                     08/28/2020  10:15
Elapsed time                   +22.62351E+00

PROCESSING
Background subtraction          No
Delta-m processing              N/A
Demagnetizing factor            No
Normalization                   No
Normalization factor            N/A
Offset (field)                  No
Offset (moment)                 No
Pole saturation                 No
Slope correction                No

VIEWPORT
Left                            0.000000E+00
Right                          +10.00000E+00
Bottom                         -10.00000E-06
Top                            +10.00000E-06
Show X-axis?                    Yes
Show Y-axis?                    Yes

SCRIPT
Averaging time                 +10.00000E-03
Initial (conditioning) field   +25.00000E-03
Final (measuring) field         0.000000E+00
Pause at initial field         +10.00000E+00
Field slew rate limit          +10.00000E+03
Field slew time limit          +100.0000E-03
Slope correction                0.000000E+00
Timebase                       +10.00000E+00
Number of segments              1
Number of data                  1000

Segment   Averaging                                                            Final 
 Number      Time        Initial      Increment       Final         Pause      Index 
             (s)           (s)           (s)           (s)           (s)     
0000001,+10.00000E-03, 0.000000E+00,+10.00000E-03,+10.00000E+00,+10.00000E+00,0001000

                                         
     Time         Moment        Field    
     (s)          (Am�)          (T)     
+5.156857E-03,+188.5486E-09,+18.15077E-03
+15.20611E-03,+102.1335E-09,+10.12158E-03
+25.06862E-03,+49.28932E-09,+5.185015E-03
+35.17908E-03,+18.32999E-09,+2.251129E-03
+45.07329E-03,+6.860131E-09,+1.094442E-03
+55.22445E-03,+1.366006E-09,+432.0618E-06
+65.11114E-03,-368.4634E-12,+217.2958E-06
+75.23865E-03,-2.700694E-09,+88.93207E-06
+85.10079E-03,-4.262768E-09,+52.44826E-06
+95.13337E-03,-5.271383E-09,+27.29311E-06
+105.2209E-03,-4.989196E-09,+20.53076E-06
+115.0334E-03,-4.369352E-09,+13.91119E-06
+125.0564E-03,-4.500547E-09,+11.77356E-06
+135.1180E-03,-4.565684E-09,+9.737229E-06
+145.1245E-03,-3.876729E-09,+8.910175E-06
+155.1580E-03,-2.417431E-09,+7.920078E-06
+165.2038E-03,-2.056490E-09,+7.438402E-06
+175.2349E-03,-2.378573E-09,+6.893787E-06
+185.2354E-03,-2.632643E-09,+6.836495E-06
+195.0191E-03,-3.010105E-09,+6.572042E-06
+205.0552E-03,-3.407815E-09,+6.243989E-06
+215.0469E-03,-4.037726E-09,+5.645325E-06
+225.0861E-03,-3.938101E-09,+5.145833E-06
+235.1610E-03,-2.933447E-09,+5.030528E-06
+245.1870E-03,-2.583644E-09,+5.242799E-06
+255.2177E-03,-2.805980E-09,+5.349200E-06
+265.0208E-03,-2.961796E-09,+5.252303E-06
+275.2455E-03,-2.120927E-09,+4.959452E-06
+285.0490E-03,-1.390796E-09,+4.653366E-06
+295.0586E-03,-758.5730E-12,+4.318752E-06
+305.0929E-03,-744.9413E-12,+4.296859E-06
+315.1328E-03,-331.6079E-12,+4.411766E-06
+325.1399E-03,+8.159137E-12,+4.341245E-06
+335.1671E-03,-268.5102E-12,+3.960526E-06
+345.1900E-03,-1.033998E-09,+3.765764E-06
+355.2108E-03,-2.307531E-09,+3.252663E-06
+365.2185E-03,-2.366735E-09,+3.309503E-06
+375.0180E-03,-2.388658E-09,+3.269388E-06
+385.0210E-03,-2.874510E-09,+3.174191E-06
+395.0564E-03,-4.500596E-09,+3.489827E-06
+405.0774E-03,-4.668328E-09,+3.557642E-06
+415.0852E-03,-3.714407E-09,+3.232000E-06
+425.1165E-03,-3.332582E-09,+3.191634E-06
+435.1383E-03,-3.106634E-09,+2.994135E-06
+445.1494E-03,-2.994717E-09,+2.827898E-06
+455.1871E-03,-1.714434E-09,+2.326103E-06
+465.1922E-03,-1.213285E-09,+2.305647E-06
+475.1916E-03,-804.0260E-12,+2.354253E-06
+485.2246E-03,-1.006361E-09,+2.426293E-06
+495.2207E-03,-1.586038E-09,+2.015611E-06
+505.0225E-03,-1.843093E-09,+1.763915E-06
+515.2451E-03,-2.539901E-09,+1.455365E-06
+525.0332E-03,-2.676375E-09,+1.650332E-06
+535.0699E-03,-1.541533E-09,+2.174612E-06
+545.0596E-03,-947.5400E-12,+2.231220E-06
+555.0796E-03,-600.6478E-12,+1.918776E-06
+565.1157E-03,-1.201581E-09,+1.577983E-06
+575.1235E-03,-3.099762E-09,+1.154142E-06
+585.1393E-03,-3.358081E-09,+1.136035E-06
+595.1781E-03,-3.530097E-09,+1.416584E-06
+605.2046E-03,-3.771041E-09,+1.448047E-06
+615.2451E-03,-4.962897E-09,+1.001206E-06
+625.2397E-03,-5.143097E-09,+895.2227E-09
+635.0296E-03,-5.631560E-09,+573.8440E-09
+645.0661E-03,-5.995456E-09,+580.6647E-09
+655.0605E-03,-7.563540E-09,+665.7000E-09
+665.0645E-03,-7.788195E-09,+818.6388E-09
+675.1140E-03,-6.639048E-09,+1.303720E-06
+685.1742E-03,-6.219959E-09,+1.221142E-06
+695.1997E-03,-5.642216E-09,+958.5114E-09
+705.2355E-03,-5.683443E-09,+880.5485E-09
+715.2252E-03,-5.505436E-09,+499.9867E-09
+725.2435E-03,-5.470230E-09,+257.5092E-09
+735.2242E-03,-6.034081E-09,+200.5863E-09
+745.1976E-03,-6.426425E-09,+194.1576E-09
+755.2224E-03,-6.248247E-09,+311.9917E-09
+765.2342E-03,-5.823996E-09,+278.0542E-09
+775.0146E-03,-5.255897E-09,+351.3680E-09
+785.0407E-03,-5.554134E-09,+586.4153E-09
+795.0401E-03,-6.442080E-09,+1.066615E-06
+805.0760E-03,-6.450361E-09,+1.243426E-06
+815.0670E-03,-5.794572E-09,+909.6851E-09
+825.0831E-03,-5.534659E-09,+524.8862E-09
+835.1338E-03,-5.178925E-09,-329.6671E-09
+845.1523E-03,-4.719663E-09,-600.3113E-09
+855.1757E-03,-3.528841E-09,-121.2330E-09
+865.2114E-03,-3.388065E-09,+46.45443E-09
+875.2056E-03,-3.863326E-09,-287.6101E-09
+885.2144E-03,-3.783994E-09,-537.5748E-09
+895.0179E-03,-2.506089E-09,-480.5860E-09
+905.0367E-03,-1.788151E-09,-159.5535E-09
+915.0676E-03,-2.016654E-09,+244.0595E-09
+925.0687E-03,-2.550725E-09,+208.0708E-09
+935.0924E-03,-3.277336E-09,-778.1954E-09
+945.1210E-03,-3.222911E-09,-1.242605E-06
+955.1219E-03,-3.230961E-09,-1.298452E-06
+965.1330E-03,-3.428778E-09,-1.094602E-06
+975.1641E-03,-3.478156E-09,-925.2034E-09
+985.1606E-03,-3.455877E-09,-962.9146E-09
+995.1800E-03,-4.441476E-09,-967.3062E-09
+1.005221E+00,-5.321296E-09,-968.7539E-09
+1.015222E+00,-6.241771E-09,-739.2798E-09
+1.025025E+00,-5.820764E-09,-537.2486E-09
+1.035035E+00,-4.500601E-09,-377.7008E-09
+1.045058E+00,-4.172320E-09,-410.8772E-09
+1.055093E+00,-4.038591E-09,-682.8318E-09
+1.065101E+00,-3.519654E-09,-733.2115E-09
+1.075116E+00,-1.507996E-09,-244.8807E-09
+1.085144E+00,-753.5874E-12,-198.0085E-09
+1.095150E+00,-542.3184E-12,-422.9737E-09
+1.105176E+00,-481.0503E-12,-693.8410E-09
+1.115213E+00,+319.1813E-12,-979.1565E-09
+1.125224E+00,+651.8185E-12,-1.018224E-06
+1.135029E+00,+125.1661E-12,-814.6849E-09
+1.145017E+00,-480.3321E-12,-679.5302E-09
+1.155035E+00,-1.282642E-09,-738.2669E-09
+1.165068E+00,-1.400789E-09,-855.3143E-09
+1.175069E+00,-2.308241E-09,-1.027717E-06
+1.185079E+00,-3.261094E-09,-1.234652E-06
+1.195110E+00,-4.366009E-09,-1.072972E-06
+1.205129E+00,-4.405631E-09,-1.179557E-06
+1.215138E+00,-4.395118E-09,-1.579954E-06
+1.225173E+00,-4.782446E-09,-1.696644E-06
+1.235190E+00,-5.951234E-09,-1.724513E-06
+1.245223E+00,-6.331141E-09,-1.557664E-06
+1.255021E+00,-6.501936E-09,-954.3400E-09
+1.265039E+00,-6.703658E-09,-642.1051E-09
+1.275068E+00,-6.864262E-09,-383.6460E-09
+1.285068E+00,-6.439927E-09,-347.6172E-09
+1.295061E+00,-4.907080E-09,-835.0582E-09
+1.305094E+00,-4.046048E-09,-1.024999E-06
+1.315087E+00,-3.617820E-09,-1.128182E-06
+1.325104E+00,-3.486349E-09,-808.0359E-09
+1.335132E+00,-3.006735E-09,-852.1986E-09
+1.345127E+00,-2.854516E-09,-1.239238E-06
+1.355157E+00,-3.300957E-09,-1.885048E-06
+1.365158E+00,-3.513101E-09,-1.930129E-06
+1.375181E+00,-2.663723E-09,-1.688484E-06
+1.385216E+00,-1.645029E-09,-1.536092E-06
+1.395211E+00,-484.6562E-12,-1.553023E-06
+1.405236E+00,-534.1916E-12,-1.544907E-06
+1.415040E+00,-822.6295E-12,-1.455088E-06
+1.425048E+00,-702.3138E-12,-1.401092E-06
+1.435085E+00,-609.6396E-12,-1.232552E-06
+1.445076E+00,-933.6042E-12,-1.215119E-06
+1.455097E+00,-1.823916E-09,-1.400854E-06
+1.465135E+00,-1.934660E-09,-1.394460E-06
+1.475138E+00,-1.934590E-09,-1.189696E-06
+1.485148E+00,-2.361928E-09,-1.199278E-06
+1.495175E+00,-3.603739E-09,-1.198511E-06
+1.505203E+00,-3.920461E-09,-1.319223E-06
+1.515220E+00,-3.739248E-09,-1.610201E-06
+1.525024E+00,-3.712235E-09,-1.886564E-06
+1.535046E+00,-4.190040E-09,-2.251299E-06
+1.545078E+00,-4.189115E-09,-2.058621E-06
+1.555063E+00,-3.064169E-09,-1.611185E-06
+1.565066E+00,-2.177331E-09,-1.485806E-06
+1.575100E+00,-1.644815E-09,-1.270715E-06
+1.585108E+00,-1.849663E-09,-1.603869E-06
+1.595133E+00,-2.170158E-09,-1.705954E-06
+1.605179E+00,-2.174587E-09,-1.605283E-06
+1.615170E+00,-2.771192E-09,-1.641337E-06
+1.625238E+00,-3.467903E-09,-1.477424E-06
+1.635050E+00,-4.125220E-09,-1.629467E-06
+1.645041E+00,-3.907594E-09,-2.047757E-06
+1.655068E+00,-3.314839E-09,-2.617541E-06
+1.665065E+00,-3.394992E-09,-2.685053E-06
+1.675033E+00,-3.719784E-09,-1.980580E-06
+1.685055E+00,-3.507693E-09,-1.571142E-06
+1.695064E+00,-2.727393E-09,-1.311730E-06
+1.705101E+00,-2.724361E-09,-1.638497E-06
+1.715141E+00,-3.272067E-09,-1.935977E-06
+1.725154E+00,-3.218628E-09,-1.681329E-06
+1.735188E+00,-1.825666E-09,-1.434837E-06
+1.745224E+00,-1.328398E-09,-1.308658E-06
+1.755245E+00,-1.551892E-09,-1.416819E-06
+1.765065E+00,-1.969620E-09,-1.589544E-06
+1.775074E+00,-1.914320E-09,-1.665399E-06
+1.785084E+00,-1.470514E-09,-1.954725E-06
+1.795110E+00,-1.069341E-09,-1.978580E-06
+1.805132E+00,-1.085730E-09,-1.983793E-06
+1.815140E+00,-1.126562E-09,-1.793220E-06
+1.825170E+00,-1.158798E-09,-1.704277E-06
+1.835193E+00,-1.813628E-09,-1.609234E-06
+1.845202E+00,-2.321573E-09,-1.832402E-06
+1.855235E+00,-1.803190E-09,-1.952208E-06
+1.865239E+00,-869.1291E-12,-2.010103E-06
+1.875039E+00,+1.108671E-09,-1.777422E-06
+1.885041E+00,+1.387637E-09,-1.507319E-06
+1.895061E+00,+995.0539E-12,-1.443709E-06
+1.905102E+00,+952.7177E-12,-1.503971E-06
+1.915097E+00,+1.076444E-09,-1.876405E-06
+1.925116E+00,+785.4976E-12,-2.193003E-06
+1.935151E+00,-170.6017E-12,-2.467149E-06
+1.945138E+00,-265.5507E-12,-2.571336E-06
+1.955155E+00,+434.7161E-12,-2.538826E-06
+1.965170E+00,+495.9784E-12,-2.603960E-06
+1.975189E+00,-770.7661E-12,-2.348328E-06
+1.985203E+00,-1.443044E-09,-2.042593E-06
+1.995220E+00,-1.960328E-09,-1.843881E-06
+2.005015E+00,-1.886467E-09,-1.790443E-06
+2.015046E+00,-2.854449E-09,-2.108213E-06
+2.025203E+00,-3.560613E-09,-2.132220E-06
+2.035243E+00,-5.006632E-09,-2.150720E-06
+2.045042E+00,-5.113050E-09,-2.146443E-06
+2.055071E+00,-5.091408E-09,-2.283294E-06
+2.065103E+00,-5.087592E-09,-2.306963E-06
+2.075102E+00,-4.240087E-09,-2.153275E-06
+2.085108E+00,-3.184011E-09,-2.060094E-06
+2.095143E+00,-896.8713E-12,-2.193847E-06
+2.105171E+00,-438.7280E-12,-2.224906E-06
+2.115182E+00,-470.3086E-12,-2.118716E-06
+2.125217E+00,-423.8842E-12,-2.108337E-06
+2.135234E+00,-251.1684E-12,-2.023625E-06
+2.145030E+00,-435.3429E-12,-1.890862E-06
+2.155062E+00,-1.868726E-09,-2.087168E-06
+2.165047E+00,-2.269564E-09,-2.229979E-06
+2.175077E+00,-1.842000E-09,-1.894343E-06
+2.185074E+00,-1.443786E-09,-1.835953E-06
+2.195091E+00,-541.7968E-12,-1.882590E-06
+2.205131E+00,-330.7579E-12,-1.949412E-06
+2.215125E+00,+1.008900E-09,-2.420692E-06
+2.225093E+00,+1.490819E-09,-2.303596E-06
+2.235106E+00,+1.324862E-09,-1.738555E-06
+2.245089E+00,+921.5812E-12,-1.557527E-06
+2.255126E+00,-10.62018E-12,-1.641878E-06
+2.265162E+00,-39.71667E-12,-1.935662E-06
+2.275182E+00,-419.7682E-12,-2.904720E-06
+2.285213E+00,-718.4042E-12,-2.860402E-06
+2.295213E+00,-756.1375E-12,-2.274860E-06
+2.305238E+00,-297.7848E-12,-2.106717E-06
+2.315042E+00,+799.1200E-12,-1.843546E-06
+2.325206E+00,+686.7149E-12,-1.946926E-06
+2.335231E+00,-323.3031E-12,-1.636308E-06
+2.345017E+00,-422.8422E-12,-1.759077E-06
+2.355038E+00,-395.6239E-12,-2.039623E-06
+2.365051E+00,-688.6889E-12,-2.201769E-06
+2.375080E+00,-2.821049E-09,-2.551515E-06
+2.385080E+00,-3.233838E-09,-2.576757E-06
+2.395113E+00,-3.270191E-09,-2.283285E-06
+2.405133E+00,-3.118710E-09,-2.219882E-06
+2.415195E+00,-3.235681E-09,-2.657519E-06
+2.425191E+00,-3.325511E-09,-2.691630E-06
+2.435026E+00,-2.767892E-09,-2.502374E-06
+2.445051E+00,-2.478042E-09,-2.429135E-06
+2.455084E+00,-1.767148E-09,-2.554267E-06
+2.465087E+00,-1.816241E-09,-2.501124E-06
+2.475111E+00,-1.993780E-09,-1.840679E-06
+2.485144E+00,-2.029265E-09,-1.728742E-06
+2.495148E+00,-3.261529E-09,-1.979264E-06
+2.505187E+00,-3.863319E-09,-2.133682E-06
+2.515159E+00,-5.263623E-09,-2.404721E-06
+2.525141E+00,-5.137571E-09,-2.287565E-06
+2.535181E+00,-3.967244E-09,-1.783590E-06
+2.545213E+00,-3.764948E-09,-1.624955E-06
+2.555233E+00,-3.073436E-09,-1.841183E-06
+2.565038E+00,-2.697537E-09,-2.007305E-06
+2.575042E+00,-484.9453E-12,-2.934697E-06
+2.585044E+00,-164.3404E-12,-3.005264E-06
+2.595085E+00,-539.6087E-12,-2.758985E-06
+2.605118E+00,-721.0272E-12,-2.638753E-06
+2.615147E+00,-989.2077E-12,-2.169554E-06
+2.625131E+00,-991.1275E-12,-2.149804E-06
+2.635146E+00,-1.407027E-09,-2.033841E-06
+2.645173E+00,-1.418452E-09,-2.000190E-06
+2.655174E+00,-69.63890E-12,-2.175219E-06
+2.665166E+00,+306.2909E-12,-2.161861E-06
+2.675138E+00,+687.4793E-12,-2.282052E-06
+2.685160E+00,+445.8127E-12,-2.317578E-06
+2.695189E+00,-401.1971E-12,-2.087010E-06
+2.705221E+00,-361.6643E-12,-1.975903E-06
+2.715016E+00,-240.2834E-12,-1.932261E-06
+2.725049E+00,-364.1346E-12,-1.960925E-06
+2.735051E+00,-378.8141E-12,-1.942374E-06
+2.745060E+00,-88.28522E-12,-1.954456E-06
+2.755093E+00,+543.4818E-12,-2.032208E-06
+2.765100E+00,+320.6685E-12,-2.159071E-06
+2.775121E+00,-1.369129E-09,-2.437892E-06
+2.785132E+00,-1.564784E-09,-2.481091E-06
+2.795145E+00,-1.139120E-09,-2.386651E-06
+2.805175E+00,-980.5051E-12,-2.286112E-06
+2.815161E+00,-1.187932E-09,-1.724095E-06
+2.825125E+00,-1.284876E-09,-1.568899E-06
+2.835173E+00,-505.3923E-12,-1.881434E-06
+2.845206E+00,-243.9426E-12,-2.013371E-06
+2.855222E+00,-239.5664E-12,-2.163062E-06
+2.865024E+00,-411.0933E-12,-2.132810E-06
+2.875029E+00,-433.8348E-12,-2.277131E-06
+2.885044E+00,-250.7902E-12,-2.477002E-06
+2.895074E+00,-5.637958E-12,-2.834599E-06
+2.905092E+00,-87.26981E-12,-2.775396E-06
+2.915126E+00,+261.9228E-12,-2.157595E-06
+2.925110E+00,+420.2112E-12,-2.001389E-06
+2.935133E+00,+434.4512E-12,-1.685380E-06
+2.945173E+00,+42.15573E-12,-1.872932E-06
+2.955164E+00,-2.827718E-09,-3.196715E-06
+2.965152E+00,-3.191570E-09,-3.324220E-06
+2.975180E+00,-3.944068E-09,-3.312432E-06
+2.985185E+00,-4.043118E-09,-3.222279E-06
+2.995205E+00,-4.936277E-09,-2.523365E-06
+3.005238E+00,-4.988458E-09,-2.391955E-06
+3.015222E+00,-4.744385E-09,-2.007574E-06
+3.025024E+00,-4.822537E-09,-2.012990E-06
+3.035229E+00,-6.952737E-09,-2.541885E-06
+3.045241E+00,-7.472444E-09,-2.573356E-06
+3.055044E+00,-9.045473E-09,-2.767416E-06
+3.065050E+00,-9.159317E-09,-2.748988E-06
+3.075065E+00,-10.03179E-09,-2.111020E-06
+3.085099E+00,-10.03907E-09,-1.986992E-06
+3.095104E+00,-7.834434E-09,-1.997752E-06
+3.105138E+00,-6.921488E-09,-1.973579E-06
+3.115177E+00,-4.337835E-09,-1.980935E-06
+3.125166E+00,-4.262331E-09,-2.031824E-06
+3.135193E+00,-4.717415E-09,-2.258809E-06
+3.145189E+00,-4.734635E-09,-2.299281E-06
+3.155212E+00,-4.940491E-09,-2.619258E-06
+3.165017E+00,-5.036490E-09,-2.595700E-06
+3.175026E+00,-5.332155E-09,-2.793351E-06
+3.185050E+00,-5.144554E-09,-2.840607E-06
+3.195084E+00,-3.023687E-09,-2.840821E-06
+3.205088E+00,-2.950277E-09,-2.794750E-06
+3.215084E+00,-3.266819E-09,-2.210624E-06
+3.225099E+00,-3.262126E-09,-2.163208E-06
+3.235098E+00,-1.977237E-09,-2.020563E-06
+3.245133E+00,-1.768524E-09,-2.031861E-06
+3.255152E+00,-2.230870E-09,-2.250014E-06
+3.265198E+00,-2.469016E-09,-2.315792E-06
+3.275236E+00,-2.107219E-09,-2.483640E-06
+3.285023E+00,-1.921648E-09,-2.493679E-06
+3.295071E+00,-489.7020E-12,-2.821344E-06
+3.305148E+00,-377.5801E-12,-2.812998E-06
+3.315088E+00,+635.7604E-12,-2.416554E-06
+3.325094E+00,+841.4355E-12,-2.331342E-06
+3.335133E+00,+967.5268E-12,-2.504966E-06
+3.345145E+00,+810.2896E-12,-2.464339E-06
+3.355180E+00,-1.258002E-09,-2.276330E-06
+3.365183E+00,-1.349377E-09,-2.241726E-06
+3.375198E+00,-2.887291E-09,-1.822675E-06
+3.385227E+00,-3.021860E-09,-1.812530E-06
+3.395233E+00,-4.023487E-09,-2.208670E-06
+3.405018E+00,-3.986641E-09,-2.244787E-06
+3.415055E+00,-3.046172E-09,-2.875880E-06
+3.425304E+00,-3.050502E-09,-2.924901E-06
+3.435091E+00,-3.874141E-09,-2.601485E-06
+3.445127E+00,-3.860811E-09,-2.504843E-06
+3.455125E+00,-1.747093E-09,-1.890295E-06
+3.465153E+00,-1.263569E-09,-1.941793E-06
+3.475154E+00,+698.5100E-12,-2.506371E-06
+3.485162E+00,+907.2949E-12,-2.568332E-06
+3.495195E+00,+1.986777E-09,-2.391266E-06
+3.505216E+00,+2.055771E-09,-2.359254E-06
+3.515096E+00,+1.183497E-09,-2.280293E-06
+3.525127E+00,+832.1070E-12,-2.202439E-06
+3.535162E+00,+240.6361E-12,-2.278173E-06
+3.545236E+00,+522.9365E-12,-2.293522E-06
+3.555064E+00,+1.626298E-09,-2.409076E-06
+3.565085E+00,+1.745272E-09,-2.630353E-06
+3.575117E+00,+1.903423E-09,-2.982920E-06
+3.585127E+00,+2.066627E-09,-2.976374E-06
+3.595158E+00,+2.335786E-09,-2.719010E-06
+3.605198E+00,+2.244245E-09,-2.784886E-06
+3.615185E+00,+1.848699E-09,-2.623198E-06
+3.625202E+00,+1.921022E-09,-2.574429E-06
+3.635218E+00,+2.262911E-09,-2.508345E-06
+3.645202E+00,+2.077668E-09,-2.619870E-06
+3.655230E+00,+458.7528E-12,-2.369714E-06
+3.665199E+00,+204.2837E-12,-2.333903E-06
+3.675177E+00,+318.6978E-12,-2.200227E-06
+3.685218E+00,+378.1954E-12,-2.241062E-06
+3.695016E+00,-398.2145E-12,-2.384062E-06
+3.705050E+00,-701.0266E-12,-2.346428E-06
+3.715089E+00,+215.8985E-12,-2.368529E-06
+3.725235E+00,+821.1724E-12,-2.281723E-06
+3.735019E+00,+2.215551E-09,-1.952188E-06
+3.745050E+00,+2.221432E-09,-2.110623E-06
+3.755071E+00,+2.133577E-09,-2.735550E-06
+3.765125E+00,+2.076418E-09,-2.926168E-06
+3.775136E+00,+952.0632E-12,-2.702743E-06
+3.785133E+00,-103.2700E-12,-2.470694E-06
+3.795145E+00,-1.921238E-09,-2.360590E-06
+3.805151E+00,-2.159289E-09,-2.461330E-06
+3.815159E+00,-2.468870E-09,-2.753672E-06
+3.825191E+00,-3.023312E-09,-2.834255E-06
+3.835027E+00,-4.039958E-09,-2.695527E-06
+3.845126E+00,-3.948657E-09,-2.627272E-06
+3.855159E+00,-2.952086E-09,-2.314734E-06
+3.865164E+00,-2.753618E-09,-2.347275E-06
+3.875200E+00,-3.712991E-09,-2.289743E-06
+3.885207E+00,-4.149764E-09,-2.337453E-06
+3.895224E+00,-3.696069E-09,-2.503893E-06
+3.905026E+00,-3.325206E-09,-2.633901E-06
+3.915020E+00,-3.621692E-09,-3.026276E-06
+3.925040E+00,-4.139054E-09,-2.825257E-06
+3.935068E+00,-4.448017E-09,-2.570060E-06
+3.945060E+00,-4.138992E-09,-2.377121E-06
+3.955083E+00,-3.485266E-09,-1.945544E-06
+3.965116E+00,-3.646220E-09,-2.045766E-06
+3.975123E+00,-4.319990E-09,-2.253954E-06
+3.985163E+00,-4.581544E-09,-2.322530E-06
+3.995173E+00,-5.428087E-09,-2.368736E-06
+4.005205E+00,-6.321951E-09,-2.257685E-06
+4.015014E+00,-7.498900E-09,-2.344583E-06
+4.025016E+00,-7.751085E-09,-2.380706E-06
+4.035037E+00,-7.700169E-09,-2.400807E-06
+4.045063E+00,-7.809017E-09,-2.485992E-06
+4.055072E+00,-7.903591E-09,-2.249554E-06
+4.065112E+00,-7.271728E-09,-2.065358E-06
+4.075121E+00,-5.830335E-09,-2.044190E-06
+4.085152E+00,-4.891164E-09,-2.221513E-06
+4.095195E+00,-4.345023E-09,-2.758507E-06
+4.105209E+00,-3.828165E-09,-2.907054E-06
+4.115222E+00,-2.061937E-09,-2.734297E-06
+4.125026E+00,-888.9411E-12,-2.710877E-06
+4.135044E+00,-392.8922E-12,-2.699164E-06
+4.145050E+00,-640.9728E-12,-2.420703E-06
+4.155081E+00,-897.7966E-12,-1.849503E-06
+4.165082E+00,-1.036014E-09,-1.788772E-06
+4.175111E+00,-2.253856E-09,-2.143144E-06
+4.185112E+00,-3.281042E-09,-2.416809E-06
+4.195131E+00,-4.662136E-09,-2.421252E-06
+4.205164E+00,-4.774399E-09,-2.451396E-06
+4.215152E+00,-5.071342E-09,-2.626539E-06
+4.225170E+00,-5.860039E-09,-2.744093E-06
+4.235203E+00,-7.404458E-09,-3.098256E-06
+4.245170E+00,-7.512221E-09,-3.077291E-06
+4.255193E+00,-6.293395E-09,-2.712748E-06
+4.265235E+00,-5.499607E-09,-2.525531E-06
+4.275017E+00,-4.254342E-09,-2.331714E-06
+4.285068E+00,-3.214129E-09,-2.316799E-06
+4.295016E+00,-1.708660E-09,-2.632665E-06
+4.305024E+00,-1.010172E-09,-2.686317E-06
+4.315055E+00,-1.068608E-09,-2.345487E-06
+4.325062E+00,-1.205664E-09,-2.386165E-06
+4.335095E+00,-723.9265E-12,-2.688884E-06
+4.345133E+00,-386.3915E-12,-2.510219E-06
+4.355145E+00,-407.9569E-12,-2.229029E-06
+4.365152E+00,-416.9105E-12,-2.151077E-06
+4.375176E+00,+430.0403E-12,-2.414206E-06
+4.385177E+00,+1.431206E-09,-2.588800E-06
+4.395208E+00,+2.258544E-09,-2.675265E-06
+4.405228E+00,+2.028480E-09,-2.654966E-06
+4.415238E+00,+1.649983E-09,-2.755606E-06
+4.425040E+00,+1.655212E-09,-2.729201E-06
+4.435058E+00,+1.028323E-09,-2.938500E-06
+4.445069E+00,+14.78706E-12,-2.857430E-06
+4.455106E+00,-1.578273E-09,-2.618408E-06
+4.465116E+00,-1.609291E-09,-2.417398E-06
+4.475132E+00,-806.7970E-12,-2.327643E-06
+4.485162E+00,-786.9479E-12,-2.347922E-06
+4.495161E+00,-1.943556E-09,-2.723170E-06
+4.505192E+00,-2.740656E-09,-2.839975E-06
+4.515182E+00,-3.122496E-09,-2.616566E-06
+4.525201E+00,-2.953580E-09,-2.330518E-06
+4.535228E+00,-2.403662E-09,-2.092075E-06
+4.545214E+00,-1.686322E-09,-2.193040E-06
+4.555210E+00,+105.7750E-12,-2.613556E-06
+4.565218E+00,+909.2956E-12,-2.776019E-06
+4.575213E+00,+639.6162E-12,-2.575979E-06
+4.585218E+00,-233.7677E-12,-2.593000E-06
+4.595216E+00,-1.322376E-09,-1.992105E-06
+4.605243E+00,-1.601764E-09,-1.760965E-06
+4.615038E+00,-2.436456E-09,-2.069401E-06
+4.625041E+00,-3.282219E-09,-2.283777E-06
+4.635066E+00,-4.463301E-09,-2.673480E-06
+4.645096E+00,-4.527947E-09,-3.003001E-06
+4.655095E+00,-4.390391E-09,-3.292334E-06
+4.665107E+00,-4.546155E-09,-3.253647E-06
+4.675150E+00,-4.502777E-09,-3.038564E-06
+4.685191E+00,-3.793597E-09,-2.737178E-06
+4.695215E+00,-1.830235E-09,-2.597277E-06
+4.705245E+00,-1.241027E-09,-2.700354E-06
+4.715230E+00,-1.556288E-09,-2.741163E-06
+4.725033E+00,-1.967964E-09,-2.762289E-06
+4.735046E+00,-2.176622E-09,-2.462551E-06
+4.745054E+00,-2.486396E-09,-2.377067E-06
+4.755102E+00,-3.686299E-09,-2.366856E-06
+4.765129E+00,-4.331384E-09,-2.461893E-06
+4.775154E+00,-4.297523E-09,-2.751174E-06
+4.785191E+00,-3.876135E-09,-2.831855E-06
+4.795152E+00,-3.688652E-09,-2.817933E-06
+4.805182E+00,-3.797779E-09,-2.657750E-06
+4.815201E+00,-3.305664E-09,-2.708138E-06
+4.825223E+00,-2.362177E-09,-2.892961E-06
+4.835025E+00,-1.768719E-09,-3.011825E-06
+4.845035E+00,-2.196751E-09,-2.841571E-06
+4.855066E+00,-3.077936E-09,-2.651113E-06
+4.865097E+00,-3.231497E-09,-2.622302E-06
+4.875104E+00,-2.924184E-09,-2.581221E-06
+4.885140E+00,-2.785036E-09,-2.560121E-06
+4.895176E+00,-2.635023E-09,-2.610629E-06
+4.905176E+00,-1.889531E-09,-2.932380E-06
+4.915207E+00,-194.1447E-12,-3.101850E-06
+4.925207E+00,+641.9628E-12,-3.215095E-06
+4.935239E+00,+673.6741E-12,-2.910550E-06
+4.945039E+00,+375.4024E-12,-2.420420E-06
+4.955038E+00,+108.1748E-12,-2.057659E-06
+4.965046E+00,-308.1575E-12,-2.171536E-06
+4.975061E+00,-1.610150E-09,-2.675085E-06
+4.985072E+00,-2.662848E-09,-2.785412E-06
+4.995016E+00,-3.479144E-09,-2.751509E-06
+5.005023E+00,-3.884228E-09,-2.631051E-06
+5.015244E+00,-4.555104E-09,-2.561671E-06
+5.025042E+00,-5.148023E-09,-2.674928E-06
+5.035058E+00,-4.930140E-09,-3.054892E-06
+5.045081E+00,-3.827423E-09,-3.017017E-06
+5.055130E+00,-2.584595E-09,-2.583201E-06
+5.065165E+00,-2.162597E-09,-2.422620E-06
+5.075183E+00,-1.688850E-09,-2.591678E-06
+5.085224E+00,-799.2589E-12,-2.793328E-06
+5.095032E+00,+310.2404E-12,-2.630382E-06
+5.105052E+00,+245.3049E-12,-2.165074E-06
+5.115106E+00,-689.3389E-12,-1.969663E-06
+5.125143E+00,-961.3094E-12,-2.032542E-06
+5.135184E+00,-494.8543E-12,-2.669180E-06
+5.145180E+00,-242.5097E-12,-2.968998E-06
+5.155198E+00,-297.7304E-12,-3.218674E-06
+5.165227E+00,-238.3960E-12,-3.287287E-06
+5.175230E+00,+488.8485E-12,-3.510390E-06
+5.185246E+00,+968.2808E-12,-3.490222E-06
+5.195051E+00,+604.2700E-12,-2.724641E-06
+5.205073E+00,-65.70100E-12,-1.873012E-06
+5.215085E+00,-314.5738E-12,-1.690335E-06
+5.225113E+00,+130.8411E-12,-2.130118E-06
+5.235128E+00,+227.2068E-12,-2.946270E-06
+5.245159E+00,-600.3390E-12,-3.180348E-06
+5.255171E+00,-1.873786E-09,-3.156641E-06
+5.265202E+00,-3.173517E-09,-2.991755E-06
+5.275237E+00,-4.867763E-09,-2.869426E-06
+5.285259E+00,-6.581945E-09,-2.911231E-06
+5.295180E+00,-7.696776E-09,-2.753526E-06
+5.305229E+00,-6.763049E-09,-2.707787E-06
+5.315245E+00,-4.711616E-09,-2.525331E-06
+5.325032E+00,-2.844817E-09,-2.396293E-06
+5.335069E+00,-1.728537E-09,-2.387856E-06
+5.345044E+00,-897.1593E-12,-2.675469E-06
+5.355065E+00,+504.7343E-12,-3.055475E-06
+5.365036E+00,+1.221326E-09,-3.135467E-06
+5.375217E+00,+1.193443E-09,-3.167596E-06
+5.385210E+00,+861.6107E-12,-3.021658E-06
+5.395125E+00,+644.6401E-12,-2.705830E-06
+5.405102E+00,+432.8969E-12,-2.659392E-06
+5.415083E+00,-481.7511E-12,-2.436007E-06
+5.425042E+00,-1.194742E-09,-2.441234E-06
+5.435033E+00,-1.677586E-09,-2.563760E-06
+5.445218E+00,-1.624764E-09,-2.447004E-06
+5.455193E+00,-2.205732E-09,-2.367743E-06
+5.465182E+00,-3.091678E-09,-2.538849E-06
+5.475139E+00,-4.352143E-09,-3.094328E-06
+5.485107E+00,-4.702957E-09,-3.462616E-06
+5.495092E+00,-5.049579E-09,-3.409407E-06
+5.505068E+00,-5.396778E-09,-3.051753E-06
+5.515036E+00,-5.662379E-09,-2.220211E-06
+5.525021E+00,-5.013920E-09,-1.947627E-06
+5.535213E+00,-3.184809E-09,-1.673581E-06
+5.545199E+00,-2.377369E-09,-1.816598E-06
+5.555152E+00,-2.152220E-09,-2.320862E-06
+5.565115E+00,-2.155836E-09,-2.640112E-06
+5.575097E+00,-2.068002E-09,-2.684930E-06
+5.585056E+00,-2.280528E-09,-2.629386E-06
+5.595039E+00,-3.073209E-09,-2.499782E-06
+5.605031E+00,-3.292128E-09,-2.556825E-06
+5.615207E+00,-2.855393E-09,-2.627123E-06
+5.625180E+00,-2.727451E-09,-2.806741E-06
+5.635167E+00,-3.651639E-09,-3.320509E-06
+5.645155E+00,-4.404375E-09,-3.380270E-06
+5.655191E+00,-4.728176E-09,-3.037397E-06
+5.665196E+00,-4.263841E-09,-2.806978E-06
+5.675169E+00,-3.654921E-09,-2.502720E-06
+5.685205E+00,-3.872753E-09,-2.507481E-06
+5.695237E+00,-4.197759E-09,-2.933496E-06
+5.705040E+00,-3.978964E-09,-2.896234E-06
+5.715075E+00,-3.433085E-09,-2.883299E-06
+5.725078E+00,-3.482641E-09,-2.968157E-06
+5.735100E+00,-3.176514E-09,-2.757457E-06
+5.745131E+00,-2.405367E-09,-2.666167E-06
+5.755137E+00,-363.9079E-12,-2.640069E-06
+5.765158E+00,+76.95842E-12,-2.594270E-06
+5.775123E+00,-342.0951E-12,-2.501553E-06
+5.785089E+00,-689.0405E-12,-2.361142E-06
+5.795076E+00,-704.8072E-12,-2.272482E-06
+5.805062E+00,-784.7782E-12,-2.320871E-06
+5.815037E+00,-1.956387E-09,-2.579524E-06
+5.825030E+00,-2.698411E-09,-2.859636E-06
+5.835020E+00,-3.526392E-09,-2.983363E-06
+5.845241E+00,-3.867947E-09,-2.606904E-06
+5.855233E+00,-4.455079E-09,-2.373090E-06
+5.865196E+00,-4.495586E-09,-2.536858E-06
+5.875185E+00,-3.293497E-09,-2.823012E-06
+5.885156E+00,-2.579580E-09,-2.795423E-06
+5.895142E+00,-2.463800E-09,-2.766486E-06
+5.905136E+00,-3.200794E-09,-2.859581E-06
+5.915081E+00,-4.208662E-09,-2.889130E-06
+5.925056E+00,-3.795096E-09,-2.728140E-06
+5.935050E+00,-1.921964E-09,-2.382028E-06
+5.945219E+00,-1.226645E-09,-2.397225E-06
+5.955191E+00,-738.6488E-12,-2.406901E-06
+5.965169E+00,-571.2726E-12,-2.345644E-06
+5.975112E+00,-296.9648E-12,-2.189798E-06
+5.985097E+00,-404.1739E-12,-2.047977E-06
+5.995216E+00,-1.009876E-09,-2.283042E-06
+6.005193E+00,-1.224747E-09,-2.420002E-06
+6.015185E+00,-837.2038E-12,-3.147941E-06
+6.025206E+00,-619.8758E-12,-3.156046E-06
+6.035243E+00,-736.2757E-12,-2.862682E-06
+6.045043E+00,-858.6465E-12,-2.595858E-06
+6.055047E+00,-922.0611E-12,-2.084061E-06
+6.065082E+00,-1.280920E-09,-1.867235E-06
+6.075089E+00,-2.948963E-09,-2.034139E-06
+6.085104E+00,-4.379836E-09,-2.380829E-06
+6.095142E+00,-5.301475E-09,-2.807405E-06
+6.105161E+00,-5.178740E-09,-2.878707E-06
+6.115171E+00,-5.043355E-09,-2.732635E-06
+6.125204E+00,-5.333645E-09,-2.598012E-06
+6.135224E+00,-5.676460E-09,-2.851307E-06
+6.145233E+00,-5.313001E-09,-2.999462E-06
+6.155029E+00,-4.485943E-09,-3.018196E-06
+6.165026E+00,-4.445535E-09,-2.812274E-06
+6.175056E+00,-4.868133E-09,-2.627489E-06
+6.185064E+00,-4.764943E-09,-2.698254E-06
+6.195086E+00,-3.574290E-09,-2.933009E-06
+6.205122E+00,-2.908971E-09,-3.039173E-06
+6.215109E+00,-2.405487E-09,-3.037299E-06
+6.225122E+00,-2.144256E-09,-2.872149E-06
+6.235149E+00,-1.429559E-09,-2.684844E-06
+6.245165E+00,-1.310238E-09,-2.575135E-06
+6.255196E+00,-2.494887E-09,-2.839946E-06
+6.265233E+00,-3.551657E-09,-2.737593E-06
+6.275234E+00,-4.749481E-09,-2.424757E-06
+6.285040E+00,-5.157870E-09,-2.356433E-06
+6.295197E+00,-5.855082E-09,-2.415482E-06
+6.305216E+00,-6.151390E-09,-2.418746E-06
+6.315019E+00,-5.627367E-09,-2.654586E-06
+6.325025E+00,-4.713129E-09,-2.658649E-06
+6.335234E+00,-3.686174E-09,-2.711080E-06
+6.345223E+00,-3.923225E-09,-2.757549E-06
+6.355201E+00,-4.654270E-09,-2.971771E-06
+6.365159E+00,-4.653315E-09,-3.076495E-06
+6.375145E+00,-4.313409E-09,-3.110910E-06
+6.385109E+00,-4.436262E-09,-2.982608E-06
+6.395097E+00,-4.569626E-09,-2.514828E-06
+6.405072E+00,-4.108326E-09,-2.468728E-06
+6.415037E+00,-1.961264E-09,-2.764815E-06
+6.425026E+00,-1.106589E-09,-2.998398E-06
+6.435026E+00,-663.9514E-12,-3.156092E-06
+6.445020E+00,-698.9471E-12,-2.928792E-06
+6.455020E+00,-464.1629E-12,-2.577172E-06
+6.465235E+00,-520.1297E-12,-2.495948E-06
+6.475210E+00,-1.861493E-09,-2.749632E-06
+6.485203E+00,-2.774171E-09,-2.900849E-06
+6.495174E+00,-3.334632E-09,-3.038077E-06
+6.505169E+00,-2.889766E-09,-2.700405E-06
+6.515118E+00,-2.091784E-09,-2.257562E-06
+6.525091E+00,-1.625580E-09,-2.159503E-06
+6.535079E+00,-828.2547E-12,-2.561520E-06
+6.545034E+00,-236.8995E-12,-2.994727E-06
+6.555242E+00,+174.2285E-12,-3.066925E-06
+6.565237E+00,-206.6592E-12,-2.841603E-06
+6.575184E+00,-941.2822E-12,-2.036642E-06
+6.585191E+00,-881.1602E-12,-1.958874E-06
+6.595187E+00,-260.0642E-12,-2.486215E-06
+6.605182E+00,-72.54520E-12,-2.642126E-06
+6.615169E+00,-88.47836E-12,-2.694449E-06
+6.625050E+00,-50.08357E-12,-2.385052E-06
+6.635024E+00,-110.1871E-12,-2.013070E-06
+6.645016E+00,-459.4468E-12,-2.111435E-06
+6.655190E+00,-1.629532E-09,-2.594207E-06
+6.665160E+00,-1.760834E-09,-2.542325E-06
+6.675148E+00,-884.5337E-12,-2.689121E-06
+6.685137E+00,-563.4361E-12,-2.728606E-06
+6.695108E+00,-641.0445E-12,-2.944239E-06
+6.705093E+00,-896.1970E-12,-3.006492E-06
+6.715038E+00,-973.2504E-12,-2.827944E-06
+6.725020E+00,-852.9172E-12,-2.536240E-06
+6.735222E+00,-1.654360E-09,-2.119520E-06
+6.745186E+00,-2.466298E-09,-2.325010E-06
+6.755177E+00,-3.580354E-09,-2.927596E-06
+6.765139E+00,-3.437501E-09,-3.043911E-06
+6.775110E+00,-2.777988E-09,-2.938957E-06
+6.785102E+00,-2.842407E-09,-2.875820E-06
+6.795060E+00,-3.155152E-09,-3.054265E-06
+6.805048E+00,-2.789134E-09,-2.956807E-06
+6.815220E+00,-1.509553E-09,-2.761434E-06
+6.825194E+00,-1.150708E-09,-2.702754E-06
+6.835189E+00,-1.176462E-09,-2.167202E-06
+6.845156E+00,-1.193001E-09,-2.185845E-06
+6.855135E+00,-649.1852E-12,-2.263364E-06
+6.865123E+00,-461.0358E-12,-2.511040E-06
+6.875078E+00,-666.8715E-12,-2.805908E-06
+6.885046E+00,-763.3911E-12,-2.860674E-06
+6.895030E+00,-593.1687E-12,-2.734557E-06
+6.905231E+00,-780.2876E-12,-2.635669E-06
+6.915220E+00,-2.778245E-09,-2.549853E-06
+6.925107E+00,-3.741608E-09,-2.505398E-06
+6.935076E+00,-5.581978E-09,-2.489202E-06
+6.945062E+00,-5.741268E-09,-2.510307E-06
+6.955022E+00,-5.852292E-09,-2.299482E-06
+6.965219E+00,-5.897089E-09,-2.329642E-06
+6.975206E+00,-5.299472E-09,-2.389263E-06
+6.985171E+00,-4.653393E-09,-2.467392E-06
+6.995146E+00,-3.209408E-09,-2.895621E-06
+7.005139E+00,-3.054661E-09,-2.952338E-06
+7.015086E+00,-2.784744E-09,-2.603113E-06
+7.025085E+00,-2.249211E-09,-2.639500E-06
+7.035099E+00,-1.165752E-09,-2.724833E-06
+7.045110E+00,-1.159149E-09,-2.747772E-06
+7.055138E+00,-2.168229E-09,-2.672070E-06
+7.065137E+00,-2.580705E-09,-2.576649E-06
+7.075162E+00,-2.283734E-09,-2.249205E-06
+7.085200E+00,-1.969342E-09,-2.022443E-06
+7.095209E+00,-1.875128E-09,-1.369248E-06
+7.105240E+00,-1.734706E-09,-1.319530E-06
+7.115037E+00,-540.2609E-12,-2.044539E-06
+7.125040E+00,+362.0610E-12,-2.661304E-06
+7.135075E+00,+1.203848E-09,-3.504347E-06
+7.145087E+00,+1.220218E-09,-3.661389E-06
+7.155107E+00,+1.270324E-09,-3.180788E-06
+7.165140E+00,+976.9338E-12,-2.894875E-06
+7.175130E+00,-453.2652E-12,-2.565874E-06
+7.185139E+00,-1.660750E-09,-2.731908E-06
+7.195170E+00,-2.217328E-09,-2.724610E-06
+7.205220E+00,-1.531657E-09,-2.611470E-06
+7.215188E+00,+133.4999E-12,-2.659261E-06
+7.225212E+00,+539.6133E-12,-2.829317E-06
+7.235205E+00,+690.9823E-12,-3.144399E-06
+7.245191E+00,+1.037270E-09,-3.248769E-06
+7.255158E+00,+1.907437E-09,-3.042092E-06
+7.265141E+00,+2.179407E-09,-2.457181E-06
+7.275129E+00,+1.810928E-09,-2.476187E-06
+7.285092E+00,+1.588692E-09,-2.647299E-06
+7.295073E+00,+1.555639E-09,-3.012214E-06
+7.305067E+00,+1.190389E-09,-2.955703E-06
+7.315017E+00,-208.5987E-12,-2.347381E-06
+7.325016E+00,-1.134193E-09,-2.090753E-06
+7.335035E+00,-1.967222E-09,-2.024823E-06
+7.345222E+00,-2.520166E-09,-2.415244E-06
+7.355228E+00,-4.222869E-09,-2.894034E-06
+7.365219E+00,-4.998640E-09,-3.030347E-06
+7.375241E+00,-5.069016E-09,-3.427343E-06
+7.385046E+00,-4.437733E-09,-3.257481E-06
+7.395054E+00,-3.412541E-09,-2.567594E-06
+7.405085E+00,-3.011148E-09,-2.217731E-06
+7.415114E+00,-1.780550E-09,-2.141029E-06
+7.425093E+00,-889.5044E-12,-2.430568E-06
+7.435125E+00,+179.8110E-12,-2.970952E-06
+7.445114E+00,-231.9843E-12,-2.878061E-06
+7.455134E+00,-2.378723E-09,-2.420600E-06
+7.465165E+00,-2.845882E-09,-2.457419E-06
+7.475164E+00,-2.928472E-09,-2.668279E-06
+7.485183E+00,-2.858099E-09,-3.013273E-06
+7.495222E+00,-2.895498E-09,-3.267594E-06
+7.505243E+00,-2.744341E-09,-3.052262E-06
+7.515044E+00,-1.816086E-09,-2.304703E-06
+7.525087E+00,-1.794758E-09,-2.079323E-06
+7.535107E+00,-2.942804E-09,-2.177253E-06
+7.545142E+00,-3.539638E-09,-2.354073E-06
+7.555153E+00,-3.381489E-09,-2.958152E-06
+7.565165E+00,-2.881474E-09,-2.929934E-06
+7.575203E+00,-2.981680E-09,-3.199931E-06
+7.585210E+00,-3.487161E-09,-3.033108E-06
+7.595230E+00,-4.666959E-09,-2.620568E-06
+7.605033E+00,-5.044699E-09,-2.626282E-06
+7.615027E+00,-6.010068E-09,-3.023418E-06
+7.625046E+00,-6.500643E-09,-3.045633E-06
+7.635082E+00,-5.996703E-09,-2.883891E-06
+7.645073E+00,-5.056058E-09,-2.640965E-06
+7.655107E+00,-3.144556E-09,-2.177688E-06
+7.665110E+00,-2.979173E-09,-2.188465E-06
+7.675135E+00,-3.526549E-09,-2.790802E-06
+7.685174E+00,-3.434128E-09,-2.827123E-06
+7.695198E+00,-2.381994E-09,-2.540963E-06
+7.705229E+00,-2.050799E-09,-2.483674E-06
+7.715031E+00,-2.047757E-09,-2.944038E-06
+7.725032E+00,-1.950829E-09,-2.965771E-06
+7.735062E+00,-716.5769E-12,-2.932480E-06
+7.745096E+00,-65.99476E-12,-2.831457E-06
+7.755104E+00,+562.0807E-12,-2.517497E-06
+7.765118E+00,+735.5956E-12,-2.460011E-06
+7.775135E+00,+1.922442E-09,-2.219379E-06
+7.785154E+00,+2.769032E-09,-2.248203E-06
+7.795189E+00,+3.559955E-09,-2.441840E-06
+7.805205E+00,+3.393137E-09,-2.552742E-06
+7.815217E+00,+2.874088E-09,-2.889685E-06
+7.825020E+00,+2.770978E-09,-2.862188E-06
+7.835042E+00,+1.709925E-09,-2.474613E-06
+7.845078E+00,+627.0531E-12,-2.390754E-06
+7.855118E+00,-1.675359E-09,-2.368198E-06
+7.865141E+00,-1.943879E-09,-2.240424E-06
+7.875184E+00,-1.488844E-09,-2.535951E-06
+7.885198E+00,-1.306709E-09,-2.683794E-06
+7.895215E+00,-620.4923E-12,-3.095567E-06
+7.905015E+00,-264.8545E-12,-3.128766E-06
+7.915257E+00,+966.5529E-12,-3.184868E-06
+7.925026E+00,+1.021579E-09,-3.189325E-06
+7.935238E+00,+243.3158E-12,-2.537195E-06
+7.945194E+00,+179.9347E-12,-2.516796E-06
+7.955171E+00,+572.2383E-12,-3.117488E-06
+7.965162E+00,+578.6626E-12,-3.236089E-06
+7.975154E+00,-725.7943E-12,-3.541844E-06
+7.985173E+00,-1.103658E-09,-3.545317E-06
+7.995201E+00,-2.167629E-09,-2.632733E-06
+8.005233E+00,-2.330934E-09,-2.481011E-06
+8.015043E+00,-4.594065E-09,-2.133342E-06
+8.025036E+00,-5.172509E-09,-2.201451E-06
+8.035052E+00,-6.924884E-09,-2.422016E-06
+8.045092E+00,-6.796266E-09,-2.476072E-06
+8.055108E+00,-5.646768E-09,-2.832739E-06
+8.065149E+00,-5.521502E-09,-3.006483E-06
+8.075161E+00,-5.054298E-09,-3.520618E-06
+8.085180E+00,-4.743319E-09,-3.679101E-06
+8.095226E+00,-4.560325E-09,-3.493123E-06
+8.105026E+00,-4.870199E-09,-3.193011E-06
+8.115061E+00,-7.087645E-09,-2.357308E-06
+8.125106E+00,-7.345372E-09,-2.349163E-06
+8.135120E+00,-6.970394E-09,-2.653530E-06
+8.145137E+00,-6.793491E-09,-2.713603E-06
+8.155169E+00,-6.854052E-09,-2.432184E-06
+8.165167E+00,-6.793789E-09,-2.270989E-06
+8.175206E+00,-5.302292E-09,-2.394013E-06
+8.185217E+00,-5.031737E-09,-2.477512E-06
+8.195240E+00,-3.722326E-09,-3.079705E-06
+8.205048E+00,-3.567360E-09,-3.084938E-06
+8.215143E+00,-1.166952E-09,-2.587432E-06
+8.225153E+00,-783.5316E-12,-2.619802E-06
+8.235190E+00,+268.0534E-12,-3.068175E-06
+8.245198E+00,+211.1187E-12,-3.073963E-06
+8.255238E+00,+108.8652E-12,-2.811078E-06
+8.265059E+00,+187.9932E-12,-2.760959E-06
+8.275070E+00,+399.2010E-12,-2.404610E-06
+8.285110E+00,+189.1624E-12,-2.432934E-06
+8.295129E+00,-1.196006E-09,-2.543255E-06
+8.305202E+00,-1.107793E-09,-2.455353E-06
+8.315234E+00,+524.0664E-12,-2.807502E-06
+8.325236E+00,+623.3557E-12,-2.942184E-06
+8.335052E+00,-95.37343E-12,-3.902109E-06
+8.345095E+00,-296.8191E-12,-3.990134E-06
+8.355117E+00,-1.873016E-09,-3.187572E-06
+8.365132E+00,-2.148185E-09,-2.983054E-06
+8.375165E+00,-4.421681E-09,-2.237792E-06
+8.385168E+00,-4.538085E-09,-2.256051E-06
+8.395195E+00,-3.914741E-09,-2.984513E-06
+8.405426E+00,-3.825161E-09,-3.032535E-06
+8.415160E+00,-2.748902E-09,-3.092354E-06
+8.425198E+00,-2.691606E-09,-3.036389E-06
+8.435199E+00,-1.279327E-09,-2.343324E-06
+8.445209E+00,-1.041957E-09,-2.361445E-06
+8.455239E+00,-446.2672E-12,-2.663635E-06
+8.465244E+00,-493.5601E-12,-2.710130E-06
+8.475032E+00,-337.6506E-12,-2.946027E-06
+8.485068E+00,-171.8507E-12,-2.922217E-06
+8.495078E+00,+529.8131E-12,-2.736726E-06
+8.505112E+00,+410.8932E-12,-2.669192E-06
+8.515140E+00,-332.0925E-12,-2.659885E-06
+8.525151E+00,-268.4339E-12,-2.736300E-06
+8.535182E+00,+286.2255E-12,-3.361135E-06
+8.545184E+00,+223.2088E-12,-3.357345E-06
+8.555224E+00,-830.5331E-12,-2.665329E-06
+8.565231E+00,-830.3503E-12,-2.597363E-06
+8.575018E+00,+569.5020E-12,-2.510156E-06
+8.585053E+00,+805.9632E-12,-2.524936E-06
+8.595089E+00,+1.696666E-09,-2.927573E-06
+8.605094E+00,+1.728447E-09,-2.966297E-06
+8.615128E+00,+2.177705E-09,-3.046306E-06
+8.625366E+00,+2.128871E-09,-3.037914E-06
+8.635152E+00,-417.9097E-12,-3.054371E-06
+8.645164E+00,-657.1905E-12,-3.052700E-06
+8.655188E+00,-2.074232E-09,-2.884355E-06
+8.665200E+00,-2.071600E-09,-2.854177E-06
+8.675236E+00,-2.959837E-09,-2.666534E-06
+8.685500E+00,-3.060519E-09,-2.668576E-06
+8.695049E+00,-3.774046E-09,-2.462800E-06
+8.705080E+00,-3.600026E-09,-2.368055E-06
+8.715060E+00,-2.124580E-09,-2.190351E-06
+8.725099E+00,-2.017024E-09,-2.268565E-06
+8.735098E+00,-1.777073E-09,-2.392390E-06
+8.745111E+00,-1.558362E-09,-2.406801E-06
+8.755163E+00,-20.70258E-12,-2.610807E-06
+8.765182E+00,+83.68232E-12,-2.734623E-06
+8.775202E+00,+145.3772E-12,-3.043056E-06
+8.785237E+00,+205.6184E-12,-3.119988E-06
+8.795242E+00,+1.007338E-09,-3.311471E-06
+8.805045E+00,+1.050635E-09,-3.315356E-06
+8.815084E+00,-49.17109E-12,-3.330271E-06
+8.825098E+00,-399.4600E-12,-3.301054E-06
+8.835133E+00,-569.7610E-12,-3.097452E-06
+8.845152E+00,-529.4916E-12,-2.991231E-06
+8.855199E+00,-1.492129E-09,-2.353981E-06
+8.865230E+00,-1.918038E-09,-2.270061E-06
+8.875237E+00,-2.762861E-09,-2.299501E-06
+8.885015E+00,-2.674566E-09,-2.342769E-06
+8.895047E+00,-2.546130E-09,-2.722298E-06
+8.905063E+00,-2.597619E-09,-2.838859E-06
+8.915092E+00,-2.411637E-09,-3.004312E-06
+8.925077E+00,-2.272440E-09,-2.933770E-06
+8.935095E+00,-1.303148E-09,-2.493213E-06
+8.945127E+00,-1.346356E-09,-2.466245E-06
+8.955123E+00,-1.878033E-09,-2.832536E-06
+8.965131E+00,-1.873036E-09,-2.924146E-06
+8.975159E+00,-2.331591E-09,-2.914430E-06
+8.985157E+00,-2.535050E-09,-2.901418E-06
+8.995177E+00,-5.613655E-09,-2.759093E-06
+9.005214E+00,-5.921967E-09,-2.710954E-06
+9.015214E+00,-6.366583E-09,-2.721783E-06
+9.025246E+00,-6.271377E-09,-2.700108E-06
+9.035244E+00,-5.843457E-09,-2.284092E-06
+9.045020E+00,-5.653700E-09,-2.284604E-06
+9.055054E+00,-3.076956E-09,-2.141261E-06
+9.065057E+00,-2.695931E-09,-2.272857E-06
+9.075081E+00,-1.917734E-09,-3.036727E-06
+9.085121E+00,-2.089521E-09,-3.113611E-06
+9.095131E+00,-2.248959E-09,-3.305543E-06
+9.105165E+00,-2.011095E-09,-3.187334E-06
+9.115201E+00,-1.026316E-09,-2.686898E-06
+9.125191E+00,-1.032334E-09,-2.594439E-06
+9.135216E+00,-1.269686E-09,-2.440902E-06
+9.145208E+00,-1.268147E-09,-2.534972E-06
+9.155225E+00,-1.843767E-09,-2.768798E-06
+9.165026E+00,-1.977897E-09,-2.745257E-06
+9.175029E+00,-2.815782E-09,-2.646295E-06
+9.185047E+00,-2.674791E-09,-2.713074E-06
+9.195078E+00,-3.986470E-12,-3.147474E-06
+9.205079E+00,+97.63439E-12,-3.181369E-06
+9.215089E+00,+1.143926E-09,-3.021323E-06
+9.225115E+00,+1.217608E-09,-2.976689E-06
+9.235120E+00,+2.598303E-09,-3.009359E-06
+9.245155E+00,+2.669637E-09,-3.081863E-06
+9.255178E+00,+1.167364E-09,-2.997434E-06
+9.265205E+00,+776.5880E-12,-2.956298E-06
+9.275240E+00,-585.9509E-12,-2.455616E-06
+9.285016E+00,-636.1305E-12,-2.401949E-06
+9.295037E+00,-1.719061E-09,-2.739687E-06
+9.305076E+00,-1.866816E-09,-2.808023E-06
+9.315230E+00,-1.773959E-09,-2.768143E-06
+9.325235E+00,-1.568275E-09,-2.763219E-06
+9.335225E+00,-467.2739E-12,-2.555944E-06
+9.345187E+00,-514.6490E-12,-2.506268E-06
+9.355190E+00,-2.845206E-09,-2.789998E-06
+9.365631E+00,-2.965163E-09,-2.849974E-06
+9.375152E+00,-4.446851E-09,-3.168285E-06
+9.385145E+00,-4.577922E-09,-3.128964E-06
+9.395102E+00,-4.201658E-09,-3.141372E-06
+9.405083E+00,-3.818402E-09,-3.025930E-06
+9.415068E+00,-1.045329E-09,-2.596181E-06
+9.425243E+00,-811.2611E-12,-2.589827E-06
+9.435221E+00,-417.6865E-12,-2.560836E-06
+9.445210E+00,-347.5781E-12,-2.683840E-06
+9.455147E+00,+372.8130E-12,-3.468252E-06
+9.465106E+00,+305.0904E-12,-3.489578E-06
+9.475074E+00,-2.111943E-09,-3.437268E-06
+9.485039E+00,-2.778284E-09,-3.372156E-06
+9.495030E+00,-5.069536E-09,-2.977241E-06
+9.505227E+00,-5.166102E-09,-2.854549E-06
+9.515214E+00,-4.656363E-09,-2.606092E-06
+9.525207E+00,-4.450223E-09,-2.532389E-06
+9.535167E+00,-2.330637E-09,-2.542434E-06
+9.545155E+00,-1.571456E-09,-2.498609E-06
+9.555113E+00,-17.35681E-12,-2.668096E-06
+9.565078E+00,-234.7808E-12,-2.723205E-06
+9.575069E+00,-2.251270E-09,-3.054734E-06
+9.585036E+00,-2.718717E-09,-2.977149E-06
+9.595018E+00,-4.100224E-09,-2.438476E-06
+9.605238E+00,-4.414960E-09,-2.319743E-06
+9.615187E+00,-5.029762E-09,-2.442204E-06
+9.625164E+00,-4.907565E-09,-2.586411E-06
+9.635158E+00,-4.185026E-09,-3.465694E-06
+9.645122E+00,-4.243068E-09,-3.609801E-06
+9.655164E+00,-5.738817E-09,-3.126231E-06
+9.665189E+00,-6.026122E-09,-2.895430E-06
+9.675201E+00,-5.336814E-09,-2.707014E-06
+9.685241E+00,-4.888943E-09,-2.752244E-06
+9.695033E+00,-3.430173E-09,-2.881840E-06
+9.705056E+00,-3.126509E-09,-2.884878E-06
+9.715090E+00,-1.690274E-09,-2.436977E-06
+9.725075E+00,-1.294185E-09,-2.394650E-06
+9.735085E+00,-1.087034E-09,-2.868173E-06
+9.745115E+00,-1.496039E-09,-3.138070E-06
+9.755128E+00,-2.799799E-09,-3.389371E-06
+9.765178E+00,-2.892782E-09,-3.349285E-06
+9.775184E+00,-3.027881E-09,-3.155325E-06
+9.785191E+00,-3.252853E-09,-3.003222E-06
+9.795234E+00,-3.368330E-09,-2.297788E-06
+9.805031E+00,-3.027522E-09,-2.166970E-06
+9.815053E+00,-1.654814E-09,-2.314882E-06
+9.825089E+00,-1.612783E-09,-2.339018E-06
+9.835103E+00,-2.404843E-09,-2.930778E-06
+9.845145E+00,-2.553869E-09,-2.962667E-06
+9.855185E+00,-2.120364E-09,-2.725865E-06
+9.865197E+00,-2.060435E-09,-2.637268E-06
+9.875230E+00,-3.158015E-09,-2.697951E-06
+9.885230E+00,-3.436982E-09,-2.798490E-06
+9.895020E+00,-4.054833E-09,-3.276856E-06
+9.905052E+00,-4.112899E-09,-3.187120E-06
+9.915043E+00,-5.119893E-09,-2.834390E-06
+9.925218E+00,-5.591672E-09,-2.855564E-06
+9.935019E+00,-5.625227E-09,-2.926480E-06
+9.945021E+00,-5.239528E-09,-3.039808E-06
+9.955042E+00,-4.000628E-09,-3.135847E-06
+9.965076E+00,-3.710676E-09,-3.179452E-06
+9.975060E+00,-2.580059E-09,-2.674876E-06
+9.985102E+00,-1.837143E-09,-2.596267E-06
+9.995102E+00,-1.046943E-09,-2.856543E-06

MicroMag 2900/3900 Data File ends
