# Supplementary material for: Magnetic signatures of a creosote oil contaminated site: case study in São Paulo, Brazil
Source: Sci Rep. 2022 Dec 17;12:21853. doi: 10.1038/s41598-022-23493-2 (PMC9759522; doi:10.1038/s41598-022-23493-2)
Supplement: Supplementary file 3 — Supplementary Information 3. [file 41598_2022_23493_MOESM3_ESM.zip › moment_vs_time/SD23/4_2/nm3xxx/4_8.005]

MicroMag 2900/3900 Data File (Series 0016.002)
Moment vs. time

INSTRUMENT
Configuration                   VSM
Temperature control             None
Hardware version                0004
Software version                01/29/2013
Units of measure                Hybrid SI
Temperature in                  Celsius

SAMPLE
Mass                            N/A
Volume                          N/A
Demagnetizing factor            N/A

SETTINGS
Field range                    +30.00000E-03
Field command                   0.000000E+00
Moment range                   +10.00000E-06
Averaging time                 +15.35012E-03
Temperature (command)           N/A
Tmprtr difference correction    No
Orientation                     0.000000E+00
Vibration amplitude             1.0
Calibration factor             +4.401063E+00
Operating frequency            +83.00000E+00

MEASUREMENT
Description                    "SD34_4_8"
Field (measured)               +42.47513E-06
Temperature (measured)          N/A
Averages (completed)            N/A
Moment at conditioning field   +314.7906E-09
Measured on                     08/28/2020  10:16
Elapsed time                   +22.63892E+00

PROCESSING
Background subtraction          No
Delta-m processing              N/A
Demagnetizing factor            No
Normalization                   No
Normalization factor            N/A
Offset (field)                  No
Offset (moment)                 No
Pole saturation                 No
Slope correction                No

VIEWPORT
Left                            0.000000E+00
Right                          +10.00000E+00
Bottom                         -10.00000E-06
Top                            +10.00000E-06
Show X-axis?                    Yes
Show Y-axis?                    Yes

SCRIPT
Averaging time                 +10.00000E-03
Initial (conditioning) field   +30.00000E-03
Final (measuring) field         0.000000E+00
Pause at initial field         +10.00000E+00
Field slew rate limit          +10.00000E+03
Field slew time limit          +100.0000E-03
Slope correction                0.000000E+00
Timebase                       +10.00000E+00
Number of segments              1
Number of data                  1000

Segment   Averaging                                                            Final 
 Number      Time        Initial      Increment       Final         Pause      Index 
             (s)           (s)           (s)           (s)           (s)     
0000001,+10.00000E-03, 0.000000E+00,+10.00000E-03,+10.00000E+00,+10.00000E+00,0001000

                                         
     Time         Moment        Field    
     (s)          (Am�)          (T)     
+5.156307E-03,+228.2150E-09,+21.78063E-03
+15.19878E-03,+126.8605E-09,+12.15771E-03
+25.02188E-03,+63.75680E-09,+6.256668E-03
+35.14719E-03,+24.80609E-09,+2.708598E-03
+45.21221E-03,+9.022142E-09,+1.273614E-03
+55.24039E-03,+1.502066E-09,+527.1655E-06
+65.02318E-03,-805.0102E-12,+257.1064E-06
+75.04328E-03,-2.002052E-09,+109.0896E-06
+85.07019E-03,-1.926183E-09,+60.44703E-06
+95.10716E-03,-874.7647E-12,+32.50031E-06
+105.1122E-03,-403.1620E-12,+23.55598E-06
+115.1390E-03,-1.275784E-09,+16.73064E-06
+125.1704E-03,-2.214301E-09,+13.99772E-06
+135.1656E-03,-2.235224E-09,+11.83970E-06
+145.1729E-03,-1.556522E-09,+10.90510E-06
+155.2000E-03,-1.515416E-09,+9.555468E-06
+165.1983E-03,-2.313432E-09,+8.528569E-06
+175.2261E-03,-3.418074E-09,+7.379955E-06
+185.2406E-03,-3.383661E-09,+6.893687E-06
+195.2431E-03,-3.110180E-09,+6.498176E-06
+205.0372E-03,-3.593162E-09,+6.371576E-06
+215.0588E-03,-4.965229E-09,+6.317634E-06
+225.0657E-03,-5.346269E-09,+6.264396E-06
+235.0981E-03,-5.369431E-09,+5.868459E-06
+245.1149E-03,-5.463175E-09,+5.757451E-06
+255.1334E-03,-5.916499E-09,+5.608544E-06
+265.1669E-03,-5.591862E-09,+5.378217E-06
+275.1696E-03,-3.320765E-09,+4.676568E-06
+285.2013E-03,-1.767530E-09,+4.334450E-06
+295.1937E-03,-494.6045E-12,+4.304075E-06
+305.2184E-03,-87.78214E-12,+4.372859E-06
+315.0201E-03,+614.5687E-12,+4.510048E-06
+325.1844E-03,+894.9769E-12,+4.339225E-06
+335.2021E-03,+203.8593E-12,+4.065334E-06
+345.2305E-03,-728.3456E-12,+3.763401E-06
+355.0179E-03,-1.137599E-09,+3.481999E-06
+365.0576E-03,-688.0922E-12,+3.068416E-06
+375.0931E-03,-376.7255E-12,+2.829400E-06
+385.1185E-03,-752.8518E-12,+3.167688E-06
+395.1489E-03,-1.281684E-09,+3.582441E-06
+405.1417E-03,-1.242774E-09,+3.545643E-06
+415.1620E-03,-1.572418E-09,+3.373968E-06
+425.1931E-03,-2.456054E-09,+2.966666E-06
+435.1912E-03,-3.988371E-09,+2.565156E-06
+445.2063E-03,-4.770163E-09,+2.608092E-06
+455.2436E-03,-5.256605E-09,+2.650855E-06
+465.0168E-03,-5.860340E-09,+2.512230E-06
+475.0360E-03,-7.199722E-09,+2.237663E-06
+485.0657E-03,-7.600307E-09,+1.935642E-06
+495.0524E-03,-7.200768E-09,+1.773731E-06
+505.0837E-03,-7.066842E-09,+1.980629E-06
+515.0870E-03,-7.801673E-09,+2.414689E-06
+525.0382E-03,-8.242567E-09,+2.632793E-06
+535.0713E-03,-7.733411E-09,+2.416600E-06
+545.0865E-03,-6.963444E-09,+1.810212E-06
+555.0989E-03,-6.411532E-09,+1.157587E-06
+565.1278E-03,-6.173660E-09,+1.197993E-06
+575.1395E-03,-4.911761E-09,+1.443815E-06
+585.1708E-03,-2.745680E-09,+1.062029E-06
+595.2029E-03,-533.8261E-12,+838.2683E-09
+605.2039E-03,+183.3001E-12,+656.1012E-09
+615.2300E-03,+390.4659E-12,+509.2850E-09
+625.1088E-03,+586.6726E-12,+521.1039E-09
+635.1315E-03,+739.7383E-12,+531.8499E-09
+645.1689E-03,+219.8202E-12,+610.0875E-09
+655.2042E-03,-598.5475E-12,+558.8866E-09
+665.2229E-03,-751.9104E-12,+524.8833E-09
+675.0255E-03,-234.1944E-12,+699.0653E-09
+685.0540E-03,-5.044671E-12,+965.6153E-09
+695.0708E-03,-196.4461E-12,+641.8877E-09
+705.0949E-03,-359.1153E-12,+242.3000E-09
+715.0927E-03,-65.85482E-12,+2.366066E-09
+725.1273E-03,+227.6047E-12,-123.1699E-09
+735.1487E-03,+280.5610E-12,+8.726120E-09
+745.1791E-03,+723.7045E-12,+321.5189E-09
+755.2130E-03,+1.916722E-09,+315.2790E-09
+765.2274E-03,+2.968345E-09,+101.1400E-09
+775.2489E-03,+2.472830E-09,-127.6531E-09
+785.0536E-03,+802.8233E-12,-313.5710E-09
+795.0267E-03,-559.6231E-12,-369.0577E-09
+805.0461E-03,-947.7864E-12,-290.2994E-09
+815.0573E-03,-1.243566E-09,-22.33315E-09
+825.0719E-03,-1.978347E-09,+27.89497E-09
+835.1064E-03,-2.363201E-09,-84.73206E-09
+845.1030E-03,-1.624503E-09,-183.6576E-09
+855.1254E-03,-11.76743E-12,-279.1128E-09
+865.1619E-03,+1.020247E-09,-323.8907E-09
+875.1866E-03,+1.687467E-09,-252.8944E-09
+885.2181E-03,+2.310713E-09,-224.4415E-09
+895.0215E-03,+2.233644E-09,-375.8869E-09
+905.0273E-03,+910.6973E-12,-557.1299E-09
+915.0585E-03,-1.156838E-09,-803.9503E-09
+925.2294E-03,-2.019145E-09,-949.4305E-09
+935.0271E-03,-1.341901E-09,-901.8345E-09
+945.0624E-03,-441.2722E-12,-870.2488E-09
+955.0737E-03,-559.4820E-12,-1.005621E-06
+965.0914E-03,-1.203581E-09,-1.144209E-06
+975.1214E-03,-1.170732E-09,-1.321715E-06
+985.1404E-03,-690.6331E-12,-1.132673E-06
+995.1560E-03,-625.0824E-12,-1.139342E-06
+1.005186E+00,-1.041765E-09,-973.0711E-09
+1.015190E+00,-1.155832E-09,-591.8570E-09
+1.025221E+00,-1.152563E-09,-497.4060E-09
+1.035239E+00,-1.851390E-09,-560.7777E-09
+1.045028E+00,-4.138557E-09,-959.1809E-09
+1.055057E+00,-5.983487E-09,-1.327088E-06
+1.065054E+00,-6.580898E-09,-1.441183E-06
+1.075056E+00,-5.944427E-09,-1.608424E-06
+1.085104E+00,-5.028924E-09,-1.480851E-06
+1.095098E+00,-4.447549E-09,-1.424821E-06
+1.105113E+00,-3.582279E-09,-1.303554E-06
+1.115143E+00,-3.077488E-09,-1.254742E-06
+1.129049E+00,-3.675416E-09,-1.569297E-06
+1.138647E+00,-5.880449E-09,-2.820090E-06
+1.145148E+00,-7.051019E-09,-2.565960E-06
+1.155132E+00,-7.005998E-09,-2.218826E-06
+1.165121E+00,-6.543547E-09,-1.692081E-06
+1.175082E+00,-6.617300E-09,-1.621279E-06
+1.185062E+00,-6.582519E-09,-1.516079E-06
+1.195048E+00,-6.033119E-09,-1.492333E-06
+1.205237E+00,-4.486702E-09,-1.602033E-06
+1.215202E+00,-4.282174E-09,-1.623510E-06
+1.225185E+00,-4.747369E-09,-1.840602E-06
+1.235158E+00,-4.697930E-09,-1.954923E-06
+1.245140E+00,-3.124599E-09,-1.917592E-06
+1.255098E+00,-2.564423E-09,-1.915441E-06
+1.265083E+00,-1.956912E-09,-1.592185E-06
+1.275068E+00,-1.971271E-09,-1.566279E-06
+1.285046E+00,-1.130028E-09,-2.002130E-06
+1.295056E+00,-612.6211E-12,-2.339996E-06
+1.305045E+00,+12.33065E-12,-2.681414E-06
+1.315241E+00,+62.67096E-12,-2.491078E-06
+1.325211E+00,+781.2960E-12,-1.837681E-06
+1.335191E+00,+1.366336E-09,-1.606722E-06
+1.345126E+00,+2.574944E-09,-1.073719E-06
+1.355118E+00,+2.700891E-09,-909.9513E-09
+1.365108E+00,+3.230588E-09,-1.059697E-06
+1.375075E+00,+3.708760E-09,-1.410791E-06
+1.385055E+00,+3.406319E-09,-1.819113E-06
+1.395238E+00,+2.139947E-09,-1.900566E-06
+1.405211E+00,-1.426583E-09,-2.237143E-06
+1.415157E+00,-2.677566E-09,-2.253980E-06
+1.425120E+00,-3.878577E-09,-2.284484E-06
+1.435104E+00,-4.139966E-09,-2.284201E-06
+1.445051E+00,-4.365666E-09,-2.282255E-06
+1.455026E+00,-3.996839E-09,-2.465781E-06
+1.465018E+00,-2.449131E-09,-2.592013E-06
+1.475193E+00,-1.679815E-09,-2.660634E-06
+1.485155E+00,-1.343835E-09,-2.092701E-06
+1.495132E+00,-1.432979E-09,-1.863381E-06
+1.505085E+00,-883.8769E-12,-1.781399E-06
+1.515051E+00,-316.4635E-12,-2.134709E-06
+1.525040E+00,-167.9059E-12,-2.326458E-06
+1.535016E+00,-428.8468E-12,-2.225295E-06
+1.545230E+00,-558.3475E-12,-1.877526E-06
+1.555181E+00,-453.6399E-12,-1.887566E-06
+1.565166E+00,-856.6666E-12,-2.046876E-06
+1.575157E+00,-1.321944E-09,-2.087411E-06
+1.585111E+00,-959.1028E-12,-2.207817E-06
+1.595076E+00,+281.2526E-12,-2.476130E-06
+1.605050E+00,+3.154192E-09,-2.557314E-06
+1.615018E+00,+3.675521E-09,-2.423066E-06
+1.625221E+00,+2.462504E-09,-2.233583E-06
+1.635204E+00,+1.546989E-09,-2.208807E-06
+1.645154E+00,-236.9492E-12,-2.586671E-06
+1.655135E+00,-1.456472E-09,-2.788016E-06
+1.665126E+00,-3.842390E-09,-2.796836E-06
+1.675096E+00,-4.613827E-09,-2.595314E-06
+1.685085E+00,-4.717358E-09,-2.223378E-06
+1.695044E+00,-4.472366E-09,-2.331310E-06
+1.705015E+00,-4.393800E-09,-2.854629E-06
+1.715230E+00,-4.471547E-09,-2.983913E-06
+1.725185E+00,-3.986320E-09,-3.150436E-06
+1.735171E+00,-3.568606E-09,-2.969124E-06
+1.745161E+00,-3.291119E-09,-2.236902E-06
+1.755110E+00,-3.193834E-09,-2.183416E-06
+1.765098E+00,-1.407531E-09,-2.118244E-06
+1.775042E+00,+14.47712E-12,-2.167277E-06
+1.785021E+00,+3.610763E-09,-2.487994E-06
+1.795015E+00,+4.583646E-09,-2.602006E-06
+1.805026E+00,+5.822339E-09,-2.918567E-06
+1.815045E+00,+6.379943E-09,-2.760907E-06
+1.825079E+00,+6.643413E-09,-2.676604E-06
+1.835095E+00,+5.976876E-09,-2.640138E-06
+1.845095E+00,+2.956696E-09,-2.958072E-06
+1.855124E+00,+1.864716E-09,-3.078650E-06
+1.865151E+00,+335.6707E-12,-2.703864E-06
+1.875191E+00,-427.8337E-12,-2.381106E-06
+1.885227E+00,-1.785507E-09,-2.055645E-06
+1.895244E+00,-1.983918E-09,-1.907581E-06
+1.905044E+00,-991.6608E-12,-2.445342E-06
+1.915052E+00,-453.1565E-12,-2.757245E-06
+1.925069E+00,-972.3424E-12,-3.148152E-06
+1.935096E+00,-1.635823E-09,-3.257023E-06
+1.945141E+00,-1.851783E-09,-2.772620E-06
+1.955167E+00,-1.266367E-09,-2.442124E-06
+1.965196E+00,-592.0341E-12,-2.080991E-06
+1.975180E+00,-484.6794E-12,-2.194250E-06
+1.985197E+00,+157.4777E-12,-2.411585E-06
+1.995168E+00,+639.3213E-12,-2.537793E-06
+2.005144E+00,+1.023637E-09,-2.596089E-06
+2.015129E+00,+515.2897E-12,-2.609531E-06
+2.025080E+00,-816.2826E-12,-2.684495E-06
+2.035073E+00,-1.136292E-09,-2.709466E-06
+2.045088E+00,-1.332478E-09,-2.837076E-06
+2.055085E+00,-1.756010E-09,-2.781524E-06
+2.065105E+00,-3.036527E-09,-2.506047E-06
+2.075116E+00,-3.108915E-09,-2.577596E-06
+2.085103E+00,-2.231756E-09,-2.762467E-06
+2.095091E+00,-1.948020E-09,-2.920292E-06
+2.105051E+00,-2.545926E-09,-2.974288E-06
+2.115020E+00,-3.023685E-09,-2.636773E-06
+2.125232E+00,-3.437424E-09,-2.411702E-06
+2.135204E+00,-3.497398E-09,-2.665838E-06
+2.145034E+00,-3.952013E-09,-3.059180E-06
+2.155242E+00,-3.954451E-09,-3.183784E-06
+2.165212E+00,-2.662428E-09,-2.869858E-06
+2.175198E+00,-1.533704E-09,-2.821089E-06
+2.185137E+00,-266.5441E-12,-2.591363E-06
+2.195103E+00,+35.73829E-12,-2.577730E-06
+2.205081E+00,+803.4547E-12,-2.824545E-06
+2.215052E+00,+1.717823E-09,-2.770189E-06
+2.225025E+00,+2.884518E-09,-2.672773E-06
+2.235234E+00,+2.821227E-09,-2.777464E-06
+2.245184E+00,+2.445210E-09,-2.829423E-06
+2.255166E+00,+2.518648E-09,-2.672879E-06
+2.265152E+00,+2.655582E-09,-2.149982E-06
+2.275091E+00,+1.937731E-09,-1.991195E-06
+2.285090E+00,-418.4463E-12,-2.193795E-06
+2.295070E+00,-1.582408E-09,-2.610698E-06
+2.305081E+00,-2.710150E-09,-3.310710E-06
+2.315111E+00,-3.032389E-09,-3.500585E-06
+2.325103E+00,-3.240509E-09,-3.409101E-06
+2.335126E+00,-2.756475E-09,-3.056909E-06
+2.345156E+00,-672.8784E-12,-2.782891E-06
+2.355171E+00,+638.6725E-12,-2.869017E-06
+2.365220E+00,+1.826363E-09,-2.887439E-06
+2.375019E+00,+1.900759E-09,-2.931762E-06
+2.385018E+00,+2.167765E-09,-2.605159E-06
+2.395053E+00,+2.372964E-09,-2.449654E-06
+2.405031E+00,+1.593592E-09,-2.949572E-06
+2.415039E+00,+474.7935E-12,-2.994247E-06
+2.425067E+00,-451.6137E-12,-2.897624E-06
+2.435085E+00,-126.3065E-12,-2.642541E-06
+2.445096E+00,+1.026852E-09,-2.722301E-06
+2.455152E+00,+1.358253E-09,-2.894560E-06
+2.465181E+00,+1.141746E-09,-3.019169E-06
+2.475204E+00,+839.1976E-12,-2.953457E-06
+2.485023E+00,+75.68163E-12,-2.747392E-06
+2.495043E+00,-599.2611E-12,-2.514158E-06
+2.505068E+00,-1.683085E-09,-2.601568E-06
+2.515085E+00,-1.826518E-09,-2.726812E-06
+2.525118E+00,-1.478289E-09,-2.995325E-06
+2.535171E+00,-1.487346E-09,-2.871082E-06
+2.545178E+00,-2.395672E-09,-2.730071E-06
+2.555195E+00,-2.979717E-09,-2.453819E-06
+2.565048E+00,-2.910387E-09,-2.599214E-06
+2.575111E+00,-2.477759E-09,-2.866679E-06
+2.585144E+00,-1.762396E-09,-3.236918E-06
+2.595173E+00,-1.119597E-09,-3.277351E-06
+2.605179E+00,+384.5168E-12,-3.091673E-06
+2.615192E+00,+1.489477E-09,-2.803777E-06
+2.625211E+00,+1.673020E-09,-2.722775E-06
+2.635243E+00,+732.7171E-12,-2.910029E-06
+2.645046E+00,-448.1454E-12,-3.065226E-06
+2.655046E+00,-695.7170E-12,-3.268450E-06
+2.665091E+00,-1.075893E-09,-3.290640E-06
+2.675141E+00,-2.116854E-09,-3.566025E-06
+2.685148E+00,-3.898157E-09,-3.849375E-06
+2.695160E+00,-4.640249E-09,-3.671276E-06
+2.705193E+00,-4.708142E-09,-3.385892E-06
+2.715194E+00,-4.701064E-09,-3.166391E-06
+2.725226E+00,-4.929870E-09,-3.070207E-06
+2.735242E+00,-4.748049E-09,-3.179655E-06
+2.745014E+00,-3.611746E-09,-3.435874E-06
+2.755043E+00,-3.111815E-09,-3.480935E-06
+2.765058E+00,-3.290636E-09,-3.246823E-06
+2.775134E+00,-3.450384E-09,-3.020302E-06
+2.785179E+00,-3.004811E-09,-2.941884E-06
+2.795215E+00,-2.786451E-09,-2.867137E-06
+2.805040E+00,-3.707028E-09,-2.709938E-06
+2.815077E+00,-4.621608E-09,-2.544279E-06
+2.825096E+00,-5.414415E-09,-2.580523E-06
+2.835130E+00,-5.093841E-09,-2.864405E-06
+2.845119E+00,-4.686902E-09,-3.245136E-06
+2.855133E+00,-4.950793E-09,-3.364786E-06
+2.865161E+00,-5.414343E-09,-3.455160E-06
+2.875178E+00,-5.355123E-09,-3.333644E-06
+2.885201E+00,-5.008031E-09,-3.306164E-06
+2.895235E+00,-5.106910E-09,-3.248199E-06
+2.905238E+00,-5.189211E-09,-3.406752E-06
+2.915039E+00,-4.557163E-09,-3.304156E-06
+2.925043E+00,-2.985566E-09,-3.167670E-06
+2.935072E+00,-2.170007E-09,-3.096228E-06
+2.945105E+00,-1.993207E-09,-3.151117E-06
+2.955106E+00,-1.810261E-09,-3.044541E-06
+2.965131E+00,-796.7458E-12,-2.784628E-06
+2.975164E+00,-265.3634E-12,-2.868090E-06
+2.985156E+00,-618.5701E-12,-3.253644E-06
+2.995162E+00,-1.073430E-09,-3.411310E-06
+3.005196E+00,-909.7166E-12,-3.600792E-06
+3.015198E+00,-277.3655E-12,-3.497761E-06
+3.025225E+00,+472.0827E-12,-3.424310E-06
+3.035245E+00,+464.3225E-12,-3.378425E-06
+3.045038E+00,+614.7884E-12,-3.704047E-06
+3.055075E+00,+847.1740E-12,-3.789179E-06
+3.065115E+00,+602.0980E-12,-3.525127E-06
+3.075146E+00,-159.7965E-12,-3.425011E-06
+3.085162E+00,-1.170102E-09,-3.527221E-06
+3.095170E+00,-1.241423E-09,-3.582931E-06
+3.105183E+00,-1.147228E-09,-3.263369E-06
+3.115209E+00,-1.422771E-09,-3.127530E-06
+3.125202E+00,-1.864169E-09,-3.357385E-06
+3.135233E+00,-1.636962E-09,-3.252253E-06
+3.145225E+00,-1.039799E-09,-3.170016E-06
+3.155017E+00,-608.3050E-12,-2.979710E-06
+3.165054E+00,-337.8241E-12,-2.619613E-06
+3.175147E+00,+8.327987E-12,-2.764884E-06
+3.185165E+00,+656.9372E-12,-3.109154E-06
+3.195193E+00,+260.7466E-12,-3.376139E-06
+3.205191E+00,-1.249279E-09,-3.551248E-06
+3.215203E+00,-2.452247E-09,-3.503640E-06
+3.225237E+00,-2.468084E-09,-3.367318E-06
+3.235023E+00,-1.962548E-09,-3.444062E-06
+3.245051E+00,-2.108905E-09,-3.390524E-06
+3.255054E+00,-2.610179E-09,-3.221217E-06
+3.265081E+00,-2.612029E-09,-2.973587E-06
+3.275118E+00,-1.964221E-09,-2.928723E-06
+3.285115E+00,-1.617017E-09,-2.913457E-06
+3.295108E+00,-2.143963E-09,-3.052958E-06
+3.305135E+00,-2.788926E-09,-3.180802E-06
+3.315131E+00,-2.576624E-09,-3.123848E-06
+3.325145E+00,-2.089445E-09,-3.259844E-06
+3.335177E+00,-2.543442E-09,-3.621320E-06
+3.345161E+00,-3.610918E-09,-3.861520E-06
+3.355199E+00,-3.620924E-09,-3.672607E-06
+3.365206E+00,-2.742603E-09,-3.057581E-06
+3.375171E+00,-2.295986E-09,-2.622331E-06
+3.385194E+00,-2.755707E-09,-2.691917E-06
+3.395206E+00,-2.973543E-09,-2.949040E-06
+3.405230E+00,-2.092210E-09,-3.164002E-06
+3.415029E+00,-1.285121E-09,-3.173135E-06
+3.425025E+00,-1.025439E-09,-3.273514E-06
+3.435053E+00,-1.025677E-09,-3.474203E-06
+3.445074E+00,-618.8327E-12,-3.546819E-06
+3.455108E+00,-271.6883E-12,-3.818925E-06
+3.465139E+00,-866.6357E-12,-3.599187E-06
+3.475047E+00,-2.059784E-09,-3.365338E-06
+3.485071E+00,-3.208459E-09,-3.084749E-06
+3.495108E+00,-3.633081E-09,-3.056545E-06
+3.505169E+00,-4.194731E-09,-2.907474E-06
+3.515184E+00,-4.845896E-09,-2.684475E-06
+3.525208E+00,-4.699066E-09,-2.624723E-06
+3.535223E+00,-3.722058E-09,-3.030396E-06
+3.545042E+00,-2.779859E-09,-3.615112E-06
+3.555073E+00,-3.168951E-09,-4.080537E-06
+3.565145E+00,-4.516732E-09,-4.043787E-06
+3.575194E+00,-4.904246E-09,-4.022501E-06
+3.585204E+00,-4.347972E-09,-3.754546E-06
+3.595222E+00,-4.168110E-09,-3.427623E-06
+3.605030E+00,-4.724976E-09,-2.951337E-06
+3.615039E+00,-5.141075E-09,-2.517660E-06
+3.625051E+00,-4.911701E-09,-2.738792E-06
+3.635072E+00,-4.617891E-09,-3.205819E-06
+3.645071E+00,-4.905465E-09,-3.741729E-06
+3.655099E+00,-5.200633E-09,-4.165799E-06
+3.665103E+00,-4.578174E-09,-3.838063E-06
+3.675121E+00,-3.184608E-09,-3.251948E-06
+3.685158E+00,-2.323809E-09,-3.014603E-06
+3.695136E+00,-1.926566E-09,-2.901993E-06
+3.705151E+00,-925.3329E-12,-3.121047E-06
+3.715177E+00,+799.8903E-12,-3.066885E-06
+3.725125E+00,+1.721302E-09,-2.814677E-06
+3.735153E+00,+955.2042E-12,-2.943558E-06
+3.745186E+00,-413.9961E-12,-3.141964E-06
+3.755189E+00,-1.192276E-09,-2.953274E-06
+3.765220E+00,-1.280826E-09,-2.774509E-06
+3.775130E+00,-1.415457E-09,-2.600893E-06
+3.785144E+00,-1.744001E-09,-2.537988E-06
+3.795172E+00,-1.548819E-09,-2.863821E-06
+3.805179E+00,-904.7784E-12,-3.509620E-06
+3.815219E+00,-426.8888E-12,-3.760638E-06
+3.825020E+00,-387.8395E-12,-3.576960E-06
+3.835040E+00,-153.6057E-12,-3.505780E-06
+3.845056E+00,+562.9932E-12,-3.607281E-06
+3.855081E+00,+690.6597E-12,-3.862084E-06
+3.865086E+00,-521.6123E-12,-3.656628E-06
+3.875062E+00,-1.827482E-09,-3.123485E-06
+3.885093E+00,-2.099553E-09,-2.441497E-06
+3.895114E+00,-1.447300E-09,-2.060535E-06
+3.905146E+00,-1.153790E-09,-2.247960E-06
+3.915134E+00,-1.644037E-09,-2.692417E-06
+3.925155E+00,-2.171633E-09,-2.976402E-06
+3.935191E+00,-1.997736E-09,-3.068144E-06
+3.945183E+00,-1.759574E-09,-3.450071E-06
+3.955201E+00,-1.995496E-09,-3.914031E-06
+3.965234E+00,-1.942927E-09,-4.088605E-06
+3.975091E+00,-1.261502E-09,-3.833711E-06
+3.985120E+00,-263.0446E-12,-3.469288E-06
+3.995122E+00,-440.3020E-12,-3.177220E-06
+4.005137E+00,-1.551764E-09,-2.900216E-06
+4.015168E+00,-1.544087E-09,-2.765679E-06
+4.025170E+00,-292.2313E-12,-3.107080E-06
+4.035204E+00,+634.6282E-12,-3.377944E-06
+4.045229E+00,+324.3011E-12,-3.313700E-06
+4.055244E+00,-599.6404E-12,-2.857287E-06
+4.065054E+00,-1.715590E-09,-2.599649E-06
+4.075105E+00,-2.412965E-09,-2.862056E-06
+4.085085E+00,-3.258078E-09,-3.313711E-06
+4.095109E+00,-3.658060E-09,-3.851020E-06
+4.105104E+00,-3.197716E-09,-3.910804E-06
+4.115111E+00,-2.368115E-09,-3.342939E-06
+4.125138E+00,-2.484925E-09,-3.025718E-06
+4.135159E+00,-3.410778E-09,-2.997906E-06
+4.145169E+00,-3.928996E-09,-3.251206E-06
+4.155192E+00,-3.286861E-09,-3.433886E-06
+4.165192E+00,-2.597048E-09,-3.472072E-06
+4.175228E+00,-2.579074E-09,-3.315291E-06
+4.185021E+00,-2.798264E-09,-3.224387E-06
+4.195242E+00,-2.373468E-09,-3.047464E-06
+4.205042E+00,-1.837814E-09,-3.179698E-06
+4.215050E+00,-1.848301E-09,-3.343867E-06
+4.225055E+00,-2.699935E-09,-3.462376E-06
+4.235092E+00,-4.012748E-09,-3.421043E-06
+4.245077E+00,-4.534799E-09,-3.330826E-06
+4.255086E+00,-5.569310E-09,-3.035082E-06
+4.265117E+00,-6.230490E-09,-3.109580E-06
+4.275112E+00,-6.605491E-09,-3.265884E-06
+4.285163E+00,-6.011333E-09,-3.338408E-06
+4.295178E+00,-4.955019E-09,-3.326726E-06
+4.305190E+00,-4.676577E-09,-3.278509E-06
+4.315217E+00,-4.748371E-09,-3.398409E-06
+4.325198E+00,-4.508197E-09,-3.412863E-06
+4.335206E+00,-3.673663E-09,-3.131959E-06
+4.345232E+00,-3.573249E-09,-2.897850E-06
+4.355015E+00,-4.095257E-09,-3.012142E-06
+4.365054E+00,-3.907252E-09,-3.395302E-06
+4.375085E+00,-2.489361E-09,-3.563172E-06
+4.385103E+00,-1.559860E-09,-3.506819E-06
+4.395135E+00,-2.167096E-09,-3.473370E-06
+4.405133E+00,-3.076151E-09,-3.368054E-06
+4.415154E+00,-3.380584E-09,-3.040106E-06
+4.425184E+00,-2.818979E-09,-2.608069E-06
+4.435190E+00,-2.546962E-09,-2.749066E-06
+4.445203E+00,-2.949655E-09,-3.335584E-06
+4.455235E+00,-3.314155E-09,-4.149954E-06
+4.465028E+00,-3.133009E-09,-4.186544E-06
+4.475050E+00,-3.019720E-09,-3.657143E-06
+4.485086E+00,-3.505406E-09,-3.325662E-06
+4.495078E+00,-3.904397E-09,-3.171292E-06
+4.505113E+00,-3.324149E-09,-3.196252E-06
+4.515132E+00,-2.203476E-09,-3.144951E-06
+4.525136E+00,-1.978878E-09,-3.225729E-06
+4.535159E+00,-2.393253E-09,-3.640875E-06
+4.545154E+00,-2.397837E-09,-3.688565E-06
+4.555170E+00,-1.569923E-09,-3.418711E-06
+4.565199E+00,-1.274332E-09,-3.121888E-06
+4.575209E+00,-1.934849E-09,-3.028536E-06
+4.585021E+00,-2.689168E-09,-2.852409E-06
+4.595050E+00,-3.549163E-09,-2.788860E-06
+4.605049E+00,-4.019558E-09,-2.944196E-06
+4.615078E+00,-4.992557E-09,-3.295818E-06
+4.625088E+00,-5.247621E-09,-3.371850E-06
+4.635103E+00,-4.402448E-09,-3.455429E-06
+4.645135E+00,-3.427460E-09,-3.372477E-06
+4.655141E+00,-2.082938E-09,-3.289084E-06
+4.665156E+00,-1.996877E-09,-3.271019E-06
+4.675199E+00,-2.005078E-09,-3.424204E-06
+4.685226E+00,-1.795475E-09,-3.269234E-06
+4.695230E+00,-1.321436E-09,-2.971215E-06
+4.705028E+00,-1.295373E-09,-2.937836E-06
+4.715024E+00,-1.290252E-09,-3.200581E-06
+4.725057E+00,-1.156444E-09,-3.479579E-06
+4.735088E+00,-1.277000E-09,-3.394501E-06
+4.745155E+00,-1.839789E-09,-3.259592E-06
+4.755181E+00,-2.307065E-09,-3.507030E-06
+4.765188E+00,-1.702370E-09,-3.729767E-06
+4.775211E+00,+432.8761E-12,-3.855569E-06
+4.785018E+00,+823.3026E-12,-4.016155E-06
+4.795031E+00,-518.0514E-12,-3.421578E-06
+4.805031E+00,-1.272919E-09,-3.044555E-06
+4.815050E+00,-1.364802E-09,-2.545847E-06
+4.825054E+00,-990.6210E-12,-2.667815E-06
+4.835105E+00,-905.1044E-12,-3.196830E-06
+4.845129E+00,-986.7664E-12,-3.364623E-06
+4.855145E+00,-275.3081E-12,-3.701512E-06
+4.865180E+00,+283.4950E-12,-3.637115E-06
+4.875214E+00,+507.9470E-12,-3.507651E-06
+4.885019E+00,-49.22545E-12,-3.414436E-06
+4.895032E+00,-1.273928E-09,-3.556532E-06
+4.905051E+00,-1.210921E-09,-3.651469E-06
+4.915084E+00,-341.0751E-12,-3.607141E-06
+4.925072E+00,-227.2508E-12,-3.420693E-06
+4.935089E+00,-354.8675E-12,-2.874670E-06
+4.945123E+00,-374.1985E-12,-2.930783E-06
+4.955127E+00,-79.06904E-12,-3.469892E-06
+4.965141E+00,-45.94560E-12,-3.506161E-06
+4.975170E+00,-324.7290E-12,-3.348836E-06
+4.985186E+00,-253.2258E-12,-3.257123E-06
+4.995043E+00,+189.1590E-12,-3.357628E-06
+5.005057E+00,+11.54422E-12,-3.448998E-06
+5.015079E+00,-1.719467E-09,-3.437817E-06
+5.025086E+00,-2.201659E-09,-3.383045E-06
+5.035142E+00,-1.556419E-09,-3.384956E-06
+5.045217E+00,-934.8197E-12,-3.595368E-06
+5.055017E+00,-303.2261E-12,-3.882008E-06
+5.065024E+00,-534.4345E-12,-3.664910E-06
+5.075062E+00,-1.424338E-09,-3.239419E-06
+5.085115E+00,-1.537193E-09,-3.212414E-06
+5.095105E+00,-2.310968E-09,-3.451152E-06
+5.105122E+00,-2.853457E-09,-3.647724E-06
+5.115149E+00,-4.266647E-09,-3.348367E-06
+5.125133E+00,-4.555525E-09,-3.253178E-06
+5.135163E+00,-5.949777E-09,-3.162549E-06
+5.145162E+00,-6.517038E-09,-3.133756E-06
+5.155174E+00,-8.188521E-09,-3.381394E-06
+5.165196E+00,-7.966197E-09,-3.357030E-06
+5.175198E+00,-5.214113E-09,-3.399190E-06
+5.185230E+00,-4.266159E-09,-3.383746E-06
+5.195027E+00,-2.721659E-09,-3.252771E-06
+5.205022E+00,-2.571341E-09,-3.210160E-06
+5.215049E+00,-2.892537E-09,-3.249564E-06
+5.225080E+00,-3.408572E-09,-3.276870E-06
+5.235075E+00,-6.217376E-09,-3.410014E-06
+5.245106E+00,-7.121829E-09,-3.457735E-06
+5.255121E+00,-7.467531E-09,-3.236810E-06
+5.265132E+00,-7.069576E-09,-3.179071E-06
+5.275168E+00,-6.291998E-09,-3.726906E-06
+5.285193E+00,-6.085754E-09,-3.999384E-06
+5.295198E+00,-3.808466E-09,-4.097486E-06
+5.305233E+00,-2.278068E-09,-3.920142E-06
+5.315021E+00,+993.0428E-12,-3.134345E-06
+5.325027E+00,+2.012943E-09,-2.825601E-06
+5.335053E+00,+3.356404E-09,-2.716747E-06
+5.345051E+00,+3.708967E-09,-2.781332E-06
+5.355102E+00,+3.389658E-09,-3.518892E-06
+5.365128E+00,+2.769711E-09,-3.602065E-06
+5.375143E+00,+551.6271E-12,-3.435253E-06
+5.385174E+00,+138.2497E-12,-3.308373E-06
+5.395159E+00,-437.9265E-12,-2.917262E-06
+5.405176E+00,-1.049270E-09,-2.897544E-06
+5.415204E+00,-3.742346E-09,-3.073614E-06
+5.425188E+00,-4.420740E-09,-3.101998E-06
+5.435222E+00,-5.010656E-09,-3.079348E-06
+5.445200E+00,-4.939131E-09,-3.034908E-06
+5.455218E+00,-4.430001E-09,-3.258971E-06
+5.465019E+00,-4.141941E-09,-3.305566E-06
+5.475017E+00,-1.692614E-09,-3.539120E-06
+5.485026E+00,-1.054185E-09,-3.726961E-06
+5.495055E+00,-962.9795E-12,-3.704741E-06
+5.505065E+00,-1.276468E-09,-3.596461E-06
+5.515083E+00,-1.677103E-09,-3.419833E-06
+5.525108E+00,-1.387895E-09,-3.446231E-06
+5.535095E+00,-754.8699E-12,-3.259544E-06
+5.545117E+00,-961.7084E-12,-3.094717E-06
+5.555120E+00,-1.563608E-09,-3.144899E-06
+5.565127E+00,-1.396213E-09,-3.242011E-06
+5.575175E+00,-927.3891E-12,-3.478183E-06
+5.585214E+00,-1.096996E-09,-3.462639E-06
+5.595141E+00,-2.207816E-09,-3.430089E-06
+5.605161E+00,-2.325220E-09,-3.240069E-06
+5.615180E+00,-2.606446E-09,-2.974803E-06
+5.625195E+00,-3.120117E-09,-3.052317E-06
+5.635232E+00,-5.531363E-09,-3.574791E-06
+5.645239E+00,-5.922155E-09,-3.573346E-06
+5.655040E+00,-5.351327E-09,-3.482841E-06
+5.665040E+00,-5.016536E-09,-3.428318E-06
+5.675054E+00,-4.453129E-09,-3.079039E-06
+5.685087E+00,-4.449499E-09,-3.112922E-06
+5.695238E+00,-3.764153E-09,-3.702613E-06
+5.705019E+00,-3.569198E-09,-3.885138E-06
+5.715044E+00,-4.178350E-09,-3.854782E-06
+5.725027E+00,-4.423557E-09,-3.774405E-06
+5.735037E+00,-4.996017E-09,-3.489089E-06
+5.745065E+00,-4.883066E-09,-3.569501E-06
+5.755068E+00,-4.763268E-09,-4.082082E-06
+5.765101E+00,-4.874813E-09,-4.180478E-06
+5.775098E+00,-4.374456E-09,-3.641350E-06
+5.785121E+00,-3.587814E-09,-3.427775E-06
+5.795146E+00,-820.1257E-12,-3.115485E-06
+5.805134E+00,-631.5519E-12,-3.118984E-06
+5.815165E+00,-1.527667E-09,-2.950155E-06
+5.825201E+00,-1.794020E-09,-2.923605E-06
+5.835208E+00,-2.305293E-09,-2.786433E-06
+5.845017E+00,-2.576712E-09,-2.806658E-06
+5.855043E+00,-4.728848E-09,-3.157980E-06
+5.865035E+00,-5.084506E-09,-3.320498E-06
+5.875075E+00,-5.036277E-09,-4.051869E-06
+5.885115E+00,-4.852622E-09,-4.096602E-06
+5.895132E+00,-3.772878E-09,-3.686159E-06
+5.905165E+00,-3.633276E-09,-3.568291E-06
+5.915164E+00,-1.901181E-09,-3.223901E-06
+5.925165E+00,-1.447432E-09,-3.342516E-06
+5.935196E+00,-291.4229E-12,-3.870289E-06
+5.945199E+00,-320.4661E-12,-3.875038E-06
+5.955201E+00,-412.8489E-12,-3.542075E-06
+5.965232E+00,-305.5761E-12,-3.317485E-06
+5.975234E+00,-193.5410E-12,-2.293551E-06
+5.985034E+00,-334.0794E-12,-2.225112E-06
+5.995232E+00,-682.0032E-12,-3.069589E-06
+6.005083E+00,-494.6761E-12,-3.314409E-06
+6.015110E+00,+667.9101E-12,-4.029834E-06
+6.025100E+00,+738.7251E-12,-4.028529E-06
+6.035124E+00,+1.443515E-09,-3.876435E-06
+6.045162E+00,+1.769043E-09,-3.783565E-06
+6.055176E+00,+3.611492E-09,-3.724549E-06
+6.065184E+00,+3.582291E-09,-3.776590E-06
+6.075239E+00,+1.060350E-09,-3.723842E-06
+6.085037E+00,+799.7377E-12,-3.691712E-06
+6.095071E+00,+910.2069E-12,-3.233937E-06
+6.105075E+00,+987.9807E-12,-3.206254E-06
+6.115094E+00,+1.037297E-09,-3.147566E-06
+6.125131E+00,+923.4188E-12,-3.160335E-06
+6.135114E+00,+107.2022E-12,-3.793542E-06
+6.145119E+00,+101.4451E-12,-3.916912E-06
+6.155154E+00,-531.4496E-12,-4.164459E-06
+6.165157E+00,-593.7701E-12,-4.129638E-06
+6.175188E+00,-371.5802E-12,-3.291756E-06
+6.185653E+00,-281.6978E-12,-3.285378E-06
+6.195202E+00,+645.8568E-12,-3.529438E-06
+6.205089E+00,+594.7415E-12,-3.581452E-06
+6.215110E+00,+537.7698E-12,-3.910155E-06
+6.225115E+00,+684.8864E-12,-3.846488E-06
+6.235147E+00,+1.567260E-09,-3.411613E-06
+6.245154E+00,+1.509370E-09,-3.400635E-06
+6.255167E+00,-585.7613E-12,-2.998072E-06
+6.265174E+00,-648.8972E-12,-2.966088E-06
+6.275197E+00,-319.4727E-12,-3.098314E-06
+6.285232E+00,-264.6718E-12,-3.158372E-06
+6.295234E+00,-471.9185E-12,-3.619523E-06
+6.305223E+00,-514.7889E-12,-3.694268E-06
+6.315020E+00,-339.4594E-12,-3.675788E-06
+6.325017E+00,-365.4102E-12,-3.653026E-06
+6.335035E+00,-2.339680E-09,-3.451567E-06
+6.345068E+00,-2.639027E-09,-3.429726E-06
+6.355083E+00,-4.193843E-09,-3.783869E-06
+6.365112E+00,-4.230125E-09,-3.896424E-06
+6.375143E+00,-4.942392E-09,-4.152148E-06
+6.385143E+00,-5.046089E-09,-4.123455E-06
+6.395168E+00,-5.759143E-09,-3.566677E-06
+6.405395E+00,-5.747414E-09,-3.567764E-06
+6.415177E+00,-5.853702E-09,-3.365916E-06
+6.425209E+00,-5.965917E-09,-3.300980E-06
+6.435199E+00,-6.552593E-09,-2.899040E-06
+6.445203E+00,-6.467491E-09,-2.867011E-06
+6.455232E+00,-5.458177E-09,-3.532591E-06
+6.465229E+00,-5.407680E-09,-3.568588E-06
+6.475027E+00,-4.589367E-09,-3.669013E-06
+6.485074E+00,-4.347288E-09,-3.606918E-06
+6.495078E+00,-2.413763E-09,-2.926992E-06
+6.505113E+00,-2.320053E-09,-2.823509E-06
+6.515113E+00,-3.177218E-09,-2.972777E-06
+6.525106E+00,-3.299217E-09,-3.214749E-06
+6.535139E+00,-1.953708E-09,-3.932857E-06
+6.545142E+00,-1.603845E-09,-3.958689E-06
+6.555154E+00,-784.6800E-12,-3.876989E-06
+6.565185E+00,-891.7029E-12,-3.875305E-06
+6.575201E+00,-1.173332E-09,-4.064301E-06
+6.585232E+00,-1.106868E-09,-4.073293E-06
+6.595034E+00,-1.200182E-09,-3.271511E-06
+6.605030E+00,-1.288562E-09,-3.002472E-06
+6.615067E+00,-792.3337E-12,-2.792713E-06
+6.625065E+00,-568.1720E-12,-2.989903E-06
+6.635085E+00,+433.1339E-12,-4.059360E-06
+6.645094E+00,+330.0906E-12,-4.099059E-06
+6.655112E+00,-792.3962E-12,-3.443979E-06
+6.665120E+00,-806.0430E-12,-3.365730E-06
+6.675156E+00,-40.83616E-12,-3.422705E-06
+6.685164E+00,-30.86594E-12,-3.443081E-06
+6.695182E+00,+114.7472E-12,-3.504150E-06
+6.705192E+00,+205.7964E-12,-3.501998E-06
+6.715213E+00,+2.194143E-09,-3.274858E-06
+6.725019E+00,+2.303504E-09,-3.247395E-06
+6.735244E+00,+1.416382E-09,-3.760389E-06
+6.745018E+00,+1.320533E-09,-3.806474E-06
+6.755045E+00,+33.98503E-12,-4.245320E-06
+6.765505E+00,-23.00518E-12,-4.241999E-06
+6.775055E+00,-1.160575E-09,-3.775775E-06
+6.785085E+00,-1.216327E-09,-3.677671E-06
+6.795082E+00,+430.6798E-12,-3.303609E-06
+6.805034E+00,+871.2432E-12,-3.322391E-06
+6.815050E+00,+2.216743E-09,-3.614210E-06
+6.825056E+00,+2.125453E-09,-3.717476E-06
+6.835087E+00,+1.762916E-09,-3.602672E-06
+6.845099E+00,+1.823844E-09,-3.552206E-06
+6.855122E+00,+1.313053E-09,-3.420779E-06
+6.865159E+00,+985.9927E-12,-3.445027E-06
+6.875153E+00,-1.127285E-09,-3.438108E-06
+6.885154E+00,-1.092447E-09,-3.477076E-06
+6.895135E+00,+651.1836E-12,-3.534620E-06
+6.905167E+00,+785.8434E-12,-3.541784E-06
+6.915157E+00,-212.3515E-12,-3.694573E-06
+6.925101E+00,-366.6650E-12,-3.656768E-06
+6.935119E+00,-1.762658E-09,-3.684051E-06
+6.945150E+00,-1.878460E-09,-3.734605E-06
+6.955152E+00,-3.233352E-09,-4.182298E-06
+6.965165E+00,-3.313368E-09,-4.149754E-06
+6.975200E+00,-2.841739E-09,-3.538362E-06
+6.985209E+00,-2.827174E-09,-3.485785E-06
+6.995231E+00,-4.457320E-09,-3.226033E-06
+7.005033E+00,-4.636201E-09,-3.168494E-06
+7.015041E+00,-5.450310E-09,-2.834252E-06
+7.025076E+00,-5.341310E-09,-2.828170E-06
+7.035115E+00,-5.045321E-09,-3.087773E-06
+7.045043E+00,-5.146534E-09,-3.179892E-06
+7.055078E+00,-5.214974E-09,-3.736819E-06
+7.065089E+00,-5.120415E-09,-3.737197E-06
+7.075097E+00,-3.920040E-09,-3.634377E-06
+7.085115E+00,-3.935355E-09,-3.650400E-06
+7.095073E+00,-4.136082E-09,-3.917919E-06
+7.105188E+00,-3.936733E-09,-3.974900E-06
+7.115175E+00,-1.336032E-09,-3.840202E-06
+7.125143E+00,-1.123580E-09,-3.800614E-06
+7.135176E+00,-827.8511E-12,-3.325447E-06
+7.145182E+00,-860.9503E-12,-3.322752E-06
+7.155199E+00,-995.0897E-12,-3.439728E-06
+7.165230E+00,-1.005568E-09,-3.446615E-06
+7.175017E+00,-1.337332E-09,-3.159411E-06
+7.185040E+00,-1.270539E-09,-3.202492E-06
+7.195071E+00,+1.147134E-09,-3.431082E-06
+7.205074E+00,+1.388634E-09,-3.453844E-06
+7.215090E+00,+1.701869E-09,-3.659552E-06
+7.225122E+00,+1.475248E-09,-3.682543E-06
+7.235126E+00,-487.4838E-12,-4.066833E-06
+7.245144E+00,-617.1904E-12,-4.103525E-06
+7.255162E+00,-1.823002E-09,-3.864736E-06
+7.265173E+00,-2.038320E-09,-3.837619E-06
+7.275207E+00,-1.935804E-09,-3.444726E-06
+7.285214E+00,-1.748158E-09,-3.439811E-06
+7.295228E+00,+175.0462E-12,-3.377732E-06
+7.305236E+00,+140.6598E-12,-3.361247E-06
+7.315014E+00,-1.717470E-09,-3.485679E-06
+7.325020E+00,-1.926751E-09,-3.535123E-06
+7.335046E+00,-3.564587E-09,-3.692147E-06
+7.345046E+00,-3.680720E-09,-3.715719E-06
+7.355093E+00,-6.845302E-09,-4.020212E-06
+7.365575E+00,-6.928334E-09,-4.018822E-06
+7.375138E+00,-6.007810E-09,-3.922720E-06
+7.385177E+00,-5.674559E-09,-3.917482E-06
+7.395180E+00,-4.246542E-09,-3.735455E-06
+7.405164E+00,-4.114236E-09,-3.679965E-06
+7.415191E+00,-2.210000E-09,-2.998959E-06
+7.425197E+00,-1.905622E-09,-2.964437E-06
+7.435235E+00,+220.6818E-12,-3.258628E-06
+7.445242E+00,+287.7197E-12,-3.307987E-06
+7.455036E+00,+1.576676E-09,-3.791362E-06
+7.465075E+00,+1.711899E-09,-3.764205E-06
+7.475070E+00,+1.552675E-09,-3.662559E-06
+7.485078E+00,+1.308335E-09,-3.671491E-06
+7.495110E+00,+83.75981E-12,-4.061929E-06
+7.505115E+00,+127.0374E-12,-4.158543E-06
+7.515134E+00,+1.112143E-09,-4.029405E-06
+7.525168E+00,+1.080661E-09,-3.929278E-06
+7.535170E+00,+272.8448E-12,-3.044818E-06
+7.545202E+00,+273.9874E-12,-2.995339E-06
+7.555202E+00,+1.115995E-09,-3.200300E-06
+7.565211E+00,+1.205886E-09,-3.225635E-06
+7.575026E+00,+448.7040E-12,-3.161302E-06
+7.585055E+00,+324.0340E-12,-3.185197E-06
+7.595047E+00,+176.0697E-12,-3.426115E-06
+7.605073E+00,+77.85818E-12,-3.521596E-06
+7.615077E+00,-1.509203E-09,-3.792738E-06
+7.625086E+00,-1.793491E-09,-3.789863E-06
+7.635119E+00,-1.397368E-09,-3.751534E-06
+7.645125E+00,-1.173963E-09,-3.798280E-06
+7.655156E+00,-1.552163E-09,-3.960689E-06
+7.665154E+00,-1.742741E-09,-3.946813E-06
+7.675182E+00,-2.019322E-09,-3.455575E-06
+7.685223E+00,-1.777637E-09,-3.357208E-06
+7.695216E+00,-652.1516E-12,-3.266971E-06
+7.705176E+00,-798.9605E-12,-3.336087E-06
+7.715197E+00,-2.545593E-09,-3.878183E-06
+7.725201E+00,-2.648351E-09,-3.900209E-06
+7.735200E+00,-2.989193E-09,-3.291415E-06
+7.745232E+00,-3.093362E-09,-3.236118E-06
+7.755242E+00,-3.740472E-09,-3.566308E-06
+7.765041E+00,-3.669176E-09,-3.638357E-06
+7.775048E+00,-2.217288E-09,-3.883490E-06
+7.785064E+00,-1.993584E-09,-3.805498E-06
+7.795094E+00,-1.682324E-09,-3.295057E-06
+7.805016E+00,-1.685996E-09,-3.269634E-06
+7.815036E+00,-1.399273E-09,-3.657935E-06
+7.825072E+00,-1.466475E-09,-3.701119E-06
+7.835071E+00,-3.384149E-09,-3.741271E-06
+7.845093E+00,-3.804182E-09,-3.658628E-06
+7.855121E+00,-4.005069E-09,-3.589703E-06
+7.865119E+00,-3.822003E-09,-3.577020E-06
+7.875183E+00,-3.372456E-09,-3.975767E-06
+7.885022E+00,-3.427185E-09,-3.975145E-06
+7.895046E+00,-3.996413E-09,-3.606348E-06
+7.905078E+00,-3.954689E-09,-3.549228E-06
+7.915082E+00,-3.797754E-09,-3.134603E-06
+7.925066E+00,-3.893672E-09,-3.169550E-06
+7.935094E+00,-4.814141E-09,-3.585823E-06
+7.945096E+00,-4.782732E-09,-3.601104E-06
+7.955114E+00,-3.398145E-09,-3.818058E-06
+7.965144E+00,-3.371506E-09,-3.827116E-06
+7.975148E+00,-4.478088E-09,-3.796120E-06
+7.985184E+00,-4.666712E-09,-3.800503E-06
+7.995173E+00,-5.221580E-09,-3.962460E-06
+8.005151E+00,-5.273171E-09,-3.940833E-06
+8.015182E+00,-5.749239E-09,-3.407470E-06
+8.025188E+00,-5.756171E-09,-3.282046E-06
+8.035201E+00,-4.940017E-09,-3.300573E-06
+8.045232E+00,-4.796953E-09,-3.344610E-06
+8.055247E+00,-4.546840E-09,-3.725209E-06
+8.065028E+00,-4.514507E-09,-3.772682E-06
+8.075068E+00,-3.224491E-09,-3.878048E-06
+8.085080E+00,-3.068076E-09,-3.845158E-06
+8.095109E+00,-2.269178E-09,-3.630069E-06
+8.105342E+00,-2.310197E-09,-3.676518E-06
+8.115121E+00,-2.542947E-09,-3.659489E-06
+8.125145E+00,-2.456584E-09,-3.614021E-06
+8.135143E+00,-1.970839E-09,-3.471831E-06
+8.145150E+00,-2.012782E-09,-3.465823E-06
+8.155176E+00,-2.059892E-09,-3.515047E-06
+8.165155E+00,-1.936146E-09,-3.511757E-06
+8.175191E+00,-366.1353E-12,-3.550521E-06
+8.185433E+00,-357.4327E-12,-3.560849E-06
+8.195217E+00,-698.8893E-12,-3.307177E-06
+8.205246E+00,-615.2868E-12,-3.324912E-06
+8.215019E+00,+1.717258E-09,-3.489124E-06
+8.225028E+00,+2.044018E-09,-3.449487E-06
+8.235054E+00,+2.107843E-09,-3.871110E-06
+8.245064E+00,+1.986931E-09,-3.891540E-06
+8.255083E+00,+1.835398E-09,-3.540651E-06
+8.265117E+00,+1.901243E-09,-3.446346E-06
+8.275158E+00,+1.454180E-09,-3.650665E-06
+8.285226E+00,+1.264406E-09,-3.696359E-06
+8.295209E+00,+1.186748E-09,-3.546292E-06
+8.305019E+00,+1.318003E-09,-3.364475E-06
+8.315050E+00,+597.4512E-12,-3.231302E-06
+8.325043E+00,+326.1053E-12,-3.179875E-06
+8.335055E+00,-861.4580E-12,-3.601996E-06
+8.345062E+00,-770.1543E-12,-3.650946E-06
+8.355090E+00,+268.2558E-12,-3.858816E-06
+8.365120E+00,+291.5397E-12,-3.805787E-06
+8.375156E+00,-364.9777E-12,-3.269391E-06
+8.385162E+00,-422.2327E-12,-3.252056E-06
+8.395192E+00,-1.144702E-09,-3.338991E-06
+8.405428E+00,-1.206380E-09,-3.347474E-06
+8.415213E+00,-2.271839E-09,-3.161931E-06
+8.425244E+00,-2.229068E-09,-3.124735E-06
+8.435246E+00,-556.3860E-12,-3.460058E-06
+8.445022E+00,-401.9650E-12,-3.513345E-06
+8.455055E+00,-231.4847E-12,-3.816350E-06
+8.465061E+00,-264.5908E-12,-3.812814E-06
+8.475072E+00,-648.4507E-12,-3.865943E-06
+8.485101E+00,-657.3685E-12,-3.879685E-06
+8.495135E+00,-1.266928E-09,-4.204519E-06
+8.505212E+00,-1.372657E-09,-4.103994E-06
+8.515097E+00,-1.210235E-09,-3.169029E-06
+8.525109E+00,-1.069441E-09,-3.086420E-06
+8.535142E+00,-1.551847E-09,-3.334173E-06
+8.545156E+00,-1.797729E-09,-3.560194E-06
+8.555180E+00,-3.073142E-09,-4.453340E-06
+8.565209E+00,-3.090434E-09,-4.297094E-06
+8.575224E+00,-2.983434E-09,-2.941652E-06
+8.585017E+00,-3.071090E-09,-2.789206E-06
+8.595044E+00,-3.510726E-09,-2.844606E-06
+8.605130E+00,-3.368240E-09,-2.852474E-06
+8.615161E+00,-1.805058E-09,-3.200687E-06
+8.625168E+00,-1.754513E-09,-3.229062E-06
+8.635180E+00,-2.905995E-09,-3.924577E-06
+8.645211E+00,-3.055364E-09,-3.994895E-06
+8.655213E+00,-3.032830E-09,-3.914466E-06
+8.665221E+00,-2.930344E-09,-3.799788E-06
+8.675021E+00,-2.000153E-09,-3.094297E-06
+8.685024E+00,-1.858593E-09,-3.099052E-06
+8.695058E+00,-153.2715E-12,-4.138424E-06
+8.705062E+00,-95.62440E-12,-4.168373E-06
+8.715075E+00,-1.287698E-09,-4.011066E-06
+8.725101E+00,-1.484227E-09,-3.960955E-06
+8.735105E+00,-2.944756E-09,-3.440086E-06
+8.745185E+00,-2.987930E-09,-3.366265E-06
+8.755217E+00,-4.307492E-09,-3.265475E-06
+8.765233E+00,-4.448350E-09,-3.293301E-06
+8.775028E+00,-6.354806E-09,-3.551588E-06
+8.785066E+00,-6.338207E-09,-3.513514E-06
+8.795069E+00,-5.078059E-09,-3.915616E-06
+8.805098E+00,-4.866137E-09,-3.974525E-06
+8.815106E+00,-3.621810E-09,-3.670149E-06
+8.825114E+00,-3.269687E-09,-3.570225E-06
+8.835150E+00,-1.304247E-09,-3.149466E-06
+8.845154E+00,-1.197973E-09,-3.123070E-06
+8.855168E+00,-1.636745E-09,-3.771000E-06
+8.865192E+00,-1.663793E-09,-3.863992E-06
+8.875180E+00,-970.0768E-12,-4.137039E-06
+8.885225E+00,-890.2781E-12,-4.071076E-06
+8.895020E+00,-1.785544E-09,-3.616785E-06
+8.905208E+00,-2.090708E-09,-3.645561E-06
+8.915231E+00,-2.221313E-09,-3.676157E-06
+8.925235E+00,-2.079579E-09,-3.697695E-06
+8.935019E+00,-1.795999E-09,-3.568557E-06
+8.945049E+00,-1.996038E-09,-3.696010E-06
+8.955047E+00,-2.769413E-09,-3.851620E-06
+8.965036E+00,-2.835406E-09,-3.836792E-06
+8.975069E+00,-3.851915E-09,-3.739941E-06
+8.985072E+00,-4.190316E-09,-3.676263E-06
+8.995088E+00,-5.586704E-09,-3.307869E-06
+9.005122E+00,-5.544468E-09,-3.324512E-06
+9.015131E+00,-4.585234E-09,-3.531401E-06
+9.025163E+00,-4.470296E-09,-3.736797E-06
+9.035169E+00,-4.637117E-09,-4.141500E-06
+9.045198E+00,-4.582266E-09,-4.173114E-06
+9.055230E+00,-3.851504E-09,-3.767658E-06
+9.065235E+00,-3.793680E-09,-3.699861E-06
+9.075027E+00,-3.920257E-09,-3.780427E-06
+9.085067E+00,-3.815208E-09,-3.817437E-06
+9.095050E+00,-2.720049E-09,-3.872612E-06
+9.105069E+00,-2.442005E-09,-3.819448E-06
+9.115104E+00,-2.508536E-09,-3.510166E-06
+9.125091E+00,-2.556092E-09,-3.522652E-06
+9.135123E+00,-1.893488E-09,-3.702350E-06
+9.145125E+00,-1.767097E-09,-3.740748E-06
+9.155139E+00,-2.548380E-09,-3.753265E-06
+9.165167E+00,-2.976888E-09,-3.684417E-06
+9.175168E+00,-3.918754E-09,-3.835035E-06
+9.185199E+00,-3.838315E-09,-3.970076E-06
+9.195227E+00,-4.290998E-09,-4.222052E-06
+9.205156E+00,-4.622015E-09,-4.204085E-06
+9.215171E+00,-5.790973E-09,-3.506727E-06
+9.225197E+00,-5.623867E-09,-3.444466E-06
+9.235197E+00,-3.897891E-09,-3.494462E-06
+9.245234E+00,-3.536777E-09,-3.747382E-06
+9.255052E+00,-2.693406E-09,-3.755568E-06
+9.265083E+00,-2.118198E-09,-3.588658E-06
+9.275128E+00,+98.17216E-12,-3.541449E-06
+9.285168E+00,+517.4512E-12,-3.682875E-06
+9.295053E+00,+499.1877E-12,-3.920634E-06
+9.305086E+00,+455.4348E-12,-3.866985E-06
+9.315109E+00,+1.120960E-09,-3.431648E-06
+9.325114E+00,+1.382337E-09,-3.351019E-06
+9.335142E+00,+920.5022E-12,-3.658682E-06
+9.345143E+00,+540.0632E-12,-3.705268E-06
+9.355194E+00,+5.592854E-12,-3.614585E-06
+9.365220E+00,-6.484519E-12,-3.511662E-06
+9.375238E+00,-1.026002E-09,-3.581909E-06
+9.385044E+00,-1.521580E-09,-3.656868E-06
+9.395199E+00,-2.647132E-09,-3.733203E-06
+9.405221E+00,-2.485570E-09,-3.583265E-06
+9.415026E+00,-1.365540E-09,-3.548945E-06
+9.425019E+00,-1.239488E-09,-3.548504E-06
+9.435044E+00,-1.007118E-09,-3.701489E-06
+9.445049E+00,-978.0995E-12,-3.804940E-06
+9.455068E+00,-1.813672E-09,-4.520028E-06
+9.465093E+00,-2.237244E-09,-4.515112E-06
+9.475096E+00,-5.042152E-09,-3.665903E-06
+9.485111E+00,-5.328723E-09,-3.593874E-06
+9.495141E+00,-4.837164E-09,-3.635113E-06
+9.505106E+00,-4.639388E-09,-3.617157E-06
+9.515121E+00,-3.442277E-09,-3.532728E-06
+9.525151E+00,-3.206283E-09,-3.501560E-06
+9.535152E+00,-1.135175E-09,-3.583746E-06
+9.545183E+00,-723.8282E-12,-3.625488E-06
+9.555176E+00,-428.4721E-12,-3.470387E-06
+9.565181E+00,-589.2736E-12,-3.249693E-06
+9.575212E+00,-390.4208E-12,-3.481602E-06
+9.585212E+00,-197.3991E-12,-3.607701E-06
+9.595181E+00,-235.2075E-12,-3.736608E-06
+9.605211E+00,-482.6902E-12,-3.710401E-06
+9.615244E+00,-961.1452E-12,-3.422170E-06
+9.625031E+00,-790.2254E-12,-3.612391E-06
+9.635060E+00,-447.5914E-12,-3.783125E-06
+9.645060E+00,-620.0007E-12,-3.775255E-06
+9.655094E+00,-2.638051E-09,-4.050593E-06
+9.665100E+00,-2.764958E-09,-4.004837E-06
+9.675115E+00,-2.435774E-09,-3.500631E-06
+9.685145E+00,-2.289284E-09,-3.490222E-06
+9.695120E+00,-1.561143E-09,-4.044434E-06
+9.705091E+00,-1.464036E-09,-4.116460E-06
+9.715109E+00,-907.1179E-12,-3.782919E-06
+9.725114E+00,-911.8631E-12,-3.668495E-06
+9.735134E+00,-1.525250E-09,-2.833028E-06
+9.745168E+00,-1.545722E-09,-2.866611E-06
+9.755177E+00,-388.9566E-12,-3.598026E-06
+9.765212E+00,-111.4084E-12,-3.750129E-06
+9.775226E+00,-82.84849E-12,-3.863840E-06
+9.785233E+00,-336.1356E-12,-3.752192E-06
+9.795032E+00,-1.013752E-09,-3.861758E-06
+9.805078E+00,-1.069837E-09,-3.859291E-06
+9.815073E+00,-2.350831E-09,-3.491040E-06
+9.825095E+00,-2.864767E-09,-3.295595E-06
+9.835094E+00,-4.275663E-09,-3.033125E-06
+9.845102E+00,-4.206171E-09,-3.095490E-06
+9.855136E+00,-3.117174E-09,-3.576479E-06
+9.865145E+00,-2.935358E-09,-3.569656E-06
+9.875186E+00,-2.201143E-09,-3.095089E-06
+9.885225E+00,-2.028616E-09,-3.048480E-06
+9.895241E+00,-1.665763E-09,-3.330786E-06
+9.905044E+00,-1.845778E-09,-3.460673E-06
+9.915038E+00,-3.628405E-09,-3.803227E-06
+9.925034E+00,-3.654891E-09,-3.795236E-06
+9.935016E+00,-1.332932E-09,-3.813769E-06
+9.945200E+00,-960.8087E-12,-3.896078E-06
+9.955172E+00,-230.1825E-12,-3.905279E-06
+9.965154E+00,-472.2400E-12,-3.818390E-06
+9.975109E+00,-2.449629E-09,-3.485696E-06
+9.985096E+00,-2.947809E-09,-3.476152E-06
+9.995188E+00,-4.777648E-09,-3.429886E-06

MicroMag 2900/3900 Data File ends
