# Supplementary material for: Magnetic signatures of a creosote oil contaminated site: case study in São Paulo, Brazil
Source: Sci Rep. 2022 Dec 17;12:21853. doi: 10.1038/s41598-022-23493-2 (PMC9759522; doi:10.1038/s41598-022-23493-2)
Supplement: Supplementary file 3 — Supplementary Information 3. [file 41598_2022_23493_MOESM3_ESM.zip › moment_vs_time/SD23/4_2/nm3xxx/4_8.006]

MicroMag 2900/3900 Data File (Series 0016.002)
Moment vs. time

INSTRUMENT
Configuration                   VSM
Temperature control             None
Hardware version                0004
Software version                01/29/2013
Units of measure                Hybrid SI
Temperature in                  Celsius

SAMPLE
Mass                            N/A
Volume                          N/A
Demagnetizing factor            N/A

SETTINGS
Field range                    +100.0000E-03
Field command                   0.000000E+00
Moment range                   +10.00000E-06
Averaging time                 +17.16592E-03
Temperature (command)           N/A
Tmprtr difference correction    No
Orientation                     0.000000E+00
Vibration amplitude             1.0
Calibration factor             +4.401063E+00
Operating frequency            +83.00000E+00

MEASUREMENT
Description                    "SD34_4_8"
Field (measured)               +60.21376E-06
Temperature (measured)          N/A
Averages (completed)            N/A
Moment at conditioning field   +414.4786E-09
Measured on                     08/28/2020  10:16
Elapsed time                   +22.63668E+00

PROCESSING
Background subtraction          No
Delta-m processing              N/A
Demagnetizing factor            No
Normalization                   No
Normalization factor            N/A
Offset (field)                  No
Offset (moment)                 No
Pole saturation                 No
Slope correction                No

VIEWPORT
Left                            0.000000E+00
Right                          +10.00000E+00
Bottom                         -10.00000E-06
Top                            +10.00000E-06
Show X-axis?                    Yes
Show Y-axis?                    Yes

SCRIPT
Averaging time                 +10.00000E-03
Initial (conditioning) field   +40.00000E-03
Final (measuring) field         0.000000E+00
Pause at initial field         +10.00000E+00
Field slew rate limit          +10.00000E+03
Field slew time limit          +100.0000E-03
Slope correction                0.000000E+00
Timebase                       +10.00000E+00
Number of segments              1
Number of data                  1000

Segment   Averaging                                                            Final 
 Number      Time        Initial      Increment       Final         Pause      Index 
             (s)           (s)           (s)           (s)           (s)     
0000001,+10.00000E-03, 0.000000E+00,+10.00000E-03,+10.00000E+00,+10.00000E+00,0001000

                                         
     Time         Moment        Field    
     (s)          (Am�)          (T)     
+5.164555E-03,+300.5208E-09,+29.03823E-03
+15.21583E-03,+167.1662E-09,+16.20229E-03
+25.10857E-03,+84.75580E-09,+8.281424E-03
+35.17634E-03,+36.62199E-09,+3.609193E-03
+45.02381E-03,+17.79910E-09,+1.763821E-03
+55.10367E-03,+6.664814E-09,+702.1209E-06
+65.12397E-03,+3.023066E-09,+332.3721E-06
+75.19614E-03,+2.298109E-09,+153.0532E-06
+85.05754E-03,+2.562514E-09,+83.15282E-06
+95.08150E-03,+1.900561E-09,+46.35296E-06
+105.0235E-03,+611.7387E-12,+33.54653E-06
+115.0420E-03,-771.9804E-12,+25.07536E-06
+125.0638E-03,-1.250228E-09,+22.27638E-06
+135.1009E-03,-2.107256E-09,+19.45812E-06
+145.1167E-03,-2.872007E-09,+18.14855E-06
+155.1439E-03,-3.305229E-09,+16.23928E-06
+165.1477E-03,-2.868648E-09,+15.95743E-06
+175.1805E-03,-2.294920E-09,+15.72050E-06
+185.2160E-03,-2.577235E-09,+15.40144E-06
+195.2301E-03,-3.614709E-09,+14.25733E-06
+205.0282E-03,-3.752292E-09,+13.65501E-06
+215.0357E-03,-3.486960E-09,+12.27562E-06
+225.0577E-03,-3.575030E-09,+11.91701E-06
+235.0785E-03,-4.112663E-09,+11.38174E-06
+245.0742E-03,-3.921893E-09,+10.87027E-06
+255.0984E-03,-2.140829E-09,+11.51408E-06
+265.1303E-03,-1.224814E-09,+11.45430E-06
+275.1335E-03,-839.3167E-12,+10.67577E-06
+285.1655E-03,-819.5463E-12,+10.10245E-06
+295.1459E-03,-62.77389E-12,+9.346114E-06
+305.1592E-03,+688.7931E-12,+9.358807E-06
+315.1724E-03,+625.3392E-12,+10.03033E-06
+325.1903E-03,+9.626740E-12,+10.20175E-06
+335.2192E-03,-324.7279E-12,+10.17942E-06
+345.2234E-03,+16.54032E-12,+9.858733E-06
+355.2266E-03,+266.8310E-12,+8.560658E-06
+365.2313E-03,+47.55198E-12,+9.111348E-06
+375.0618E-03,+122.8439E-12,+9.154244E-06
+385.1288E-03,+885.3502E-12,+9.223414E-06
+395.1579E-03,+2.344993E-09,+8.868437E-06
+405.1546E-03,+2.624411E-09,+8.111106E-06
+415.1611E-03,+2.471380E-09,+7.416897E-06
+425.1957E-03,+2.499223E-09,+7.797327E-06
+435.2116E-03,+2.444287E-09,+8.597833E-06
+445.2154E-03,+1.684829E-09,+8.632174E-06
+455.2423E-03,-385.9174E-12,+8.474980E-06
+465.2432E-03,-1.058857E-09,+8.136597E-06
+475.0309E-03,-630.8811E-12,+7.538558E-06
+485.1098E-03,+202.0748E-12,+7.494565E-06
+495.1655E-03,+938.9056E-12,+6.319838E-06
+505.1966E-03,+1.252841E-09,+5.550604E-06
+515.2054E-03,+2.017139E-09,+5.535450E-06
+525.2249E-03,+2.705607E-09,+6.057539E-06
+535.0286E-03,+2.702189E-09,+7.003584E-06
+545.0225E-03,+2.359690E-09,+7.013713E-06
+555.0659E-03,+2.690017E-09,+7.005969E-06
+565.1175E-03,+3.480964E-09,+6.237125E-06
+575.1281E-03,+3.642940E-09,+5.209723E-06
+585.1548E-03,+2.495020E-09,+4.447184E-06
+595.1788E-03,+870.6256E-12,+4.894457E-06
+605.1755E-03,+140.8449E-12,+5.258064E-06
+615.2070E-03,-635.1463E-12,+5.782080E-06
+625.2086E-03,-1.563897E-09,+5.516758E-06
+635.2398E-03,-2.833986E-09,+4.703646E-06
+645.0402E-03,-2.849777E-09,+4.869042E-06
+655.0396E-03,-1.807512E-09,+4.712973E-06
+665.0491E-03,-1.253568E-09,+5.195046E-06
+675.0814E-03,-1.334496E-09,+5.982323E-06
+685.1014E-03,-1.307859E-09,+6.241875E-06
+695.1029E-03,-843.0360E-12,+5.877839E-06
+705.1303E-03,-1.035612E-09,+5.131455E-06
+715.1297E-03,-2.702309E-09,+4.517012E-06
+725.1634E-03,-4.253849E-09,+4.123621E-06
+735.1810E-03,-5.155703E-09,+3.761330E-06
+745.1805E-03,-5.052311E-09,+3.562575E-06
+755.2078E-03,-5.054568E-09,+3.386956E-06
+765.2074E-03,-5.290803E-09,+3.292561E-06
+775.2308E-03,-5.177375E-09,+3.302994E-06
+785.0391E-03,-4.678018E-09,+3.136492E-06
+795.0348E-03,-4.248282E-09,+3.012190E-06
+805.0617E-03,-4.590404E-09,+2.921744E-06
+815.0677E-03,-4.658845E-09,+2.764731E-06
+825.0900E-03,-3.899443E-09,+3.210068E-06
+835.1231E-03,-3.145708E-09,+3.620415E-06
+845.1173E-03,-3.564376E-09,+3.116465E-06
+855.1361E-03,-4.728062E-09,+3.241634E-06
+865.1661E-03,-5.051439E-09,+3.655844E-06
+875.1715E-03,-4.504833E-09,+3.332053E-06
+885.2040E-03,-4.245261E-09,+2.565375E-06
+895.2320E-03,-4.454817E-09,+3.045550E-06
+905.2304E-03,-4.122965E-09,+2.476664E-06
+915.0282E-03,-2.403894E-09,+2.485438E-06
+925.0271E-03,-1.180455E-09,+2.007780E-06
+935.0501E-03,-897.0459E-12,+1.958056E-06
+945.0732E-03,-1.482244E-09,+2.208271E-06
+955.0671E-03,-1.827403E-09,+2.044163E-06
+965.0764E-03,-1.841359E-09,+2.510910E-06
+975.1289E-03,-2.208259E-09,+3.072519E-06
+985.1687E-03,-2.616709E-09,+2.566433E-06
+995.1785E-03,-2.215164E-09,+3.216524E-06
+1.005216E+00,-1.065683E-09,+2.542658E-06
+1.015218E+00,+24.39183E-12,+2.199679E-06
+1.025236E+00,-9.372309E-12,+1.680327E-06
+1.035035E+00,-442.6370E-12,+1.791697E-06
+1.045039E+00,-414.2540E-12,+2.186699E-06
+1.055066E+00,-281.2040E-12,+2.184267E-06
+1.065057E+00,-873.0855E-12,+2.273636E-06
+1.075071E+00,-2.033417E-09,+2.137318E-06
+1.085108E+00,-2.478569E-09,+1.753035E-06
+1.095096E+00,-2.203439E-09,+2.177162E-06
+1.105111E+00,-1.935056E-09,+2.610255E-06
+1.115146E+00,-1.883784E-09,+2.834702E-06
+1.125166E+00,-1.238606E-09,+2.111197E-06
+1.135194E+00,+762.8012E-12,+1.600895E-06
+1.145186E+00,+2.020064E-09,+1.910248E-06
+1.155197E+00,+2.315747E-09,+1.627855E-06
+1.165223E+00,+1.639918E-09,+2.023125E-06
+1.175221E+00,+1.125642E-09,+1.819019E-06
+1.185016E+00,+1.148568E-09,+1.725931E-06
+1.195043E+00,+663.9421E-12,+1.549425E-06
+1.205042E+00,+14.34181E-12,+1.566153E-06
+1.215035E+00,-507.3885E-12,+2.408981E-06
+1.225038E+00,-243.7471E-12,+135.8604E-09
+1.235079E+00,-159.1292E-12,+8.087158E-09
+1.245126E+00,-609.3204E-12,+1.074610E-06
+1.255160E+00,-888.5237E-12,+1.638012E-06
+1.265173E+00,-308.2419E-12,+1.816416E-06
+1.275208E+00,+971.6382E-12,+2.146225E-06
+1.285233E+00,+1.099433E-09,+2.322512E-06
+1.295236E+00,+111.2696E-12,+1.419640E-06
+1.305034E+00,-381.9956E-12,+1.016712E-06
+1.315036E+00,-272.3914E-12,+757.7706E-09
+1.325058E+00,-153.1339E-12,+638.8570E-09
+1.335127E+00,-583.6009E-12,+1.936083E-06
+1.345176E+00,-865.2883E-12,+2.258921E-06
+1.355191E+00,-1.001101E-09,+1.223507E-06
+1.365169E+00,-982.5694E-12,+1.455526E-06
+1.375181E+00,-1.461589E-09,+1.976605E-06
+1.385206E+00,-1.669083E-09,+2.000647E-06
+1.395164E+00,-1.131838E-09,+1.710854E-06
+1.405129E+00,-672.5500E-12,+1.715231E-06
+1.415121E+00,-976.1936E-12,+652.0081E-09
+1.425074E+00,-1.682791E-09,+233.7742E-09
+1.435057E+00,-3.358194E-09,+494.1464E-09
+1.445016E+00,-3.558938E-09,+658.8269E-09
+1.455234E+00,-4.209272E-09,+825.9202E-09
+1.465225E+00,-4.559050E-09,+846.5004E-09
+1.475245E+00,-5.415779E-09,+766.7829E-09
+1.485040E+00,-5.272035E-09,+803.9475E-09
+1.495015E+00,-3.623360E-09,+1.351767E-06
+1.505217E+00,-3.239213E-09,+1.483278E-06
+1.515209E+00,-2.591559E-09,+1.094093E-06
+1.525201E+00,-2.398726E-09,+998.3064E-09
+1.535160E+00,-1.725979E-09,+1.024876E-06
+1.545148E+00,-1.853437E-09,+1.057148E-06
+1.555121E+00,-2.939649E-09,+1.227770E-06
+1.565100E+00,-3.132775E-09,+855.4364E-09
+1.575081E+00,-1.992369E-09,+745.1249E-09
+1.585017E+00,-1.442694E-09,+440.0349E-09
+1.595222E+00,-1.045940E-09,+920.4484E-09
+1.605213E+00,-1.143407E-09,+1.400747E-06
+1.615187E+00,-544.1930E-12,+1.780977E-06
+1.625148E+00,-95.90310E-12,+1.414013E-06
+1.635142E+00,+271.1956E-12,+298.2998E-09
+1.645096E+00,+28.37021E-12,+219.1830E-09
+1.655078E+00,-283.5367E-12,+469.9517E-09
+1.665036E+00,-106.3383E-12,+579.2713E-09
+1.675241E+00,+403.2244E-12,+875.5208E-09
+1.685207E+00,+112.3174E-12,+702.9439E-09
+1.695174E+00,-1.891726E-09,-714.0923E-09
+1.705150E+00,-2.033154E-09,-340.0135E-09
+1.715143E+00,-958.6113E-12,+446.1098E-09
+1.725095E+00,-724.9581E-12,+581.0070E-09
+1.735069E+00,+222.2812E-12,+186.7008E-09
+1.745038E+00,+279.3154E-12,+160.1792E-09
+1.755014E+00,+155.7522E-12,+110.2448E-09
+1.765229E+00,-48.01459E-12,+378.4276E-09
+1.775183E+00,-1.292589E-09,+834.5605E-09
+1.785146E+00,-1.199432E-09,+892.5915E-09
+1.795126E+00,+1.028713E-09,+508.3562E-09
+1.805160E+00,+1.398730E-09,+584.3831E-09
+1.815141E+00,+633.8730E-12,+282.9552E-09
+1.825128E+00,+143.3545E-12,+332.9849E-09
+1.835087E+00,-791.2085E-12,+764.1602E-09
+1.845053E+00,-507.0299E-12,+914.3830E-09
+1.855041E+00,+506.6564E-12,+184.8221E-09
+1.865238E+00,+453.4549E-12,+336.7806E-09
+1.875022E+00,-147.1027E-12,+352.6021E-09
+1.885244E+00,-218.5099E-12,+62.06513E-09
+1.895217E+00,-1.147367E-09,+373.6401E-09
+1.905202E+00,-1.682043E-09,+381.2981E-09
+1.915162E+00,-3.843330E-09,+471.3536E-09
+1.925116E+00,-4.043268E-09,-138.4258E-09
+1.935100E+00,-3.579515E-09,-1.195011E-06
+1.945059E+00,-3.548490E-09,-1.330185E-06
+1.955050E+00,-4.231478E-09,-905.4947E-09
+1.965053E+00,-4.271074E-09,-913.0193E-09
+1.975035E+00,-3.099369E-09,-661.4209E-09
+1.985032E+00,-2.684216E-09,-360.6129E-09
+1.995242E+00,-2.522416E-09,-231.5331E-09
+2.005230E+00,-2.677689E-09,-186.5959E-09
+2.015221E+00,-2.683904E-09,+46.94939E-09
+2.025174E+00,-2.649644E-09,-451.8986E-09
+2.035145E+00,-3.188316E-09,-367.6129E-09
+2.045127E+00,-3.302944E-09,-263.4144E-09
+2.055073E+00,-2.481247E-09,-623.9891E-09
+2.065049E+00,-1.996981E-09,-466.3277E-09
+2.075213E+00,-1.855735E-09,+461.8454E-09
+2.085182E+00,-2.298051E-09,+923.3667E-09
+2.095171E+00,-3.086913E-09,+958.4713E-09
+2.105175E+00,-2.881021E-09,+948.1145E-09
+2.115163E+00,-1.869231E-09,+109.1003E-09
+2.125151E+00,-1.854170E-09,-171.6042E-09
+2.135106E+00,-2.152014E-09,-724.4683E-09
+2.145070E+00,-1.962591E-09,-530.1762E-09
+2.155052E+00,-1.023068E-09,-576.8777E-09
+2.165244E+00,-1.065383E-09,-177.2118E-09
+2.175233E+00,-2.295730E-09,-404.3102E-09
+2.185197E+00,-2.538513E-09,-513.2962E-09
+2.195166E+00,-2.675938E-09,+119.7147E-09
+2.205148E+00,-2.660600E-09,+253.3341E-09
+2.215112E+00,-2.716300E-09,+776.1097E-09
+2.225072E+00,-2.485133E-09,+955.2862E-09
+2.235056E+00,+116.3813E-12,+753.2979E-09
+2.245024E+00,+854.6717E-12,+519.9051E-09
+2.255223E+00,+2.105931E-09,-326.9959E-09
+2.265205E+00,+2.068728E-09,-675.8309E-09
+2.275166E+00,+2.425336E-09,+330.6770E-09
+2.285152E+00,+2.646641E-09,+533.3997E-09
+2.295108E+00,+2.118753E-09,+32.80640E-09
+2.305095E+00,+1.448313E-09,-47.59789E-09
+2.315086E+00,-90.81565E-12,-439.6057E-09
+2.325034E+00,-165.3188E-12,-579.8054E-09
+2.335238E+00,-586.9317E-12,-768.6329E-09
+2.345223E+00,-1.072134E-09,-558.0044E-09
+2.355180E+00,-3.342103E-09,-804.7772E-09
+2.365124E+00,-3.802498E-09,-752.1153E-09
+2.375105E+00,-4.189772E-09,-1.085863E-06
+2.385065E+00,-4.244699E-09,-1.187782E-06
+2.395051E+00,-4.505923E-09,-97.01729E-09
+2.405044E+00,-4.426675E-09,-66.25176E-09
+2.415026E+00,-2.989790E-09,+243.9690E-09
+2.425236E+00,-2.816550E-09,+180.5973E-09
+2.435180E+00,-3.567501E-09,-285.2154E-09
+2.445142E+00,-3.890089E-09,-246.3150E-09
+2.455123E+00,-3.953466E-09,-739.1835E-09
+2.465076E+00,-3.823232E-09,-708.7327E-09
+2.475047E+00,-3.581730E-09,-994.3200E-09
+2.485029E+00,-3.455503E-09,-1.005192E-06
+2.495215E+00,-1.386717E-09,-907.8503E-09
+2.505201E+00,-678.4655E-12,-813.1886E-09
+2.515150E+00,+321.7152E-12,-1.050692E-06
+2.525122E+00,-23.31859E-12,-801.9924E-09
+2.535142E+00,-1.245149E-09,-285.5110E-09
+2.545159E+00,-1.194808E-09,-456.6861E-09
+2.555183E+00,-421.9483E-12,-175.0946E-09
+2.565211E+00,-370.0848E-12,-552.2061E-09
+2.575172E+00,-764.1335E-12,-551.9200E-09
+2.585129E+00,-832.3650E-12,-276.6228E-09
+2.595115E+00,-679.7458E-12,+17.25197E-09
+2.605097E+00,-774.2148E-12,+273.3326E-09
+2.615086E+00,-1.134053E-09,+18.81600E-09
+2.625027E+00,-1.015596E-09,-525.1313E-09
+2.635021E+00,+382.8006E-12,-1.288014E-06
+2.645244E+00,+615.6766E-12,-1.351614E-06
+2.655215E+00,-178.2774E-12,-516.1381E-09
+2.665179E+00,-545.1298E-12,-423.4028E-09
+2.675163E+00,-604.2654E-12,-994.2437E-09
+2.685119E+00,-412.3354E-12,-1.283255E-06
+2.695096E+00,-405.3640E-12,-877.1038E-09
+2.705091E+00,-608.3583E-12,-683.2505E-09
+2.715056E+00,-776.3277E-12,-199.4801E-09
+2.725053E+00,-454.5513E-12,-427.1699E-09
+2.735051E+00,+649.6709E-12,-1.674156E-06
+2.745058E+00,+809.5275E-12,-1.836023E-06
+2.755085E+00,+1.457073E-09,-1.329231E-06
+2.765089E+00,+1.830920E-09,-555.0194E-09
+2.775111E+00,+2.512711E-09,+247.8409E-09
+2.785143E+00,+2.211371E-09,+216.8083E-09
+2.795142E+00,+291.9502E-12,-388.6128E-09
+2.805175E+00,-214.3604E-12,-833.1299E-09
+2.815176E+00,-240.0128E-12,-403.6427E-09
+2.825173E+00,-101.8880E-12,-223.5890E-09
+2.835202E+00,+34.59798E-12,+407.3429E-09
+2.845202E+00,+197.7252E-12,+680.0366E-09
+2.855216E+00,+779.7313E-12,+75.44518E-09
+2.865246E+00,+635.1162E-12,-548.0480E-09
+2.875243E+00,-940.8173E-12,-1.273317E-06
+2.885017E+00,-1.597458E-09,-1.741467E-06
+2.895054E+00,-1.915079E-09,-1.534081E-06
+2.905079E+00,-1.525312E-09,-1.288853E-06
+2.915114E+00,-515.7905E-12,-512.1613E-09
+2.925106E+00,-436.3178E-12,-542.5740E-09
+2.935126E+00,-299.0997E-12,-383.4438E-09
+2.945163E+00,-378.2104E-12,-645.1035E-09
+2.955171E+00,-1.914335E-09,-842.6285E-09
+2.965162E+00,-2.622350E-09,-818.5960E-09
+2.975192E+00,-4.188312E-09,-1.067352E-06
+2.985196E+00,-4.147111E-09,-943.9469E-09
+2.995212E+00,-3.475048E-09,-937.6336E-09
+3.005016E+00,-3.473264E-09,-1.165180E-06
+3.015027E+00,-3.661361E-09,-1.701851E-06
+3.025060E+00,-3.540212E-09,-1.789942E-06
+3.035053E+00,-2.944096E-09,-2.089196E-06
+3.045069E+00,-3.055627E-09,-2.185965E-06
+3.055093E+00,-4.340295E-09,-1.330299E-06
+3.065091E+00,-4.580138E-09,-1.051808E-06
+3.075106E+00,-4.522399E-09,-247.3545E-09
+3.085136E+00,-4.465441E-09,+213.4419E-09
+3.095150E+00,-5.227824E-09,-225.6775E-09
+3.105201E+00,-5.480199E-09,-37.99439E-09
+3.115228E+00,-4.413879E-09,-37.00256E-09
+3.125214E+00,-3.823229E-09,-75.81711E-09
+3.135243E+00,-2.187014E-09,+220.0985E-09
+3.145237E+00,-1.991737E-09,+203.1422E-09
+3.155232E+00,+64.26115E-12,-844.5359E-09
+3.165239E+00,+763.2500E-12,-1.043568E-06
+3.175022E+00,+3.397978E-09,-1.682005E-06
+3.185031E+00,+3.506684E-09,-1.385756E-06
+3.195069E+00,+3.168178E-09,-444.0403E-09
+3.205093E+00,+3.185266E-09,-353.6988E-09
+3.215127E+00,+2.673636E-09,-454.4926E-09
+3.225127E+00,+2.271797E-09,-712.5760E-09
+3.235137E+00,-550.7955E-12,-1.440058E-06
+3.245166E+00,-1.049111E-09,-1.630640E-06
+3.255184E+00,-2.136366E-09,-890.0548E-09
+3.265192E+00,-2.417013E-09,-669.5080E-09
+3.275224E+00,-3.813198E-09,-990.0857E-09
+3.285230E+00,-3.884596E-09,-807.6859E-09
+3.295023E+00,-3.335064E-09,+705.9098E-09
+3.305067E+00,-3.322255E-09,+502.9202E-09
+3.315082E+00,-4.521485E-09,-649.1471E-09
+3.325089E+00,-4.891820E-09,-769.8059E-09
+3.335122E+00,-4.053508E-09,-733.1371E-09
+3.345128E+00,-3.583486E-09,-580.7781E-09
+3.355152E+00,-1.948630E-09,+563.8886E-09
+3.365146E+00,-1.884254E-09,+593.6814E-09
+3.375190E+00,-1.689965E-09,+449.2474E-09
+3.385015E+00,-1.605513E-09,-29.30642E-09
+3.395026E+00,-1.651339E-09,-1.052342E-06
+3.405056E+00,-1.845660E-09,-1.008091E-06
+3.415081E+00,-2.299261E-09,-747.2420E-09
+3.425066E+00,-2.136506E-09,-809.8508E-09
+3.435078E+00,-135.7320E-12,-598.8598E-09
+3.445063E+00,-84.19351E-12,-580.1678E-09
+3.455031E+00,-476.7665E-12,-188.1695E-09
+3.465245E+00,-528.4645E-12,-222.2538E-09
+3.475199E+00,+329.7482E-12,-1.487608E-06
+3.485158E+00,+520.4939E-12,-1.325102E-06
+3.495146E+00,+1.988504E-09,-766.8591E-09
+3.505126E+00,+2.104826E-09,-572.2810E-09
+3.515119E+00,+2.995990E-09,+376.1769E-09
+3.525110E+00,+2.901702E-09,+173.8072E-09
+3.535058E+00,+215.3457E-12,-964.5177E-09
+3.545036E+00,-271.0961E-12,-1.264391E-06
+3.555028E+00,-1.724575E-09,+569.0194E-09
+3.565039E+00,-1.856267E-09,+1.133614E-06
+3.575059E+00,-3.413503E-09,+902.0139E-09
+3.585030E+00,-3.717463E-09,+752.8591E-09
+3.595042E+00,-4.415843E-09,-1.790276E-06
+3.605091E+00,-4.221541E-09,-2.016392E-06
+3.615100E+00,-3.270709E-09,-1.207495E-06
+3.625073E+00,-3.291297E-09,-1.241236E-06
+3.635059E+00,-3.270564E-09,-1.168995E-06
+3.645022E+00,-3.063693E-09,-942.1826E-09
+3.655231E+00,-1.554914E-09,+480.4421E-09
+3.665182E+00,-1.563838E-09,+495.1000E-09
+3.675158E+00,-2.512718E-09,+135.6220E-09
+3.685143E+00,-2.525542E-09,+55.79949E-09
+3.695105E+00,-1.805368E-09,-1.137047E-06
+3.705116E+00,-1.786227E-09,-1.172114E-06
+3.715149E+00,-2.653728E-09,-745.3633E-09
+3.725139E+00,-2.685222E-09,-657.2724E-09
+3.735152E+00,-1.796660E-09,+225.8015E-09
+3.745180E+00,-1.669866E-09,+130.5199E-09
+3.755184E+00,-679.6717E-12,-288.1050E-09
+3.765217E+00,-573.5833E-12,-211.8874E-09
+3.775211E+00,+1.074894E-09,-1.140747E-06
+3.785215E+00,+1.380015E-09,-1.213579E-06
+3.795243E+00,+1.479335E-09,-1.842241E-06
+3.805030E+00,+1.310830E-09,-1.808767E-06
+3.815054E+00,-919.0519E-12,-687.9330E-09
+3.825065E+00,-1.045125E-09,-598.9266E-09
+3.835072E+00,-2.889096E-09,-840.9692E-09
+3.845071E+00,-3.050100E-09,-778.0362E-09
+3.855102E+00,-3.642341E-09,-995.2641E-09
+3.865335E+00,-3.569661E-09,-901.7945E-09
+3.875138E+00,-1.631410E-09,-143.3277E-09
+3.885355E+00,-1.605981E-09,-215.6830E-09
+3.895134E+00,-2.020270E-09,-587.0724E-09
+3.905163E+00,-2.064370E-09,-756.0636E-09
+3.915172E+00,-1.753485E-09,-696.2109E-09
+3.925180E+00,-1.752975E-09,-635.0327E-09
+3.935222E+00,-1.844226E-09,+104.5609E-09
+3.945054E+00,-1.808740E-09,+99.83064E-09
+3.955083E+00,+278.5290E-12,-402.2694E-09
+3.965099E+00,+378.5504E-12,-288.2672E-09
+3.975105E+00,+498.5227E-12,-710.6113E-09
+3.985139E+00,+410.6133E-12,-671.0435E-09
+3.995145E+00,+323.8524E-12,-894.8995E-09
+4.005182E+00,+403.2545E-12,-957.9182E-09
+4.015211E+00,+51.40083E-12,-395.8512E-09
+4.025195E+00,-29.15894E-12,-429.7257E-09
+4.035208E+00,-1.096898E-09,-1.305447E-06
+4.045234E+00,-1.085100E-09,-1.234064E-06
+4.055241E+00,-1.100809E-09,-699.8063E-09
+4.065028E+00,-1.168135E-09,-742.0636E-09
+4.075051E+00,-2.003464E-09,-417.2230E-09
+4.085278E+00,-1.982153E-09,-432.0050E-09
+4.095083E+00,-1.032259E-09,-96.91239E-09
+4.105316E+00,-1.007225E-09,+3.843308E-09
+4.115116E+00,-541.7216E-12,+177.8793E-09
+4.125157E+00,-400.6281E-12,+29.93584E-09
+4.135188E+00,+947.9032E-12,-686.2737E-09
+4.145235E+00,+940.5571E-12,-820.4174E-09
+4.155034E+00,-770.4793E-12,-1.068440E-06
+4.165037E+00,-969.2268E-12,-1.009302E-06
+4.175063E+00,-1.501862E-09,-20.02716E-09
+4.185049E+00,-1.492380E-09,-32.89223E-09
+4.195063E+00,-2.334460E-09,-1.102820E-06
+4.205091E+00,-2.429325E-09,-1.201353E-06
+4.215095E+00,-1.875810E-09,-950.0218E-09
+4.225101E+00,-1.675751E-09,-964.8705E-09
+4.235132E+00,-754.1495E-12,-272.8844E-09
+4.245145E+00,-779.6076E-12,-155.8209E-09
+4.255154E+00,-1.289153E-09,+21.86776E-09
+4.265175E+00,-1.245475E-09,-45.82406E-09
+4.275168E+00,-1.066830E-09,-532.5413E-09
+4.285194E+00,-1.240572E-09,-423.6126E-09
+4.295194E+00,-2.508039E-09,-615.6540E-09
+4.305225E+00,-2.570356E-09,-826.5401E-09
+4.315021E+00,-2.951320E-09,-944.9101E-09
+4.325239E+00,-3.176262E-09,-1.226330E-06
+4.335021E+00,-4.264100E-09,-1.502457E-06
+4.345049E+00,-4.126858E-09,-1.667223E-06
+4.355041E+00,-2.377470E-09,-1.403694E-06
+4.365041E+00,-2.048628E-09,-875.3109E-09
+4.375066E+00,-2.523108E-09,-1.182604E-06
+4.385062E+00,-2.677208E-09,-1.387387E-06
+4.395101E+00,-1.817291E-09,-539.2361E-09
+4.405127E+00,-1.542461E-09,-458.0403E-09
+4.415146E+00,-857.4195E-12,-174.4938E-09
+4.425176E+00,-940.8359E-12,+276.5656E-12
+4.435167E+00,-907.6280E-12,-181.3412E-09
+4.445176E+00,-738.7506E-12,-294.2467E-09
+4.455210E+00,+107.5028E-12,-617.9619E-09
+4.465213E+00,+179.6664E-12,-743.6848E-09
+4.475228E+00,+1.674948E-09,-1.416273E-06
+4.485028E+00,+2.031673E-09,-1.457005E-06
+4.495026E+00,+3.246271E-09,-594.7781E-09
+4.505058E+00,+2.959814E-09,-780.1152E-09
+4.515058E+00,+522.1698E-12,-598.5547E-09
+4.525066E+00,+52.09126E-12,-478.9448E-09
+4.535095E+00,-1.397313E-09,+127.9640E-09
+4.545092E+00,-1.645766E-09,+90.51323E-09
+4.555120E+00,-3.481707E-09,-1.150627E-06
+4.565170E+00,-3.568676E-09,-1.458683E-06
+4.575191E+00,-2.821711E-09,-314.6077E-09
+4.585203E+00,-2.672332E-09,-113.9927E-09
+4.595241E+00,-2.663956E-09,-600.8053E-09
+4.605036E+00,-2.638102E-09,-765.1806E-09
+4.615069E+00,-1.290227E-09,-1.160936E-06
+4.625061E+00,-1.186106E-09,-1.133595E-06
+4.635075E+00,-1.243499E-09,-638.8760E-09
+4.645105E+00,-1.319375E-09,-573.3204E-09
+4.655102E+00,-527.3555E-12,-998.0107E-09
+4.665089E+00,-205.5062E-12,-940.4946E-09
+4.675118E+00,+1.348183E-09,-657.9972E-09
+4.685115E+00,+1.326518E-09,-712.5855E-09
+4.695125E+00,+518.7858E-12,-131.2065E-09
+4.705152E+00,+463.0168E-12,-159.1492E-09
+4.715155E+00,-137.1811E-12,-1.171579E-06
+4.725161E+00,-300.5974E-12,-1.322146E-06
+4.735178E+00,-848.2183E-12,-1.817923E-06
+4.745192E+00,-705.2941E-12,-1.772337E-06
+4.755229E+00,+908.0339E-12,-1.970854E-06
+4.765234E+00,+967.9986E-12,-1.946440E-06
+4.775237E+00,+741.1538E-12,-1.385269E-06
+4.785038E+00,+731.7838E-12,-1.380138E-06
+4.795035E+00,+1.198344E-09,-1.280594E-06
+4.805072E+00,+1.176464E-09,-1.207972E-06
+4.815076E+00,+91.30022E-12,-1.139069E-06
+4.825077E+00,-71.86401E-12,-969.5435E-09
+4.835097E+00,+137.7015E-12,-995.9698E-09
+4.845109E+00,+260.4158E-12,-945.0914E-09
+4.855129E+00,-179.6976E-12,-404.2816E-09
+4.865144E+00,-419.5103E-12,-334.5299E-09
+4.875187E+00,-1.707931E-09,-715.1509E-09
+4.885231E+00,-1.933887E-09,-770.4926E-09
+4.895033E+00,-4.468221E-09,-654.2207E-09
+4.905056E+00,-4.971450E-09,-809.0210E-09
+4.915088E+00,-7.465440E-09,-646.4958E-09
+4.925074E+00,-7.456085E-09,-536.9282E-09
+4.935091E+00,-6.460660E-09,-453.9204E-09
+4.945123E+00,-6.418013E-09,-487.5756E-09
+4.955117E+00,-6.115155E-09,-157.6042E-09
+4.965099E+00,-5.856569E-09,-67.21497E-09
+4.975132E+00,-2.817133E-09,-697.3744E-09
+4.985137E+00,-2.615872E-09,-617.8856E-09
+4.995155E+00,-1.569131E-09,+858.6694E-09
+5.005193E+00,-1.529687E-09,+1.104689E-06
+5.015195E+00,-1.486886E-09,+961.9046E-09
+5.025226E+00,-1.696618E-09,+460.1288E-09
+5.035221E+00,-3.848744E-09,-1.337414E-06
+5.045231E+00,-4.183184E-09,-1.629677E-06
+5.055027E+00,-3.826551E-09,-460.4435E-09
+5.065015E+00,-3.571419E-09,-370.3118E-09
+5.075034E+00,-3.141579E-09,-1.157885E-06
+5.085070E+00,-3.209639E-09,-1.286440E-06
+5.095083E+00,-2.354604E-09,-1.179438E-06
+5.105138E+00,-1.850633E-09,-1.057005E-06
+5.115177E+00,-326.9252E-12,-844.0781E-09
+5.125166E+00,-272.9801E-12,-1.021290E-06
+5.135195E+00,+313.0634E-12,-1.392384E-06
+5.145193E+00,+475.3533E-12,-1.290903E-06
+5.155210E+00,+1.422535E-09,-1.875744E-06
+5.165243E+00,+1.333234E-09,-1.905213E-06
+5.175227E+00,+571.5733E-12,-2.349739E-06
+5.185231E+00,+623.4738E-12,-2.298994E-06
+5.195035E+00,+1.095370E-09,-2.056380E-06
+5.205061E+00,+977.5490E-12,-1.980620E-06
+5.215087E+00,-834.6028E-12,-840.5399E-09
+5.225102E+00,-974.1130E-12,-933.3993E-09
+5.235176E+00,-709.1290E-12,-1.241674E-06
+5.245031E+00,-705.3924E-12,-1.027966E-06
+5.255079E+00,-2.215567E-09,-1.342116E-06
+5.265099E+00,-2.533292E-09,-1.556292E-06
+5.275120E+00,-3.220716E-09,-1.533585E-06
+5.285111E+00,-3.242701E-09,-1.427355E-06
+5.295132E+00,-4.242425E-09,-1.478939E-06
+5.305168E+00,-4.403649E-09,-1.601620E-06
+5.315177E+00,-4.325060E-09,-1.616898E-06
+5.325185E+00,-4.105793E-09,-1.433935E-06
+5.335220E+00,-3.882282E-09,-1.362133E-06
+5.345225E+00,-3.981462E-09,-1.183929E-06
+5.355246E+00,-4.063116E-09,-1.361971E-06
+5.365235E+00,-3.966129E-09,-1.297674E-06
+5.375023E+00,-1.886560E-09,-458.8509E-09
+5.385057E+00,-1.773615E-09,-352.6402E-09
+5.395061E+00,-818.8501E-12,-1.015921E-06
+5.405094E+00,-599.0981E-12,-1.213703E-06
+5.415124E+00,+1.364791E-09,-1.435909E-06
+5.425112E+00,+1.412377E-09,-1.570759E-06
+5.435135E+00,+600.2430E-12,-1.932230E-06
+5.445368E+00,+544.6418E-12,-1.897612E-06
+5.455150E+00,-137.7315E-12,-1.350851E-06
+5.465160E+00,-233.3733E-12,-1.434631E-06
+5.475172E+00,-2.037213E-09,-1.264172E-06
+5.485176E+00,-2.118896E-09,-1.209421E-06
+5.495212E+00,-1.064460E-09,-1.330690E-06
+5.505373E+00,-971.1189E-12,-1.436072E-06
+5.515153E+00,-307.0183E-12,-1.750879E-06
+5.525184E+00,-365.2414E-12,-1.840010E-06
+5.535182E+00,+103.6436E-12,-632.7534E-09
+5.545190E+00,+307.7157E-12,-750.1889E-09
+5.555225E+00,+606.3366E-12,-1.137428E-06
+5.565038E+00,+484.7556E-12,-1.011896E-06
+5.575065E+00,-41.02351E-12,-1.420612E-06
+5.585067E+00,+15.99214E-12,-1.520357E-06
+5.595081E+00,+1.229498E-09,-1.540003E-06
+5.605113E+00,+1.204267E-09,-1.295452E-06
+5.615124E+00,-60.93505E-12,-1.004467E-06
+5.625138E+00,-174.1695E-12,-1.067429E-06
+5.635190E+00,-883.6444E-12,-760.5362E-09
+5.645217E+00,-930.3776E-12,-777.2828E-09
+5.655247E+00,-1.347266E-09,-41.52298E-09
+5.665713E+00,-1.299982E-09,-390.9302E-09
+5.675032E+00,+86.04391E-12,-2.160092E-06
+5.685040E+00,+125.0782E-12,-2.205315E-06
+5.695062E+00,-1.267224E-09,-2.697191E-06
+5.705091E+00,-1.499762E-09,-2.778845E-06
+5.715120E+00,-1.085469E-09,-2.458143E-06
+5.725105E+00,-951.9753E-12,-2.377348E-06
+5.735121E+00,-459.0107E-12,-905.6474E-09
+5.745150E+00,-509.1267E-12,-714.5310E-09
+5.755191E+00,-20.79048E-12,-309.8774E-09
+5.765042E+00,+163.1157E-12,-279.9511E-09
+5.775103E+00,+522.9110E-12,-628.7671E-09
+5.785115E+00,+316.3733E-12,-492.7540E-09
+5.795147E+00,+20.84252E-12,-841.9038E-09
+5.805170E+00,+191.3020E-12,-842.0754E-09
+5.815187E+00,+2.395102E-09,-129.3087E-09
+5.825215E+00,+2.548507E-09,+27.06528E-09
+5.835222E+00,+2.498713E-09,-186.2717E-09
+5.845231E+00,+2.429429E-09,-186.7867E-09
+5.855024E+00,+2.046109E-09,-619.8883E-09
+5.865025E+00,+1.831041E-09,-573.6161E-09
+5.875049E+00,-1.385271E-09,+61.37849E-09
+5.885046E+00,-1.640824E-09,-7.419587E-09
+5.895072E+00,-2.951151E-09,-1.383610E-06
+5.905137E+00,-2.948635E-09,-1.476793E-06
+5.915207E+00,-3.564804E-09,-2.020035E-06
+5.925243E+00,-3.738009E-09,-2.191239E-06
+5.935042E+00,-4.358108E-09,-1.356764E-06
+5.945048E+00,-4.359477E-09,-1.075172E-06
+5.955066E+00,-5.340112E-09,-340.6430E-09
+5.965093E+00,-5.549825E-09,-405.5787E-09
+5.975092E+00,-5.470038E-09,-1.727400E-06
+5.985123E+00,-5.148620E-09,-1.855049E-06
+5.995117E+00,-4.162932E-09,-1.999207E-06
+6.005149E+00,-4.247262E-09,-1.628103E-06
+6.015184E+00,-5.014246E-09,-380.9261E-09
+6.025174E+00,-5.119432E-09,-615.8829E-09
+6.035190E+00,-6.617964E-09,-1.171856E-06
+6.045218E+00,-7.118547E-09,-1.227341E-06
+6.055209E+00,-8.535251E-09,-1.465721E-06
+6.065213E+00,-8.231588E-09,-1.683769E-06
+6.075016E+00,-5.221198E-09,-1.363163E-06
+6.085025E+00,-4.653523E-09,-932.3216E-09
+6.095058E+00,-3.019329E-09,-873.1843E-09
+6.105104E+00,-2.831423E-09,-1.108580E-06
+6.115128E+00,-787.0207E-12,-1.337032E-06
+6.125162E+00,-480.5136E-12,-1.369534E-06
+6.135162E+00,-140.9443E-12,-1.732884E-06
+6.145170E+00,-197.6720E-12,-1.929541E-06
+6.155205E+00,+510.7342E-12,-1.821957E-06
+6.165208E+00,+603.4627E-12,-1.696596E-06
+6.175236E+00,-507.7956E-12,-507.9651E-09
+6.185236E+00,-710.7482E-12,-556.0112E-09
+6.195035E+00,-2.261244E-09,-545.5876E-09
+6.205074E+00,-2.282943E-09,-554.9622E-09
+6.215086E+00,-2.765236E-09,-1.415291E-06
+6.225076E+00,-2.991545E-09,-1.397505E-06
+6.235119E+00,-3.483462E-09,-790.7773E-09
+6.245148E+00,-3.344862E-09,-679.9031E-09
+6.255167E+00,-2.033068E-09,-454.9504E-09
+6.265196E+00,-2.028657E-09,-696.9166E-09
+6.275196E+00,-2.288236E-09,-1.361904E-06
+6.285232E+00,-2.098279E-09,-1.264563E-06
+6.295235E+00,+18.77700E-12,-1.066437E-06
+6.305035E+00,+406.1562E-12,-813.7608E-09
+6.315079E+00,+552.9767E-12,-409.2789E-09
+6.325078E+00,+438.0583E-12,-171.4802E-09
+6.335101E+00,-50.28943E-12,-346.1934E-09
+6.345118E+00,-80.56324E-12,-372.4861E-09
+6.355136E+00,-986.4541E-12,-1.086893E-06
+6.365154E+00,-1.075675E-09,-1.139679E-06
+6.375213E+00,-837.3205E-12,-143.5280E-09
+6.385015E+00,-838.8888E-12,-11.64436E-09
+6.395061E+00,-2.871479E-09,-385.4752E-09
+6.405507E+00,-3.025612E-09,-505.0564E-09
+6.415060E+00,-4.691008E-09,-1.219997E-06
+6.425100E+00,-4.669400E-09,-1.077128E-06
+6.435108E+00,-4.885611E-09,-1.369639E-06
+6.445148E+00,-5.044181E-09,-1.325674E-06
+6.455186E+00,-5.246382E-09,-1.212406E-06
+6.465193E+00,-5.061454E-09,-1.265173E-06
+6.475210E+00,-2.685368E-09,-1.678629E-06
+6.485016E+00,-2.542306E-09,-1.595240E-06
+6.495022E+00,-2.025719E-09,-248.1365E-09
+6.505063E+00,-1.811847E-09,-251.3027E-09
+6.515069E+00,+293.3438E-12,-72.96563E-09
+6.525085E+00,+602.3606E-12,-129.9381E-09
+6.535114E+00,+1.207820E-09,-205.6217E-09
+6.545119E+00,+1.278056E-09,-455.3509E-09
+6.555154E+00,+2.510373E-09,-1.060238E-06
+6.565205E+00,+2.620734E-09,-1.007814E-06
+6.575221E+00,+1.254533E-09,-720.1481E-09
+6.585229E+00,+750.6996E-12,-525.7226E-09
+6.595027E+00,-963.7231E-12,-625.2099E-09
+6.605051E+00,-1.079089E-09,-753.4791E-09
+6.615086E+00,-2.151275E-09,-1.371193E-06
+6.625074E+00,-2.332475E-09,-1.456614E-06
+6.635080E+00,-2.571943E-09,-1.980982E-06
+6.645109E+00,-2.412403E-09,-1.800652E-06
+6.655106E+00,-2.713785E-09,-1.322127E-06
+6.665093E+00,-3.077529E-09,-1.308165E-06
+6.675119E+00,-5.054439E-09,-1.098204E-06
+6.685113E+00,-5.068204E-09,-1.121731E-06
+6.695129E+00,-4.095362E-09,-1.423292E-06
+6.705163E+00,-4.024736E-09,-1.518459E-06
+6.715177E+00,-3.723372E-09,-1.446657E-06
+6.725213E+00,-3.497467E-09,-1.384735E-06
+6.735202E+00,-1.608154E-09,-1.380081E-06
+6.745203E+00,-1.295672E-09,-1.572828E-06
+6.755229E+00,-1.519990E-09,-1.020746E-06
+6.765223E+00,-1.640264E-09,-905.8953E-09
+6.775238E+00,-1.495265E-09,-942.7167E-09
+6.785038E+00,-1.475606E-09,-846.0522E-09
+6.795042E+00,-2.409722E-09,-683.3077E-09
+6.805077E+00,-2.810766E-09,-913.1623E-09
+6.815088E+00,-3.584811E-09,-1.537724E-06
+6.825095E+00,-3.707945E-09,-1.475525E-06
+6.835123E+00,-5.266963E-09,-426.2352E-09
+6.845125E+00,-5.725783E-09,+14.82964E-09
+6.855139E+00,-6.179426E-09,+337.9536E-09
+6.865164E+00,-5.715902E-09,-26.80779E-09
+6.875162E+00,-3.338464E-09,-45.38537E-09
+6.885175E+00,-2.928465E-09,-368.6333E-09
+6.895209E+00,-1.328831E-09,-333.9005E-09
+6.905233E+00,-834.6364E-12,-255.5561E-09
+6.915040E+00,+1.351953E-09,-376.6442E-09
+6.925033E+00,+1.416668E-09,-749.4546E-09
+6.935058E+00,-16.94279E-12,-1.226912E-06
+6.945088E+00,-276.0321E-12,-1.104345E-06
+6.955101E+00,-1.419356E-09,-668.1061E-09
+6.965102E+00,-1.682840E-09,-717.7734E-09
+6.975137E+00,-3.895435E-09,-931.0818E-09
+6.985142E+00,-4.071704E-09,-862.7606E-09
+6.995168E+00,-4.335034E-09,-1.379156E-06
+7.005212E+00,-4.257899E-09,-1.523199E-06
+7.015226E+00,-3.917644E-09,-1.842508E-06
+7.025033E+00,-3.822244E-09,-1.766977E-06
+7.035028E+00,-2.103687E-09,-1.086092E-06
+7.045032E+00,-1.667006E-09,-1.024313E-06
+7.055062E+00,-853.9118E-12,-773.9926E-09
+7.065061E+00,-909.2506E-12,-655.9945E-09
+7.075079E+00,-249.7586E-12,-836.5441E-09
+7.085114E+00,+42.33152E-12,-823.9270E-09
+7.095129E+00,+772.4985E-12,-1.389504E-06
+7.105188E+00,+523.3852E-12,-1.466770E-06
+7.115226E+00,-712.9883E-12,-1.260166E-06
+7.125199E+00,-713.8765E-12,-1.491680E-06
+7.135024E+00,-746.0597E-12,-1.419468E-06
+7.145053E+00,-881.4250E-12,-1.352081E-06
+7.155088E+00,-3.054524E-09,-1.766243E-06
+7.165136E+00,-3.217933E-09,-1.755705E-06
+7.175145E+00,-2.617488E-09,-692.6156E-09
+7.185160E+00,-2.360423E-09,-547.3710E-09
+7.195207E+00,-1.064052E-09,-1.281624E-06
+7.205246E+00,-935.6905E-12,-1.273670E-06
+7.215077E+00,+135.2023E-12,-1.803904E-06
+7.225131E+00,+125.7721E-12,-1.836968E-06
+7.235161E+00,-1.421666E-09,-2.082548E-06
+7.245196E+00,-1.727488E-09,-2.038393E-06
+7.255212E+00,-2.635937E-09,-2.457571E-06
+7.265200E+00,-2.627367E-09,-2.544556E-06
+7.275242E+00,-3.737838E-09,-2.140541E-06
+7.285016E+00,-3.827485E-09,-2.133999E-06
+7.295031E+00,-3.788169E-09,-2.147446E-06
+7.305064E+00,-3.606965E-09,-2.157736E-06
+7.315068E+00,-1.663943E-09,-1.657839E-06
+7.325074E+00,-1.612104E-09,-1.533670E-06
+7.335107E+00,-1.780272E-09,-897.8272E-09
+7.345109E+00,-1.742826E-09,-895.8245E-09
+7.355139E+00,-856.0780E-12,-1.169863E-06
+7.365602E+00,-846.6212E-12,-1.060486E-06
+7.375159E+00,-905.0582E-12,-751.5622E-09
+7.385199E+00,-818.9958E-12,-820.7894E-09
+7.395203E+00,-6.028856E-12,-1.466580E-06
+7.405018E+00,-103.1729E-12,-1.577673E-06
+7.415238E+00,-2.831983E-09,-2.017050E-06
+7.425187E+00,-2.973784E-09,-2.025995E-06
+7.435178E+00,-3.000656E-09,-1.327171E-06
+7.445605E+00,-2.935256E-09,-1.403933E-06
+7.455158E+00,-3.256357E-09,-2.431994E-06
+7.465184E+00,-3.465849E-09,-2.452173E-06
+7.475183E+00,-4.236562E-09,-2.125817E-06
+7.485196E+00,-4.129782E-09,-1.829214E-06
+7.495233E+00,-3.657958E-09,-1.760569E-06
+7.505025E+00,-3.667467E-09,-1.767006E-06
+7.515034E+00,-3.275070E-09,-1.369972E-06
+7.525061E+00,-3.166525E-09,-1.161356E-06
+7.535064E+00,-3.136641E-09,-1.079674E-06
+7.545101E+00,-3.363843E-09,-1.191874E-06
+7.555114E+00,-3.860804E-09,-949.0204E-09
+7.565148E+00,-3.520521E-09,-504.2267E-09
+7.575135E+00,-622.6642E-12,-848.3315E-09
+7.585097E+00,-347.9644E-12,-1.042338E-06
+7.595076E+00,+461.5966E-12,-2.621432E-06
+7.605065E+00,+539.0824E-12,-2.716809E-06
+7.615038E+00,+1.120017E-09,-2.078886E-06
+7.625233E+00,+999.0334E-12,-1.978626E-06
+7.635220E+00,-1.847278E-09,-1.849642E-06
+7.645177E+00,-2.185695E-09,-1.983977E-06
+7.655154E+00,-3.110707E-09,-2.636213E-06
+7.665107E+00,-3.097784E-09,-2.607565E-06
+7.675081E+00,-3.902764E-09,-2.005635E-06
+7.685066E+00,-4.040647E-09,-1.908083E-06
+7.695028E+00,-5.221850E-09,-812.3208E-09
+7.705230E+00,-5.250550E-09,-887.1079E-09
+7.715216E+00,-5.886241E-09,-938.1200E-09
+7.725162E+00,-5.991226E-09,-905.2945E-09
+7.735135E+00,-6.567936E-09,+48.75184E-09
+7.745126E+00,-6.500893E-09,-7.905961E-09
+7.755080E+00,-6.056851E-09,-790.5198E-09
+7.765059E+00,-6.105262E-09,-1.001005E-06
+7.775017E+00,-5.621601E-09,-987.0339E-09
+7.785218E+00,-5.070311E-09,-901.2319E-09
+7.795207E+00,-2.394129E-09,-980.3296E-09
+7.805192E+00,-2.203432E-09,-1.017838E-06
+7.815176E+00,-2.645533E-09,-1.334753E-06
+7.825161E+00,-2.673086E-09,-1.368561E-06
+7.835127E+00,-1.673999E-09,-230.9132E-09
+7.845103E+00,-1.467271E-09,-249.1856E-09
+7.855082E+00,-1.859782E-09,-2.117481E-06
+7.865038E+00,-1.890635E-09,-1.991577E-06
+7.875049E+00,-347.3075E-12,-1.549683E-06
+7.885035E+00,-63.17404E-12,-1.306381E-06
+7.895236E+00,+1.296192E-09,-1.538868E-06
+7.905213E+00,+1.305162E-09,-1.893950E-06
+7.915193E+00,+2.359308E-09,-1.954012E-06
+7.925162E+00,+2.492010E-09,-1.810417E-06
+7.935149E+00,+2.933158E-09,-763.0348E-09
+7.945343E+00,+2.879717E-09,-748.6153E-09
+7.955084E+00,+3.062103E-09,-906.8394E-09
+7.965069E+00,+3.251389E-09,-1.027031E-06
+7.975020E+00,+4.318712E-09,-1.788464E-06
+7.985232E+00,+4.080933E-09,-1.777020E-06
+7.995173E+00,+1.895332E-09,-1.294260E-06
+8.005153E+00,+1.561750E-09,-1.266127E-06
+8.015133E+00,+1.669881E-09,-1.784477E-06
+8.025073E+00,+1.762354E-09,-1.929732E-06
+8.035048E+00,+1.503999E-09,-1.742115E-06
+8.045032E+00,+1.334143E-09,-1.685629E-06
+8.055216E+00,+112.9454E-12,-1.771040E-06
+8.065180E+00,-239.6496E-12,-1.514092E-06
+8.075151E+00,-2.225652E-09,-1.924181E-06
+8.085118E+00,-2.431684E-09,-1.637955E-06
+8.095106E+00,-1.665179E-09,-442.1330E-09
+8.105104E+00,-1.480121E-09,-332.3651E-09
+8.115091E+00,-1.464553E-09,-824.1272E-09
+8.125076E+00,-1.592990E-09,-1.048002E-06
+8.135026E+00,-1.381959E-09,-1.351185E-06
+8.145218E+00,-1.187111E-09,-1.479798E-06
+8.155201E+00,-1.823757E-09,-1.643114E-06
+8.165150E+00,-2.102141E-09,-1.419039E-06
+8.175133E+00,-2.029904E-09,-716.0092E-09
+8.185085E+00,-1.750007E-09,-715.6563E-09
+8.195065E+00,+792.7987E-12,-267.4484E-09
+8.205053E+00,+875.3614E-12,-286.8939E-09
+8.215028E+00,+1.006033E-09,-1.468210E-06
+8.225223E+00,+1.034713E-09,-1.730213E-06
+8.235213E+00,+948.5717E-12,-1.811066E-06
+8.245187E+00,+836.8869E-12,-1.612349E-06
+8.255157E+00,-847.4388E-12,-1.468144E-06
+8.265120E+00,-881.4817E-12,-1.425858E-06
+8.275096E+00,+592.2897E-12,-1.458454E-06
+8.285064E+00,+697.8161E-12,-1.434002E-06
+8.295028E+00,+638.8680E-12,-949.0968E-09
+8.305242E+00,+589.3823E-12,-1.006174E-06
+8.315225E+00,+1.557375E-09,-717.0677E-09
+8.325164E+00,+1.627199E-09,-667.8964E-09
+8.335135E+00,+1.400573E-09,-2.034903E-06
+8.345119E+00,+1.317025E-09,-2.059107E-06
+8.355080E+00,+1.717941E-09,-1.769314E-06
+8.365067E+00,+1.871511E-09,-1.621189E-06
+8.375054E+00,+2.025378E-09,-1.590748E-06
+8.385242E+00,+1.888552E-09,-1.593399E-06
+8.395217E+00,+720.9601E-12,-1.018944E-06
+8.405316E+00,+756.8256E-12,-1.006203E-06
+8.415034E+00,+2.376031E-09,-720.8253E-09
+8.425023E+00,+2.470825E-09,-793.0947E-09
+8.435212E+00,+2.874760E-09,-300.6840E-09
+8.445186E+00,+2.928676E-09,-497.4461E-09
+8.455173E+00,+3.204363E-09,-715.4561E-09
+8.465134E+00,+3.165610E-09,-599.2985E-09
+8.475104E+00,+1.190512E-09,-393.7149E-09
+8.485088E+00,+1.051126E-09,-414.0473E-09
+8.495047E+00,-342.4305E-12,-16.83235E-09
+8.505030E+00,-572.5436E-12,-188.6749E-09
+8.515233E+00,-4.488467E-09,-1.543703E-06
+8.525191E+00,-4.787039E-09,-1.529970E-06
+8.535173E+00,-6.340916E-09,-1.603689E-06
+8.545360E+00,-6.326254E-09,-1.637297E-06
+8.555122E+00,-6.237718E-09,-612.7549E-09
+8.565127E+00,-6.236042E-09,-429.5636E-09
+8.575089E+00,-4.539702E-09,-713.0623E-09
+8.585056E+00,-4.066322E-09,-955.1812E-09
+8.595049E+00,-1.389527E-09,-2.543125E-06
+8.605027E+00,-1.352873E-09,-2.363930E-06
+8.615018E+00,-1.801541E-09,-1.063633E-06
+8.625199E+00,-1.812673E-09,-940.0369E-09
+8.635196E+00,-2.127149E-09,-481.0047E-09
+8.645205E+00,-2.177222E-09,-485.3154E-09
+8.655171E+00,-1.983429E-09,-1.089840E-06
+8.665142E+00,-1.810118E-09,-1.066446E-06
+8.675133E+00,-40.20471E-12,-1.838808E-06
+8.685093E+00,-27.61269E-12,-1.876593E-06
+8.695065E+00,-776.7857E-12,-1.481943E-06
+8.705052E+00,-785.2201E-12,-1.438360E-06
+8.715016E+00,+334.1083E-12,-1.298256E-06
+8.725222E+00,+450.8909E-12,-1.347714E-06
+8.735227E+00,-897.9203E-12,-1.601381E-06
+8.745228E+00,-1.239989E-09,-1.735935E-06
+8.755023E+00,-2.263467E-09,-1.506462E-06
+8.765021E+00,-2.215942E-09,-1.377850E-06
+8.775040E+00,-2.041541E-09,-238.3614E-09
+8.785074E+00,-2.107248E-09,-374.7273E-09
+8.795076E+00,-2.575572E-09,-1.098995E-06
+8.805128E+00,-2.547457E-09,-1.128464E-06
+8.815180E+00,-3.075212E-09,-1.690302E-06
+8.825198E+00,-3.365635E-09,-1.486893E-06
+8.835225E+00,-3.426259E-09,-1.566286E-06
+8.845223E+00,-3.100639E-09,-1.600018E-06
+8.855231E+00,-1.011073E-09,-1.727076E-06
+8.865026E+00,-912.7582E-12,-1.814223E-06
+8.875030E+00,-1.527643E-09,-1.268044E-06
+8.885041E+00,-1.572592E-09,-1.199694E-06
+8.895078E+00,-1.232351E-09,-858.3833E-09
+8.905099E+00,-1.247230E-09,-801.9829E-09
+8.915133E+00,-1.697688E-09,-206.8138E-09
+8.925120E+00,-1.667854E-09,-209.6367E-09
+8.935128E+00,-316.1605E-12,-939.0450E-09
+8.945154E+00,-243.7460E-12,-1.053810E-06
+8.955152E+00,-1.805059E-09,-1.592598E-06
+8.965156E+00,-2.160800E-09,-1.892958E-06
+8.975191E+00,-3.183271E-09,-2.634258E-06
+8.985197E+00,-3.148360E-09,-2.592316E-06
+8.995214E+00,-2.828862E-09,-1.446772E-06
+9.005015E+00,-2.835422E-09,-1.397114E-06
+9.015244E+00,-1.668363E-09,-1.416559E-06
+9.025036E+00,-1.467842E-09,-1.514416E-06
+9.035032E+00,+92.03923E-12,-2.091904E-06
+9.045042E+00,+94.65061E-12,-2.028980E-06
+9.055070E+00,-610.9950E-12,-685.3199E-09
+9.065070E+00,-612.5760E-12,-512.9624E-09
+9.075088E+00,-367.0687E-12,-46.04340E-09
+9.085119E+00,-389.6459E-12,-106.7066E-09
+9.095133E+00,-1.385218E-09,-884.7618E-09
+9.105186E+00,-1.482374E-09,-1.105099E-06
+9.115219E+00,-2.098956E-09,-1.545124E-06
+9.125212E+00,-2.172839E-09,-1.721964E-06
+9.135245E+00,-3.731248E-09,-2.370186E-06
+9.145711E+00,-3.757096E-09,-2.360382E-06
+9.155031E+00,-3.124828E-09,-1.042290E-06
+9.165065E+00,-3.083661E-09,-974.5694E-09
+9.175061E+00,-4.562613E-09,-927.0287E-09
+9.185069E+00,-4.999739E-09,-985.8227E-09
+9.195104E+00,-5.989940E-09,-1.312904E-06
+9.205129E+00,-5.917971E-09,-1.463337E-06
+9.215148E+00,-5.652756E-09,-1.135769E-06
+9.225178E+00,-5.698126E-09,-1.287460E-06
+9.235182E+00,-5.232465E-09,-1.874008E-06
+9.245220E+00,-5.020560E-09,-2.066584E-06
+9.255233E+00,-5.186352E-09,-1.313143E-06
+9.265211E+00,-5.690729E-09,-1.170902E-06
+9.275239E+00,-7.628304E-09,-1.265354E-06
+9.285239E+00,-7.796175E-09,-1.680393E-06
+9.295022E+00,-7.665886E-09,-2.496920E-06
+9.305055E+00,-7.659532E-09,-2.539873E-06
+9.315063E+00,-7.631892E-09,-1.979942E-06
+9.325068E+00,-7.389898E-09,-1.981201E-06
+9.335092E+00,-6.109631E-09,-2.004032E-06
+9.345084E+00,-5.899300E-09,-1.991415E-06
+9.355116E+00,-5.435366E-09,-1.096163E-06
+9.365122E+00,-5.197728E-09,-1.005802E-06
+9.375166E+00,-1.828808E-09,-2.159911E-06
+9.385220E+00,-1.090357E-09,-2.121382E-06
+9.395223E+00,+857.6774E-12,-2.283993E-06
+9.405017E+00,+1.029205E-09,-2.091370E-06
+9.415052E+00,+1.841008E-09,-1.493473E-06
+9.425046E+00,+1.927497E-09,-1.375952E-06
+9.435076E+00,+272.5834E-12,-418.9110E-09
+9.445076E+00,+16.84680E-12,-313.3202E-09
+9.455136E+00,-2.098515E-09,-1.701737E-06
+9.465155E+00,-2.091275E-09,-1.845017E-06
+9.475170E+00,-1.442677E-09,-1.924486E-06
+9.485178E+00,-1.439702E-09,-1.875763E-06
+9.495217E+00,-1.622911E-09,+409.2503E-09
+9.505434E+00,-1.613399E-09,+533.1993E-09
+9.515210E+00,-2.495683E-09,+158.7963E-09
+9.525238E+00,-2.694042E-09,-54.12102E-09
+9.535242E+00,-3.708932E-09,-1.740599E-06
+9.545047E+00,-3.594679E-09,-1.876059E-06
+9.555063E+00,-2.382970E-09,-311.9946E-09
+9.565090E+00,-2.440221E-09,-152.8740E-09
+9.575120E+00,-4.169499E-09,-143.8141E-09
+9.585122E+00,-4.318498E-09,-316.3910E-09
+9.595133E+00,-4.328913E-09,-2.411194E-06
+9.605162E+00,-4.280467E-09,-2.473173E-06
+9.615165E+00,-4.821575E-09,-2.194243E-06
+9.625165E+00,-4.991366E-09,-2.315989E-06
+9.635197E+00,-4.422113E-09,-2.241459E-06
+9.645197E+00,-4.227962E-09,-2.259245E-06
+9.655228E+00,-3.015340E-09,-1.815005E-06
+9.665230E+00,-2.985143E-09,-1.737929E-06
+9.675241E+00,-1.646471E-09,-874.9867E-09
+9.685035E+00,-1.545452E-09,-794.7541E-09
+9.695043E+00,-100.0029E-12,-380.0965E-09
+9.705095E+00,-79.78260E-12,-490.6273E-09
+9.715128E+00,+582.8770E-12,-1.811924E-06
+9.725348E+00,+655.2914E-12,-1.852741E-06
+9.735132E+00,+1.314913E-09,-1.635141E-06
+9.745166E+00,+1.203014E-09,-1.514702E-06
+9.755170E+00,-207.1762E-12,-453.3768E-09
+9.765184E+00,-325.6855E-12,-262.1365E-09
+9.775197E+00,-430.8418E-12,-1.238184E-06
+9.785205E+00,-586.2077E-12,-1.306305E-06
+9.795238E+00,-2.947978E-09,-2.007895E-06
+9.805208E+00,-3.078841E-09,-1.910410E-06
+9.815217E+00,-2.714209E-09,-1.575241E-06
+9.825015E+00,-2.589293E-09,-1.560831E-06
+9.835242E+00,-1.260415E-09,-1.258221E-06
+9.845016E+00,-1.184598E-09,-1.250067E-06
+9.855047E+00,+1.746706E-09,-1.279192E-06
+9.865513E+00,+1.926457E-09,-1.386414E-06
+9.875081E+00,+3.561767E-09,-1.401100E-06
+9.885082E+00,+3.555842E-09,-1.325884E-06
+9.895100E+00,+3.198334E-09,-745.0772E-09
+9.905135E+00,+3.183603E-09,-712.4424E-09
+9.915146E+00,+1.718510E-09,-1.447544E-06
+9.925158E+00,+1.435066E-09,-1.506739E-06
+9.935185E+00,-859.6515E-12,-1.120720E-06
+9.945195E+00,-906.3569E-12,-1.158648E-06
+9.955205E+00,-1.729315E-09,-1.105375E-06
+9.965228E+00,-1.889657E-09,-1.098738E-06
+9.975232E+00,-3.938982E-09,-1.406365E-06
+9.985037E+00,-3.986722E-09,-1.509981E-06
+9.995039E+00,-3.471673E-09,-1.696949E-06

MicroMag 2900/3900 Data File ends
