# Supplementary material for: Magnetic signatures of a creosote oil contaminated site: case study in São Paulo, Brazil
Source: Sci Rep. 2022 Dec 17;12:21853. doi: 10.1038/s41598-022-23493-2 (PMC9759522; doi:10.1038/s41598-022-23493-2)
Supplement: Supplementary file 3 — Supplementary Information 3. [file 41598_2022_23493_MOESM3_ESM.zip › moment_vs_time/SD23/4_2/nm3xxx/4_8.007]

MicroMag 2900/3900 Data File (Series 0016.002)
Moment vs. time

INSTRUMENT
Configuration                   VSM
Temperature control             None
Hardware version                0004
Software version                01/29/2013
Units of measure                Hybrid SI
Temperature in                  Celsius

SAMPLE
Mass                            N/A
Volume                          N/A
Demagnetizing factor            N/A

SETTINGS
Field range                    +100.0000E-03
Field command                   0.000000E+00
Moment range                   +10.00000E-06
Averaging time                 +5.283138E-03
Temperature (command)           N/A
Tmprtr difference correction    No
Orientation                     0.000000E+00
Vibration amplitude             1.0
Calibration factor             +4.401063E+00
Operating frequency            +83.00000E+00

MEASUREMENT
Description                    "SD34_4_8"
Field (measured)               +87.42173E-06
Temperature (measured)          N/A
Averages (completed)            N/A
Moment at conditioning field   +607.1849E-09
Measured on                     08/28/2020  10:16
Elapsed time                   +22.62100E+00

PROCESSING
Background subtraction          No
Delta-m processing              N/A
Demagnetizing factor            No
Normalization                   No
Normalization factor            N/A
Offset (field)                  No
Offset (moment)                 No
Pole saturation                 No
Slope correction                No

VIEWPORT
Left                            0.000000E+00
Right                          +10.00000E+00
Bottom                         -10.00000E-06
Top                            +10.00000E-06
Show X-axis?                    Yes
Show Y-axis?                    Yes

SCRIPT
Averaging time                 +10.00000E-03
Initial (conditioning) field   +60.00000E-03
Final (measuring) field         0.000000E+00
Pause at initial field         +10.00000E+00
Field slew rate limit          +10.00000E+03
Field slew time limit          +100.0000E-03
Slope correction                0.000000E+00
Timebase                       +10.00000E+00
Number of segments              1
Number of data                  1000

Segment   Averaging                                                            Final 
 Number      Time        Initial      Increment       Final         Pause      Index 
             (s)           (s)           (s)           (s)           (s)     
0000001,+10.00000E-03, 0.000000E+00,+10.00000E-03,+10.00000E+00,+10.00000E+00,0001000

                                         
     Time         Moment        Field    
     (s)          (Am�)          (T)     
+5.127717E-03,+442.7608E-09,+43.70859E-03
+15.17881E-03,+247.5400E-09,+24.29304E-03
+25.04516E-03,+128.4440E-09,+12.49153E-03
+35.15929E-03,+56.85308E-09,+5.418117E-03
+45.07201E-03,+28.69424E-09,+2.625188E-03
+55.18413E-03,+12.39495E-09,+1.043155E-03
+65.08879E-03,+6.233527E-09,+522.7030E-06
+75.12374E-03,+1.954877E-09,+209.7228E-06
+85.21295E-03,+1.174832E-09,+127.6937E-06
+95.24150E-03,+1.129488E-09,+65.82447E-06
+105.0706E-03,+791.2154E-12,+52.55601E-06
+115.1507E-03,-1.360950E-09,+36.37611E-06
+125.2262E-03,-2.199098E-09,+32.18027E-06
+135.0509E-03,-2.536970E-09,+25.89936E-06
+145.0582E-03,-2.495685E-09,+24.04571E-06
+155.0886E-03,-2.456154E-09,+20.58085E-06
+165.1089E-03,-2.368443E-09,+20.02964E-06
+175.1447E-03,-1.257595E-09,+18.22949E-06
+185.1365E-03,-802.5502E-12,+17.79100E-06
+195.1498E-03,+86.13643E-12,+16.29140E-06
+205.1629E-03,+310.8579E-12,+16.07887E-06
+215.1891E-03,+2.342541E-09,+15.55632E-06
+225.1962E-03,+3.128538E-09,+15.24077E-06
+235.2260E-03,+3.714699E-09,+14.02427E-06
+245.2280E-03,+3.301858E-09,+13.71472E-06
+255.2448E-03,+1.411261E-09,+12.37639E-06
+265.0481E-03,+1.266614E-09,+11.91454E-06
+275.0532E-03,+1.183689E-09,+10.99088E-06
+285.0847E-03,+923.6953E-12,+11.07878E-06
+295.0949E-03,-402.9526E-12,+11.76747E-06
+305.1099E-03,-624.9112E-12,+12.07737E-06
+315.1465E-03,-538.2012E-12,+10.95530E-06
+325.1829E-03,-568.3223E-12,+10.83102E-06
+335.1952E-03,-874.9752E-12,+11.38009E-06
+345.2259E-03,-703.5686E-12,+11.41897E-06
+355.2240E-03,+463.8808E-12,+9.811145E-06
+365.0178E-03,+700.6518E-12,+9.623652E-06
+375.0478E-03,-87.39818E-12,+9.469510E-06
+385.0339E-03,-406.4002E-12,+9.796200E-06
+395.0703E-03,-805.6694E-12,+9.141894E-06
+405.0732E-03,-812.1817E-12,+9.014931E-06
+415.0931E-03,-2.511892E-09,+8.557578E-06
+425.1290E-03,-3.059909E-09,+8.558865E-06
+435.1328E-03,-4.488763E-09,+8.774100E-06
+445.1485E-03,-4.285692E-09,+9.075166E-06
+455.1969E-03,-2.568603E-09,+8.890162E-06
+465.0476E-03,-2.308950E-09,+8.436680E-06
+475.0833E-03,+22.65360E-12,+5.039816E-06
+485.1089E-03,+423.2331E-12,+4.896345E-06
+495.1278E-03,+2.979376E-09,+6.454134E-06
+505.1598E-03,+3.130360E-09,+6.710397E-06
+515.1595E-03,+3.792543E-09,+6.731854E-06
+525.1688E-03,+4.058395E-09,+6.659126E-06
+535.1998E-03,+4.544539E-09,+4.772721E-06
+545.1996E-03,+4.284981E-09,+4.897128E-06
+555.2385E-03,+755.0584E-12,+5.240899E-06
+565.0464E-03,+320.2476E-12,+5.344401E-06
+575.0581E-03,-1.187874E-09,+5.743838E-06
+585.0676E-03,-1.364238E-09,+5.647679E-06
+595.1008E-03,-2.765993E-09,+4.382267E-06
+605.1007E-03,-2.871813E-09,+3.963547E-06
+615.1276E-03,-1.820990E-09,+4.012919E-06
+625.1239E-03,-1.694586E-09,+4.030009E-06
+635.1392E-03,-228.2893E-12,+3.655262E-06
+645.1711E-03,-175.9725E-12,+3.693047E-06
+655.1690E-03,+1.463425E-09,+3.721495E-06
+665.2405E-03,+1.678400E-09,+3.858805E-06
+675.0386E-03,+1.798721E-09,+2.923842E-06
+685.0298E-03,+1.638168E-09,+2.810917E-06
+695.0585E-03,-67.55951E-12,+3.699484E-06
+705.2870E-03,-65.73916E-12,+3.758536E-06
+715.0698E-03,-7.868855E-12,+3.827181E-06
+725.0986E-03,-129.5111E-12,+3.890734E-06
+735.0987E-03,-1.746270E-09,+2.823172E-06
+745.1059E-03,-1.859774E-09,+2.842131E-06
+755.1431E-03,-1.648842E-09,+3.317204E-06
+765.2017E-03,-1.657956E-09,+3.223238E-06
+775.0356E-03,-2.502890E-09,+2.383604E-06
+785.0684E-03,-2.575891E-09,+2.191143E-06
+795.0693E-03,-2.336393E-09,+2.141915E-06
+805.1013E-03,-2.308809E-09,+2.249832E-06
+815.0992E-03,-2.896000E-09,+2.254810E-06
+825.1063E-03,-2.999590E-09,+1.965971E-06
+835.1360E-03,-2.262468E-09,+2.068816E-06
+845.1326E-03,-2.112549E-09,+1.991043E-06
+855.1445E-03,-2.629086E-09,+681.7532E-09
+865.1738E-03,-2.944208E-09,+463.7909E-09
+875.1881E-03,-3.305298E-09,+1.112051E-06
+885.2010E-03,-3.043445E-09,+1.440315E-06
+895.2347E-03,-2.100514E-09,+1.865444E-06
+905.2403E-03,-2.110329E-09,+1.694699E-06
+915.0338E-03,-1.853918E-09,+1.298361E-06
+925.0256E-03,-1.686878E-09,+1.247025E-06
+935.0358E-03,-638.8113E-12,+1.391945E-06
+945.0644E-03,-739.5925E-12,+1.372538E-06
+955.0605E-03,-2.372582E-09,+443.0199E-09
+965.0716E-03,-2.627282E-09,+135.1738E-09
+975.1075E-03,-3.216944E-09,-883.1216E-09
+985.0948E-03,-3.328711E-09,-920.9825E-09
+995.1083E-03,-3.760825E-09,-177.4502E-09
+1.005139E+00,-3.561753E-09,+307.4074E-09
+1.015117E+00,-1.173576E-09,+570.6311E-09
+1.025147E+00,-752.9548E-12,+182.6287E-09
+1.035140E+00,-695.9334E-12,-547.0562E-09
+1.045148E+00,-800.8375E-12,-633.2684E-09
+1.055179E+00,+508.7786E-12,-805.9312E-09
+1.065199E+00,+974.3570E-12,-736.6181E-09
+1.075225E+00,+1.897726E-09,+189.8956E-09
+1.085024E+00,+1.758803E-09,+349.6170E-09
+1.095246E+00,+1.458552E-09,-409.0500E-09
+1.105015E+00,+1.551557E-09,-241.6611E-09
+1.115047E+00,+1.538539E-09,-375.8240E-09
+1.125052E+00,+1.396815E-09,-368.0897E-09
+1.135079E+00,+47.96485E-12,-1.088228E-06
+1.145076E+00,+28.02094E-12,-1.099529E-06
+1.155093E+00,-318.0942E-12,-1.870890E-06
+1.165123E+00,-381.9980E-12,-1.747275E-06
+1.175042E+00,-825.9117E-12,-620.2603E-09
+1.185049E+00,-676.7746E-12,-521.6599E-09
+1.195082E+00,+2.364855E-09,-422.1440E-09
+1.205317E+00,+2.447924E-09,-353.2982E-09
+1.215110E+00,+1.596798E-09,-368.0706E-09
+1.225145E+00,+1.409610E-09,-587.8544E-09
+1.235141E+00,+740.5918E-12,-2.105646E-06
+1.245167E+00,+654.6681E-12,-2.097836E-06
+1.255183E+00,-1.044071E-09,-1.584044E-06
+1.265202E+00,-1.458385E-09,-1.752787E-06
+1.275235E+00,-2.171062E-09,-1.557303E-06
+1.285228E+00,-2.122588E-09,-1.346951E-06
+1.295016E+00,-2.296784E-09,-1.187735E-06
+1.305043E+00,-2.402139E-09,-1.521702E-06
+1.315052E+00,-1.807975E-09,-1.854830E-06
+1.325105E+00,-1.374898E-09,-2.116909E-06
+1.335130E+00,-501.3145E-12,-1.796913E-06
+1.345129E+00,-614.0575E-12,-1.623240E-06
+1.355164E+00,-731.6046E-12,-1.915836E-06
+1.365187E+00,-552.7558E-12,-2.014170E-06
+1.375202E+00,+1.050573E-09,-1.826058E-06
+1.385204E+00,+1.098207E-09,-1.843567E-06
+1.395214E+00,+714.0974E-12,-1.825524E-06
+1.405218E+00,+727.4354E-12,-1.879473E-06
+1.415020E+00,+1.462899E-09,-2.848530E-06
+1.425040E+00,+1.473010E-09,-2.965746E-06
+1.435068E+00,+455.0301E-12,-2.408333E-06
+1.445295E+00,+412.0197E-12,-2.400179E-06
+1.455081E+00,+839.2497E-12,-2.342243E-06
+1.465121E+00,+939.4688E-12,-2.389946E-06
+1.475133E+00,+932.9936E-12,-2.718020E-06
+1.485129E+00,+860.0644E-12,-2.607670E-06
+1.495106E+00,+1.262649E-09,-2.501936E-06
+1.505057E+00,+1.338125E-09,-2.382717E-06
+1.515027E+00,+1.647170E-09,-2.005768E-06
+1.525242E+00,+1.607912E-09,-2.136002E-06
+1.535192E+00,+2.674784E-09,-2.523566E-06
+1.545169E+00,+3.124754E-09,-2.858448E-06
+1.555123E+00,+4.641657E-09,-3.593789E-06
+1.565106E+00,+4.564011E-09,-3.183299E-06
+1.575087E+00,+3.289599E-09,-1.863547E-06
+1.585019E+00,+3.129514E-09,-1.637516E-06
+1.595229E+00,+1.945481E-09,-2.506447E-06
+1.605216E+00,+1.670992E-09,-2.735920E-06
+1.615175E+00,+240.8594E-12,-2.620268E-06
+1.625144E+00,+129.5666E-12,-2.730198E-06
+1.635129E+00,-405.8034E-12,-2.660809E-06
+1.645085E+00,-595.2296E-12,-2.557154E-06
+1.655074E+00,-2.270232E-09,-2.875452E-06
+1.665062E+00,-2.277330E-09,-2.665348E-06
+1.675110E+00,+45.12564E-12,-1.289015E-06
+1.685075E+00,+204.4480E-12,-1.248608E-06
+1.695041E+00,+1.653389E-09,-2.138024E-06
+1.705228E+00,+1.704260E-09,-2.291699E-06
+1.715213E+00,+3.491764E-09,-2.848397E-06
+1.725403E+00,+3.623633E-09,-2.785473E-06
+1.735145E+00,+4.319379E-09,-1.579685E-06
+1.745131E+00,+4.170244E-09,-1.546154E-06
+1.755084E+00,+2.407306E-09,-2.375508E-06
+1.765100E+00,+2.187705E-09,-2.510081E-06
+1.775164E+00,+578.2186E-12,-2.974472E-06
+1.785181E+00,+131.7663E-12,-2.995119E-06
+1.795216E+00,-1.198851E-09,-3.458595E-06
+1.805226E+00,-1.163464E-09,-3.687859E-06
+1.815243E+00,-622.4317E-12,-3.915816E-06
+1.825041E+00,-668.2501E-12,-3.737612E-06
+1.835049E+00,-684.7858E-12,-3.238211E-06
+1.845023E+00,-417.6565E-12,-3.110772E-06
+1.855242E+00,+2.153050E-09,-3.034859E-06
+1.865220E+00,+2.282393E-09,-2.961655E-06
+1.875209E+00,+2.107974E-09,-3.265171E-06
+1.885388E+00,+2.074792E-09,-3.265877E-06
+1.895150E+00,+2.311427E-09,-3.106403E-06
+1.905155E+00,+2.292697E-09,-3.052292E-06
+1.915113E+00,+252.5956E-12,-3.018952E-06
+1.925075E+00,-113.3675E-12,-3.020048E-06
+1.935043E+00,-671.2674E-12,-2.507715E-06
+1.945231E+00,-437.2499E-12,-2.439366E-06
+1.955195E+00,+747.9598E-12,-2.992440E-06
+1.965173E+00,+849.4200E-12,-3.275061E-06
+1.975151E+00,+2.179617E-09,-2.979574E-06
+1.985137E+00,+2.636820E-09,-3.020163E-06
+1.995168E+00,+3.768474E-09,-3.052330E-06
+2.005232E+00,+3.485557E-09,-3.154536E-06
+2.015030E+00,+1.399429E-09,-2.744341E-06
+2.025028E+00,+1.075506E-09,-2.628432E-06
+2.035050E+00,+527.3474E-12,-2.703514E-06
+2.045085E+00,+369.1238E-12,-2.700081E-06
+2.055086E+00,-175.5342E-12,-2.509451E-06
+2.065109E+00,-64.94928E-12,-2.784768E-06
+2.075130E+00,+981.4638E-12,-3.985749E-06
+2.085132E+00,+1.076150E-09,-3.856678E-06
+2.095163E+00,+237.1932E-12,-3.190956E-06
+2.105164E+00,+48.84380E-12,-3.049660E-06
+2.115169E+00,-390.9296E-12,-2.818689E-06
+2.125167E+00,-518.2804E-12,-2.614832E-06
+2.135185E+00,-2.426165E-09,-3.152418E-06
+2.145197E+00,-2.873307E-09,-3.608246E-06
+2.155238E+00,-3.545352E-09,-4.412155E-06
+2.165082E+00,-3.446575E-09,-4.230089E-06
+2.175067E+00,-2.674018E-09,-3.807202E-06
+2.185019E+00,-2.643567E-09,-3.642922E-06
+2.195193E+00,-699.1565E-12,-3.449660E-06
+2.205170E+00,-546.8437E-12,-3.492051E-06
+2.215130E+00,+486.9958E-12,-3.971901E-06
+2.225101E+00,+369.1874E-12,-3.932982E-06
+2.235083E+00,-458.7262E-12,-3.597603E-06
+2.245273E+00,-393.1617E-12,-3.636761E-06
+2.255016E+00,+1.120271E-09,-2.837477E-06
+2.265230E+00,+1.072477E-09,-2.682276E-06
+2.275208E+00,-803.1783E-12,-2.165146E-06
+2.285174E+00,-969.7761E-12,-2.050734E-06
+2.295145E+00,-1.571799E-09,-1.557827E-06
+2.305114E+00,-1.606731E-09,-1.482096E-06
+2.315097E+00,-2.589575E-09,-3.165302E-06
+2.325077E+00,-2.595001E-09,-3.135605E-06
+2.335050E+00,-939.5555E-12,-3.345719E-06
+2.345034E+00,-759.5492E-12,-3.432865E-06
+2.355211E+00,-97.56732E-12,-3.790274E-06
+2.365187E+00,-156.5409E-12,-3.777495E-06
+2.375172E+00,+52.62441E-12,-4.032050E-06
+2.385348E+00,+118.4630E-12,-4.078532E-06
+2.395104E+00,+804.9859E-12,-4.908429E-06
+2.405271E+00,+791.9706E-12,-4.957677E-06
+2.415242E+00,+1.260945E-09,-3.973084E-06
+2.425225E+00,+1.356811E-09,-3.742562E-06
+2.435181E+00,+1.369627E-09,-3.826418E-06
+2.445146E+00,+1.161920E-09,-4.102927E-06
+2.455135E+00,-1.062266E-09,-3.401575E-06
+2.465128E+00,-1.106282E-09,-3.241587E-06
+2.475212E+00,-1.316221E-09,-2.598610E-06
+2.485192E+00,-1.385649E-09,-2.633295E-06
+2.495149E+00,-2.818199E-09,-3.604880E-06
+2.505136E+00,-2.920962E-09,-3.617535E-06
+2.515095E+00,-2.923564E-09,-4.072371E-06
+2.525058E+00,-3.003377E-09,-4.122200E-06
+2.535043E+00,-4.258052E-09,-4.008980E-06
+2.545234E+00,-4.339173E-09,-4.054813E-06
+2.555212E+00,-2.894730E-09,-3.993521E-06
+2.565199E+00,-2.449203E-09,-3.897820E-06
+2.575148E+00,-681.3544E-12,-3.916188E-06
+2.585148E+00,-508.1645E-12,-4.133454E-06
+2.595135E+00,+848.5930E-12,-3.276491E-06
+2.605106E+00,+1.047129E-09,-3.068409E-06
+2.615084E+00,+1.127478E-09,-2.998839E-06
+2.625036E+00,+1.019879E-09,-3.102837E-06
+2.635241E+00,+298.4590E-12,-3.549728E-06
+2.645228E+00,+351.5888E-12,-3.635464E-06
+2.655176E+00,+1.069473E-09,-4.503222E-06
+2.665154E+00,+1.085676E-09,-4.391737E-06
+2.675138E+00,+2.065263E-09,-3.933745E-06
+2.685080E+00,+2.204628E-09,-3.869191E-06
+2.695045E+00,+4.841432E-09,-5.687771E-06
+2.705024E+00,+4.898967E-09,-5.656090E-06
+2.715208E+00,+3.283425E-09,-4.985266E-06
+2.725192E+00,+3.084018E-09,-4.951601E-06
+2.735147E+00,+2.273321E-09,-3.700695E-06
+2.745112E+00,+2.185784E-09,-3.738118E-06
+2.755094E+00,+1.166501E-09,-4.113617E-06
+2.765085E+00,+1.131617E-09,-4.142037E-06
+2.775103E+00,+2.437938E-09,-4.271326E-06
+2.785083E+00,+2.630883E-09,-4.155979E-06
+2.795038E+00,+2.739384E-09,-3.667603E-06
+2.805027E+00,+2.537399E-09,-3.568278E-06
+2.815210E+00,+1.856084E-09,-3.505364E-06
+2.825174E+00,+1.891564E-09,-3.580580E-06
+2.835155E+00,+1.541393E-09,-4.498597E-06
+2.845106E+00,+1.436799E-09,-4.487429E-06
+2.855075E+00,+1.183163E-09,-3.855658E-06
+2.865060E+00,+1.261030E-09,-3.948899E-06
+2.875021E+00,+666.9525E-12,-3.974772E-06
+2.885221E+00,+138.8626E-12,-4.798518E-06
+2.895018E+00,-2.863148E-09,-5.432530E-06
+2.905040E+00,-3.049366E-09,-5.127268E-06
+2.915070E+00,-2.252211E-09,-3.216353E-06
+2.925072E+00,-2.114451E-09,-3.081799E-06
+2.935091E+00,-1.751965E-09,-2.722912E-06
+2.945125E+00,-1.786541E-09,-2.928848E-06
+2.955112E+00,-2.359217E-09,-4.076004E-06
+2.965130E+00,-2.541083E-09,-4.141045E-06
+2.975168E+00,-3.624535E-09,-3.468676E-06
+2.985161E+00,-3.593036E-09,-3.326855E-06
+2.995175E+00,-1.878423E-09,-3.769512E-06
+3.005206E+00,-1.654976E-09,-3.761645E-06
+3.015202E+00,-1.644046E-09,-4.166222E-06
+3.025229E+00,-1.798303E-09,-4.268523E-06
+3.035231E+00,-1.479430E-09,-2.896815E-06
+3.045242E+00,-1.131395E-09,-3.015280E-06
+3.055044E+00,-397.9103E-12,-4.015732E-06
+3.065066E+00,-425.1159E-12,-4.001303E-06
+3.075087E+00,+201.3474E-12,-3.971320E-06
+3.085095E+00,+484.2827E-12,-3.984013E-06
+3.095106E+00,+1.048247E-09,-3.455563E-06
+3.105111E+00,+787.2821E-12,-3.239069E-06
+3.115141E+00,-992.1476E-12,-3.202925E-06
+3.125142E+00,-1.037737E-09,-3.333588E-06
+3.135171E+00,-525.4738E-12,-4.588480E-06
+3.145172E+00,-527.2954E-12,-4.484892E-06
+3.155194E+00,-1.028537E-09,-3.022251E-06
+3.165026E+00,-1.020565E-09,-2.949333E-06
+3.175087E+00,-306.8876E-12,-3.718510E-06
+3.185107E+00,-252.3677E-12,-3.779688E-06
+3.195085E+00,-775.6824E-12,-3.751164E-06
+3.205040E+00,-802.1339E-12,-3.820696E-06
+3.215245E+00,+583.0181E-12,-4.854765E-06
+3.225442E+00,+696.5000E-12,-4.789105E-06
+3.235185E+00,+1.524274E-09,-4.061852E-06
+3.245171E+00,+1.517889E-09,-3.958111E-06
+3.255124E+00,+1.824463E-09,-3.555651E-06
+3.265100E+00,+1.861234E-09,-3.730393E-06
+3.275085E+00,-300.1626E-12,-3.664570E-06
+3.285029E+00,-641.9882E-12,-3.625775E-06
+3.295027E+00,-3.608230E-09,-3.755474E-06
+3.305047E+00,-3.690208E-09,-3.794766E-06
+3.315103E+00,-3.728972E-09,-4.346924E-06
+3.325145E+00,-3.721221E-09,-4.219894E-06
+3.335178E+00,-3.329132E-09,-4.307528E-06
+3.345185E+00,-3.207389E-09,-4.047232E-06
+3.355211E+00,-1.192674E-09,-4.470377E-06
+3.365452E+00,-1.147662E-09,-4.376078E-06
+3.375241E+00,-837.3495E-12,-3.268929E-06
+3.385040E+00,-735.6107E-12,-3.305388E-06
+3.395038E+00,+1.883485E-09,-3.547545E-06
+3.405046E+00,+2.159172E-09,-3.483286E-06
+3.415076E+00,+2.620187E-09,-3.096953E-06
+3.425080E+00,+2.556690E-09,-3.058405E-06
+3.435115E+00,+1.097246E-09,-3.315420E-06
+3.445580E+00,+998.6472E-12,-3.258963E-06
+3.455142E+00,-1.782416E-09,-3.898011E-06
+3.465197E+00,-2.079849E-09,-3.873883E-06
+3.475227E+00,-2.880012E-09,-4.214297E-06
+3.485238E+00,-2.777611E-09,-4.152422E-06
+3.495035E+00,-2.108745E-09,-3.353405E-06
+3.505034E+00,-2.157535E-09,-3.415566E-06
+3.515048E+00,-2.086712E-09,-3.760119E-06
+3.525075E+00,-1.977385E-09,-3.874979E-06
+3.535074E+00,-1.682346E-09,-4.041329E-06
+3.545107E+00,-1.892441E-09,-4.150314E-06
+3.555097E+00,-3.251181E-09,-5.436850E-06
+3.565117E+00,-3.158200E-09,-5.098124E-06
+3.575157E+00,-837.4593E-12,-4.513016E-06
+3.585150E+00,-464.6140E-12,-4.674225E-06
+3.595169E+00,+1.182801E-09,-6.068650E-06
+3.605182E+00,+1.319299E-09,-6.045657E-06
+3.615204E+00,+1.978057E-09,-4.966937E-06
+3.625217E+00,+1.901856E-09,-4.792195E-06
+3.635019E+00,+110.4751E-12,-3.962956E-06
+3.645036E+00,-69.12888E-12,-3.996869E-06
+3.655053E+00,-248.2494E-12,-3.675166E-06
+3.665100E+00,-210.1033E-12,-3.869524E-06
+3.675117E+00,-681.0977E-12,-3.988800E-06
+3.685144E+00,-756.6556E-12,-3.888731E-06
+3.695143E+00,-151.6628E-12,-3.526144E-06
+3.705157E+00,+82.98149E-12,-3.717261E-06
+3.715206E+00,-196.0957E-12,-5.014086E-06
+3.725213E+00,-506.2794E-12,-5.040169E-06
+3.735230E+00,-1.877433E-09,-5.278121E-06
+3.745033E+00,-1.826413E-09,-5.193815E-06
+3.755037E+00,-1.024236E-09,-4.467650E-06
+3.765100E+00,-987.1827E-12,-4.182415E-06
+3.775173E+00,-965.9736E-12,-3.653803E-06
+3.785196E+00,-731.2148E-12,-3.782006E-06
+3.795225E+00,+1.138167E-09,-3.641033E-06
+3.805228E+00,+1.446664E-09,-3.788758E-06
+3.815022E+00,+1.982619E-09,-4.054823E-06
+3.825054E+00,+2.094940E-09,-3.741999E-06
+3.835049E+00,+2.278003E-09,-2.589140E-06
+3.845055E+00,+2.092824E-09,-2.957211E-06
+3.855087E+00,+827.4730E-12,-3.847504E-06
+3.865107E+00,+623.1950E-12,-4.176455E-06
+3.875137E+00,+864.7552E-12,-4.284983E-06
+3.885118E+00,+905.8284E-12,-4.360943E-06
+3.895143E+00,-959.5584E-12,-4.715767E-06
+3.905159E+00,-1.508780E-09,-4.686556E-06
+3.915173E+00,-3.783712E-09,-4.949017E-06
+3.925205E+00,-3.898032E-09,-5.009204E-06
+3.935241E+00,-4.614685E-09,-4.963990E-06
+3.945245E+00,-4.722083E-09,-4.974728E-06
+3.955027E+00,-4.863704E-09,-5.415011E-06
+3.965058E+00,-4.653486E-09,-5.441838E-06
+3.975057E+00,-3.511149E-09,-4.562216E-06
+3.985087E+00,-3.614860E-09,-4.414158E-06
+3.995083E+00,-4.547164E-09,-3.839789E-06
+4.005094E+00,-4.622438E-09,-3.810644E-06
+4.015125E+00,-4.578519E-09,-4.314032E-06
+4.025128E+00,-4.737819E-09,-4.197312E-06
+4.035146E+00,-5.876175E-09,-3.620110E-06
+4.045180E+00,-5.967356E-09,-3.669091E-06
+4.055184E+00,-4.792844E-09,-4.507180E-06
+4.065209E+00,-4.292798E-09,-4.189635E-06
+4.075243E+00,-2.843203E-09,-2.901650E-06
+4.085227E+00,-2.509399E-09,-2.851086E-06
+4.095022E+00,+71.27419E-12,-3.605328E-06
+4.105021E+00,+496.9290E-12,-3.732071E-06
+4.115034E+00,+890.5568E-12,-4.233704E-06
+4.125062E+00,+681.6470E-12,-3.793221E-06
+4.135065E+00,+336.5994E-12,-3.455792E-06
+4.145076E+00,+489.8431E-12,-3.633614E-06
+4.155099E+00,+326.1573E-12,-4.207230E-06
+4.165112E+00,+140.9906E-12,-4.269171E-06
+4.175145E+00,-110.2068E-12,-4.454260E-06
+4.185132E+00,+31.03248E-12,-4.553232E-06
+4.195151E+00,+909.6252E-12,-5.479355E-06
+4.205184E+00,+772.9657E-12,-5.385418E-06
+4.215171E+00,-769.4025E-12,-3.881769E-06
+4.225180E+00,-877.1598E-12,-3.738337E-06
+4.235209E+00,-546.9120E-12,-3.519373E-06
+4.245206E+00,-566.7229E-12,-3.638659E-06
+4.255218E+00,-1.567079E-09,-4.045849E-06
+4.265017E+00,-1.608977E-09,-3.859492E-06
+4.275018E+00,-464.2497E-12,-4.206191E-06
+4.285046E+00,-178.6891E-12,-4.401159E-06
+4.295063E+00,+354.6952E-12,-5.558920E-06
+4.305091E+00,+327.8620E-12,-5.589705E-06
+4.315129E+00,+1.094361E-09,-5.524369E-06
+4.325161E+00,+1.287862E-09,-5.415116E-06
+4.335185E+00,+1.660466E-09,-4.677239E-06
+4.345221E+00,+1.522835E-09,-4.625121E-06
+4.355222E+00,+744.4094E-12,-4.265290E-06
+4.365219E+00,+643.8826E-12,-4.434405E-06
+4.375246E+00,+60.27469E-12,-4.452791E-06
+4.385229E+00,+22.71490E-12,-4.353094E-06
+4.395023E+00,+1.494044E-09,-4.211522E-06
+4.405017E+00,+1.832844E-09,-4.018927E-06
+4.415030E+00,+3.506664E-09,-3.719817E-06
+4.425059E+00,+3.298341E-09,-3.753901E-06
+4.435056E+00,+325.9387E-12,-3.244877E-06
+4.445062E+00,-75.62034E-12,-3.119507E-06
+4.455086E+00,-1.458576E-09,-3.157111E-06
+4.465130E+00,-1.695186E-09,-3.287917E-06
+4.475157E+00,-3.256998E-09,-4.790764E-06
+4.485180E+00,-3.325530E-09,-5.144187E-06
+4.495175E+00,-2.387704E-09,-5.300952E-06
+4.505205E+00,-2.240713E-09,-4.620924E-06
+4.515205E+00,-3.466210E-09,-4.030715E-06
+4.525216E+00,-4.162767E-09,-3.598442E-06
+4.535017E+00,-5.345832E-09,-3.730516E-06
+4.545020E+00,-5.359497E-09,-3.678913E-06
+4.555032E+00,-5.378263E-09,-4.396181E-06
+4.565060E+00,-5.320454E-09,-4.614039E-06
+4.575059E+00,-3.926417E-09,-4.825859E-06
+4.585045E+00,-3.048605E-09,-4.657364E-06
+4.595023E+00,-1.643353E-09,-4.001703E-06
+4.605205E+00,-1.765902E-09,-4.070836E-06
+4.615184E+00,-2.595857E-09,-4.566336E-06
+4.625135E+00,-2.639617E-09,-4.909611E-06
+4.635106E+00,-2.667058E-09,-4.746828E-06
+4.645095E+00,-2.909977E-09,-4.620581E-06
+4.655062E+00,-3.927234E-09,-5.603543E-06
+4.665055E+00,-3.899431E-09,-5.734149E-06
+4.675046E+00,-2.883938E-09,-4.961386E-06
+4.685225E+00,-2.721648E-09,-4.803982E-06
+4.695198E+00,-2.622112E-09,-3.714485E-06
+4.705183E+00,-2.416344E-09,-3.469639E-06
+4.715136E+00,-961.0897E-12,-3.217860E-06
+4.725115E+00,-649.4326E-12,-3.222514E-06
+4.735069E+00,-1.518592E-09,-3.890725E-06
+4.745035E+00,-2.206672E-09,-4.112807E-06
+4.755017E+00,-2.365753E-09,-3.655234E-06
+4.765244E+00,-1.930981E-09,-3.539181E-06
+4.775043E+00,-902.8284E-12,-4.320317E-06
+4.785073E+00,-624.4926E-12,-4.411869E-06
+4.795088E+00,+456.8226E-12,-5.173931E-06
+4.805107E+00,+1.424143E-09,-5.156937E-06
+4.815114E+00,+2.928003E-09,-5.032320E-06
+4.825153E+00,+3.243241E-09,-4.423123E-06
+4.835176E+00,+3.923243E-09,-3.492327E-06
+4.845172E+00,+4.485647E-09,-3.761683E-06
+4.855185E+00,+5.163306E-09,-4.801808E-06
+4.865214E+00,+4.672427E-09,-4.993363E-06
+4.875195E+00,+3.102276E-09,-4.487057E-06
+4.885146E+00,+2.699429E-09,-4.097319E-06
+4.895151E+00,+2.950029E-09,-3.511515E-06
+4.905126E+00,+2.923802E-09,-3.003912E-06
+4.915165E+00,+2.129329E-09,-3.632336E-06
+4.925154E+00,+1.917309E-09,-4.181528E-06
+4.935166E+00,+2.609889E-09,-4.113980E-06
+4.945193E+00,+2.965822E-09,-4.397421E-06
+4.955187E+00,+2.494754E-09,-4.117041E-06
+4.965207E+00,+1.872629E-09,-4.211197E-06
+4.975242E+00,+931.2149E-12,-6.003791E-06
+4.985234E+00,+743.3754E-12,-6.026068E-06
+4.995020E+00,-679.7642E-12,-5.593157E-06
+5.005027E+00,-1.553128E-09,-5.468360E-06
+5.015038E+00,-2.816349E-09,-5.430107E-06
+5.025064E+00,-2.743385E-09,-5.338507E-06
+5.035061E+00,-2.719658E-09,-5.220518E-06
+5.045079E+00,-3.183250E-09,-4.986448E-06
+5.055110E+00,-4.367753E-09,-4.633846E-06
+5.065126E+00,-4.399647E-09,-4.519425E-06
+5.075130E+00,-3.096200E-09,-2.939434E-06
+5.085155E+00,-2.620023E-09,-2.954979E-06
+5.095155E+00,-1.766778E-09,-4.046116E-06
+5.105172E+00,-1.041669E-09,-4.927378E-06
+5.115203E+00,+800.0638E-12,-4.919110E-06
+5.125205E+00,+1.124104E-09,-4.928732E-06
+5.135237E+00,+142.7311E-12,-4.123202E-06
+5.145234E+00,-182.8583E-12,-3.600035E-06
+5.155022E+00,+108.0464E-12,-3.893805E-06
+5.165061E+00,+330.3970E-12,-4.029027E-06
+5.175064E+00,-418.2023E-12,-4.605513E-06
+5.185070E+00,-1.044745E-09,-4.545660E-06
+5.195104E+00,-1.748667E-09,-3.714152E-06
+5.205101E+00,-1.582686E-09,-3.512659E-06
+5.215110E+00,-1.337972E-09,-3.283272E-06
+5.225135E+00,-1.463416E-09,-3.597985E-06
+5.235126E+00,-886.9636E-12,-5.532427E-06
+5.245152E+00,-58.95974E-12,-5.760498E-06
+5.255146E+00,+2.011996E-09,-5.234356E-06
+5.265171E+00,+2.520364E-09,-4.573374E-06
+5.275205E+00,+2.700448E-09,-3.735209E-06
+5.285175E+00,+2.673439E-09,-4.090700E-06
+5.295192E+00,+1.713807E-09,-4.904509E-06
+5.305224E+00,+663.0285E-12,-4.842358E-06
+5.315230E+00,-2.195868E-09,-4.792901E-06
+5.325028E+00,-2.779880E-09,-4.589043E-06
+5.335055E+00,-2.809024E-09,-4.266835E-06
+5.345051E+00,-2.956404E-09,-4.417048E-06
+5.355078E+00,-4.803908E-09,-4.417610E-06
+5.365092E+00,-5.206619E-09,-4.313021E-06
+5.375139E+00,-4.828451E-09,-4.908438E-06
+5.385170E+00,-4.354444E-09,-4.638529E-06
+5.395168E+00,-3.462479E-09,-5.075865E-06
+5.405171E+00,-3.437385E-09,-5.521470E-06
+5.415192E+00,-2.727724E-09,-4.910841E-06
+5.425184E+00,-2.391011E-09,-4.861126E-06
+5.435212E+00,-1.883351E-09,-4.609309E-06
+5.445210E+00,-1.978542E-09,-4.698487E-06
+5.455237E+00,-1.338093E-09,-5.932532E-06
+5.465046E+00,-923.9439E-12,-5.759307E-06
+5.475054E+00,+1.474211E-09,-4.212599E-06
+5.485052E+00,+1.545915E-09,-4.014082E-06
+5.495080E+00,+342.1055E-12,-3.942261E-06
+5.505078E+00,+168.1511E-12,-3.899899E-06
+5.515092E+00,-520.8525E-12,-3.890104E-06
+5.525100E+00,-682.9839E-12,-3.967762E-06
+5.535109E+00,-1.928294E-09,-4.599295E-06
+5.545135E+00,-1.972881E-09,-4.482766E-06
+5.555134E+00,-1.652191E-09,-3.607836E-06
+5.565162E+00,-1.729949E-09,-3.505917E-06
+5.575196E+00,-3.705902E-09,-3.926735E-06
+5.585184E+00,-3.964302E-09,-3.866492E-06
+5.595192E+00,-3.653505E-09,-4.691878E-06
+5.605216E+00,-3.325833E-09,-4.673815E-06
+5.615218E+00,-1.990179E-09,-3.863106E-06
+5.625234E+00,-1.974516E-09,-3.783550E-06
+5.635026E+00,-1.792371E-09,-3.880396E-06
+5.645025E+00,-1.721408E-09,-3.929301E-06
+5.655052E+00,-1.983206E-09,-3.891850E-06
+5.665079E+00,-2.098734E-09,-4.079418E-06
+5.675101E+00,-2.203338E-09,-4.154234E-06
+5.685132E+00,-1.987158E-09,-4.178076E-06
+5.695128E+00,+169.5447E-12,-3.789826E-06
+5.705135E+00,+415.4036E-12,-3.929968E-06
+5.715164E+00,+1.000035E-09,-5.678930E-06
+5.725161E+00,+1.018682E-09,-5.705729E-06
+5.735181E+00,+481.3521E-12,-5.258999E-06
+5.745213E+00,+287.4017E-12,-5.043373E-06
+5.755213E+00,-1.227955E-09,-4.039031E-06
+5.765024E+00,-1.276923E-09,-4.351254E-06
+5.775077E+00,+12.95400E-12,-4.768572E-06
+5.785092E+00,+182.0048E-12,-4.711275E-06
+5.795118E+00,+224.7920E-12,-4.286347E-06
+5.805116E+00,+215.2335E-12,-4.218922E-06
+5.815131E+00,+927.0734E-12,-4.196138E-06
+5.825163E+00,+993.2140E-12,-4.260473E-06
+5.835161E+00,-475.7373E-12,-4.886637E-06
+5.845171E+00,-847.4816E-12,-4.940653E-06
+5.855206E+00,-2.668745E-09,-4.820900E-06
+5.865227E+00,-2.710841E-09,-4.697905E-06
+5.875034E+00,-3.358160E-09,-5.265475E-06
+5.885030E+00,-3.399054E-09,-5.251837E-06
+5.895045E+00,-2.484506E-09,-5.112934E-06
+5.905075E+00,-2.241774E-09,-5.165510E-06
+5.915078E+00,+278.4133E-12,-5.433865E-06
+5.925089E+00,+320.0880E-12,-5.524484E-06
+5.935128E+00,-442.7931E-12,-5.460501E-06
+5.945154E+00,-472.3325E-12,-5.413313E-06
+5.955133E+00,-1.116040E-09,-4.496956E-06
+5.965118E+00,-1.262061E-09,-4.444504E-06
+5.975072E+00,-3.768945E-09,-4.365922E-06
+5.985051E+00,-3.918405E-09,-4.442826E-06
+5.995236E+00,-3.135658E-09,-3.625212E-06
+6.005199E+00,-2.953425E-09,-3.533163E-06
+6.015176E+00,-3.006786E-09,-4.789639E-06
+6.025124E+00,-3.044981E-09,-4.866924E-06
+6.035095E+00,-2.302564E-09,-4.325409E-06
+6.045080E+00,-2.121254E-09,-4.287329E-06
+6.055031E+00,-1.520805E-09,-4.518824E-06
+6.065241E+00,-1.636700E-09,-4.522210E-06
+6.075212E+00,-1.899995E-09,-4.084158E-06
+6.085191E+00,-1.851820E-09,-3.780956E-06
+6.095224E+00,-2.604905E-09,-3.905897E-06
+6.105227E+00,-2.898944E-09,-3.853645E-06
+6.115244E+00,-3.519605E-09,-4.736100E-06
+6.125044E+00,-3.286759E-09,-4.733773E-06
+6.135035E+00,-1.956561E-09,-5.074835E-06
+6.145051E+00,-1.911945E-09,-5.456668E-06
+6.155079E+00,-1.426082E-09,-5.069971E-06
+6.165101E+00,-1.183373E-09,-5.149660E-06
+6.175139E+00,+560.7450E-12,-6.037665E-06
+6.185133E+00,+511.4327E-12,-5.828476E-06
+6.195153E+00,-2.210423E-09,-5.923577E-06
+6.205165E+00,-2.440277E-09,-5.829134E-06
+6.215182E+00,-3.813501E-09,-6.528626E-06
+6.225191E+00,-3.864456E-09,-6.486225E-06
+6.235229E+00,-5.030046E-09,-4.867106E-06
+6.245468E+00,-5.076214E-09,-4.834910E-06
+6.255021E+00,-4.327937E-09,-4.512902E-06
+6.265054E+00,-4.057107E-09,-4.406090E-06
+6.275056E+00,-3.000421E-09,-3.162070E-06
+6.285088E+00,-2.972593E-09,-3.355341E-06
+6.295098E+00,-2.060456E-09,-4.210482E-06
+6.305110E+00,-1.659882E-09,-4.735537E-06
+6.315137E+00,-769.8513E-12,-5.609303E-06
+6.325154E+00,-845.2392E-12,-5.556984E-06
+6.335175E+00,-541.6406E-12,-4.564839E-06
+6.345213E+00,-201.6608E-12,-4.590388E-06
+6.355216E+00,+862.5775E-12,-4.837065E-06
+6.365243E+00,+558.6540E-12,-4.841633E-06
+6.375043E+00,-1.898465E-09,-5.536652E-06
+6.385031E+00,-2.298913E-09,-5.413724E-06
+6.395065E+00,-3.536971E-09,-5.690089E-06
+6.405069E+00,-3.710181E-09,-5.441656E-06
+6.415091E+00,-5.030731E-09,-3.868704E-06
+6.425128E+00,-5.053741E-09,-3.822203E-06
+6.435133E+00,-3.750363E-09,-4.142914E-06
+6.445145E+00,-3.434794E-09,-4.286814E-06
+6.455183E+00,-2.679266E-09,-4.666157E-06
+6.465226E+00,-2.548059E-09,-4.493942E-06
+6.475022E+00,-219.4605E-12,-5.203724E-06
+6.485061E+00,+372.9934E-12,-5.236283E-06
+6.495061E+00,+1.845784E-09,-5.333891E-06
+6.505094E+00,+1.772008E-09,-5.296040E-06
+6.515095E+00,+1.768374E-09,-4.754124E-06
+6.525104E+00,+1.915464E-09,-4.673214E-06
+6.535138E+00,+1.593474E-09,-4.019451E-06
+6.545145E+00,+1.296825E-09,-4.083357E-06
+6.555151E+00,+966.0996E-12,-3.835202E-06
+6.565188E+00,+1.340590E-09,-3.625908E-06
+6.575196E+00,+3.008468E-09,-3.935633E-06
+6.585201E+00,+3.275632E-09,-3.667469E-06
+6.595232E+00,+3.073307E-09,-3.265458E-06
+6.605229E+00,+3.008729E-09,-3.017855E-06
+6.615024E+00,+2.605178E-09,-3.758764E-06
+6.625020E+00,+2.291760E-09,-3.966361E-06
+6.635041E+00,+400.8154E-12,-4.191390E-06
+6.645073E+00,+313.8105E-12,-4.394255E-06
+6.655079E+00,+2.008638E-09,-5.081139E-06
+6.665112E+00,+2.610198E-09,-4.728089E-06
+6.675152E+00,+2.903866E-09,-4.210205E-06
+6.685143E+00,+2.659516E-09,-4.402123E-06
+6.695163E+00,+1.703534E-09,-5.664588E-06
+6.705198E+00,+1.579929E-09,-5.903922E-06
+6.715200E+00,+341.8812E-12,-5.077743E-06
+6.725233E+00,-255.9240E-12,-4.833269E-06
+6.735234E+00,-1.830798E-09,-4.267225E-06
+6.745239E+00,-2.214463E-09,-4.547882E-06
+6.755037E+00,-3.649707E-09,-4.938031E-06
+6.765047E+00,-4.252667E-09,-4.420195E-06
+6.775097E+00,-5.225999E-09,-4.232665E-06
+6.785132E+00,-4.951036E-09,-4.836140E-06
+6.795129E+00,-3.145187E-09,-4.518204E-06
+6.805158E+00,-2.547897E-09,-4.267130E-06
+6.815156E+00,-1.832461E-09,-3.735066E-06
+6.825158E+00,-1.444928E-09,-3.632956E-06
+6.835188E+00,-781.7297E-12,-3.893766E-06
+6.845190E+00,-1.079155E-09,-4.398480E-06
+6.855202E+00,-3.132246E-09,-5.093365E-06
+6.865234E+00,-3.838641E-09,-5.160466E-06
+6.875221E+00,-4.006958E-09,-5.405741E-06
+6.885179E+00,-3.790870E-09,-5.063029E-06
+6.895207E+00,-3.556426E-09,-4.649267E-06
+6.905204E+00,-3.279982E-09,-4.135628E-06
+6.915230E+00,-1.465256E-09,-4.389162E-06
+6.925231E+00,-773.6840E-12,-4.630547E-06
+6.935024E+00,-517.1413E-12,-4.680958E-06
+6.945059E+00,-1.192818E-09,-5.424462E-06
+6.955059E+00,-2.643889E-09,-6.385317E-06
+6.965095E+00,-2.828539E-09,-6.157218E-06
+6.975075E+00,-3.280776E-09,-5.923119E-06
+6.985020E+00,-3.614110E-09,-5.957651E-06
+6.995228E+00,-3.953429E-09,-5.852767E-06
+7.005210E+00,-3.597669E-09,-5.483781E-06
+7.015161E+00,-2.240342E-09,-4.768925E-06
+7.025141E+00,-2.077416E-09,-4.748440E-06
+7.035092E+00,-2.578359E-09,-4.977770E-06
+7.045058E+00,-2.525828E-09,-5.086212E-06
+7.055037E+00,-1.886065E-09,-4.557114E-06
+7.065234E+00,-1.886900E-09,-4.724885E-06
+7.075215E+00,-2.993174E-09,-5.592680E-06
+7.085201E+00,-3.418071E-09,-6.200295E-06
+7.095157E+00,-3.438460E-09,-7.307921E-06
+7.105124E+00,-3.421379E-09,-7.064601E-06
+7.115111E+00,-4.394487E-09,-5.186454E-06
+7.125041E+00,-4.939140E-09,-4.918327E-06
+7.135023E+00,-4.970852E-09,-4.835616E-06
+7.145210E+00,-4.609571E-09,-4.901028E-06
+7.155177E+00,-4.286800E-09,-5.256205E-06
+7.165164E+00,-4.397188E-09,-5.483084E-06
+7.175104E+00,-3.492511E-09,-5.818596E-06
+7.185073E+00,-2.415329E-09,-5.682793E-06
+7.195067E+00,-1.171767E-09,-5.117484E-06
+7.205043E+00,-1.614089E-09,-5.155040E-06
+7.215020E+00,-3.396276E-09,-4.956103E-06
+7.225240E+00,-3.569701E-09,-5.240078E-06
+7.235194E+00,-2.407663E-09,-4.502249E-06
+7.245178E+00,-1.494284E-09,-4.353791E-06
+7.255121E+00,-54.10242E-12,-4.279700E-06
+7.265093E+00,+1.113400E-09,-4.173642E-06
+7.275064E+00,+2.753144E-09,-3.430920E-06
+7.285200E+00,+2.873621E-09,-3.926831E-06
+7.295193E+00,+1.517250E-09,-4.157839E-06
+7.305179E+00,+664.3585E-12,-4.460106E-06
+7.315139E+00,+939.1138E-12,-5.088568E-06
+7.325122E+00,+1.339964E-09,-5.189858E-06
+7.335106E+00,+713.0346E-12,-4.823981E-06
+7.345083E+00,-317.8074E-12,-4.782095E-06
+7.355045E+00,-1.080796E-09,-5.037671E-06
+7.365016E+00,-1.179857E-09,-4.907332E-06
+7.375212E+00,-1.619401E-09,-5.052710E-06
+7.385204E+00,-2.204889E-09,-5.317479E-06
+7.395181E+00,-2.404730E-09,-5.143061E-06
+7.405144E+00,-1.881432E-09,-4.896946E-06
+7.415129E+00,-1.173826E-09,-4.850026E-06
+7.425084E+00,-1.281503E-09,-4.622240E-06
+7.435067E+00,-1.653852E-09,-4.790812E-06
+7.445029E+00,-1.551940E-09,-4.103432E-06
+7.455204E+00,-1.322659E-09,-3.577833E-06
+7.465185E+00,-1.784854E-09,-3.748665E-06
+7.475150E+00,-3.268619E-09,-4.606915E-06
+7.485128E+00,-3.591618E-09,-4.882832E-06
+7.495121E+00,-2.711970E-09,-5.008917E-06
+7.505070E+00,-2.190560E-09,-4.668246E-06
+7.515041E+00,-1.724791E-09,-3.908177E-06
+7.525028E+00,-1.389370E-09,-3.829203E-06
+7.535205E+00,-76.03668E-12,-4.506674E-06
+7.545191E+00,+394.0545E-12,-4.908638E-06
+7.555135E+00,-439.2993E-12,-4.905301E-06
+7.565106E+00,-1.507389E-09,-5.337467E-06
+7.575091E+00,-1.920911E-09,-4.846497E-06
+7.585045E+00,-1.618646E-09,-5.141287E-06
+7.595035E+00,-1.695101E-09,-4.910689E-06
+7.605019E+00,-2.397944E-09,-5.034609E-06
+7.615206E+00,-3.264020E-09,-5.544778E-06
+7.625172E+00,-3.089617E-09,-5.347195E-06
+7.635157E+00,-2.461924E-09,-4.979906E-06
+7.645118E+00,-2.338044E-09,-4.323340E-06
+7.655101E+00,-1.905631E-09,-3.806372E-06
+7.665078E+00,-1.377957E-09,-3.927727E-06
+7.675056E+00,-61.18255E-12,-4.892473E-06
+7.685043E+00,-139.4698E-12,-4.991770E-06
+7.695236E+00,-1.620816E-09,-4.687224E-06
+7.705204E+00,-2.078902E-09,-5.170765E-06
+7.715189E+00,-2.052986E-09,-5.243226E-06
+7.725144E+00,-1.939403E-09,-5.098963E-06
+7.735122E+00,-1.790460E-09,-3.959332E-06
+7.745113E+00,-1.548933E-09,-3.797331E-06
+7.755068E+00,+318.4492E-12,-3.489123E-06
+7.765077E+00,+1.362636E-09,-3.799620E-06
+7.775122E+00,+2.500663E-09,-4.117203E-06
+7.785083E+00,+2.458380E-09,-4.341507E-06
+7.795119E+00,+2.432257E-09,-4.973117E-06
+7.805119E+00,+2.493504E-09,-4.964152E-06
+7.815132E+00,+2.088460E-09,-4.735098E-06
+7.825165E+00,+1.698016E-09,-4.928685E-06
+7.835158E+00,+1.189293E-09,-5.025187E-06
+7.845167E+00,+1.403066E-09,-4.718066E-06
+7.855197E+00,+1.498629E-09,-4.672061E-06
+7.865212E+00,+993.9980E-12,-4.902373E-06
+7.875241E+00,-1.105179E-09,-5.924311E-06
+7.885227E+00,-1.293962E-09,-5.938120E-06
+7.895018E+00,-747.8095E-12,-5.351029E-06
+7.905046E+00,-668.9452E-12,-5.019102E-06
+7.915043E+00,-987.0891E-12,-3.986846E-06
+7.925053E+00,-812.5922E-12,-4.022360E-06
+7.935088E+00,+755.8414E-12,-4.494067E-06
+7.945092E+00,+1.072855E-09,-5.010777E-06
+7.955124E+00,+274.1539E-12,-5.519285E-06
+7.965172E+00,-290.5879E-12,-5.408850E-06
+7.975173E+00,-1.761452E-09,-5.280810E-06
+7.985176E+00,-2.112107E-09,-5.142518E-06
+7.995131E+00,-3.103000E-09,-5.307732E-06
+8.005101E+00,-3.381336E-09,-5.488501E-06
+8.015081E+00,-2.410994E-09,-5.262261E-06
+8.025035E+00,-1.588649E-09,-5.380106E-06
+8.035019E+00,-126.1977E-12,-6.379748E-06
+8.045245E+00,-167.9996E-12,-6.230297E-06
+8.055138E+00,-345.5033E-12,-6.200066E-06
+8.065110E+00,-94.99988E-12,-5.897170E-06
+8.075097E+00,+1.201608E-12,-5.272704E-06
+8.085051E+00,-490.4364E-12,-4.976492E-06
+8.095018E+00,-2.238503E-09,-5.368509E-06
+8.105212E+00,-2.679174E-09,-5.461264E-06
+8.115181E+00,-2.624656E-09,-5.314389E-06
+8.125164E+00,-2.602623E-09,-5.562840E-06
+8.135121E+00,-2.890731E-09,-5.140495E-06
+8.145109E+00,-2.848005E-09,-5.216609E-06
+8.155110E+00,-2.415595E-09,-4.545555E-06
+8.165090E+00,-2.579467E-09,-4.687262E-06
+8.175080E+00,-4.362480E-09,-4.972840E-06
+8.185111E+00,-5.231534E-09,-4.416066E-06
+8.195082E+00,-6.070125E-09,-4.697495E-06
+8.205062E+00,-5.841972E-09,-4.959107E-06
+8.215245E+00,-5.177491E-09,-4.839068E-06
+8.225206E+00,-4.870657E-09,-5.218297E-06
+8.235195E+00,-3.582207E-09,-5.279141E-06
+8.245158E+00,-2.927237E-09,-5.039502E-06
+8.255132E+00,-2.369320E-09,-5.170355E-06
+8.265116E+00,-2.690161E-09,-5.255423E-06
+8.275056E+00,-2.964319E-09,-4.859133E-06
+8.285054E+00,-2.380060E-09,-4.375620E-06
+8.295071E+00,-983.0239E-12,-4.945231E-06
+8.305075E+00,-629.7454E-12,-4.854222E-06
+8.315108E+00,-839.5018E-12,-4.335318E-06
+8.325130E+00,-858.9854E-12,-4.401579E-06
+8.335148E+00,-460.8345E-12,-4.462462E-06
+8.345185E+00,-370.9013E-12,-4.400540E-06
+8.355029E+00,-425.7994E-12,-4.060650E-06
+8.365042E+00,-47.06047E-12,-4.348106E-06
+8.375075E+00,+1.390280E-09,-4.958296E-06
+8.385242E+00,+1.737493E-09,-4.757052E-06
+8.395018E+00,+461.2902E-12,-3.838396E-06
+8.405041E+00,-569.3112E-12,-4.146328E-06
+8.415068E+00,-1.635918E-09,-3.424921E-06
+8.425096E+00,-1.802440E-09,-3.528147E-06
+8.435095E+00,-2.628954E-09,-4.445458E-06
+8.445129E+00,-3.331856E-09,-4.847985E-06
+8.455169E+00,-3.483273E-09,-4.587746E-06
+8.465181E+00,-2.911393E-09,-4.118443E-06
+8.475188E+00,-1.907025E-09,-4.030762E-06
+8.485222E+00,-1.902218E-09,-4.088955E-06
+8.495021E+00,-2.124254E-09,-4.692784E-06
+8.505053E+00,-1.990245E-09,-4.683390E-06
+8.515049E+00,-1.914737E-09,-4.276362E-06
+8.525050E+00,-2.134111E-09,-4.371844E-06
+8.535084E+00,-2.389436E-09,-4.581556E-06
+8.545110E+00,-2.255403E-09,-4.727202E-06
+8.555108E+00,-2.296079E-09,-4.882327E-06
+8.565134E+00,-3.175247E-09,-5.156327E-06
+8.575130E+00,-4.919540E-09,-5.068741E-06
+8.585153E+00,-5.712929E-09,-4.511567E-06
+8.595187E+00,-5.149844E-09,-4.496470E-06
+8.605175E+00,-4.382906E-09,-5.189000E-06
+8.615191E+00,-3.794941E-09,-6.379128E-06
+8.625157E+00,-3.557032E-09,-6.893712E-06
+8.635134E+00,-2.210099E-09,-5.976907E-06
+8.645129E+00,-1.152239E-09,-5.662327E-06
+8.655080E+00,-286.7494E-12,-5.133734E-06
+8.665052E+00,-293.6017E-12,-4.468489E-06
+8.675037E+00,-41.60871E-12,-5.399504E-06
+8.685229E+00,+379.9001E-12,-5.152455E-06
+8.695017E+00,+638.8333E-12,-5.329066E-06
+8.705028E+00,+593.4347E-12,-5.451804E-06
+8.715221E+00,+1.412961E-09,-5.745574E-06
+8.725207E+00,+2.910850E-09,-5.931445E-06
+8.735170E+00,+4.602311E-09,-6.421633E-06
+8.745156E+00,+5.210220E-09,-6.057082E-06
+8.755141E+00,+5.593452E-09,-5.509129E-06
+8.765119E+00,+6.323842E-09,-5.118409E-06
+8.775141E+00,+7.434403E-09,-4.777251E-06
+8.785182E+00,+7.146336E-09,-5.501538E-06
+8.795215E+00,+5.113594E-09,-5.276919E-06
+8.805246E+00,+2.828550E-09,-4.660950E-06
+8.815242E+00,+1.212531E-09,-4.060402E-06
+8.825242E+00,-46.76325E-12,-3.498249E-06
+8.835026E+00,-1.242865E-09,-3.916550E-06
+8.845057E+00,-2.146771E-09,-4.862986E-06
+8.855065E+00,-2.001927E-09,-3.707858E-06
+8.865093E+00,-1.056209E-09,-4.103957E-06
+8.875097E+00,-621.9193E-12,-4.377938E-06
+8.885117E+00,-340.2366E-12,-4.993067E-06
+8.895149E+00,+90.41434E-12,-5.057297E-06
+8.905114E+00,+928.2242E-12,-4.657230E-06
+8.915139E+00,+1.180278E-09,-4.775897E-06
+8.925130E+00,+624.0485E-12,-4.249659E-06
+8.935146E+00,+71.93109E-12,-3.970814E-06
+8.945182E+00,+167.9140E-12,-4.414063E-06
+8.955168E+00,+404.5544E-12,-4.980564E-06
+8.965182E+00,-241.3243E-12,-5.264616E-06
+8.975192E+00,-1.338701E-09,-5.445509E-06
+8.985244E+00,-2.078785E-09,-4.556408E-06
+8.995047E+00,-2.031915E-09,-4.096222E-06
+9.005078E+00,-1.966009E-09,-4.240942E-06
+9.015063E+00,-2.252020E-09,-4.210425E-06
+9.025093E+00,-2.632058E-09,-4.995556E-06
+9.035050E+00,-2.601646E-09,-4.631529E-06
+9.045082E+00,-2.757481E-09,-4.620113E-06
+9.055112E+00,-3.396176E-09,-4.595948E-06
+9.065105E+00,-4.530663E-09,-4.355593E-06
+9.075105E+00,-4.827075E-09,-4.735956E-06
+9.085135E+00,-4.886374E-09,-5.236388E-06
+9.095158E+00,-5.111024E-09,-5.433884E-06
+9.105082E+00,-5.763062E-09,-4.345723E-06
+9.115104E+00,-5.604659E-09,-4.744873E-06
+9.125102E+00,-4.454674E-09,-5.573426E-06
+9.135132E+00,-3.669645E-09,-5.530119E-06
+9.145153E+00,-3.583338E-09,-5.923415E-06
+9.155175E+00,-3.867752E-09,-6.561280E-06
+9.165237E+00,-3.496105E-09,-6.247445E-06
+9.175056E+00,-2.788979E-09,-6.167365E-06
+9.185087E+00,-1.824441E-09,-5.220671E-06
+9.195131E+00,-1.350971E-09,-5.005856E-06
+9.205121E+00,-488.7155E-12,-5.405350E-06
+9.215137E+00,+89.04041E-12,-5.868369E-06
+9.225150E+00,-210.0732E-12,-5.628920E-06
+9.235174E+00,-1.179360E-09,-5.565300E-06
+9.245210E+00,-2.386237E-09,-6.015130E-06
+9.255197E+00,-2.355018E-09,-5.764256E-06
+9.265210E+00,-1.410471E-09,-5.355731E-06
+9.275233E+00,-924.6159E-12,-5.350609E-06
+9.285231E+00,-339.6375E-12,-5.487948E-06
+9.295042E+00,+179.3472E-12,-5.597220E-06
+9.305223E+00,+552.1070E-12,-5.900707E-06
+9.315243E+00,+42.37547E-12,-5.646735E-06
+9.325040E+00,-1.544454E-09,-5.177861E-06
+9.335049E+00,-2.211148E-09,-4.698744E-06
+9.345071E+00,-2.382333E-09,-4.421721E-06
+9.355100E+00,-2.629342E-09,-4.658871E-06
+9.365101E+00,-3.425290E-09,-5.510473E-06
+9.375106E+00,-3.612644E-09,-6.102524E-06
+9.385144E+00,-2.749593E-09,-6.233340E-06
+9.395167E+00,-1.984111E-09,-5.928450E-06
+9.405144E+00,-1.531318E-09,-4.816962E-06
+9.415170E+00,-1.444210E-09,-4.012261E-06
+9.425171E+00,-329.6719E-12,-4.182606E-06
+9.435201E+00,+1.487662E-09,-4.517079E-06
+9.445034E+00,+2.935292E-09,-5.393896E-06
+9.455134E+00,+3.395402E-09,-5.459920E-06
+9.465211E+00,+3.270833E-09,-4.560872E-06
+9.475095E+00,+3.346433E-09,-3.994246E-06
+9.485124E+00,+2.980241E-09,-3.952733E-06
+9.495166E+00,+1.772994E-09,-4.633322E-06
+9.505155E+00,+116.0205E-12,-4.794331E-06
+9.515172E+00,-822.6677E-12,-4.417401E-06
+9.525187E+00,-967.7651E-12,-4.036942E-06
+9.535204E+00,-907.9981E-12,-3.843479E-06
+9.545233E+00,-736.0120E-12,-4.289513E-06
+9.555215E+00,-94.28748E-12,-4.663296E-06
+9.565233E+00,+1.026809E-09,-5.049496E-06
+9.575221E+00,+1.177295E-09,-5.534954E-06
+9.585243E+00,+196.4369E-12,-4.956350E-06
+9.595049E+00,-481.4110E-12,-4.428969E-06
+9.605055E+00,-374.4899E-12,-4.995776E-06
+9.615069E+00,+11.19727E-12,-4.950562E-06
+9.625077E+00,+66.64471E-12,-4.786912E-06
+9.635107E+00,-7.964845E-12,-4.724703E-06
+9.645129E+00,+478.6274E-12,-4.959517E-06
+9.655157E+00,+1.131483E-09,-5.454455E-06
+9.665168E+00,+1.241240E-09,-5.767079E-06
+9.675170E+00,+554.3506E-12,-5.987292E-06
+9.685199E+00,+125.2182E-12,-6.005278E-06
+9.695220E+00,+461.4452E-12,-6.340828E-06
+9.705227E+00,+676.8452E-12,-5.380421E-06
+9.715028E+00,+108.5368E-12,-4.891768E-06
+9.725032E+00,-700.3072E-12,-4.812365E-06
+9.735054E+00,-294.8230E-12,-4.924908E-06
+9.745088E+00,+1.130079E-09,-4.630003E-06
+9.755078E+00,+1.687019E-09,-5.005217E-06
+9.765122E+00,+983.1848E-12,-5.756159E-06
+9.775134E+00,+349.4285E-12,-5.692101E-06
+9.785150E+00,-132.9841E-12,-5.195981E-06
+9.795180E+00,-371.0088E-12,-5.395690E-06
+9.805193E+00,-1.285731E-09,-4.895306E-06
+9.815210E+00,-1.771504E-09,-4.474001E-06
+9.825239E+00,-2.116278E-09,-4.145041E-06
+9.835146E+00,-2.346086E-09,-4.176979E-06
+9.845166E+00,-3.726895E-09,-4.484959E-06
+9.855198E+00,-4.392211E-09,-4.629050E-06
+9.865192E+00,-3.817563E-09,-4.834147E-06
+9.875224E+00,-2.298641E-09,-5.048065E-06
+9.885221E+00,+62.12046E-12,-5.239983E-06
+9.895017E+00,+1.132621E-09,-4.804068E-06
+9.905044E+00,+2.362501E-09,-4.470549E-06
+9.915043E+00,+3.124834E-09,-4.150486E-06
+9.925052E+00,+4.139067E-09,-4.528771E-06
+9.935082E+00,+3.935823E-09,-4.751148E-06
+9.945104E+00,+2.896844E-09,-5.784874E-06
+9.955091E+00,+2.575232E-09,-5.924569E-06
+9.965121E+00,+2.656640E-09,-4.956761E-06
+9.975121E+00,+2.454336E-09,-4.712468E-06
+9.985155E+00,+1.340758E-09,-4.985076E-06
+9.995161E+00,+919.1247E-12,-5.118466E-06

MicroMag 2900/3900 Data File ends
