# Supplementary material for: Magnetic signatures of a creosote oil contaminated site: case study in São Paulo, Brazil
Source: Sci Rep. 2022 Dec 17;12:21853. doi: 10.1038/s41598-022-23493-2 (PMC9759522; doi:10.1038/s41598-022-23493-2)
Supplement: Supplementary file 3 — Supplementary Information 3. [file 41598_2022_23493_MOESM3_ESM.zip › moment_vs_time/SD23/4_2/nm3xxx/4_8.008]

MicroMag 2900/3900 Data File (Series 0016.002)
Moment vs. time

INSTRUMENT
Configuration                   VSM
Temperature control             None
Hardware version                0004
Software version                01/29/2013
Units of measure                Hybrid SI
Temperature in                  Celsius

SAMPLE
Mass                            N/A
Volume                          N/A
Demagnetizing factor            N/A

SETTINGS
Field range                    +100.0000E-03
Field command                   0.000000E+00
Moment range                   +10.00000E-06
Averaging time                 +995.4181E-06
Temperature (command)           N/A
Tmprtr difference correction    No
Orientation                     0.000000E+00
Vibration amplitude             1.0
Calibration factor             +4.401063E+00
Operating frequency            +83.00000E+00

MEASUREMENT
Description                    "SD34_4_8"
Field (measured)               +113.9709E-06
Temperature (measured)          N/A
Averages (completed)            N/A
Moment at conditioning field   +803.7496E-09
Measured on                     08/28/2020  10:17
Elapsed time                   +22.62886E+00

PROCESSING
Background subtraction          No
Delta-m processing              N/A
Demagnetizing factor            No
Normalization                   No
Normalization factor            N/A
Offset (field)                  No
Offset (moment)                 No
Pole saturation                 No
Slope correction                No

VIEWPORT
Left                            0.000000E+00
Right                          +10.00000E+00
Bottom                         -10.00000E-06
Top                            +10.00000E-06
Show X-axis?                    Yes
Show Y-axis?                    Yes

SCRIPT
Averaging time                 +10.00000E-03
Initial (conditioning) field   +80.00000E-03
Final (measuring) field         0.000000E+00
Pause at initial field         +10.00000E+00
Field slew rate limit          +10.00000E+03
Field slew time limit          +100.0000E-03
Slope correction                0.000000E+00
Timebase                       +10.00000E+00
Number of segments              1
Number of data                  1000

Segment   Averaging                                                            Final 
 Number      Time        Initial      Increment       Final         Pause      Index 
             (s)           (s)           (s)           (s)           (s)     
0000001,+10.00000E-03, 0.000000E+00,+10.00000E-03,+10.00000E+00,+10.00000E+00,0001000

                                         
     Time         Moment        Field    
     (s)          (Am�)          (T)     
+5.162722E-03,+582.6498E-09,+58.05413E-03
+15.21234E-03,+325.8567E-09,+32.39004E-03
+25.16263E-03,+164.7576E-09,+16.24021E-03
+35.20712E-03,+75.16385E-09,+7.324222E-03
+45.10922E-03,+35.12936E-09,+3.427370E-03
+55.16745E-03,+14.23040E-09,+1.414630E-03
+65.20498E-03,+6.959425E-09,+664.7370E-06
+75.23591E-03,+3.328709E-09,+283.3113E-06
+85.01630E-03,+1.762555E-09,+166.2658E-06
+95.04907E-03,+310.0044E-12,+85.37898E-06
+105.0553E-03,+611.7907E-15,+64.73967E-06
+115.0865E-03,-480.0510E-12,+44.85709E-06
+125.0878E-03,-955.2760E-12,+38.97972E-06
+135.1119E-03,-1.102558E-09,+31.81379E-06
+145.1467E-03,-224.8753E-12,+28.25656E-06
+155.1732E-03,+2.259647E-09,+23.44463E-06
+165.1373E-03,+2.860670E-09,+22.15976E-06
+175.1594E-03,+2.695233E-09,+20.54133E-06
+185.1451E-03,+2.664905E-09,+19.97975E-06
+195.1144E-03,+3.601176E-09,+18.67733E-06
+205.1402E-03,+3.996729E-09,+18.53603E-06
+215.1230E-03,+3.831482E-09,+17.50880E-06
+225.0971E-03,+3.518622E-09,+16.82254E-06
+235.1276E-03,+3.402540E-09,+15.67366E-06
+245.0948E-03,+3.394892E-09,+15.28693E-06
+255.0733E-03,+2.368102E-09,+14.06984E-06
+265.1005E-03,+1.717846E-09,+13.88830E-06
+275.0556E-03,+1.145235E-09,+13.94797E-06
+285.0904E-03,+1.383869E-09,+13.42606E-06
+295.0687E-03,+1.335665E-09,+12.93645E-06
+305.0430E-03,+646.3771E-12,+12.95063E-06
+315.0708E-03,-674.6201E-12,+12.87507E-06
+325.0623E-03,-783.4737E-12,+12.30104E-06
+335.1072E-03,-654.0771E-12,+11.07395E-06
+345.1616E-03,-984.0393E-12,+10.75341E-06
+355.1806E-03,-1.864523E-09,+10.63172E-06
+365.2126E-03,-1.755771E-09,+10.77436E-06
+375.2419E-03,-554.6767E-12,+10.89163E-06
+385.0296E-03,-175.4752E-12,+10.42476E-06
+395.0663E-03,-127.3265E-12,+9.463216E-06
+405.0721E-03,-56.97402E-12,+9.206458E-06
+415.1025E-03,+840.5160E-12,+8.436824E-06
+425.1167E-03,+969.5761E-12,+7.854701E-06
+435.1683E-03,+361.1416E-12,+8.009625E-06
+445.2302E-03,+200.5957E-12,+7.448931E-06
+455.0330E-03,+1.272056E-09,+7.142869E-06
+465.0376E-03,+1.692993E-09,+7.305661E-06
+475.0556E-03,+1.444130E-09,+7.050381E-06
+485.0884E-03,+919.0716E-12,+6.909419E-06
+495.0795E-03,+417.3546E-12,+6.357089E-06
+505.1165E-03,+769.9901E-12,+5.894575E-06
+515.1420E-03,+1.247750E-09,+5.456381E-06
+525.1903E-03,+846.7010E-12,+5.699922E-06
+535.2209E-03,-437.5923E-12,+6.357642E-06
+545.2293E-03,-599.6995E-12,+6.443263E-06
+555.0159E-03,-720.8780E-12,+5.698471E-06
+565.0477E-03,-1.059883E-09,+5.632553E-06
+575.0480E-03,-1.945276E-09,+5.778809E-06
+585.0803E-03,-1.833503E-09,+4.983769E-06
+595.1119E-03,-736.3612E-12,+4.285403E-06
+605.1099E-03,-467.2774E-12,+4.378996E-06
+615.1426E-03,-815.5945E-12,+4.500037E-06
+625.1281E-03,-851.6404E-12,+4.653025E-06
+635.1658E-03,+125.5142E-12,+3.674126E-06
+645.2283E-03,+435.3417E-12,+3.356018E-06
+655.0290E-03,+240.8293E-12,+2.452259E-06
+665.0953E-03,-32.38212E-15,+2.428761E-06
+675.1306E-03,+325.0552E-12,+2.055178E-06
+685.1538E-03,+557.7716E-12,+1.854925E-06
+695.2248E-03,+199.9781E-12,+1.848726E-06
+705.0231E-03,-211.0331E-12,+1.979609E-06
+715.0445E-03,-1.048813E-09,+1.402254E-06
+725.0762E-03,-948.2444E-12,+1.346626E-06
+735.0875E-03,-1.340090E-09,+1.466236E-06
+745.1316E-03,-1.907899E-09,+1.349364E-06
+755.1585E-03,-2.508987E-09,+1.550694E-06
+765.1557E-03,-1.986962E-09,+1.516934E-06
+775.1678E-03,+885.7539E-12,+3.007851E-06
+785.1923E-03,+1.516821E-09,+2.995549E-06
+795.2083E-03,+1.826090E-09,+1.516056E-06
+805.0177E-03,+1.814199E-09,+1.293297E-06
+815.0413E-03,+2.074174E-09,+369.6060E-09
+825.0521E-03,+1.984523E-09,+106.0486E-09
+835.1033E-03,+890.4319E-12,-122.3755E-09
+845.1402E-03,+732.5714E-12,-204.0577E-09
+855.1646E-03,+1.565858E-09,-152.1397E-09
+865.2093E-03,+1.940816E-09,-297.2031E-09
+875.0154E-03,+1.956206E-09,-861.9405E-09
+885.0428E-03,+1.744036E-09,-791.7119E-09
+895.0657E-03,+2.205384E-09,-438.1466E-09
+905.0596E-03,+2.475939E-09,-383.0624E-09
+915.0944E-03,+1.820857E-09,-950.4033E-09
+925.0901E-03,+1.264280E-09,-955.6867E-09
+935.1240E-03,-531.6114E-12,-853.3860E-09
+945.1685E-03,-592.5580E-12,-393.1713E-09
+955.1870E-03,-743.5223E-12,-392.1700E-09
+965.1974E-03,-979.2919E-12,-515.1749E-09
+975.0162E-03,-2.528939E-09,-1.866856E-06
+985.0549E-03,-2.759419E-09,-1.976338E-06
+995.0231E-03,-3.429063E-09,-1.994267E-06
+1.005030E+00,-3.594600E-09,-1.883736E-06
+1.015038E+00,-3.746465E-09,-1.790295E-06
+1.025076E+00,-3.276293E-09,-1.952009E-06
+1.035081E+00,-841.7766E-12,-1.654625E-06
+1.045097E+00,-251.5200E-12,-1.545935E-06
+1.055124E+00,+364.1068E-12,-1.794634E-06
+1.065122E+00,+526.9981E-12,-2.202149E-06
+1.075143E+00,+2.061402E-09,-2.733393E-06
+1.085175E+00,+2.486533E-09,-3.103027E-06
+1.095161E+00,+2.582236E-09,-2.375861E-06
+1.105180E+00,+2.453263E-09,-1.723871E-06
+1.115214E+00,+3.158805E-09,-1.431952E-06
+1.125203E+00,+3.414312E-09,-1.327534E-06
+1.135236E+00,+2.272116E-09,-1.805525E-06
+1.145236E+00,+1.603620E-09,-2.993441E-06
+1.155022E+00,-657.6508E-12,-4.711771E-06
+1.165031E+00,-617.7895E-12,-4.839440E-06
+1.175055E+00,+135.5770E-12,-4.524746E-06
+1.185069E+00,+106.7708E-12,-4.266425E-06
+1.195096E+00,-213.1934E-12,-3.113585E-06
+1.205243E+00,-38.48846E-12,-2.995510E-06
+1.215032E+00,+1.626945E-09,-2.006798E-06
+1.225046E+00,+1.847999E-09,-1.990786E-06
+1.235113E+00,+2.135699E-09,-2.900715E-06
+1.245154E+00,+2.311348E-09,-3.173380E-06
+1.255164E+00,+3.652030E-09,-2.916622E-06
+1.265174E+00,+3.948041E-09,-3.182621E-06
+1.275205E+00,+3.399725E-09,-3.753767E-06
+1.285222E+00,+3.142190E-09,-3.920126E-06
+1.295241E+00,+2.529809E-09,-4.036274E-06
+1.305041E+00,+2.366639E-09,-4.125252E-06
+1.315064E+00,+1.085127E-09,-4.549589E-06
+1.325076E+00,+660.7351E-12,-4.281855E-06
+1.335122E+00,+297.4413E-12,-4.282132E-06
+1.345155E+00,+384.9910E-12,-3.848725E-06
+1.355188E+00,+36.30960E-12,-2.691098E-06
+1.365196E+00,-114.0001E-12,-2.753515E-06
+1.375213E+00,+130.9579E-12,-4.303770E-06
+1.385223E+00,+394.1170E-12,-4.543009E-06
+1.395211E+00,+588.6190E-12,-4.826575E-06
+1.405171E+00,+248.3072E-12,-5.037785E-06
+1.415198E+00,-2.048871E-09,-5.077324E-06
+1.425197E+00,-2.104471E-09,-4.900637E-06
+1.435221E+00,-1.215231E-09,-3.661719E-06
+1.445030E+00,-1.128091E-09,-3.582297E-06
+1.455035E+00,-851.8868E-12,-3.818970E-06
+1.465067E+00,-757.3518E-12,-4.024353E-06
+1.475070E+00,-12.65331E-12,-5.086766E-06
+1.485083E+00,-46.81529E-12,-5.204430E-06
+1.495131E+00,-1.204437E-09,-4.854479E-06
+1.505124E+00,-1.288180E-09,-4.593936E-06
+1.515140E+00,+88.54081E-12,-4.909020E-06
+1.525174E+00,+471.4720E-12,-4.721709E-06
+1.535204E+00,+1.285968E-09,-5.111056E-06
+1.545020E+00,+1.224812E-09,-5.046903E-06
+1.555043E+00,+1.516064E-09,-5.541926E-06
+1.565056E+00,+1.686612E-09,-5.534821E-06
+1.575087E+00,+1.753255E-09,-5.196744E-06
+1.585094E+00,+1.607479E-09,-5.153180E-06
+1.595110E+00,+1.309975E-09,-4.966269E-06
+1.605140E+00,+1.455190E-09,-4.880362E-06
+1.615143E+00,+1.549846E-09,-5.587721E-06
+1.625150E+00,+1.190756E-09,-5.744010E-06
+1.635248E+00,-1.069687E-09,-4.721956E-06
+1.645129E+00,-1.213042E-09,-4.651385E-06
+1.655168E+00,-1.846244E-09,-4.566279E-06
+1.665198E+00,-1.924585E-09,-4.760752E-06
+1.675221E+00,-3.399220E-09,-5.604973E-06
+1.685026E+00,-3.388502E-09,-5.586005E-06
+1.695039E+00,-1.468328E-09,-4.916687E-06
+1.705056E+00,-1.348084E-09,-4.805909E-06
+1.715101E+00,-2.069309E-09,-5.013924E-06
+1.725346E+00,-2.159500E-09,-5.164672E-06
+1.735085E+00,-1.518955E-09,-8.735324E-06
+1.745078E+00,-1.292697E-09,-8.784734E-06
+1.755148E+00,+900.4414E-12,-7.914963E-06
+1.765176E+00,+1.109806E-09,-7.912866E-06
+1.775196E+00,+2.786280E-09,-5.964575E-06
+1.785210E+00,+3.012457E-09,-5.831394E-06
+1.795241E+00,+3.368915E-09,-4.564381E-06
+1.805246E+00,+3.314181E-09,-4.419785E-06
+1.815036E+00,+2.928921E-09,-4.316788E-06
+1.825072E+00,+2.941934E-09,-4.424096E-06
+1.835073E+00,+1.778976E-09,-6.070014E-06
+1.845105E+00,+1.314216E-09,-6.016007E-06
+1.855132E+00,-679.6324E-12,-6.613055E-06
+1.865139E+00,-685.5017E-12,-6.807509E-06
+1.875172E+00,+211.8542E-12,-6.553898E-06
+1.885180E+00,+200.5147E-12,-6.471796E-06
+1.895199E+00,-1.338681E-09,-5.086031E-06
+1.905213E+00,-1.413272E-09,-4.943028E-06
+1.915236E+00,-1.851702E-09,-4.303332E-06
+1.925253E+00,-1.853726E-09,-4.328203E-06
+1.935069E+00,-2.301203E-09,-4.572239E-06
+1.945339E+00,-2.283033E-09,-4.537096E-06
+1.955125E+00,-356.4115E-12,-4.354010E-06
+1.965156E+00,-100.9200E-12,-4.457226E-06
+1.975166E+00,+470.8637E-12,-5.746518E-06
+1.985200E+00,+349.7812E-12,-5.691958E-06
+1.995216E+00,-192.0179E-12,-6.872731E-06
+2.005188E+00,-190.8324E-12,-6.837568E-06
+2.015219E+00,-1.237282E-09,-6.038733E-06
+2.025218E+00,-1.414318E-09,-6.136609E-06
+2.035015E+00,-2.658606E-09,-6.920958E-06
+2.045057E+00,-2.559559E-09,-6.721315E-06
+2.055071E+00,-1.356258E-09,-5.346547E-06
+2.065101E+00,-1.335212E-09,-5.106821E-06
+2.075147E+00,-1.827235E-09,-5.555640E-06
+2.085172E+00,-1.742505E-09,-5.643673E-06
+2.095201E+00,-460.4517E-12,-5.608502E-06
+2.105148E+00,-282.9573E-12,-5.580349E-06
+2.115170E+00,+27.54099E-12,-6.812048E-06
+2.125188E+00,+61.99672E-12,-6.906557E-06
+2.135228E+00,+413.2687E-12,-6.858550E-06
+2.145047E+00,+381.6903E-12,-6.889182E-06
+2.155074E+00,-998.2135E-12,-5.670233E-06
+2.165071E+00,-1.103416E-09,-5.648442E-06
+2.175102E+00,-1.491232E-09,-5.885411E-06
+2.185335E+00,-1.514032E-09,-5.880299E-06
+2.195122E+00,-3.340306E-09,-6.751128E-06
+2.205155E+00,-3.586313E-09,-6.518431E-06
+2.215137E+00,-3.965100E-09,-5.906134E-06
+2.225146E+00,-3.711617E-09,-6.007500E-06
+2.235190E+00,-2.122064E-09,-5.665264E-06
+2.245233E+00,-2.103460E-09,-5.669289E-06
+2.255214E+00,-1.576183E-09,-6.174565E-06
+2.265199E+00,-1.419715E-09,-6.349640E-06
+2.275161E+00,+256.9093E-12,-7.313519E-06
+2.285125E+00,+386.4389E-12,-7.442150E-06
+2.295109E+00,+1.497524E-09,-7.194271E-06
+2.305156E+00,+1.836625E-09,-7.244015E-06
+2.315139E+00,+4.213438E-09,-6.908427E-06
+2.325095E+00,+4.336750E-09,-6.658135E-06
+2.335091E+00,+3.796873E-09,-5.675554E-06
+2.345108E+00,+3.675471E-09,-5.411644E-06
+2.355082E+00,+2.842178E-09,-6.279469E-06
+2.365049E+00,+2.575809E-09,-6.610098E-06
+2.375031E+00,-508.5657E-12,-7.265282E-06
+2.385217E+00,-891.2472E-12,-7.265997E-06
+2.395200E+00,-1.202436E-09,-6.222048E-06
+2.405156E+00,-1.097400E-09,-6.050187E-06
+2.415134E+00,-650.8863E-12,-5.476914E-06
+2.425126E+00,-690.7522E-12,-5.172205E-06
+2.435101E+00,-77.97498E-12,-6.127835E-06
+2.445105E+00,+119.3073E-12,-6.066552E-06
+2.455121E+00,+59.80283E-12,-6.658259E-06
+2.465128E+00,-205.0424E-12,-6.648121E-06
+2.475138E+00,-1.872698E-09,-7.436982E-06
+2.485164E+00,-1.861540E-09,-7.515641E-06
+2.495087E+00,-899.8285E-12,-6.752253E-06
+2.505095E+00,-776.2757E-12,-6.421919E-06
+2.515095E+00,-144.2484E-12,-6.312075E-06
+2.525166E+00,+315.4469E-12,-6.217632E-06
+2.535200E+00,+2.663131E-09,-6.813842E-06
+2.545234E+00,+2.954387E-09,-7.149697E-06
+2.555199E+00,+2.132847E-09,-6.244374E-06
+2.565186E+00,+1.639680E-09,-6.041890E-06
+2.575145E+00,+104.5341E-12,-6.483622E-06
+2.585130E+00,-558.5754E-12,-7.039615E-06
+2.595094E+00,-2.958576E-09,-6.987515E-06
+2.605081E+00,-3.671498E-09,-6.975270E-06
+2.615064E+00,-4.503455E-09,-6.675950E-06
+2.625241E+00,-4.547226E-09,-6.754771E-06
+2.635231E+00,-5.317454E-09,-6.660166E-06
+2.645223E+00,-5.542421E-09,-6.479483E-06
+2.655225E+00,-4.416211E-09,-6.626025E-06
+2.665041E+00,-3.469258E-09,-6.578198E-06
+2.675086E+00,-1.305783E-09,-6.433792E-06
+2.685112E+00,-1.126551E-09,-6.359874E-06
+2.695205E+00,-242.7283E-12,-6.989918E-06
+2.705235E+00,+294.2864E-12,-7.149535E-06
+2.715018E+00,+1.595054E-09,-6.987067E-06
+2.725050E+00,+1.422475E-09,-6.881171E-06
+2.735063E+00,+91.29560E-12,-6.493464E-06
+2.745101E+00,-281.0409E-12,-6.304961E-06
+2.755120E+00,+16.41311E-12,-6.778403E-06
+2.765126E+00,+204.1658E-12,-7.197447E-06
+2.775139E+00,+65.41535E-12,-7.414103E-06
+2.785174E+00,+12.74352E-12,-7.730713E-06
+2.795166E+00,+373.5856E-12,-7.820998E-06
+2.805201E+00,+559.1327E-12,-7.954341E-06
+2.815221E+00,+180.7084E-12,-7.907019E-06
+2.825227E+00,-381.3908E-12,-7.498866E-06
+2.835030E+00,-768.9723E-12,-6.606436E-06
+2.845077E+00,-984.6777E-12,-5.853739E-06
+2.855088E+00,-1.796876E-09,-5.534773E-06
+2.865111E+00,-2.641243E-09,-6.075707E-06
+2.875067E+00,-2.815729E-09,-6.198960E-06
+2.885087E+00,-2.108748E-09,-6.539669E-06
+2.895119E+00,-1.430805E-09,-6.980801E-06
+2.905123E+00,-1.270632E-09,-7.046795E-06
+2.915189E+00,-734.4599E-12,-6.943360E-06
+2.925237E+00,+351.2650E-12,-7.235747E-06
+2.935057E+00,+2.017508E-09,-6.759406E-06
+2.945106E+00,+2.243280E-09,-6.894722E-06
+2.955085E+00,+1.613636E-09,-7.092362E-06
+2.965055E+00,+1.444107E-09,-6.833878E-06
+2.975075E+00,+2.142980E-09,-6.159020E-06
+2.985135E+00,+2.512919E-09,-5.620299E-06
+2.995147E+00,+2.209974E-09,-5.650387E-06
+3.005179E+00,+2.049891E-09,-5.992594E-06
+3.015212E+00,+2.820334E-09,-6.591120E-06
+3.025018E+00,+3.544554E-09,-7.267628E-06
+3.035032E+00,+3.387199E-09,-7.076083E-06
+3.045056E+00,+2.662211E-09,-7.375698E-06
+3.055094E+00,+2.262247E-09,-7.007037E-06
+3.065100E+00,+2.333799E-09,-6.325579E-06
+3.075121E+00,+1.965785E-09,-6.416683E-06
+3.085150E+00,+1.252400E-09,-7.702246E-06
+3.095129E+00,+638.4308E-12,-8.119641E-06
+3.105153E+00,+621.2405E-12,-7.469998E-06
+3.115189E+00,+577.6287E-12,-7.400132E-06
+3.125176E+00,+135.6834E-12,-7.647295E-06
+3.135222E+00,-304.8626E-12,-8.570166E-06
+3.145239E+00,+139.3669E-12,-8.448640E-06
+3.155027E+00,+1.330688E-09,-8.788663E-06
+3.165062E+00,+1.980367E-09,-8.213607E-06
+3.175072E+00,+2.696638E-09,-7.129870E-06
+3.185108E+00,+3.625310E-09,-7.451020E-06
+3.195144E+00,+4.976181E-09,-7.881117E-06
+3.205142E+00,+5.393764E-09,-8.449412E-06
+3.215160E+00,+4.617426E-09,-8.219224E-06
+3.225194E+00,+3.737797E-09,-7.846595E-06
+3.235203E+00,+2.912870E-09,-7.518378E-06
+3.245240E+00,+2.179614E-09,-7.644873E-06
+3.255236E+00,+1.259397E-09,-7.844191E-06
+3.265260E+00,+1.003244E-09,-7.994004E-06
+3.275056E+00,+2.336543E-09,-7.433901E-06
+3.285058E+00,+4.488370E-09,-6.761094E-06
+3.295073E+00,+6.083963E-09,-6.393395E-06
+3.305099E+00,+6.390897E-09,-7.270794E-06
+3.315096E+00,+6.061144E-09,-7.540207E-06
+3.325108E+00,+5.629169E-09,-8.412896E-06
+3.335137E+00,+4.657659E-09,-8.518163E-06
+3.345129E+00,+2.866153E-09,-8.427162E-06
+3.355170E+00,+880.0823E-12,-7.738162E-06
+3.365187E+00,-134.1637E-12,-7.029162E-06
+3.375204E+00,-962.2161E-12,-6.226816E-06
+3.385235E+00,-1.912336E-09,-7.111836E-06
+3.395224E+00,-2.939690E-09,-7.127648E-06
+3.405241E+00,-2.990366E-09,-6.980706E-06
+3.415045E+00,-1.749890E-09,-6.970101E-06
+3.425030E+00,-286.9877E-12,-7.208557E-06
+3.435055E+00,+1.175724E-09,-7.554503E-06
+3.445077E+00,+1.993678E-09,-7.982731E-06
+3.455107E+00,+2.636386E-09,-7.877818E-06
+3.465150E+00,+2.176386E-09,-8.058911E-06
+3.475162E+00,+840.9254E-12,-7.543993E-06
+3.485189E+00,+40.40132E-12,-7.183552E-06
+3.495231E+00,+698.9206E-12,-7.910376E-06
+3.505237E+00,+1.969475E-09,-8.517457E-06
+3.515027E+00,+3.022433E-09,-8.032142E-06
+3.525059E+00,+3.085272E-09,-6.421986E-06
+3.535081E+00,+3.339063E-09,-5.575953E-06
+3.545117E+00,+4.432442E-09,-6.087198E-06
+3.555120E+00,+5.467078E-09,-6.950808E-06
+3.565149E+00,+5.719833E-09,-8.025342E-06
+3.575183E+00,+5.261028E-09,-8.416882E-06
+3.585184E+00,+4.721988E-09,-7.755710E-06
+3.595199E+00,+3.787331E-09,-7.296524E-06
+3.605231E+00,+2.158860E-09,-7.306844E-06
+3.615228E+00,+694.7236E-12,-7.107020E-06
+3.625235E+00,-5.028480E-12,-7.529784E-06
+3.635032E+00,+62.07074E-12,-7.295675E-06
+3.645051E+00,-169.0948E-12,-6.858406E-06
+3.655080E+00,-780.2645E-12,-7.035904E-06
+3.665128E+00,-1.022675E-09,-6.928597E-06
+3.675068E+00,-416.3878E-12,-7.346783E-06
+3.685105E+00,+280.4338E-12,-7.588950E-06
+3.695104E+00,+20.72224E-12,-7.381144E-06
+3.705099E+00,-743.1488E-12,-6.902628E-06
+3.715108E+00,-589.5847E-12,-6.423483E-06
+3.725096E+00,+589.5870E-12,-6.031161E-06
+3.735125E+00,+1.118729E-09,-6.945868E-06
+3.745164E+00,+1.405155E-09,-8.162194E-06
+3.755163E+00,+1.841081E-09,-8.104010E-06
+3.765199E+00,+3.281913E-09,-8.359289E-06
+3.775191E+00,+3.794391E-09,-8.594571E-06
+3.785213E+00,+3.397077E-09,-7.903653E-06
+3.795020E+00,+2.896873E-09,-7.907086E-06
+3.805022E+00,+2.273074E-09,-7.918416E-06
+3.815035E+00,+2.079082E-09,-8.294278E-06
+3.825067E+00,+694.1789E-12,-8.611537E-06
+3.835087E+00,-275.4885E-12,-8.789063E-06
+3.845097E+00,-2.095760E-09,-8.368226E-06
+3.855122E+00,-2.223618E-09,-7.877360E-06
+3.865124E+00,-2.326177E-09,-6.675921E-06
+3.875156E+00,-2.710254E-09,-6.704998E-06
+3.885157E+00,-3.398491E-09,-7.397576E-06
+3.895168E+00,-3.457321E-09,-7.485772E-06
+3.905200E+00,-3.150294E-09,-7.396336E-06
+3.915205E+00,-3.222562E-09,-7.864847E-06
+3.925228E+00,-3.209026E-09,-8.039256E-06
+3.935034E+00,-2.797975E-09,-7.322388E-06
+3.945033E+00,-1.666130E-09,-6.918803E-06
+3.955053E+00,-1.430026E-09,-7.077380E-06
+3.965101E+00,-1.499891E-09,-7.359238E-06
+3.975127E+00,-1.210730E-09,-7.407218E-06
+3.985157E+00,+640.9173E-12,-7.101212E-06
+3.995162E+00,+1.137978E-09,-7.342597E-06
+4.005191E+00,+795.0688E-12,-7.414732E-06
+4.015232E+00,+409.0104E-12,-7.225800E-06
+4.025232E+00,+439.0113E-12,-7.620745E-06
+4.035032E+00,+677.4385E-12,-7.892199E-06
+4.045073E+00,+804.2156E-12,-8.321896E-06
+4.055079E+00,+746.6460E-12,-8.572455E-06
+4.065122E+00,+1.471918E-09,-8.187295E-06
+4.075119E+00,+1.838354E-09,-7.956449E-06
+4.085140E+00,+2.353093E-09,-7.884770E-06
+4.095176E+00,+1.986946E-09,-7.990485E-06
+4.105172E+00,+502.5785E-12,-7.973156E-06
+4.115182E+00,+286.5944E-12,-7.973566E-06
+4.125224E+00,-66.44926E-12,-8.229027E-06
+4.135254E+00,-220.5349E-12,-8.191491E-06
+4.145190E+00,-476.4809E-12,-7.103892E-06
+4.155225E+00,-94.00297E-12,-6.457186E-06
+4.165020E+00,+1.356126E-09,-6.570693E-06
+4.175043E+00,+1.461546E-09,-7.103596E-06
+4.185069E+00,+287.1438E-12,-7.515479E-06
+4.195084E+00,-233.9192E-12,-7.424403E-06
+4.205104E+00,-911.9475E-12,-7.857648E-06
+4.215116E+00,-1.177541E-09,-7.885428E-06
+4.225136E+00,-2.529311E-09,-7.918063E-06
+4.235181E+00,-2.978146E-09,-7.709818E-06
+4.245181E+00,-2.917266E-09,-7.287503E-06
+4.255207E+00,-2.697673E-09,-7.076035E-06
+4.265019E+00,-3.397800E-09,-7.318898E-06
+4.275019E+00,-4.124603E-09,-7.669735E-06
+4.285060E+00,-5.057664E-09,-8.395253E-06
+4.295066E+00,-4.871855E-09,-8.782493E-06
+4.305091E+00,-3.554088E-09,-8.541642E-06
+4.315132E+00,-3.076673E-09,-8.061143E-06
+4.325137E+00,-1.945507E-09,-7.114688E-06
+4.335173E+00,-1.491599E-09,-7.423516E-06
+4.345213E+00,-1.404418E-09,-6.874438E-06
+4.355213E+00,-1.747375E-09,-7.042218E-06
+4.365036E+00,-2.189948E-09,-7.597075E-06
+4.375100E+00,-1.657477E-09,-7.740136E-06
+4.385138E+00,-170.3947E-12,-8.526259E-06
+4.395164E+00,-150.5005E-12,-8.396254E-06
+4.405170E+00,-1.300051E-09,-8.206635E-06
+4.415186E+00,-1.864945E-09,-8.143264E-06
+4.425220E+00,-1.467879E-09,-7.886058E-06
+4.435015E+00,-1.028226E-09,-7.576209E-06
+4.445244E+00,-621.3908E-12,-6.816140E-06
+4.455233E+00,-506.6379E-12,-6.827431E-06
+4.465238E+00,+604.3000E-12,-7.651253E-06
+4.475022E+00,+1.227759E-09,-7.533904E-06
+4.485060E+00,+1.770100E-09,-8.324871E-06
+4.495070E+00,+1.613076E-09,-8.330384E-06
+4.505103E+00,+1.727389E-09,-8.679724E-06
+4.515110E+00,+1.961137E-09,-8.770486E-06
+4.525128E+00,+2.395486E-09,-8.235904E-06
+4.535163E+00,+2.224950E-09,-8.332177E-06
+4.545156E+00,+1.732673E-09,-9.055453E-06
+4.555172E+00,+1.780251E-09,-8.968240E-06
+4.565211E+00,+1.575377E-09,-8.515816E-06
+4.575182E+00,+1.197929E-09,-7.971154E-06
+4.585202E+00,-711.9672E-12,-7.649270E-06
+4.595215E+00,-1.027167E-09,-7.556268E-06
+4.605072E+00,-1.579426E-09,-6.989804E-06
+4.615098E+00,-1.875228E-09,-7.326060E-06
+4.625125E+00,-3.012881E-09,-9.360180E-06
+4.635174E+00,-2.966382E-09,-9.389954E-06
+4.645214E+00,-1.148522E-09,-8.158866E-06
+4.655227E+00,-550.5492E-12,-8.372879E-06
+4.665226E+00,-503.6148E-12,-7.899132E-06
+4.675219E+00,-859.4503E-12,-7.824068E-06
+4.685182E+00,-891.6277E-12,-8.044558E-06
+4.695160E+00,-479.8683E-12,-9.091655E-06
+4.705152E+00,+27.70868E-12,-9.065972E-06
+4.715111E+00,-39.71088E-12,-8.836852E-06
+4.725074E+00,+438.6400E-12,-8.831283E-06
+4.735068E+00,+887.5499E-12,-9.122764E-06
+4.745043E+00,+2.002750E-09,-8.463546E-06
+4.755036E+00,+2.006803E-09,-8.621979E-06
+4.765021E+00,+2.051993E-09,-8.732405E-06
+4.775229E+00,+2.511551E-09,-8.500968E-06
+4.785225E+00,+3.673772E-09,-8.691026E-06
+4.795192E+00,+3.836655E-09,-9.226828E-06
+4.805184E+00,+3.704064E-09,-8.429728E-06
+4.815154E+00,+3.857254E-09,-8.338519E-06
+4.825133E+00,+4.450069E-09,-7.765799E-06
+4.835133E+00,+4.309771E-09,-7.955237E-06
+4.845116E+00,+2.521247E-09,-8.434344E-06
+4.855092E+00,+1.837265E-09,-8.876839E-06
+4.865087E+00,+1.035570E-09,-9.115773E-06
+4.875044E+00,+986.7456E-12,-8.785067E-06
+4.885024E+00,+374.2910E-12,-8.038131E-06
+4.895018E+00,+329.8616E-12,-7.654038E-06
+4.905210E+00,+1.650608E-09,-7.452384E-06
+4.915210E+00,+2.393044E-09,-7.765532E-06
+4.925174E+00,+3.264129E-09,-8.806058E-06
+4.935178E+00,+3.103961E-09,-8.840619E-06
+4.945202E+00,+3.570560E-09,-7.988397E-06
+4.955207E+00,+4.150669E-09,-8.097516E-06
+4.965022E+00,+5.681454E-09,-8.740082E-06
+4.975072E+00,+5.782353E-09,-8.773843E-06
+4.985086E+00,+5.644867E-09,-9.175502E-06
+4.995106E+00,+5.859246E-09,-9.069167E-06
+5.005137E+00,+6.028124E-09,-8.243304E-06
+5.015141E+00,+5.520546E-09,-8.115693E-06
+5.025179E+00,+2.665577E-09,-8.476668E-06
+5.035204E+00,+1.992861E-09,-9.210167E-06
+5.045124E+00,+713.4313E-12,-9.306870E-06
+5.055163E+00,+484.7371E-12,-9.004889E-06
+5.065198E+00,-428.1436E-12,-8.008795E-06
+5.075207E+00,-500.5327E-12,-7.589885E-06
+5.085239E+00,-60.61007E-12,-7.818995E-06
+5.095243E+00,-120.7552E-12,-7.824536E-06
+5.105024E+00,-1.616847E-09,-8.087492E-06
+5.115066E+00,-2.030739E-09,-8.193045E-06
+5.125065E+00,-1.103275E-09,-8.564044E-06
+5.135093E+00,-42.54779E-12,-8.399124E-06
+5.145076E+00,+1.993813E-09,-7.783624E-06
+5.155096E+00,+2.333687E-09,-7.234039E-06
+5.165132E+00,+3.189702E-09,-7.230054E-06
+5.175118E+00,+3.773633E-09,-7.239695E-06
+5.185131E+00,+4.982748E-09,-8.746596E-06
+5.195158E+00,+4.847017E-09,-8.654385E-06
+5.205156E+00,+4.199276E-09,-8.141223E-06
+5.215141E+00,+4.228075E-09,-8.175088E-06
+5.225168E+00,+3.981592E-09,-8.326026E-06
+5.235183E+00,+3.415153E-09,-8.544675E-06
+5.245211E+00,+1.341989E-09,-8.416634E-06
+5.255221E+00,+1.143286E-09,-8.560773E-06
+5.265021E+00,+2.101467E-09,-8.814441E-06
+5.275057E+00,+2.369854E-09,-8.659774E-06
+5.285057E+00,+1.781380E-09,-8.334923E-06
+5.295061E+00,+1.388442E-09,-8.315049E-06
+5.305079E+00,+1.657504E-09,-7.807083E-06
+5.315070E+00,+2.015645E-09,-7.758580E-06
+5.325091E+00,+2.486078E-09,-7.634030E-06
+5.335126E+00,+2.331960E-09,-7.816544E-06
+5.345116E+00,+1.403325E-09,-7.589417E-06
+5.355165E+00,+687.5892E-12,-7.573167E-06
+5.365208E+00,-2.190936E-09,-8.101054E-06
+5.375221E+00,-3.755328E-09,-7.617007E-06
+5.385022E+00,-5.349778E-09,-7.313385E-06
+5.395021E+00,-5.152375E-09,-7.241793E-06
+5.405032E+00,-4.063618E-09,-7.196122E-06
+5.415059E+00,-3.767187E-09,-7.520200E-06
+5.425055E+00,-2.916294E-09,-8.480168E-06
+5.435088E+00,-1.832387E-09,-8.927184E-06
+5.445077E+00,-133.0813E-12,-9.438439E-06
+5.455088E+00,-27.22873E-12,-9.435606E-06
+5.465124E+00,-1.404950E-09,-9.249802E-06
+5.475112E+00,-2.030299E-09,-8.713932E-06
+5.485141E+00,-1.916361E-09,-7.882824E-06
+5.495189E+00,-1.547058E-09,-8.048506E-06
+5.505187E+00,-1.241782E-09,-7.737580E-06
+5.515201E+00,-845.4069E-12,-8.368578E-06
+5.525234E+00,+760.5784E-12,-8.527385E-06
+5.535047E+00,+1.643108E-09,-8.090354E-06
+5.545078E+00,+1.993307E-09,-7.894135E-06
+5.555073E+00,+1.567784E-09,-8.118125E-06
+5.565097E+00,+669.6472E-12,-8.677817E-06
+5.575126E+00,+463.1892E-12,-8.865233E-06
+5.585128E+00,-549.4574E-12,-7.673179E-06
+5.595145E+00,-1.280795E-09,-7.382956E-06
+5.605182E+00,-2.030914E-09,-7.645264E-06
+5.615181E+00,-1.926153E-09,-7.916795E-06
+5.625200E+00,-1.808797E-09,-8.060675E-06
+5.635231E+00,-2.194708E-09,-8.331395E-06
+5.645214E+00,-3.047680E-09,-8.525983E-06
+5.655017E+00,-2.848944E-09,-8.023559E-06
+5.665048E+00,-1.859160E-09,-7.517996E-06
+5.675045E+00,-1.841369E-09,-7.722188E-06
+5.685061E+00,-2.832154E-09,-8.218518E-06
+5.695058E+00,-3.055759E-09,-8.671752E-06
+5.705076E+00,-2.001617E-09,-9.067097E-06
+5.715109E+00,-1.335087E-09,-8.813420E-06
+5.725107E+00,-1.002500E-09,-7.851219E-06
+5.735149E+00,-1.159897E-09,-7.942515E-06
+5.745194E+00,-1.078699E-09,-7.904187E-06
+5.755180E+00,-1.044666E-09,-8.309566E-06
+5.765210E+00,-1.540260E-09,-8.316088E-06
+5.775208E+00,-1.756255E-09,-8.090220E-06
+5.785225E+00,-999.0426E-12,-7.859307E-06
+5.795022E+00,-406.8882E-12,-8.475476E-06
+5.805243E+00,+163.8269E-12,-8.962917E-06
+5.815245E+00,-268.0314E-12,-9.447623E-06
+5.825025E+00,-1.252140E-09,-8.557473E-06
+5.835047E+00,-1.151635E-09,-8.362895E-06
+5.845064E+00,-314.2476E-12,-7.803756E-06
+5.855100E+00,-314.2812E-12,-7.602759E-06
+5.865139E+00,-821.2313E-12,-7.799530E-06
+5.875187E+00,-806.6143E-12,-7.855073E-06
+5.885208E+00,-598.8333E-12,-7.915640E-06
+5.895226E+00,-876.0230E-12,-7.662020E-06
+5.905026E+00,-1.350329E-09,-8.159915E-06
+5.915021E+00,-821.3898E-12,-8.072891E-06
+5.925036E+00,+1.779526E-09,-7.955505E-06
+5.935068E+00,+2.966490E-09,-7.617979E-06
+5.945077E+00,+3.104835E-09,-7.059393E-06
+5.955088E+00,+2.505428E-09,-7.217484E-06
+5.965142E+00,+2.249915E-09,-8.036767E-06
+5.975161E+00,+2.597375E-09,-8.336077E-06
+5.985150E+00,+3.346655E-09,-8.785525E-06
+5.995113E+00,+3.512910E-09,-8.571110E-06
+6.005094E+00,+3.975404E-09,-7.732488E-06
+6.015088E+00,+4.143572E-09,-7.499171E-06
+6.025042E+00,+3.443912E-09,-7.250815E-06
+6.035017E+00,+2.639410E-09,-7.600479E-06
+6.045226E+00,+1.128863E-09,-8.005782E-06
+6.055178E+00,+1.001929E-09,-8.261547E-06
+6.065161E+00,+684.7707E-12,-8.571321E-06
+6.075147E+00,+303.0955E-12,-8.256532E-06
+6.085107E+00,-622.9232E-12,-7.956811E-06
+6.095081E+00,-430.7284E-12,-8.336917E-06
+6.105061E+00,+1.049385E-09,-8.658905E-06
+6.115029E+00,+1.366499E-09,-8.695536E-06
+6.125016E+00,+1.158968E-09,-9.089556E-06
+6.135216E+00,+1.057352E-09,-8.966294E-06
+6.145170E+00,+1.561567E-09,-7.877723E-06
+6.155150E+00,+1.669371E-09,-7.811680E-06
+6.165111E+00,+728.2518E-12,-7.713156E-06
+6.175101E+00,+62.86757E-12,-7.187682E-06
+6.185059E+00,-304.7851E-12,-7.151356E-06
+6.195028E+00,-105.8826E-12,-7.624989E-06
+6.205017E+00,-2.849626E-12,-8.139830E-06
+6.215210E+00,-69.81700E-12,-8.191443E-06
+6.225186E+00,+412.8523E-12,-8.556682E-06
+6.235186E+00,+797.9289E-12,-8.477688E-06
+6.245173E+00,+826.8426E-12,-9.569331E-06
+6.255154E+00,+426.1406E-12,-9.176084E-06
+6.265145E+00,+183.6147E-12,-8.401405E-06
+6.275089E+00,+426.7535E-12,-8.438283E-06
+6.285093E+00,+1.053010E-09,-8.801184E-06
+6.295079E+00,+951.6943E-12,-8.435040E-06
+6.305101E+00,+578.7402E-12,-7.695266E-06
+6.315135E+00,+767.0040E-12,-7.924166E-06
+6.325129E+00,+1.338274E-09,-8.423253E-06
+6.335148E+00,+1.148566E-09,-8.592711E-06
+6.345184E+00,-116.7630E-12,-7.578860E-06
+6.355190E+00,-364.2271E-12,-7.396155E-06
+6.365209E+00,+193.1744E-12,-8.021117E-06
+6.375212E+00,+299.6942E-12,-8.063394E-06
+6.385225E+00,-1.189193E-09,-7.946654E-06
+6.395227E+00,-1.896165E-09,-7.876053E-06
+6.405246E+00,-2.868177E-09,-7.985202E-06
+6.415029E+00,-2.787878E-09,-7.720204E-06
+6.425063E+00,-2.662122E-09,-7.481966E-06
+6.435068E+00,-2.702255E-09,-7.883235E-06
+6.445260E+00,-2.199888E-09,-8.563185E-06
+6.455055E+00,-1.999906E-09,-8.481838E-06
+6.465056E+00,-1.513604E-09,-7.823477E-06
+6.475067E+00,-1.589312E-09,-7.511492E-06
+6.485104E+00,-1.454203E-09,-7.077504E-06
+6.495114E+00,-1.241411E-09,-7.201996E-06
+6.505148E+00,+396.7029E-12,-9.762851E-06
+6.515156E+00,+429.0353E-12,-10.04879E-06
+6.525176E+00,-320.7206E-12,-8.757201E-06
+6.535221E+00,-356.2415E-12,-8.645650E-06
+6.545231E+00,-215.4776E-12,-8.108083E-06
+6.555236E+00,-234.0071E-12,-7.932883E-06
+6.565031E+00,-1.031791E-09,-6.865521E-06
+6.575025E+00,-1.034923E-09,-6.813060E-06
+6.585037E+00,-362.1685E-12,-8.347713E-06
+6.595070E+00,-340.2285E-12,-8.433161E-06
+6.605069E+00,-1.555409E-09,-9.473621E-06
+6.615100E+00,-1.768962E-09,-9.456664E-06
+6.625116E+00,-1.578687E-09,-8.852940E-06
+6.635149E+00,-1.289776E-09,-8.609248E-06
+6.645195E+00,+110.1778E-12,-8.072157E-06
+6.655230E+00,+204.4098E-12,-7.958690E-06
+6.665022E+00,+2.119021E-09,-8.072510E-06
+6.675015E+00,+2.524031E-09,-8.126813E-06
+6.685206E+00,+3.027634E-09,-8.046532E-06
+6.695170E+00,+2.685555E-09,-7.805825E-06
+6.705193E+00,+366.7864E-12,-7.330876E-06
+6.715208E+00,+273.8856E-12,-7.384615E-06
+6.725244E+00,-167.9880E-12,-8.481226E-06
+6.735258E+00,-247.2467E-12,-8.583518E-06
+6.745049E+00,-2.569581E-09,-8.891374E-06
+6.755092E+00,-2.731998E-09,-8.861572E-06
+6.765094E+00,-2.600511E-09,-8.462840E-06
+6.775093E+00,-2.494084E-09,-8.347645E-06
+6.785080E+00,-1.475685E-09,-7.141333E-06
+6.795049E+00,-1.338523E-09,-7.242490E-06
+6.805039E+00,+1.294762E-09,-7.497216E-06
+6.815231E+00,+1.392285E-09,-7.530261E-06
+6.825201E+00,+1.036206E-09,-8.292885E-06
+6.835183E+00,+924.0758E-12,-8.353224E-06
+6.845140E+00,+533.5532E-12,-8.929845E-06
+6.855114E+00,+554.6651E-12,-8.915187E-06
+6.865109E+00,-384.2739E-12,-8.980799E-06
+6.875078E+00,-503.0076E-12,-8.972474E-06
+6.885091E+00,-1.711512E-09,-7.275649E-06
+6.895117E+00,-1.672165E-09,-7.023822E-06
+6.905120E+00,-1.007854E-09,-6.262122E-06
+6.915153E+00,-980.1905E-12,-6.376000E-06
+6.925149E+00,+44.72202E-12,-7.683459E-06
+6.935156E+00,+467.0715E-12,-8.059778E-06
+6.945191E+00,+3.349993E-09,-8.804780E-06
+6.955196E+00,+3.506078E-09,-8.792696E-06
+6.965228E+00,+3.607329E-09,-8.102408E-06
+6.975042E+00,+3.584063E-09,-7.901335E-06
+6.985064E+00,+2.998534E-09,-7.902432E-06
+6.995084E+00,+2.702731E-09,-7.897025E-06
+7.005115E+00,-1.163144E-09,-8.164893E-06
+7.015118E+00,-1.474413E-09,-8.270341E-06
+7.025149E+00,-3.029067E-09,-9.112636E-06
+7.035383E+00,-3.004811E-09,-9.038135E-06
+7.045165E+00,-2.152180E-09,-8.152886E-06
+7.055197E+00,-2.066052E-09,-8.111229E-06
+7.065203E+00,-770.4978E-12,-8.080893E-06
+7.075206E+00,-620.2898E-12,-8.120643E-06
+7.085240E+00,-1.081266E-09,-7.695447E-06
+7.095219E+00,-1.201810E-09,-7.604314E-06
+7.105235E+00,-1.650007E-09,-7.671920E-06
+7.115036E+00,-1.579703E-09,-7.721148E-06
+7.125036E+00,-1.260484E-09,-7.519875E-06
+7.135067E+00,-1.407824E-09,-7.511101E-06
+7.145078E+00,-2.127992E-09,-8.362217E-06
+7.155185E+00,-1.961136E-09,-8.182908E-06
+7.165217E+00,-422.0581E-12,-8.664809E-06
+7.175220E+00,-314.1100E-12,-8.601028E-06
+7.185233E+00,-425.0268E-12,-8.545390E-06
+7.195032E+00,-394.7727E-12,-8.510629E-06
+7.205021E+00,+684.2827E-12,-9.541121E-06
+7.215021E+00,+822.7035E-12,-9.679327E-06
+7.225048E+00,+891.6127E-12,-9.135457E-06
+7.235045E+00,+896.2457E-12,-9.102822E-06
+7.245075E+00,+1.873820E-09,-8.118039E-06
+7.255075E+00,+1.904139E-09,-8.162594E-06
+7.265071E+00,+801.0745E-12,-9.201327E-06
+7.275103E+00,+645.2622E-12,-9.175826E-06
+7.285105E+00,+97.79400E-12,-8.348999E-06
+7.295121E+00,+157.5390E-12,-8.122101E-06
+7.305155E+00,-294.8322E-12,-8.281231E-06
+7.315158E+00,-384.1086E-12,-8.301965E-06
+7.325159E+00,-1.127302E-09,-9.154130E-06
+7.335178E+00,-1.067303E-09,-9.181309E-06
+7.345206E+00,-1.074601E-09,-8.395901E-06
+7.355034E+00,-1.221985E-09,-8.208504E-06
+7.365028E+00,-2.582118E-09,-8.139373E-06
+7.375020E+00,-2.573886E-09,-7.973233E-06
+7.385056E+00,-2.158985E-09,-7.957621E-06
+7.395072E+00,-2.193241E-09,-8.202182E-06
+7.405092E+00,-3.167313E-09,-9.242859E-06
+7.415126E+00,-3.131693E-09,-9.154797E-06
+7.425130E+00,-1.570203E-09,-8.425293E-06
+7.435158E+00,-1.329687E-09,-8.380394E-06
+7.445112E+00,-1.344558E-09,-7.976275E-06
+7.455100E+00,-1.387644E-09,-7.804147E-06
+7.465129E+00,-244.5127E-12,-8.967048E-06
+7.475135E+00,-52.72156E-12,-9.134970E-06
+7.485160E+00,-1.073384E-09,-7.842113E-06
+7.495196E+00,-1.561508E-09,-7.832995E-06
+7.505208E+00,-3.682298E-09,-7.872258E-06
+7.515230E+00,-3.832895E-09,-8.104554E-06
+7.525026E+00,-4.178565E-09,-8.492690E-06
+7.535042E+00,-4.215381E-09,-8.526115E-06
+7.545072E+00,-2.970805E-09,-8.636036E-06
+7.555075E+00,-2.669630E-09,-8.522358E-06
+7.565095E+00,-82.69352E-12,-9.822197E-06
+7.575129E+00,+65.66168E-12,-9.813109E-06
+7.585131E+00,+1.008582E-09,-10.15126E-06
+7.595135E+00,+1.308483E-09,-9.968750E-06
+7.605168E+00,+3.745228E-09,-8.793421E-06
+7.615155E+00,+3.912748E-09,-8.606101E-06
+7.625172E+00,+4.300423E-09,-8.114730E-06
+7.635204E+00,+4.340285E-09,-8.043872E-06
+7.645155E+00,+4.917282E-09,-8.496142E-06
+7.655177E+00,+4.890140E-09,-8.625231E-06
+7.665176E+00,+3.308044E-09,-9.405766E-06
+7.675187E+00,+2.829077E-09,-9.134551E-06
+7.685220E+00,+1.101989E-09,-8.541795E-06
+7.695222E+00,+828.6931E-12,-8.555022E-06
+7.705243E+00,-1.637901E-09,-8.711606E-06
+7.715023E+00,-1.969606E-09,-8.725759E-06
+7.725090E+00,-2.763904E-09,-7.230397E-06
+7.735112E+00,-2.655826E-09,-7.056828E-06
+7.745174E+00,-1.847617E-09,-6.908751E-06
+7.755212E+00,-1.817979E-09,-6.841364E-06
+7.765242E+00,-77.50429E-12,-7.616692E-06
+7.775469E+00,+112.8794E-12,-7.620001E-06
+7.785022E+00,+3.311041E-09,-8.558942E-06
+7.795054E+00,+3.518494E-09,-8.661023E-06
+7.805058E+00,+3.932139E-09,-8.907796E-06
+7.815069E+00,+3.965756E-09,-8.982449E-06
+7.825094E+00,+3.955190E-09,-7.956095E-06
+7.835086E+00,+3.844781E-09,-7.733441E-06
+7.845107E+00,+2.663823E-09,-7.510157E-06
+7.855144E+00,+2.683257E-09,-7.548247E-06
+7.865151E+00,+4.278378E-09,-8.306027E-06
+7.875181E+00,+4.528387E-09,-8.445969E-06
+7.885148E+00,+4.122794E-09,-7.646942E-06
+7.895129E+00,+3.818566E-09,-7.833805E-06
+7.905124E+00,+2.754531E-09,-8.489581E-06
+7.915089E+00,+2.631453E-09,-8.429318E-06
+7.925076E+00,+1.061795E-09,-9.232464E-06
+7.935072E+00,+724.1405E-12,-9.355565E-06
+7.945171E+00,+612.5506E-12,-9.913656E-06
+7.955117E+00,+817.0749E-12,-9.666463E-06
+7.965133E+00,+479.1420E-12,-8.738671E-06
+7.975150E+00,+150.7307E-12,-8.530284E-06
+7.985199E+00,-1.927038E-09,-8.538543E-06
+7.995231E+00,-1.987214E-09,-8.548165E-06
+8.005245E+00,-2.260600E-09,-8.983785E-06
+8.015042E+00,-2.320477E-09,-8.973141E-06
+8.025046E+00,-2.668953E-09,-8.988495E-06
+8.035063E+00,-2.594256E-09,-8.934556E-06
+8.045099E+00,-1.730126E-09,-7.405978E-06
+8.055105E+00,-1.771619E-09,-7.213136E-06
+8.065139E+00,-3.702291E-09,-8.021289E-06
+8.075603E+00,-3.750205E-09,-8.193903E-06
+8.085153E+00,-2.316240E-09,-8.774748E-06
+8.095181E+00,-2.003062E-09,-8.829079E-06
+8.105179E+00,-1.110358E-09,-7.861910E-06
+8.115188E+00,-1.168164E-09,-7.762919E-06
+8.125217E+00,-1.322280E-09,-7.939216E-06
+8.135219E+00,-1.336509E-09,-7.853700E-06
+8.145237E+00,-2.085585E-09,-8.393012E-06
+8.155044E+00,-2.174075E-09,-8.612033E-06
+8.165088E+00,-1.931377E-09,-8.779088E-06
+8.175123E+00,-1.714413E-09,-8.688766E-06
+8.185126E+00,-1.411756E-09,-8.678266E-06
+8.195140E+00,-1.645977E-09,-9.016429E-06
+8.205176E+00,-2.538915E-09,-9.322730E-06
+8.215185E+00,-2.517111E-09,-9.300023E-06
+8.225200E+00,-2.027910E-09,-7.733822E-06
+8.235229E+00,-2.053040E-09,-7.559204E-06
+8.245140E+00,-1.992651E-09,-7.262621E-06
+8.255109E+00,-1.808967E-09,-7.366829E-06
+8.265139E+00,-552.6933E-12,-8.834258E-06
+8.275141E+00,-588.3796E-12,-8.888989E-06
+8.285173E+00,-2.113540E-09,-9.115334E-06
+8.295178E+00,-2.208320E-09,-9.145528E-06
+8.305192E+00,-1.851777E-09,-8.416034E-06
+8.315223E+00,-1.799097E-09,-8.405057E-06
+8.325223E+00,-2.550855E-09,-8.338719E-06
+8.335234E+00,-2.674902E-09,-8.540384E-06
+8.345071E+00,-1.994654E-09,-8.662606E-06
+8.355143E+00,-1.792950E-09,-8.747015E-06
+8.365171E+00,-1.378190E-09,-6.815825E-06
+8.375204E+00,-1.538914E-09,-6.918212E-06
+8.385199E+00,-2.144553E-09,-9.238883E-06
+8.395226E+00,-2.030707E-09,-9.392978E-06
+8.405231E+00,-1.582785E-09,-8.520356E-06
+8.415016E+00,-1.625282E-09,-8.397323E-06
+8.425046E+00,-1.468848E-09,-7.521277E-06
+8.435047E+00,-1.321312E-09,-7.570515E-06
+8.445111E+00,-453.7243E-12,-8.697205E-06
+8.455158E+00,-542.8550E-12,-8.604127E-06
+8.465163E+00,-1.172899E-09,-7.196466E-06
+8.475170E+00,-1.024375E-09,-7.174950E-06
+8.485213E+00,+970.3024E-12,-7.846614E-06
+8.495238E+00,+1.167357E-09,-7.682916E-06
+8.505036E+00,+1.135607E-09,-8.065119E-06
+8.515038E+00,+1.056635E-09,-8.146382E-06
+8.525058E+00,+691.4507E-12,-8.461314E-06
+8.535090E+00,+619.5925E-12,-8.635464E-06
+8.545073E+00,-629.1510E-12,-8.209277E-06
+8.555223E+00,-855.2163E-12,-8.059216E-06
+8.565026E+00,-979.4145E-12,-8.095551E-06
+8.575033E+00,-929.8432E-12,-8.175870E-06
+8.585055E+00,-1.873475E-09,-8.452769E-06
+8.595095E+00,-2.183762E-09,-9.025661E-06
+8.605099E+00,-1.905937E-09,-9.315653E-06
+8.615131E+00,-1.314929E-09,-9.622336E-06
+8.625137E+00,+518.2029E-12,-9.442807E-06
+8.635168E+00,+722.8174E-12,-9.714833E-06
+8.645206E+00,+1.439648E-09,-8.407966E-06
+8.655149E+00,+1.803325E-09,-7.995072E-06
+8.665170E+00,+3.155601E-09,-7.282334E-06
+8.675200E+00,+3.104487E-09,-7.153883E-06
+8.685207E+00,+2.178351E-09,-8.191901E-06
+8.695224E+00,+2.028791E-09,-8.577434E-06
+8.705024E+00,+2.324434E-09,-8.101712E-06
+8.715028E+00,+2.275067E-09,-8.001938E-06
+8.725073E+00,+1.347451E-09,-7.974272E-06
+8.735213E+00,+1.213018E-09,-8.336555E-06
+8.745082E+00,+1.722214E-09,-9.546500E-06
+8.755112E+00,+1.914794E-09,-9.360801E-06
+8.765141E+00,+2.098315E-09,-8.809700E-06
+8.775156E+00,+2.173327E-09,-8.662520E-06
+8.785195E+00,+2.938896E-09,-7.721949E-06
+8.795204E+00,+2.968572E-09,-7.924061E-06
+8.805231E+00,+707.5852E-12,-8.656845E-06
+8.815231E+00,+192.3440E-12,-8.853827E-06
+8.825246E+00,-1.934533E-09,-8.718520E-06
+8.835028E+00,-1.895619E-09,-8.695212E-06
+8.845052E+00,-1.071180E-09,-7.893286E-06
+8.855092E+00,-1.080672E-09,-7.778493E-06
+8.865117E+00,-2.000639E-09,-7.927628E-06
+8.875113E+00,-2.065434E-09,-7.958918E-06
+8.885132E+00,-4.049074E-09,-8.300277E-06
+8.895167E+00,-4.273179E-09,-8.236351E-06
+8.905169E+00,-6.690423E-09,-9.145995E-06
+8.915201E+00,-6.722470E-09,-9.383384E-06
+8.925202E+00,-4.990093E-09,-9.283029E-06
+8.935214E+00,-4.619304E-09,-9.234696E-06
+8.945245E+00,-2.871378E-09,-8.230277E-06
+8.955022E+00,-2.719177E-09,-8.173714E-06
+8.965040E+00,-38.94065E-12,-9.082137E-06
+8.975076E+00,+178.9447E-12,-9.173155E-06
+8.985126E+00,+484.8459E-12,-9.464760E-06
+8.995147E+00,+368.3061E-12,-9.211789E-06
+9.005175E+00,+515.3417E-12,-8.781739E-06
+9.015176E+00,+578.7286E-12,-8.829365E-06
+9.025204E+00,+749.4390E-12,-9.514752E-06
+9.035433E+00,+728.4057E-12,-9.514438E-06
+9.045212E+00,+711.2223E-12,-8.847810E-06
+9.055240E+00,+763.5345E-12,-8.840972E-06
+9.065015E+00,+623.6044E-12,-8.163920E-06
+9.075240E+00,+441.7511E-12,-7.965117E-06
+9.085046E+00,+262.3241E-12,-9.019013E-06
+9.095051E+00,+450.6388E-12,-9.017630E-06
+9.105070E+00,+1.707295E-09,-7.896262E-06
+9.115104E+00,+1.698296E-09,-8.146239E-06
+9.125107E+00,+1.368749E-09,-8.646203E-06
+9.135142E+00,+1.537420E-09,-8.702594E-06
+9.145124E+00,+2.718745E-09,-7.847100E-06
+9.155131E+00,+2.810586E-09,-7.728310E-06
+9.165157E+00,+1.624819E-09,-7.568799E-06
+9.175141E+00,+1.357828E-09,-7.535993E-06
+9.185155E+00,+1.562865E-09,-8.409282E-06
+9.195188E+00,+1.817164E-09,-8.666068E-06
+9.205181E+00,+2.030547E-09,-9.411640E-06
+9.215186E+00,+1.913367E-09,-9.531966E-06
+9.225215E+00,+1.760471E-09,-9.594833E-06
+9.235232E+00,+1.703090E-09,-9.351140E-06
+9.245039E+00,+277.8860E-12,-9.016620E-06
+9.255237E+00,-146.4655E-12,-8.610640E-06
+9.265033E+00,-437.9149E-12,-7.876168E-06
+9.275063E+00,+74.24526E-12,-7.634278E-06
+9.285066E+00,+1.402628E-09,-7.603741E-06
+9.295087E+00,+1.348044E-09,-7.940283E-06
+9.305126E+00,+621.9703E-12,-8.791238E-06
+9.315135E+00,+574.7040E-12,-8.907128E-06
+9.325143E+00,+750.6764E-12,-9.352990E-06
+9.335170E+00,+695.9646E-12,-9.393693E-06
+9.345166E+00,+430.4382E-12,-8.405925E-06
+9.355216E+00,+547.8245E-12,-8.614416E-06
+9.365243E+00,+1.031028E-09,-10.27788E-06
+9.375016E+00,+928.3340E-12,-10.04665E-06
+9.385040E+00,-137.3383E-12,-8.970881E-06
+9.395038E+00,-297.1221E-12,-8.724013E-06
+9.405054E+00,+145.7635E-12,-8.373080E-06
+9.415065E+00,+207.2178E-12,-8.495980E-06
+9.425082E+00,-1.382265E-09,-8.511401E-06
+9.435109E+00,-2.133522E-09,-8.575993E-06
+9.445116E+00,-2.971769E-09,-8.625118E-06
+9.455132E+00,-2.717144E-09,-8.659697E-06
+9.465163E+00,-1.980045E-09,-8.174782E-06
+9.475151E+00,-1.938924E-09,-8.149157E-06
+9.485173E+00,-1.369997E-09,-8.403130E-06
+9.495217E+00,-999.9482E-12,-8.231364E-06
+9.505219E+00,+391.7646E-12,-8.822938E-06
+9.515224E+00,+629.7420E-12,-9.189387E-06
+9.525025E+00,+1.321804E-09,-9.272243E-06
+9.535069E+00,+1.662584E-09,-9.182550E-06
+9.545102E+00,+2.750658E-09,-7.994652E-06
+9.555033E+00,+2.798301E-09,-7.818767E-06
+9.565064E+00,+2.937789E-09,-7.090503E-06
+9.575100E+00,+3.245308E-09,-7.204113E-06
+9.585110E+00,+5.177566E-09,-8.453961E-06
+9.595138E+00,+5.374652E-09,-9.026061E-06
+9.605190E+00,+4.154768E-09,-9.674503E-06
+9.615209E+00,+3.822372E-09,-9.778862E-06
+9.625219E+00,+2.996905E-09,-8.489666E-06
+9.635015E+00,+2.892060E-09,-8.355485E-06
+9.645173E+00,+1.367338E-09,-8.097563E-06
+9.655207E+00,+995.9779E-12,-8.209992E-06
+9.665221E+00,+697.7525E-12,-8.739635E-06
+9.675232E+00,+775.7796E-12,-8.811341E-06
+9.685023E+00,-328.6403E-12,-8.984453E-06
+9.695023E+00,-932.9080E-12,-8.833676E-06
+9.705051E+00,-2.279214E-09,-9.538250E-06
+9.715092E+00,-2.060686E-09,-9.251156E-06
+9.725096E+00,-756.7423E-12,-9.070082E-06
+9.735146E+00,-395.8945E-12,-9.025832E-06
+9.745199E+00,+1.372491E-09,-8.476449E-06
+9.755132E+00,+2.008048E-09,-8.705397E-06
+9.765143E+00,+4.374095E-09,-9.194079E-06
+9.775130E+00,+4.358509E-09,-8.897382E-06
+9.785148E+00,+2.048548E-09,-8.451796E-06
+9.795181E+00,+1.489492E-09,-8.434316E-06
+9.805180E+00,-295.3180E-12,-8.034802E-06
+9.815184E+00,-558.3348E-12,-7.879335E-06
+9.825213E+00,-1.729952E-09,-8.531380E-06
+9.835210E+00,-1.794379E-09,-8.441792E-06
+9.845183E+00,-1.237936E-09,-9.251280E-06
+9.855216E+00,-1.144552E-09,-9.136143E-06
+9.865212E+00,-1.552924E-09,-7.852154E-06
+9.875237E+00,-1.707849E-09,-7.542649E-06
+9.885229E+00,-1.289389E-09,-8.128434E-06
+9.895237E+00,-960.3911E-12,-8.540068E-06
+9.905041E+00,-578.8639E-12,-8.602916E-06
+9.915043E+00,-593.4786E-12,-8.525381E-06
+9.925059E+00,+638.9466E-12,-8.660813E-06
+9.935093E+00,+1.374087E-09,-8.911114E-06
+9.945244E+00,+3.181855E-09,-8.898335E-06
+9.955206E+00,+3.118584E-09,-8.934679E-06
+9.965236E+00,+2.281457E-09,-8.284665E-06
+9.975029E+00,+2.309853E-09,-8.106452E-06
+9.985017E+00,+2.947584E-09,-7.750636E-06
+9.995215E+00,+2.904785E-09,-7.890892E-06

MicroMag 2900/3900 Data File ends
