# Supplementary material for: Magnetic signatures of a creosote oil contaminated site: case study in São Paulo, Brazil
Source: Sci Rep. 2022 Dec 17;12:21853. doi: 10.1038/s41598-022-23493-2 (PMC9759522; doi:10.1038/s41598-022-23493-2)
Supplement: Supplementary file 3 — Supplementary Information 3. [file 41598_2022_23493_MOESM3_ESM.zip › moment_vs_time/SD23/4_2/nm3xxx/4_8.009]

MicroMag 2900/3900 Data File (Series 0016.002)
Moment vs. time

INSTRUMENT
Configuration                   VSM
Temperature control             None
Hardware version                0004
Software version                01/29/2013
Units of measure                Hybrid SI
Temperature in                  Celsius

SAMPLE
Mass                            N/A
Volume                          N/A
Demagnetizing factor            N/A

SETTINGS
Field range                    +100.0000E-03
Field command                   0.000000E+00
Moment range                   +10.00000E-06
Averaging time                 +16.06347E-03
Temperature (command)           N/A
Tmprtr difference correction    No
Orientation                     0.000000E+00
Vibration amplitude             1.0
Calibration factor             +4.401063E+00
Operating frequency            +83.00000E+00

MEASUREMENT
Description                    "SD34_4_8"
Field (measured)               +140.9870E-06
Temperature (measured)          N/A
Averages (completed)            N/A
Moment at conditioning field   +999.9837E-09
Measured on                     08/28/2020  10:17
Elapsed time                   +22.63186E+00

PROCESSING
Background subtraction          No
Delta-m processing              N/A
Demagnetizing factor            No
Normalization                   No
Normalization factor            N/A
Offset (field)                  No
Offset (moment)                 No
Pole saturation                 No
Slope correction                No

VIEWPORT
Left                            0.000000E+00
Right                          +10.00000E+00
Bottom                         -10.00000E-06
Top                            +10.00000E-06
Show X-axis?                    Yes
Show Y-axis?                    Yes

SCRIPT
Averaging time                 +10.00000E-03
Initial (conditioning) field   +100.0000E-03
Final (measuring) field         0.000000E+00
Pause at initial field         +10.00000E+00
Field slew rate limit          +10.00000E+03
Field slew time limit          +100.0000E-03
Slope correction                0.000000E+00
Timebase                       +10.00000E+00
Number of segments              1
Number of data                  1000

Segment   Averaging                                                            Final 
 Number      Time        Initial      Increment       Final         Pause      Index 
             (s)           (s)           (s)           (s)           (s)     
0000001,+10.00000E-03, 0.000000E+00,+10.00000E-03,+10.00000E+00,+10.00000E+00,0001000

                                         
     Time         Moment        Field    
     (s)          (Am�)          (T)     
+5.155391E-03,+725.7649E-09,+72.59995E-03
+15.19988E-03,+405.3697E-09,+40.50581E-03
+25.23924E-03,+201.5097E-09,+20.13671E-03
+35.04621E-03,+94.73793E-09,+9.470707E-03
+45.04379E-03,+41.46941E-09,+4.067546E-03
+55.02780E-03,+20.67057E-09,+1.891740E-03
+65.05249E-03,+9.793603E-09,+764.4949E-06
+75.06125E-03,+6.147097E-09,+400.3556E-06
+85.08649E-03,+4.630340E-09,+181.8070E-06
+95.11065E-03,+4.754906E-09,+112.3538E-06
+105.1047E-03,+4.684409E-09,+72.28705E-06
+115.1111E-03,+4.037637E-09,+55.70643E-06
+125.1422E-03,+3.444598E-09,+44.73479E-06
+137.7305E-03,+3.282759E-09,+40.22878E-06
+145.0624E-03,+2.299645E-09,+32.62948E-06
+155.0554E-03,-871.9891E-12,+25.79771E-06
+165.4961E-03,-1.060014E-09,+25.53721E-06
+175.0254E-03,-2.435265E-09,+22.33035E-06
+185.0263E-03,-2.329700E-09,+22.04198E-06
+195.0358E-03,-1.937342E-09,+20.60647E-06
+205.0643E-03,-2.063151E-09,+20.30141E-06
+215.0742E-03,-2.854754E-09,+17.88754E-06
+225.0740E-03,-2.951031E-09,+17.62684E-06
+235.0594E-03,-3.957851E-09,+16.00315E-06
+245.0215E-03,-4.259675E-09,+16.18694E-06
+255.2260E-03,-4.915182E-09,+15.83143E-06
+265.2121E-03,-4.670581E-09,+15.71135E-06
+275.1667E-03,-2.844244E-09,+14.89722E-06
+285.1464E-03,-2.607281E-09,+14.68644E-06
+295.0993E-03,-1.984802E-09,+13.89274E-06
+305.0787E-03,-1.763022E-09,+13.82531E-06
+315.0693E-03,-973.1774E-12,+13.16167E-06
+325.0202E-03,-1.052861E-09,+13.03704E-06
+335.2294E-03,-2.057035E-09,+11.28456E-06
+345.2180E-03,-2.028825E-09,+11.15179E-06
+355.1621E-03,-447.2422E-12,+9.851094E-06
+365.1520E-03,-183.7442E-12,+9.667883E-06
+375.1340E-03,-1.105071E-09,+9.252587E-06
+385.0887E-03,-1.456627E-09,+9.076024E-06
+395.0697E-03,-2.267235E-09,+9.242154E-06
+405.0202E-03,-2.225768E-09,+9.258729E-06
+415.1576E-03,-2.639670E-09,+8.466321E-06
+425.1242E-03,-2.784002E-09,+8.338376E-06
+435.0769E-03,-2.971048E-09,+7.414485E-06
+445.0327E-03,-2.822053E-09,+7.521220E-06
+455.2414E-03,-2.135109E-09,+7.231341E-06
+465.1931E-03,-2.173399E-09,+7.134238E-06
+475.1693E-03,-2.559929E-09,+5.645647E-06
+485.1588E-03,-2.507186E-09,+5.634557E-06
+495.1113E-03,-1.663402E-09,+5.749216E-06
+505.0982E-03,-1.637618E-09,+5.677329E-06
+515.1331E-03,-1.024712E-09,+5.787850E-06
+525.0891E-03,-772.3436E-12,+5.717659E-06
+535.0798E-03,+1.405208E-09,+6.329594E-06
+545.0440E-03,+1.476902E-09,+6.248513E-06
+555.0239E-03,+1.126574E-09,+4.689532E-06
+565.0184E-03,+1.118262E-09,+4.502449E-06
+575.2110E-03,+2.152977E-09,+3.671656E-06
+585.1811E-03,+2.222536E-09,+3.659821E-06
+595.1808E-03,+917.7242E-12,+2.940979E-06
+605.1522E-03,+807.6089E-12,+2.821799E-06
+615.1420E-03,+1.031178E-09,+2.595186E-06
+625.5699E-03,+1.140809E-09,+2.598992E-06
+635.0826E-03,+2.574859E-09,+2.965384E-06
+645.0704E-03,+2.571902E-09,+3.073025E-06
+655.0308E-03,+2.409988E-09,+2.636213E-06
+665.2309E-03,+2.480829E-09,+2.595759E-06
+675.2230E-03,+2.445187E-09,+2.246704E-06
+685.1959E-03,+2.327739E-09,+2.100992E-06
+695.1747E-03,+1.795193E-09,+1.221190E-06
+705.1670E-03,+1.817571E-09,+1.264734E-06
+715.1433E-03,+1.124935E-09,+409.4124E-09
+725.1447E-03,+584.5273E-12,+356.0162E-09
+735.1632E-03,-2.027544E-09,+100.0118E-09
+745.1514E-03,-2.302677E-09,+492.6873E-09
+755.1836E-03,-1.284618E-09,+680.0462E-09
+765.1830E-03,-973.4007E-12,+419.7312E-09
+775.2020E-03,+24.36523E-12,-776.2623E-09
+785.2150E-03,+271.9485E-12,-1.099644E-06
+795.2271E-03,+2.596933E-09,-1.481619E-06
+805.0236E-03,+3.046771E-09,-1.593189E-06
+815.0249E-03,+3.337899E-09,-841.2267E-09
+825.1580E-03,+3.073048E-09,-1.034289E-06
+835.2067E-03,+3.315741E-09,-1.901884E-06
+845.2309E-03,+3.615016E-09,-2.128286E-06
+855.0164E-03,+4.591176E-09,-2.679158E-06
+865.0504E-03,+4.561958E-09,-2.719851E-06
+875.0585E-03,+3.867402E-09,-1.319704E-06
+885.0628E-03,+3.541384E-09,-1.293860E-06
+895.0915E-03,+1.684106E-09,-2.596474E-06
+905.1074E-03,+1.097718E-09,-2.558346E-06
+915.1345E-03,-131.9062E-12,-2.697792E-06
+925.1140E-03,+77.85239E-12,-2.668057E-06
+935.1330E-03,+2.098095E-09,-2.700005E-06
+945.1656E-03,+2.202169E-09,-2.739191E-06
+955.1635E-03,+1.638911E-09,-3.069706E-06
+965.1726E-03,+1.600676E-09,-3.447142E-06
+975.1997E-03,+2.945227E-09,-4.483862E-06
+985.1991E-03,+3.245248E-09,-4.559832E-06
+995.2177E-03,+3.840606E-09,-3.866473E-06
+1.005016E+00,+3.808446E-09,-3.807860E-06
+1.015200E+00,+4.008366E-09,-4.110404E-06
+1.025231E+00,+4.026952E-09,-4.141379E-06
+1.035208E+00,+3.142139E-09,-4.084206E-06
+1.045214E+00,+2.893191E-09,-4.352160E-06
+1.055239E+00,+2.902469E-09,-4.128618E-06
+1.065244E+00,+3.040226E-09,-4.347906E-06
+1.075068E+00,+2.608913E-09,-4.766302E-06
+1.085091E+00,+2.238429E-09,-4.795924E-06
+1.095090E+00,+1.190881E-09,-4.789801E-06
+1.105115E+00,+1.236133E-09,-4.868851E-06
+1.115157E+00,+1.313757E-09,-5.358677E-06
+1.125153E+00,+1.168599E-09,-5.349188E-06
+1.135176E+00,+616.0120E-12,-6.198731E-06
+1.145162E+00,+665.6884E-12,-6.156741E-06
+1.155144E+00,+1.260380E-09,-7.141095E-06
+1.165143E+00,+1.160348E-09,-7.197486E-06
+1.175114E+00,-433.6393E-12,-6.477652E-06
+1.185117E+00,-722.2045E-12,-6.390238E-06
+1.195156E+00,-822.6700E-12,-5.895825E-06
+1.205183E+00,-779.5393E-12,-5.712167E-06
+1.215141E+00,-888.4439E-12,-5.515147E-06
+1.225169E+00,-811.9434E-12,-5.362016E-06
+1.235171E+00,+1.003175E-09,-5.088015E-06
+1.245176E+00,+1.559326E-09,-5.206643E-06
+1.255193E+00,+3.208782E-09,-6.658221E-06
+1.265201E+00,+3.425162E-09,-7.017298E-06
+1.275229E+00,+4.630808E-09,-7.587281E-06
+1.285231E+00,+4.822086E-09,-7.539578E-06
+1.295019E+00,+4.732103E-09,-6.761723E-06
+1.305054E+00,+4.454373E-09,-6.450758E-06
+1.315056E+00,+3.387611E-09,-6.342965E-06
+1.325160E+00,+3.298072E-09,-5.959874E-06
+1.335192E+00,+2.647411E-09,-6.116467E-06
+1.345193E+00,+2.319935E-09,-6.129704E-06
+1.355224E+00,+1.455523E-09,-7.032576E-06
+1.365224E+00,+1.598631E-09,-7.009669E-06
+1.375238E+00,+3.155259E-09,-6.890918E-06
+1.385033E+00,+3.239811E-09,-6.933718E-06
+1.395033E+00,+3.020799E-09,-6.866561E-06
+1.405049E+00,+3.040014E-09,-6.603375E-06
+1.415083E+00,+3.449905E-09,-7.007256E-06
+1.425069E+00,+3.399159E-09,-6.853066E-06
+1.435098E+00,+1.280867E-09,-6.666117E-06
+1.445094E+00,+1.104104E-09,-6.617165E-06
+1.455109E+00,+812.2615E-12,-7.515011E-06
+1.465141E+00,+876.0230E-12,-7.663718E-06
+1.475144E+00,+34.09953E-12,-7.390843E-06
+1.485148E+00,-228.2211E-12,-7.452812E-06
+1.495170E+00,-1.389924E-09,-7.324887E-06
+1.505202E+00,-1.344715E-09,-7.400361E-06
+1.515135E+00,-1.108825E-09,-8.736096E-06
+1.525164E+00,-1.185186E-09,-8.673897E-06
+1.535165E+00,-1.384162E-09,-7.604847E-06
+1.545197E+00,-1.282907E-09,-7.512303E-06
+1.555197E+00,-809.1967E-12,-7.157203E-06
+1.565203E+00,-734.0853E-12,-7.501154E-06
+1.575233E+00,-386.7154E-12,-8.161831E-06
+1.585240E+00,-128.2436E-12,-8.235675E-06
+1.595229E+00,+746.9190E-12,-8.131228E-06
+1.605016E+00,+671.9069E-12,-8.039676E-06
+1.615041E+00,-195.5186E-12,-7.314081E-06
+1.625041E+00,-209.4221E-12,-7.524281E-06
+1.635074E+00,+719.3248E-12,-8.981153E-06
+1.645080E+00,+783.2066E-12,-8.955680E-06
+1.655110E+00,+54.09086E-12,-8.611709E-06
+1.665107E+00,-10.22697E-12,-8.676644E-06
+1.675118E+00,+760.1655E-12,-8.504363E-06
+1.685113E+00,+887.1509E-12,-8.574658E-06
+1.695116E+00,+812.6466E-12,-9.563704E-06
+1.705122E+00,+699.6793E-12,-9.489137E-06
+1.715153E+00,+160.6084E-12,-9.532338E-06
+1.725391E+00,+192.7303E-12,-9.537564E-06
+1.735181E+00,+105.4986E-12,-9.227362E-06
+1.745213E+00,-1.779860E-12,-9.027386E-06
+1.755221E+00,-399.7503E-12,-8.083421E-06
+1.765026E+00,-301.1664E-12,-8.021841E-06
+1.775029E+00,-236.1258E-12,-8.259745E-06
+1.785039E+00,-470.5792E-12,-8.461800E-06
+1.795066E+00,-2.289537E-09,-9.015141E-06
+1.805043E+00,-2.373127E-09,-8.895865E-06
+1.815222E+00,-2.581010E-09,-8.622456E-06
+1.825235E+00,-2.623713E-09,-8.738900E-06
+1.835244E+00,-3.026761E-09,-9.440509E-06
+1.845024E+00,-2.962154E-09,-9.413091E-06
+1.855060E+00,-1.129074E-09,-8.832312E-06
+1.865079E+00,-1.053962E-09,-8.742495E-06
+1.875125E+00,-1.461774E-09,-7.781754E-06
+1.885588E+00,-1.506120E-09,-7.703095E-06
+1.895136E+00,-1.406337E-09,-6.825915E-06
+1.905167E+00,-1.251937E-09,-6.956816E-06
+1.915027E+00,-118.9881E-12,-8.284932E-06
+1.925021E+00,+73.05753E-12,-8.419343E-06
+1.935229E+00,+2.303941E-09,-8.593607E-06
+1.945197E+00,+2.680183E-09,-8.503065E-06
+1.955184E+00,+3.480896E-09,-7.518512E-06
+1.965186E+00,+3.242842E-09,-7.569733E-06
+1.975149E+00,+2.101161E-09,-8.609477E-06
+1.985138E+00,+2.099551E-09,-8.691874E-06
+1.995094E+00,+1.872296E-09,-10.37185E-06
+2.005082E+00,+1.477169E-09,-10.30554E-06
+2.015080E+00,-384.4324E-12,-9.210892E-06
+2.025037E+00,-535.1711E-12,-9.134646E-06
+2.035245E+00,+139.6213E-12,-8.208094E-06
+2.045213E+00,+233.8266E-12,-8.509493E-06
+2.055193E+00,+432.8714E-12,-9.110738E-06
+2.065172E+00,+581.4209E-12,-8.906117E-06
+2.075166E+00,+2.819684E-09,-8.588172E-06
+2.085135E+00,+3.062317E-09,-8.617326E-06
+2.095135E+00,+3.750786E-09,-8.989888E-06
+2.105107E+00,+3.742094E-09,-9.056979E-06
+2.115088E+00,+4.807374E-09,-10.30710E-06
+2.125085E+00,+4.928164E-09,-10.39212E-06
+2.135046E+00,+5.252974E-09,-9.411136E-06
+2.145015E+00,+5.164069E-09,-9.301425E-06
+2.155239E+00,+5.318248E-09,-8.805590E-06
+2.165434E+00,+5.366883E-09,-8.872472E-06
+2.175207E+00,+5.273807E-09,-9.885245E-06
+2.185228E+00,+5.088564E-09,-9.917203E-06
+2.195208E+00,+3.249898E-09,-9.947778E-06
+2.205203E+00,+3.115076E-09,-9.773742E-06
+2.215178E+00,+2.517216E-09,-9.696284E-06
+2.225154E+00,+2.283130E-09,-9.918243E-06
+2.235183E+00,+1.000871E-09,-10.42067E-06
+2.245184E+00,+962.1051E-12,-10.25333E-06
+2.255199E+00,+1.125872E-09,-9.470168E-06
+2.265226E+00,+1.017372E-09,-9.350215E-06
+2.275227E+00,-653.8030E-12,-9.603958E-06
+2.285242E+00,-1.009612E-09,-9.526673E-06
+2.295022E+00,-1.810051E-09,-9.411936E-06
+2.305048E+00,-1.961366E-09,-9.394618E-06
+2.315078E+00,-2.870781E-09,-10.08221E-06
+2.325058E+00,-2.920499E-09,-9.982854E-06
+2.335078E+00,-1.775884E-09,-9.681989E-06
+2.345126E+00,-1.478551E-09,-9.625531E-06
+2.355124E+00,-1.836379E-09,-9.242526E-06
+2.365128E+00,-2.242479E-09,-9.359665E-06
+2.375157E+00,-2.704480E-09,-8.963604E-06
+2.385154E+00,-2.431203E-09,-8.911572E-06
+2.395189E+00,-916.1202E-12,-9.094038E-06
+2.405192E+00,-849.8131E-12,-9.074985E-06
+2.415163E+00,-124.7348E-12,-9.364138E-06
+2.425184E+00,+126.4441E-12,-9.433795E-06
+2.435191E+00,+2.112077E-09,-9.340573E-06
+2.445195E+00,+2.221045E-09,-9.505311E-06
+2.455223E+00,+2.065062E-09,-10.41119E-06
+2.465227E+00,+2.051637E-09,-10.52103E-06
+2.475235E+00,+1.246304E-09,-10.50405E-06
+2.485031E+00,+1.015947E-09,-10.53890E-06
+2.495038E+00,-1.739204E-09,-10.85647E-06
+2.505081E+00,-1.937737E-09,-10.73242E-06
+2.515028E+00,-1.204495E-09,-10.67120E-06
+2.525238E+00,-974.5954E-12,-10.58659E-06
+2.535037E+00,-756.8129E-12,-9.635001E-06
+2.545047E+00,-798.3013E-12,-9.467602E-06
+2.555061E+00,+427.8557E-12,-9.401150E-06
+2.565074E+00,+672.8807E-12,-9.383002E-06
+2.575086E+00,+2.114243E-09,-9.508153E-06
+2.585076E+00,+2.139474E-09,-9.607774E-06
+2.595101E+00,+2.403217E-09,-9.658203E-06
+2.605098E+00,+2.406448E-09,-9.655314E-06
+2.615124E+00,+984.2925E-12,-9.542942E-06
+2.625590E+00,+848.3294E-12,-9.502794E-06
+2.635150E+00,-200.6939E-12,-9.256488E-06
+2.645166E+00,-56.92892E-12,-9.473544E-06
+2.655179E+00,+1.865049E-09,-10.70004E-06
+2.665183E+00,+1.893272E-09,-10.92754E-06
+2.675209E+00,+701.5921E-12,-10.80129E-06
+2.685205E+00,+667.1236E-12,-10.73437E-06
+2.695221E+00,+1.055969E-09,-10.29757E-06
+2.705021E+00,+1.085179E-09,-10.32838E-06
+2.715022E+00,+1.232173E-09,-10.44404E-06
+2.725056E+00,+1.308139E-09,-10.39766E-06
+2.735083E+00,+3.464279E-09,-10.73392E-06
+2.745089E+00,+3.769725E-09,-10.70893E-06
+2.755128E+00,+4.229989E-09,-10.02281E-06
+2.765140E+00,+4.197164E-09,-9.972830E-06
+2.775154E+00,+4.667260E-09,-10.37180E-06
+2.785189E+00,+4.786268E-09,-10.46778E-06
+2.795190E+00,+4.319681E-09,-9.852877E-06
+2.805223E+00,+3.989395E-09,-9.850646E-06
+2.815221E+00,+3.222691E-09,-10.16857E-06
+2.825221E+00,+3.517353E-09,-10.31621E-06
+2.835026E+00,+5.476804E-09,-10.52137E-06
+2.845031E+00,+5.629909E-09,-10.53194E-06
+2.855052E+00,+5.777712E-09,-10.43645E-06
+2.865087E+00,+5.762706E-09,-10.46733E-06
+2.875103E+00,+4.855766E-09,-10.88939E-06
+2.885119E+00,+4.346042E-09,-11.15690E-06
+2.895148E+00,+1.623831E-09,-10.48021E-06
+2.905165E+00,+1.366137E-09,-10.35710E-06
+2.915190E+00,+1.109214E-09,-10.92485E-06
+2.925170E+00,+1.057070E-09,-10.96542E-06
+2.935189E+00,-286.2012E-12,-10.53066E-06
+2.945201E+00,-384.7447E-12,-10.51899E-06
+2.955211E+00,+447.4306E-12,-10.77878E-06
+2.965212E+00,+618.6742E-12,-10.84748E-06
+2.975238E+00,+482.6080E-12,-10.01122E-06
+2.985235E+00,+401.3602E-12,-9.994365E-06
+2.995021E+00,-264.5422E-12,-10.31229E-06
+3.005037E+00,-257.8750E-12,-10.45865E-06
+3.015053E+00,-1.619943E-09,-10.77608E-06
+3.025073E+00,-1.904014E-09,-10.62792E-06
+3.035073E+00,-3.726650E-09,-10.76588E-06
+3.045076E+00,-3.697057E-09,-10.71357E-06
+3.055101E+00,-3.389688E-09,-9.376107E-06
+3.065102E+00,-3.419332E-09,-9.405861E-06
+3.075118E+00,-3.025760E-09,-9.906445E-06
+3.085152E+00,-2.807960E-09,-9.876920E-06
+3.095160E+00,-1.044530E-09,-9.754296E-06
+3.105203E+00,-1.088590E-09,-9.755459E-06
+3.115238E+00,-2.975024E-09,-10.78952E-06
+3.125229E+00,-3.095932E-09,-10.84000E-06
+3.135031E+00,-3.151944E-09,-11.11789E-06
+3.145030E+00,-3.124703E-09,-11.04094E-06
+3.155024E+00,-2.871632E-09,-10.66556E-06
+3.165053E+00,-2.791482E-09,-10.63098E-06
+3.175060E+00,-188.3552E-12,-10.30733E-06
+3.185101E+00,+159.1084E-12,-10.24648E-06
+3.195121E+00,+2.126306E-09,-9.436837E-06
+3.205112E+00,+2.224036E-09,-9.183961E-06
+3.215096E+00,+3.479119E-09,-8.417665E-06
+3.225122E+00,+3.643913E-09,-8.749600E-06
+3.235133E+00,+3.136995E-09,-10.49517E-06
+3.245168E+00,+2.825387E-09,-10.78400E-06
+3.255163E+00,+2.799595E-09,-10.30076E-06
+3.265177E+00,+3.265124E-09,-10.45195E-06
+3.275207E+00,+4.806056E-09,-11.23830E-06
+3.285208E+00,+4.703032E-09,-11.17666E-06
+3.295228E+00,+2.545862E-09,-11.39959E-06
+3.305029E+00,+2.264418E-09,-11.29443E-06
+3.315027E+00,+1.763283E-09,-11.68165E-06
+3.325029E+00,+1.729033E-09,-11.22240E-06
+3.335078E+00,+1.308239E-09,-10.35867E-06
+3.345104E+00,+1.310725E-09,-10.57426E-06
+3.355133E+00,+2.334253E-09,-11.21652E-06
+3.365135E+00,+2.382822E-09,-11.24755E-06
+3.375151E+00,+1.981107E-09,-11.18583E-06
+3.385183E+00,+1.917745E-09,-11.19950E-06
+3.395185E+00,+2.078772E-09,-11.43755E-06
+3.405217E+00,+2.066254E-09,-11.64277E-06
+3.415020E+00,+798.9905E-12,-11.84545E-06
+3.425238E+00,+619.4352E-12,-11.60936E-06
+3.435022E+00,+1.645275E-09,-11.43500E-06
+3.445055E+00,+2.145619E-09,-11.77364E-06
+3.455060E+00,+3.038670E-09,-11.27349E-06
+3.465096E+00,+2.753796E-09,-11.27691E-06
+3.475092E+00,+2.084947E-09,-10.86949E-06
+3.485097E+00,+2.273376E-09,-10.54712E-06
+3.495131E+00,+2.557264E-09,-9.735690E-06
+3.505152E+00,+2.259602E-09,-9.802132E-06
+3.515177E+00,+162.0274E-12,-10.39110E-06
+3.525209E+00,-149.7893E-12,-10.16498E-06
+3.535220E+00,-739.7370E-12,-9.547253E-06
+3.545046E+00,-1.022761E-09,-9.535981E-06
+3.555064E+00,-2.389996E-09,-10.93374E-06
+3.565056E+00,-2.642876E-09,-11.22824E-06
+3.575080E+00,-2.571149E-09,-10.83583E-06
+3.585075E+00,-2.588520E-09,-10.90180E-06
+3.595100E+00,-3.232744E-09,-10.90220E-06
+3.605139E+00,-3.222111E-09,-10.78683E-06
+3.615120E+00,-1.624662E-09,-10.26920E-06
+3.625087E+00,-882.0449E-12,-10.48801E-06
+3.635110E+00,+161.0848E-12,-10.92775E-06
+3.645108E+00,+248.0355E-12,-10.93330E-06
+3.655142E+00,+1.421932E-09,-11.08112E-06
+3.665130E+00,+1.738301E-09,-11.15569E-06
+3.675140E+00,+1.846344E-09,-11.36368E-06
+3.685167E+00,+1.428722E-09,-11.61932E-06
+3.695170E+00,-192.3336E-12,-10.91266E-06
+3.705200E+00,-318.8043E-12,-10.85999E-06
+3.715235E+00,-879.9586E-12,-10.51678E-06
+3.725223E+00,-1.199897E-09,-10.48519E-06
+3.735031E+00,-2.699972E-09,-11.11013E-06
+3.745068E+00,-2.670491E-09,-11.06155E-06
+3.755065E+00,-1.487721E-09,-10.82160E-06
+3.765091E+00,-1.203994E-09,-10.68378E-06
+3.775086E+00,-514.5102E-12,-10.58188E-06
+3.785092E+00,+201.5556E-12,-10.57917E-06
+3.795116E+00,+3.126621E-09,-10.82593E-06
+3.805150E+00,+4.018013E-09,-11.26702E-06
+3.815160E+00,+4.079872E-09,-10.91216E-06
+3.825188E+00,+3.541374E-09,-10.51110E-06
+3.835227E+00,+2.685418E-09,-10.79151E-06
+3.845029E+00,+2.334821E-09,-11.07353E-06
+3.855056E+00,+667.9344E-12,-11.55212E-06
+3.865062E+00,+36.24484E-12,-11.43440E-06
+3.875085E+00,-230.4809E-12,-10.25231E-06
+3.885080E+00,+95.21962E-12,-9.949141E-06
+3.895105E+00,+632.4690E-12,-10.65652E-06
+3.905144E+00,+377.3881E-12,-10.89891E-06
+3.915129E+00,+127.0316E-12,-11.40773E-06
+3.925171E+00,+555.1301E-12,-11.59934E-06
+3.935201E+00,+1.970145E-09,-10.83160E-06
+3.945204E+00,+1.951193E-09,-10.53534E-06
+3.955221E+00,+823.9213E-12,-10.74851E-06
+3.965019E+00,+701.1342E-12,-10.91820E-06
+3.975020E+00,+1.315274E-09,-11.28955E-06
+3.985054E+00,+1.496925E-09,-11.28760E-06
+3.995049E+00,+1.296513E-09,-10.93639E-06
+4.005074E+00,+1.224319E-09,-10.55212E-06
+4.015108E+00,+1.238764E-09,-9.936258E-06
+4.025064E+00,+970.6933E-12,-10.12733E-06
+4.035096E+00,-554.0962E-12,-10.10799E-06
+4.045114E+00,-715.7870E-12,-10.20691E-06
+4.055134E+00,+424.6915E-12,-10.85638E-06
+4.065156E+00,+797.0280E-12,-10.67548E-06
+4.075189E+00,-150.5202E-12,-11.07485E-06
+4.085195E+00,-672.5569E-12,-11.12105E-06
+4.095227E+00,-1.004634E-09,-10.70027E-06
+4.105248E+00,-755.0874E-12,-10.64135E-06
+4.115036E+00,+645.7792E-12,-10.90959E-06
+4.125038E+00,+689.9727E-12,-10.85006E-06
+4.135063E+00,+1.341083E-09,-10.54137E-06
+4.145083E+00,+1.728884E-09,-10.47253E-06
+4.155111E+00,+3.499399E-09,-10.91520E-06
+4.165110E+00,+3.545426E-09,-10.83706E-06
+4.175157E+00,+2.790064E-09,-10.51238E-06
+4.185182E+00,+2.723770E-09,-10.73146E-06
+4.195211E+00,+1.837029E-09,-11.35920E-06
+4.205022E+00,+1.679446E-09,-11.30830E-06
+4.215179E+00,-350.5491E-12,-10.32361E-06
+4.225164E+00,-362.0031E-12,-10.17685E-06
+4.235197E+00,+1.986299E-09,-10.32735E-06
+4.245433E+00,+2.130290E-09,-10.32304E-06
+4.255222E+00,+2.668012E-09,-12.75448E-06
+4.265027E+00,+2.591481E-09,-12.81556E-06
+4.275040E+00,+2.916308E-09,-11.75526E-06
+4.285085E+00,+3.115406E-09,-11.70202E-06
+4.295105E+00,+3.705792E-09,-10.78691E-06
+4.305142E+00,+3.653990E-09,-10.58429E-06
+4.315176E+00,+4.367337E-09,-10.65412E-06
+4.325153E+00,+4.590919E-09,-10.46281E-06
+4.335188E+00,+6.477072E-09,-9.487353E-06
+4.345238E+00,+6.562887E-09,-9.598065E-06
+4.355014E+00,+6.294795E-09,-11.18866E-06
+4.365027E+00,+6.128976E-09,-11.51028E-06
+4.375076E+00,+3.898027E-09,-12.83211E-06
+4.385120E+00,+3.329436E-09,-12.69054E-06
+4.395155E+00,-459.1183E-12,-11.53078E-06
+4.405165E+00,-573.2594E-12,-11.41914E-06
+4.415112E+00,+151.8802E-12,-10.98602E-06
+4.425095E+00,+250.3832E-12,-11.08886E-06
+4.435120E+00,+811.0899E-12,-11.37616E-06
+4.445143E+00,+847.2954E-12,-11.27733E-06
+4.455169E+00,+1.407506E-09,-10.31035E-06
+4.465402E+00,+1.374637E-09,-10.33267E-06
+4.475185E+00,-1.215426E-09,-11.39451E-06
+4.485194E+00,-1.425880E-09,-11.64432E-06
+4.495216E+00,-2.253640E-09,-11.41092E-06
+4.505019E+00,-2.174097E-09,-11.39989E-06
+4.515174E+00,-1.955424E-09,-10.50165E-06
+4.525152E+00,-1.984326E-09,-10.43687E-06
+4.535187E+00,-1.034057E-09,-10.26977E-06
+4.545425E+00,-892.8235E-12,-10.31564E-06
+4.555205E+00,+1.382228E-09,-11.48664E-06
+4.565215E+00,+1.453760E-09,-11.64596E-06
+4.575227E+00,+1.861485E-09,-11.80766E-06
+4.585241E+00,+1.889256E-09,-11.84865E-06
+4.595040E+00,+912.3835E-12,-11.56724E-06
+4.605019E+00,+756.0230E-12,-11.51750E-06
+4.615048E+00,-2.505270E-09,-11.46280E-06
+4.625518E+00,-2.544200E-09,-11.33014E-06
+4.635073E+00,-1.420024E-09,-10.91167E-06
+4.645111E+00,-1.251139E-09,-11.02331E-06
+4.655113E+00,-1.169834E-09,-11.32810E-06
+4.665118E+00,-1.186253E-09,-11.36836E-06
+4.675152E+00,-29.13696E-12,-12.02267E-06
+4.685160E+00,+119.1419E-12,-12.05612E-06
+4.695183E+00,+242.2518E-12,-11.40564E-06
+4.705226E+00,+151.3251E-12,-11.36259E-06
+4.715235E+00,+80.06016E-12,-11.40781E-06
+4.725034E+00,+160.6338E-12,-11.31517E-06
+4.735051E+00,-180.0376E-12,-10.58826E-06
+4.745068E+00,-314.8259E-12,-10.42662E-06
+4.755098E+00,-168.0458E-12,-10.84053E-06
+4.765101E+00,-19.35641E-12,-10.99660E-06
+4.775119E+00,-156.5005E-12,-12.03704E-06
+4.785145E+00,-424.7736E-12,-11.87040E-06
+4.795150E+00,-1.665389E-09,-11.43057E-06
+4.805189E+00,-1.591172E-09,-11.43655E-06
+4.815194E+00,-726.3621E-12,-11.24258E-06
+4.825186E+00,-760.3078E-12,-11.43041E-06
+4.835174E+00,-1.347219E-09,-11.27195E-06
+4.845135E+00,-1.363849E-09,-11.27512E-06
+4.855113E+00,-919.9216E-12,-10.26065E-06
+4.865107E+00,-891.5295E-12,-10.16490E-06
+4.875074E+00,-1.302803E-09,-10.15792E-06
+4.885042E+00,-1.145738E-09,-10.08401E-06
+4.895024E+00,+960.5681E-12,-9.950115E-06
+4.905229E+00,+1.416892E-09,-9.925233E-06
+4.915210E+00,+1.615110E-09,-10.41712E-06
+4.925146E+00,+1.477578E-09,-10.51746E-06
+4.935123E+00,+1.295541E-09,-11.30477E-06
+4.945116E+00,+1.328327E-09,-11.30415E-06
+4.955058E+00,-188.6790E-12,-10.98495E-06
+4.965063E+00,-808.8394E-12,-10.96926E-06
+4.975049E+00,-2.668310E-09,-12.93224E-06
+4.985241E+00,-2.777206E-09,-13.02970E-06
+4.995214E+00,-3.654912E-09,-12.46738E-06
+5.005202E+00,-4.082506E-09,-11.99053E-06
+5.015174E+00,-5.437232E-09,-10.51663E-06
+5.025166E+00,-5.396552E-09,-10.60247E-06
+5.035138E+00,-4.650345E-09,-11.70811E-06
+5.045115E+00,-4.482798E-09,-11.84702E-06
+5.055099E+00,-3.580408E-09,-12.23474E-06
+5.065063E+00,-3.019045E-09,-12.22893E-06
+5.075044E+00,-430.0496E-12,-12.59618E-06
+5.085036E+00,-70.13620E-12,-12.47563E-06
+5.095214E+00,-537.6969E-12,-11.39766E-06
+5.105202E+00,-718.6135E-12,-11.30985E-06
+5.115187E+00,+72.97079E-12,-11.78839E-06
+5.125110E+00,+294.5477E-12,-11.86377E-06
+5.135096E+00,-2.212393E-12,-10.95466E-06
+5.145046E+00,-122.8543E-12,-10.69265E-06
+5.155242E+00,+396.7295E-12,-11.18633E-06
+5.165208E+00,+607.5255E-12,-11.24581E-06
+5.175195E+00,+961.7754E-12,-12.08022E-06
+5.185184E+00,+863.6993E-12,-12.02567E-06
+5.195178E+00,+1.487293E-09,-11.63613E-06
+5.205142E+00,+1.677793E-09,-11.60481E-06
+5.215057E+00,+3.354682E-09,-11.10423E-06
+5.225024E+00,+3.298810E-09,-11.18222E-06
+5.235211E+00,+2.362345E-09,-11.43793E-06
+5.245195E+00,+2.410143E-09,-11.40541E-06
+5.255164E+00,+3.271440E-09,-11.62828E-06
+5.265132E+00,+3.263324E-09,-11.70487E-06
+5.275112E+00,+2.371139E-09,-11.92552E-06
+5.285063E+00,+2.309587E-09,-11.85243E-06
+5.295046E+00,+2.226387E-09,-12.13551E-06
+5.305049E+00,+2.126391E-09,-12.03250E-06
+5.315100E+00,+11.77668E-12,-10.76537E-06
+5.325060E+00,-282.9839E-12,-10.55136E-06
+5.335067E+00,-1.163048E-09,-10.42179E-06
+5.345063E+00,-1.182330E-09,-10.65071E-06
+5.355045E+00,-1.370711E-09,-10.99880E-06
+5.365207E+00,-1.287262E-09,-10.96966E-06
+5.375176E+00,+1.553054E-09,-11.05916E-06
+5.385139E+00,+1.940880E-09,-11.04790E-06
+5.395120E+00,+3.938793E-09,-11.02285E-06
+5.405092E+00,+3.952731E-09,-10.96203E-06
+5.415075E+00,+4.694679E-09,-12.25593E-06
+5.425040E+00,+4.783971E-09,-12.23326E-06
+5.435036E+00,+5.443145E-09,-10.95771E-06
+5.445463E+00,+5.356658E-09,-10.90005E-06
+5.455246E+00,+3.273519E-09,-12.35909E-06
+5.465045E+00,+3.226159E-09,-12.47885E-06
+5.475048E+00,+3.968055E-09,-12.65701E-06
+5.485053E+00,+4.033151E-09,-12.68717E-06
+5.495079E+00,+3.476448E-09,-11.68285E-06
+5.505054E+00,+3.424224E-09,-11.61172E-06
+5.515070E+00,+2.370676E-09,-11.80214E-06
+5.525098E+00,+2.244927E-09,-11.77375E-06
+5.535101E+00,+339.2975E-12,-11.36904E-06
+5.545136E+00,+190.8741E-12,-11.31611E-06
+5.555131E+00,+366.6719E-12,-12.44620E-06
+5.565148E+00,+447.9707E-12,-12.22233E-06
+5.575182E+00,-427.1467E-12,-11.17022E-06
+5.585192E+00,-534.1234E-12,-11.10233E-06
+5.595209E+00,+184.0172E-12,-11.04900E-06
+5.605228E+00,+418.1688E-12,-10.88366E-06
+5.615164E+00,+1.192267E-09,-11.35984E-06
+5.625159E+00,+1.109400E-09,-11.50095E-06
+5.635193E+00,+28.80968E-12,-11.89075E-06
+5.645200E+00,+4.682686E-12,-11.84919E-06
+5.655231E+00,-1.344575E-09,-11.53555E-06
+5.665698E+00,-1.487661E-09,-11.51566E-06
+5.675016E+00,-3.796697E-09,-11.97520E-06
+5.685046E+00,-3.912676E-09,-12.00503E-06
+5.695044E+00,-4.024753E-09,-12.96085E-06
+5.705076E+00,-4.144083E-09,-12.97866E-06
+5.715104E+00,-4.927966E-09,-12.05999E-06
+5.725091E+00,-4.912441E-09,-11.97351E-06
+5.735127E+00,-3.563756E-09,-11.16456E-06
+5.745165E+00,-3.371119E-09,-11.09074E-06
+5.755163E+00,-3.108558E-09,-11.07406E-06
+5.765190E+00,-2.986702E-09,-11.00391E-06
+5.775187E+00,-1.519921E-09,-11.12400E-06
+5.785189E+00,-1.056681E-09,-11.16261E-06
+5.795226E+00,-190.1235E-12,-11.52845E-06
+5.805244E+00,+33.60223E-12,-11.79738E-06
+5.815034E+00,+2.526910E-09,-12.04532E-06
+5.825064E+00,+3.375612E-09,-12.04416E-06
+5.835079E+00,+4.827709E-09,-12.38886E-06
+5.845112E+00,+4.743489E-09,-11.89277E-06
+5.855150E+00,+4.300315E-09,-11.52518E-06
+5.865149E+00,+4.226674E-09,-11.50844E-06
+5.875184E+00,+3.007709E-09,-11.27561E-06
+5.885191E+00,+2.586958E-09,-11.04844E-06
+5.895210E+00,+1.116334E-09,-10.38145E-06
+5.905015E+00,+1.252374E-09,-10.32353E-06
+5.915246E+00,+2.636037E-09,-11.40638E-06
+5.925243E+00,+2.678244E-09,-11.52421E-06
+5.935040E+00,+1.964262E-09,-12.43185E-06
+5.945040E+00,+1.961289E-09,-12.33649E-06
+5.955061E+00,+3.076174E-09,-11.37017E-06
+5.965101E+00,+3.240216E-09,-11.33525E-06
+5.975104E+00,+3.012800E-09,-11.61867E-06
+5.985137E+00,+2.931337E-09,-11.68074E-06
+5.995140E+00,+3.288810E-09,-11.95851E-06
+6.005173E+00,+3.435149E-09,-11.85438E-06
+6.015208E+00,+3.105314E-09,-10.90400E-06
+6.025200E+00,+3.051301E-09,-10.57118E-06
+6.035222E+00,+4.491563E-09,-11.21110E-06
+6.045023E+00,+4.970271E-09,-11.27783E-06
+6.055016E+00,+5.669919E-09,-12.28465E-06
+6.065033E+00,+5.169411E-09,-12.14820E-06
+6.075034E+00,+2.547590E-09,-11.72923E-06
+6.085040E+00,+1.953530E-09,-11.72441E-06
+6.095075E+00,+696.7013E-12,-11.42781E-06
+6.105097E+00,+499.3368E-12,-11.51344E-06
+6.115119E+00,+1.163367E-09,-11.76402E-06
+6.125146E+00,+1.803720E-09,-11.68305E-06
+6.135147E+00,+4.131654E-09,-12.04533E-06
+6.145157E+00,+4.307350E-09,-11.98202E-06
+6.155186E+00,+2.744228E-09,-12.25394E-06
+6.165162E+00,+2.309146E-09,-12.32579E-06
+6.175183E+00,+991.9486E-12,-12.18592E-06
+6.185175E+00,+744.3550E-12,-11.97367E-06
+6.195157E+00,-990.0220E-12,-11.21763E-06
+6.205155E+00,-1.116185E-09,-11.04833E-06
+6.215142E+00,-427.8719E-12,-11.90497E-06
+6.225111E+00,-308.9717E-12,-11.97340E-06
+6.235100E+00,-731.1905E-12,-11.72275E-06
+6.245058E+00,-812.6420E-12,-11.64146E-06
+6.255024E+00,+134.3962E-12,-11.82666E-06
+6.265213E+00,+439.6636E-12,-11.59393E-06
+6.275185E+00,+1.570248E-09,-11.76423E-06
+6.285166E+00,+1.500235E-09,-11.93868E-06
+6.295122E+00,+1.759548E-09,-12.06704E-06
+6.305108E+00,+2.158590E-09,-12.23806E-06
+6.315091E+00,+3.470582E-09,-11.98366E-06
+6.325030E+00,+3.363905E-09,-11.76868E-06
+6.335052E+00,+1.776537E-09,-11.82221E-06
+6.345093E+00,+1.666191E-09,-11.99336E-06
+6.355094E+00,+1.710744E-09,-12.56653E-06
+6.365101E+00,+1.603750E-09,-12.49107E-06
+6.375128E+00,+430.5145E-12,-12.59286E-06
+6.385128E+00,+379.0812E-12,-12.74530E-06
+6.395167E+00,+1.691335E-09,-12.08436E-06
+6.405180E+00,+1.826849E-09,-11.85186E-06
+6.415119E+00,+2.353310E-09,-11.55895E-06
+6.425128E+00,+2.316906E-09,-11.58643E-06
+6.435137E+00,+2.213489E-09,-11.48541E-06
+6.445153E+00,+2.181652E-09,-11.45287E-06
+6.455186E+00,+862.9025E-12,-11.77316E-06
+6.465186E+00,+729.5749E-12,-11.67815E-06
+6.475204E+00,-486.6269E-12,-11.42016E-06
+6.485216E+00,-544.9783E-12,-11.35915E-06
+6.495231E+00,-2.176253E-09,-11.15807E-06
+6.505032E+00,-2.329215E-09,-11.08860E-06
+6.515194E+00,-2.934588E-09,-11.39929E-06
+6.525181E+00,-2.837904E-09,-11.33927E-06
+6.535207E+00,-1.552682E-09,-10.99042E-06
+6.545434E+00,-1.509977E-09,-10.89281E-06
+6.555212E+00,+383.5997E-12,-11.35558E-06
+6.565215E+00,+664.7447E-12,-11.26773E-06
+6.575231E+00,+3.948627E-09,-12.20259E-06
+6.585239E+00,+4.005974E-09,-12.13909E-06
+6.595041E+00,+3.344550E-09,-12.37269E-06
+6.605047E+00,+3.340358E-09,-12.41294E-06
+6.615083E+00,+4.905624E-09,-12.54052E-06
+6.625554E+00,+5.004820E-09,-12.54351E-06
+6.635105E+00,+5.265464E-09,-12.40445E-06
+6.645134E+00,+5.155806E-09,-12.33160E-06
+6.655134E+00,+4.734177E-09,-11.80801E-06
+6.665143E+00,+4.619266E-09,-11.75758E-06
+6.675171E+00,+3.284178E-09,-11.89155E-06
+6.685168E+00,+3.165765E-09,-11.78311E-06
+6.695180E+00,+3.600889E-09,-12.26104E-06
+6.705210E+00,+3.770455E-09,-12.31561E-06
+6.715220E+00,+3.659558E-09,-12.28470E-06
+6.725019E+00,+3.393582E-09,-12.12608E-06
+6.735049E+00,+2.221390E-09,-12.22170E-06
+6.745086E+00,+2.265928E-09,-11.97184E-06
+6.755066E+00,+2.204829E-09,-11.50838E-06
+6.765021E+00,+2.005952E-09,-11.62019E-06
+6.775227E+00,+102.8433E-12,-10.99084E-06
+6.785214E+00,-73.72367E-12,-10.93782E-06
+6.795167E+00,-1.139050E-09,-10.51845E-06
+6.805154E+00,-1.403532E-09,-10.86437E-06
+6.815114E+00,-2.505115E-09,-12.44302E-06
+6.825072E+00,-2.498921E-09,-12.52106E-06
+6.835108E+00,-1.761014E-09,-12.35561E-06
+6.845123E+00,-1.738662E-09,-12.26133E-06
+6.855142E+00,-1.984902E-09,-11.92826E-06
+6.865178E+00,-1.817787E-09,-11.93231E-06
+6.875183E+00,+1.067941E-09,-11.62046E-06
+6.885189E+00,+1.900969E-09,-11.72741E-06
+6.895224E+00,+3.645262E-09,-11.56762E-06
+6.905016E+00,+3.678881E-09,-11.43196E-06
+6.915048E+00,+4.484574E-09,-11.84910E-06
+6.925037E+00,+4.584518E-09,-11.98708E-06
+6.935048E+00,+4.643471E-09,-13.62263E-06
+6.945078E+00,+4.439192E-09,-13.59665E-06
+6.955084E+00,+2.529821E-09,-13.06418E-06
+6.965099E+00,+2.384279E-09,-13.10507E-06
+6.975132E+00,+838.2516E-12,-11.97698E-06
+6.985135E+00,+600.5900E-12,-11.94703E-06
+6.995150E+00,-2.246704E-09,-12.70862E-06
+7.005160E+00,-2.324118E-09,-12.73275E-06
+7.015100E+00,-1.913721E-09,-12.16002E-06
+7.025109E+00,-1.838526E-09,-11.99628E-06
+7.035108E+00,-1.095167E-09,-11.89807E-06
+7.045119E+00,-854.0113E-12,-11.93017E-06
+7.055202E+00,+2.118799E-09,-11.22405E-06
+7.065052E+00,+2.242954E-09,-11.12141E-06
+7.075073E+00,+1.674464E-09,-10.65699E-06
+7.085105E+00,+1.480599E-09,-10.63935E-06
+7.095104E+00,+49.68689E-12,-11.61432E-06
+7.105112E+00,+50.83414E-12,-11.66579E-06
+7.115142E+00,+463.6448E-12,-11.69808E-06
+7.125131E+00,+507.8684E-12,-11.65727E-06
+7.135161E+00,+1.773609E-09,-11.18953E-06
+7.145623E+00,+1.834935E-09,-11.08693E-06
+7.155170E+00,+1.456238E-09,-11.74829E-06
+7.165200E+00,+1.234584E-09,-11.87360E-06
+7.175210E+00,+957.0709E-12,-12.53689E-06
+7.185229E+00,+1.176351E-09,-12.29403E-06
+7.195027E+00,+1.232781E-09,-11.42475E-06
+7.205048E+00,+906.5351E-12,-11.55694E-06
+7.215026E+00,-2.504743E-09,-12.20280E-06
+7.225036E+00,-2.881567E-09,-12.18949E-06
+7.235051E+00,-3.217526E-09,-12.69235E-06
+7.245078E+00,-3.187934E-09,-12.82510E-06
+7.255074E+00,-3.752218E-09,-13.00132E-06
+7.265079E+00,-3.846246E-09,-12.90069E-06
+7.275106E+00,-3.438368E-09,-13.16747E-06
+7.285105E+00,-3.364789E-09,-13.50479E-06
+7.295120E+00,-3.437153E-09,-13.82098E-06
+7.305150E+00,-3.384350E-09,-13.63569E-06
+7.315148E+00,-1.892350E-09,-12.58266E-06
+7.325150E+00,-1.491912E-09,-12.65706E-06
+7.335198E+00,-1.236486E-09,-11.90024E-06
+7.345219E+00,-1.355843E-09,-11.80843E-06
+7.355020E+00,-427.8325E-12,-11.66587E-06
+7.365020E+00,-39.30842E-12,-11.41945E-06
+7.375033E+00,+2.279451E-09,-11.05269E-06
+7.385043E+00,+2.390737E-09,-10.94706E-06
+7.395057E+00,+3.104390E-09,-11.97321E-06
+7.405086E+00,+3.258865E-09,-11.98529E-06
+7.415123E+00,+2.925954E-09,-11.93153E-06
+7.425110E+00,+2.713756E-09,-11.84992E-06
+7.435143E+00,-532.4325E-12,-11.54370E-06
+7.445375E+00,-614.6565E-12,-11.48382E-06
+7.455161E+00,-781.8315E-12,-11.63833E-06
+7.465194E+00,-766.6778E-12,-11.61325E-06
+7.475192E+00,-1.004514E-09,-11.90227E-06
+7.485195E+00,-923.8745E-12,-11.98500E-06
+7.495221E+00,+974.0159E-12,-11.01123E-06
+7.505219E+00,+1.109483E-09,-11.12430E-06
+7.515177E+00,+1.436785E-09,-13.02724E-06
+7.525205E+00,+1.438179E-09,-13.19736E-06
+7.535199E+00,+2.424666E-09,-12.37617E-06
+7.545230E+00,+2.559483E-09,-12.00959E-06
+7.555232E+00,+1.247549E-09,-11.14449E-06
+7.565243E+00,+737.7698E-12,-11.05197E-06
+7.575039E+00,-116.1200E-12,-11.52320E-06
+7.585040E+00,+116.8231E-12,-11.73913E-06
+7.595055E+00,+1.423324E-09,-11.96754E-06
+7.605084E+00,+1.457454E-09,-12.02129E-06
+7.615094E+00,+1.785852E-09,-12.99713E-06
+7.625102E+00,+2.159543E-09,-12.87089E-06
+7.635128E+00,+4.177102E-09,-12.38271E-06
+7.645124E+00,+4.313525E-09,-12.56154E-06
+7.655156E+00,+4.387382E-09,-12.12573E-06
+7.665155E+00,+4.430877E-09,-12.28069E-06
+7.675169E+00,+4.991038E-09,-12.80768E-06
+7.685196E+00,+4.963224E-09,-12.62974E-06
+7.695191E+00,+4.286460E-09,-11.57238E-06
+7.705221E+00,+4.328450E-09,-11.36117E-06
+7.715025E+00,+5.625435E-09,-11.49264E-06
+7.725016E+00,+5.752288E-09,-11.16636E-06
+7.735050E+00,+4.888228E-09,-11.11829E-06
+7.745081E+00,+4.639969E-09,-11.45742E-06
+7.755058E+00,+4.315969E-09,-12.23455E-06
+7.765090E+00,+4.453542E-09,-12.61774E-06
+7.775083E+00,+4.118643E-09,-13.09312E-06
+7.785085E+00,+3.774886E-09,-12.53253E-06
+7.795116E+00,+3.335256E-09,-11.17492E-06
+7.805134E+00,+3.516372E-09,-10.97584E-06
+7.815154E+00,+3.967180E-09,-11.61983E-06
+7.825182E+00,+3.696974E-09,-11.62619E-06
+7.835195E+00,+1.698775E-09,-12.26318E-06
+7.845223E+00,+1.176923E-09,-12.10391E-06
+7.855028E+00,-1.257255E-09,-11.36217E-06
+7.865048E+00,-2.019498E-09,-11.75202E-06
+7.875082E+00,-4.149225E-09,-12.60068E-06
+7.885087E+00,-4.046576E-09,-12.76283E-06
+7.895105E+00,-1.699867E-09,-13.23110E-06
+7.905138E+00,-1.306775E-09,-13.27185E-06
+7.915146E+00,-827.4360E-12,-11.91545E-06
+7.925157E+00,-743.2933E-12,-11.84639E-06
+7.935190E+00,+363.4951E-12,-12.47535E-06
+7.945191E+00,+454.6079E-12,-12.56045E-06
+7.955204E+00,-1.133373E-09,-12.40700E-06
+7.965209E+00,-1.579031E-09,-12.50092E-06
+7.975221E+00,-3.076646E-09,-13.62672E-06
+7.985020E+00,-3.204979E-09,-13.56944E-06
+7.995021E+00,-4.928697E-09,-12.48125E-06
+8.005029E+00,-5.327864E-09,-12.34911E-06
+8.015063E+00,-5.218702E-09,-11.83035E-06
+8.025050E+00,-4.847601E-09,-11.79967E-06
+8.035073E+00,-2.299417E-09,-11.46750E-06
+8.045114E+00,-2.172842E-09,-11.58033E-06
+8.055107E+00,-2.339346E-09,-11.59283E-06
+8.065137E+00,-2.274417E-09,-11.51407E-06
+8.075164E+00,-1.727462E-09,-10.80253E-06
+8.085196E+00,-1.711582E-09,-10.94753E-06
+8.095232E+00,-1.947613E-09,-11.07348E-06
+8.105050E+00,-1.871351E-09,-10.99760E-06
+8.115221E+00,-1.214056E-09,-11.37157E-06
+8.125020E+00,-1.264632E-09,-11.53149E-06
+8.135225E+00,-2.550473E-09,-12.78779E-06
+8.145226E+00,-2.644805E-09,-12.71215E-06
+8.155030E+00,-1.457048E-09,-13.04188E-06
+8.165038E+00,-1.226972E-09,-13.00047E-06
+8.175086E+00,-28.51939E-12,-11.61998E-06
+8.185123E+00,+20.90613E-12,-11.54613E-06
+8.195101E+00,+1.903919E-09,-11.00822E-06
+8.205090E+00,+2.060202E-09,-11.04116E-06
+8.215014E+00,+1.869688E-09,-11.96420E-06
+8.225215E+00,+1.568724E-09,-11.92552E-06
+8.235208E+00,+251.1326E-12,-12.04165E-06
+8.245183E+00,+318.2503E-12,-11.97971E-06
+8.255157E+00,+1.971480E-09,-11.45857E-06
+8.265141E+00,+2.092920E-09,-11.54759E-06
+8.275104E+00,+3.308209E-09,-11.65565E-06
+8.285094E+00,+3.602863E-09,-11.86784E-06
+8.295039E+00,+4.522844E-09,-12.55229E-06
+8.305022E+00,+4.272989E-09,-12.85576E-06
+8.315238E+00,+1.855224E-09,-13.01043E-06
+8.325178E+00,+1.693780E-09,-12.97598E-06
+8.335207E+00,+1.842364E-09,-12.05031E-06
+8.345021E+00,+1.854108E-09,-12.01960E-06
+8.355024E+00,+647.8713E-12,-12.37330E-06
+8.365034E+00,+448.8855E-12,-12.29582E-06
+8.375059E+00,+73.81620E-12,-12.82995E-06
+8.385050E+00,+92.36537E-12,-12.89940E-06
+8.395088E+00,-646.3262E-12,-11.64974E-06
+8.405336E+00,-710.3712E-12,-11.49042E-06
+8.415068E+00,-592.0457E-12,-11.16053E-06
+8.425089E+00,-452.7506E-12,-11.21492E-06
+8.435091E+00,+296.9671E-12,-11.65389E-06
+8.445097E+00,+300.8472E-12,-11.69788E-06
+8.455135E+00,+1.177076E-09,-11.65464E-06
+8.465151E+00,+1.351200E-09,-11.68338E-06
+8.475163E+00,+3.211318E-09,-12.15512E-06
+8.485192E+00,+3.241433E-09,-12.21741E-06
+8.495198E+00,+3.302380E-09,-12.18936E-06
+8.505234E+00,+3.481668E-09,-12.01437E-06
+8.515241E+00,+4.264814E-09,-11.37930E-06
+8.525019E+00,+4.100390E-09,-11.11544E-06
+8.535059E+00,+1.576505E-09,-10.80673E-06
+8.545072E+00,+1.358719E-09,-11.01865E-06
+8.555097E+00,+815.3297E-12,-12.79016E-06
+8.565137E+00,+785.4687E-12,-12.90318E-06
+8.575140E+00,-204.4352E-12,-12.41168E-06
+8.585125E+00,-254.9953E-12,-12.19186E-06
+8.595156E+00,+1.190462E-09,-11.69149E-06
+8.605177E+00,+1.449004E-09,-11.63576E-06
+8.615209E+00,+2.980880E-09,-12.01667E-06
+8.625196E+00,+3.030578E-09,-11.96222E-06
+8.635204E+00,+4.854419E-09,-12.47999E-06
+8.645230E+00,+4.982840E-09,-12.53655E-06
+8.655230E+00,+4.187318E-09,-12.22846E-06
+8.665236E+00,+3.865928E-09,-12.28030E-06
+8.675044E+00,+1.960714E-09,-12.59400E-06
+8.685054E+00,+1.983474E-09,-12.55221E-06
+8.695085E+00,+3.367285E-09,-11.95713E-06
+8.705129E+00,+3.496457E-09,-11.92737E-06
+8.715240E+00,+4.952944E-09,-12.17260E-06
+8.725033E+00,+5.183617E-09,-12.02501E-06
+8.735045E+00,+6.582975E-09,-11.69297E-06
+8.745055E+00,+6.453296E-09,-11.93373E-06
+8.755080E+00,+3.641239E-09,-13.71798E-06
+8.765080E+00,+3.459401E-09,-13.68346E-06
+8.775088E+00,+3.279147E-09,-13.12646E-06
+8.785113E+00,+3.374029E-09,-13.36025E-06
+8.795117E+00,+3.574575E-09,-12.13436E-06
+8.805152E+00,+3.558546E-09,-11.86938E-06
+8.815154E+00,+4.386969E-09,-11.75625E-06
+8.825150E+00,+4.602984E-09,-11.84033E-06
+8.835178E+00,+4.325786E-09,-12.99043E-06
+8.845190E+00,+4.125254E-09,-12.83928E-06
+8.855209E+00,+2.996781E-09,-12.63207E-06
+8.865242E+00,+2.892950E-09,-12.56069E-06
+8.875034E+00,+1.816699E-09,-12.04600E-06
+8.885051E+00,+1.487631E-09,-11.92603E-06
+8.895080E+00,+1.102517E-09,-11.93131E-06
+8.905103E+00,+1.220261E-09,-12.09666E-06
+8.915142E+00,+984.7887E-12,-12.15509E-06
+8.925133E+00,+751.1217E-12,-11.90234E-06
+8.935148E+00,-1.630880E-09,-12.35813E-06
+8.945159E+00,-1.752503E-09,-12.18961E-06
+8.955171E+00,-2.027471E-09,-11.18710E-06
+8.965178E+00,-2.101850E-09,-10.99532E-06
+8.975207E+00,-2.823515E-09,-11.65308E-06
+8.985206E+00,-2.797820E-09,-11.71423E-06
+8.995225E+00,-1.155194E-09,-12.30958E-06
+9.005027E+00,-1.086690E-09,-12.37055E-06
+9.015206E+00,-871.6040E-12,-12.10956E-06
+9.025216E+00,-855.6616E-12,-12.12545E-06
+9.035210E+00,+657.6403E-12,-12.95009E-06
+9.045214E+00,+841.9420E-12,-12.99443E-06
+9.055246E+00,+227.0958E-12,-12.21278E-06
+9.065267E+00,+74.40601E-12,-12.19694E-06
+9.075058E+00,-2.023555E-09,-12.51853E-06
+9.085106E+00,-2.075766E-09,-12.37583E-06
+9.095082E+00,-2.731563E-09,-11.56383E-06
+9.105050E+00,-2.838098E-09,-11.65612E-06
+9.115037E+00,-3.473803E-09,-13.12292E-06
+9.125216E+00,-3.437729E-09,-13.09691E-06
+9.135200E+00,-2.981720E-09,-12.54488E-06
+9.145617E+00,-3.003726E-09,-12.61404E-06
+9.155123E+00,-3.220598E-09,-12.24542E-06
+9.165103E+00,-3.096778E-09,-12.06102E-06
+9.175106E+00,-1.594539E-09,-11.10296E-06
+9.185147E+00,-1.491299E-09,-11.29620E-06
+9.195129E+00,-1.728213E-09,-11.81133E-06
+9.205095E+00,-1.698522E-09,-11.75101E-06
+9.215233E+00,-188.7600E-12,-12.42480E-06
+9.225202E+00,-40.60718E-12,-12.47189E-06
+9.235155E+00,+319.6982E-12,-12.46745E-06
+9.245119E+00,+339.3819E-12,-12.66029E-06
+9.255089E+00,+1.450855E-09,-12.29376E-06
+9.265054E+00,+1.582064E-09,-12.23876E-06
+9.275041E+00,+1.142748E-09,-12.80061E-06
+9.285228E+00,+1.018374E-09,-12.88026E-06
+9.295203E+00,+1.172292E-09,-12.68949E-06
+9.305191E+00,+1.353043E-09,-12.63766E-06
+9.315151E+00,+1.724676E-09,-12.42341E-06
+9.325117E+00,+1.586857E-09,-12.40863E-06
+9.335150E+00,+1.211845E-09,-12.53795E-06
+9.345160E+00,+1.304841E-09,-12.44874E-06
+9.355193E+00,+2.003171E-09,-12.49302E-06
+9.365198E+00,+1.971620E-09,-12.55770E-06
+9.375214E+00,+1.285126E-09,-12.76076E-06
+9.385015E+00,+1.339669E-09,-12.78089E-06
+9.395020E+00,+3.267209E-09,-12.35880E-06
+9.405034E+00,+3.327699E-09,-12.32361E-06
+9.415091E+00,+1.954289E-09,-11.90331E-06
+9.425364E+00,+1.833431E-09,-11.80735E-06
+9.435145E+00,+445.0992E-12,-12.49951E-06
+9.445172E+00,+378.3815E-12,-12.49461E-06
+9.455173E+00,-207.4387E-12,-12.44581E-06
+9.465189E+00,-198.1161E-12,-12.59894E-06
+9.475210E+00,+1.277400E-09,-12.09506E-06
+9.485220E+00,+1.514897E-09,-11.97966E-06
+9.495015E+00,+1.722464E-09,-12.12844E-06
+9.505019E+00,+1.628119E-09,-12.20741E-06
+9.515033E+00,+1.509180E-09,-13.71135E-06
+9.525088E+00,+1.613165E-09,-13.58078E-06
+9.535101E+00,+1.303814E-09,-12.65369E-06
+9.545129E+00,+1.015304E-09,-12.35911E-06
+9.555141E+00,+394.3830E-12,-12.37810E-06
+9.565213E+00,+595.4343E-12,-12.38185E-06
+9.575241E+00,+1.184350E-09,-12.10836E-06
+9.585019E+00,+1.071853E-09,-11.99755E-06
+9.595041E+00,-11.01108E-12,-12.01428E-06
+9.605080E+00,+62.46857E-12,-12.23300E-06
+9.615239E+00,+2.280822E-09,-13.01981E-06
+9.625050E+00,+2.492823E-09,-13.03356E-06
+9.635080E+00,+2.530092E-09,-12.45753E-06
+9.645084E+00,+2.513577E-09,-12.47535E-06
+9.655114E+00,+2.611249E-09,-11.83955E-06
+9.665583E+00,+2.609980E-09,-11.75582E-06
+9.675131E+00,+1.512764E-09,-11.93546E-06
+9.685159E+00,+1.300977E-09,-12.09609E-06
+9.695163E+00,+1.103435E-09,-12.47642E-06
+9.705214E+00,+1.285347E-09,-12.12053E-06
+9.715022E+00,+2.029299E-09,-11.72993E-06
+9.725020E+00,+2.064781E-09,-11.49527E-06
+9.735058E+00,+2.923057E-09,-11.03409E-06
+9.745091E+00,+3.063600E-09,-11.00909E-06
+9.755092E+00,+2.232057E-09,-11.18954E-06
+9.765119E+00,+1.697177E-09,-11.44427E-06
+9.775114E+00,+314.8051E-12,-11.61194E-06
+9.785118E+00,+445.4958E-12,-12.00550E-06
+9.795146E+00,+973.6597E-12,-12.16974E-06
+9.805164E+00,+829.5397E-12,-12.09443E-06
+9.815187E+00,-389.6031E-12,-11.92396E-06
+9.825190E+00,-408.7965E-12,-11.91541E-06
+9.835223E+00,+520.7414E-12,-13.32305E-06
+9.845019E+00,+586.4182E-12,-13.52059E-06
+9.855052E+00,+293.4734E-12,-12.77008E-06
+9.865091E+00,+322.2645E-12,-12.73102E-06
+9.875149E+00,+1.524018E-09,-12.23483E-06
+9.885158E+00,+1.586687E-09,-12.14195E-06
+9.895182E+00,+1.616827E-09,-12.07919E-06
+9.905220E+00,+1.606897E-09,-12.15001E-06
+9.915219E+00,+2.473140E-09,-12.26356E-06
+9.925229E+00,+2.603994E-09,-12.17596E-06
+9.935032E+00,+2.073166E-09,-12.34963E-06
+9.945039E+00,+1.913073E-09,-12.48659E-06
+9.955060E+00,+1.284225E-09,-12.56181E-06
+9.965096E+00,+1.405452E-09,-12.58829E-06
+9.975094E+00,+1.722048E-09,-12.55071E-06
+9.985122E+00,+1.469552E-09,-12.36718E-06
+9.995129E+00,-335.6441E-12,-11.26135E-06

MicroMag 2900/3900 Data File ends
