# Supplementary material for: Magnetic signatures of a creosote oil contaminated site: case study in São Paulo, Brazil
Source: Sci Rep. 2022 Dec 17;12:21853. doi: 10.1038/s41598-022-23493-2 (PMC9759522; doi:10.1038/s41598-022-23493-2)
Supplement: Supplementary file 3 — Supplementary Information 3. [file 41598_2022_23493_MOESM3_ESM.zip › moment_vs_time/SD23/4_2/nm3xxx/4_8.010]

MicroMag 2900/3900 Data File (Series 0016.002)
Moment vs. time

INSTRUMENT
Configuration                   VSM
Temperature control             None
Hardware version                0004
Software version                01/29/2013
Units of measure                Hybrid SI
Temperature in                  Celsius

SAMPLE
Mass                            N/A
Volume                          N/A
Demagnetizing factor            N/A

SETTINGS
Field range                    +300.0000E-03
Field command                   0.000000E+00
Moment range                   +10.00000E-06
Averaging time                 +15.72206E-03
Temperature (command)           N/A
Tmprtr difference correction    No
Orientation                     0.000000E+00
Vibration amplitude             1.0
Calibration factor             +4.401063E+00
Operating frequency            +83.00000E+00

MEASUREMENT
Description                    "SD34_4_8"
Field (measured)               +179.7666E-06
Temperature (measured)          N/A
Averages (completed)            N/A
Moment at conditioning field   +1.187702E-06
Measured on                     08/28/2020  10:18
Elapsed time                   +22.65733E+00

PROCESSING
Background subtraction          No
Delta-m processing              N/A
Demagnetizing factor            No
Normalization                   No
Normalization factor            N/A
Offset (field)                  No
Offset (moment)                 No
Pole saturation                 No
Slope correction                No

VIEWPORT
Left                            0.000000E+00
Right                          +10.00000E+00
Bottom                         -10.00000E-06
Top                            +10.00000E-06
Show X-axis?                    Yes
Show Y-axis?                    Yes

SCRIPT
Averaging time                 +10.00000E-03
Initial (conditioning) field   +120.0000E-03
Final (measuring) field         0.000000E+00
Pause at initial field         +10.00000E+00
Field slew rate limit          +10.00000E+03
Field slew time limit          +100.0000E-03
Slope correction                0.000000E+00
Timebase                       +10.00000E+00
Number of segments              1
Number of data                  1000

Segment   Averaging                                                            Final 
 Number      Time        Initial      Increment       Final         Pause      Index 
             (s)           (s)           (s)           (s)           (s)     
0000001,+10.00000E-03, 0.000000E+00,+10.00000E-03,+10.00000E+00,+10.00000E+00,0001000

                                         
     Time         Moment        Field    
     (s)          (Am�)          (T)     
+5.161439E-03,+861.4069E-09,+87.13496E-03
+15.21253E-03,+481.0302E-09,+48.59766E-03
+25.09446E-03,+247.5081E-09,+24.90846E-03
+35.18422E-03,+108.4302E-09,+10.82052E-03
+45.19645E-03,+51.21574E-09,+5.108163E-03
+55.22041E-03,+20.66555E-09,+2.114752E-03
+65.02226E-03,+10.17247E-09,+1.031964E-03
+75.04750E-03,+5.793904E-09,+427.8110E-06
+85.04398E-03,+5.064976E-09,+252.3614E-06
+95.06923E-03,+4.075277E-09,+133.3421E-06
+105.0192E-03,+3.413479E-09,+103.6093E-06
+115.0422E-03,+2.458941E-09,+71.43852E-06
+125.0735E-03,+1.999796E-09,+62.32121E-06
+135.0700E-03,+1.358973E-09,+52.84124E-06
+145.0688E-03,+1.422032E-09,+48.64781E-06
+155.0955E-03,+2.742406E-09,+42.71165E-06
+165.1140E-03,+3.753921E-09,+38.00066E-06
+175.1473E-03,+4.882527E-09,+33.78588E-06
+185.1423E-03,+5.080611E-09,+31.76171E-06
+195.1634E-03,+5.625015E-09,+29.48204E-06
+205.1899E-03,+5.844929E-09,+27.92124E-06
+215.1816E-03,+4.976538E-09,+27.23594E-06
+225.1896E-03,+3.722490E-09,+26.92354E-06
+235.2194E-03,+1.574528E-09,+27.43507E-06
+245.2231E-03,+1.311040E-09,+28.59075E-06
+255.2421E-03,+1.413508E-09,+23.91629E-06
+265.0359E-03,+1.216572E-09,+21.82829E-06
+275.2162E-03,+246.9772E-12,+24.28059E-06
+285.0162E-03,-62.41537E-12,+24.78482E-06
+295.2450E-03,-398.5915E-12,+25.49884E-06
+305.1946E-03,-696.1577E-12,+25.07581E-06
+315.2176E-03,-1.651616E-09,+24.58414E-06
+325.2229E-03,-1.821811E-09,+24.41002E-06
+335.0304E-03,-1.349025E-09,+23.78137E-06
+345.0767E-03,-1.145677E-09,+23.48583E-06
+355.0648E-03,-1.375315E-09,+23.59629E-06
+365.0711E-03,-1.452846E-09,+22.59719E-06
+375.0799E-03,-128.5894E-12,+20.63613E-06
+385.0533E-03,+843.7601E-12,+19.08614E-06
+395.0494E-03,+2.017755E-09,+18.82562E-06
+405.1839E-03,+2.027567E-09,+16.99539E-06
+415.1584E-03,+2.484611E-09,+16.92063E-06
+425.1444E-03,+3.137799E-09,+17.99523E-06
+435.1029E-03,+4.018778E-09,+15.22133E-06
+445.0727E-03,+3.869162E-09,+16.27788E-06
+455.0667E-03,+3.087042E-09,+18.91929E-06
+465.0330E-03,+3.056852E-09,+19.98562E-06
+475.0382E-03,+3.113034E-09,+20.56818E-06
+485.0911E-03,+2.906193E-09,+19.38561E-06
+495.0970E-03,+2.217416E-09,+15.60705E-06
+505.0870E-03,+2.301450E-09,+16.01369E-06
+515.0796E-03,+3.034816E-09,+16.23991E-06
+525.0534E-03,+3.279416E-09,+16.50991E-06
+535.0376E-03,+2.867192E-09,+15.73088E-06
+545.2324E-03,+2.769401E-09,+15.69125E-06
+555.2389E-03,+3.445621E-09,+14.57091E-06
+565.0439E-03,+3.807463E-09,+14.36445E-06
+575.0343E-03,+3.462863E-09,+13.36121E-06
+585.0759E-03,+2.831894E-09,+13.51479E-06
+595.1341E-03,+1.930049E-09,+12.29316E-06
+605.0677E-03,+1.448630E-09,+12.95240E-06
+615.0731E-03,-265.5715E-12,+14.38952E-06
+625.0592E-03,-1.219728E-09,+14.65697E-06
+635.0738E-03,-2.337136E-09,+13.55410E-06
+645.1005E-03,-2.202670E-09,+12.81959E-06
+655.1032E-03,-1.684315E-09,+12.63680E-06
+665.1317E-03,-1.641965E-09,+12.21085E-06
+675.1565E-03,-1.227010E-09,+12.96547E-06
+685.1509E-03,-707.4440E-12,+13.72874E-06
+695.1779E-03,+556.3953E-12,+12.98452E-06
+705.1125E-03,+691.2414E-12,+10.57128E-06
+715.1273E-03,+1.279783E-09,+9.432937E-06
+725.1555E-03,+2.132584E-09,+10.05678E-06
+735.1599E-03,+4.805278E-09,+10.44262E-06
+745.1676E-03,+5.643992E-09,+11.01073E-06
+755.1929E-03,+5.577980E-09,+12.06176E-06
+765.1848E-03,+5.325764E-09,+10.95958E-06
+775.1736E-03,+5.677188E-09,+10.62985E-06
+785.2033E-03,+6.114013E-09,+11.43351E-06
+795.2175E-03,+6.599127E-09,+11.97458E-06
+805.0249E-03,+6.669965E-09,+11.48649E-06
+815.0222E-03,+7.056979E-09,+10.59457E-06
+825.0277E-03,+7.229144E-09,+11.74602E-06
+835.0460E-03,+6.458199E-09,+10.05095E-06
+845.0602E-03,+5.635362E-09,+9.348565E-06
+855.0648E-03,+4.218163E-09,+9.562455E-06
+865.0942E-03,+4.088565E-09,+7.646113E-06
+875.2351E-03,+3.728462E-09,+5.740128E-06
+885.0505E-03,+3.299678E-09,+6.784401E-06
+895.0875E-03,+2.490302E-09,+7.539197E-06
+905.0994E-03,+2.524235E-09,+7.801152E-06
+915.1223E-03,+2.523546E-09,+7.170268E-06
+925.1123E-03,+2.214739E-09,+6.782914E-06
+935.1223E-03,+647.0849E-12,+5.233212E-06
+945.1483E-03,+606.3436E-12,+5.710545E-06
+955.1486E-03,+2.091153E-09,+9.339610E-06
+965.1614E-03,+2.626419E-09,+10.26524E-06
+975.1933E-03,+3.100892E-09,+9.964543E-06
+985.2090E-03,+3.121776E-09,+9.493419E-06
+995.2117E-03,+3.878924E-09,+8.590909E-06
+1.005237E+00,+4.137775E-09,+7.357321E-06
+1.015032E+00,+4.542236E-09,+4.539099E-06
+1.025097E+00,+4.652630E-09,+4.887715E-06
+1.035120E+00,+5.237887E-09,+1.333952E-06
+1.045137E+00,+5.384715E-09,+1.147642E-06
+1.055172E+00,+4.219191E-09,+3.859177E-06
+1.065173E+00,+3.234148E-09,+3.310690E-06
+1.075181E+00,+1.161789E-09,+2.129545E-06
+1.085209E+00,+735.8570E-12,+1.466417E-06
+1.095217E+00,-368.1095E-12,+3.474570E-06
+1.105050E+00,-1.161053E-09,+4.633542E-06
+1.115037E+00,-3.089009E-09,+4.041424E-06
+1.125227E+00,-3.691083E-09,+4.347582E-06
+1.135226E+00,-4.682678E-09,+4.730072E-06
+1.145238E+00,-5.071537E-09,+4.673882E-06
+1.155239E+00,-5.567441E-09,+3.801070E-06
+1.165228E+00,-5.049820E-09,+3.756352E-06
+1.175127E+00,-2.346286E-09,+4.355393E-06
+1.185097E+00,-1.300821E-09,+3.434401E-06
+1.195078E+00,-521.9963E-12,+2.987681E-06
+1.205024E+00,-539.0686E-12,+1.507130E-06
+1.215221E+00,+438.5533E-12,+382.1755E-09
+1.225181E+00,+973.2445E-12,+1.820612E-06
+1.235145E+00,+2.673315E-09,+5.306998E-06
+1.245120E+00,+3.188576E-09,+5.055199E-06
+1.255074E+00,+4.711671E-09,+2.487488E-06
+1.265038E+00,+5.171997E-09,+892.6392E-09
+1.275022E+00,+5.377978E-09,+296.6595E-09
+1.285225E+00,+5.170295E-09,+1.110392E-06
+1.295213E+00,+4.744690E-09,+3.011542E-06
+1.305203E+00,+4.885823E-09,+2.965365E-06
+1.315163E+00,+4.987256E-09,-443.1439E-09
+1.325135E+00,+4.640555E-09,-944.4524E-09
+1.335138E+00,+3.819613E-09,+1.292839E-06
+1.345142E+00,+3.854290E-09,+1.278420E-06
+1.355179E+00,+4.116211E-09,+537.2715E-09
+1.365188E+00,+3.954264E-09,-1.141949E-06
+1.375204E+00,+2.720713E-09,-1.162892E-06
+1.385237E+00,+2.602810E-09,-602.5315E-09
+1.395016E+00,+2.802990E-09,+2.040138E-06
+1.405024E+00,+2.728167E-09,+2.319317E-06
+1.415057E+00,+1.417319E-09,+1.654902E-06
+1.425057E+00,+949.3476E-12,+1.905070E-06
+1.435094E+00,+678.9108E-12,+1.785393E-06
+1.445105E+00,+772.1262E-12,+1.883040E-06
+1.455128E+00,+367.6504E-12,+1.377268E-06
+1.465162E+00,+157.0070E-12,+1.310463E-06
+1.475172E+00,+124.0929E-12,+502.9965E-09
+1.485228E+00,+425.8537E-12,+417.4805E-09
+1.495034E+00,+1.643995E-09,+1.807595E-06
+1.505024E+00,+1.999549E-09,+1.802387E-06
+1.515035E+00,+4.132369E-09,+134.4681E-09
+1.525061E+00,+4.867961E-09,-60.59647E-09
+1.535068E+00,+5.932004E-09,-223.7320E-09
+1.545090E+00,+5.679151E-09,-315.1131E-09
+1.555085E+00,+4.520215E-09,+1.996880E-06
+1.565091E+00,+4.400212E-09,+2.095671E-06
+1.575119E+00,+4.127913E-09,+3.039380E-06
+1.585137E+00,+3.562528E-09,+3.289347E-06
+1.595163E+00,+818.3956E-12,+2.567826E-06
+1.605193E+00,+1.659583E-12,+3.046389E-06
+1.615187E+00,-473.8360E-12,+1.815663E-06
+1.625197E+00,-262.5114E-12,+1.184521E-06
+1.635226E+00,+571.2263E-12,+571.6897E-09
+1.645222E+00,+1.040702E-09,-819.9120E-09
+1.655016E+00,+3.389196E-09,-1.531305E-06
+1.665016E+00,+3.974495E-09,-2.511492E-06
+1.675016E+00,+3.424681E-09,-2.817450E-06
+1.685048E+00,+2.677361E-09,-1.806135E-06
+1.695049E+00,+1.634462E-09,-1.878405E-06
+1.705055E+00,+1.971007E-09,-1.790943E-06
+1.715081E+00,+3.206875E-09,+1.179714E-06
+1.725078E+00,+3.320041E-09,+2.119131E-06
+1.735095E+00,+2.941214E-09,+2.848006E-06
+1.745126E+00,+2.711235E-09,+2.381001E-06
+1.755126E+00,+1.803981E-09,+2.915983E-06
+1.765160E+00,+1.053319E-09,+2.723580E-06
+1.775112E+00,-245.4229E-12,+822.2295E-09
+1.785135E+00,-179.5750E-12,-823.2880E-09
+1.795175E+00,+1.143528E-09,+2.458420E-06
+1.805172E+00,+1.569716E-09,+4.058018E-06
+1.815194E+00,+1.488497E-09,+2.600928E-06
+1.825229E+00,+1.338615E-09,+1.262684E-06
+1.835236E+00,+1.007700E-09,-1.215277E-06
+1.845047E+00,+613.3994E-12,-251.4553E-09
+1.855039E+00,-1.100086E-09,+2.098761E-06
+1.865026E+00,-1.562111E-09,+2.115641E-06
+1.875233E+00,-1.045998E-09,+1.623373E-06
+1.885199E+00,-700.7988E-12,+1.297789E-06
+1.895199E+00,-354.5980E-12,-520.9351E-09
+1.905185E+00,-487.3416E-12,+204.1054E-09
+1.915164E+00,-272.9431E-12,+1.550188E-06
+1.925130E+00,+75.46999E-12,+2.147484E-06
+1.935094E+00,+1.238754E-09,-127.4872E-09
+1.945048E+00,+1.492462E-09,-825.0619E-09
+1.955045E+00,+2.831366E-09,+358.5148E-09
+1.965028E+00,+3.417213E-09,+95.78706E-09
+1.975209E+00,+3.795588E-09,-751.8769E-09
+1.985195E+00,+3.185622E-09,-1.024332E-06
+1.995163E+00,+1.406462E-09,-664.5585E-09
+2.005074E+00,+1.298916E-09,-1.110621E-06
+2.015089E+00,+2.437547E-09,-571.5180E-09
+2.025093E+00,+2.774532E-09,-1.533280E-06
+2.035073E+00,+2.435354E-09,-1.614475E-06
+2.045064E+00,+2.120729E-09,-2.172690E-06
+2.055017E+00,+1.860176E-09,-1.316786E-06
+2.065234E+00,+1.827420E-09,-1.990414E-06
+2.075115E+00,+1.556946E-09,-595.3789E-09
+2.085091E+00,+1.645428E-09,-276.9757E-09
+2.095080E+00,+2.703820E-09,+1.471510E-06
+2.105238E+00,+3.311748E-09,+675.6020E-09
+2.115227E+00,+3.508319E-09,+833.9310E-09
+2.125218E+00,+3.249569E-09,+593.2904E-09
+2.135172E+00,+3.439926E-09,+1.224947E-06
+2.145131E+00,+3.954593E-09,-450.8686E-09
+2.155118E+00,+4.144924E-09,+145.1969E-09
+2.165095E+00,+3.557824E-09,+703.4112E-09
+2.175086E+00,+2.562764E-09,+79.79394E-09
+2.185112E+00,+2.494101E-09,+514.2975E-09
+2.195165E+00,+2.448022E-09,-1.446161E-06
+2.205210E+00,+1.973255E-09,-3.887129E-06
+2.215214E+00,+797.8514E-12,-2.429352E-06
+2.225237E+00,+583.9976E-12,-1.962862E-06
+2.235049E+00,+695.5714E-12,-2.202101E-06
+2.245072E+00,+534.8531E-12,-1.498146E-06
+2.255111E+00,+98.08312E-12,-817.4802E-09
+2.265160E+00,+502.6283E-12,-1.491194E-06
+2.275062E+00,+2.521703E-09,-2.763377E-06
+2.285112E+00,+3.544226E-09,-3.595477E-06
+2.295131E+00,+3.724336E-09,-3.371401E-06
+2.305167E+00,+3.326754E-09,-5.348626E-06
+2.315215E+00,+3.389356E-09,-3.686514E-06
+2.325218E+00,+3.465835E-09,-1.959887E-06
+2.335037E+00,+3.008257E-09,-366.2682E-09
+2.345100E+00,+2.359775E-09,-1.077747E-06
+2.355090E+00,+2.165617E-09,-1.179457E-06
+2.365073E+00,+2.521281E-09,-348.1865E-09
+2.375056E+00,+2.543922E-09,+167.1696E-09
+2.385218E+00,+1.863932E-09,-593.9198E-09
+2.395202E+00,+733.3335E-12,-1.770973E-06
+2.405147E+00,+452.6846E-12,-1.296101E-06
+2.415121E+00,+358.1219E-12,-2.159386E-06
+2.425103E+00,+138.2855E-12,-914.4402E-09
+2.435055E+00,-72.42839E-12,+134.3536E-09
+2.445246E+00,+256.8688E-12,-1.306143E-06
+2.455215E+00,+810.7338E-12,-1.002846E-06
+2.465195E+00,+564.8968E-12,-1.806793E-06
+2.475154E+00,-475.6471E-12,-914.2686E-09
+2.485124E+00,-790.2660E-12,+549.0303E-09
+2.495127E+00,-291.0886E-12,+329.8474E-09
+2.505167E+00,+209.5389E-12,+726.4711E-09
+2.515146E+00,+326.0741E-12,-141.8781E-09
+2.525111E+00,+569.2649E-12,-1.353178E-06
+2.535094E+00,+1.701359E-09,-2.072153E-06
+2.545052E+00,+2.576240E-09,-741.7775E-09
+2.555035E+00,+2.331132E-09,-298.8625E-09
+2.565046E+00,+1.220343E-09,-857.4200E-09
+2.575055E+00,+219.8549E-12,-361.6333E-09
+2.585086E+00,+140.7362E-12,+400.7721E-09
+2.595118E+00,+250.9279E-12,+950.0028E-09
+2.605120E+00,+385.1957E-12,+864.1435E-09
+2.615156E+00,+1.218730E-09,-701.1796E-09
+2.625153E+00,+2.393587E-09,-983.2193E-09
+2.635174E+00,+3.715139E-09,-1.787825E-06
+2.645209E+00,+3.582452E-09,-921.9934E-09
+2.655215E+00,+2.597527E-09,+277.4906E-09
+2.665242E+00,+2.074595E-09,-1.706686E-06
+2.675040E+00,+1.937629E-09,-2.964335E-06
+2.685034E+00,+1.563632E-09,-2.682238E-06
+2.695068E+00,+349.1717E-12,+2.389241E-06
+2.705073E+00,-171.1707E-12,+3.929672E-06
+2.715102E+00,+52.03575E-12,+685.4440E-09
+2.725122E+00,+354.4905E-12,-1.006136E-06
+2.735146E+00,+100.4366E-12,+204.7062E-09
+2.745157E+00,-224.1710E-12,+102.7680E-09
+2.755183E+00,-224.1791E-12,+42.97257E-09
+2.765219E+00,+145.5553E-12,-2.370014E-06
+2.775209E+00,+863.3593E-12,-3.103266E-06
+2.785017E+00,+1.463078E-09,-2.818194E-06
+2.795025E+00,+3.045277E-09,-2.233343E-06
+2.805063E+00,+4.107556E-09,-1.942749E-06
+2.815091E+00,+4.493717E-09,-3.241654E-06
+2.825102E+00,+4.134939E-09,-1.955109E-06
+2.835130E+00,+4.451969E-09,-1.600485E-06
+2.845129E+00,+5.675413E-09,-1.370173E-06
+2.855144E+00,+7.760585E-09,-973.9782E-09
+2.865178E+00,+8.375751E-09,-1.020870E-06
+2.875173E+00,+8.187334E-09,-1.930590E-06
+2.885199E+00,+7.868687E-09,-1.949072E-06
+2.895238E+00,+7.490469E-09,-1.513052E-06
+2.905025E+00,+6.921598E-09,-2.216263E-06
+2.915057E+00,+5.070131E-09,-2.135954E-06
+2.925048E+00,+4.136050E-09,-1.781502E-06
+2.935070E+00,+3.073852E-09,-871.7252E-09
+2.945102E+00,+2.724514E-09,-1.044932E-06
+2.955099E+00,+2.006283E-09,-1.389141E-06
+2.965115E+00,+1.852184E-09,-1.171675E-06
+2.975154E+00,+2.828699E-09,-261.8122E-09
+2.985160E+00,+3.643536E-09,-1.594191E-06
+2.995188E+00,+4.847599E-09,-3.067875E-06
+3.005219E+00,+5.286811E-09,-3.858433E-06
+3.015224E+00,+6.198418E-09,-4.375248E-06
+3.025037E+00,+6.777944E-09,-2.651711E-06
+3.035051E+00,+6.566692E-09,-3.540001E-06
+3.045065E+00,+5.314043E-09,-3.139887E-06
+3.055086E+00,+3.074584E-09,-3.372975E-06
+3.065108E+00,+2.343244E-09,-4.725695E-06
+3.075098E+00,+1.559641E-09,-8.043309E-06
+3.085120E+00,+820.0054E-12,-6.770211E-06
+3.095114E+00,-335.3099E-12,-4.406233E-06
+3.105131E+00,-545.7821E-12,-4.284954E-06
+3.115171E+00,+48.25861E-12,-4.584017E-06
+3.125164E+00,+221.8094E-12,-2.592831E-06
+3.135194E+00,+48.14180E-12,-2.586794E-06
+3.145191E+00,+34.96806E-12,-3.004475E-06
+3.155204E+00,+706.6321E-12,-3.245001E-06
+3.165231E+00,+928.9481E-12,-2.973576E-06
+3.175224E+00,+324.1161E-12,-517.4161E-09
+3.185041E+00,-242.2633E-12,+619.5546E-09
+3.195051E+00,-508.7415E-12,-971.0027E-09
+3.205245E+00,-376.7058E-12,-637.5790E-09
+3.215043E+00,-889.0880E-12,-991.4017E-09
+3.225075E+00,-1.534217E-09,+290.8803E-09
+3.235080E+00,-1.338098E-09,+2.147455E-06
+3.245111E+00,-153.4693E-12,+908.7182E-09
+3.255110E+00,+873.2335E-12,+244.7892E-09
+3.265136E+00,+929.6883E-12,-1.315584E-06
+3.275166E+00,+862.0675E-12,-1.987782E-06
+3.285166E+00,+1.518584E-09,-2.790642E-06
+3.295183E+00,+2.706811E-09,-3.480921E-06
+3.305222E+00,+2.801737E-09,-3.685627E-06
+3.315239E+00,+2.032650E-09,-5.288201E-06
+3.325244E+00,+1.444608E-09,-4.519930E-06
+3.335061E+00,+1.602544E-09,-4.438048E-06
+3.345078E+00,+1.845390E-09,-4.958525E-06
+3.355059E+00,+1.888574E-09,-5.356293E-06
+3.365063E+00,+2.392005E-09,-4.098473E-06
+3.375086E+00,+4.002948E-09,-1.690893E-06
+3.385114E+00,+5.010298E-09,-2.041111E-06
+3.395107E+00,+4.856139E-09,-2.510090E-06
+3.405119E+00,+4.144169E-09,-1.556969E-06
+3.415152E+00,+3.889866E-09,-1.579599E-06
+3.425140E+00,+3.982519E-09,-1.087017E-06
+3.435164E+00,+3.124803E-09,-1.829996E-06
+3.445161E+00,+2.097023E-09,-2.614145E-06
+3.455176E+00,+938.7993E-12,-2.792445E-06
+3.465211E+00,+1.123587E-09,-2.541018E-06
+3.475200E+00,+1.556331E-09,-2.465287E-06
+3.485217E+00,+1.240332E-09,-3.670035E-06
+3.495247E+00,+472.7627E-12,-3.150559E-06
+3.505194E+00,+331.9179E-12,-2.095671E-06
+3.515239E+00,+571.9248E-12,-5.129987E-06
+3.525035E+00,+649.5482E-12,-5.644198E-06
+3.535037E+00,+830.0138E-12,-6.689502E-06
+3.545076E+00,+1.278914E-09,-4.763775E-06
+3.555104E+00,+1.928810E-09,-1.421986E-06
+3.565150E+00,+1.694382E-09,-2.422514E-06
+3.575182E+00,+490.2063E-12,-880.3369E-09
+3.585182E+00,-182.0072E-12,-986.6811E-09
+3.595197E+00,-211.3477E-12,-1.844788E-06
+3.605233E+00,-193.2276E-12,-1.426220E-06
+3.615021E+00,-892.7773E-12,-1.787710E-06
+3.625040E+00,-1.824618E-09,-2.006264E-06
+3.635077E+00,-2.203690E-09,-3.872996E-06
+3.645085E+00,-1.823328E-09,-2.771845E-06
+3.655112E+00,-1.863782E-09,-3.872338E-06
+3.665128E+00,-2.437751E-09,-5.699645E-06
+3.675082E+00,-3.211776E-09,-4.371758E-06
+3.685120E+00,-3.104501E-09,-4.397135E-06
+3.695129E+00,-2.834458E-09,-3.719817E-06
+3.705154E+00,-3.176686E-09,-3.717471E-06
+3.715195E+00,-3.765444E-09,-3.901034E-06
+3.725196E+00,-3.661619E-09,-3.666487E-06
+3.735232E+00,-3.117646E-09,-3.692637E-06
+3.745046E+00,-3.040327E-09,-3.391142E-06
+3.755061E+00,-2.982490E-09,-3.840923E-06
+3.765106E+00,-2.339926E-09,-3.401385E-06
+3.775104E+00,-975.2117E-12,-4.176522E-06
+3.785130E+00,-563.0360E-12,-3.638649E-06
+3.795172E+00,-1.358939E-09,-2.211256E-06
+3.805190E+00,-1.828038E-09,-765.3809E-09
+3.815226E+00,-1.345513E-09,+184.3071E-09
+3.825027E+00,-899.2225E-12,+412.8743E-09
+3.835030E+00,-1.456131E-09,-1.722222E-06
+3.845045E+00,-2.362596E-09,-1.696243E-06
+3.855091E+00,-3.101224E-09,-3.543520E-06
+3.865142E+00,-2.899763E-09,-4.418765E-06
+3.875191E+00,-2.168498E-09,-1.740017E-06
+3.885198E+00,-1.879978E-09,-1.950617E-06
+3.895103E+00,-1.136364E-09,-1.712809E-06
+3.905083E+00,-698.2567E-12,-1.568613E-06
+3.915077E+00,-661.8638E-12,-3.121663E-06
+3.925103E+00,-1.378831E-09,-3.636475E-06
+3.935093E+00,-2.475162E-09,-4.139672E-06
+3.945050E+00,-2.299924E-09,-3.159457E-06
+3.955019E+00,-650.0016E-12,-3.296213E-06
+3.965238E+00,+81.60872E-12,-3.519574E-06
+3.975177E+00,+496.8863E-12,-2.776537E-06
+3.985169E+00,+887.7604E-12,-2.523394E-06
+3.995160E+00,+1.895725E-09,-720.7490E-09
+4.005174E+00,+2.429954E-09,-692.9398E-09
+4.015213E+00,+2.148867E-09,-1.535254E-06
+4.025225E+00,+1.875600E-09,-1.929760E-06
+4.035240E+00,+2.186473E-09,-1.007137E-06
+4.045046E+00,+2.374748E-09,-225.5917E-09
+4.055078E+00,+1.642703E-09,-655.8323E-09
+4.065161E+00,+726.4628E-12,-862.1407E-09
+4.075206E+00,+417.7259E-12,-966.5109E-09
+4.085241E+00,+1.066371E-09,-1.347799E-06
+4.095039E+00,+1.694084E-09,-2.897845E-06
+4.105045E+00,+2.032863E-09,-2.265044E-06
+4.115075E+00,+2.690157E-09,-2.921849E-06
+4.125103E+00,+3.478591E-09,-2.021799E-06
+4.135103E+00,+3.613488E-09,-1.420641E-06
+4.145105E+00,+2.539599E-09,-2.283698E-06
+4.155133E+00,+1.036577E-09,-1.441727E-06
+4.165152E+00,+552.0734E-12,-2.630825E-06
+4.175181E+00,+432.8067E-12,-2.727213E-06
+4.185172E+00,-208.2644E-12,-1.885157E-06
+4.195154E+00,-1.928818E-09,-3.778439E-06
+4.205186E+00,-2.735001E-09,-5.131503E-06
+4.215207E+00,-2.836988E-09,-6.348324E-06
+4.225225E+00,-2.938289E-09,-6.650048E-06
+4.235020E+00,-3.639722E-09,-7.762100E-06
+4.245018E+00,-4.008298E-09,-6.068602E-06
+4.255029E+00,-2.991534E-09,-4.751330E-06
+4.265061E+00,-1.579970E-09,-4.473239E-06
+4.275047E+00,-556.6428E-12,-5.215588E-06
+4.285080E+00,-307.4196E-12,-5.179224E-06
+4.295090E+00,+91.44247E-12,-5.319186E-06
+4.305117E+00,+806.1967E-12,-4.390040E-06
+4.315159E+00,+929.8202E-12,-4.758683E-06
+4.325160E+00,+448.1396E-12,-2.680235E-06
+4.335201E+00,+517.8872E-12,-205.9937E-09
+4.345031E+00,+1.571035E-09,+379.6292E-09
+4.355052E+00,+2.627215E-09,+367.4698E-09
+4.365078E+00,+2.325230E-09,-1.350861E-06
+4.375112E+00,+1.264714E-09,-2.061053E-06
+4.385112E+00,+982.9314E-12,-2.092953E-06
+4.395138E+00,+1.521838E-09,-2.603331E-06
+4.405132E+00,+1.704452E-09,-2.625618E-06
+4.415161E+00,+997.3912E-12,-1.951275E-06
+4.425197E+00,+655.4858E-12,-1.198883E-06
+4.435198E+00,+1.011326E-09,-512.2090E-09
+4.445207E+00,+1.402645E-09,-411.9301E-09
+4.455235E+00,+1.172234E-09,-3.629980E-06
+4.465021E+00,+1.057792E-09,-6.004887E-06
+4.475199E+00,+2.067951E-09,-4.445229E-06
+4.485078E+00,+3.174095E-09,-4.121876E-06
+4.495230E+00,+4.202159E-09,-5.286427E-06
+4.505035E+00,+4.353260E-09,-4.645071E-06
+4.515060E+00,+4.606837E-09,-4.458304E-06
+4.525090E+00,+4.887719E-09,-3.568240E-06
+4.535153E+00,+4.360063E-09,-4.445572E-06
+4.545175E+00,+3.334524E-09,-5.217562E-06
+4.555212E+00,+1.819274E-09,-2.911778E-06
+4.565054E+00,+1.744074E-09,-2.825489E-06
+4.575099E+00,+2.317394E-09,-803.5184E-09
+4.585093E+00,+2.257568E-09,-2.672110E-06
+4.595079E+00,+1.656392E-09,-4.602871E-06
+4.605209E+00,+1.497842E-09,-4.522420E-06
+4.615194E+00,+1.602926E-09,-4.393359E-06
+4.625179E+00,+1.374254E-09,-2.964764E-06
+4.635204E+00,+393.2912E-12,-1.648493E-06
+4.645016E+00,+189.7315E-12,-1.331320E-06
+4.655030E+00,+851.8243E-12,-2.420540E-06
+4.665061E+00,+1.120040E-09,-3.140831E-06
+4.675107E+00,+133.7613E-12,-2.369414E-06
+4.685122E+00,-568.5097E-12,-3.014632E-06
+4.695170E+00,-902.1137E-12,-3.603544E-06
+4.705215E+00,-445.4426E-12,-3.595763E-06
+4.715224E+00,+221.0669E-12,-2.642355E-06
+4.725025E+00,+391.7542E-12,-2.606793E-06
+4.735132E+00,+1.137574E-09,-3.205032E-06
+4.745162E+00,+1.693392E-09,-1.789026E-06
+4.755192E+00,+2.202325E-09,-1.877003E-06
+4.765203E+00,+1.964311E-09,-1.908875E-06
+4.775231E+00,+1.984842E-09,-914.2114E-09
+4.785039E+00,+2.585231E-09,-1.271782E-06
+4.795050E+00,+4.143169E-09,-3.576908E-06
+4.805084E+00,+4.411207E-09,-2.881766E-06
+4.815078E+00,+4.059574E-09,-1.308346E-06
+4.825088E+00,+3.930973E-09,+611.4865E-09
+4.835127E+00,+3.244917E-09,-49.72458E-09
+4.845170E+00,+2.379176E-09,-901.9376E-09
+4.855200E+00,-182.3587E-12,-1.019068E-06
+4.865190E+00,-891.8775E-12,-1.099262E-06
+4.875131E+00,-1.115316E-09,-2.009726E-06
+4.885199E+00,-1.163810E-09,-2.850037E-06
+4.895026E+00,-2.412169E-09,-4.145966E-06
+4.905178E+00,-3.014925E-09,-4.207935E-06
+4.915204E+00,-2.936531E-09,-6.196004E-06
+4.925201E+00,-2.498031E-09,-5.114680E-06
+4.935206E+00,-1.923286E-09,-2.984619E-06
+4.945231E+00,-2.031563E-09,-3.242827E-06
+4.955231E+00,-1.782929E-09,-2.468634E-06
+4.965240E+00,-1.183295E-09,-2.820282E-06
+4.975039E+00,+83.10292E-12,-4.691935E-06
+4.985080E+00,+273.8012E-12,-4.499560E-06
+4.995104E+00,+466.4517E-12,-4.156924E-06
+5.005132E+00,+820.8659E-12,-3.865128E-06
+5.015133E+00,+1.462209E-09,-3.862410E-06
+5.025170E+00,+1.221193E-09,-3.161974E-06
+5.035183E+00,+297.8542E-12,-1.602688E-06
+5.045190E+00,+318.0965E-12,-2.847920E-06
+5.055232E+00,+1.070542E-09,-2.363462E-06
+5.065037E+00,+1.248431E-09,-1.678991E-06
+5.075043E+00,+863.7687E-12,-2.519389E-06
+5.085069E+00,+822.7648E-12,-3.878231E-06
+5.095065E+00,+1.806317E-09,-2.425003E-06
+5.105095E+00,+2.159517E-09,-2.124768E-06
+5.115145E+00,+1.248839E-09,-2.476645E-06
+5.125193E+00,+363.7148E-12,-2.014733E-06
+5.135227E+00,-729.2615E-12,+213.2034E-09
+5.145242E+00,-759.7122E-12,-459.3659E-09
+5.155035E+00,-1.122875E-09,-571.4035E-09
+5.165081E+00,-1.390650E-09,+149.3168E-09
+5.175056E+00,-1.084240E-09,-1.517172E-06
+5.185106E+00,-355.2041E-12,-1.958141E-06
+5.195161E+00,+988.6225E-12,-2.553063E-06
+5.205172E+00,+1.103326E-09,-3.220282E-06
+5.215209E+00,+1.441769E-09,-4.889546E-06
+5.225026E+00,+2.005017E-09,-4.188424E-06
+5.235044E+00,+3.597175E-09,-2.323351E-06
+5.245090E+00,+3.864102E-09,-1.023216E-06
+5.255110E+00,+3.480304E-09,-1.306887E-06
+5.265146E+00,+3.263464E-09,-435.1330E-09
+5.275189E+00,+2.958018E-09,-841.6558E-09
+5.285242E+00,+2.518900E-09,-4.253312E-06
+5.295025E+00,+955.8599E-12,-4.240523E-06
+5.305056E+00,+369.3597E-12,-4.043856E-06
+5.315078E+00,+429.6101E-12,-4.289904E-06
+5.325088E+00,+705.1564E-12,-5.791455E-06
+5.335124E+00,+527.8655E-12,-6.062851E-06
+5.345157E+00,+231.0082E-12,-4.732276E-06
+5.355201E+00,+387.9551E-12,-3.987007E-06
+5.365223E+00,+741.7112E-12,-3.601485E-06
+5.375244E+00,+1.006720E-09,-3.791085E-06
+5.385032E+00,+749.0261E-12,-3.325081E-06
+5.395038E+00,+658.2602E-12,-3.847876E-06
+5.405205E+00,+985.0027E-12,-3.913222E-06
+5.415235E+00,+1.861821E-09,-6.504651E-06
+5.425240E+00,+1.985270E-09,-8.245240E-06
+5.435023E+00,+2.654915E-09,-9.686051E-06
+5.445050E+00,+3.361663E-09,-7.815657E-06
+5.455049E+00,+4.469321E-09,-3.834229E-06
+5.465078E+00,+4.226806E-09,-3.766623E-06
+5.475061E+00,+3.180092E-09,-3.532763E-06
+5.485076E+00,+2.907095E-09,-2.665558E-06
+5.495104E+00,+3.355486E-09,-827.3793E-09
+5.505022E+00,+3.281738E-09,-1.759901E-06
+5.515025E+00,+1.716155E-09,-1.425476E-06
+5.525056E+00,+875.3939E-12,-2.052441E-06
+5.535074E+00,+1.140660E-09,-3.272839E-06
+5.545138E+00,+2.133374E-09,-2.087088E-06
+5.555161E+00,+3.067221E-09,+61.54061E-09
+5.565215E+00,+3.177252E-09,+1.434231E-06
+5.575245E+00,+3.477854E-09,+607.9388E-09
+5.585242E+00,+3.742113E-09,-1.335096E-06
+5.595222E+00,+3.443775E-09,-4.167309E-06
+5.605019E+00,+2.730435E-09,-4.754391E-06
+5.615036E+00,+1.983240E-09,-5.100546E-06
+5.625040E+00,+2.179032E-09,-3.685141E-06
+5.635074E+00,+2.847066E-09,-1.477261E-06
+5.645077E+00,+2.906612E-09,-1.081124E-06
+5.655102E+00,+2.999752E-09,-2.098046E-06
+5.665100E+00,+3.314919E-09,-3.901348E-06
+5.675014E+00,+3.944145E-09,-3.978825E-06
+5.685030E+00,+3.972212E-09,-3.895512E-06
+5.695026E+00,+3.617690E-09,-1.581831E-06
+5.705044E+00,+3.838050E-09,-1.290837E-06
+5.715078E+00,+5.172527E-09,-3.666115E-06
+5.725069E+00,+5.569237E-09,-4.119272E-06
+5.735082E+00,+5.303503E-09,-3.462353E-06
+5.745113E+00,+5.038455E-09,-3.792115E-06
+5.755111E+00,+5.243320E-09,-4.849234E-06
+5.765141E+00,+5.499351E-09,-7.377320E-06
+5.775126E+00,+5.019716E-09,-8.063651E-06
+5.785142E+00,+4.297799E-09,-5.174904E-06
+5.795174E+00,+3.971603E-09,-3.361788E-06
+5.805125E+00,+4.072649E-09,-3.233843E-06
+5.815155E+00,+3.686134E-09,-318.0886E-09
+5.825192E+00,+2.718036E-09,-996.2083E-09
+5.835185E+00,+1.280161E-09,-3.198595E-06
+5.845186E+00,+851.1779E-12,-5.353289E-06
+5.855221E+00,+752.6124E-12,-7.959567E-06
+5.865026E+00,+793.3815E-12,-7.348653E-06
+5.875077E+00,+1.313303E-09,-6.431123E-06
+5.885085E+00,+2.025856E-09,-5.293665E-06
+5.895116E+00,+3.729932E-09,-5.936824E-06
+5.905152E+00,+3.976852E-09,-5.316210E-06
+5.915173E+00,+3.465818E-09,-4.400111E-06
+5.925179E+00,+3.228084E-09,-3.199024E-06
+5.935209E+00,+2.730322E-09,-4.019194E-06
+5.945021E+00,+2.186686E-09,-5.083123E-06
+5.955055E+00,-326.7656E-12,-3.373862E-06
+5.965063E+00,-1.153531E-09,-3.345595E-06
+5.975075E+00,-1.541304E-09,-3.417721E-06
+5.985105E+00,-1.376596E-09,-2.903395E-06
+5.995116E+00,-1.814660E-09,-1.058779E-06
+6.005197E+00,-2.268330E-09,-1.632443E-06
+6.015225E+00,-2.297285E-09,-1.773234E-06
+6.025019E+00,-1.744159E-09,-2.571431E-06
+6.035049E+00,+57.06423E-12,-2.347555E-06
+6.045077E+00,+685.0009E-12,-3.067990E-06
+6.055100E+00,+2.438269E-09,-2.120161E-06
+6.065139E+00,+3.226634E-09,-2.933665E-06
+6.075088E+00,+3.912213E-09,-1.576882E-06
+6.085123E+00,+3.591003E-09,-637.6935E-09
+6.095164E+00,+2.678659E-09,+214.0904E-09
+6.105160E+00,+2.695030E-09,-472.2691E-09
+6.115190E+00,+3.084909E-09,-1.647377E-06
+6.125233E+00,+2.728937E-09,-2.608137E-06
+6.135237E+00,+1.218630E-09,-6.024371E-06
+6.145016E+00,+1.049369E-09,-6.077471E-06
+6.155050E+00,+2.759717E-09,-3.445416E-06
+6.165056E+00,+3.538766E-09,-2.764578E-06
+6.175091E+00,+4.167685E-09,-1.923037E-06
+6.185113E+00,+4.032510E-09,-2.429781E-06
+6.195115E+00,+4.002385E-09,-3.648720E-06
+6.205148E+00,+4.091679E-09,-3.618365E-06
+6.215152E+00,+3.792699E-09,-4.610854E-06
+6.225178E+00,+3.542985E-09,-4.864369E-06
+6.235214E+00,+3.399150E-09,-2.343807E-06
+6.245224E+00,+3.458990E-09,-3.107872E-06
+6.255243E+00,+2.428673E-09,-4.666644E-06
+6.265043E+00,+1.770919E-09,-4.632168E-06
+6.275045E+00,-248.2147E-12,-2.472382E-06
+6.285079E+00,-505.6930E-12,-2.442427E-06
+6.295114E+00,-836.3745E-12,-1.710863E-06
+6.305127E+00,-1.192840E-09,-2.672282E-06
+6.315157E+00,-2.483380E-09,-2.149315E-06
+6.325157E+00,-2.624346E-09,-2.535582E-06
+6.335187E+00,-2.382037E-09,-1.549130E-06
+6.345229E+00,-2.516995E-09,-2.027693E-06
+6.355250E+00,-4.006649E-09,-3.873625E-06
+6.365051E+00,-4.339465E-09,-4.822398E-06
+6.375081E+00,-3.845330E-09,-6.399937E-06
+6.385102E+00,-3.630498E-09,-7.094508E-06
+6.395147E+00,-3.036205E-09,-6.326009E-06
+6.405147E+00,-2.984278E-09,-6.133805E-06
+6.415169E+00,-1.928391E-09,-2.751131E-06
+6.425204E+00,-1.704315E-09,-2.313710E-06
+6.435211E+00,-1.216827E-09,-2.959958E-06
+6.445232E+00,-1.215979E-09,-1.186352E-06
+6.455036E+00,-35.34277E-12,-1.144352E-06
+6.465039E+00,+362.7480E-12,-1.068506E-06
+6.475063E+00,+1.429214E-09,-1.471167E-06
+6.485103E+00,+1.255216E-09,-735.2830E-09
+6.495119E+00,+249.5528E-12,-2.127915E-06
+6.505157E+00,+293.8353E-12,-2.446146E-06
+6.515172E+00,+992.0910E-12,-1.861468E-06
+6.525190E+00,+1.156484E-09,-1.732035E-06
+6.535235E+00,+2.570916E-09,-1.074801E-06
+6.545021E+00,+3.142935E-09,-2.400513E-06
+6.555043E+00,+5.812061E-09,-4.311161E-06
+6.565079E+00,+5.942470E-09,-4.850922E-06
+6.575102E+00,+4.667298E-09,-1.550732E-06
+6.585127E+00,+4.135473E-09,-1.697531E-06
+6.595161E+00,+3.693575E-09,-2.037935E-06
+6.605151E+00,+3.730682E-09,-1.913166E-06
+6.615178E+00,+3.239014E-09,-2.742177E-06
+6.625176E+00,+3.124185E-09,-3.369885E-06
+6.635185E+00,+2.829282E-09,-1.279249E-06
+6.645208E+00,+2.750922E-09,-1.987524E-06
+6.655203E+00,+697.8416E-12,-2.063542E-06
+6.665207E+00,+139.2616E-12,-2.497301E-06
+6.675235E+00,-1.228989E-09,-2.732277E-06
+6.685018E+00,-1.200594E-09,-2.808152E-06
+6.695053E+00,-1.959376E-09,-3.242083E-06
+6.705072E+00,-2.080686E-09,-3.147469E-06
+6.715090E+00,-3.906914E-09,-3.792630E-06
+6.725120E+00,-3.884473E-09,-3.608437E-06
+6.735119E+00,-2.748610E-09,-1.915799E-06
+6.745130E+00,-2.735731E-09,-2.383518E-06
+6.755163E+00,-3.604925E-09,-3.747311E-06
+6.765166E+00,-3.660211E-09,-4.095669E-06
+6.775184E+00,-4.143202E-09,-5.142031E-06
+6.785220E+00,-4.177377E-09,-4.928685E-06
+6.795231E+00,-4.296635E-09,-4.924422E-06
+6.805041E+00,-4.123240E-09,-4.659176E-06
+6.815041E+00,-765.6566E-12,-2.021857E-06
+6.825050E+00,-299.9128E-12,-2.042628E-06
+6.835083E+00,+1.345369E-09,-4.223843E-06
+6.845082E+00,+1.424743E-09,-4.328614E-06
+6.855107E+00,+3.363423E-09,-3.149357E-06
+6.865145E+00,+3.603560E-09,-3.480749E-06
+6.875155E+00,+4.029885E-09,-4.225130E-06
+6.885186E+00,+3.810042E-09,-5.320588E-06
+6.895234E+00,+2.656710E-09,-6.890746E-06
+6.905032E+00,+2.658832E-09,-6.377250E-06
+6.915064E+00,+2.401572E-09,-2.997752E-06
+6.925528E+00,+2.341387E-09,-2.896014E-06
+6.935081E+00,+1.997468E-09,-4.882908E-06
+6.945114E+00,+2.157329E-09,-5.146780E-06
+6.955117E+00,+3.483462E-09,-5.912419E-06
+6.965128E+00,+3.492688E-09,-5.791770E-06
+6.975161E+00,+2.830244E-09,-4.660149E-06
+6.985185E+00,+2.812748E-09,-4.231224E-06
+6.995212E+00,+3.319797E-09,-950.6036E-09
+7.005019E+00,+3.320814E-09,-1.193161E-06
+7.015026E+00,+2.456173E-09,-5.286999E-06
+7.025067E+00,+2.370369E-09,-5.275755E-06
+7.035092E+00,+2.895040E-09,-4.335652E-06
+7.045113E+00,+2.944183E-09,-3.552962E-06
+7.055152E+00,+1.139862E-09,-4.212885E-06
+7.065162E+00,+777.9445E-12,-4.312163E-06
+7.075180E+00,-399.2900E-12,-4.648105E-06
+7.085207E+00,-347.0738E-12,-4.993086E-06
+7.095234E+00,-299.4028E-12,-5.241881E-06
+7.105016E+00,-343.5627E-12,-5.759268E-06
+7.115050E+00,+24.76538E-12,-5.279875E-06
+7.125036E+00,+116.9931E-12,-4.922419E-06
+7.135067E+00,+2.231225E-09,-2.105856E-06
+7.145534E+00,+2.303552E-09,-2.273083E-06
+7.155095E+00,+3.663625E-09,-3.911533E-06
+7.165135E+00,+3.842292E-09,-4.261008E-06
+7.175142E+00,+4.026064E-09,-3.862324E-06
+7.185173E+00,+3.812459E-09,-3.736439E-06
+7.195211E+00,+2.662431E-09,-4.888487E-06
+7.205184E+00,+2.734191E-09,-5.784503E-06
+7.215200E+00,+4.972280E-09,-4.730072E-06
+7.225230E+00,+5.241742E-09,-4.463453E-06
+7.235241E+00,+5.112919E-09,-3.779469E-06
+7.245049E+00,+4.878952E-09,-3.459234E-06
+7.255060E+00,+3.584967E-09,+790.3290E-09
+7.265078E+00,+3.293236E-09,+662.7560E-09
+7.275111E+00,+1.662987E-09,-2.702694E-06
+7.285132E+00,+1.502394E-09,-4.042340E-06
+7.295164E+00,+2.433872E-09,-5.165406E-06
+7.305203E+00,+2.792090E-09,-4.850436E-06
+7.315208E+00,+3.986261E-09,-4.903880E-06
+7.325223E+00,+3.939435E-09,-5.075884E-06
+7.335028E+00,+4.044661E-09,-3.790227E-06
+7.345052E+00,+4.242851E-09,-4.967795E-06
+7.355081E+00,+5.506874E-09,-7.071162E-06
+7.365082E+00,+5.539356E-09,-6.789924E-06
+7.375103E+00,+5.271247E-09,-4.735022E-06
+7.385139E+00,+5.289211E-09,-5.003729E-06
+7.395143E+00,+5.207468E-09,-5.261822E-06
+7.405147E+00,+5.073389E-09,-4.264612E-06
+7.415176E+00,+4.313192E-09,-1.716528E-06
+7.425177E+00,+4.368189E-09,-1.302109E-06
+7.435207E+00,+5.525016E-09,-3.702736E-06
+7.445208E+00,+5.527966E-09,-3.743992E-06
+7.455218E+00,+4.031613E-09,-3.117028E-06
+7.465241E+00,+3.904388E-09,-3.095312E-06
+7.475237E+00,+3.161259E-09,-2.424746E-06
+7.485028E+00,+3.095993E-09,-2.594862E-06
+7.495064E+00,+1.061403E-09,-3.803215E-06
+7.505288E+00,+941.8339E-12,-3.509703E-06
+7.515068E+00,+135.9332E-12,-2.779599E-06
+7.525095E+00,+172.0959E-12,-2.986736E-06
+7.535095E+00,-1.186972E-09,-1.690178E-06
+7.545104E+00,-1.601337E-09,-1.755667E-06
+7.555111E+00,-3.837047E-09,-5.320817E-06
+7.565147E+00,-3.905438E-09,-6.286898E-06
+7.575181E+00,-4.146736E-09,-4.715710E-06
+7.585202E+00,-4.229098E-09,-4.887286E-06
+7.595222E+00,-5.125222E-09,-6.221295E-06
+7.605019E+00,-5.084418E-09,-5.948239E-06
+7.615019E+00,-3.154388E-09,-3.229294E-06
+7.625029E+00,-2.976432E-09,-3.026705E-06
+7.635056E+00,-2.068863E-09,-1.994076E-06
+7.645055E+00,-2.002612E-09,-1.921435E-06
+7.655079E+00,-257.0169E-12,-4.577866E-06
+7.665537E+00,-210.7833E-12,-4.764634E-06
+7.675084E+00,-803.7195E-12,-4.038106E-06
+7.685115E+00,-922.0415E-12,-4.011470E-06
+7.695114E+00,-33.41372E-12,-3.656245E-06
+7.705115E+00,+263.9559E-12,-4.082966E-06
+7.715139E+00,+967.9650E-12,-5.489531E-06
+7.725155E+00,+928.8521E-12,-5.515309E-06
+7.735163E+00,+1.161947E-09,-5.399924E-06
+7.745196E+00,+1.244884E-09,-6.318198E-06
+7.755202E+00,+404.1196E-12,-5.525551E-06
+7.765231E+00,-171.3557E-12,-5.383788E-06
+7.775239E+00,-1.613881E-09,-2.752648E-06
+7.785034E+00,-1.593197E-09,-2.325325E-06
+7.795065E+00,-1.473550E-09,-777.2255E-09
+7.805058E+00,-1.598633E-09,-1.291351E-06
+7.815073E+00,-2.127101E-09,-3.424187E-06
+7.825101E+00,-1.921981E-09,-3.356009E-06
+7.835101E+00,-327.4861E-12,-5.505324E-06
+7.845112E+00,-47.17265E-12,-5.002184E-06
+7.855148E+00,-148.6952E-12,-4.621268E-06
+7.865181E+00,-205.1731E-12,-4.462796E-06
+7.875208E+00,+188.0846E-12,-4.274111E-06
+7.885229E+00,+183.7639E-12,-4.912062E-06
+7.895027E+00,-239.9735E-12,-3.469019E-06
+7.905058E+00,-186.3105E-12,-3.483982E-06
+7.915070E+00,+1.999947E-09,-4.410410E-06
+7.925077E+00,+2.453739E-09,-4.621668E-06
+7.935104E+00,+2.842928E-09,-4.886771E-06
+7.945102E+00,+2.673165E-09,-4.674769E-06
+7.955119E+00,+1.686722E-09,-2.803345E-06
+7.965154E+00,+1.694858E-09,-3.093338E-06
+7.975158E+00,+1.166087E-09,-3.959914E-06
+7.985191E+00,+878.4355E-12,-2.331877E-06
+7.995192E+00,-57.11511E-12,-2.166367E-06
+8.005194E+00,-78.15193E-12,-1.976481E-06
+8.015229E+00,-925.4474E-12,-1.168585E-06
+8.025018E+00,-1.201155E-09,-2.314511E-06
+8.035034E+00,-2.796964E-09,-4.535265E-06
+8.045065E+00,-2.768169E-09,-4.360972E-06
+8.055068E+00,-1.130812E-09,-5.938884E-06
+8.065104E+00,-735.4291E-12,-7.194758E-06
+8.075103E+00,+312.7291E-12,-5.235443E-06
+8.085128E+00,+680.1655E-12,-4.097729E-06
+8.095160E+00,+2.308870E-09,-1.885414E-06
+8.105148E+00,+2.488237E-09,-1.342621E-06
+8.115162E+00,+2.087421E-09,-3.283453E-06
+8.125191E+00,+2.028562E-09,-4.927140E-06
+8.135192E+00,+2.703522E-09,-5.697356E-06
+8.145193E+00,+2.846215E-09,-5.193673E-06
+8.155222E+00,+921.4262E-12,-4.703236E-06
+8.165229E+00,+210.8527E-12,-4.220753E-06
+8.175026E+00,-2.687794E-09,-6.468602E-06
+8.185026E+00,-2.924725E-09,-6.771527E-06
+8.195055E+00,-3.303580E-09,-7.537308E-06
+8.205090E+00,-3.237125E-09,-6.702376E-06
+8.215089E+00,-1.996842E-09,-4.472523E-06
+8.225107E+00,-1.484629E-09,-4.601212E-06
+8.235132E+00,+246.6118E-12,-4.897299E-06
+8.245131E+00,+283.5748E-12,-5.239277E-06
+8.255149E+00,-30.25068E-12,-5.650349E-06
+8.265163E+00,+86.45563E-12,-5.418149E-06
+8.275179E+00,+2.057560E-09,-4.147024E-06
+8.285211E+00,+2.444561E-09,-3.273955E-06
+8.295217E+00,+3.658763E-09,-5.189553E-06
+8.305217E+00,+3.923780E-09,-5.909329E-06
+8.315021E+00,+4.765128E-09,-6.256571E-06
+8.325025E+00,+4.617599E-09,-5.047475E-06
+8.335072E+00,+1.969957E-09,-4.325066E-06
+8.345110E+00,+1.241027E-09,-3.868447E-06
+8.355128E+00,-674.6247E-12,-5.055629E-06
+8.365139E+00,-997.0060E-12,-5.768452E-06
+8.375167E+00,-2.558048E-09,-5.582171E-06
+8.385187E+00,-2.822983E-09,-4.777766E-06
+8.395223E+00,-2.253856E-09,-2.331705E-06
+8.405210E+00,-1.976080E-09,-2.602444E-06
+8.415231E+00,-896.8089E-12,-4.171229E-06
+8.425029E+00,-966.4293E-12,-3.999338E-06
+8.435034E+00,-1.148728E-09,-4.081622E-06
+8.445075E+00,-972.0627E-12,-4.630251E-06
+8.455109E+00,+289.5482E-12,-5.040923E-06
+8.465112E+00,+320.2788E-12,-4.724179E-06
+8.475121E+00,+276.0691E-12,-2.716942E-06
+8.485147E+00,+395.7685E-12,-2.713795E-06
+8.495147E+00,+1.948144E-09,-3.685885E-06
+8.505175E+00,+2.153168E-09,-3.750773E-06
+8.515165E+00,+2.506771E-09,-3.688746E-06
+8.525171E+00,+2.606435E-09,-3.511076E-06
+8.535202E+00,+3.436230E-09,-2.796793E-06
+8.545201E+00,+3.424496E-09,-2.378826E-06
+8.555223E+00,+2.063672E-09,-5.608492E-06
+8.565026E+00,+1.891169E-09,-5.598364E-06
+8.575238E+00,+3.070087E-09,-6.383143E-06
+8.585052E+00,+3.410039E-09,-6.961442E-06
+8.595078E+00,+4.024451E-09,-6.898356E-06
+8.605088E+00,+3.895040E-09,-6.866885E-06
+8.615109E+00,+1.862569E-09,-5.839148E-06
+8.625339E+00,+1.794662E-09,-5.976935E-06
+8.635121E+00,+898.2314E-12,-7.055369E-06
+8.645152E+00,+839.8371E-12,-7.328340E-06
+8.655154E+00,+1.963891E-09,-6.998149E-06
+8.665166E+00,+2.359248E-09,-6.623011E-06
+8.675191E+00,+4.634889E-09,-8.938924E-06
+8.685205E+00,+4.636444E-09,-8.256284E-06
+8.695227E+00,+3.299248E-09,-4.671307E-06
+8.705026E+00,+3.234773E-09,-4.359484E-06
+8.715026E+00,+3.329576E-09,-3.966322E-06
+8.725059E+00,+3.312245E-09,-4.664040E-06
+8.735061E+00,+2.522226E-09,-8.350411E-06
+8.745064E+00,+2.399635E-09,-8.082706E-06
+8.755095E+00,+1.873078E-09,-4.884654E-06
+8.765100E+00,+1.748076E-09,-4.164105E-06
+8.775121E+00,-602.2091E-12,+1.559172E-06
+8.785149E+00,-880.7728E-12,+1.275644E-06
+8.795174E+00,-2.143505E-09,-3.298760E-06
+8.805207E+00,-2.163823E-09,-3.472824E-06
+8.815201E+00,-2.263467E-09,-2.303810E-06
+8.825207E+00,-2.254139E-09,-1.695786E-06
+8.835236E+00,-353.2623E-12,-1.154137E-06
+8.845237E+00,+33.30038E-12,-946.3406E-09
+8.855033E+00,+3.029892E-09,-1.826649E-06
+8.865079E+00,+3.182901E-09,-2.132149E-06
+8.875096E+00,+3.245254E-09,-1.445303E-06
+8.885114E+00,+3.235270E-09,-1.897402E-06
+8.895143E+00,+3.060354E-09,-3.763418E-06
+8.905147E+00,+2.944417E-09,-3.684225E-06
+8.915177E+00,+2.253204E-09,-4.969168E-06
+8.925175E+00,+2.255524E-09,-4.885426E-06
+8.935190E+00,+1.501193E-09,-4.072094E-06
+8.945223E+00,+1.219056E-09,-4.288245E-06
+8.955226E+00,-1.473811E-09,-4.804974E-06
+8.965236E+00,-1.542270E-09,-4.749985E-06
+8.975030E+00,+675.5893E-12,-6.042023E-06
+8.985046E+00,+964.4540E-12,-6.154090E-06
+8.995059E+00,+1.165217E-09,-3.740960E-06
+9.005083E+00,+1.045403E-09,-3.871537E-06
+9.015084E+00,+1.629010E-09,-3.094940E-06
+9.025119E+00,+1.971866E-09,-2.982731E-06
+9.035130E+00,+2.119836E-09,-1.686344E-06
+9.045140E+00,+1.795945E-09,-1.997795E-06
+9.055178E+00,+1.090407E-09,-4.181443E-06
+9.065186E+00,+1.243752E-09,-4.132605E-06
+9.075200E+00,+1.969418E-09,-4.533406E-06
+9.085231E+00,+1.828631E-09,-4.929772E-06
+9.095242E+00,+568.4924E-12,-4.971085E-06
+9.105021E+00,+496.8781E-12,-5.235472E-06
+9.115050E+00,+1.364870E-09,-3.850622E-06
+9.125051E+00,+1.487337E-09,-3.312064E-06
+9.135075E+00,+2.352750E-09,-966.3678E-09
+9.145045E+00,+2.451950E-09,-630.2548E-09
+9.155068E+00,+3.281878E-09,-4.705754E-06
+9.165107E+00,+3.193253E-09,-4.866257E-06
+9.175115E+00,+1.090959E-09,-3.976479E-06
+9.185147E+00,+839.6093E-12,-3.850222E-06
+9.195173E+00,+83.10407E-12,-3.461752E-06
+9.205156E+00,+32.71172E-12,-3.181258E-06
+9.215169E+00,-1.705335E-09,-4.555064E-06
+9.225182E+00,-1.840569E-09,-4.371958E-06
+9.235203E+00,-2.386166E-09,-4.753047E-06
+9.245235E+00,-2.368583E-09,-4.429951E-06
+9.255233E+00,-3.078283E-09,-5.211612E-06
+9.265239E+00,-3.269539E-09,-5.443097E-06
+9.275034E+00,-2.661738E-09,-5.648518E-06
+9.285051E+00,-2.367635E-09,-5.672121E-06
+9.295083E+00,+194.9820E-12,-7.444554E-06
+9.305100E+00,+337.0215E-12,-7.189322E-06
+9.315113E+00,+1.446326E-09,-4.466715E-06
+9.325119E+00,+1.606084E-09,-4.352732E-06
+9.335156E+00,+2.652399E-09,-3.650465E-06
+9.345181E+00,+2.604624E-09,-3.923836E-06
+9.355166E+00,+465.8838E-12,-3.174220E-06
+9.365586E+00,+384.3757E-12,-2.844887E-06
+9.375090E+00,-275.3856E-12,-4.400054E-06
+9.385066E+00,-314.4107E-12,-4.574175E-06
+9.395044E+00,-566.3135E-12,-2.496729E-06
+9.405240E+00,-440.3633E-12,-2.842856E-06
+9.415227E+00,+2.201274E-09,-4.317313E-06
+9.425184E+00,+2.425712E-09,-4.680748E-06
+9.435164E+00,+3.650101E-09,-5.913735E-06
+9.445347E+00,+3.643206E-09,-5.900632E-06
+9.455091E+00,+4.039756E-09,-5.974103E-06
+9.465082E+00,+4.090179E-09,-6.338482E-06
+9.475039E+00,+3.567808E-09,-6.761256E-06
+9.485025E+00,+3.390772E-09,-6.862193E-06
+9.495240E+00,+3.530128E-09,-5.478402E-06
+9.505183E+00,+3.596342E-09,-5.308199E-06
+9.515161E+00,+3.013739E-09,-5.051766E-06
+9.525151E+00,+2.755395E-09,-5.196276E-06
+9.535123E+00,-1.341485E-09,-3.843098E-06
+9.545129E+00,-1.709403E-09,-4.484110E-06
+9.555152E+00,-3.894477E-09,-7.195588E-06
+9.565188E+00,-4.053503E-09,-7.727166E-06
+9.575218E+00,-4.297394E-09,-7.188406E-06
+9.585170E+00,-4.194018E-09,-6.661664E-06
+9.595205E+00,-862.8354E-12,-4.310589E-06
+9.605024E+00,-710.6706E-12,-4.456931E-06
+9.615046E+00,+1.097696E-09,-7.410280E-06
+9.625063E+00,+1.234211E-09,-7.330199E-06
+9.635098E+00,+3.833514E-09,-8.310214E-06
+9.645337E+00,+3.929078E-09,-8.311158E-06
+9.655142E+00,+4.236025E-09,-7.274809E-06
+9.665383E+00,+4.229390E-09,-7.056914E-06
+9.675167E+00,+4.989702E-09,-2.555495E-06
+9.685204E+00,+5.117431E-09,-2.535582E-06
+9.695207E+00,+4.579319E-09,-3.991185E-06
+9.705219E+00,+4.245567E-09,-4.281006E-06
+9.715245E+00,+1.899623E-09,-4.983702E-06
+9.725245E+00,+1.764252E-09,-4.420510E-06
+9.735026E+00,-477.0083E-12,-6.013499E-06
+9.745033E+00,-767.3116E-12,-6.166592E-06
+9.755058E+00,-2.964222E-09,-5.777608E-06
+9.765100E+00,-3.053319E-09,-5.541945E-06
+9.775105E+00,-3.638712E-09,-6.060362E-06
+9.785137E+00,-3.894526E-09,-5.820179E-06
+9.795170E+00,-5.357927E-09,-3.932562E-06
+9.805156E+00,-5.402584E-09,-3.478775E-06
+9.815172E+00,-4.090269E-09,-3.005104E-06
+9.825205E+00,-3.850292E-09,-3.271666E-06
+9.835205E+00,-2.397368E-09,-3.584061E-06
+9.845212E+00,-2.103031E-09,-3.992615E-06
+9.855016E+00,-183.5152E-12,-6.082021E-06
+9.865024E+00,-19.44777E-12,-6.249619E-06
+9.875053E+00,-72.27458E-12,-4.726582E-06
+9.885074E+00,-109.9188E-12,-4.625788E-06
+9.895100E+00,+853.7545E-12,-4.862767E-06
+9.905127E+00,+950.8766E-12,-4.366636E-06
+9.915138E+00,+530.9696E-12,-3.273440E-06
+9.925144E+00,+360.0984E-12,-3.217736E-06
+9.935175E+00,-948.6677E-12,-2.233944E-06
+9.945410E+00,-928.9377E-12,-2.422457E-06
+9.955202E+00,-32.87595E-12,-7.420150E-06
+9.965242E+00,+29.88523E-12,-7.565461E-06
+9.975019E+00,+784.8384E-12,-6.295968E-06
+9.985056E+00,+987.6419E-12,-6.635028E-06
+9.995070E+00,+997.0592E-12,-3.838377E-06

MicroMag 2900/3900 Data File ends
