# Supplementary material for: Magnetic signatures of a creosote oil contaminated site: case study in São Paulo, Brazil
Source: Sci Rep. 2022 Dec 17;12:21853. doi: 10.1038/s41598-022-23493-2 (PMC9759522; doi:10.1038/s41598-022-23493-2)
Supplement: Supplementary file 3 — Supplementary Information 3. [file 41598_2022_23493_MOESM3_ESM.zip › moment_vs_time/SD23/4_2/nm3xxx/4_8.011]

MicroMag 2900/3900 Data File (Series 0016.002)
Moment vs. time

INSTRUMENT
Configuration                   VSM
Temperature control             None
Hardware version                0004
Software version                01/29/2013
Units of measure                Hybrid SI
Temperature in                  Celsius

SAMPLE
Mass                            N/A
Volume                          N/A
Demagnetizing factor            N/A

SETTINGS
Field range                    +300.0000E-03
Field command                   0.000000E+00
Moment range                   +10.00000E-06
Averaging time                 +17.55883E-03
Temperature (command)           N/A
Tmprtr difference correction    No
Orientation                     0.000000E+00
Vibration amplitude             1.0
Calibration factor             +4.401063E+00
Operating frequency            +83.00000E+00

MEASUREMENT
Description                    "SD34_4_8"
Field (measured)               +207.3687E-06
Temperature (measured)          N/A
Averages (completed)            N/A
Moment at conditioning field   +1.382943E-06
Measured on                     08/28/2020  10:18
Elapsed time                   +22.67367E+00

PROCESSING
Background subtraction          No
Delta-m processing              N/A
Demagnetizing factor            No
Normalization                   No
Normalization factor            N/A
Offset (field)                  No
Offset (moment)                 No
Pole saturation                 No
Slope correction                No

VIEWPORT
Left                            0.000000E+00
Right                          +10.00000E+00
Bottom                         -10.00000E-06
Top                            +10.00000E-06
Show X-axis?                    Yes
Show Y-axis?                    Yes

SCRIPT
Averaging time                 +10.00000E-03
Initial (conditioning) field   +140.0000E-03
Final (measuring) field         0.000000E+00
Pause at initial field         +10.00000E+00
Field slew rate limit          +10.00000E+03
Field slew time limit          +100.0000E-03
Slope correction                0.000000E+00
Timebase                       +10.00000E+00
Number of segments              1
Number of data                  1000

Segment   Averaging                                                            Final 
 Number      Time        Initial      Increment       Final         Pause      Index 
             (s)           (s)           (s)           (s)           (s)     
0000001,+10.00000E-03, 0.000000E+00,+10.00000E-03,+10.00000E+00,+10.00000E+00,0001000

                                         
     Time         Moment        Field    
     (s)          (Am�)          (T)     
+5.128267E-03,+1.005815E-06,+102.0035E-03
+15.16543E-03,+559.8064E-09,+56.81262E-03
+25.04076E-03,+286.9409E-09,+29.16842E-03
+35.12245E-03,+124.3008E-09,+12.67187E-03
+45.20855E-03,+58.52687E-09,+5.950167E-03
+55.22463E-03,+24.50434E-09,+2.467896E-03
+65.11023E-03,+11.68612E-09,+1.188311E-03
+75.14244E-03,+5.030018E-09,+488.7843E-06
+85.17758E-03,+4.347829E-09,+284.9012E-06
+95.24443E-03,+6.022699E-09,+145.5981E-06
+105.0153E-03,+6.818060E-09,+112.2455E-06
+115.0341E-03,+6.691104E-09,+75.52469E-06
+125.0709E-03,+5.980485E-09,+64.66908E-06
+135.0773E-03,+4.628925E-09,+52.64783E-06
+145.0888E-03,+3.780506E-09,+48.30257E-06
+155.1157E-03,+2.159001E-09,+42.11795E-06
+165.1274E-03,+1.634973E-09,+39.64357E-06
+175.1543E-03,+1.854387E-09,+37.71447E-06
+185.1115E-03,+2.227674E-09,+36.70247E-06
+195.1654E-03,+2.220594E-09,+32.55238E-06
+205.1943E-03,+1.815817E-09,+30.84652E-06
+215.1999E-03,+964.2700E-12,+29.13002E-06
+225.2156E-03,+671.4825E-12,+29.25934E-06
+235.2429E-03,-289.3273E-12,+28.88695E-06
+245.0162E-03,-856.5059E-12,+27.47961E-06
+255.0310E-03,-1.269542E-09,+25.39933E-06
+265.0621E-03,-715.9443E-12,+25.42171E-06
+275.0475E-03,+920.3530E-12,+24.90990E-06
+285.0612E-03,+1.147377E-09,+22.43689E-06
+295.0850E-03,+1.469951E-09,+22.29833E-06
+305.0961E-03,+2.134704E-09,+22.64391E-06
+315.1273E-03,+4.545085E-09,+23.64290E-06
+325.1238E-03,+5.334094E-09,+24.41239E-06
+335.1371E-03,+6.724949E-09,+22.87723E-06
+345.1675E-03,+7.185128E-09,+22.42999E-06
+355.1639E-03,+8.330584E-09,+22.15645E-06
+365.1888E-03,+8.359387E-09,+21.36206E-06
+375.2176E-03,+6.861954E-09,+18.89989E-06
+385.2082E-03,+6.164366E-09,+19.09415E-06
+395.0419E-03,+5.850609E-09,+18.30843E-06
+405.0935E-03,+6.071976E-09,+17.42040E-06
+415.1459E-03,+5.745125E-09,+18.10089E-06
+425.1973E-03,+5.149647E-09,+19.58247E-06
+435.2099E-03,+3.823572E-09,+19.78300E-06
+445.2242E-03,+3.733319E-09,+19.37951E-06
+455.0367E-03,+3.252641E-09,+19.18659E-06
+465.0777E-03,+2.859439E-09,+17.99978E-06
+475.0976E-03,+1.857821E-09,+16.12544E-06
+485.1421E-03,+1.815557E-09,+14.86319E-06
+495.2161E-03,+1.489626E-09,+11.61284E-06
+505.0544E-03,+867.0613E-12,+11.25632E-06
+515.0791E-03,-608.8821E-12,+14.61597E-06
+525.1043E-03,-734.2310E-12,+17.02535E-06
+535.1424E-03,+200.3505E-12,+16.51360E-06
+545.1508E-03,+579.3392E-12,+15.16245E-06
+555.1779E-03,+721.5429E-12,+12.47695E-06
+565.2306E-03,+725.4762E-12,+11.08578E-06
+575.2350E-03,+961.9050E-12,+9.652148E-06
+585.0312E-03,+779.8250E-12,+10.41020E-06
+595.0791E-03,-587.8164E-12,+10.83252E-06
+605.0833E-03,-1.021919E-09,+10.67391E-06
+615.1229E-03,-299.2269E-12,+9.314948E-06
+625.1298E-03,+216.9567E-12,+9.139396E-06
+635.1345E-03,+841.8576E-12,+8.653852E-06
+645.1810E-03,+625.9013E-12,+8.870231E-06
+655.1983E-03,+491.4055E-12,+8.460532E-06
+665.2394E-03,+977.7075E-12,+7.812081E-06
+675.0511E-03,+2.559750E-09,+9.746390E-06
+685.0584E-03,+2.703488E-09,+11.07456E-06
+695.0996E-03,+2.115341E-09,+10.13346E-06
+705.1463E-03,+2.040115E-09,+9.197217E-06
+715.1582E-03,+2.186711E-09,+8.286410E-06
+725.2039E-03,+2.067050E-09,+7.585860E-06
+735.2147E-03,+1.599015E-09,+6.193486E-06
+745.2319E-03,+1.834313E-09,+6.442938E-06
+755.0394E-03,+2.966981E-09,+5.000210E-06
+765.0722E-03,+3.145194E-09,+4.847117E-06
+775.0959E-03,+2.462996E-09,+5.515566E-06
+785.1448E-03,+2.078472E-09,+5.740757E-06
+795.1779E-03,+2.110686E-09,+7.643453E-06
+805.2162E-03,+2.204236E-09,+7.914334E-06
+815.2352E-03,+1.786938E-09,+6.522504E-06
+825.0313E-03,+1.523719E-09,+5.894251E-06
+835.0997E-03,+2.678457E-09,+5.419980E-06
+845.1458E-03,+3.814867E-09,+6.315308E-06
+855.1729E-03,+5.317579E-09,+5.073682E-06
+865.2196E-03,+5.456806E-09,+4.190626E-06
+875.2271E-03,+5.467788E-09,+4.090405E-06
+885.2388E-03,+5.718605E-09,+2.453814E-06
+895.0481E-03,+5.705195E-09,+1.318932E-06
+905.0261E-03,+5.133163E-09,+3.466444E-06
+915.0614E-03,+3.825984E-09,+3.459835E-06
+925.0579E-03,+3.677323E-09,+3.954306E-06
+935.0716E-03,+3.916541E-09,+2.023802E-06
+945.1034E-03,+3.907219E-09,+3.579770E-06
+955.1033E-03,+3.735808E-09,+5.187893E-06
+965.1367E-03,+3.983562E-09,+3.809138E-06
+975.1803E-03,+4.931711E-09,+1.834317E-06
+985.2077E-03,+5.030747E-09,+1.535053E-06
+995.2183E-03,+4.514430E-09,+3.361931E-06
+1.005020E+00,+4.417476E-09,+4.383488E-06
+1.015020E+00,+5.344487E-09,+3.465786E-06
+1.025056E+00,+5.910302E-09,+1.445589E-06
+1.035066E+00,+5.947359E-09,-360.2887E-09
+1.045069E+00,+5.526724E-09,-898.8477E-09
+1.055104E+00,+5.456093E-09,+1.094771E-06
+1.065160E+00,+5.878794E-09,+1.662626E-06
+1.075171E+00,+6.510759E-09,+2.725497E-06
+1.085199E+00,+6.503633E-09,+1.994791E-06
+1.095214E+00,+6.315644E-09,+633.2589E-09
+1.105227E+00,+6.097931E-09,-533.3806E-09
+1.115033E+00,+4.984065E-09,-255.3749E-09
+1.125029E+00,+3.814684E-09,+788.7841E-09
+1.135051E+00,+2.130384E-09,+1.640768E-06
+1.145048E+00,+1.968240E-09,-303.1254E-09
+1.155062E+00,+2.058403E-09,+765.8673E-09
+1.165092E+00,+1.625389E-09,+542.0209E-09
+1.175078E+00,+78.99039E-12,+2.211685E-06
+1.185131E+00,-180.4551E-12,+2.562762E-06
+1.195183E+00,+365.0355E-12,+1.129818E-06
+1.205203E+00,+595.7650E-12,+2.737027E-06
+1.215226E+00,-135.4706E-12,+2.136955E-06
+1.225238E+00,-621.1677E-12,+2.154694E-06
+1.235028E+00,-711.6907E-12,+2.117472E-06
+1.245059E+00,-518.6829E-12,+1.139431E-06
+1.255054E+00,-700.3257E-12,+82.48330E-09
+1.265083E+00,-800.2812E-12,+280.8381E-09
+1.275118E+00,+97.65174E-12,-1.472511E-06
+1.285115E+00,+1.099014E-09,-407.8961E-09
+1.295135E+00,+1.948898E-09,-516.6436E-09
+1.305166E+00,+1.786195E-09,-1.341848E-06
+1.315167E+00,+1.631058E-09,-1.435547E-06
+1.325178E+00,+1.697920E-09,-1.675272E-06
+1.335210E+00,+942.8955E-12,-1.222229E-06
+1.345208E+00,-307.2219E-12,-531.2634E-09
+1.355219E+00,-2.425062E-09,-1.271324E-06
+1.365240E+00,-2.749219E-09,-457.5921E-09
+1.375015E+00,-2.133068E-09,+1.868420E-06
+1.385045E+00,-1.705068E-09,+613.0601E-09
+1.395069E+00,-1.332878E-09,+660.4958E-09
+1.405076E+00,-793.3202E-12,+747.4137E-09
+1.415110E+00,+190.6266E-12,-2.033587E-06
+1.425117E+00,+274.0452E-12,-2.683068E-06
+1.435145E+00,-767.5267E-12,+1.178999E-06
+1.445146E+00,-1.258148E-09,+2.147427E-06
+1.455192E+00,-613.8158E-12,+1.908302E-06
+1.465226E+00,+202.7224E-12,+1.158829E-06
+1.475218E+00,+539.1437E-12,+365.1524E-09
+1.485216E+00,+119.2703E-12,+534.7538E-09
+1.495024E+00,-402.6416E-12,-57.22046E-12
+1.505021E+00,-253.1472E-12,-526.5427E-09
+1.515226E+00,-205.6114E-12,-1.081410E-06
+1.525211E+00,-415.6037E-12,-432.5009E-09
+1.535167E+00,-26.58687E-12,-1.301451E-06
+1.545155E+00,+800.7426E-12,-2.414189E-06
+1.555054E+00,+1.559818E-09,-2.108431E-06
+1.565033E+00,+1.200417E-09,-994.8351E-09
+1.575026E+00,+299.2003E-12,-604.6486E-09
+1.585238E+00,+177.3962E-12,-56.73409E-09
+1.595015E+00,+674.2801E-12,-922.7372E-09
+1.605231E+00,+498.9310E-12,-1.867018E-06
+1.615190E+00,-468.5692E-12,-392.9329E-09
+1.625159E+00,-1.578575E-09,-1.281595E-06
+1.635139E+00,-2.031566E-09,-799.8277E-09
+1.645090E+00,-2.050358E-09,-128.2597E-09
+1.655073E+00,-1.778436E-09,+655.8323E-09
+1.665050E+00,-1.140128E-09,-354.5094E-09
+1.675020E+00,+561.7881E-12,+1.175280E-06
+1.685227E+00,+2.028294E-09,-53.67280E-09
+1.695215E+00,+2.945197E-09,+512.2948E-09
+1.705171E+00,+3.385322E-09,+879.3641E-09
+1.715160E+00,+4.671361E-09,-1.310349E-06
+1.725124E+00,+5.665651E-09,-2.294455E-06
+1.735100E+00,+5.981493E-09,-2.914238E-06
+1.745082E+00,+5.121406E-09,-2.563105E-06
+1.755232E+00,+3.618242E-09,-1.828909E-06
+1.765195E+00,+3.113413E-09,-1.322022E-06
+1.775133E+00,+2.929339E-09,-1.206007E-06
+1.785105E+00,+2.405249E-09,-2.434158E-06
+1.795093E+00,+1.981058E-09,-2.892380E-06
+1.805035E+00,+2.342146E-09,-2.076903E-06
+1.815237E+00,+3.275029E-09,-1.542435E-06
+1.825221E+00,+3.265874E-09,-1.146612E-06
+1.835160E+00,+2.732587E-09,+33.13065E-09
+1.845130E+00,+2.702764E-09,+231.1134E-09
+1.855110E+00,+3.862110E-09,-1.496029E-06
+1.865090E+00,+4.705074E-09,-2.690907E-06
+1.875081E+00,+4.968417E-09,-3.483610E-06
+1.885043E+00,+4.932379E-09,-3.732233E-06
+1.895021E+00,+5.522098E-09,-7.162972E-06
+1.905231E+00,+6.028109E-09,-8.382254E-06
+1.915185E+00,+5.403572E-09,-7.202197E-06
+1.925155E+00,+3.938142E-09,-6.056128E-06
+1.935138E+00,+2.176350E-09,-5.029078E-06
+1.945105E+00,+1.708486E-09,-6.581669E-06
+1.955113E+00,+959.6440E-12,-5.141001E-06
+1.965101E+00,+60.90845E-12,-3.376236E-06
+1.975045E+00,-957.9533E-12,-1.449709E-06
+1.985020E+00,-698.9333E-12,-2.896900E-06
+1.995022E+00,+382.7242E-12,-3.386221E-06
+2.005233E+00,+1.038590E-09,-3.648320E-06
+2.015221E+00,+1.675997E-09,-3.699647E-06
+2.025239E+00,+2.296184E-09,-1.482239E-06
+2.035022E+00,+3.155443E-09,-936.7562E-09
+2.045238E+00,+2.833325E-09,-2.433958E-06
+2.055067E+00,+1.535272E-09,-2.820997E-06
+2.065053E+00,+422.3761E-12,-3.901263E-06
+2.075043E+00,+166.1908E-12,-4.309960E-06
+2.085061E+00,-208.9005E-12,-2.157469E-06
+2.095073E+00,-1.044742E-09,-1.233072E-06
+2.105043E+00,-1.754352E-09,-747.6712E-09
+2.115093E+00,-1.294154E-09,-2.046032E-06
+2.125125E+00,+213.5728E-12,-2.037306E-06
+2.135134E+00,+988.2571E-12,-2.212429E-06
+2.145165E+00,+1.478953E-09,-3.473311E-06
+2.155195E+00,+2.113363E-09,-4.835244E-06
+2.165206E+00,+3.597493E-09,-5.283966E-06
+2.175243E+00,+4.467104E-09,-5.447388E-06
+2.185017E+00,+4.317502E-09,-4.307213E-06
+2.195060E+00,+3.930141E-09,-2.909746E-06
+2.205090E+00,+4.278458E-09,-3.643542E-06
+2.215097E+00,+4.666964E-09,-3.900376E-06
+2.225111E+00,+4.244089E-09,-3.277359E-06
+2.235141E+00,+3.145098E-09,-2.550431E-06
+2.245136E+00,+2.509201E-09,+1.276760E-06
+2.255076E+00,+2.273687E-09,+2.163849E-06
+2.265111E+00,+1.671660E-09,+939.1309E-09
+2.275131E+00,+607.8412E-12,-1.022615E-06
+2.285159E+00,+52.70999E-12,-1.979170E-06
+2.295167E+00,+337.3361E-12,-3.103123E-06
+2.305111E+00,+774.8833E-12,-4.102564E-06
+2.315138E+00,+425.1980E-12,-5.045901E-06
+2.325151E+00,-157.7044E-12,-5.756436E-06
+2.335202E+00,+106.4180E-12,-7.180367E-06
+2.345026E+00,+965.8765E-12,-5.019608E-06
+2.355037E+00,+1.341231E-09,-2.366352E-06
+2.365062E+00,+785.6145E-12,-2.458906E-06
+2.375096E+00,+325.0459E-12,-2.443943E-06
+2.385095E+00,+649.9322E-12,-4.089003E-06
+2.395152E+00,+1.314781E-09,-4.789953E-06
+2.405198E+00,+1.628206E-09,-3.878747E-06
+2.415225E+00,+2.411344E-09,-2.470579E-06
+2.425023E+00,+3.497426E-09,-3.233300E-06
+2.435030E+00,+4.838824E-09,-4.763690E-06
+2.445020E+00,+4.876237E-09,-3.921147E-06
+2.455048E+00,+4.215814E-09,-3.981371E-06
+2.465074E+00,+4.374701E-09,-5.669461E-06
+2.475087E+00,+5.883573E-09,-5.492364E-06
+2.485116E+00,+6.924414E-09,-4.123507E-06
+2.495148E+00,+7.373441E-09,-3.093481E-06
+2.505186E+00,+7.483556E-09,-1.851311E-06
+2.515168E+00,+7.559036E-09,-1.948414E-06
+2.525146E+00,+7.026607E-09,-3.822012E-06
+2.535129E+00,+5.246417E-09,-4.476986E-06
+2.545090E+00,+3.541321E-09,-3.857203E-06
+2.555024E+00,+2.528503E-09,-4.912205E-06
+2.565031E+00,+2.610795E-09,-3.616648E-06
+2.575036E+00,+2.594648E-09,-2.256203E-06
+2.585242E+00,+1.895236E-09,-3.255587E-06
+2.595224E+00,+1.243249E-09,-3.910590E-06
+2.605179E+00,+1.301266E-09,-4.444886E-06
+2.615207E+00,+1.856880E-09,-4.902735E-06
+2.625201E+00,+2.166489E-09,-3.548470E-06
+2.635211E+00,+2.744765E-09,-2.858105E-06
+2.645030E+00,+3.353996E-09,-3.402128E-06
+2.655064E+00,+3.645851E-09,-1.709891E-06
+2.665059E+00,+3.041414E-09,-2.791987E-06
+2.675057E+00,+1.919045E-09,-4.659520E-06
+2.685024E+00,+1.833738E-09,-6.407548E-06
+2.695243E+00,+2.896765E-09,-6.725236E-06
+2.705190E+00,+3.215538E-09,-5.423270E-06
+2.715170E+00,+2.202078E-09,-7.103062E-06
+2.725158E+00,+1.591699E-09,-6.738654E-06
+2.735111E+00,+1.579726E-09,-6.205502E-06
+2.745076E+00,+1.817343E-09,-5.427619E-06
+2.755059E+00,+1.419572E-09,-3.867016E-06
+2.765035E+00,+962.7168E-12,-4.918871E-06
+2.775238E+00,+718.4620E-12,-6.409579E-06
+2.785226E+00,+872.0343E-12,-5.641938E-06
+2.795209E+00,+781.5574E-12,-6.335392E-06
+2.805190E+00,+621.8893E-12,-6.812640E-06
+2.815140E+00,+1.450710E-09,-5.880232E-06
+2.825104E+00,+2.772943E-09,-5.127240E-06
+2.835089E+00,+4.340710E-09,-6.966191E-06
+2.845049E+00,+4.433133E-09,-7.516766E-06
+2.855022E+00,+3.965980E-09,-6.363259E-06
+2.865242E+00,+4.084178E-09,-5.929528E-06
+2.875183E+00,+4.382840E-09,-5.282364E-06
+2.885149E+00,+4.217611E-09,-3.804532E-06
+2.895132E+00,+3.763394E-09,-3.153105E-06
+2.905089E+00,+4.134750E-09,-3.564635E-06
+2.915073E+00,+5.728271E-09,-4.321776E-06
+2.925025E+00,+6.291368E-09,-4.559727E-06
+2.935226E+00,+5.958620E-09,-4.523678E-06
+2.945220E+00,+5.517839E-09,-5.004216E-06
+2.955184E+00,+5.262496E-09,-7.587176E-06
+2.965169E+00,+5.143407E-09,-9.316865E-06
+2.975157E+00,+3.801931E-09,-7.124234E-06
+2.985111E+00,+3.009323E-09,-7.194157E-06
+2.995082E+00,+2.405957E-09,-7.930585E-06
+3.005071E+00,+2.906064E-09,-10.17509E-06
+3.015061E+00,+4.129081E-09,-8.715306E-06
+3.025052E+00,+4.418338E-09,-8.425713E-06
+3.035024E+00,+4.560147E-09,-6.862650E-06
+3.045227E+00,+4.542484E-09,-3.136111E-06
+3.055213E+00,+3.658089E-09,-5.630808E-06
+3.065219E+00,+2.342539E-09,-5.253439E-06
+3.075226E+00,-359.6717E-12,-5.269719E-06
+3.085053E+00,-1.534030E-09,-6.739999E-06
+3.095063E+00,-3.005775E-09,-8.686696E-06
+3.105034E+00,-3.808470E-09,-8.101589E-06
+3.115025E+00,-5.143696E-09,-5.979796E-06
+3.125218E+00,-5.403558E-09,-7.752772E-06
+3.135210E+00,-5.005394E-09,-9.115306E-06
+3.145169E+00,-4.730826E-09,-7.345477E-06
+3.155145E+00,-4.076298E-09,-5.233870E-06
+3.165138E+00,-3.332305E-09,-5.136109E-06
+3.175084E+00,-521.9893E-12,-4.981127E-06
+3.185061E+00,+907.8037E-12,-2.858420E-06
+3.195041E+00,+2.437352E-09,-2.549343E-06
+3.205236E+00,+2.585468E-09,-4.041138E-06
+3.215218E+00,+3.248285E-09,-5.287972E-06
+3.225208E+00,+3.764467E-09,-5.654841E-06
+3.235162E+00,+3.678894E-09,-6.600524E-06
+3.245146E+00,+2.866763E-09,-6.949254E-06
+3.255031E+00,+1.824260E-09,-7.631894E-06
+3.265239E+00,+1.270054E-09,-7.777062E-06
+3.275040E+00,+408.2888E-12,-6.262809E-06
+3.285047E+00,-769.5876E-12,-6.469260E-06
+3.295031E+00,-1.961156E-09,-6.698428E-06
+3.305243E+00,-1.866560E-09,-6.036273E-06
+3.315221E+00,-1.082395E-09,-5.267144E-06
+3.325016E+00,-537.9814E-12,-7.444325E-06
+3.335047E+00,-311.3217E-12,-8.078786E-06
+3.345057E+00,+312.9558E-12,-7.883264E-06
+3.355027E+00,+1.541721E-09,-6.285983E-06
+3.365065E+00,+1.877691E-09,-4.013272E-06
+3.375083E+00,+1.085442E-09,-4.273997E-06
+3.385065E+00,+552.6402E-12,-3.976307E-06
+3.395054E+00,+1.090481E-09,-4.393158E-06
+3.405097E+00,+1.900192E-09,-2.101736E-06
+3.415098E+00,+1.823845E-09,-2.929030E-06
+3.425118E+00,+963.7947E-12,-3.994475E-06
+3.435100E+00,+370.4433E-12,-4.412527E-06
+3.445062E+00,+653.4630E-12,-5.271721E-06
+3.455045E+00,+1.416886E-09,-4.503995E-06
+3.465035E+00,+1.970994E-09,-4.013272E-06
+3.475204E+00,+2.909860E-09,-6.162816E-06
+3.485228E+00,+3.915642E-09,-7.974644E-06
+3.495228E+00,+4.296180E-09,-7.631837E-06
+3.505037E+00,+3.701153E-09,-6.489630E-06
+3.515071E+00,+2.452837E-09,-6.828805E-06
+3.525113E+00,+2.445769E-09,-6.593943E-06
+3.535130E+00,+3.181150E-09,-5.477457E-06
+3.545169E+00,+3.145513E-09,-5.013342E-06
+3.555090E+00,+2.381006E-09,-6.545420E-06
+3.565107E+00,+1.816489E-09,-5.740043E-06
+3.575136E+00,+1.426370E-09,-6.106683E-06
+3.585165E+00,+752.8448E-12,-5.407305E-06
+3.595024E+00,-953.6523E-12,-6.764031E-06
+3.605040E+00,-2.169430E-09,-8.360625E-06
+3.615062E+00,-2.341690E-09,-4.478617E-06
+3.625069E+00,-1.981814E-09,-1.134424E-06
+3.635097E+00,-2.006788E-09,-252.1420E-09
+3.645095E+00,-2.429225E-09,-2.668791E-06
+3.655122E+00,-2.401825E-09,-4.731103E-06
+3.665142E+00,-2.045143E-09,-4.487257E-06
+3.675147E+00,-1.920949E-09,-5.573645E-06
+3.685176E+00,-2.385601E-09,-5.885011E-06
+3.695195E+00,-3.064942E-09,-6.466313E-06
+3.705201E+00,-3.124849E-09,-6.902390E-06
+3.715230E+00,-3.079153E-09,-8.230678E-06
+3.725226E+00,-3.205700E-09,-7.376948E-06
+3.735243E+00,-2.722207E-09,-6.008835E-06
+3.745037E+00,-1.701984E-09,-6.917296E-06
+3.755029E+00,+717.4894E-12,-5.823155E-06
+3.765054E+00,+1.614814E-09,-5.441438E-06
+3.775061E+00,+1.739370E-09,-7.946206E-06
+3.785097E+00,+1.641525E-09,-10.00706E-06
+3.795122E+00,+1.876947E-09,-8.189908E-06
+3.805104E+00,+1.713620E-09,-7.669631E-06
+3.815099E+00,+370.0814E-15,-3.922291E-06
+3.825125E+00,-902.8551E-12,-3.712006E-06
+3.835140E+00,-1.213078E-09,-4.897271E-06
+3.845173E+00,-857.1199E-12,-5.623570E-06
+3.855204E+00,-572.3262E-12,-4.648075E-06
+3.865219E+00,-585.9475E-12,-4.075528E-06
+3.875017E+00,+283.4754E-12,-5.703507E-06
+3.885019E+00,+1.256336E-09,-5.677271E-06
+3.895048E+00,+3.452459E-09,-6.052838E-06
+3.905083E+00,+3.971095E-09,-5.684596E-06
+3.915074E+00,+4.499080E-09,-4.650851E-06
+3.925072E+00,+4.853576E-09,-5.181256E-06
+3.935096E+00,+5.389753E-09,-6.853181E-06
+3.945105E+00,+5.356465E-09,-7.664881E-06
+3.955120E+00,+5.211299E-09,-7.537538E-06
+3.965105E+00,+5.283769E-09,-6.891089E-06
+3.975047E+00,+5.092094E-09,-5.695010E-06
+3.985032E+00,+4.297330E-09,-7.013827E-06
+3.995237E+00,+2.360787E-09,-8.077041E-06
+4.005199E+00,+1.605174E-09,-7.479287E-06
+4.015212E+00,+1.453909E-09,-7.455283E-06
+4.025023E+00,+1.459957E-09,-8.265983E-06
+4.035052E+00,+743.2216E-12,-6.925708E-06
+4.045089E+00,+475.4446E-12,-6.051836E-06
+4.055104E+00,+1.481322E-09,-6.726294E-06
+4.065143E+00,+2.619374E-09,-6.498299E-06
+4.075161E+00,+3.562755E-09,-7.260247E-06
+4.085178E+00,+3.350258E-09,-4.389582E-06
+4.095208E+00,+2.993823E-09,-3.183403E-06
+4.105227E+00,+3.107673E-09,-4.846172E-06
+4.115024E+00,+3.062198E-09,-5.200654E-06
+4.125059E+00,+2.533787E-09,-5.477858E-06
+4.135063E+00,+1.559234E-09,-5.037604E-06
+4.145074E+00,+1.206302E-09,-6.505996E-06
+4.155105E+00,+665.2316E-12,-6.212197E-06
+4.165101E+00,+119.6137E-12,-6.070777E-06
+4.175136E+00,-27.91223E-12,-6.042481E-06
+4.185129E+00,+610.6735E-12,-5.614844E-06
+4.195166E+00,+2.217918E-09,-5.358239E-06
+4.205195E+00,+2.584871E-09,-4.003802E-06
+4.215190E+00,+2.302304E-09,-4.132433E-06
+4.225200E+00,+2.278617E-09,-5.030652E-06
+4.235231E+00,+3.109209E-09,-7.313291E-06
+4.245231E+00,+3.320152E-09,-7.579823E-06
+4.255246E+00,+2.492264E-09,-5.654870E-06
+4.265045E+00,+1.742574E-09,-6.313820E-06
+4.275032E+00,+494.7386E-12,-5.553475E-06
+4.285063E+00,-167.5150E-12,-4.728814E-06
+4.295085E+00,-1.319704E-09,-5.337840E-06
+4.305105E+00,-1.681954E-09,-3.045531E-06
+4.315146E+00,-895.6882E-12,-5.449419E-06
+4.325161E+00,-24.77810E-12,-6.981355E-06
+4.335190E+00,+729.8825E-12,-10.23500E-06
+4.345214E+00,+501.8465E-12,-10.45332E-06
+4.355226E+00,-23.80664E-12,-8.288556E-06
+4.365029E+00,+192.3012E-12,-9.233638E-06
+4.375038E+00,+677.5993E-12,-8.654481E-06
+4.385040E+00,+509.8009E-12,-8.174945E-06
+4.395102E+00,-298.4544E-12,-5.527268E-06
+4.405145E+00,-370.7510E-12,-4.976178E-06
+4.415128E+00,+47.77634E-12,-5.753604E-06
+4.425100E+00,-36.96534E-12,-5.627690E-06
+4.435077E+00,-939.5532E-12,-2.615977E-06
+4.445051E+00,-1.138064E-09,-2.359028E-06
+4.455087E+00,+143.1336E-12,-4.194031E-06
+4.465117E+00,+977.1870E-12,-3.300534E-06
+4.475117E+00,+3.604569E-09,-4.496069E-06
+4.485138E+00,+4.413022E-09,-5.155821E-06
+4.495167E+00,+6.576045E-09,-4.089547E-06
+4.505211E+00,+7.127930E-09,-3.619538E-06
+4.515231E+00,+6.530304E-09,-7.468673E-06
+4.525246E+00,+5.481652E-09,-7.275639E-06
+4.535042E+00,+3.731481E-09,-4.567738E-06
+4.545043E+00,+3.357731E-09,-1.450739E-06
+4.555062E+00,+3.093318E-09,-2.987395E-06
+4.565097E+00,+3.103755E-09,-2.785092E-06
+4.575081E+00,+3.696428E-09,-4.340573E-06
+4.585119E+00,+4.282628E-09,-6.081362E-06
+4.595180E+00,+4.307845E-09,-7.917052E-06
+4.605187E+00,+3.403176E-09,-9.159108E-06
+4.615234E+00,+457.5663E-12,-7.806560E-06
+4.625240E+00,-226.0954E-12,-6.764174E-06
+4.635023E+00,-659.7706E-12,-8.067685E-06
+4.645046E+00,-670.8916E-12,-7.328969E-06
+4.655044E+00,-543.8253E-12,-6.091634E-06
+4.665070E+00,-155.3463E-12,-5.781213E-06
+4.675097E+00,+1.150058E-09,-5.952187E-06
+4.685096E+00,+1.376472E-09,-6.656571E-06
+4.695124E+00,+207.8573E-12,-5.464583E-06
+4.705153E+00,-519.2275E-12,-5.277930E-06
+4.715144E+00,-1.256669E-09,-5.552960E-06
+4.725175E+00,-1.102649E-09,-5.617104E-06
+4.735173E+00,-775.0637E-12,-4.796219E-06
+4.745185E+00,-691.3490E-12,-5.543462E-06
+4.755206E+00,+78.04321E-12,-6.387434E-06
+4.765215E+00,+649.3158E-12,-6.997491E-06
+4.775223E+00,+1.022840E-09,-6.795302E-06
+4.785019E+00,+637.7623E-12,-6.161270E-06
+4.795040E+00,+248.2066E-12,-6.196662E-06
+4.805071E+00,+806.8213E-12,-4.172859E-06
+4.815073E+00,+2.353998E-09,-7.847672E-06
+4.825079E+00,+2.917614E-09,-7.698155E-06
+4.835105E+00,+3.178827E-09,-5.321504E-06
+4.845102E+00,+3.451298E-09,-4.793616E-06
+4.855115E+00,+3.654573E-09,-7.051392E-06
+4.865147E+00,+3.130132E-09,-7.792655E-06
+4.875131E+00,+1.306431E-09,-6.956493E-06
+4.885146E+00,+484.7163E-12,-5.686484E-06
+4.895181E+00,+520.2719E-12,-5.307484E-06
+4.905170E+00,+502.5589E-12,-4.949999E-06
+4.915208E+00,-955.1695E-12,-6.128283E-06
+4.925210E+00,-1.870301E-09,-5.816375E-06
+4.935227E+00,-2.557789E-09,-7.080460E-06
+4.945037E+00,-2.167695E-09,-7.298700E-06
+4.955068E+00,-1.099537E-09,-7.803555E-06
+4.965099E+00,-665.2594E-12,-7.902260E-06
+4.975138E+00,+613.8077E-12,-6.253425E-06
+4.985145E+00,+1.245336E-09,-4.899503E-06
+4.995174E+00,+1.729466E-09,-6.532889E-06
+5.005210E+00,+1.332945E-09,-6.755877E-06
+5.015213E+00,+620.7802E-12,-7.713690E-06
+5.025023E+00,+847.5823E-12,-7.764846E-06
+5.035044E+00,+1.741589E-09,-7.536651E-06
+5.045080E+00,+1.810372E-09,-8.545390E-06
+5.055119E+00,+1.480670E-09,-9.154731E-06
+5.065166E+00,+1.699968E-09,-9.341298E-06
+5.075179E+00,+2.566566E-09,-7.275697E-06
+5.085213E+00,+2.532306E-09,-7.634583E-06
+5.095242E+00,+1.202421E-09,-7.394229E-06
+5.105032E+00,+599.6173E-12,-5.088244E-06
+5.115085E+00,+577.7132E-12,-5.369740E-06
+5.125099E+00,+794.7635E-12,-5.150299E-06
+5.135132E+00,+875.4517E-12,-7.493735E-06
+5.145133E+00,+889.4280E-12,-7.603398E-06
+5.155159E+00,+2.196481E-09,-7.938796E-06
+5.165200E+00,+2.869907E-09,-7.448445E-06
+5.175195E+00,+3.782526E-09,-6.003943E-06
+5.185221E+00,+3.727051E-09,-4.685698E-06
+5.195031E+00,+4.203496E-09,-4.395390E-06
+5.205027E+00,+4.642872E-09,-4.385233E-06
+5.215035E+00,+5.037204E-09,-6.685381E-06
+5.225061E+00,+4.508625E-09,-6.913863E-06
+5.235061E+00,+3.185864E-09,-7.537308E-06
+5.245092E+00,+3.287348E-09,-7.466069E-06
+5.255093E+00,+4.071884E-09,-5.839434E-06
+5.265119E+00,+3.915549E-09,-4.910775E-06
+5.275153E+00,+2.784875E-09,-5.702163E-06
+5.285154E+00,+2.378855E-09,-6.926480E-06
+5.295174E+00,+2.277479E-09,-7.405473E-06
+5.305202E+00,+2.078457E-09,-6.397763E-06
+5.315202E+00,+965.0992E-12,-6.766578E-06
+5.325214E+00,+452.5921E-12,-5.300617E-06
+5.335037E+00,+901.1886E-12,-6.862908E-06
+5.345068E+00,+1.585988E-09,-7.104750E-06
+5.355093E+00,+3.005871E-09,-8.847400E-06
+5.365103E+00,+3.577397E-09,-8.342028E-06
+5.375111E+00,+5.543897E-09,-7.104607E-06
+5.385136E+00,+6.275276E-09,-7.059146E-06
+5.395169E+00,+6.363356E-09,-7.354518E-06
+5.405186E+00,+5.643418E-09,-7.488842E-06
+5.415213E+00,+4.302685E-09,-5.381957E-06
+5.425212E+00,+4.080619E-09,-3.547898E-06
+5.435236E+00,+2.860151E-09,-3.962774E-06
+5.445045E+00,+2.020216E-09,-4.797736E-06
+5.455041E+00,+431.5310E-12,-4.936695E-06
+5.465025E+00,+459.6642E-12,-5.306053E-06
+5.475199E+00,+1.085621E-09,-8.014498E-06
+5.485170E+00,+938.9114E-12,-9.945003E-06
+5.495175E+00,-197.2869E-12,-7.496024E-06
+5.505160E+00,-506.5673E-12,-6.163016E-06
+5.515140E+00,-529.7992E-12,-3.839980E-06
+5.525133E+00,-620.9769E-12,-3.670864E-06
+5.535092E+00,-1.608296E-09,-4.070606E-06
+5.545082E+00,-2.113857E-09,-3.995247E-06
+5.555020E+00,-2.027074E-09,-2.489376E-06
+5.565232E+00,-1.667145E-09,-4.719315E-06
+5.575214E+00,-1.515475E-09,-5.399208E-06
+5.585173E+00,-1.366712E-09,-5.653410E-06
+5.595155E+00,-127.0362E-12,-6.271678E-06
+5.605572E+00,+318.0583E-12,-6.547595E-06
+5.615111E+00,+549.8229E-12,-13.15450E-06
+5.625102E+00,-438.0919E-12,-9.593412E-06
+5.635085E+00,-1.265591E-09,-5.477572E-06
+5.645070E+00,-1.229264E-09,-4.309245E-06
+5.655055E+00,-1.261785E-09,-4.729643E-06
+5.665025E+00,-2.024831E-09,-5.425273E-06
+5.675215E+00,-3.209961E-09,-7.686796E-06
+5.685205E+00,-3.377545E-09,-7.745048E-06
+5.695179E+00,-3.263757E-09,-8.998804E-06
+5.705141E+00,-3.517401E-09,-8.650075E-06
+5.715125E+00,-4.026103E-09,-9.357521E-06
+5.725084E+00,-3.710551E-09,-8.948508E-06
+5.735061E+00,-2.304782E-09,-8.900042E-06
+5.745044E+00,-1.583902E-09,-8.093921E-06
+5.755186E+00,-1.705651E-09,-5.114422E-06
+5.765178E+00,-1.818295E-09,-4.874039E-06
+5.775172E+00,-1.181412E-09,-5.973960E-06
+5.785197E+00,-360.3678E-12,-8.042708E-06
+5.795236E+00,-67.34786E-12,-8.487425E-06
+5.805227E+00,+44.43405E-12,-8.792354E-06
+5.815016E+00,+851.7549E-12,-8.051348E-06
+5.825054E+00,+1.857324E-09,-6.308156E-06
+5.835060E+00,+1.769113E-09,-5.627747E-06
+5.845085E+00,+458.3087E-12,-2.897816E-06
+5.855117E+00,-769.0788E-12,-2.863942E-06
+5.865105E+00,-978.7009E-12,-4.420853E-06
+5.875136E+00,-522.6555E-12,-6.988335E-06
+5.885133E+00,-563.0429E-12,-7.134563E-06
+5.895161E+00,-1.073465E-09,-6.236230E-06
+5.905194E+00,-1.114307E-09,-4.739285E-06
+5.915195E+00,-934.9851E-12,-6.483679E-06
+5.925203E+00,-1.137359E-09,-5.691405E-06
+5.935240E+00,-1.175679E-09,-5.234843E-06
+5.945019E+00,-397.1378E-12,-6.445056E-06
+5.955045E+00,+1.767525E-09,-6.565705E-06
+5.965035E+00,+2.538204E-09,-6.483222E-06
+5.975231E+00,+1.592252E-09,-7.111388E-06
+5.985220E+00,+494.6507E-12,-7.137738E-06
+5.995198E+00,-95.25316E-12,-9.273434E-06
+6.005159E+00,+213.2559E-12,-10.34824E-06
+6.015131E+00,+421.6175E-12,-8.611737E-06
+6.025092E+00,+454.5223E-12,-7.524949E-06
+6.035072E+00,+1.196872E-09,-5.440407E-06
+6.045061E+00,+2.172623E-09,-3.934222E-06
+6.055232E+00,+2.405452E-09,-6.201497E-06
+6.065071E+00,+1.467036E-09,-6.847315E-06
+6.075111E+00,+22.75885E-12,-5.671921E-06
+6.085155E+00,-239.5363E-12,-6.308327E-06
+6.095219E+00,-235.5313E-12,-7.839461E-06
+6.105015E+00,-493.6596E-12,-7.666684E-06
+6.115040E+00,-1.123476E-09,-8.365059E-06
+6.125024E+00,-995.4806E-12,-8.049031E-06
+6.135213E+00,-586.9976E-12,-9.011508E-06
+6.145153E+00,-920.2038E-12,-6.617747E-06
+6.155133E+00,-2.065117E-09,-6.574603E-06
+6.165104E+00,-2.172860E-09,-5.072623E-06
+6.175089E+00,-903.6287E-12,-6.360999E-06
+6.185066E+00,-331.9722E-12,-6.546307E-06
+6.195055E+00,+271.2523E-12,-7.853538E-06
+6.205019E+00,+340.3002E-12,-8.452464E-06
+6.215205E+00,+957.5415E-12,-9.632693E-06
+6.225172E+00,+990.2232E-12,-8.224097E-06
+6.235153E+00,-67.43114E-12,-5.536309E-06
+6.245106E+00,-405.3663E-12,-5.016003E-06
+6.255081E+00,+57.60663E-12,-3.821583E-06
+6.265064E+00,+601.7187E-12,-3.243571E-06
+6.275028E+00,+1.630299E-09,-3.685770E-06
+6.285244E+00,+1.309808E-09,-5.161000E-06
+6.295224E+00,+199.8023E-12,-6.464224E-06
+6.305195E+00,+139.8237E-12,-7.193213E-06
+6.315172E+00,+176.8445E-12,-7.727394E-06
+6.325148E+00,+4.224710E-12,-6.426402E-06
+6.335104E+00,-276.3733E-12,-6.216031E-06
+6.345071E+00,-4.061643E-12,-7.332144E-06
+6.355045E+00,+1.907795E-09,-6.628390E-06
+6.365026E+00,+2.447026E-09,-5.860406E-06
+6.375244E+00,+3.776289E-09,-5.059948E-06
+6.385191E+00,+4.105796E-09,-4.940587E-06
+6.395182E+00,+6.386209E-09,-5.520230E-06
+6.405151E+00,+6.591051E-09,-5.781384E-06
+6.415124E+00,+6.318694E-09,-7.497025E-06
+6.425110E+00,+6.158865E-09,-7.778235E-06
+6.435066E+00,+6.525216E-09,-9.113074E-06
+6.445024E+00,+6.765739E-09,-9.049989E-06
+6.455028E+00,+6.826085E-09,-8.161413E-06
+6.465258E+00,+6.555833E-09,-8.580781E-06
+6.475110E+00,+5.001218E-09,-11.64585E-06
+6.485094E+00,+4.736743E-09,-11.21816E-06
+6.495067E+00,+2.886675E-09,-11.56125E-06
+6.505081E+00,+2.041137E-09,-10.55789E-06
+6.515065E+00,+481.4180E-12,-9.114276E-06
+6.525017E+00,+792.6506E-12,-7.154875E-06
+6.535230E+00,+3.201883E-09,-7.470675E-06
+6.545184E+00,+3.708128E-09,-7.610465E-06
+6.555152E+00,+4.860898E-09,-9.794971E-06
+6.565137E+00,+5.049432E-09,-10.68220E-06
+6.575074E+00,+5.280679E-09,-8.625069E-06
+6.585241E+00,+4.922833E-09,-7.498313E-06
+6.595205E+00,+3.034570E-09,-6.418849E-06
+6.605142E+00,+2.796029E-09,-6.609994E-06
+6.615141E+00,+3.626147E-09,-5.074511E-06
+6.625101E+00,+3.847004E-09,-5.328312E-06
+6.635081E+00,+2.735919E-09,-5.556765E-06
+6.645072E+00,+2.133780E-09,-5.837946E-06
+6.655030E+00,+351.7461E-12,-4.636803E-06
+6.665242E+00,+139.0650E-12,-4.331360E-06
+6.675226E+00,-290.7440E-12,-5.699902E-06
+6.685022E+00,-294.8623E-12,-5.865184E-06
+6.695235E+00,+1.126612E-09,-7.350541E-06
+6.705188E+00,+1.454422E-09,-7.263680E-06
+6.715154E+00,+2.554938E-09,-6.573630E-06
+6.725135E+00,+2.333206E-09,-5.974818E-06
+6.735092E+00,+27.64045E-12,-6.606417E-06
+6.745050E+00,-433.7087E-12,-6.706153E-06
+6.755025E+00,-2.690135E-09,-7.919512E-06
+6.765241E+00,-3.151289E-09,-9.085151E-06
+6.775218E+00,-3.443443E-09,-10.05152E-06
+6.785202E+00,-2.846846E-09,-10.17952E-06
+6.795165E+00,+507.0577E-12,-6.494065E-06
+6.805112E+00,+1.243811E-09,-4.743233E-06
+6.815084E+00,+2.320686E-09,-6.799451E-06
+6.825049E+00,+2.493704E-09,-6.227818E-06
+6.835031E+00,+3.423857E-09,-6.253797E-06
+6.845212E+00,+3.528170E-09,-6.703692E-06
+6.855177E+00,+2.115162E-09,-7.258559E-06
+6.865159E+00,+1.436288E-09,-6.980267E-06
+6.875103E+00,+88.19154E-12,-5.575047E-06
+6.885053E+00,-198.3925E-12,-4.559641E-06
+6.895030E+00,-2.023940E-09,-6.846514E-06
+6.905221E+00,-3.007769E-09,-7.278100E-06
+6.915197E+00,-4.474910E-09,-6.134864E-06
+6.925176E+00,-4.357560E-09,-5.104524E-06
+6.935127E+00,-3.478200E-09,-5.606604E-06
+6.945118E+00,-3.360836E-09,-5.989209E-06
+6.955103E+00,-3.078459E-09,-7.928238E-06
+6.965086E+00,-2.717160E-09,-7.342673E-06
+6.975070E+00,-1.741045E-09,-7.478086E-06
+6.985231E+00,-1.668632E-09,-6.344033E-06
+6.995206E+00,-1.627501E-09,-5.989981E-06
+7.005190E+00,-1.249561E-09,-7.494508E-06
+7.015144E+00,+496.9753E-12,-8.911687E-06
+7.025089E+00,+897.1558E-12,-10.07180E-06
+7.035072E+00,+657.6693E-12,-9.219591E-06
+7.045041E+00,+508.4917E-12,-8.856840E-06
+7.055028E+00,+1.186936E-09,-8.525248E-06
+7.065029E+00,+1.626225E-09,-6.517811E-06
+7.075224E+00,+2.305543E-09,-9.109241E-06
+7.085206E+00,+2.389502E-09,-10.29224E-06
+7.095178E+00,+2.609313E-09,-6.729613E-06
+7.105152E+00,+2.611463E-09,-6.214829E-06
+7.115188E+00,+1.748415E-09,-7.340642E-06
+7.125198E+00,+1.366130E-09,-7.512589E-06
+7.135226E+00,+1.858130E-09,-7.978821E-06
+7.145225E+00,+2.346192E-09,-7.534047E-06
+7.155237E+00,+3.272327E-09,-6.340886E-06
+7.165033E+00,+3.107507E-09,-7.016974E-06
+7.175019E+00,+2.826037E-09,-7.426873E-06
+7.185039E+00,+3.148097E-09,-8.378793E-06
+7.195077E+00,+3.700373E-09,-8.217259E-06
+7.205080E+00,+3.285786E-09,-7.684880E-06
+7.215094E+00,-527.2861E-12,-7.731543E-06
+7.225106E+00,-1.161566E-09,-8.006459E-06
+7.235126E+00,-2.017023E-09,-5.070964E-06
+7.245158E+00,-1.988076E-09,-4.683295E-06
+7.255152E+00,-2.599181E-09,-6.631022E-06
+7.265177E+00,-2.753211E-09,-6.261321E-06
+7.275213E+00,-2.180937E-09,-3.784275E-06
+7.285196E+00,-1.994454E-09,-4.117041E-06
+7.295212E+00,-2.056259E-09,-5.121432E-06
+7.305014E+00,-2.085826E-09,-4.691849E-06
+7.315022E+00,-611.9492E-12,-6.559869E-06
+7.325041E+00,+18.86721E-12,-6.563960E-06
+7.335059E+00,+1.697470E-09,-5.094882E-06
+7.345062E+00,+1.720306E-09,-6.138869E-06
+7.355091E+00,+1.932262E-09,-7.432137E-06
+7.365108E+00,+2.069351E-09,-6.964474E-06
+7.375108E+00,+1.891716E-09,-7.548495E-06
+7.385131E+00,+1.526982E-09,-7.277299E-06
+7.395123E+00,+349.1301E-12,-6.427003E-06
+7.405129E+00,+474.9081E-12,-7.371598E-06
+7.415158E+00,+1.451023E-09,-7.149354E-06
+7.425145E+00,+1.409508E-09,-6.349154E-06
+7.435180E+00,+570.9893E-12,-6.624671E-06
+7.445184E+00,+595.5511E-12,-6.712819E-06
+7.455214E+00,+2.030235E-09,-5.126410E-06
+7.465030E+00,+2.180845E-09,-4.853898E-06
+7.475185E+00,+1.895837E-09,-6.521359E-06
+7.485181E+00,+1.817584E-09,-7.071620E-06
+7.495226E+00,+2.438986E-09,-7.981797E-06
+7.505033E+00,+2.483940E-09,-7.857886E-06
+7.515045E+00,+2.097789E-09,-10.42442E-06
+7.525076E+00,+2.051923E-09,-10.46837E-06
+7.535079E+00,+3.120956E-09,-8.688957E-06
+7.545113E+00,+3.395538E-09,-8.574401E-06
+7.555164E+00,+3.981904E-09,-6.815329E-06
+7.565201E+00,+3.752611E-09,-7.277813E-06
+7.575239E+00,+2.837674E-09,-6.754104E-06
+7.585229E+00,+2.906361E-09,-6.573630E-06
+7.595240E+00,+3.971059E-09,-6.017676E-06
+7.605036E+00,+4.030110E-09,-6.327582E-06
+7.615044E+00,+4.486259E-09,-8.236714E-06
+7.625061E+00,+4.641483E-09,-9.130125E-06
+7.635098E+00,+5.741897E-09,-11.45534E-06
+7.645102E+00,+5.746968E-09,-11.61178E-06
+7.655126E+00,+5.450655E-09,-11.13064E-06
+7.665353E+00,+5.479327E-09,-10.80251E-06
+7.675137E+00,+6.343267E-09,-6.397448E-06
+7.685167E+00,+6.320927E-09,-6.416961E-06
+7.695167E+00,+4.579207E-09,-6.911145E-06
+7.705169E+00,+4.353482E-09,-6.844455E-06
+7.715198E+00,+4.275242E-09,-8.189021E-06
+7.725198E+00,+4.328856E-09,-8.361998E-06
+7.735206E+00,+3.939564E-09,-8.502961E-06
+7.745229E+00,+3.795043E-09,-8.707696E-06
+7.755224E+00,+3.463986E-09,-7.602912E-06
+7.765022E+00,+3.509401E-09,-7.247229E-06
+7.775176E+00,+2.731265E-09,-8.026744E-06
+7.785179E+00,+2.455754E-09,-7.448416E-06
+7.795208E+00,+1.302802E-09,-6.205330E-06
+7.805211E+00,+1.350427E-09,-6.363087E-06
+7.815226E+00,+1.880187E-09,-6.229964E-06
+7.825027E+00,+1.797437E-09,-6.210681E-06
+7.835237E+00,+255.2081E-12,-7.338754E-06
+7.845066E+00,+230.6127E-12,-7.664538E-06
+7.855096E+00,+849.4951E-12,-9.025041E-06
+7.865565E+00,+853.7140E-12,-9.193956E-06
+7.875130E+00,+424.4463E-12,-10.39038E-06
+7.885134E+00,+424.9563E-12,-10.42030E-06
+7.895145E+00,+1.328768E-09,-8.496037E-06
+7.905169E+00,+1.351983E-09,-8.525421E-06
+7.915169E+00,+404.8840E-12,-9.290744E-06
+7.925185E+00,+272.1798E-12,-9.702188E-06
+7.935222E+00,+410.1889E-12,-9.672719E-06
+7.945224E+00,+431.6814E-12,-9.519968E-06
+7.955232E+00,-477.8999E-12,-7.801609E-06
+7.965271E+00,-550.9852E-12,-7.612181E-06
+7.975058E+00,+342.7439E-12,-7.534133E-06
+7.985072E+00,+585.4086E-12,-7.383958E-06
+7.995088E+00,+2.605582E-09,-7.411767E-06
+8.005094E+00,+2.580650E-09,-7.382900E-06
+8.015125E+00,+2.104167E-09,-7.628489E-06
+8.025366E+00,+2.147138E-09,-7.350226E-06
+8.035153E+00,+3.386327E-09,-6.530800E-06
+8.045187E+00,+3.450759E-09,-6.525822E-06
+8.055178E+00,+3.845713E-09,-7.243825E-06
+8.065205E+00,+3.968410E-09,-7.766562E-06
+8.075032E+00,+4.555203E-09,-8.685437E-06
+8.085093E+00,+4.494180E-09,-8.590823E-06
+8.095118E+00,+3.564714E-09,-6.763259E-06
+8.105118E+00,+3.574487E-09,-6.895238E-06
+8.115089E+00,+4.279046E-09,-10.00863E-06
+8.125075E+00,+4.218002E-09,-9.986545E-06
+8.135036E+00,+831.6132E-12,-7.098628E-06
+8.145234E+00,+333.4965E-12,-7.371455E-06
+8.155221E+00,-672.1787E-12,-9.095193E-06
+8.165183E+00,-581.6140E-12,-9.419290E-06
+8.175167E+00,-122.9375E-12,-10.02926E-06
+8.185381E+00,-135.6313E-12,-10.29353E-06
+8.195125E+00,+1.103626E-09,-7.759267E-06
+8.205097E+00,+1.334911E-09,-7.209321E-06
+8.215071E+00,+3.474097E-09,-7.435056E-06
+8.225039E+00,+3.511006E-09,-7.119713E-06
+8.235023E+00,+4.081808E-09,-6.317082E-06
+8.245206E+00,+4.149647E-09,-6.617776E-06
+8.255177E+00,+4.410746E-09,-6.983013E-06
+8.265161E+00,+4.268386E-09,-7.109356E-06
+8.275054E+00,+1.892044E-09,-8.604213E-06
+8.285243E+00,+1.727887E-09,-8.518182E-06
+8.295194E+00,+1.747908E-09,-11.46755E-06
+8.305159E+00,+1.635222E-09,-11.71872E-06
+8.315141E+00,+95.54922E-12,-6.244755E-06
+8.325103E+00,-44.34037E-12,-5.993014E-06
+8.335081E+00,+423.3210E-12,-6.576720E-06
+8.345031E+00,+591.8399E-12,-6.535578E-06
+8.355231E+00,+640.5333E-12,-8.612710E-06
+8.365194E+00,+575.7148E-12,-8.578063E-06
+8.375184E+00,+1.216209E-09,-7.497827E-06
+8.385155E+00,+1.296080E-09,-7.146064E-06
+8.395145E+00,+1.615542E-09,-3.236246E-06
+8.405570E+00,+1.581472E-09,-2.814417E-06
+8.415078E+00,+1.430481E-09,-6.362258E-06
+8.425064E+00,+1.463320E-09,-7.131845E-06
+8.435025E+00,-55.31675E-12,-9.838000E-06
+8.445227E+00,-700.2228E-12,-10.08534E-06
+8.455210E+00,-3.188070E-09,-9.808932E-06
+8.465164E+00,-3.175080E-09,-9.613238E-06
+8.475073E+00,-1.375639E-09,-9.488813E-06
+8.485049E+00,-1.123329E-09,-9.598219E-06
+8.495037E+00,-604.6539E-12,-8.209334E-06
+8.505060E+00,-554.7161E-12,-7.615529E-06
+8.515048E+00,-620.8010E-12,-7.276326E-06
+8.525020E+00,-807.8991E-12,-6.697226E-06
+8.535236E+00,-2.401362E-09,-9.758522E-06
+8.545194E+00,-2.612062E-09,-9.497940E-06
+8.555172E+00,-2.026902E-09,-7.706423E-06
+8.565163E+00,-1.712465E-09,-7.668429E-06
+8.575123E+00,-599.4346E-12,-8.383313E-06
+8.585014E+00,-370.9001E-12,-8.463937E-06
+8.595218E+00,+829.5570E-12,-9.356432E-06
+8.605170E+00,+986.1510E-12,-9.190494E-06
+8.615210E+00,-33.75836E-12,-7.475339E-06
+8.625232E+00,-259.2663E-12,-7.545434E-06
+8.635016E+00,-1.078740E-09,-7.729512E-06
+8.645046E+00,-894.0483E-12,-7.818661E-06
+8.655039E+00,-154.9878E-12,-8.122273E-06
+8.665062E+00,-269.0075E-12,-7.237301E-06
+8.675090E+00,-1.029235E-09,-4.805632E-06
+8.685048E+00,-958.4655E-12,-5.431652E-06
+8.695065E+00,-51.02381E-12,-7.402469E-06
+8.705100E+00,-33.25528E-12,-7.051392E-06
+8.715096E+00,-655.6615E-12,-3.535281E-06
+8.725121E+00,-618.5181E-12,-3.467846E-06
+8.735118E+00,+539.4525E-12,-9.435225E-06
+8.745120E+00,+841.6448E-12,-10.21465E-06
+8.755141E+00,+1.386113E-09,-10.89246E-06
+8.765155E+00,+1.519016E-09,-10.59508E-06
+8.775176E+00,+3.054820E-09,-6.902905E-06
+8.785200E+00,+3.252843E-09,-6.676112E-06
+8.795198E+00,+2.279857E-09,-9.155646E-06
+8.805229E+00,+1.783651E-09,-10.14427E-06
+8.815224E+00,+1.330870E-09,-10.33668E-06
+8.825231E+00,+1.408269E-09,-10.18181E-06
+8.835030E+00,+656.0201E-12,-9.676724E-06
+8.845032E+00,+34.62458E-12,-12.19586E-06
+8.855045E+00,-1.915612E-09,-10.05069E-06
+8.865070E+00,-2.107645E-09,-9.158079E-06
+8.875072E+00,-2.545204E-09,-8.433811E-06
+8.885027E+00,-2.877524E-09,-9.940396E-06
+8.895046E+00,-3.596365E-09,-12.15820E-06
+8.905046E+00,-3.529082E-09,-12.18035E-06
+8.915071E+00,-2.992959E-09,-8.001482E-06
+8.925070E+00,-3.026396E-09,-7.911817E-06
+8.935085E+00,-3.076269E-09,-10.08316E-06
+8.945115E+00,-2.883861E-09,-9.707938E-06
+8.955115E+00,-1.019692E-09,-9.543458E-06
+8.965140E+00,-748.3889E-12,-9.560367E-06
+8.975177E+00,-1.344081E-09,-7.239448E-06
+8.985168E+00,-1.550005E-09,-7.517596E-06
+8.995193E+00,-1.724372E-09,-5.845071E-06
+9.005184E+00,-1.643536E-09,-5.501233E-06
+9.015139E+00,-1.833851E-09,-5.105296E-06
+9.025119E+00,-1.887180E-09,-5.004416E-06
+9.035077E+00,-941.2603E-12,-5.332547E-06
+9.045040E+00,-444.0351E-12,-5.596762E-06
+9.055027E+00,+407.3115E-12,-9.398662E-06
+9.065026E+00,+369.3388E-12,-9.217444E-06
+9.075241E+00,+1.263137E-09,-9.559079E-06
+9.085231E+00,+1.782275E-09,-9.541513E-06
+9.095020E+00,+3.163303E-09,-6.947795E-06
+9.105032E+00,+3.023226E-09,-6.527625E-06
+9.115019E+00,+2.079885E-09,-8.556262E-06
+9.125207E+00,+2.079693E-09,-8.624927E-06
+9.135187E+00,+2.277667E-09,-8.529369E-06
+9.145139E+00,+2.137887E-09,-8.909769E-06
+9.155108E+00,+550.3584E-12,-7.204915E-06
+9.165092E+00,+294.9502E-12,-6.192885E-06
+9.175036E+00,+223.7847E-12,-6.976319E-06
+9.185027E+00,+239.8590E-12,-6.832667E-06
+9.195242E+00,-822.3786E-12,-6.497298E-06
+9.205193E+00,-997.7231E-12,-6.326638E-06
+9.215239E+00,-686.0256E-12,-7.340298E-06
+9.225043E+00,-529.4314E-12,-7.381526E-06
+9.235053E+00,-348.9243E-12,-7.957450E-06
+9.245086E+00,-393.3629E-12,-7.835713E-06
+9.255079E+00,+439.7700E-12,-8.348637E-06
+9.265100E+00,+852.3136E-12,-6.966477E-06
+9.275130E+00,+1.282194E-09,-7.703076E-06
+9.285115E+00,+1.098507E-09,-7.354918E-06
+9.295132E+00,-327.7706E-12,-6.345148E-06
+9.305147E+00,-522.5120E-12,-5.786277E-06
+9.315162E+00,-768.7596E-12,-7.157021E-06
+9.325166E+00,-723.7033E-12,-7.302104E-06
+9.335190E+00,+628.8040E-12,-10.00454E-06
+9.345186E+00,+975.9079E-12,-10.40245E-06
+9.355214E+00,+2.978618E-09,-9.171611E-06
+9.365212E+00,+2.990338E-09,-8.638945E-06
+9.375222E+00,+1.671534E-09,-5.590325E-06
+9.385232E+00,+1.536725E-09,-5.733148E-06
+9.395198E+00,+1.046063E-09,-8.261977E-06
+9.405184E+00,+963.2443E-12,-8.144218E-06
+9.415166E+00,+301.3804E-12,-8.699228E-06
+9.425125E+00,+310.0379E-12,-8.230906E-06
+9.435071E+00,+1.648288E-09,-6.029807E-06
+9.445203E+00,+1.726397E-09,-5.867558E-06
+9.455157E+00,+1.694936E-09,-3.782730E-06
+9.465154E+00,+1.646710E-09,-4.500533E-06
+9.475049E+00,+2.365589E-09,-4.784089E-06
+9.485216E+00,+2.589582E-09,-4.708929E-06
+9.495213E+00,+3.011836E-09,-6.995574E-06
+9.505204E+00,+2.897442E-09,-7.161685E-06
+9.515225E+00,+1.534390E-09,-9.103462E-06
+9.525031E+00,+1.479778E-09,-9.555989E-06
+9.535042E+00,+632.3626E-12,-9.868900E-06
+9.545081E+00,+452.7494E-12,-9.737521E-06
+9.555077E+00,-473.7434E-12,-8.960496E-06
+9.565096E+00,-440.1609E-12,-8.998376E-06
+9.575131E+00,-343.1544E-12,-8.148166E-06
+9.585119E+00,-467.5665E-12,-7.994643E-06
+9.595142E+00,-2.125167E-09,-9.388877E-06
+9.605178E+00,-2.181525E-09,-9.601795E-06
+9.615185E+00,-744.7737E-12,-11.06275E-06
+9.625194E+00,-438.9350E-12,-11.06395E-06
+9.635232E+00,+438.2145E-12,-10.24839E-06
+9.645184E+00,+496.4768E-12,-10.49146E-06
+9.655242E+00,+1.966300E-09,-7.556735E-06
+9.665330E+00,+2.068073E-09,-7.073851E-06
+9.675119E+00,+2.788475E-09,-4.662152E-06
+9.685149E+00,+2.803557E-09,-4.898644E-06
+9.695161E+00,+3.486814E-09,-4.756909E-06
+9.705173E+00,+3.613688E-09,-5.246430E-06
+9.715204E+00,+2.694595E-09,-7.275754E-06
+9.725207E+00,+2.493340E-09,-7.277928E-06
+9.735228E+00,+683.8247E-12,-6.894952E-06
+9.745027E+00,+670.3607E-12,-6.900817E-06
+9.755034E+00,+652.0451E-12,-9.368420E-06
+9.765068E+00,+541.3561E-12,-9.044095E-06
+9.775055E+00,-206.4522E-12,-9.110386E-06
+9.785062E+00,-194.2002E-12,-9.612551E-06
+9.795093E+00,+2.502675E-12,-9.262591E-06
+9.805092E+00,-63.38222E-12,-9.523659E-06
+9.815108E+00,-1.118894E-09,-7.498027E-06
+9.825142E+00,-1.120243E-09,-7.603827E-06
+9.835150E+00,+619.0397E-12,-7.858258E-06
+9.845161E+00,+1.006444E-09,-7.784329E-06
+9.855186E+00,+2.096240E-09,-7.676012E-06
+9.865182E+00,+2.149504E-09,-7.675239E-06
+9.875219E+00,+3.561409E-09,-8.643839E-06
+9.885240E+00,+3.638450E-09,-9.014083E-06
+9.895050E+00,+3.057966E-09,-8.767348E-06
+9.905117E+00,+2.812311E-09,-8.611594E-06
+9.915162E+00,+1.565988E-09,-8.987561E-06
+9.925179E+00,+1.590506E-09,-8.142043E-06
+9.935214E+00,+1.290486E-09,-7.622109E-06
+9.945222E+00,+1.182396E-09,-7.697355E-06
+9.955030E+00,-93.46057E-12,-8.150311E-06
+9.965067E+00,-93.01532E-12,-8.080217E-06
+9.975056E+00,+52.07854E-12,-9.400979E-06
+9.985058E+00,-13.73811E-12,-9.270974E-06
+9.995072E+00,-802.4636E-12,-6.706839E-06

MicroMag 2900/3900 Data File ends
