# Supplementary material for: Magnetic signatures of a creosote oil contaminated site: case study in São Paulo, Brazil
Source: Sci Rep. 2022 Dec 17;12:21853. doi: 10.1038/s41598-022-23493-2 (PMC9759522; doi:10.1038/s41598-022-23493-2)
Supplement: Supplementary file 3 — Supplementary Information 3. [file 41598_2022_23493_MOESM3_ESM.zip › moment_vs_time/SD23/4_2/nm3xxx/4_8.012]

MicroMag 2900/3900 Data File (Series 0016.002)
Moment vs. time

INSTRUMENT
Configuration                   VSM
Temperature control             None
Hardware version                0004
Software version                01/29/2013
Units of measure                Hybrid SI
Temperature in                  Celsius

SAMPLE
Mass                            N/A
Volume                          N/A
Demagnetizing factor            N/A

SETTINGS
Field range                    +300.0000E-03
Field command                   0.000000E+00
Moment range                   +10.00000E-06
Averaging time                 +1.611492E-03
Temperature (command)           N/A
Tmprtr difference correction    No
Orientation                     0.000000E+00
Vibration amplitude             1.0
Calibration factor             +4.401063E+00
Operating frequency            +83.00000E+00

MEASUREMENT
Description                    "SD34_4_8"
Field (measured)               +259.4400E-06
Temperature (measured)          N/A
Averages (completed)            N/A
Moment at conditioning field   +1.764332E-06
Measured on                     08/28/2020  10:18
Elapsed time                   +22.69404E+00

PROCESSING
Background subtraction          No
Delta-m processing              N/A
Demagnetizing factor            No
Normalization                   No
Normalization factor            N/A
Offset (field)                  No
Offset (moment)                 No
Pole saturation                 No
Slope correction                No

VIEWPORT
Left                            0.000000E+00
Right                          +10.00000E+00
Bottom                         -10.00000E-06
Top                            +10.00000E-06
Show X-axis?                    Yes
Show Y-axis?                    Yes

SCRIPT
Averaging time                 +10.00000E-03
Initial (conditioning) field   +180.0000E-03
Final (measuring) field         0.000000E+00
Pause at initial field         +10.00000E+00
Field slew rate limit          +10.00000E+03
Field slew time limit          +100.0000E-03
Slope correction                0.000000E+00
Timebase                       +10.00000E+00
Number of segments              1
Number of data                  1000

Segment   Averaging                                                            Final 
 Number      Time        Initial      Increment       Final         Pause      Index 
             (s)           (s)           (s)           (s)           (s)     
0000001,+10.00000E-03, 0.000000E+00,+10.00000E-03,+10.00000E+00,+10.00000E+00,0001000

                                         
     Time         Moment        Field    
     (s)          (Am�)          (T)     
+5.167487E-03,+1.278560E-06,+130.5814E-03
+15.22462E-03,+714.4750E-09,+72.81337E-03
+25.10087E-03,+368.2803E-09,+37.31222E-03
+35.20438E-03,+162.0607E-09,+16.17289E-03
+45.09345E-03,+80.91538E-09,+7.848562E-03
+55.21290E-03,+34.36920E-09,+3.096975E-03
+65.08768E-03,+18.57172E-09,+1.549366E-03
+75.12484E-03,+7.644410E-09,+609.6396E-06
+85.19298E-03,+4.632223E-09,+363.4618E-06
+95.20265E-03,+3.693128E-09,+178.0877E-06
+105.2198E-03,+4.118480E-09,+134.3141E-06
+115.0209E-03,+4.358739E-09,+92.13384E-06
+125.2278E-03,+4.244671E-09,+77.99887E-06
+135.0203E-03,+4.777616E-09,+61.33467E-06
+145.2132E-03,+5.804364E-09,+54.36287E-06
+155.1989E-03,+6.308510E-09,+46.10659E-06
+165.1840E-03,+5.632210E-09,+41.04868E-06
+175.1636E-03,+4.276751E-09,+37.77993E-06
+185.1236E-03,+3.789819E-09,+37.55865E-06
+195.1074E-03,+3.080008E-09,+35.85300E-06
+205.0948E-03,+2.107745E-09,+35.99448E-06
+215.0759E-03,+796.9737E-12,+33.75238E-06
+225.0412E-03,+776.1543E-12,+30.57865E-06
+235.0246E-03,+1.450987E-09,+26.12744E-06
+245.2212E-03,+1.202826E-09,+25.55197E-06
+255.2019E-03,-530.7036E-12,+23.82480E-06
+265.1845E-03,-1.365178E-09,+23.86285E-06
+275.1489E-03,-1.152075E-09,+23.89329E-06
+285.1351E-03,-748.5831E-12,+20.73962E-06
+295.0949E-03,-1.386728E-09,+21.57603E-06
+305.0665E-03,-2.397397E-09,+20.99153E-06
+315.0516E-03,-2.913900E-09,+18.44187E-06
+325.2370E-03,-2.701608E-09,+17.89905E-06
+335.2043E-03,-2.738859E-09,+18.09397E-06
+345.1854E-03,-3.232982E-09,+18.21897E-06
+355.1355E-03,-3.464480E-09,+17.69600E-06
+365.1146E-03,-3.029273E-09,+19.15776E-06
+375.1164E-03,-2.416085E-09,+19.66321E-06
+385.0753E-03,-2.375378E-09,+19.56288E-06
+395.0641E-03,-2.101147E-09,+18.62509E-06
+405.2238E-03,-1.330031E-09,+18.03618E-06
+415.1915E-03,+296.8075E-12,+15.94022E-06
+425.1563E-03,+1.160678E-09,+15.94177E-06
+435.1297E-03,+2.004488E-09,+15.02924E-06
+445.0937E-03,+2.667674E-09,+15.67947E-06
+455.0772E-03,+3.168727E-09,+13.80318E-06
+465.0914E-03,+2.645274E-09,+12.48445E-06
+475.0998E-03,+676.1513E-12,+11.33635E-06
+485.1282E-03,-67.01826E-12,+11.87328E-06
+495.1268E-03,+81.59368E-12,+10.39192E-06
+505.0662E-03,+397.2511E-12,+9.728824E-06
+515.0844E-03,-160.2094E-12,+9.406787E-06
+525.1117E-03,-802.3074E-12,+11.67655E-06
+535.1354E-03,-672.6055E-12,+10.65511E-06
+545.1365E-03,-78.15886E-12,+8.516637E-06
+555.1535E-03,+598.1844E-12,+6.555090E-06
+565.1782E-03,+467.5053E-12,+5.471049E-06
+575.1832E-03,+401.4133E-12,+6.262522E-06
+585.2049E-03,+844.3602E-12,+5.552960E-06
+595.2446E-03,+1.512495E-09,+5.703965E-06
+605.2400E-03,+1.492503E-09,+6.639319E-06
+615.0489E-03,+2.163992E-09,+5.384188E-06
+625.0508E-03,+2.985879E-09,+4.213486E-06
+635.0867E-03,+5.339898E-09,+4.592257E-06
+645.1399E-03,+5.850225E-09,+4.081736E-06
+655.1496E-03,+6.124537E-09,+2.302637E-06
+665.1697E-03,+6.181758E-09,+930.0042E-09
+675.2037E-03,+5.666628E-09,+1.093025E-06
+685.2075E-03,+4.731360E-09,+3.247004E-06
+695.2328E-03,+898.8790E-12,+586.1664E-09
+705.0349E-03,-372.0879E-12,-914.1542E-09
+715.0320E-03,-1.571306E-09,+3.060065E-06
+725.0587E-03,-1.608271E-09,+5.010996E-06
+735.0545E-03,-1.797186E-09,+5.583974E-06
+745.0548E-03,-1.749887E-09,+5.090333E-06
+755.0831E-03,-57.60547E-12,+3.646460E-06
+765.1027E-03,+1.239895E-09,+1.971760E-06
+775.0269E-03,+3.763759E-09,+626.5068E-09
+785.0539E-03,+4.509337E-09,-348.8732E-09
+795.0715E-03,+5.420036E-09,-2.695227E-06
+805.1002E-03,+5.805275E-09,-2.953205E-06
+815.1009E-03,+5.340592E-09,-1.417236E-06
+825.1098E-03,+4.072367E-09,-321.4360E-09
+835.1413E-03,+2.220536E-09,+535.2402E-09
+845.1433E-03,+1.677372E-09,+1.056519E-06
+855.1607E-03,+954.2374E-12,+320.1771E-09
+865.2207E-03,+60.00869E-12,+1.352034E-06
+875.0418E-03,-1.075584E-09,+740.1467E-09
+885.0785E-03,-1.046507E-09,-941.5627E-09
+895.1095E-03,-40.95297E-12,-1.523008E-06
+905.0233E-03,+141.2219E-12,-1.617766E-06
+915.0484E-03,-981.6477E-12,-3.720675E-06
+925.0606E-03,-1.676867E-09,-2.222786E-06
+935.0795E-03,-1.309592E-09,-2.697172E-06
+945.1126E-03,-557.8248E-12,-4.248305E-06
+955.1114E-03,-134.4760E-12,-5.098887E-06
+965.1484E-03,-139.2917E-12,-5.507613E-06
+975.1880E-03,+438.1162E-12,-5.137196E-06
+985.1875E-03,+1.194477E-09,-4.088974E-06
+995.2196E-03,+1.920571E-09,-3.936911E-06
+1.005025E+00,+2.017471E-09,-4.061737E-06
+1.015020E+00,+2.665126E-09,-3.858462E-06
+1.025045E+00,+3.852580E-09,-4.794989E-06
+1.035084E+00,+5.076811E-09,-5.085669E-06
+1.045098E+00,+5.148841E-09,-5.408335E-06
+1.055124E+00,+4.483726E-09,-3.777266E-06
+1.065141E+00,+3.995978E-09,-3.367310E-06
+1.075145E+00,+3.170378E-09,-1.595307E-06
+1.085173E+00,+2.266044E-09,-3.398323E-06
+1.095176E+00,+1.175503E-09,-3.808966E-06
+1.105192E+00,+1.013341E-09,-4.267187E-06
+1.115229E+00,+1.744160E-09,-3.243227E-06
+1.125222E+00,+2.221338E-09,-1.949930E-06
+1.135020E+00,+2.324541E-09,-2.265530E-06
+1.145018E+00,+2.633732E-09,-2.992030E-06
+1.155033E+00,+3.716888E-09,-5.305481E-06
+1.165066E+00,+4.154162E-09,-5.238362E-06
+1.175063E+00,+3.613169E-09,-5.668002E-06
+1.185080E+00,+2.899827E-09,-5.936137E-06
+1.195111E+00,+2.934063E-09,-3.479004E-06
+1.205045E+00,+3.559781E-09,-2.765236E-06
+1.215071E+00,+4.360951E-09,-5.554505E-06
+1.225107E+00,+4.494164E-09,-6.640836E-06
+1.235086E+00,+4.763949E-09,-6.117926E-06
+1.245115E+00,+5.331583E-09,-7.337695E-06
+1.255116E+00,+5.523013E-09,-8.216058E-06
+1.265145E+00,+5.080644E-09,-7.686597E-06
+1.275178E+00,+4.661464E-09,-9.251376E-06
+1.285182E+00,+5.058084E-09,-8.664751E-06
+1.295187E+00,+5.670633E-09,-9.485293E-06
+1.305211E+00,+5.305864E-09,-10.14350E-06
+1.315229E+00,+3.843508E-09,-8.247157E-06
+1.325246E+00,+2.219556E-09,-6.419621E-06
+1.335049E+00,+731.9388E-12,-6.629706E-06
+1.345051E+00,-627.2219E-12,-6.038247E-06
+1.355065E+00,-1.753023E-09,-7.840606E-06
+1.365090E+00,-1.589497E-09,-8.811122E-06
+1.375083E+00,-169.5851E-12,-10.76160E-06
+1.385065E+00,+884.4180E-12,-11.86538E-06
+1.395016E+00,+721.6123E-12,-10.00002E-06
+1.405222E+00,+95.68337E-12,-6.968738E-06
+1.415214E+00,+58.94701E-12,-9.661160E-06
+1.425159E+00,+235.7858E-12,-10.45921E-06
+1.435156E+00,-503.3118E-12,-8.884021E-06
+1.445146E+00,-1.793482E-09,-8.039161E-06
+1.455167E+00,-2.957269E-09,-8.894978E-06
+1.465204E+00,-2.671330E-09,-6.318913E-06
+1.475190E+00,-1.734351E-09,-5.886155E-06
+1.485220E+00,-1.007271E-09,-6.589852E-06
+1.495245E+00,-203.4418E-12,-7.835341E-06
+1.505201E+00,+778.0544E-12,-8.019791E-06
+1.515226E+00,+2.073003E-09,-6.393729E-06
+1.525025E+00,+2.392780E-09,-6.125651E-06
+1.535035E+00,+2.368260E-09,-7.282963E-06
+1.545072E+00,+3.148791E-09,-8.177921E-06
+1.555074E+00,+4.554649E-09,-9.210521E-06
+1.565096E+00,+5.652357E-09,-10.95718E-06
+1.575126E+00,+5.700814E-09,-10.37215E-06
+1.585124E+00,+5.373382E-09,-11.27209E-06
+1.595130E+00,+5.678852E-09,-11.06461E-06
+1.605155E+00,+6.092448E-09,-10.86960E-06
+1.615169E+00,+5.935900E-09,-11.69343E-06
+1.625180E+00,+5.312537E-09,-11.10212E-06
+1.635215E+00,+5.136993E-09,-9.926721E-06
+1.645236E+00,+5.336240E-09,-9.322616E-06
+1.655030E+00,+5.144999E-09,-8.797017E-06
+1.665051E+00,+4.418483E-09,-8.855725E-06
+1.675062E+00,+3.509832E-09,-6.229850E-06
+1.685096E+00,+3.261960E-09,-5.588007E-06
+1.695103E+00,+3.170368E-09,-5.934906E-06
+1.705120E+00,+2.952582E-09,-6.908399E-06
+1.715152E+00,+3.075534E-09,-7.679387E-06
+1.725140E+00,+3.548698E-09,-7.186318E-06
+1.735155E+00,+3.900979E-09,-7.512074E-06
+1.745186E+00,+3.258138E-09,-9.207173E-06
+1.755185E+00,+1.936530E-09,-8.756877E-06
+1.765212E+00,+1.111580E-09,-8.821365E-06
+1.775203E+00,+901.4823E-12,-9.268829E-06
+1.785205E+00,+104.4728E-12,-9.907179E-06
+1.795240E+00,-1.576920E-09,-9.866267E-06
+1.805244E+00,-2.918445E-09,-8.941156E-06
+1.815041E+00,-2.881724E-09,-6.848803E-06
+1.825069E+00,-1.633732E-09,-9.087526E-06
+1.835067E+00,-569.8061E-12,-9.729109E-06
+1.845080E+00,+261.9378E-12,-8.531142E-06
+1.855099E+00,+903.4691E-12,-7.819233E-06
+1.865108E+00,+1.753237E-09,-8.956004E-06
+1.875140E+00,+1.881642E-09,-8.809606E-06
+1.885144E+00,+975.2787E-12,-9.146863E-06
+1.895151E+00,-14.03649E-12,-7.678414E-06
+1.905165E+00,-473.3733E-12,-7.946778E-06
+1.915187E+00,-682.4439E-12,-8.443394E-06
+1.925194E+00,-903.9873E-12,-6.603270E-06
+1.935220E+00,-879.3353E-12,-6.200295E-06
+1.945213E+00,-82.07478E-12,-7.709571E-06
+1.955226E+00,+1.169724E-09,-7.719041E-06
+1.965021E+00,+1.845460E-09,-7.881890E-06
+1.975032E+00,+2.248110E-09,-9.670316E-06
+1.985064E+00,+2.962699E-09,-9.437057E-06
+1.995067E+00,+4.302718E-09,-8.872290E-06
+2.005082E+00,+5.338722E-09,-9.190579E-06
+2.015115E+00,+5.428288E-09,-10.13460E-06
+2.025107E+00,+4.938293E-09,-11.20388E-06
+2.035115E+00,+4.294912E-09,-8.641721E-06
+2.045149E+00,+3.686365E-09,-7.615986E-06
+2.055148E+00,+2.520580E-09,-6.959067E-06
+2.065166E+00,+1.437036E-09,-8.582183E-06
+2.075185E+00,+1.442776E-09,-8.710328E-06
+2.085178E+00,+2.225482E-09,-8.926679E-06
+2.095208E+00,+2.782336E-09,-8.359881E-06
+2.105109E+00,+2.566129E-09,-9.955847E-06
+2.115125E+00,+2.649048E-09,-9.569465E-06
+2.125153E+00,+3.511076E-09,-9.985514E-06
+2.135133E+00,+4.887291E-09,-13.10151E-06
+2.145144E+00,+5.283128E-09,-15.35923E-06
+2.155178E+00,+4.877722E-09,-15.00083E-06
+2.165206E+00,+4.539617E-09,-13.05880E-06
+2.175238E+00,+4.232468E-09,-11.48792E-06
+2.185240E+00,+3.896012E-09,-12.68440E-06
+2.195040E+00,+3.015881E-09,-13.38458E-06
+2.205086E+00,+2.530157E-09,-12.10282E-06
+2.215111E+00,+1.865556E-09,-13.28276E-06
+2.225121E+00,+829.9109E-12,-11.99244E-06
+2.235156E+00,-1.483108E-09,-12.88948E-06
+2.245160E+00,-2.615733E-09,-13.29263E-06
+2.255155E+00,-2.759944E-09,-11.36679E-06
+2.265184E+00,-2.239477E-09,-9.814311E-06
+2.275167E+00,-2.024894E-09,-7.495652E-06
+2.285201E+00,-2.352267E-09,-8.998576E-06
+2.295194E+00,-2.470337E-09,-11.27318E-06
+2.305197E+00,-1.925816E-09,-11.58760E-06
+2.315231E+00,-1.426307E-09,-9.386187E-06
+2.325242E+00,-1.501368E-09,-9.501944E-06
+2.335030E+00,-1.488924E-09,-9.786530E-06
+2.345064E+00,-799.8117E-12,-10.89664E-06
+2.355065E+00,+362.7502E-12,-10.63179E-06
+2.365092E+00,+1.261817E-09,-11.09754E-06
+2.375104E+00,+2.021503E-09,-11.84784E-06
+2.385072E+00,+2.483132E-09,-10.54147E-06
+2.395058E+00,+2.272681E-09,-12.34783E-06
+2.405200E+00,+1.270237E-09,-13.01331E-06
+2.415186E+00,-613.9741E-12,-11.92260E-06
+2.425153E+00,-1.375178E-09,-10.08348E-06
+2.435129E+00,-1.266991E-09,-8.830291E-06
+2.445099E+00,-1.115490E-09,-8.158466E-06
+2.455082E+00,-1.639813E-09,-10.70741E-06
+2.465060E+00,-2.064599E-09,-11.40596E-06
+2.475027E+00,-2.172568E-09,-10.37587E-06
+2.485044E+00,-2.138004E-09,-9.188834E-06
+2.495044E+00,-2.729234E-09,-11.64213E-06
+2.505030E+00,-3.190961E-09,-13.09837E-06
+2.515236E+00,-2.582405E-09,-15.27881E-06
+2.525208E+00,-1.384556E-09,-16.97631E-06
+2.535194E+00,-347.0310E-12,-15.28424E-06
+2.545154E+00,-496.8735E-12,-13.60577E-06
+2.555125E+00,-1.141059E-09,-11.03033E-06
+2.565112E+00,-1.190408E-09,-10.25771E-06
+2.575060E+00,-1.087348E-09,-8.606416E-06
+2.585031E+00,-1.396435E-09,-8.757077E-06
+2.595017E+00,-1.630725E-09,-8.399592E-06
+2.605166E+00,-1.016620E-09,-10.56799E-06
+2.615164E+00,+509.1672E-12,-13.64791E-06
+2.625158E+00,+854.2831E-12,-14.61677E-06
+2.635159E+00,+166.2914E-12,-13.35846E-06
+2.645165E+00,-395.0237E-12,-12.86442E-06
+2.655169E+00,-251.9178E-12,-14.21688E-06
+2.665198E+00,+296.3993E-12,-14.48736E-06
+2.675208E+00,+610.9129E-12,-14.78314E-06
+2.685232E+00,+652.1110E-12,-15.07207E-06
+2.695243E+00,+1.276157E-09,-12.98195E-06
+2.705041E+00,+1.983189E-09,-10.95131E-06
+2.715059E+00,+2.114227E-09,-12.20787E-06
+2.725091E+00,+1.741301E-09,-13.66905E-06
+2.735094E+00,+1.925753E-09,-13.48260E-06
+2.745105E+00,+3.040323E-09,-12.98664E-06
+2.755137E+00,+4.176783E-09,-13.44338E-06
+2.765152E+00,+4.406350E-09,-12.63288E-06
+2.775135E+00,+4.175454E-09,-13.56792E-06
+2.785163E+00,+4.079784E-09,-11.66027E-06
+2.795163E+00,+3.743781E-09,-10.65316E-06
+2.805189E+00,+2.715785E-09,-12.48161E-06
+2.815204E+00,+1.631709E-09,-13.98863E-06
+2.825211E+00,+941.9275E-12,-14.88413E-06
+2.835239E+00,+569.7541E-12,-13.52961E-06
+2.845237E+00,-85.78948E-12,-10.08173E-06
+2.855026E+00,-795.8691E-12,-7.812825E-06
+2.865068E+00,-593.0900E-12,-9.834482E-06
+2.875095E+00,+305.7115E-12,-11.39145E-06
+2.885131E+00,+1.016539E-09,-13.11905E-06
+2.895164E+00,+509.3430E-12,-13.01897E-06
+2.905167E+00,-225.0707E-12,-11.09957E-06
+2.915194E+00,-185.8919E-12,-11.37591E-06
+2.925206E+00,+550.8857E-12,-12.17706E-06
+2.935223E+00,+957.3287E-12,-11.27752E-06
+2.945023E+00,+1.113424E-09,-11.36147E-06
+2.955025E+00,+1.698034E-09,-10.64670E-06
+2.965055E+00,+3.128644E-09,-12.57431E-06
+2.975092E+00,+4.356991E-09,-15.46131E-06
+2.985099E+00,+4.792422E-09,-15.78561E-06
+2.995115E+00,+4.967958E-09,-14.75275E-06
+3.005146E+00,+4.998145E-09,-14.13034E-06
+3.015165E+00,+4.530615E-09,-12.53815E-06
+3.025194E+00,+3.066003E-09,-11.99701E-06
+3.035194E+00,+2.182239E-09,-13.50864E-06
+3.045204E+00,+2.787532E-09,-13.77442E-06
+3.055233E+00,+4.421389E-09,-12.92419E-06
+3.065041E+00,+6.095293E-09,-10.80013E-06
+3.075091E+00,+6.660490E-09,-9.792968E-06
+3.085126E+00,+6.637144E-09,-13.26184E-06
+3.095130E+00,+6.622432E-09,-14.09912E-06
+3.105146E+00,+6.263298E-09,-13.54720E-06
+3.115178E+00,+5.534805E-09,-12.94027E-06
+3.125168E+00,+5.030347E-09,-12.32886E-06
+3.135186E+00,+5.220923E-09,-13.81070E-06
+3.145148E+00,+5.683401E-09,-14.43326E-06
+3.155120E+00,+5.663511E-09,-12.07229E-06
+3.165107E+00,+5.423253E-09,-12.81979E-06
+3.175057E+00,+5.692439E-09,-15.70430E-06
+3.185243E+00,+6.523035E-09,-14.43366E-06
+3.195231E+00,+6.859154E-09,-13.02426E-06
+3.205216E+00,+6.320930E-09,-11.85642E-06
+3.215212E+00,+5.678222E-09,-10.30592E-06
+3.225197E+00,+5.604994E-09,-12.26515E-06
+3.235148E+00,+5.804131E-09,-15.80870E-06
+3.245131E+00,+5.519564E-09,-16.19751E-06
+3.255239E+00,+5.007942E-09,-14.72506E-06
+3.265211E+00,+4.914396E-09,-14.42316E-06
+3.275194E+00,+5.163763E-09,-14.25173E-06
+3.285152E+00,+4.800580E-09,-13.07688E-06
+3.295110E+00,+3.775725E-09,-14.10791E-06
+3.305084E+00,+3.082200E-09,-13.60823E-06
+3.315062E+00,+3.281910E-09,-13.75165E-06
+3.325042E+00,+3.631510E-09,-11.25856E-06
+3.335027E+00,+2.988174E-09,-11.99287E-06
+3.345213E+00,+1.668402E-09,-15.01628E-06
+3.355200E+00,+1.143388E-09,-14.71590E-06
+3.365195E+00,+1.638363E-09,-13.52543E-06
+3.375183E+00,+2.443234E-09,-11.13370E-06
+3.385164E+00,+3.170503E-09,-10.63474E-06
+3.395115E+00,+4.147101E-09,-14.45254E-06
+3.405085E+00,+5.466530E-09,-15.92331E-06
+3.415065E+00,+5.942193E-09,-16.46645E-06
+3.425231E+00,+5.155666E-09,-15.06263E-06
+3.435201E+00,+3.953363E-09,-14.38697E-06
+3.445186E+00,+3.089504E-09,-14.91534E-06
+3.455140E+00,+2.584216E-09,-14.92910E-06
+3.465116E+00,+1.339665E-09,-13.47894E-06
+3.475059E+00,+486.1735E-12,-12.55122E-06
+3.485033E+00,+355.9396E-12,-14.18724E-06
+3.495024E+00,+996.3689E-12,-15.58208E-06
+3.505034E+00,+1.407883E-09,-15.43119E-06
+3.515134E+00,+948.0177E-12,-13.76493E-06
+3.525240E+00,+238.9939E-12,-13.45471E-06
+3.535094E+00,+103.1752E-12,-13.82175E-06
+3.545133E+00,-320.4268E-12,-12.96112E-06
+3.555139E+00,-874.4814E-12,-13.72378E-06
+3.565160E+00,-1.868086E-09,-13.24030E-06
+3.575189E+00,-1.795924E-09,-13.26536E-06
+3.585192E+00,-1.032369E-09,-12.39118E-06
+3.595201E+00,-806.7623E-12,-13.16869E-06
+3.605237E+00,-953.8257E-12,-12.65405E-06
+3.615033E+00,-933.3578E-12,-12.58862E-06
+3.625208E+00,-87.00034E-12,-11.76722E-06
+3.635239E+00,+227.1062E-12,-12.08367E-06
+3.645048E+00,+181.6440E-12,-14.27639E-06
+3.655074E+00,+80.35507E-12,-15.28021E-06
+3.665068E+00,+287.4364E-12,-14.49932E-06
+3.675076E+00,+547.1317E-12,-13.63566E-06
+3.685104E+00,+459.9024E-12,-13.92795E-06
+3.695105E+00,+483.9149E-12,-14.39544E-06
+3.705126E+00,+1.680782E-09,-15.11616E-06
+3.715159E+00,+3.083631E-09,-16.38027E-06
+3.725142E+00,+4.664773E-09,-17.34181E-06
+3.735134E+00,+4.982005E-09,-17.23297E-06
+3.745161E+00,+4.890723E-09,-16.77432E-06
+3.755231E+00,+4.825533E-09,-15.71323E-06
+3.765036E+00,+4.097858E-09,-13.94099E-06
+3.775038E+00,+3.323898E-09,-14.03109E-06
+3.785051E+00,+2.451428E-09,-14.92787E-06
+3.795079E+00,+2.802151E-09,-14.08221E-06
+3.805063E+00,+3.737411E-09,-14.77796E-06
+3.815114E+00,+3.974550E-09,-14.94779E-06
+3.825169E+00,+3.780847E-09,-14.33544E-06
+3.835183E+00,+3.909391E-09,-14.74111E-06
+3.845208E+00,+4.592612E-09,-14.31776E-06
+3.855238E+00,+4.551432E-09,-12.46888E-06
+3.865239E+00,+3.484129E-09,-13.20954E-06
+3.875040E+00,+2.783691E-09,-13.58245E-06
+3.885053E+00,+3.102434E-09,-12.59334E-06
+3.895047E+00,+3.899290E-09,-13.51979E-06
+3.905074E+00,+4.250444E-09,-14.15185E-06
+3.915094E+00,+3.867006E-09,-13.13253E-06
+3.925101E+00,+3.238189E-09,-9.663507E-06
+3.935128E+00,+3.161706E-09,-10.07275E-06
+3.945132E+00,+2.560257E-09,-12.30583E-06
+3.955139E+00,+1.524938E-09,-12.17600E-06
+3.965158E+00,+640.1031E-12,-13.85739E-06
+3.975146E+00,+936.9419E-12,-14.18226E-06
+3.985178E+00,+1.919406E-09,-14.04285E-06
+3.995183E+00,+2.131178E-09,-14.38989E-06
+4.005218E+00,+2.158636E-09,-11.89937E-06
+4.015036E+00,+2.471860E-09,-11.23229E-06
+4.025030E+00,+3.165914E-09,-9.907895E-06
+4.035063E+00,+3.048299E-09,-9.521686E-06
+4.045096E+00,+1.669343E-09,-12.68289E-06
+4.055085E+00,+1.058206E-09,-13.34072E-06
+4.065120E+00,+850.5174E-12,-14.15005E-06
+4.075125E+00,+758.0168E-12,-14.10267E-06
+4.085155E+00,-540.3812E-12,-15.90889E-06
+4.095182E+00,-1.200322E-09,-16.08848E-06
+4.105219E+00,-1.974252E-09,-14.24604E-06
+4.115018E+00,-1.967239E-09,-13.63200E-06
+4.125064E+00,-2.390425E-09,-13.71778E-06
+4.135090E+00,-2.662530E-09,-14.61459E-06
+4.145132E+00,-2.898646E-09,-15.53710E-06
+4.155182E+00,-2.718455E-09,-15.02383E-06
+4.165174E+00,-2.269453E-09,-13.15127E-06
+4.175189E+00,-2.341226E-09,-13.34247E-06
+4.185164E+00,-2.049521E-09,-11.21361E-06
+4.195129E+00,-1.545657E-09,-11.34390E-06
+4.205121E+00,-294.2598E-12,-13.53530E-06
+4.215109E+00,-135.2855E-12,-13.92758E-06
+4.225039E+00,-541.2648E-12,-10.55142E-06
+4.235029E+00,-534.4310E-12,-9.976359E-06
+4.245017E+00,+34.49042E-12,-12.63339E-06
+4.255226E+00,+213.0142E-12,-13.72979E-06
+4.265213E+00,+477.3887E-12,-15.34215E-06
+4.275175E+00,+867.0104E-12,-14.76397E-06
+4.285156E+00,+2.524241E-09,-13.39826E-06
+4.295114E+00,+2.906203E-09,-13.04421E-06
+4.305092E+00,+2.722811E-09,-12.84900E-06
+4.315088E+00,+2.443084E-09,-14.14324E-06
+4.325059E+00,+2.275536E-09,-14.36803E-06
+4.335158E+00,+2.270469E-09,-14.90667E-06
+4.345088E+00,+1.103018E-09,-12.74886E-06
+4.355133E+00,+503.5986E-12,-11.46220E-06
+4.365123E+00,-208.8855E-12,-10.14891E-06
+4.375107E+00,-91.57200E-12,-11.77036E-06
+4.385088E+00,+146.9801E-12,-13.15252E-06
+4.395060E+00,-78.03628E-12,-13.45811E-06
+4.405037E+00,+98.10740E-12,-15.98196E-06
+4.415255E+00,+892.9669E-12,-15.79147E-06
+4.425232E+00,+3.371090E-09,-17.89324E-06
+4.435176E+00,+3.835418E-09,-17.05382E-06
+4.445164E+00,+4.272713E-09,-14.19262E-06
+4.455149E+00,+4.523669E-09,-13.52520E-06
+4.465114E+00,+5.506825E-09,-15.32948E-06
+4.475084E+00,+5.774035E-09,-15.54840E-06
+4.485065E+00,+5.620869E-09,-14.53500E-06
+4.495020E+00,+5.647670E-09,-15.62963E-06
+4.505038E+00,+6.843465E-09,-16.60732E-06
+4.515051E+00,+7.114961E-09,-16.69470E-06
+4.525086E+00,+7.009343E-09,-15.28070E-06
+4.535076E+00,+6.822403E-09,-16.17299E-06
+4.545060E+00,+6.649542E-09,-16.06977E-06
+4.555038E+00,+6.659052E-09,-14.53048E-06
+4.565106E+00,+5.141677E-09,-14.74388E-06
+4.575155E+00,+4.505675E-09,-13.47654E-06
+4.585189E+00,+2.789364E-09,-14.34425E-06
+4.595237E+00,+2.794051E-09,-12.67416E-06
+4.605024E+00,+3.014582E-09,-11.38003E-06
+4.615071E+00,+2.890214E-09,-11.73924E-06
+4.625039E+00,+2.542847E-09,-13.63830E-06
+4.635065E+00,+2.591144E-09,-14.53795E-06
+4.645085E+00,+2.380645E-09,-14.64543E-06
+4.655093E+00,+1.952480E-09,-14.65628E-06
+4.665139E+00,+42.24478E-12,-11.04246E-06
+4.675189E+00,-286.4048E-12,-10.09260E-06
+4.685201E+00,-205.3628E-12,-11.43325E-06
+4.695222E+00,-137.5141E-12,-11.79497E-06
+4.705036E+00,-254.9988E-12,-13.43368E-06
+4.715052E+00,-200.6928E-12,-14.25093E-06
+4.725096E+00,+134.7640E-12,-16.27356E-06
+4.735129E+00,+50.00840E-12,-16.39089E-06
+4.745172E+00,-592.8518E-12,-16.05975E-06
+4.755204E+00,-504.9586E-12,-16.01014E-06
+4.765238E+00,+1.541600E-09,-17.05665E-06
+4.775026E+00,+2.123820E-09,-16.30832E-06
+4.785067E+00,+2.776948E-09,-14.69350E-06
+4.795054E+00,+2.554410E-09,-14.97668E-06
+4.805101E+00,+1.934685E-09,-15.73214E-06
+4.815118E+00,+2.075222E-09,-15.67884E-06
+4.825150E+00,+3.467249E-09,-13.90185E-06
+4.835199E+00,+3.498039E-09,-13.64365E-06
+4.845223E+00,+2.861752E-09,-13.52194E-06
+4.855242E+00,+2.705733E-09,-14.40966E-06
+4.865057E+00,+1.283402E-09,-17.22553E-06
+4.875082E+00,+941.1006E-12,-15.95081E-06
+4.885100E+00,-1.604920E-09,-14.61886E-06
+4.895114E+00,-1.764444E-09,-14.20146E-06
+4.905129E+00,-1.713351E-09,-12.63554E-06
+4.915160E+00,-1.645886E-09,-12.70523E-06
+4.925164E+00,-1.105694E-09,-13.13450E-06
+4.935193E+00,-840.5681E-12,-13.32702E-06
+4.945222E+00,+1.089765E-09,-15.13773E-06
+4.955209E+00,+1.199695E-09,-15.35660E-06
+4.965238E+00,-73.21944E-12,-13.43004E-06
+4.975029E+00,-290.3913E-12,-13.30207E-06
+4.985047E+00,-691.1755E-12,-12.29739E-06
+4.995062E+00,-589.0932E-12,-12.40411E-06
+5.005101E+00,+41.98110E-12,-14.46390E-06
+5.015111E+00,+51.86112E-12,-14.53360E-06
+5.025177E+00,+1.512809E-09,-14.98072E-06
+5.035740E+00,+1.672141E-09,-14.95465E-06
+5.045041E+00,+3.506757E-09,-15.33709E-06
+5.055027E+00,+3.547855E-09,-15.33611E-06
+5.065219E+00,+4.060344E-09,-13.40284E-06
+5.075185E+00,+4.321742E-09,-13.60087E-06
+5.085174E+00,+5.930332E-09,-13.16895E-06
+5.095139E+00,+5.937790E-09,-13.18271E-06
+5.105110E+00,+4.566702E-09,-13.71077E-06
+5.115093E+00,+4.370301E-09,-13.85596E-06
+5.125049E+00,+3.293205E-09,-12.43624E-06
+5.135036E+00,+3.020905E-09,-12.59666E-06
+5.145238E+00,+1.617334E-09,-14.15302E-06
+5.155213E+00,+1.546655E-09,-14.76119E-06
+5.165242E+00,+2.938346E-09,-14.08791E-06
+5.175018E+00,+3.149421E-09,-14.08685E-06
+5.185040E+00,+4.408762E-09,-15.37105E-06
+5.195082E+00,+4.550725E-09,-14.99391E-06
+5.205103E+00,+7.026496E-09,-13.25729E-06
+5.215111E+00,+7.591285E-09,-13.35654E-06
+5.225132E+00,+9.438308E-09,-13.60359E-06
+5.235072E+00,+9.450609E-09,-13.72919E-06
+5.245074E+00,+9.186068E-09,-14.29093E-06
+5.255047E+00,+9.179244E-09,-14.44104E-06
+5.265061E+00,+7.842533E-09,-14.27310E-06
+5.275094E+00,+7.632670E-09,-14.24724E-06
+5.285087E+00,+5.474089E-09,-15.17621E-06
+5.295087E+00,+5.400744E-09,-15.35706E-06
+5.305116E+00,+4.822251E-09,-15.70018E-06
+5.315117E+00,+4.758834E-09,-15.51896E-06
+5.325162E+00,+3.318960E-09,-14.76025E-06
+5.335225E+00,+3.306974E-09,-15.12045E-06
+5.345022E+00,+4.236759E-09,-14.25053E-06
+5.355053E+00,+4.346329E-09,-14.20801E-06
+5.365068E+00,+3.773203E-09,-13.47333E-06
+5.375102E+00,+3.603421E-09,-13.56337E-06
+5.385140E+00,+3.080637E-09,-15.02320E-06
+5.395152E+00,+3.006836E-09,-15.34982E-06
+5.405173E+00,+1.589214E-09,-15.71915E-06
+5.415211E+00,+1.326698E-09,-15.59747E-06
+5.425207E+00,+1.386406E-09,-15.23976E-06
+5.435231E+00,+1.598659E-09,-15.17790E-06
+5.445039E+00,+1.341326E-09,-15.40961E-06
+5.455034E+00,+1.074374E-09,-14.78408E-06
+5.465076E+00,+325.9943E-12,-16.98867E-06
+5.475082E+00,+422.5531E-12,-16.59977E-06
+5.485076E+00,+1.194093E-09,-17.86260E-06
+5.495105E+00,+1.217030E-09,-18.02018E-06
+5.505105E+00,+1.759103E-09,-13.59032E-06
+5.515117E+00,+2.063080E-09,-12.97523E-06
+5.525154E+00,+4.049314E-09,-13.49379E-06
+5.535131E+00,+4.148643E-09,-14.58338E-06
+5.545152E+00,+4.279443E-09,-17.04478E-06
+5.555152E+00,+4.311265E-09,-17.03579E-06
+5.565171E+00,+5.241938E-09,-16.20535E-06
+5.575204E+00,+5.249118E-09,-15.94617E-06
+5.585208E+00,+4.195574E-09,-14.88610E-06
+5.595220E+00,+4.117119E-09,-14.52662E-06
+5.605017E+00,+5.076117E-09,-14.81020E-06
+5.615018E+00,+5.211615E-09,-15.22614E-06
+5.625045E+00,+5.672657E-09,-18.07406E-06
+5.635095E+00,+5.626697E-09,-18.81005E-06
+5.645131E+00,+6.104151E-09,-18.04027E-06
+5.655161E+00,+6.270286E-09,-17.57501E-06
+5.665153E+00,+5.806709E-09,-15.33880E-06
+5.675157E+00,+5.411201E-09,-14.69364E-06
+5.685184E+00,+3.997897E-09,-12.61156E-06
+5.695169E+00,+3.951973E-09,-12.12447E-06
+5.705187E+00,+3.245874E-09,-14.06857E-06
+5.715220E+00,+3.038053E-09,-15.28456E-06
+5.725222E+00,+2.462800E-09,-16.06287E-06
+5.735021E+00,+2.592502E-09,-15.38424E-06
+5.745053E+00,+3.133355E-09,-13.54142E-06
+5.755041E+00,+3.015167E-09,-13.80687E-06
+5.765068E+00,+1.221822E-09,-16.28131E-06
+5.775064E+00,+1.186926E-09,-16.51371E-06
+5.785073E+00,+2.228782E-09,-16.82697E-06
+5.795100E+00,+2.337140E-09,-16.51394E-06
+5.805082E+00,+2.514278E-09,-15.34678E-06
+5.815091E+00,+2.500960E-09,-15.68625E-06
+5.825128E+00,+2.993402E-09,-15.74490E-06
+5.835216E+00,+2.998770E-09,-16.02531E-06
+5.845228E+00,+1.575939E-09,-15.91464E-06
+5.855028E+00,+1.390358E-09,-15.83745E-06
+5.865045E+00,+461.5920E-12,-16.06856E-06
+5.875088E+00,+516.1536E-12,-16.09420E-06
+5.885091E+00,+40.22322E-12,-16.13666E-06
+5.895093E+00,-306.7026E-12,-16.55053E-06
+5.905107E+00,-2.353866E-09,-16.12556E-06
+5.915132E+00,-2.503714E-09,-14.96121E-06
+5.925162E+00,-2.812019E-09,-14.80196E-06
+5.935192E+00,-2.869178E-09,-15.60279E-06
+5.945199E+00,-2.429378E-09,-15.02750E-06
+5.955200E+00,-2.054753E-09,-14.70869E-06
+5.965235E+00,+107.8382E-12,-15.76355E-06
+5.975241E+00,+366.2961E-12,-15.65369E-06
+5.985030E+00,+1.216298E-09,-19.17509E-06
+5.995023E+00,+1.401106E-09,-19.28147E-06
+6.005042E+00,+2.869058E-09,-16.66947E-06
+6.015077E+00,+2.909679E-09,-16.33716E-06
+6.025091E+00,+1.816648E-09,-16.82794E-06
+6.035111E+00,+1.580769E-09,-16.85094E-06
+6.045142E+00,+1.754183E-09,-15.85488E-06
+6.055128E+00,+1.830463E-09,-16.12639E-06
+6.065167E+00,+1.422914E-09,-16.39813E-06
+6.075223E+00,+1.312000E-09,-16.59502E-06
+6.085226E+00,+2.470141E-09,-15.12174E-06
+6.095023E+00,+2.932580E-09,-15.19049E-06
+6.105020E+00,+3.694293E-09,-13.33297E-06
+6.115025E+00,+3.375142E-09,-13.97304E-06
+6.125056E+00,+2.636514E-09,-16.31384E-06
+6.135087E+00,+2.800771E-09,-15.90471E-06
+6.145118E+00,+4.349631E-09,-14.28466E-06
+6.155156E+00,+4.484227E-09,-14.44885E-06
+6.165168E+00,+4.378558E-09,-13.36533E-06
+6.175204E+00,+4.312076E-09,-13.36158E-06
+6.185205E+00,+3.789800E-09,-12.45592E-06
+6.195154E+00,+3.414382E-09,-12.04808E-06
+6.205179E+00,+2.283035E-09,-13.15476E-06
+6.215199E+00,+2.368268E-09,-12.72540E-06
+6.225221E+00,+3.425319E-09,-12.14865E-06
+6.235022E+00,+3.429249E-09,-12.00454E-06
+6.245033E+00,+1.637829E-09,-13.55330E-06
+6.255042E+00,+1.081098E-09,-13.60357E-06
+6.265070E+00,+886.2083E-12,-14.56819E-06
+6.275072E+00,+1.165253E-09,-13.54097E-06
+6.285107E+00,+2.269791E-09,-12.76254E-06
+6.295113E+00,+2.350803E-09,-12.54204E-06
+6.305133E+00,+2.396018E-09,-10.83032E-06
+6.315169E+00,+2.242857E-09,-10.92934E-06
+6.325153E+00,-825.3334E-12,-12.71133E-06
+6.335210E+00,-1.693075E-09,-13.64205E-06
+6.345242E+00,-4.142589E-09,-15.28299E-06
+6.355028E+00,-4.071061E-09,-14.93025E-06
+6.365077E+00,-1.724040E-09,-14.29588E-06
+6.375139E+00,-1.418249E-09,-14.40743E-06
+6.385138E+00,+930.0155E-12,-16.32686E-06
+6.395117E+00,+1.367601E-09,-16.37618E-06
+6.405136E+00,+2.818579E-09,-14.60452E-06
+6.415125E+00,+2.615586E-09,-14.15011E-06
+6.425156E+00,-531.6820E-12,-13.51407E-06
+6.435104E+00,-785.1704E-12,-13.64325E-06
+6.445118E+00,-462.7393E-12,-13.99922E-06
+6.455144E+00,-175.7528E-12,-14.53594E-06
+6.465155E+00,+1.673663E-09,-14.08917E-06
+6.475176E+00,+1.930319E-09,-13.97593E-06
+6.485206E+00,+3.479105E-09,-14.29370E-06
+6.495208E+00,+3.519764E-09,-14.48167E-06
+6.505237E+00,+1.278433E-09,-13.31795E-06
+6.515234E+00,+1.103623E-09,-13.09067E-06
+6.525019E+00,-109.5533E-12,-13.85365E-06
+6.535015E+00,+2.658803E-12,-13.69300E-06
+6.545051E+00,+1.335077E-09,-13.36493E-06
+6.555093E+00,+1.352679E-09,-13.65681E-06
+6.565123E+00,+1.851497E-09,-14.84865E-06
+6.575358E+00,+1.922809E-09,-14.97651E-06
+6.585146E+00,+2.533772E-09,-15.19189E-06
+6.595181E+00,+2.393365E-09,-15.34544E-06
+6.605190E+00,+1.035525E-09,-16.40325E-06
+6.615226E+00,+1.016405E-09,-16.62895E-06
+6.625222E+00,+1.661328E-09,-14.21356E-06
+6.635021E+00,+1.713850E-09,-14.70091E-06
+6.645076E+00,+1.638633E-09,-16.29058E-06
+6.655103E+00,+1.686898E-09,-16.02451E-06
+6.665134E+00,+2.305025E-09,-14.86696E-06
+6.675172E+00,+2.196176E-09,-14.77023E-06
+6.685168E+00,+27.47044E-12,-13.35205E-06
+6.695172E+00,-229.7361E-12,-12.29493E-06
+6.705190E+00,+827.8431E-12,-13.38493E-06
+6.715204E+00,+1.295442E-09,-14.06279E-06
+6.725238E+00,+2.798303E-09,-13.18729E-06
+6.735217E+00,+2.760345E-09,-13.81866E-06
+6.745234E+00,+2.064684E-09,-15.77088E-06
+6.755027E+00,+1.999470E-09,-15.94288E-06
+6.765035E+00,+765.6845E-12,-15.73952E-06
+6.775053E+00,+513.2427E-12,-16.05400E-06
+6.785089E+00,-364.2988E-12,-16.76983E-06
+6.795094E+00,-326.4950E-12,-17.22736E-06
+6.805119E+00,-542.1634E-12,-17.04629E-06
+6.815346E+00,-615.7101E-12,-16.38457E-06
+6.825154E+00,-1.744731E-09,-12.07169E-06
+6.835209E+00,-1.665072E-09,-12.32749E-06
+6.845219E+00,+211.4633E-12,-16.20212E-06
+6.855220E+00,+367.8285E-12,-16.73753E-06
+6.865031E+00,+877.2327E-12,-18.46330E-06
+6.875053E+00,+1.014959E-09,-18.63505E-06
+6.885071E+00,+3.296097E-09,-19.32352E-06
+6.895105E+00,+3.531376E-09,-19.06912E-06
+6.905112E+00,+3.521688E-09,-16.99954E-06
+6.915149E+00,+3.382283E-09,-16.48633E-06
+6.925143E+00,+3.628185E-09,-15.18388E-06
+6.935163E+00,+3.771840E-09,-14.57525E-06
+6.945204E+00,+3.580177E-09,-14.14347E-06
+6.955196E+00,+3.412677E-09,-13.65486E-06
+6.965228E+00,+3.188572E-09,-12.36563E-06
+6.975041E+00,+3.286074E-09,-12.67156E-06
+6.985044E+00,+2.982735E-09,-15.58305E-06
+6.995052E+00,+2.637418E-09,-16.56344E-06
+7.005081E+00,+1.533435E-09,-16.24563E-06
+7.015085E+00,+1.584846E-09,-16.39821E-06
+7.025118E+00,+1.728852E-09,-16.78637E-06
+7.035039E+00,+1.678148E-09,-16.73487E-06
+7.045045E+00,+1.157901E-09,-16.18647E-06
+7.055071E+00,+1.263882E-09,-15.95587E-06
+7.065071E+00,+2.451966E-09,-14.14373E-06
+7.075082E+00,+2.435449E-09,-14.62898E-06
+7.085108E+00,+1.029709E-09,-17.73371E-06
+7.095108E+00,+996.8268E-12,-17.61240E-06
+7.105116E+00,+2.880185E-09,-16.56610E-06
+7.115141E+00,+3.152637E-09,-16.78691E-06
+7.125137E+00,+3.526470E-09,-12.76111E-06
+7.135167E+00,+3.279837E-09,-12.97834E-06
+7.145166E+00,+1.964969E-09,-16.35223E-06
+7.155159E+00,+1.803178E-09,-17.19438E-06
+7.165150E+00,+404.7545E-12,-16.56756E-06
+7.175114E+00,+214.7883E-12,-16.24289E-06
+7.185092E+00,+542.8296E-12,-15.58053E-06
+7.195083E+00,+822.8134E-12,-15.94689E-06
+7.205061E+00,+1.556679E-09,-16.31581E-06
+7.215025E+00,+1.458177E-09,-16.82900E-06
+7.225244E+00,+1.792782E-09,-16.76560E-06
+7.235180E+00,+2.010586E-09,-16.66188E-06
+7.245161E+00,+3.935284E-09,-16.80599E-06
+7.255124E+00,+3.928097E-09,-16.49560E-06
+7.265104E+00,+2.713599E-09,-15.24533E-06
+7.275093E+00,+2.675867E-09,-15.21043E-06
+7.285058E+00,+2.903864E-09,-13.45814E-06
+7.295033E+00,+2.844443E-09,-13.26974E-06
+7.305242E+00,+1.001615E-09,-14.10919E-06
+7.315425E+00,+914.4628E-12,-14.28583E-06
+7.325171E+00,+526.7969E-12,-16.56730E-06
+7.335165E+00,+513.3305E-12,-16.46971E-06
+7.345144E+00,-545.7497E-12,-12.70463E-06
+7.355111E+00,-697.5259E-12,-11.71294E-06
+7.365086E+00,-888.4393E-12,-12.48719E-06
+7.375056E+00,-830.0589E-12,-12.46691E-06
+7.385040E+00,-1.509962E-09,-14.82333E-06
+7.395226E+00,-1.629384E-09,-15.15135E-06
+7.405201E+00,-497.8589E-12,-14.87317E-06
+7.415190E+00,-68.35171E-12,-14.69430E-06
+7.425153E+00,+2.228662E-09,-12.63528E-06
+7.435145E+00,+2.256223E-09,-13.20837E-06
+7.445126E+00,+1.696446E-09,-16.90072E-06
+7.455092E+00,+1.693019E-09,-16.80474E-06
+7.465077E+00,+1.571643E-09,-16.39343E-06
+7.475016E+00,+1.456114E-09,-15.71328E-06
+7.485219E+00,+379.4293E-12,-14.65902E-06
+7.495204E+00,+405.9804E-12,-14.95242E-06
+7.505159E+00,+1.321013E-09,-13.56938E-06
+7.515121E+00,+1.286760E-09,-13.89556E-06
+7.525099E+00,+44.83766E-12,-12.62627E-06
+7.535206E+00,-1.997283E-12,-12.78534E-06
+7.545186E+00,+1.437229E-09,-13.36290E-06
+7.555179E+00,+1.661081E-09,-12.92384E-06
+7.565164E+00,+2.618959E-09,-14.03996E-06
+7.575179E+00,+2.652796E-09,-13.94211E-06
+7.585146E+00,+3.140912E-09,-14.75264E-06
+7.595118E+00,+3.181086E-09,-14.93815E-06
+7.605100E+00,+1.839976E-09,-16.93425E-06
+7.615058E+00,+1.584081E-09,-16.87497E-06
+7.625024E+00,+835.3233E-12,-17.44895E-06
+7.635243E+00,+1.028375E-09,-17.40232E-06
+7.645043E+00,+1.788270E-09,-18.08831E-06
+7.655074E+00,+1.761337E-09,-17.92277E-06
+7.665075E+00,+2.112280E-09,-17.64113E-06
+7.675090E+00,+2.640201E-09,-17.71857E-06
+7.685124E+00,+4.559592E-09,-18.79109E-06
+7.695129E+00,+4.789498E-09,-18.16870E-06
+7.705141E+00,+5.118920E-09,-16.08487E-06
+7.715163E+00,+5.337948E-09,-16.40794E-06
+7.725080E+00,+6.525143E-09,-17.27140E-06
+7.735097E+00,+6.645998E-09,-17.76996E-06
+7.745141E+00,+5.470305E-09,-17.02423E-06
+7.755135E+00,+5.029912E-09,-16.14693E-06
+7.765172E+00,+3.455676E-09,-13.68493E-06
+7.775176E+00,+3.200539E-09,-13.62202E-06
+7.785188E+00,+1.053143E-09,-14.84316E-06
+7.795217E+00,+641.9026E-12,-14.95205E-06
+7.805215E+00,-314.6571E-12,-15.06054E-06
+7.815224E+00,-355.2503E-12,-14.75218E-06
+7.825021E+00,-805.2576E-12,-14.11314E-06
+7.835048E+00,-966.1540E-12,-14.25865E-06
+7.845027E+00,-806.0742E-12,-14.65096E-06
+7.855243E+00,-479.2056E-12,-15.31809E-06
+7.865223E+00,+586.7166E-12,-18.43054E-06
+7.875219E+00,+697.5987E-12,-18.17039E-06
+7.885193E+00,+1.266881E-09,-13.84721E-06
+7.895165E+00,+1.626253E-09,-12.89686E-06
+7.905150E+00,+2.893165E-09,-13.30239E-06
+7.915105E+00,+3.020863E-09,-13.01923E-06
+7.925078E+00,+3.764105E-09,-16.40013E-06
+7.935064E+00,+4.256771E-09,-17.16883E-06
+7.945024E+00,+6.714529E-09,-16.31129E-06
+7.955216E+00,+7.260216E-09,-16.82342E-06
+7.965215E+00,+7.641226E-09,-15.48823E-06
+7.975186E+00,+7.687227E-09,-14.14639E-06
+7.985170E+00,+8.205614E-09,-13.60322E-06
+7.995126E+00,+8.174421E-09,-13.71432E-06
+8.005100E+00,+6.273346E-09,-14.55897E-06
+8.015088E+00,+5.700800E-09,-14.73058E-06
+8.025055E+00,+4.029683E-09,-15.37917E-06
+8.035081E+00,+3.670683E-09,-15.08552E-06
+8.045074E+00,+791.9729E-12,-15.62184E-06
+8.055031E+00,+4.321856E-12,-15.79537E-06
+8.065034E+00,-2.004836E-09,-15.64871E-06
+8.075015E+00,-1.922600E-09,-15.32682E-06
+8.085036E+00,-889.8213E-12,-14.82313E-06
+8.095072E+00,-916.9979E-12,-15.18808E-06
+8.105072E+00,-1.492267E-09,-14.48834E-06
+8.115074E+00,-1.460456E-09,-14.86390E-06
+8.125101E+00,-1.243445E-09,-15.89773E-06
+8.135147E+00,-1.351170E-09,-15.63074E-06
+8.145150E+00,-2.386671E-09,-14.50052E-06
+8.155182E+00,-2.372611E-09,-14.44957E-06
+8.165182E+00,-1.069961E-09,-14.74168E-06
+8.175217E+00,-868.8943E-12,-14.59720E-06
+8.185219E+00,-861.4245E-12,-15.02109E-06
+8.195172E+00,-810.4469E-12,-16.70097E-06
+8.205201E+00,+541.2879E-12,-18.12350E-06
+8.215219E+00,+804.7893E-12,-17.92448E-06
+8.225026E+00,-6.008039E-12,-17.32701E-06
+8.235053E+00,-592.8750E-12,-17.74850E-06
+8.245074E+00,-2.828386E-09,-17.99401E-06
+8.255082E+00,-3.179619E-09,-17.80835E-06
+8.265121E+00,-4.488518E-09,-18.58853E-06
+8.275131E+00,-4.593780E-09,-18.30208E-06
+8.285159E+00,-2.626162E-09,-17.28553E-06
+8.295157E+00,-2.208628E-09,-17.33537E-06
+8.305180E+00,+536.6295E-12,-16.35246E-06
+8.315193E+00,+544.4232E-12,-15.88738E-06
+8.325238E+00,-468.0523E-12,-14.75587E-06
+8.335231E+00,-474.2627E-12,-14.75124E-06
+8.345021E+00,+495.2163E-12,-17.80352E-06
+8.355018E+00,+592.8495E-12,-17.78953E-06
+8.365038E+00,+1.650503E-09,-17.57292E-06
+8.375074E+00,+1.794033E-09,-17.02177E-06
+8.385069E+00,+2.332894E-09,-13.85614E-06
+8.395097E+00,+2.153757E-09,-13.41806E-06
+8.405101E+00,+423.5789E-12,-14.06101E-06
+8.415112E+00,+337.8311E-12,-14.66561E-06
+8.425142E+00,+2.132041E-09,-14.29230E-06
+8.435150E+00,+2.502992E-09,-14.66540E-06
+8.445172E+00,+3.828806E-09,-14.60990E-06
+8.455202E+00,+3.808647E-09,-14.44511E-06
+8.465190E+00,+3.615400E-09,-15.89479E-06
+8.475206E+00,+3.543207E-09,-14.87449E-06
+8.485238E+00,+1.939566E-09,-14.38005E-06
+8.495241E+00,+1.600624E-09,-14.29402E-06
+8.505038E+00,+323.5991E-12,-14.82059E-06
+8.515036E+00,+381.2890E-12,-15.22411E-06
+8.525048E+00,+673.3017E-12,-17.30356E-06
+8.535081E+00,+548.6259E-12,-17.74117E-06
+8.545099E+00,-265.7704E-12,-16.40951E-06
+8.555121E+00,-167.4028E-12,-16.81195E-06
+8.565170E+00,+2.056360E-09,-17.01651E-06
+8.575199E+00,+2.336224E-09,-16.96993E-06
+8.585215E+00,+4.202345E-09,-16.78685E-06
+8.595245E+00,+4.370385E-09,-16.37867E-06
+8.605245E+00,+4.880678E-09,-12.60092E-06
+8.615040E+00,+4.776694E-09,-13.21644E-06
+8.625037E+00,+3.703029E-09,-13.65458E-06
+8.635070E+00,+3.646646E-09,-14.31753E-06
+8.645122E+00,+4.429756E-09,-19.49530E-06
+8.655149E+00,+4.530824E-09,-18.89689E-06
+8.665179E+00,+4.373256E-09,-16.27688E-06
+8.675213E+00,+4.287587E-09,-16.37049E-06
+8.685199E+00,+4.552861E-09,-17.79245E-06
+8.695204E+00,+4.639876E-09,-17.83525E-06
+8.705232E+00,+3.405343E-09,-14.29499E-06
+8.715232E+00,+3.105041E-09,-14.51145E-06
+8.725028E+00,+2.324726E-09,-15.60036E-06
+8.735209E+00,+2.438237E-09,-15.43459E-06
+8.745232E+00,+2.566148E-09,-15.82735E-06
+8.755034E+00,+2.334361E-09,-16.06573E-06
+8.765035E+00,+7.288290E-12,-13.52958E-06
+8.775047E+00,-260.2447E-12,-12.87129E-06
+8.785068E+00,-1.752727E-09,-14.11265E-06
+8.795082E+00,-2.099517E-09,-14.87334E-06
+8.805109E+00,-4.321907E-09,-16.24243E-06
+8.815131E+00,-4.407951E-09,-17.03322E-06
+8.825140E+00,-3.631129E-09,-17.78710E-06
+8.835166E+00,-3.497814E-09,-16.86247E-06
+8.845168E+00,-3.125624E-09,-17.54771E-06
+8.855171E+00,-3.094326E-09,-16.94398E-06
+8.865226E+00,-1.258190E-09,-16.89408E-06
+8.875024E+00,-1.082329E-09,-16.84505E-06
+8.885047E+00,+159.9225E-12,-16.68889E-06
+8.895069E+00,+241.5070E-12,-16.80127E-06
+8.905087E+00,+2.593578E-09,-14.43870E-06
+8.915119E+00,+2.843088E-09,-14.16098E-06
+8.925119E+00,+3.058082E-09,-15.55684E-06
+8.935136E+00,+2.844001E-09,-16.63299E-06
+8.945151E+00,+2.160893E-09,-17.36524E-06
+8.955133E+00,+2.209837E-09,-17.31703E-06
+8.965140E+00,+2.234476E-09,-17.54806E-06
+8.975178E+00,+2.092080E-09,-17.19063E-06
+8.985184E+00,+1.140177E-09,-15.97055E-06
+8.995194E+00,+1.223314E-09,-15.77248E-06
+9.005213E+00,+2.539541E-09,-15.50231E-06
+9.015214E+00,+2.600985E-09,-15.73122E-06
+9.025017E+00,+3.707757E-09,-15.67577E-06
+9.035147E+00,+3.889843E-09,-15.84077E-06
+9.045136E+00,+7.287680E-09,-14.93780E-06
+9.055165E+00,+7.523128E-09,-14.79412E-06
+9.065186E+00,+7.566904E-09,-16.88187E-06
+9.075232E+00,+7.398878E-09,-16.74308E-06
+9.085029E+00,+6.112503E-09,-17.49230E-06
+9.095033E+00,+5.943795E-09,-17.27615E-06
+9.105053E+00,+3.746952E-09,-15.53704E-06
+9.115087E+00,+3.508015E-09,-15.13175E-06
+9.125081E+00,+3.061585E-09,-13.21132E-06
+9.135111E+00,+3.028852E-09,-13.49734E-06
+9.145110E+00,+1.679284E-09,-12.95989E-06
+9.155107E+00,+1.299996E-09,-13.24705E-06
+9.165136E+00,+1.544450E-09,-14.64709E-06
+9.175146E+00,+1.828723E-09,-13.80836E-06
+9.185166E+00,+2.816676E-09,-13.46423E-06
+9.195202E+00,+2.625003E-09,-13.95401E-06
+9.205215E+00,+1.673288E-09,-15.96829E-06
+9.215225E+00,+1.707314E-09,-15.64133E-06
+9.225027E+00,+2.026805E-09,-15.17003E-06
+9.235047E+00,+1.883281E-09,-15.85642E-06
+9.245081E+00,+559.3803E-12,-17.53478E-06
+9.255072E+00,+511.6479E-12,-18.22692E-06
+9.265086E+00,+1.442897E-09,-17.83713E-06
+9.275116E+00,+1.535901E-09,-17.30427E-06
+9.285133E+00,+941.8396E-12,-16.35221E-06
+9.295168E+00,+812.7935E-12,-15.92920E-06
+9.305201E+00,+1.031310E-09,-15.42867E-06
+9.315204E+00,+1.096952E-09,-15.65864E-06
+9.325229E+00,-39.65884E-12,-16.93059E-06
+9.335205E+00,-306.3140E-12,-16.38551E-06
+9.345220E+00,-691.5224E-12,-13.48346E-06
+9.355018E+00,-505.3113E-12,-13.30699E-06
+9.365038E+00,+600.0268E-12,-15.72879E-06
+9.375072E+00,+599.3213E-12,-15.44852E-06
+9.385099E+00,+848.5248E-12,-17.43301E-06
+9.395101E+00,+934.9446E-12,-17.41465E-06
+9.405111E+00,+1.391213E-09,-18.53906E-06
+9.415138E+00,+1.354700E-09,-18.46075E-06
+9.425136E+00,+1.698672E-09,-16.04965E-06
+9.435170E+00,+2.047237E-09,-15.65632E-06
+9.445175E+00,+3.694917E-09,-15.99893E-06
+9.455178E+00,+3.729046E-09,-15.62986E-06
+9.465219E+00,+3.512868E-09,-15.44232E-06
+9.475234E+00,+3.730100E-09,-15.84644E-06
+9.485015E+00,+5.731553E-09,-15.94136E-06
+9.495045E+00,+5.948506E-09,-16.27067E-06
+9.505042E+00,+4.668684E-09,-16.46808E-06
+9.515045E+00,+4.045723E-09,-16.78222E-06
+9.525074E+00,+2.596861E-09,-16.88496E-06
+9.535101E+00,+2.476970E-09,-16.52859E-06
+9.545134E+00,+1.855249E-09,-17.75562E-06
+9.555123E+00,+1.839440E-09,-18.05403E-06
+9.565150E+00,+3.371751E-09,-19.57131E-06
+9.575191E+00,+3.723157E-09,-19.47287E-06
+9.585214E+00,+3.965681E-09,-16.15191E-06
+9.595015E+00,+3.654543E-09,-16.39761E-06
+9.605045E+00,+1.853961E-09,-15.49404E-06
+9.615047E+00,+1.829061E-09,-15.15101E-06
+9.625065E+00,+2.219625E-09,-13.49030E-06
+9.635111E+00,+2.221861E-09,-13.58957E-06
+9.645145E+00,+2.362637E-09,-13.54835E-06
+9.655171E+00,+2.506428E-09,-13.73623E-06
+9.665170E+00,+3.100110E-09,-15.16010E-06
+9.675177E+00,+3.038436E-09,-15.53785E-06
+9.685205E+00,+2.533144E-09,-15.54197E-06
+9.695206E+00,+2.611115E-09,-14.30177E-06
+9.705226E+00,+3.979669E-09,-16.37890E-06
+9.715029E+00,+4.115511E-09,-16.68583E-06
+9.725035E+00,+4.173043E-09,-16.27876E-06
+9.735066E+00,+4.339693E-09,-16.40016E-06
+9.745102E+00,+6.536025E-09,-16.14764E-06
+9.755090E+00,+6.845413E-09,-16.00994E-06
+9.765111E+00,+6.974481E-09,-16.43795E-06
+9.775099E+00,+6.850248E-09,-16.60609E-06
+9.785084E+00,+6.119503E-09,-15.77866E-06
+9.795081E+00,+6.121052E-09,-15.97407E-06
+9.805040E+00,+4.810754E-09,-16.05566E-06
+9.815243E+00,+4.406267E-09,-16.64638E-06
+9.825031E+00,+2.851727E-09,-16.53034E-06
+9.835051E+00,+2.856900E-09,-16.51408E-06
+9.845046E+00,+2.560897E-09,-14.43506E-06
+9.855040E+00,+2.312007E-09,-14.78016E-06
+9.865047E+00,+513.0310E-12,-17.31857E-06
+9.875090E+00,+326.4904E-12,-17.36630E-06
+9.885098E+00,-106.0179E-12,-18.33218E-06
+9.895105E+00,-387.1201E-12,-17.94514E-06
+9.905138E+00,-1.612217E-09,-16.40265E-06
+9.915143E+00,-1.578044E-09,-15.79459E-06
+9.925156E+00,-334.9386E-12,-15.52185E-06
+9.935189E+00,-134.9340E-12,-15.92780E-06
+9.945194E+00,-436.5907E-12,-16.17414E-06
+9.955190E+00,-516.6012E-12,-16.28617E-06
+9.965197E+00,+738.9923E-12,-16.28374E-06
+9.975175E+00,+1.111850E-09,-16.60341E-06
+9.985171E+00,+2.394759E-09,-16.27642E-06
+9.995142E+00,+2.530998E-09,-16.45586E-06

MicroMag 2900/3900 Data File ends
