# Supplementary material for: Magnetic signatures of a creosote oil contaminated site: case study in São Paulo, Brazil
Source: Sci Rep. 2022 Dec 17;12:21853. doi: 10.1038/s41598-022-23493-2 (PMC9759522; doi:10.1038/s41598-022-23493-2)
Supplement: Supplementary file 3 — Supplementary Information 3. [file 41598_2022_23493_MOESM3_ESM.zip › moment_vs_time/SD23/4_2/nm3xxx/4_8.013]

MicroMag 2900/3900 Data File (Series 0016.002)
Moment vs. time

INSTRUMENT
Configuration                   VSM
Temperature control             None
Hardware version                0004
Software version                01/29/2013
Units of measure                Hybrid SI
Temperature in                  Celsius

SAMPLE
Mass                            N/A
Volume                          N/A
Demagnetizing factor            N/A

SETTINGS
Field range                    +300.0000E-03
Field command                   0.000000E+00
Moment range                   +10.00000E-06
Averaging time                 +2.160808E-03
Temperature (command)           N/A
Tmprtr difference correction    No
Orientation                     0.000000E+00
Vibration amplitude             1.0
Calibration factor             +4.401063E+00
Operating frequency            +83.00000E+00

MEASUREMENT
Description                    "SD34_4_8"
Field (measured)               +313.4170E-06
Temperature (measured)          N/A
Averages (completed)            N/A
Moment at conditioning field   +2.145500E-06
Measured on                     08/28/2020  10:19
Elapsed time                   +22.73690E+00

PROCESSING
Background subtraction          No
Delta-m processing              N/A
Demagnetizing factor            No
Normalization                   No
Normalization factor            N/A
Offset (field)                  No
Offset (moment)                 No
Pole saturation                 No
Slope correction                No

VIEWPORT
Left                            0.000000E+00
Right                          +10.00000E+00
Bottom                         -10.00000E-06
Top                            +10.00000E-06
Show X-axis?                    Yes
Show Y-axis?                    Yes

SCRIPT
Averaging time                 +10.00000E-03
Initial (conditioning) field   +220.0000E-03
Final (measuring) field         0.000000E+00
Pause at initial field         +10.00000E+00
Field slew rate limit          +10.00000E+03
Field slew time limit          +100.0000E-03
Slope correction                0.000000E+00
Timebase                       +10.00000E+00
Number of segments              1
Number of data                  1000

Segment   Averaging                                                            Final 
 Number      Time        Initial      Increment       Final         Pause      Index 
             (s)           (s)           (s)           (s)           (s)     
0000001,+10.00000E-03, 0.000000E+00,+10.00000E-03,+10.00000E+00,+10.00000E+00,0001000

                                         
     Time         Moment        Field    
     (s)          (Am�)          (T)     
+5.164738E-03,+1.555873E-06,+159.5977E-03
+15.23030E-03,+868.3573E-09,+88.85763E-03
+25.12451E-03,+446.6959E-09,+45.51626E-03
+35.18110E-03,+195.7609E-09,+19.78634E-03
+45.08979E-03,+96.32401E-09,+9.598019E-03
+55.20832E-03,+39.51190E-09,+3.779362E-03
+65.09557E-03,+20.60161E-09,+1.890992E-03
+75.12832E-03,+8.181646E-09,+735.0212E-06
+85.19884E-03,+4.908498E-09,+433.0648E-06
+95.22776E-03,+3.368943E-09,+206.9898E-06
+105.0631E-03,+3.210100E-09,+158.4957E-06
+115.1478E-03,+2.416424E-09,+99.81111E-06
+125.1765E-03,+2.017471E-09,+84.95540E-06
+135.2116E-03,+2.219799E-09,+65.26661E-06
+145.0708E-03,+2.697167E-09,+58.07582E-06
+155.0807E-03,+3.068337E-09,+48.33149E-06
+165.0594E-03,+2.982267E-09,+44.56890E-06
+175.0852E-03,+3.397586E-09,+37.14910E-06
+185.1064E-03,+3.881295E-09,+35.38805E-06
+195.1500E-03,+4.919637E-09,+31.15972E-06
+205.1972E-03,+4.980327E-09,+30.90478E-06
+215.2058E-03,+5.237947E-09,+27.94436E-06
+225.2209E-03,+5.477091E-09,+26.38473E-06
+235.2436E-03,+5.396878E-09,+24.85442E-06
+245.2405E-03,+4.854150E-09,+25.35264E-06
+255.0231E-03,+2.864077E-09,+25.19028E-06
+265.0547E-03,+2.767477E-09,+24.47880E-06
+275.0666E-03,+3.904577E-09,+21.50654E-06
+285.1025E-03,+4.140467E-09,+21.29989E-06
+295.0892E-03,+2.986354E-09,+24.72104E-06
+305.1077E-03,+2.106467E-09,+23.79267E-06
+315.1392E-03,+1.471471E-09,+20.02193E-06
+325.1340E-03,+1.477756E-09,+19.07499E-06
+335.1505E-03,+1.413734E-09,+15.15664E-06
+345.1829E-03,+1.563520E-09,+15.30067E-06
+355.1830E-03,+3.240985E-09,+15.47027E-06
+365.1888E-03,+4.366464E-09,+15.05785E-06
+375.2155E-03,+5.127757E-09,+17.00947E-06
+385.2298E-03,+4.767199E-09,+18.46387E-06
+395.0314E-03,+3.941566E-09,+19.78100E-06
+405.1938E-03,+3.943463E-09,+18.68846E-06
+415.2207E-03,+3.737272E-09,+13.66021E-06
+425.0269E-03,+3.305050E-09,+12.33401E-06
+435.0340E-03,+2.554355E-09,+12.15800E-06
+445.0485E-03,+2.690357E-09,+11.74599E-06
+455.0896E-03,+3.286785E-09,+10.52734E-06
+465.0733E-03,+3.159635E-09,+9.957247E-06
+475.0897E-03,+2.123909E-09,+8.129455E-06
+485.1254E-03,+1.854888E-09,+7.020236E-06
+495.1215E-03,+1.959928E-09,+10.00262E-06
+505.1442E-03,+1.931563E-09,+10.34145E-06
+515.1218E-03,+1.309380E-09,+8.185759E-06
+525.0893E-03,+1.049930E-09,+7.936421E-06
+535.0667E-03,+1.658620E-09,+8.425685E-06
+545.0190E-03,+2.236368E-09,+8.390208E-06
+555.2287E-03,+2.921302E-09,+7.635070E-06
+565.2130E-03,+3.210211E-09,+7.342702E-06
+575.1604E-03,+4.234252E-09,+6.062537E-06
+585.1400E-03,+4.646948E-09,+5.692692E-06
+595.1255E-03,+4.208556E-09,+6.589223E-06
+605.0426E-03,+3.596184E-09,+5.954333E-06
+615.0369E-03,+2.858607E-09,+5.527525E-06
+625.2388E-03,+2.857396E-09,+7.256528E-06
+635.2140E-03,+2.138838E-09,+8.971310E-06
+645.2039E-03,+1.389656E-09,+7.422725E-06
+655.1652E-03,+333.6214E-12,+3.918143E-06
+665.1611E-03,+618.7806E-12,+3.548699E-06
+675.1894E-03,+1.877859E-09,+5.215445E-06
+685.2202E-03,+2.111046E-09,+5.333319E-06
+695.2543E-03,+2.425643E-09,+3.388739E-06
+705.0618E-03,+2.812723E-09,+2.151976E-06
+715.0588E-03,+4.081812E-09,-1.412316E-06
+725.0879E-03,+4.232510E-09,-2.077132E-06
+735.0934E-03,+3.402719E-09,-2.281037E-06
+745.1219E-03,+3.141938E-09,-3.062153E-06
+755.1506E-03,+3.790043E-09,-2.714224E-06
+765.1522E-03,+4.092615E-09,-2.200642E-06
+775.1643E-03,+3.560296E-09,-2.378798E-06
+785.1877E-03,+2.987773E-09,-2.258234E-06
+795.1787E-03,+2.497810E-09,-640.3828E-09
+805.2263E-03,+2.585941E-09,+759.5444E-09
+815.0190E-03,+2.344810E-09,-487.8617E-09
+825.0292E-03,+1.966248E-09,-1.683312E-06
+835.0581E-03,+2.322122E-09,-2.297259E-06
+845.0553E-03,+3.058422E-09,-1.270380E-06
+855.0668E-03,+3.583134E-09,-2.420683E-06
+865.0959E-03,+3.061937E-09,-3.396092E-06
+875.1974E-03,+1.896802E-09,-5.732918E-06
+885.2125E-03,+1.393923E-09,-5.882579E-06
+895.2448E-03,+516.4450E-12,-4.906798E-06
+905.2476E-03,-150.5306E-12,-5.293465E-06
+915.0352E-03,-593.0195E-12,-3.881693E-06
+925.0209E-03,+163.5482E-12,-1.651526E-06
+935.0375E-03,+1.899219E-09,-2.568312E-06
+945.0695E-03,+1.836670E-09,-4.311619E-06
+955.0698E-03,-20.22032E-12,-5.470305E-06
+965.0973E-03,-1.390798E-09,-6.991053E-06
+975.1372E-03,-1.755122E-09,-6.965132E-06
+985.1457E-03,-1.367835E-09,-6.804943E-06
+995.1648E-03,-1.245841E-09,-5.445414E-06
+1.005207E+00,-1.495425E-09,-4.157839E-06
+1.015219E+00,-1.403487E-09,-3.914538E-06
+1.025017E+00,-783.1476E-12,-5.726596E-06
+1.035016E+00,+98.84989E-12,-8.021279E-06
+1.045025E+00,+711.1934E-12,-9.703103E-06
+1.055055E+00,+1.915588E-09,-9.522772E-06
+1.065055E+00,+3.141985E-09,-9.020607E-06
+1.075239E+00,+4.260184E-09,-9.372598E-06
+1.085032E+00,+4.116012E-09,-8.062535E-06
+1.095043E+00,+3.363119E-09,-5.966921E-06
+1.105186E+00,+3.218151E-09,-6.586963E-06
+1.115147E+00,+2.914397E-09,-6.973744E-06
+1.125221E+00,+2.308693E-09,-6.147538E-06
+1.135021E+00,+1.034047E-09,-4.960013E-06
+1.145029E+00,+962.1016E-12,-6.668931E-06
+1.155053E+00,+2.444452E-09,-9.034854E-06
+1.165084E+00,+3.400152E-09,-10.02528E-06
+1.175031E+00,+4.258371E-09,-10.78529E-06
+1.185060E+00,+4.866842E-09,-11.07971E-06
+1.195096E+00,+6.021609E-09,-10.08820E-06
+1.205107E+00,+6.414791E-09,-11.41254E-06
+1.215141E+00,+5.463177E-09,-11.56612E-06
+1.225173E+00,+4.274385E-09,-12.34031E-06
+1.235175E+00,+2.964848E-09,-10.81430E-06
+1.245204E+00,+2.707140E-09,-10.80608E-06
+1.255200E+00,+1.985756E-09,-12.89043E-06
+1.265042E+00,+997.0835E-12,-12.17989E-06
+1.275084E+00,+84.83536E-12,-9.869213E-06
+1.285097E+00,+140.2886E-12,-8.943273E-06
+1.295115E+00,+448.2738E-12,-9.185344E-06
+1.305161E+00,+388.6826E-12,-9.225799E-06
+1.315207E+00,+213.0732E-12,-9.958192E-06
+1.325212E+00,+356.4543E-12,-10.47672E-06
+1.335240E+00,+345.8051E-12,-11.48604E-06
+1.345243E+00,-208.9051E-12,-10.31619E-06
+1.355027E+00,-1.681259E-09,-11.35308E-06
+1.365035E+00,-2.120366E-09,-11.47519E-06
+1.375196E+00,-1.733755E-09,-11.37137E-06
+1.385232E+00,-1.677044E-09,-10.77564E-06
+1.395241E+00,-2.475911E-09,-12.71424E-06
+1.405028E+00,-3.149374E-09,-13.88560E-06
+1.415061E+00,-3.341053E-09,-14.43146E-06
+1.425075E+00,-3.249485E-09,-14.03363E-06
+1.435107E+00,-3.495432E-09,-14.59611E-06
+1.445110E+00,-3.526581E-09,-14.99531E-06
+1.455130E+00,-2.166316E-09,-10.83847E-06
+1.465165E+00,-1.080494E-09,-10.16390E-06
+1.475146E+00,+336.0986E-12,-12.57897E-06
+1.485158E+00,+394.1679E-12,-13.98605E-06
+1.495189E+00,+501.6904E-12,-15.83805E-06
+1.505120E+00,+884.6482E-12,-15.22133E-06
+1.515138E+00,+1.386746E-09,-15.32413E-06
+1.525167E+00,+1.085243E-09,-16.26211E-06
+1.535158E+00,+308.0418E-12,-14.04877E-06
+1.545192E+00,+253.4421E-12,-14.23093E-06
+1.555195E+00,+236.7850E-12,-12.15082E-06
+1.565227E+00,-265.3900E-12,-11.57979E-06
+1.575179E+00,-1.647269E-09,-13.63635E-06
+1.585195E+00,-2.243890E-09,-13.37205E-06
+1.595210E+00,-2.050087E-09,-11.90360E-06
+1.605019E+00,-1.974495E-09,-11.64826E-06
+1.615048E+00,-2.596944E-09,-12.49134E-06
+1.625060E+00,-2.847584E-09,-13.54348E-06
+1.635096E+00,-1.797328E-09,-14.54936E-06
+1.645115E+00,-706.6599E-12,-16.14063E-06
+1.655147E+00,+233.6011E-12,-18.20672E-06
+1.665154E+00,+203.6974E-12,-16.95331E-06
+1.675120E+00,+404.0271E-12,-14.64984E-06
+1.685117E+00,+1.021914E-09,-13.99773E-06
+1.695080E+00,+1.893610E-09,-12.10900E-06
+1.705048E+00,+2.005917E-09,-12.58444E-06
+1.715027E+00,+1.792799E-09,-13.06675E-06
+1.725218E+00,+1.628115E-09,-13.63149E-06
+1.735204E+00,+772.8652E-12,-14.64263E-06
+1.745197E+00,-245.3142E-12,-13.97681E-06
+1.755192E+00,-1.488577E-09,-14.02428E-06
+1.765222E+00,-1.549054E-09,-14.28403E-06
+1.775214E+00,-1.019262E-09,-14.15646E-06
+1.785233E+00,-786.0377E-12,-15.93470E-06
+1.795031E+00,-682.3097E-12,-16.13282E-06
+1.805040E+00,-85.87969E-12,-15.12277E-06
+1.815073E+00,+1.152881E-09,-15.84017E-06
+1.825064E+00,+1.483581E-09,-16.68334E-06
+1.835076E+00,+574.9665E-12,-15.13293E-06
+1.845086E+00,-290.8307E-12,-13.87468E-06
+1.855111E+00,-525.3941E-12,-13.81889E-06
+1.865140E+00,-345.9035E-12,-15.66156E-06
+1.875173E+00,-459.7590E-12,-16.31021E-06
+1.885172E+00,-577.3801E-12,-15.67326E-06
+1.895176E+00,+214.7860E-12,-15.77148E-06
+1.905199E+00,+1.176836E-09,-16.89268E-06
+1.915033E+00,+1.785212E-09,-14.57079E-06
+1.925066E+00,+1.516303E-09,-15.58299E-06
+1.935102E+00,+1.392418E-09,-19.64605E-06
+1.945107E+00,+1.889442E-09,-18.52035E-06
+1.955121E+00,+2.640390E-09,-18.37258E-06
+1.965153E+00,+2.403691E-09,-18.50467E-06
+1.975224E+00,+1.591485E-09,-17.55261E-06
+1.985022E+00,+1.335243E-09,-18.03812E-06
+1.995025E+00,+1.076193E-09,-17.36278E-06
+2.005045E+00,+434.8016E-12,-15.89853E-06
+2.015077E+00,-731.2703E-12,-13.83273E-06
+2.025066E+00,-960.3125E-12,-14.04854E-06
+2.035083E+00,-399.4357E-12,-17.09112E-06
+2.045117E+00,-315.3093E-12,-16.91740E-06
+2.055116E+00,-1.102965E-09,-17.28181E-06
+2.065140E+00,-1.532809E-09,-16.18758E-06
+2.075118E+00,-997.7659E-12,-15.59212E-06
+2.085135E+00,-74.40253E-12,-18.90541E-06
+2.095165E+00,+105.3055E-12,-18.95010E-06
+2.105166E+00,-451.0852E-12,-17.54110E-06
+2.115175E+00,-1.055117E-09,-15.67532E-06
+2.125205E+00,-930.7465E-12,-17.86998E-06
+2.135199E+00,-421.8534E-12,-17.93736E-06
+2.145203E+00,+161.3127E-12,-17.83204E-06
+2.155235E+00,+1.450923E-09,-18.03489E-06
+2.165065E+00,+2.528376E-09,-15.97286E-06
+2.175096E+00,+2.709542E-09,-16.13491E-06
+2.185094E+00,+1.659963E-09,-16.00331E-06
+2.195114E+00,-78.38091E-12,-13.47894E-06
+2.205143E+00,-213.3519E-12,-13.67237E-06
+2.215173E+00,+954.3172E-12,-12.84943E-06
+2.225184E+00,+1.716849E-09,-12.14049E-06
+2.235216E+00,+2.003549E-09,-14.18773E-06
+2.245213E+00,+2.017079E-09,-14.19262E-06
+2.255200E+00,+2.200928E-09,-13.80830E-06
+2.265227E+00,+2.074020E-09,-15.25463E-06
+2.275174E+00,+1.245960E-09,-16.61619E-06
+2.285199E+00,+724.9905E-12,-18.62938E-06
+2.295201E+00,+817.0563E-12,-19.28138E-06
+2.305243E+00,+1.252651E-09,-17.99109E-06
+2.315045E+00,+1.406546E-09,-16.86436E-06
+2.325036E+00,+1.404401E-09,-15.65715E-06
+2.335056E+00,+2.476693E-09,-16.26961E-06
+2.345094E+00,+4.010287E-09,-16.18595E-06
+2.355095E+00,+5.228648E-09,-18.78256E-06
+2.365119E+00,+5.154879E-09,-19.63812E-06
+2.375154E+00,+4.840933E-09,-18.37638E-06
+2.385153E+00,+5.002858E-09,-18.90186E-06
+2.395182E+00,+5.431249E-09,-20.82084E-06
+2.405188E+00,+5.391655E-09,-20.46559E-06
+2.415226E+00,+4.809967E-09,-21.62462E-06
+2.425036E+00,+4.730515E-09,-22.50841E-06
+2.435050E+00,+4.887720E-09,-21.71108E-06
+2.445060E+00,+4.345851E-09,-21.13767E-06
+2.455089E+00,+2.383205E-09,-18.99768E-06
+2.465088E+00,+1.446656E-09,-16.85063E-06
+2.475100E+00,+962.4080E-12,-16.90936E-06
+2.485129E+00,+1.194424E-09,-17.80355E-06
+2.495116E+00,+1.468739E-09,-18.86350E-06
+2.505162E+00,+1.590231E-09,-20.25107E-06
+2.515190E+00,+1.864222E-09,-19.91501E-06
+2.525193E+00,+1.622016E-09,-19.72793E-06
+2.535224E+00,+166.3585E-12,-19.24244E-06
+2.545221E+00,-1.087450E-09,-20.24718E-06
+2.555232E+00,-1.956656E-09,-18.26638E-06
+2.565028E+00,-1.799627E-09,-17.92025E-06
+2.575162E+00,-1.690135E-09,-18.25336E-06
+2.585177E+00,-1.908426E-09,-17.23755E-06
+2.595208E+00,-1.358528E-09,-17.34249E-06
+2.605189E+00,-201.6273E-12,-18.75595E-06
+2.615221E+00,+2.538921E-09,-19.78498E-06
+2.625191E+00,+3.341179E-09,-18.63413E-06
+2.635205E+00,+4.100195E-09,-17.13647E-06
+2.645241E+00,+4.339221E-09,-17.16840E-06
+2.655021E+00,+4.472140E-09,-17.02893E-06
+2.665056E+00,+3.940816E-09,-14.95640E-06
+2.675088E+00,+2.361363E-09,-16.94667E-06
+2.685123E+00,+2.012398E-09,-17.57469E-06
+2.695108E+00,+2.541950E-09,-18.25473E-06
+2.705139E+00,+2.702786E-09,-19.17698E-06
+2.715157E+00,+1.796798E-09,-19.49621E-06
+2.725187E+00,+893.7580E-12,-20.01234E-06
+2.735194E+00,+398.3290E-12,-19.62868E-06
+2.745231E+00,+534.2286E-12,-19.77645E-06
+2.755030E+00,+561.6296E-12,-21.01739E-06
+2.765030E+00,+386.2007E-12,-21.12677E-06
+2.775206E+00,+417.6645E-12,-21.32547E-06
+2.785232E+00,+584.2439E-12,-21.47378E-06
+2.795241E+00,+526.8559E-12,-20.57711E-06
+2.805043E+00,+402.6578E-12,-21.22874E-06
+2.815059E+00,+838.2238E-12,-21.21909E-06
+2.825066E+00,+1.609984E-09,-18.58864E-06
+2.835096E+00,+2.080469E-09,-16.90613E-06
+2.845101E+00,+1.348709E-09,-16.78897E-06
+2.855120E+00,-622.7451E-12,-18.22355E-06
+2.865142E+00,-1.594504E-09,-18.24529E-06
+2.875069E+00,-2.301620E-09,-18.34465E-06
+2.885091E+00,-2.771988E-09,-18.30122E-06
+2.895131E+00,-4.000383E-09,-16.32122E-06
+2.905134E+00,-4.536774E-09,-16.42888E-06
+2.915162E+00,-4.649223E-09,-16.77198E-06
+2.925145E+00,-4.662190E-09,-16.98286E-06
+2.935154E+00,-5.281655E-09,-17.82023E-06
+2.945181E+00,-5.497979E-09,-17.51058E-06
+2.955183E+00,-4.997944E-09,-17.56022E-06
+2.965189E+00,-4.504404E-09,-19.11596E-06
+2.975223E+00,-4.102072E-09,-22.32671E-06
+2.985239E+00,-3.933599E-09,-22.31658E-06
+2.996507E+00,-2.481316E-09,-20.72757E-06
+3.008512E+00,-1.343850E-09,-22.30242E-06
+3.015151E+00,+999.0242E-12,-25.70718E-06
+3.025177E+00,+2.256044E-09,-21.16634E-06
+3.035213E+00,+2.523701E-09,-19.51538E-06
+3.045239E+00,+3.911781E-09,-19.67715E-06
+3.055045E+00,+4.323871E-09,-19.73285E-06
+3.065079E+00,+3.949227E-09,-18.50238E-06
+3.075094E+00,+3.387748E-09,-18.76322E-06
+3.085122E+00,+2.323789E-09,-18.13686E-06
+3.095123E+00,+2.299733E-09,-16.76093E-06
+3.105151E+00,+1.927492E-09,-17.94726E-06
+3.115188E+00,+1.679401E-09,-18.06579E-06
+3.125205E+00,+1.677683E-09,-20.16355E-06
+3.135047E+00,+2.189221E-09,-19.62367E-06
+3.145102E+00,+3.790409E-09,-17.72367E-06
+3.155109E+00,+4.009750E-09,-18.85892E-06
+3.165148E+00,+3.995910E-09,-19.93352E-06
+3.175165E+00,+4.027121E-09,-18.71424E-06
+3.185196E+00,+3.756379E-09,-14.87203E-06
+3.195239E+00,+3.341493E-09,-15.02544E-06
+3.205016E+00,+2.002767E-09,-19.58728E-06
+3.215022E+00,+1.759876E-09,-19.59300E-06
+3.225048E+00,+1.704587E-09,-18.81898E-06
+3.235064E+00,+1.346445E-09,-18.84098E-06
+3.245097E+00,-814.0055E-12,-18.07357E-06
+3.255086E+00,-1.224643E-09,-18.08484E-06
+3.265107E+00,-354.7149E-12,-18.48024E-06
+3.275143E+00,+317.2985E-12,-18.34525E-06
+3.285150E+00,+1.680738E-09,-17.27360E-06
+3.295166E+00,+1.789206E-09,-17.71371E-06
+3.305211E+00,+2.105846E-09,-19.20164E-06
+3.315016E+00,+2.145826E-09,-18.31618E-06
+3.325032E+00,+1.171585E-09,-18.45915E-06
+3.335064E+00,+721.6725E-12,-19.33960E-06
+3.345071E+00,+258.7921E-12,-19.79831E-06
+3.355101E+00,+743.8380E-12,-19.19163E-06
+3.365100E+00,+2.357774E-09,-17.24742E-06
+3.375107E+00,+2.710930E-09,-17.36773E-06
+3.385156E+00,+3.417257E-09,-17.96485E-06
+3.395187E+00,+3.828969E-09,-19.21025E-06
+3.405209E+00,+5.463252E-09,-20.10564E-06
+3.415015E+00,+5.687417E-09,-20.72165E-06
+3.425025E+00,+5.395009E-09,-20.54578E-06
+3.435067E+00,+5.269182E-09,-19.61108E-06
+3.445066E+00,+5.828412E-09,-19.87590E-06
+3.455024E+00,+6.135140E-09,-20.19001E-06
+3.465028E+00,+5.905000E-09,-21.46895E-06
+3.475242E+00,+5.634633E-09,-21.18802E-06
+3.485025E+00,+5.239415E-09,-22.31647E-06
+3.495051E+00,+5.149077E-09,-22.13185E-06
+3.505045E+00,+4.696707E-09,-19.15263E-06
+3.515053E+00,+4.691250E-09,-18.83371E-06
+3.525089E+00,+5.888371E-09,-18.57225E-06
+3.535114E+00,+6.678327E-09,-17.92783E-06
+3.545147E+00,+7.052771E-09,-17.36435E-06
+3.555223E+00,+6.478121E-09,-19.25025E-06
+3.565240E+00,+4.434279E-09,-20.62929E-06
+3.575039E+00,+3.921031E-09,-20.31172E-06
+3.585042E+00,+3.314572E-09,-18.23027E-06
+3.595049E+00,+3.111800E-09,-18.08850E-06
+3.605074E+00,+3.806512E-09,-19.31334E-06
+3.615074E+00,+4.637640E-09,-18.60601E-06
+3.625092E+00,+7.312376E-09,-20.90183E-06
+3.635128E+00,+7.796415E-09,-20.53929E-06
+3.645128E+00,+7.508823E-09,-19.53750E-06
+3.655155E+00,+7.317097E-09,-19.59652E-06
+3.665170E+00,+7.250902E-09,-17.76444E-06
+3.675180E+00,+6.867603E-09,-18.14778E-06
+3.685210E+00,+4.938585E-09,-16.42808E-06
+3.695208E+00,+3.992963E-09,-17.80318E-06
+3.705221E+00,+2.975159E-09,-15.06397E-06
+3.715023E+00,+2.798894E-09,-15.01233E-06
+3.725021E+00,+1.832432E-09,-19.34667E-06
+3.735052E+00,+1.286713E-09,-20.79157E-06
+3.745087E+00,+1.391018E-09,-20.20200E-06
+3.755030E+00,+1.832786E-09,-18.51766E-06
+3.765063E+00,+2.040350E-09,-18.30566E-06
+3.775069E+00,+1.707859E-09,-19.64811E-06
+3.785088E+00,+868.9868E-12,-19.86577E-06
+3.795116E+00,+925.1444E-12,-19.58345E-06
+3.805121E+00,+722.4416E-12,-20.65936E-06
+3.815135E+00,+166.6129E-12,-19.38858E-06
+3.825165E+00,-1.584378E-09,-17.93475E-06
+3.835183E+00,-1.793184E-09,-17.60811E-06
+3.845205E+00,-916.2670E-12,-18.71049E-06
+3.855235E+00,-506.5396E-12,-19.34587E-06
+3.865232E+00,+788.3635E-12,-18.72348E-06
+3.875031E+00,+1.502611E-09,-17.95598E-06
+3.885069E+00,+3.982771E-09,-19.31297E-06
+3.895078E+00,+4.554451E-09,-19.45433E-06
+3.905112E+00,+5.051280E-09,-20.82939E-06
+3.915116E+00,+5.182343E-09,-20.77775E-06
+3.925136E+00,+6.645703E-09,-20.60223E-06
+3.935175E+00,+7.050237E-09,-19.96631E-06
+3.945197E+00,+6.651013E-09,-21.06357E-06
+3.955213E+00,+6.021361E-09,-20.81678E-06
+3.965237E+00,+4.616325E-09,-20.18446E-06
+3.975232E+00,+4.425297E-09,-20.13376E-06
+3.985029E+00,+3.227196E-09,-19.66029E-06
+3.995028E+00,+2.845479E-09,-20.34411E-06
+4.005043E+00,+2.094510E-09,-21.94842E-06
+4.015071E+00,+2.305769E-09,-20.72208E-06
+4.025077E+00,+2.969322E-09,-19.38727E-06
+4.035118E+00,+2.920033E-09,-19.82117E-06
+4.045148E+00,+2.985616E-09,-19.16602E-06
+4.055130E+00,+3.308000E-09,-18.18612E-06
+4.065149E+00,+4.886268E-09,-19.59601E-06
+4.075181E+00,+4.932097E-09,-19.36841E-06
+4.085179E+00,+3.708719E-09,-21.95129E-06
+4.095213E+00,+3.355589E-09,-21.99085E-06
+4.105211E+00,+3.722358E-09,-20.16203E-06
+4.115023E+00,+3.995765E-09,-18.80041E-06
+4.125063E+00,+4.077235E-09,-18.43715E-06
+4.135103E+00,+4.074135E-09,-18.12836E-06
+4.145128E+00,+5.111851E-09,-20.11871E-06
+4.155157E+00,+5.486359E-09,-20.24494E-06
+4.165151E+00,+5.662354E-09,-20.75609E-06
+4.175177E+00,+5.384888E-09,-21.72609E-06
+4.185176E+00,+4.853239E-09,-20.88896E-06
+4.195185E+00,+4.710166E-09,-20.09883E-06
+4.205210E+00,+3.301622E-09,-18.03440E-06
+4.215209E+00,+2.384454E-09,-17.48546E-06
+4.225245E+00,-242.3697E-12,-18.15788E-06
+4.235047E+00,-706.9779E-12,-18.22160E-06
+4.245071E+00,-1.353923E-09,-17.27042E-06
+4.255032E+00,-1.534280E-09,-17.64542E-06
+4.265064E+00,-1.981544E-09,-16.37993E-06
+4.275068E+00,-1.929456E-09,-15.61538E-06
+4.285103E+00,-1.493062E-09,-16.99368E-06
+4.295113E+00,-1.538413E-09,-16.79784E-06
+4.305148E+00,-2.704302E-09,-16.06144E-06
+4.315178E+00,-2.842396E-09,-15.83513E-06
+4.325182E+00,-2.202662E-09,-17.41548E-06
+4.335214E+00,-1.926175E-09,-18.57737E-06
+4.345019E+00,-1.032969E-09,-18.59574E-06
+4.355237E+00,-763.6628E-12,-18.25187E-06
+4.365027E+00,+1.488214E-09,-19.64708E-06
+4.375042E+00,+2.230919E-09,-20.16787E-06
+4.385060E+00,+3.888544E-09,-21.64038E-06
+4.395097E+00,+4.036149E-09,-21.76658E-06
+4.405092E+00,+4.818990E-09,-21.09032E-06
+4.415097E+00,+5.229722E-09,-21.23895E-06
+4.425128E+00,+5.460320E-09,-20.54959E-06
+4.435164E+00,+5.167990E-09,-21.02123E-06
+4.445191E+00,+4.272972E-09,-20.57708E-06
+4.455228E+00,+4.336614E-09,-20.26597E-06
+4.465216E+00,+4.337766E-09,-19.08022E-06
+4.475221E+00,+3.965943E-09,-19.82466E-06
+4.485024E+00,+3.156317E-09,-19.06128E-06
+4.495033E+00,+3.248409E-09,-18.41154E-06
+4.505067E+00,+3.607179E-09,-17.09032E-06
+4.515068E+00,+3.443059E-09,-16.65233E-06
+4.525079E+00,+1.952267E-09,-19.00126E-06
+4.535109E+00,+1.796039E-09,-20.51737E-06
+4.545123E+00,+2.589285E-09,-21.29883E-06
+4.555106E+00,+2.859074E-09,-22.07028E-06
+4.565134E+00,+2.186873E-09,-23.57449E-06
+4.575130E+00,+1.930260E-09,-22.60337E-06
+4.585147E+00,+2.743303E-09,-24.23295E-06
+4.595178E+00,+3.308776E-09,-24.00831E-06
+4.605172E+00,+4.511043E-09,-22.88355E-06
+4.615195E+00,+4.418046E-09,-22.56915E-06
+4.625193E+00,+3.989963E-09,-22.63135E-06
+4.635223E+00,+3.976811E-09,-21.73333E-06
+4.645023E+00,+3.674095E-09,-18.28268E-06
+4.655213E+00,+3.384030E-09,-18.29227E-06
+4.665230E+00,+3.361045E-09,-18.21931E-06
+4.675031E+00,+3.656055E-09,-18.10830E-06
+4.685027E+00,+4.192049E-09,-18.09775E-06
+4.695053E+00,+4.109395E-09,-18.34268E-06
+4.705053E+00,+4.192428E-09,-19.67240E-06
+4.715058E+00,+4.942970E-09,-20.50309E-06
+4.725083E+00,+6.785664E-09,-18.97084E-06
+4.735107E+00,+7.188656E-09,-18.44293E-06
+4.745151E+00,+6.846712E-09,-19.13767E-06
+4.755186E+00,+6.670775E-09,-20.93205E-06
+4.765193E+00,+6.839047E-09,-20.36519E-06
+4.775187E+00,+6.596140E-09,-20.38937E-06
+4.785213E+00,+4.716202E-09,-20.75069E-06
+4.795214E+00,+3.894671E-09,-20.60357E-06
+4.805239E+00,+4.009865E-09,-20.18169E-06
+4.815238E+00,+4.560206E-09,-20.02994E-06
+4.825240E+00,+5.394494E-09,-21.35448E-06
+4.835037E+00,+5.221140E-09,-21.52308E-06
+4.845024E+00,+4.781800E-09,-20.62829E-06
+4.855037E+00,+4.784944E-09,-20.03947E-06
+4.865071E+00,+3.918960E-09,-19.85029E-06
+4.875074E+00,+3.313649E-09,-19.72378E-06
+4.885093E+00,+1.906777E-09,-20.64077E-06
+4.895128E+00,+2.050690E-09,-19.51538E-06
+4.905116E+00,+2.980254E-09,-21.14010E-06
+4.915137E+00,+3.004227E-09,-19.91970E-06
+4.925140E+00,+2.436768E-09,-21.55606E-06
+4.935172E+00,+2.427329E-09,-20.92178E-06
+4.945201E+00,+2.877364E-09,-19.82351E-06
+4.955107E+00,+2.754905E-09,-20.74316E-06
+4.965145E+00,+1.121573E-09,-19.13492E-06
+4.975194E+00,+368.8913E-12,-19.45370E-06
+4.985200E+00,-232.6516E-12,-19.59192E-06
+4.995204E+00,-306.4262E-12,-20.89505E-06
+5.005233E+00,-644.6436E-12,-20.08175E-06
+5.015037E+00,-608.8925E-12,-19.47756E-06
+5.025077E+00,+807.7800E-12,-20.56506E-06
+5.035119E+00,+1.292595E-09,-18.85815E-06
+5.045140E+00,+1.284725E-09,-19.78223E-06
+5.055170E+00,+765.9839E-12,-18.82822E-06
+5.065168E+00,-371.6958E-12,-15.55255E-06
+5.075172E+00,-347.6266E-12,-16.08951E-06
+5.085201E+00,-298.2566E-12,-20.38831E-06
+5.095203E+00,-551.6987E-12,-20.78960E-06
+5.105214E+00,-1.899362E-09,-21.35762E-06
+5.115238E+00,-2.083608E-09,-20.40765E-06
+5.125234E+00,-2.826432E-09,-20.18318E-06
+5.135035E+00,-3.443602E-09,-21.69789E-06
+5.145248E+00,-5.453798E-09,-21.08274E-06
+5.155014E+00,-5.765413E-09,-21.63869E-06
+5.165038E+00,-5.300039E-09,-22.09213E-06
+5.175030E+00,-5.100260E-09,-22.52916E-06
+5.185037E+00,-4.232787E-09,-26.82653E-06
+5.195059E+00,-3.886934E-09,-25.07515E-06
+5.205059E+00,-2.082474E-09,-20.89703E-06
+5.215071E+00,-1.609280E-09,-19.49716E-06
+5.225102E+00,-1.015497E-09,-17.79980E-06
+5.235118E+00,-912.6414E-12,-17.85685E-06
+5.245153E+00,+973.4827E-12,-19.48171E-06
+5.255145E+00,+1.361237E-09,-19.08574E-06
+5.265163E+00,+1.880299E-09,-20.34628E-06
+5.275197E+00,+1.576728E-09,-19.47896E-06
+5.285192E+00,+480.7866E-12,-16.82262E-06
+5.295195E+00,+467.2184E-12,-17.79262E-06
+5.305223E+00,+359.8971E-12,-20.49892E-06
+5.315031E+00,+297.9606E-12,-19.97901E-06
+5.325047E+00,+680.6698E-12,-21.37882E-06
+5.335082E+00,+964.8968E-12,-21.20210E-06
+5.345089E+00,+2.263858E-09,-18.20263E-06
+5.355119E+00,+2.231755E-09,-18.72491E-06
+5.365111E+00,+1.340141E-09,-21.57189E-06
+5.375112E+00,+1.354928E-09,-22.12115E-06
+5.385141E+00,+2.301653E-09,-19.27886E-06
+5.395126E+00,+2.340971E-09,-19.79536E-06
+5.405138E+00,+1.306159E-09,-21.78995E-06
+5.415166E+00,+1.102195E-09,-21.61234E-06
+5.425164E+00,+1.340660E-09,-21.13195E-06
+5.435195E+00,+1.331931E-09,-21.02197E-06
+5.445210E+00,-58.25427E-12,-20.88947E-06
+5.455209E+00,-773.7707E-12,-21.85238E-06
+5.465231E+00,-1.535725E-09,-22.23979E-06
+5.475223E+00,-1.453590E-09,-21.69070E-06
+5.485234E+00,-2.153204E-09,-19.98914E-06
+5.495029E+00,-2.601163E-09,-19.90986E-06
+5.505026E+00,-3.278592E-09,-19.90906E-06
+5.515033E+00,-2.903186E-09,-19.57263E-06
+5.525071E+00,-1.048639E-09,-21.84225E-06
+5.535091E+00,-736.5994E-12,-22.13073E-06
+5.545118E+00,+767.1624E-12,-22.67049E-06
+5.555099E+00,+1.203723E-09,-22.73941E-06
+5.565107E+00,+4.051526E-09,-24.02722E-06
+5.575139E+00,+4.348137E-09,-24.40356E-06
+5.585136E+00,+4.315718E-09,-21.32698E-06
+5.595141E+00,+4.246112E-09,-20.75283E-06
+5.605173E+00,+3.949500E-09,-20.34368E-06
+5.615158E+00,+3.892992E-09,-20.70657E-06
+5.625183E+00,+3.955958E-09,-20.65856E-06
+5.635224E+00,+4.145229E-09,-20.51954E-06
+5.645233E+00,+5.338272E-09,-22.72310E-06
+5.655028E+00,+5.345931E-09,-23.06775E-06
+5.665020E+00,+3.330644E-09,-25.21119E-06
+5.675023E+00,+2.646801E-09,-25.42417E-06
+5.685057E+00,+1.539855E-09,-22.93997E-06
+5.695063E+00,+1.623553E-09,-22.77924E-06
+5.705074E+00,+1.889767E-09,-22.79480E-06
+5.715106E+00,+1.864336E-09,-22.88472E-06
+5.725105E+00,+2.901380E-09,-22.28694E-06
+5.735140E+00,+3.537743E-09,-22.61679E-06
+5.745198E+00,+5.275482E-09,-20.80341E-06
+5.755221E+00,+5.260533E-09,-21.58156E-06
+5.765222E+00,+4.865889E-09,-21.57383E-06
+5.775207E+00,+4.951180E-09,-21.31076E-06
+5.785227E+00,+5.568389E-09,-21.93767E-06
+5.795029E+00,+5.495425E-09,-21.62130E-06
+5.805038E+00,+4.166042E-09,-19.75860E-06
+5.815049E+00,+4.066806E-09,-19.31746E-06
+5.825079E+00,+4.450639E-09,-20.55042E-06
+5.835097E+00,+4.452040E-09,-20.31922E-06
+5.845052E+00,+3.332294E-09,-21.76131E-06
+5.855079E+00,+3.215198E-09,-22.03237E-06
+5.865079E+00,+3.896981E-09,-22.34757E-06
+5.875109E+00,+4.122204E-09,-21.97326E-06
+5.885105E+00,+3.407508E-09,-21.68641E-06
+5.895108E+00,+2.865718E-09,-22.79852E-06
+5.905132E+00,+1.222911E-09,-26.02063E-06
+5.915123E+00,+1.099279E-09,-25.57125E-06
+5.925124E+00,-101.2577E-12,-22.40854E-06
+5.935150E+00,-394.4443E-12,-21.78011E-06
+5.945180E+00,-993.8338E-12,-21.78910E-06
+5.955196E+00,-859.5000E-12,-21.84500E-06
+5.965225E+00,-23.51867E-12,-23.29068E-06
+5.975243E+00,-9.620959E-12,-22.86430E-06
+5.985036E+00,+421.7574E-12,-21.89793E-06
+5.995034E+00,+551.8040E-12,-21.61125E-06
+6.005053E+00,+2.291759E-09,-20.92661E-06
+6.015086E+00,+2.283543E-09,-21.30292E-06
+6.025084E+00,+1.182345E-09,-21.89930E-06
+6.035114E+00,+1.081173E-09,-22.55182E-06
+6.045144E+00,+1.371683E-09,-22.39257E-06
+6.055130E+00,+1.371661E-09,-22.57405E-06
+6.065143E+00,+85.17190E-12,-21.45516E-06
+6.075172E+00,-48.74203E-12,-21.38103E-06
+6.085176E+00,-56.81674E-12,-22.33318E-06
+6.095207E+00,+26.82165E-12,-21.86397E-06
+6.105201E+00,-209.8916E-12,-21.51819E-06
+6.115207E+00,-348.5692E-12,-21.68990E-06
+6.125238E+00,+157.1851E-12,-21.83390E-06
+6.135042E+00,+291.2575E-12,-21.64762E-06
+6.145144E+00,+462.8596E-12,-23.66876E-06
+6.155166E+00,+337.7397E-12,-23.48231E-06
+6.165166E+00,-501.8315E-12,-21.72961E-06
+6.175176E+00,-522.3421E-12,-22.06576E-06
+6.185190E+00,-998.4170E-12,-21.01213E-06
+6.195198E+00,-1.192352E-09,-21.22856E-06
+6.205223E+00,-1.516006E-09,-22.07034E-06
+6.215220E+00,-1.349583E-09,-21.91009E-06
+6.225227E+00,+1.588771E-09,-21.82203E-06
+6.235248E+00,+1.719872E-09,-21.73004E-06
+6.245231E+00,+2.367486E-09,-22.77128E-06
+6.255230E+00,+2.411716E-09,-22.83803E-06
+6.265021E+00,+4.043666E-09,-24.75217E-06
+6.275254E+00,+4.113422E-09,-24.59653E-06
+6.285049E+00,+4.062443E-09,-21.79115E-06
+6.295283E+00,+4.044904E-09,-21.45699E-06
+6.305016E+00,+4.344719E-09,-22.74442E-06
+6.315047E+00,+4.390890E-09,-22.80599E-06
+6.325062E+00,+3.623798E-09,-23.04480E-06
+6.335088E+00,+3.442886E-09,-23.42208E-06
+6.345119E+00,+3.479329E-09,-22.66649E-06
+6.355107E+00,+3.612640E-09,-22.72777E-06
+6.365121E+00,+5.161196E-09,-30.32072E-06
+6.375152E+00,+5.274788E-09,-30.89579E-06
+6.385150E+00,+6.825890E-09,-26.49605E-06
+6.395181E+00,+7.121281E-09,-25.39132E-06
+6.405185E+00,+7.565585E-09,-22.16981E-06
+6.415176E+00,+7.243439E-09,-21.80646E-06
+6.425212E+00,+4.992318E-09,-21.85822E-06
+6.435017E+00,+4.850584E-09,-22.30319E-06
+6.445029E+00,+4.144111E-09,-22.73641E-06
+6.455052E+00,+4.006193E-09,-22.69867E-06
+6.465054E+00,+2.484406E-09,-26.30210E-06
+6.475064E+00,+2.472020E-09,-25.95512E-06
+6.485094E+00,+4.056693E-09,-25.65442E-06
+6.495094E+00,+4.154102E-09,-25.34409E-06
+6.505124E+00,+3.634239E-09,-22.03726E-06
+6.515336E+00,+3.555229E-09,-21.66630E-06
+6.525118E+00,+2.650639E-09,-20.37031E-06
+6.535151E+00,+2.609061E-09,-20.20492E-06
+6.545152E+00,+1.252192E-09,-19.60410E-06
+6.555154E+00,+1.028868E-09,-19.56625E-06
+6.565184E+00,+960.7519E-12,-21.78137E-06
+6.575185E+00,+1.057110E-09,-21.83682E-06
+6.585176E+00,+1.480063E-09,-23.67823E-06
+6.595208E+00,+1.401795E-09,-23.37201E-06
+6.605210E+00,+1.112821E-09,-22.79538E-06
+6.615014E+00,+1.208749E-09,-22.86604E-06
+6.625246E+00,+1.154627E-09,-24.51845E-06
+6.635053E+00,+967.7963E-12,-24.56606E-06
+6.645093E+00,-636.1166E-12,-20.13196E-06
+6.655091E+00,-633.9239E-12,-19.90382E-06
+6.665084E+00,+511.0222E-12,-20.72542E-06
+6.675094E+00,+528.6832E-12,-20.88647E-06
+6.685081E+00,-1.121954E-09,-20.97940E-06
+6.695085E+00,-1.234956E-09,-21.27895E-06
+6.705116E+00,-2.251917E-09,-21.47461E-06
+6.715583E+00,-2.266889E-09,-21.35042E-06
+6.725145E+00,-2.030634E-09,-20.62918E-06
+6.735140E+00,-1.945948E-09,-20.69404E-06
+6.745098E+00,+1.644071E-09,-22.65810E-06
+6.755113E+00,+1.853038E-09,-22.93390E-06
+6.765139E+00,+3.688778E-09,-21.10703E-06
+6.775157E+00,+3.697709E-09,-20.79601E-06
+6.785184E+00,+4.644714E-09,-20.39555E-06
+6.795647E+00,+4.741267E-09,-20.79286E-06
+6.805199E+00,+5.569982E-09,-24.85208E-06
+6.815228E+00,+5.510040E-09,-24.72951E-06
+6.825226E+00,+5.432078E-09,-22.80459E-06
+6.835028E+00,+5.574074E-09,-23.56307E-06
+6.845034E+00,+5.955018E-09,-24.92086E-06
+6.855034E+00,+5.697405E-09,-25.01702E-06
+6.865021E+00,+4.081522E-09,-21.79053E-06
+6.875215E+00,+4.049962E-09,-21.91275E-06
+6.885186E+00,+5.501123E-09,-25.58347E-06
+6.895179E+00,+5.857339E-09,-25.34240E-06
+6.905157E+00,+6.713621E-09,-25.06145E-06
+6.915140E+00,+6.813103E-09,-24.20863E-06
+6.925093E+00,+6.696003E-09,-25.11132E-06
+6.935074E+00,+6.303103E-09,-25.17855E-06
+6.945063E+00,+4.104105E-09,-22.98806E-06
+6.955235E+00,+3.705747E-09,-23.00895E-06
+6.965200E+00,+4.311210E-09,-22.91342E-06
+6.975183E+00,+4.765716E-09,-23.54679E-06
+6.985157E+00,+4.884960E-09,-21.28713E-06
+6.995116E+00,+4.409171E-09,-21.42174E-06
+7.005097E+00,+2.940051E-09,-22.03700E-06
+7.015053E+00,+2.667690E-09,-22.41397E-06
+7.025039E+00,+876.1248E-12,-22.29518E-06
+7.035016E+00,+268.2465E-12,-23.77153E-06
+7.045226E+00,-2.565570E-09,-26.97830E-06
+7.055187E+00,-2.787046E-09,-27.29985E-06
+7.065139E+00,-3.371829E-09,-26.49133E-06
+7.075101E+00,-3.465113E-09,-26.76991E-06
+7.085083E+00,-2.989117E-09,-22.00713E-06
+7.095035E+00,-2.730962E-09,-21.29471E-06
+7.105233E+00,+755.5153E-12,-21.30040E-06
+7.115195E+00,+1.015299E-09,-21.59091E-06
+7.125161E+00,+3.131161E-09,-23.50216E-06
+7.135148E+00,+3.322228E-09,-23.63391E-06
+7.145111E+00,+6.171636E-09,-21.39716E-06
+7.155074E+00,+6.550081E-09,-21.46088E-06
+7.165055E+00,+7.727966E-09,-20.55968E-06
+7.175239E+00,+7.697603E-09,-20.64434E-06
+7.185207E+00,+7.134382E-09,-23.32744E-06
+7.195190E+00,+7.005358E-09,-23.71041E-06
+7.205151E+00,+4.760187E-09,-23.05710E-06
+7.215120E+00,+4.299194E-09,-23.01493E-06
+7.225104E+00,+3.006376E-09,-25.50113E-06
+7.235078E+00,+3.062927E-09,-25.00912E-06
+7.245063E+00,+3.286683E-09,-23.35264E-06
+7.255234E+00,+3.208435E-09,-23.50108E-06
+7.265209E+00,+1.955711E-09,-26.34939E-06
+7.275198E+00,+1.906169E-09,-26.26239E-06
+7.285166E+00,+1.426405E-09,-25.40614E-06
+7.295134E+00,+1.224396E-09,-25.20049E-06
+7.305123E+00,-556.5006E-12,-22.27999E-06
+7.315102E+00,-615.5366E-12,-21.87819E-06
+7.325067E+00,-436.8035E-12,-22.81085E-06
+7.335049E+00,-449.1770E-12,-22.88867E-06
+7.345238E+00,-707.8719E-12,-21.96794E-06
+7.355220E+00,-586.5523E-12,-22.32382E-06
+7.365151E+00,+1.855007E-09,-22.62812E-06
+7.375118E+00,+2.337908E-09,-23.17314E-06
+7.385102E+00,+3.430832E-09,-23.00117E-06
+7.395062E+00,+3.397163E-09,-22.44951E-06
+7.405031E+00,+3.460468E-09,-19.57801E-06
+7.415242E+00,+3.516592E-09,-19.62862E-06
+7.425205E+00,+2.563853E-09,-21.05307E-06
+7.435211E+00,+2.091280E-09,-21.32369E-06
+7.445195E+00,-40.63956E-12,-21.61967E-06
+7.455138E+00,-196.9307E-12,-21.82520E-06
+7.465133E+00,-1.296703E-09,-21.08809E-06
+7.475101E+00,-1.390155E-09,-20.96297E-06
+7.485113E+00,-1.759463E-09,-19.95632E-06
+7.495142E+00,-1.639746E-09,-20.06959E-06
+7.505141E+00,-536.0929E-12,-20.14272E-06
+7.515150E+00,-554.0372E-12,-20.08962E-06
+7.525177E+00,-735.7471E-12,-21.81041E-06
+7.535191E+00,-663.0285E-12,-22.24926E-06
+7.545227E+00,+603.3749E-12,-25.01888E-06
+7.555448E+00,+602.0379E-12,-24.99916E-06
+7.565218E+00,-1.103854E-09,-24.15934E-06
+7.575224E+00,-1.261531E-09,-24.46301E-06
+7.585215E+00,-1.995585E-09,-22.62274E-06
+7.595213E+00,-1.992718E-09,-22.54303E-06
+7.605238E+00,-2.541228E-09,-23.29256E-06
+7.615465E+00,-2.573582E-09,-23.21818E-06
+7.625225E+00,-2.066084E-09,-21.33153E-06
+7.635021E+00,-1.936217E-09,-21.47224E-06
+7.645102E+00,-519.7364E-12,-25.00380E-06
+7.655130E+00,-436.0819E-12,-24.90352E-06
+7.665127E+00,+725.5271E-12,-23.47347E-06
+7.675138E+00,+938.1712E-12,-22.77827E-06
+7.685170E+00,+1.773643E-09,-23.38214E-06
+7.695172E+00,+1.729441E-09,-23.98075E-06
+7.705190E+00,+1.176511E-09,-24.83082E-06
+7.715219E+00,+1.228420E-09,-24.89030E-06
+7.725221E+00,+1.887318E-09,-23.15764E-06
+7.735019E+00,+1.888282E-09,-23.23880E-06
+7.745080E+00,+1.643018E-09,-24.37466E-06
+7.755125E+00,+1.649366E-09,-24.53207E-06
+7.765155E+00,+1.999162E-09,-22.69046E-06
+7.775623E+00,+1.963545E-09,-23.00340E-06
+7.785175E+00,+539.1403E-12,-23.44314E-06
+7.795206E+00,+376.3982E-12,-23.33213E-06
+7.805212E+00,+918.0318E-12,-22.20120E-06
+7.815222E+00,+1.138802E-09,-21.66876E-06
+7.825016E+00,+1.762174E-09,-23.27070E-06
+7.835033E+00,+1.758233E-09,-23.39925E-06
+7.845057E+00,+1.876163E-09,-24.88438E-06
+7.855089E+00,+1.890881E-09,-24.67035E-06
+7.865088E+00,+1.377597E-09,-23.77207E-06
+7.875116E+00,+1.204628E-09,-23.60132E-06
+7.885111E+00,+1.663503E-09,-23.20121E-06
+7.895116E+00,+2.090643E-09,-23.33728E-06
+7.905140E+00,+2.683078E-09,-22.66548E-06
+7.915135E+00,+2.430956E-09,-22.16875E-06
+7.925148E+00,+1.004145E-09,-21.60493E-06
+7.935176E+00,+938.0717E-12,-22.13768E-06
+7.945178E+00,+1.335245E-09,-23.71522E-06
+7.955180E+00,+1.392740E-09,-24.16002E-06
+7.965208E+00,+1.447887E-09,-23.84918E-06
+7.975213E+00,+1.634649E-09,-23.53832E-06
+7.985243E+00,+2.932832E-09,-20.38765E-06
+7.995244E+00,+2.980691E-09,-19.91718E-06
+8.005031E+00,+1.427238E-09,-22.71876E-06
+8.015067E+00,+992.2263E-12,-22.95785E-06
+8.025096E+00,-480.0279E-12,-20.89099E-06
+8.035132E+00,-671.9729E-12,-20.51548E-06
+8.045164E+00,-1.629520E-09,-19.23949E-06
+8.055154E+00,-1.709589E-09,-19.29577E-06
+8.065190E+00,-939.5903E-12,-21.26905E-06
+8.075236E+00,-658.1457E-12,-21.89058E-06
+8.085245E+00,-135.8083E-12,-23.63609E-06
+8.095048E+00,-246.2116E-12,-23.16282E-06
+8.105050E+00,-276.4392E-12,-21.27514E-06
+8.115038E+00,-16.12514E-12,-21.17166E-06
+8.125067E+00,+415.1052E-12,-24.03148E-06
+8.135084E+00,+189.3221E-12,-23.77842E-06
+8.145105E+00,-1.109226E-09,-20.32328E-06
+8.155111E+00,-1.174442E-09,-20.22137E-06
+8.165128E+00,-947.0589E-12,-22.08633E-06
+8.175162E+00,-1.015109E-09,-21.65941E-06
+8.185154E+00,-1.542002E-09,-17.41325E-06
+8.195156E+00,-1.563306E-09,-17.50626E-06
+8.205187E+00,-1.132703E-09,-20.43826E-06
+8.215189E+00,-1.200023E-09,-21.32015E-06
+8.225206E+00,-2.672429E-09,-26.29489E-06
+8.235242E+00,-2.953837E-09,-26.51659E-06
+8.245021E+00,-2.352147E-09,-26.64545E-06
+8.255018E+00,-1.868210E-09,-26.35752E-06
+8.265237E+00,-1.280395E-09,-23.82177E-06
+8.275212E+00,-1.401318E-09,-23.15480E-06
+8.285195E+00,-1.683401E-09,-20.26878E-06
+8.295155E+00,-1.632468E-09,-19.83688E-06
+8.305068E+00,-1.363405E-09,-18.99682E-06
+8.315051E+00,-1.344979E-09,-18.54415E-06
+8.325022E+00,-205.6241E-12,-19.57624E-06
+8.335243E+00,+446.8189E-12,-20.01097E-06
+8.345221E+00,+3.026338E-09,-20.41520E-06
+8.355177E+00,+3.287705E-09,-21.52614E-06
+8.365147E+00,+3.585587E-09,-23.33153E-06
+8.375130E+00,+3.728890E-09,-23.62979E-06
+8.385086E+00,+4.213014E-09,-22.65516E-06
+8.395072E+00,+4.093035E-09,-22.74768E-06
+8.405026E+00,+2.900103E-09,-22.67561E-06
+8.415220E+00,+2.557377E-09,-22.48029E-06
+8.425212E+00,+3.026247E-09,-21.40251E-06
+8.435023E+00,+3.309186E-09,-20.92776E-06
+8.445061E+00,+3.267014E-09,-20.65298E-06
+8.455088E+00,+3.133301E-09,-20.11986E-06
+8.465090E+00,+3.265743E-09,-20.48478E-06
+8.475101E+00,+3.343495E-09,-20.40399E-06
+8.485126E+00,+2.653734E-09,-21.31957E-06
+8.495121E+00,+2.277130E-09,-22.52698E-06
+8.505151E+00,+1.701636E-09,-24.27844E-06
+8.515151E+00,+1.711672E-09,-23.55947E-06
+8.525166E+00,+1.000385E-09,-23.37479E-06
+8.535198E+00,+675.8414E-12,-23.35651E-06
+8.545204E+00,+819.5498E-12,-23.97160E-06
+8.555196E+00,+1.391041E-09,-24.13645E-06
+8.565179E+00,+2.872489E-09,-23.59815E-06
+8.575135E+00,+2.671232E-09,-23.57701E-06
+8.585109E+00,+832.2238E-12,-22.86521E-06
+8.595095E+00,+651.5040E-12,-22.64122E-06
+8.605056E+00,+1.402790E-09,-20.79088E-06
+8.615038E+00,+1.600342E-09,-20.54770E-06
+8.625063E+00,+1.174839E-09,-22.80047E-06
+8.635236E+00,+1.088151E-09,-23.39625E-06
+8.645036E+00,+1.981403E-09,-22.20663E-06
+8.655131E+00,+2.384651E-09,-21.75479E-06
+8.665150E+00,+2.323745E-09,-20.68048E-06
+8.675187E+00,+2.118018E-09,-20.29115E-06
+8.685183E+00,+2.577265E-09,-21.43642E-06
+8.695191E+00,+3.167282E-09,-21.88153E-06
+8.705221E+00,+3.983501E-09,-23.79041E-06
+8.715219E+00,+4.028120E-09,-23.00795E-06
+8.725016E+00,+4.114258E-09,-21.96948E-06
+8.735042E+00,+4.087823E-09,-21.60802E-06
+8.745065E+00,+2.974537E-09,-21.45762E-06
+8.755047E+00,+2.195992E-09,-21.95114E-06
+8.765238E+00,+1.068815E-09,-22.31569E-06
+8.775202E+00,+1.179950E-09,-21.50236E-06
+8.785178E+00,+1.571076E-09,-21.88231E-06
+8.795129E+00,+1.341105E-09,-21.42669E-06
+8.805110E+00,+166.7124E-12,-23.24599E-06
+8.815063E+00,+53.68377E-12,-23.45078E-06
+8.825069E+00,-38.02007E-12,-22.15264E-06
+8.835092E+00,-172.2278E-12,-21.53555E-06
+8.845064E+00,-1.099899E-09,-18.30111E-06
+8.855021E+00,-1.179013E-09,-18.37063E-06
+8.865239E+00,-490.8793E-12,-19.85899E-06
+8.875200E+00,-358.5822E-12,-20.55279E-06
+8.885174E+00,+360.1088E-12,-22.56712E-06
+8.895133E+00,+582.1830E-12,-21.97912E-06
+8.905104E+00,+3.716532E-09,-22.12630E-06
+8.915087E+00,+4.252823E-09,-22.34044E-06
+8.925040E+00,+5.017533E-09,-22.63447E-06
+8.935024E+00,+4.641433E-09,-22.69681E-06
+8.945017E+00,+2.153619E-09,-22.35026E-06
+8.955197E+00,+1.812492E-09,-22.51806E-06
+8.965168E+00,-384.2693E-12,-23.16290E-06
+8.975133E+00,-736.9823E-12,-22.71878E-06
+8.985105E+00,-1.550768E-09,-19.93893E-06
+8.995051E+00,-1.420516E-09,-19.87109E-06
+9.005047E+00,-679.2923E-12,-20.92095E-06
+9.015015E+00,-723.1910E-12,-20.88699E-06
+9.025232E+00,-1.042563E-09,-19.60991E-06
+9.035448E+00,-973.6771E-12,-19.89633E-06
+9.045131E+00,+1.304261E-09,-20.75947E-06
+9.055097E+00,+1.423288E-09,-20.71109E-06
+9.065070E+00,+1.731814E-09,-23.64570E-06
+9.075039E+00,+1.730226E-09,-23.67748E-06
+9.085028E+00,+2.053038E-09,-25.42045E-06
+9.095239E+00,+2.053889E-09,-25.42122E-06
+9.105040E+00,+766.8386E-12,-25.12920E-06
+9.115087E+00,+629.1949E-12,-24.70259E-06
+9.125103E+00,+937.3629E-12,-26.42759E-06
+9.135143E+00,+1.102105E-09,-26.23721E-06
+9.145151E+00,+819.2907E-12,-25.75897E-06
+9.155151E+00,+527.7048E-12,-25.23391E-06
+9.165180E+00,+190.5572E-12,-24.23561E-06
+9.175181E+00,+352.6216E-12,-24.21101E-06
+9.185193E+00,+1.204586E-09,-23.04468E-06
+9.195222E+00,+1.099004E-09,-23.51092E-06
+9.205225E+00,+168.2829E-12,-25.51255E-06
+9.215235E+00,+131.2389E-12,-25.59921E-06
+9.225035E+00,+475.3371E-12,-25.79925E-06
+9.235058E+00,+496.6526E-12,-24.86183E-06
+9.245090E+00,+1.129981E-09,-21.87495E-06
+9.255077E+00,+1.348641E-09,-22.09351E-06
+9.265074E+00,+3.979514E-09,-23.87412E-06
+9.275105E+00,+4.187148E-09,-23.53452E-06
+9.285109E+00,+4.186337E-09,-22.35526E-06
+9.295090E+00,+4.114895E-09,-22.32582E-06
+9.305124E+00,+4.173756E-09,-22.17490E-06
+9.315149E+00,+4.122727E-09,-21.78575E-06
+9.325159E+00,+2.230618E-09,-21.48894E-06
+9.335186E+00,+1.973147E-09,-21.57566E-06
+9.345186E+00,+2.393461E-09,-22.81663E-06
+9.355212E+00,+2.807139E-09,-23.09738E-06
+9.365208E+00,+3.731950E-09,-26.31274E-06
+9.375216E+00,+3.501972E-09,-26.93293E-06
+9.385019E+00,+2.043877E-09,-26.11911E-06
+9.395029E+00,+1.838687E-09,-25.00720E-06
+9.405048E+00,+1.084427E-09,-23.17918E-06
+9.415082E+00,+908.5138E-12,-22.80796E-06
+9.425085E+00,+757.7821E-12,-25.13343E-06
+9.435121E+00,+856.7048E-12,-24.91989E-06
+9.445120E+00,+373.1287E-12,-25.57357E-06
+9.455116E+00,-199.2981E-12,-25.07927E-06
+9.465164E+00,-1.366909E-09,-22.00276E-06
+9.475183E+00,-1.047601E-09,-22.19147E-06
+9.485199E+00,+1.153656E-09,-23.32484E-06
+9.495023E+00,+1.668114E-09,-23.61846E-06
+9.505057E+00,+1.718221E-09,-26.36278E-06
+9.515070E+00,+1.552514E-09,-25.51003E-06
+9.525104E+00,+1.368801E-09,-26.05654E-06
+9.535126E+00,+1.315389E-09,-25.94359E-06
+9.545162E+00,+764.1729E-12,-24.92735E-06
+9.555149E+00,+823.0077E-12,-24.37715E-06
+9.565191E+00,+3.385840E-09,-23.04045E-06
+9.575017E+00,+3.960031E-09,-22.72534E-06
+9.585028E+00,+5.667489E-09,-23.50777E-06
+9.595039E+00,+5.604920E-09,-24.27169E-06
+9.605078E+00,+4.849588E-09,-23.11755E-06
+9.615086E+00,+4.794956E-09,-23.28009E-06
+9.625105E+00,+3.795273E-09,-22.09643E-06
+9.635140E+00,+3.465850E-09,-22.38530E-06
+9.645159E+00,+1.862290E-09,-24.23515E-06
+9.655201E+00,+1.755169E-09,-24.93496E-06
+9.665206E+00,+1.473521E-09,-24.16729E-06
+9.675226E+00,+1.265472E-09,-24.25584E-06
+9.685021E+00,+444.4804E-12,-23.37765E-06
+9.695024E+00,+533.6527E-12,-23.75571E-06
+9.705044E+00,+1.426674E-09,-27.57217E-06
+9.715071E+00,+1.452707E-09,-26.94572E-06
+9.725074E+00,+767.3718E-12,-29.03006E-06
+9.735112E+00,+745.6295E-12,-27.69734E-06
+9.745167E+00,+2.058406E-09,-24.98211E-06
+9.755190E+00,+2.438185E-09,-25.17371E-06
+9.765223E+00,+3.178361E-09,-23.54216E-06
+9.775229E+00,+3.202355E-09,-22.90670E-06
+9.785016E+00,+4.022565E-09,-21.25609E-06
+9.795048E+00,+4.206282E-09,-21.58364E-06
+9.805042E+00,+3.753696E-09,-21.98056E-06
+9.815049E+00,+3.441622E-09,-22.57219E-06
+9.825077E+00,+3.705254E-09,-22.98749E-06
+9.835093E+00,+4.104786E-09,-22.81300E-06
+9.845112E+00,+5.680997E-09,-23.37959E-06
+9.855139E+00,+5.777689E-09,-24.66191E-06
+9.865138E+00,+6.012630E-09,-27.41344E-06
+9.875173E+00,+6.191417E-09,-26.57247E-06
+9.885151E+00,+6.199575E-09,-24.95751E-06
+9.895151E+00,+5.732370E-09,-23.69002E-06
+9.905178E+00,+3.817633E-09,-22.95130E-06
+9.915177E+00,+3.700317E-09,-22.92421E-06
+9.925195E+00,+4.723905E-09,-24.45474E-06
+9.935231E+00,+4.875854E-09,-24.07863E-06
+9.945235E+00,+3.815029E-09,-22.58309E-06
+9.955037E+00,+3.344431E-09,-23.73250E-06
+9.965067E+00,+3.327806E-09,-23.44262E-06
+9.975080E+00,+3.478293E-09,-24.30416E-06
+9.985109E+00,+2.908811E-09,-24.33172E-06
+9.995102E+00,+2.747115E-09,-23.76804E-06

MicroMag 2900/3900 Data File ends
