# Supplementary material for: Magnetic signatures of a creosote oil contaminated site: case study in São Paulo, Brazil
Source: Sci Rep. 2022 Dec 17;12:21853. doi: 10.1038/s41598-022-23493-2 (PMC9759522; doi:10.1038/s41598-022-23493-2)
Supplement: Supplementary file 3 — Supplementary Information 3. [file 41598_2022_23493_MOESM3_ESM.zip › moment_vs_time/SD23/4_2/nm3xxx/4_8.014]

MicroMag 2900/3900 Data File (Series 0016.002)
Moment vs. time

INSTRUMENT
Configuration                   VSM
Temperature control             None
Hardware version                0004
Software version                01/29/2013
Units of measure                Hybrid SI
Temperature in                  Celsius

SAMPLE
Mass                            N/A
Volume                          N/A
Demagnetizing factor            N/A

SETTINGS
Field range                    +300.0000E-03
Field command                   0.000000E+00
Moment range                   +10.00000E-06
Averaging time                 +13.27874E-03
Temperature (command)           N/A
Tmprtr difference correction    No
Orientation                     0.000000E+00
Vibration amplitude             1.0
Calibration factor             +4.401063E+00
Operating frequency            +83.00000E+00

MEASUREMENT
Description                    "SD34_4_8"
Field (measured)               +367.6810E-06
Temperature (measured)          N/A
Averages (completed)            N/A
Moment at conditioning field   +2.524105E-06
Measured on                     08/28/2020  10:19
Elapsed time                   +22.78882E+00

PROCESSING
Background subtraction          No
Delta-m processing              N/A
Demagnetizing factor            No
Normalization                   No
Normalization factor            N/A
Offset (field)                  No
Offset (moment)                 No
Pole saturation                 No
Slope correction                No

VIEWPORT
Left                            0.000000E+00
Right                          +10.00000E+00
Bottom                         -10.00000E-06
Top                            +10.00000E-06
Show X-axis?                    Yes
Show Y-axis?                    Yes

SCRIPT
Averaging time                 +10.00000E-03
Initial (conditioning) field   +260.0000E-03
Final (measuring) field         0.000000E+00
Pause at initial field         +10.00000E+00
Field slew rate limit          +10.00000E+03
Field slew time limit          +100.0000E-03
Slope correction                0.000000E+00
Timebase                       +10.00000E+00
Number of segments              1
Number of data                  1000

Segment   Averaging                                                            Final 
 Number      Time        Initial      Increment       Final         Pause      Index 
             (s)           (s)           (s)           (s)           (s)     
0000001,+10.00000E-03, 0.000000E+00,+10.00000E-03,+10.00000E+00,+10.00000E+00,0001000

                                         
     Time         Moment        Field    
     (s)          (Am�)          (T)     
+5.161623E-03,+1.830191E-06,+188.6940E-03
+15.21143E-03,+1.021297E-06,+105.2411E-03
+25.03215E-03,+524.4425E-09,+54.03075E-03
+35.11457E-03,+228.1168E-09,+23.50806E-03
+45.18839E-03,+107.8581E-09,+11.02584E-03
+55.02395E-03,+48.35931E-09,+4.700329E-03
+65.09557E-03,+24.72529E-09,+2.102397E-03
+75.14922E-03,+13.79473E-09,+934.8397E-06
+85.16860E-03,+8.762837E-09,+470.1785E-06
+95.19990E-03,+5.802885E-09,+256.1695E-06
+105.2004E-03,+4.203712E-09,+174.7969E-06
+115.2128E-03,+2.392566E-09,+119.3218E-06
+125.2459E-03,+1.250595E-09,+92.75760E-06
+135.0350E-03,+746.1141E-12,+74.06811E-06
+145.0413E-03,+678.6401E-12,+60.37185E-06
+155.0721E-03,+278.6238E-12,+51.01382E-06
+165.0739E-03,-284.5139E-12,+45.58545E-06
+175.0987E-03,-288.5374E-12,+40.70323E-06
+185.1344E-03,+381.8175E-12,+36.56771E-06
+195.1397E-03,+850.2966E-12,+32.09230E-06
+205.1714E-03,+572.0625E-12,+29.97663E-06
+215.1744E-03,+648.9885E-12,+29.05484E-06
+225.1834E-03,+1.979656E-09,+26.58540E-06
+235.2249E-03,+3.654590E-09,+24.29049E-06
+245.2262E-03,+4.443119E-09,+23.26241E-06
+255.2448E-03,+4.557695E-09,+22.07096E-06
+265.0485E-03,+4.927622E-09,+20.54973E-06
+275.0492E-03,+5.697804E-09,+20.34276E-06
+285.0818E-03,+5.931976E-09,+19.62848E-06
+295.0777E-03,+5.465655E-09,+20.56020E-06
+305.1257E-03,+4.696778E-09,+19.83645E-06
+315.1529E-03,+4.312247E-09,+18.71221E-06
+325.1598E-03,+3.476416E-09,+17.23191E-06
+335.1879E-03,+1.675194E-09,+16.92962E-06
+345.2184E-03,-187.7689E-12,+16.67596E-06
+355.1579E-03,-1.158203E-09,+16.29476E-06
+365.1804E-03,-1.698884E-09,+17.72261E-06
+375.2056E-03,-2.561960E-09,+15.42735E-06
+385.2239E-03,-3.689154E-09,+12.08845E-06
+395.0181E-03,-3.997692E-09,+10.27906E-06
+405.0229E-03,-3.329959E-09,+10.13806E-06
+415.0366E-03,-2.682752E-09,+8.115493E-06
+425.0755E-03,-3.159681E-09,+6.386376E-06
+435.0982E-03,-3.775658E-09,+7.426730E-06
+445.1047E-03,-3.533750E-09,+8.519126E-06
+455.1395E-03,-2.611847E-09,+10.79438E-06
+465.1398E-03,-2.150633E-09,+10.15592E-06
+475.1636E-03,-2.363332E-09,+9.086009E-06
+485.2070E-03,-2.428111E-09,+7.343617E-06
+495.2120E-03,-1.806763E-09,+6.044512E-06
+505.2391E-03,-834.7381E-12,+4.537440E-06
+515.2120E-03,-120.7263E-12,+4.248934E-06
+525.1802E-03,+1.172725E-09,+2.336684E-06
+535.1677E-03,+2.826922E-09,+1.149874E-06
+545.1305E-03,+4.366947E-09,-80.45197E-09
+555.0973E-03,+4.342665E-09,+941.9633E-09
+565.0880E-03,+3.262393E-09,+1.489964E-06
+575.0369E-03,+2.847067E-09,+1.317501E-06
+585.0205E-03,+3.154718E-09,+1.752262E-06
+595.2433E-03,+3.267910E-09,+1.884270E-06
+605.1962E-03,+3.196763E-09,+2.335682E-06
+615.1747E-03,+3.686691E-09,+853.7580E-09
+625.1589E-03,+4.689667E-09,-3.607264E-06
+635.1776E-03,+5.364289E-09,-4.493266E-06
+645.1623E-03,+5.095759E-09,-3.906527E-06
+655.1356E-03,+4.754130E-09,-2.325926E-06
+665.1061E-03,+5.180111E-09,-2.901793E-06
+675.0922E-03,+5.737912E-09,-4.531231E-06
+685.0723E-03,+5.288601E-09,-4.520903E-06
+695.0343E-03,+3.977336E-09,-3.934164E-06
+705.0185E-03,+3.104767E-09,-3.123064E-06
+715.2091E-03,+2.970628E-09,-1.196394E-06
+725.1938E-03,+2.376009E-09,-1.972933E-06
+735.1670E-03,+1.013285E-09,-3.007679E-06
+745.1252E-03,-972.7611E-12,-4.772902E-06
+755.1006E-03,-2.256830E-09,-5.042897E-06
+765.0656E-03,-3.606281E-09,-4.426518E-06
+775.0343E-03,-4.810789E-09,-3.405362E-06
+785.0350E-03,-5.907259E-09,-4.731560E-06
+795.0352E-03,-5.753328E-09,-7.215243E-06
+805.0692E-03,-4.375714E-09,-10.18124E-06
+815.0710E-03,-3.705729E-09,-9.045697E-06
+825.0937E-03,-3.125154E-09,-8.450805E-06
+835.1301E-03,-2.547612E-09,-7.132217E-06
+845.0556E-03,-778.2255E-12,-6.958180E-06
+855.0558E-03,+358.4504E-12,-7.547866E-06
+865.0649E-03,+982.9303E-12,-9.393970E-06
+875.0557E-03,+939.3648E-12,-12.24238E-06
+885.0836E-03,+1.543295E-09,-11.21593E-06
+895.1192E-03,+2.197803E-09,-9.046069E-06
+905.1177E-03,+2.121357E-09,-9.024067E-06
+915.1402E-03,+1.343495E-09,-10.06190E-06
+925.1380E-03,+610.4503E-12,-10.16324E-06
+935.1736E-03,+286.4360E-12,-11.30954E-06
+945.2108E-03,-312.0780E-12,-10.41750E-06
+955.2327E-03,-1.185849E-09,-11.35054E-06
+965.0319E-03,-1.787005E-09,-12.94999E-06
+975.0567E-03,-949.9178E-12,-13.82441E-06
+985.0664E-03,+453.6110E-12,-12.07684E-06
+995.0702E-03,+1.274886E-09,-10.07189E-06
+1.005103E+00,+1.391017E-09,-11.94978E-06
+1.015108E+00,+1.511066E-09,-12.20307E-06
+1.025137E+00,+1.674999E-09,-12.11938E-06
+1.035151E+00,+991.3890E-12,-12.17806E-06
+1.045177E+00,-740.8716E-12,-11.83791E-06
+1.055193E+00,-1.312163E-09,-10.11203E-06
+1.065203E+00,-205.0459E-12,-9.248315E-06
+1.075219E+00,+1.099039E-09,-9.664423E-06
+1.085236E+00,+1.848878E-09,-9.502832E-06
+1.095018E+00,+1.579945E-09,-9.864293E-06
+1.105030E+00,+1.339099E-09,-12.52768E-06
+1.115057E+00,+1.747339E-09,-13.51118E-06
+1.125055E+00,+2.402118E-09,-14.06665E-06
+1.135088E+00,+2.792493E-09,-15.12308E-06
+1.145076E+00,+3.592612E-09,-14.22667E-06
+1.155091E+00,+4.421740E-09,-15.82280E-06
+1.165122E+00,+4.322874E-09,-16.73227E-06
+1.175128E+00,+3.185153E-09,-16.83850E-06
+1.185162E+00,+1.830605E-09,-14.22587E-06
+1.195197E+00,+1.677561E-09,-15.04461E-06
+1.205208E+00,+2.036902E-09,-15.89599E-06
+1.215214E+00,+1.894605E-09,-15.92992E-06
+1.225243E+00,+1.616760E-09,-15.98099E-06
+1.235027E+00,+2.043521E-09,-15.79940E-06
+1.245052E+00,+3.619652E-09,-16.52856E-06
+1.255044E+00,+4.297044E-09,-18.06058E-06
+1.265051E+00,+4.153171E-09,-15.16666E-06
+1.275083E+00,+3.866007E-09,-13.73675E-06
+1.285105E+00,+3.995659E-09,-13.23521E-06
+1.295120E+00,+4.092080E-09,-15.31952E-06
+1.305153E+00,+3.613997E-09,-15.85070E-06
+1.315183E+00,+3.334244E-09,-16.16824E-06
+1.325201E+00,+3.639401E-09,-20.50023E-06
+1.335233E+00,+3.978375E-09,-19.96980E-06
+1.345222E+00,+3.168309E-09,-20.49806E-06
+1.355024E+00,+1.722343E-09,-19.14459E-06
+1.365042E+00,-13.63750E-12,-16.43257E-06
+1.375057E+00,-386.8321E-12,-16.26011E-06
+1.385096E+00,-285.7144E-12,-15.76601E-06
+1.395066E+00,-317.4234E-12,-16.66197E-06
+1.405086E+00,-41.63993E-12,-17.68624E-06
+1.415123E+00,+723.9404E-12,-18.56795E-06
+1.425125E+00,+2.115955E-09,-20.54160E-06
+1.435166E+00,+2.648333E-09,-19.68081E-06
+1.445155E+00,+2.787058E-09,-19.29657E-06
+1.455171E+00,+3.560203E-09,-20.57176E-06
+1.465206E+00,+5.001060E-09,-21.99517E-06
+1.475211E+00,+5.563566E-09,-23.27159E-06
+1.485246E+00,+4.516424E-09,-22.27141E-06
+1.495045E+00,+3.075245E-09,-21.08460E-06
+1.505046E+00,+1.719252E-09,-20.58352E-06
+1.515054E+00,+1.050752E-09,-19.58296E-06
+1.525084E+00,+268.4154E-12,-19.12688E-06
+1.535105E+00,-236.6809E-12,-17.70418E-06
+1.545075E+00,-35.48618E-12,-16.73384E-06
+1.555092E+00,+536.5693E-12,-17.09015E-06
+1.565104E+00,+1.136566E-09,-19.24218E-06
+1.575132E+00,+1.223083E-09,-20.23891E-06
+1.585145E+00,+1.770345E-09,-20.74697E-06
+1.595145E+00,+2.724023E-09,-20.41083E-06
+1.605166E+00,+3.023554E-09,-18.77157E-06
+1.615164E+00,+2.407881E-09,-20.37137E-06
+1.625184E+00,+1.566842E-09,-20.35280E-06
+1.635210E+00,+1.874773E-09,-20.02284E-06
+1.645186E+00,+2.669385E-09,-20.84590E-06
+1.655213E+00,+2.710424E-09,-20.98672E-06
+1.665212E+00,+2.197550E-09,-21.66701E-06
+1.675236E+00,+2.176574E-09,-19.33193E-06
+1.685062E+00,+2.896692E-09,-18.43303E-06
+1.695107E+00,+3.315993E-09,-17.93879E-06
+1.705141E+00,+2.663822E-09,-18.38988E-06
+1.715171E+00,+1.717975E-09,-21.06992E-06
+1.725168E+00,+1.605439E-09,-23.58061E-06
+1.735193E+00,+2.052529E-09,-20.30114E-06
+1.745222E+00,+2.084334E-09,-19.83776E-06
+1.756727E+00,+1.906304E-09,-20.22512E-06
+1.765045E+00,+1.853462E-09,-29.82514E-06
+1.775076E+00,+2.573580E-09,-24.45611E-06
+1.785088E+00,+2.561748E-09,-23.35101E-06
+1.795118E+00,+1.869393E-09,-22.70348E-06
+1.805160E+00,+1.838854E-09,-22.10873E-06
+1.815190E+00,+2.285705E-09,-17.10723E-06
+1.825219E+00,+2.340832E-09,-17.23738E-06
+1.835221E+00,+1.774609E-09,-20.24100E-06
+1.845230E+00,+1.636808E-09,-21.04188E-06
+1.855026E+00,+1.707358E-09,-20.87119E-06
+1.865027E+00,+1.747018E-09,-21.39857E-06
+1.875064E+00,+1.107224E-09,-22.43835E-06
+1.885072E+00,+1.009155E-09,-22.18758E-06
+1.895083E+00,+1.431653E-09,-20.53339E-06
+1.905111E+00,+1.655179E-09,-20.30088E-06
+1.915111E+00,+3.341092E-09,-20.30382E-06
+1.925113E+00,+3.382216E-09,-20.30997E-06
+1.935144E+00,+3.426405E-09,-21.14659E-06
+1.945147E+00,+3.484777E-09,-20.05626E-06
+1.955161E+00,+4.243009E-09,-18.11640E-06
+1.965190E+00,+4.225742E-09,-18.58798E-06
+1.975192E+00,+4.580800E-09,-22.69398E-06
+1.985225E+00,+4.890481E-09,-22.87277E-06
+1.995227E+00,+7.168394E-09,-23.12917E-06
+2.005025E+00,+7.366507E-09,-22.80630E-06
+2.015048E+00,+6.243823E-09,-20.88885E-06
+2.025031E+00,+6.039986E-09,-21.00560E-06
+2.035048E+00,+5.316115E-09,-27.08862E-06
+2.045080E+00,+5.267377E-09,-27.22939E-06
+2.055067E+00,+3.624413E-09,-23.53744E-06
+2.065099E+00,+3.201980E-09,-22.83042E-06
+2.075096E+00,+2.269946E-09,-23.46680E-06
+2.085102E+00,+2.333365E-09,-23.35222E-06
+2.095133E+00,+2.464017E-09,-21.77250E-06
+2.105149E+00,+2.438706E-09,-22.14292E-06
+2.115170E+00,+3.262656E-09,-21.46826E-06
+2.125200E+00,+3.576963E-09,-22.10618E-06
+2.135197E+00,+4.168531E-09,-22.03549E-06
+2.145202E+00,+3.935778E-09,-22.21542E-06
+2.155230E+00,+3.030734E-09,-23.09876E-06
+2.165229E+00,+3.139814E-09,-22.33383E-06
+2.175034E+00,+4.455888E-09,-23.23162E-06
+2.185041E+00,+4.547374E-09,-24.05362E-06
+2.195055E+00,+5.209724E-09,-26.74044E-06
+2.205083E+00,+5.411907E-09,-26.42950E-06
+2.215083E+00,+6.272094E-09,-24.12858E-06
+2.225087E+00,+6.084137E-09,-23.75728E-06
+2.235115E+00,+3.052055E-09,-24.13794E-06
+2.245115E+00,+2.631213E-09,-24.10392E-06
+2.255135E+00,+1.856537E-09,-26.60554E-06
+2.265173E+00,+1.979654E-09,-26.03179E-06
+2.275184E+00,+2.533620E-09,-23.76649E-06
+2.285220E+00,+2.686426E-09,-22.93997E-06
+2.295215E+00,+4.031594E-09,-22.81520E-06
+2.305239E+00,+4.433855E-09,-23.31751E-06
+2.315074E+00,+4.021250E-09,-25.26381E-06
+2.325131E+00,+3.492423E-09,-26.29155E-06
+2.335179E+00,+1.701103E-09,-23.77070E-06
+2.345229E+00,+1.696059E-09,-23.19786E-06
+2.355244E+00,+2.708156E-09,-22.71672E-06
+2.365050E+00,+3.099470E-09,-23.35016E-06
+2.375080E+00,+5.176987E-09,-24.33097E-06
+2.385085E+00,+5.683760E-09,-23.62361E-06
+2.395121E+00,+7.009759E-09,-23.68149E-06
+2.405149E+00,+6.894834E-09,-23.81593E-06
+2.415166E+00,+4.717508E-09,-24.90077E-06
+2.425194E+00,+4.470303E-09,-25.13174E-06
+2.435210E+00,+4.219717E-09,-26.07416E-06
+2.445223E+00,+4.123144E-09,-25.68870E-06
+2.455024E+00,+2.308149E-09,-26.25135E-06
+2.465031E+00,+1.992156E-09,-27.05973E-06
+2.475075E+00,+1.088128E-09,-27.28632E-06
+2.485140E+00,+978.0984E-12,-27.03710E-06
+2.495242E+00,-879.0842E-12,-26.06441E-06
+2.505047E+00,-1.348081E-09,-27.32088E-06
+2.515076E+00,-1.699873E-09,-24.97676E-06
+2.525089E+00,-1.298805E-09,-24.95301E-06
+2.535115E+00,+262.2801E-12,-25.78500E-06
+2.545113E+00,+366.1295E-12,-26.44927E-06
+2.555131E+00,+1.464449E-09,-24.47319E-06
+2.565162E+00,+1.788538E-09,-24.07880E-06
+2.575157E+00,+3.030863E-09,-23.16708E-06
+2.585163E+00,+2.983410E-09,-23.25837E-06
+2.595196E+00,+3.432250E-09,-25.02674E-06
+2.605216E+00,+3.812683E-09,-25.18602E-06
+2.615246E+00,+7.394068E-09,-24.04427E-06
+2.625230E+00,+7.583425E-09,-23.78712E-06
+2.635015E+00,+8.370202E-09,-23.62762E-06
+2.645045E+00,+8.456366E-09,-23.83390E-06
+2.655045E+00,+9.834087E-09,-26.66491E-06
+2.665054E+00,+9.993609E-09,-26.78662E-06
+2.675086E+00,+9.005048E-09,-24.76550E-06
+2.685097E+00,+8.795970E-09,-24.36997E-06
+2.695117E+00,+7.273559E-09,-26.90252E-06
+2.705150E+00,+7.118348E-09,-26.45479E-06
+2.715154E+00,+5.525473E-09,-24.17997E-06
+2.725184E+00,+5.252659E-09,-24.57061E-06
+2.735179E+00,+4.968757E-09,-25.60433E-06
+2.745189E+00,+5.065244E-09,-26.32336E-06
+2.755222E+00,+4.228215E-09,-24.63876E-06
+2.765228E+00,+3.869124E-09,-25.00205E-06
+2.775242E+00,+2.332439E-09,-26.35460E-06
+2.785039E+00,+2.323447E-09,-25.60939E-06
+2.795039E+00,+2.571285E-09,-23.59234E-06
+2.805095E+00,+2.435316E-09,-23.44617E-06
+2.815153E+00,+1.855628E-09,-26.65896E-06
+2.825172E+00,+2.011799E-09,-25.93226E-06
+2.835205E+00,+3.552227E-09,-27.25671E-06
+2.845213E+00,+3.755237E-09,-27.11738E-06
+2.855233E+00,+3.743828E-09,-24.51903E-06
+2.865032E+00,+3.688435E-09,-24.38779E-06
+2.875037E+00,+3.195909E-09,-23.50136E-06
+2.885038E+00,+2.780454E-09,-24.37031E-06
+2.895071E+00,-765.2102E-12,-26.18303E-06
+2.905093E+00,-1.337778E-09,-26.48784E-06
+2.915133E+00,-1.876852E-09,-26.02678E-06
+2.925112E+00,-1.695237E-09,-26.39162E-06
+2.935136E+00,-264.1213E-12,-26.51402E-06
+2.945177E+00,-179.7300E-12,-26.35474E-06
+2.955182E+00,+1.185049E-09,-25.01149E-06
+2.965190E+00,+1.524994E-09,-24.60966E-06
+2.975217E+00,+2.691716E-09,-24.17593E-06
+2.985214E+00,+2.658256E-09,-25.02383E-06
+2.995047E+00,+2.302545E-09,-26.07768E-06
+3.005087E+00,+2.414211E-09,-26.00350E-06
+3.015091E+00,+2.819009E-09,-23.17455E-06
+3.025119E+00,+2.674314E-09,-23.86646E-06
+3.035094E+00,+2.450289E-09,-26.24502E-06
+3.045103E+00,+2.847032E-09,-26.50363E-06
+3.055127E+00,+4.625336E-09,-27.20166E-06
+3.065125E+00,+4.623041E-09,-27.01212E-06
+3.075144E+00,+2.613564E-09,-26.78667E-06
+3.085174E+00,+2.231762E-09,-26.66093E-06
+3.095177E+00,+2.263377E-09,-26.58609E-06
+3.105200E+00,+2.514881E-09,-26.81174E-06
+3.115230E+00,+3.183834E-09,-23.58204E-06
+3.125210E+00,+3.367620E-09,-23.07415E-06
+3.135228E+00,+5.503471E-09,-21.65039E-06
+3.145208E+00,+5.775464E-09,-21.85722E-06
+3.155174E+00,+6.061973E-09,-24.38653E-06
+3.165153E+00,+5.817494E-09,-24.10200E-06
+3.175132E+00,+4.659404E-09,-23.21105E-06
+3.185143E+00,+4.518260E-09,-23.40374E-06
+3.195123E+00,+3.092853E-09,-25.58167E-06
+3.205093E+00,+2.702813E-09,-25.57148E-06
+3.215078E+00,+227.8568E-12,-25.18507E-06
+3.225063E+00,+76.11763E-12,-25.46614E-06
+3.235017E+00,-153.4993E-12,-27.58487E-06
+3.245208E+00,-213.8955E-12,-27.60750E-06
+3.255181E+00,+293.1218E-12,-27.99271E-06
+3.265148E+00,+693.1820E-12,-28.23598E-06
+3.275131E+00,+2.726151E-09,-25.02846E-06
+3.285086E+00,+2.831697E-09,-24.62703E-06
+3.295071E+00,+2.166394E-09,-25.58436E-06
+3.305068E+00,+2.155126E-09,-25.49775E-06
+3.315031E+00,+3.421556E-09,-24.89891E-06
+3.325226E+00,+3.754181E-09,-24.56675E-06
+3.335229E+00,+4.087379E-09,-24.49931E-06
+3.345220E+00,+4.108808E-09,-25.31708E-06
+3.355022E+00,+5.194109E-09,-28.59785E-06
+3.365050E+00,+5.496891E-09,-28.65421E-06
+3.375066E+00,+7.008711E-09,-25.74884E-06
+3.385095E+00,+7.325059E-09,-25.03870E-06
+3.395084E+00,+9.738117E-09,-25.58035E-06
+3.405079E+00,+10.33143E-09,-25.17832E-06
+3.415108E+00,+10.56214E-09,-23.64375E-06
+3.425096E+00,+10.21940E-09,-23.74529E-06
+3.435130E+00,+8.706558E-09,-21.53143E-06
+3.445134E+00,+8.742932E-09,-21.90308E-06
+3.455145E+00,+9.095725E-09,-23.46732E-06
+3.465171E+00,+8.896535E-09,-23.79227E-06
+3.475171E+00,+6.001233E-09,-25.34057E-06
+3.485198E+00,+5.478174E-09,-25.29030E-06
+3.495224E+00,+3.098581E-09,-26.32393E-06
+3.505238E+00,+2.842070E-09,-26.83457E-06
+3.515064E+00,-175.1861E-12,-26.50618E-06
+3.525076E+00,-480.1042E-12,-26.59175E-06
+3.535093E+00,-650.4735E-12,-26.64892E-06
+3.545122E+00,-443.8640E-12,-26.67627E-06
+3.555121E+00,+306.1868E-12,-26.55934E-06
+3.565139E+00,+389.9015E-12,-26.24963E-06
+3.575164E+00,+1.214081E-09,-26.31623E-06
+3.585162E+00,+1.352601E-09,-26.02867E-06
+3.595175E+00,+1.689280E-09,-26.97092E-06
+3.605207E+00,+1.650888E-09,-27.41206E-06
+3.615211E+00,+2.193922E-09,-26.21101E-06
+3.625212E+00,+2.457289E-09,-25.86328E-06
+3.635236E+00,+3.361272E-09,-24.87362E-06
+3.645229E+00,+3.377853E-09,-25.08748E-06
+3.655024E+00,+4.175791E-09,-27.19214E-06
+3.665019E+00,+4.391541E-09,-27.53452E-06
+3.675084E+00,+6.215523E-09,-27.96507E-06
+3.685176E+00,+6.278717E-09,-28.09839E-06
+3.695018E+00,+5.823949E-09,-27.22724E-06
+3.705049E+00,+5.789295E-09,-27.77384E-06
+3.715119E+00,+5.915727E-09,-28.72788E-06
+3.725173E+00,+5.867836E-09,-28.47963E-06
+3.735154E+00,+5.085321E-09,-28.99329E-06
+3.745138E+00,+5.133138E-09,-29.35564E-06
+3.755102E+00,+6.540104E-09,-27.39021E-06
+3.765088E+00,+6.795694E-09,-26.57790E-06
+3.775046E+00,+5.744422E-09,-25.84540E-06
+3.785016E+00,+5.075240E-09,-24.47482E-06
+3.795038E+00,+3.093271E-09,-25.75868E-06
+3.805081E+00,+2.903826E-09,-26.81969E-06
+3.815108E+00,+1.917133E-09,-30.24202E-06
+3.825135E+00,+1.696875E-09,-31.16292E-06
+3.835129E+00,+2.315797E-09,-29.53234E-06
+3.845137E+00,+2.843886E-09,-28.83414E-06
+3.855170E+00,+3.743710E-09,-26.01179E-06
+3.865165E+00,+3.524550E-09,-25.80488E-06
+3.875186E+00,+2.270300E-09,-24.61962E-06
+3.885180E+00,+2.325935E-09,-23.96001E-06
+3.895200E+00,+4.031653E-09,-26.84598E-06
+3.905237E+00,+4.253069E-09,-27.85135E-06
+3.915241E+00,+4.434897E-09,-26.88810E-06
+3.925246E+00,+4.377577E-09,-25.26587E-06
+3.935041E+00,+3.656414E-09,-23.51564E-06
+3.945037E+00,+3.411899E-09,-24.38018E-06
+3.955055E+00,+995.6136E-12,-26.27386E-06
+3.965086E+00,+610.8100E-12,-25.60630E-06
+3.975083E+00,+226.8078E-12,-25.96164E-06
+3.985112E+00,+345.7520E-12,-26.75884E-06
+3.995104E+00,+821.8639E-12,-29.34443E-06
+4.005125E+00,+1.137231E-09,-28.18074E-06
+4.015160E+00,+3.349774E-09,-25.75673E-06
+4.025149E+00,+3.984549E-09,-25.39556E-06
+4.035170E+00,+5.655187E-09,-27.63048E-06
+4.045203E+00,+5.806406E-09,-27.52116E-06
+4.055201E+00,+6.152698E-09,-30.19650E-06
+4.065205E+00,+6.113421E-09,-30.80884E-06
+4.075233E+00,+4.566086E-09,-30.96428E-06
+4.085237E+00,+3.947395E-09,-31.03918E-06
+4.095034E+00,+2.190765E-09,-28.71532E-06
+4.105049E+00,+2.199215E-09,-27.80840E-06
+4.115069E+00,+2.963996E-09,-26.12652E-06
+4.125101E+00,+2.952431E-09,-26.07342E-06
+4.135106E+00,+2.758682E-09,-24.44063E-06
+4.145113E+00,+2.955884E-09,-25.01727E-06
+4.155151E+00,+4.661958E-09,-28.96975E-06
+4.165171E+00,+4.941717E-09,-29.74603E-06
+4.175204E+00,+5.078854E-09,-29.55045E-06
+4.185214E+00,+5.035866E-09,-29.53357E-06
+4.195192E+00,+5.146464E-09,-28.53507E-06
+4.205224E+00,+5.153432E-09,-27.96404E-06
+4.215240E+00,+4.343950E-09,-25.51629E-06
+4.225019E+00,+4.145959E-09,-25.94121E-06
+4.235049E+00,+4.254260E-09,-28.19441E-06
+4.245049E+00,+4.378176E-09,-28.86297E-06
+4.255057E+00,+4.879965E-09,-27.51566E-06
+4.265084E+00,+4.821348E-09,-27.20667E-06
+4.275089E+00,+4.635373E-09,-25.96607E-06
+4.285126E+00,+4.714454E-09,-26.25635E-06
+4.295128E+00,+4.420553E-09,-28.04206E-06
+4.305157E+00,+4.085369E-09,-28.73886E-06
+4.315193E+00,+3.299302E-09,-27.09452E-06
+4.325191E+00,+3.415204E-09,-26.93382E-06
+4.335190E+00,+4.436898E-09,-28.63535E-06
+4.345231E+00,+4.445599E-09,-28.67089E-06
+4.355037E+00,+3.776105E-09,-29.67316E-06
+4.365098E+00,+3.798394E-09,-28.62460E-06
+4.375124E+00,+4.919488E-09,-29.10602E-06
+4.385126E+00,+5.122923E-09,-29.36448E-06
+4.395155E+00,+4.904409E-09,-28.16629E-06
+4.405174E+00,+4.799772E-09,-28.34510E-06
+4.415202E+00,+4.384232E-09,-28.97973E-06
+4.425241E+00,+4.259090E-09,-28.69040E-06
+4.435015E+00,+2.022840E-09,-26.10323E-06
+4.445028E+00,+1.300672E-09,-25.49753E-06
+4.455058E+00,-409.6025E-12,-23.75656E-06
+4.465057E+00,-423.1695E-12,-24.01094E-06
+4.475076E+00,-368.0251E-12,-26.63161E-06
+4.485114E+00,-410.1033E-12,-26.56626E-06
+4.495124E+00,+73.89599E-12,-28.06764E-06
+4.505127E+00,+409.2001E-12,-28.13839E-06
+4.515148E+00,+1.225187E-09,-27.91020E-06
+4.525150E+00,+1.138836E-09,-27.98012E-06
+4.535174E+00,+632.2713E-12,-28.08280E-06
+4.545169E+00,+672.2805E-12,-27.83736E-06
+4.555183E+00,+566.9669E-12,-27.77664E-06
+4.565206E+00,+224.7701E-12,-27.37204E-06
+4.575208E+00,-2.485316E-09,-27.96496E-06
+4.585218E+00,-2.919162E-09,-29.05618E-06
+4.595017E+00,-3.083025E-09,-29.97034E-06
+4.605035E+00,-2.968557E-09,-29.03704E-06
+4.615074E+00,-2.647513E-09,-28.86876E-06
+4.625064E+00,-2.582409E-09,-28.46255E-06
+4.635126E+00,-1.272023E-09,-28.43551E-06
+4.645164E+00,-1.109177E-09,-28.47636E-06
+4.655169E+00,-1.360146E-09,-25.63726E-06
+4.665179E+00,-1.454170E-09,-24.64983E-06
+4.675234E+00,+374.5188E-12,-26.54108E-06
+4.685077E+00,+746.6079E-12,-26.14640E-06
+4.695115E+00,+2.435378E-09,-26.37154E-06
+4.705158E+00,+2.364014E-09,-26.63887E-06
+4.715167E+00,+1.367128E-09,-29.12871E-06
+4.725196E+00,+1.231880E-09,-29.82062E-06
+4.735193E+00,+337.1660E-12,-29.55617E-06
+4.745203E+00,-30.44382E-12,-28.95055E-06
+4.755226E+00,-878.7165E-12,-27.10216E-06
+4.765243E+00,-709.5107E-12,-26.36187E-06
+4.775026E+00,+980.1292E-12,-25.98421E-06
+4.785035E+00,+1.354377E-09,-25.46474E-06
+4.795052E+00,+1.981613E-09,-26.03082E-06
+4.805110E+00,+2.119597E-09,-25.66790E-06
+4.815177E+00,+2.572506E-09,-24.06507E-06
+4.825204E+00,+2.396419E-09,-25.11672E-06
+4.835234E+00,+1.087206E-09,-26.77057E-06
+4.845232E+00,+979.3532E-12,-27.41973E-06
+4.855019E+00,+2.294903E-09,-31.15569E-06
+4.865057E+00,+2.911944E-09,-31.69235E-06
+4.875070E+00,+2.863937E-09,-31.22312E-06
+4.885067E+00,+2.139795E-09,-30.74693E-06
+4.895097E+00,+571.4230E-12,-27.06173E-06
+4.905114E+00,+361.2168E-12,-27.66864E-06
+4.915140E+00,+248.0239E-12,-28.71726E-06
+4.925124E+00,+302.5935E-12,-29.00889E-06
+4.935150E+00,+1.636763E-09,-28.11868E-06
+4.945182E+00,+2.199150E-09,-26.87654E-06
+4.955179E+00,+3.438782E-09,-28.54866E-06
+4.965186E+00,+3.238813E-09,-29.17294E-06
+4.975224E+00,+1.925813E-09,-28.02764E-06
+4.985234E+00,+1.784457E-09,-27.58250E-06
+4.995021E+00,+1.630759E-09,-28.84484E-06
+5.005053E+00,+1.522668E-09,-29.57843E-06
+5.015036E+00,+1.278123E-09,-29.17752E-06
+5.025068E+00,+1.517845E-09,-29.50994E-06
+5.035066E+00,+2.899555E-09,-28.55413E-06
+5.045074E+00,+3.380449E-09,-27.92802E-06
+5.055105E+00,+3.468050E-09,-26.76854E-06
+5.065106E+00,+3.533297E-09,-26.80722E-06
+5.075119E+00,+4.476022E-09,-29.34440E-06
+5.085151E+00,+4.765888E-09,-28.63561E-06
+5.095150E+00,+4.317025E-09,-32.07645E-06
+5.105174E+00,+3.766833E-09,-32.65658E-06
+5.115204E+00,+3.154877E-09,-30.01674E-06
+5.125186E+00,+3.218662E-09,-29.50035E-06
+5.135212E+00,+2.963310E-09,-27.14009E-06
+5.145206E+00,+2.730277E-09,-27.51569E-06
+5.155228E+00,+2.458632E-09,-24.59816E-06
+5.165029E+00,+2.586463E-09,-24.92375E-06
+5.175036E+00,+2.565155E-09,-26.99075E-06
+5.185086E+00,+2.193607E-09,-27.98361E-06
+5.195154E+00,+1.059057E-09,-27.55042E-06
+5.205237E+00,+1.100721E-09,-28.14288E-06
+5.215034E+00,+1.712237E-09,-27.65597E-06
+5.225067E+00,+1.716987E-09,-28.77051E-06
+5.235048E+00,+1.352537E-09,-29.60181E-06
+5.245077E+00,+1.537088E-09,-29.81241E-06
+5.255078E+00,+2.682240E-09,-28.75886E-06
+5.265086E+00,+3.154013E-09,-28.01271E-06
+5.275111E+00,+3.776671E-09,-29.25780E-06
+5.285110E+00,+4.105885E-09,-29.42465E-06
+5.295127E+00,+5.568739E-09,-26.75374E-06
+5.305158E+00,+5.707756E-09,-27.09137E-06
+5.315142E+00,+3.820077E-09,-27.39518E-06
+5.325148E+00,+2.502057E-09,-27.50307E-06
+5.335180E+00,+1.097149E-09,-27.42809E-06
+5.345166E+00,+1.345375E-09,-27.75968E-06
+5.355202E+00,+2.713812E-09,-26.19121E-06
+5.365021E+00,+2.842722E-09,-26.19081E-06
+5.375062E+00,+2.885973E-09,-24.15330E-06
+5.385090E+00,+2.925028E-09,-23.23889E-06
+5.395097E+00,+2.335726E-09,-25.33757E-06
+5.405128E+00,+1.766253E-09,-24.75134E-06
+5.415156E+00,-207.7209E-12,-24.76485E-06
+5.425145E+00,-337.1892E-12,-25.62842E-06
+5.435173E+00,+492.8662E-12,-27.92482E-06
+5.445166E+00,+607.4816E-12,-28.12103E-06
+5.455191E+00,+867.5342E-12,-27.56613E-06
+5.465226E+00,+1.017970E-09,-28.16669E-06
+5.475233E+00,+2.248425E-09,-26.86372E-06
+5.485028E+00,+2.355141E-09,-26.52775E-06
+5.495055E+00,+1.241462E-09,-27.85939E-06
+5.505071E+00,+1.039669E-09,-27.84228E-06
+5.515132E+00,+1.347530E-09,-29.57817E-06
+5.525162E+00,+1.577333E-09,-29.24738E-06
+5.535164E+00,+1.978433E-09,-30.56757E-06
+5.545193E+00,+1.836154E-09,-31.41541E-06
+5.555197E+00,+1.561158E-09,-32.33757E-06
+5.565205E+00,+1.576698E-09,-32.43857E-06
+5.575238E+00,+830.9263E-12,-29.60822E-06
+5.585241E+00,+463.3973E-12,-29.00113E-06
+5.595022E+00,-678.1555E-12,-26.88114E-06
+5.605045E+00,-640.3078E-12,-26.89331E-06
+5.615069E+00,+29.92686E-12,-26.37572E-06
+5.625077E+00,+53.67567E-12,-26.32319E-06
+5.635112E+00,-81.52429E-12,-26.90678E-06
+5.645118E+00,+4.118311E-12,-27.61505E-06
+5.655138E+00,+729.4453E-12,-29.33842E-06
+5.665143E+00,+697.8982E-12,-29.69293E-06
+5.675161E+00,+16.69645E-12,-27.83495E-06
+5.685198E+00,+83.15265E-12,-27.29562E-06
+5.695213E+00,+2.171846E-09,-26.84258E-06
+5.705232E+00,+2.746238E-09,-27.76500E-06
+5.715029E+00,+3.901187E-09,-31.25342E-06
+5.725241E+00,+3.902364E-09,-31.86900E-06
+5.735020E+00,+3.959375E-09,-29.17769E-06
+5.745047E+00,+3.843405E-09,-29.59565E-06
+5.755050E+00,+2.299900E-09,-30.69769E-06
+5.765081E+00,+1.679431E-09,-30.20093E-06
+5.775077E+00,+1.608874E-09,-29.21628E-06
+5.785081E+00,+2.216551E-09,-29.69945E-06
+5.795111E+00,+3.053120E-09,-27.83438E-06
+5.805151E+00,+2.925693E-09,-25.88067E-06
+5.815176E+00,+2.484616E-09,-27.29193E-06
+5.825208E+00,+2.671097E-09,-27.60206E-06
+5.835211E+00,+3.157713E-09,-27.09755E-06
+5.845218E+00,+2.851027E-09,-27.53140E-06
+5.855242E+00,+1.600178E-09,-30.46446E-06
+5.865240E+00,+1.547285E-09,-30.45273E-06
+5.875041E+00,+2.654844E-09,-27.56413E-06
+5.885039E+00,+2.954601E-09,-26.78973E-06
+5.895058E+00,+2.616695E-09,-25.93572E-06
+5.905094E+00,+2.291729E-09,-26.39786E-06
+5.915090E+00,+1.640133E-09,-27.86763E-06
+5.925185E+00,+1.212155E-09,-28.66362E-06
+5.935222E+00,-560.3552E-12,-28.51410E-06
+5.945015E+00,-1.078453E-09,-28.08858E-06
+5.955038E+00,-1.222690E-09,-26.06836E-06
+5.965071E+00,-893.6400E-12,-25.82614E-06
+5.975077E+00,-575.8003E-12,-25.93726E-06
+5.985107E+00,-594.2269E-12,-25.91375E-06
+5.995099E+00,+27.58031E-12,-26.41371E-06
+6.005121E+00,+780.6530E-12,-25.52948E-06
+6.015151E+00,+1.905331E-09,-25.80491E-06
+6.025039E+00,+1.871227E-09,-27.57151E-06
+6.035052E+00,+1.305738E-09,-28.77866E-06
+6.045079E+00,+1.296068E-09,-29.67213E-06
+6.055068E+00,+1.184250E-09,-30.98291E-06
+6.065094E+00,+756.6394E-12,-30.19198E-06
+6.075089E+00,-262.3507E-12,-29.44096E-06
+6.085121E+00,-502.2166E-12,-26.47800E-06
+6.095153E+00,-596.0900E-12,-25.55512E-06
+6.105146E+00,-831.9972E-12,-25.97595E-06
+6.115148E+00,-1.584765E-09,-25.79413E-06
+6.125176E+00,-1.532100E-09,-26.86012E-06
+6.135190E+00,-226.4967E-12,-28.36244E-06
+6.145194E+00,+736.7660E-12,-29.69319E-06
+6.155211E+00,+1.749672E-09,-29.28460E-06
+6.165213E+00,+2.152213E-09,-29.47211E-06
+6.175021E+00,+3.329675E-09,-29.20387E-06
+6.185039E+00,+3.947083E-09,-28.26685E-06
+6.195188E+00,+4.296727E-09,-27.78282E-06
+6.205173E+00,+4.184618E-09,-26.32030E-06
+6.215158E+00,+4.519636E-09,-28.08812E-06
+6.225165E+00,+5.014859E-09,-28.61295E-06
+6.235189E+00,+5.001807E-09,-26.43614E-06
+6.245172E+00,+4.355907E-09,-25.87343E-06
+6.255189E+00,+3.004189E-09,-26.19659E-06
+6.265223E+00,+2.843367E-09,-27.27293E-06
+6.275221E+00,+3.120196E-09,-29.66618E-06
+6.285045E+00,+3.047812E-09,-31.95039E-06
+6.295196E+00,+2.300205E-09,-32.30430E-06
+6.305226E+00,+1.896594E-09,-32.59052E-06
+6.315032E+00,+1.207506E-09,-30.78907E-06
+6.325051E+00,+468.9347E-12,-30.44790E-06
+6.335080E+00,-1.333626E-09,-29.63737E-06
+6.345094E+00,-1.874405E-09,-27.47489E-06
+6.355120E+00,-1.752911E-09,-25.71568E-06
+6.365140E+00,-1.588686E-09,-26.91247E-06
+6.375183E+00,-1.509987E-09,-25.74598E-06
+6.385219E+00,-1.425980E-09,-26.19450E-06
+6.395246E+00,-244.5914E-12,-24.87849E-06
+6.405032E+00,+248.7571E-12,-24.26065E-06
+6.415061E+00,+640.9462E-12,-26.51573E-06
+6.425097E+00,+465.3796E-12,-28.19192E-06
+6.435100E+00,+310.5295E-12,-30.31944E-06
+6.445113E+00,+624.6754E-12,-30.23344E-06
+6.455138E+00,+1.352245E-09,-31.02820E-06
+6.465135E+00,+1.338142E-09,-31.50129E-06
+6.475149E+00,+1.051690E-09,-30.93716E-06
+6.485186E+00,+1.050911E-09,-29.98020E-06
+6.495210E+00,+1.063881E-09,-31.29854E-06
+6.505016E+00,+949.3418E-12,-31.16970E-06
+6.515018E+00,+736.9418E-12,-31.36840E-06
+6.525022E+00,+975.3436E-12,-32.19558E-06
+6.535031E+00,+1.710316E-09,-30.26176E-06
+6.545241E+00,+1.596647E-09,-30.75880E-06
+6.555024E+00,+313.1200E-12,-30.13324E-06
+6.565051E+00,-208.7768E-12,-29.50301E-06
+6.575048E+00,-284.3636E-12,-29.04923E-06
+6.585056E+00,-175.4290E-12,-29.63462E-06
+6.595086E+00,-803.1633E-12,-28.78250E-06
+6.605116E+00,-1.227005E-09,-28.30957E-06
+6.615149E+00,-1.718466E-09,-25.66950E-06
+6.625091E+00,-1.813377E-09,-25.69771E-06
+6.635103E+00,-2.789495E-09,-27.59583E-06
+6.645127E+00,-3.220899E-09,-29.14542E-06
+6.655126E+00,-3.118955E-09,-26.79577E-06
+6.665134E+00,-2.578283E-09,-27.21998E-06
+6.675167E+00,-1.987336E-09,-27.44502E-06
+6.685179E+00,-2.297021E-09,-27.68100E-06
+6.695203E+00,-2.812350E-09,-30.70759E-06
+6.705245E+00,-2.322999E-09,-30.96091E-06
+6.715015E+00,-151.1366E-12,-28.14203E-06
+6.725053E+00,+762.2091E-12,-27.14364E-06
+6.735070E+00,+1.816862E-09,-27.46402E-06
+6.745071E+00,+2.628643E-09,-26.82206E-06
+6.755100E+00,+4.150747E-09,-28.43219E-06
+6.765100E+00,+4.474279E-09,-29.30400E-06
+6.775102E+00,+4.046181E-09,-28.63286E-06
+6.785139E+00,+3.819860E-09,-28.56557E-06
+6.795051E+00,+4.011842E-09,-28.81640E-06
+6.805075E+00,+4.120388E-09,-28.49868E-06
+6.815068E+00,+3.604798E-09,-28.39943E-06
+6.825082E+00,+2.968673E-09,-28.15931E-06
+6.835114E+00,+2.781206E-09,-27.05916E-06
+6.845108E+00,+3.092019E-09,-27.21443E-06
+6.855131E+00,+3.328118E-09,-28.90128E-06
+6.865171E+00,+3.235294E-09,-28.88812E-06
+6.875179E+00,+3.573614E-09,-28.62428E-06
+6.885199E+00,+4.084959E-09,-29.26721E-06
+6.895231E+00,+3.691407E-09,-30.35840E-06
+6.905232E+00,+2.524209E-09,-29.90427E-06
+6.915020E+00,+625.3495E-12,-28.49139E-06
+6.925245E+00,+305.0095E-12,-29.81221E-06
+6.935041E+00,+652.2892E-12,-31.26520E-06
+6.945069E+00,+760.4038E-12,-32.10137E-06
+6.955063E+00,+600.4870E-12,-31.17500E-06
+6.965069E+00,+771.6311E-12,-31.38548E-06
+6.975088E+00,+1.360960E-09,-30.89396E-06
+6.985101E+00,+1.530529E-09,-30.90203E-06
+6.995183E+00,+1.136188E-09,-30.40673E-06
+7.005207E+00,+1.189144E-09,-30.92111E-06
+7.015201E+00,+2.311321E-09,-30.43122E-06
+7.025224E+00,+3.448423E-09,-28.44484E-06
+7.035240E+00,+3.756055E-09,-27.23797E-06
+7.045241E+00,+3.386199E-09,-26.79812E-06
+7.055040E+00,+3.319063E-09,-25.82877E-06
+7.065019E+00,+3.558122E-09,-24.99527E-06
+7.075038E+00,+3.295842E-09,-26.11905E-06
+7.085071E+00,+2.538803E-09,-28.34956E-06
+7.095055E+00,+2.179388E-09,-29.59405E-06
+7.105070E+00,+2.781143E-09,-29.92379E-06
+7.115096E+00,+3.651904E-09,-30.56652E-06
+7.125093E+00,+3.884080E-09,-28.45800E-06
+7.135130E+00,+3.618048E-09,-25.86969E-06
+7.145115E+00,+3.282374E-09,-24.68989E-06
+7.155129E+00,+2.626689E-09,-26.64394E-06
+7.165161E+00,+1.905392E-09,-28.87436E-06
+7.175162E+00,+1.361483E-09,-30.38570E-06
+7.185041E+00,+1.725471E-09,-31.34245E-06
+7.195076E+00,+2.867214E-09,-30.46924E-06
+7.205080E+00,+3.372004E-09,-31.06548E-06
+7.215086E+00,+3.865427E-09,-30.27231E-06
+7.225119E+00,+4.717340E-09,-30.28507E-06
+7.235147E+00,+6.743486E-09,-29.26523E-06
+7.245183E+00,+8.024487E-09,-30.67509E-06
+7.255190E+00,+7.922564E-09,-31.04634E-06
+7.265199E+00,+6.990010E-09,-31.28592E-06
+7.275221E+00,+6.363987E-09,-32.37254E-06
+7.285241E+00,+6.217786E-09,-32.80467E-06
+7.295020E+00,+5.544865E-09,-32.13204E-06
+7.305055E+00,+4.375969E-09,-30.99953E-06
+7.315060E+00,+3.642594E-09,-30.34055E-06
+7.325084E+00,+3.468003E-09,-27.78242E-06
+7.335113E+00,+2.830028E-09,-28.40430E-06
+7.345096E+00,+1.495590E-09,-28.63003E-06
+7.355129E+00,+101.7666E-12,-28.13582E-06
+7.365144E+00,+202.7271E-12,-28.77254E-06
+7.375160E+00,+1.293093E-09,-28.93996E-06
+7.385227E+00,+1.731933E-09,-29.64996E-06
+7.395043E+00,+1.454110E-09,-30.41946E-06
+7.405075E+00,+1.276644E-09,-31.47303E-06
+7.415106E+00,+1.568184E-09,-30.55953E-06
+7.425118E+00,+1.505256E-09,-31.74932E-06
+7.435164E+00,+566.8154E-12,-33.11723E-06
+7.445165E+00,-53.37151E-12,-31.28706E-06
+7.455186E+00,-127.7081E-12,-29.43283E-06
+7.465216E+00,-70.48315E-12,-30.10088E-06
+7.475218E+00,-692.4476E-12,-28.41817E-06
+7.485031E+00,-1.449824E-09,-28.35715E-06
+7.495068E+00,-2.064807E-09,-27.97091E-06
+7.505071E+00,-2.065746E-09,-27.45421E-06
+7.515076E+00,-2.181324E-09,-28.00178E-06
+7.525111E+00,-2.297428E-09,-27.05890E-06
+7.535133E+00,-1.616743E-09,-26.31409E-06
+7.545165E+00,-679.1108E-12,-27.50791E-06
+7.555167E+00,+19.46165E-12,-27.34640E-06
+7.565178E+00,-206.5378E-12,-28.30307E-06
+7.575198E+00,-479.8452E-12,-28.46415E-06
+7.585226E+00,+212.0612E-12,-30.21149E-06
+7.595230E+00,+1.736585E-09,-29.36300E-06
+7.605025E+00,+2.601247E-09,-27.77181E-06
+7.615026E+00,+2.959315E-09,-26.01571E-06
+7.625043E+00,+3.453548E-09,-24.83551E-06
+7.635072E+00,+4.244171E-09,-26.68705E-06
+7.645055E+00,+4.355829E-09,-28.05405E-06
+7.655087E+00,+3.751456E-09,-27.28775E-06
+7.665079E+00,+3.517110E-09,-27.90164E-06
+7.675090E+00,+4.271168E-09,-29.88857E-06
+7.685121E+00,+4.829286E-09,-31.44502E-06
+7.695105E+00,+4.661317E-09,-32.60210E-06
+7.705122E+00,+4.058431E-09,-31.65951E-06
+7.715166E+00,+3.862707E-09,-29.47446E-06
+7.725182E+00,+4.206949E-09,-28.71809E-06
+7.735205E+00,+4.344261E-09,-27.93057E-06
+7.745234E+00,+3.984379E-09,-27.67451E-06
+7.755232E+00,+3.514060E-09,-27.99872E-06
+7.765034E+00,+3.262725E-09,-26.73386E-06
+7.775035E+00,+2.568378E-09,-29.70609E-06
+7.785052E+00,+1.404927E-09,-29.63731E-06
+7.795086E+00,+169.4776E-12,-27.07901E-06
+7.805117E+00,+215.7748E-12,-27.51028E-06
+7.815128E+00,+1.061249E-09,-27.93961E-06
+7.825161E+00,+1.242587E-09,-29.48305E-06
+7.835184E+00,+504.6822E-12,-29.36477E-06
+7.845188E+00,-436.3039E-12,-30.56111E-06
+7.855205E+00,-1.500675E-09,-31.41999E-06
+7.865222E+00,-2.656610E-09,-30.70734E-06
+7.875025E+00,-3.865724E-09,-28.97630E-06
+7.885044E+00,-3.992817E-09,-28.45574E-06
+7.895047E+00,-2.869856E-09,-29.65493E-06
+7.905073E+00,-2.019873E-09,-28.84186E-06
+7.915071E+00,-2.484044E-09,-30.69792E-06
+7.925089E+00,-3.870618E-09,-29.85798E-06
+7.935125E+00,-4.828423E-09,-28.77955E-06
+7.945121E+00,-4.748386E-09,-29.29960E-06
+7.955134E+00,-3.953838E-09,-28.85105E-06
+7.965158E+00,-2.974136E-09,-28.72370E-06
+7.975152E+00,-1.243587E-09,-30.88975E-06
+7.985181E+00,+686.5564E-12,-29.58916E-06
+7.995166E+00,+1.740811E-09,-27.98590E-06
+8.005182E+00,+1.750663E-09,-28.17252E-06
+8.015206E+00,+1.602341E-09,-29.55065E-06
+8.025197E+00,+2.118862E-09,-29.42826E-06
+8.035221E+00,+2.618557E-09,-28.24565E-06
+8.045019E+00,+2.093357E-09,-28.37995E-06
+8.055015E+00,+958.8391E-12,-28.91782E-06
+8.065043E+00,+560.2662E-12,-29.79567E-06
+8.075035E+00,+1.091261E-09,-27.73894E-06
+8.085055E+00,+1.760139E-09,-25.87358E-06
+8.095083E+00,+1.731961E-09,-28.23372E-06
+8.105080E+00,+1.712415E-09,-30.35297E-06
+8.115088E+00,+2.141900E-09,-29.68131E-06
+8.125117E+00,+2.647178E-09,-29.91065E-06
+8.135135E+00,+2.522947E-09,-30.55241E-06
+8.145133E+00,+2.211505E-09,-31.65505E-06
+8.155161E+00,+2.794644E-09,-30.06220E-06
+8.165158E+00,+4.141512E-09,-28.43940E-06
+8.175192E+00,+5.100620E-09,-28.60643E-06
+8.185213E+00,+5.192288E-09,-28.58351E-06
+8.195219E+00,+5.374682E-09,-29.76045E-06
+8.205017E+00,+5.905583E-09,-31.52699E-06
+8.215018E+00,+6.296103E-09,-34.52534E-06
+8.225033E+00,+5.824504E-09,-35.81526E-06
+8.235063E+00,+4.962641E-09,-32.46895E-06
+8.245053E+00,+4.804279E-09,-31.52006E-06
+8.255071E+00,+4.998286E-09,-31.55815E-06
+8.265104E+00,+4.716488E-09,-30.01414E-06
+8.275107E+00,+3.899033E-09,-29.72692E-06
+8.285145E+00,+3.478247E-09,-28.47688E-06
+8.295137E+00,+3.597148E-09,-29.20653E-06
+8.305159E+00,+3.509263E-09,-28.59616E-06
+8.315197E+00,+2.914204E-09,-29.48505E-06
+8.325211E+00,+2.629664E-09,-28.62511E-06
+8.335243E+00,+3.503407E-09,-28.54091E-06
+8.345038E+00,+4.740774E-09,-29.78998E-06
+8.355036E+00,+5.082242E-09,-29.51789E-06
+8.365069E+00,+4.539209E-09,-30.72645E-06
+8.375101E+00,+4.335849E-09,-31.53060E-06
+8.385089E+00,+4.697499E-09,-30.89960E-06
+8.395119E+00,+4.996946E-09,-31.10527E-06
+8.405123E+00,+4.917533E-09,-30.67380E-06
+8.415138E+00,+5.374616E-09,-29.67316E-06
+8.425170E+00,+6.286912E-09,-29.39764E-06
+8.435184E+00,+6.913192E-09,-28.98723E-06
+8.445187E+00,+6.346624E-09,-26.69701E-06
+8.455212E+00,+4.947763E-09,-25.87172E-06
+8.465210E+00,+4.197770E-09,-25.65505E-06
+8.475231E+00,+3.749543E-09,-26.22980E-06
+8.485040E+00,+3.068432E-09,-27.77049E-06
+8.495045E+00,+1.676779E-09,-28.58380E-06
+8.505075E+00,+944.8662E-12,-27.79839E-06
+8.515073E+00,+763.6282E-12,-29.07807E-06
+8.525099E+00,+413.3912E-12,-28.34021E-06
+8.535137E+00,-575.0983E-12,-26.77180E-06
+8.545123E+00,-967.0884E-12,-27.16367E-06
+8.555143E+00,-80.71358E-12,-29.50175E-06
+8.565175E+00,+1.211446E-09,-28.22210E-06
+8.575180E+00,+1.932059E-09,-28.20846E-06
+8.585206E+00,+1.879322E-09,-29.52167E-06
+8.595234E+00,+1.900394E-09,-29.10456E-06
+8.605232E+00,+2.199472E-09,-26.99410E-06
+8.615033E+00,+2.300457E-09,-27.95234E-06
+8.625037E+00,+2.126463E-09,-29.23557E-06
+8.635066E+00,+2.352186E-09,-29.43569E-06
+8.645096E+00,+3.104216E-09,-29.60427E-06
+8.655091E+00,+3.767022E-09,-28.96849E-06
+8.665081E+00,+3.199192E-09,-28.62276E-06
+8.675111E+00,+1.983594E-09,-29.54962E-06
+8.685133E+00,+1.639042E-09,-29.95849E-06
+8.695144E+00,+1.856254E-09,-28.78267E-06
+8.705177E+00,+1.619152E-09,-28.01697E-06
+8.715178E+00,+688.4380E-12,-28.39231E-06
+8.725215E+00,+254.0250E-12,-29.28134E-06
+8.735241E+00,+679.5168E-12,-30.55204E-06
+8.745022E+00,+1.268538E-09,-31.59122E-06
+8.755058E+00,+1.216250E-09,-32.21927E-06
+8.765060E+00,+979.1866E-12,-32.13015E-06
+8.775073E+00,+1.104606E-09,-31.92341E-06
+8.785113E+00,+995.7258E-12,-31.37183E-06
+8.795131E+00,+22.72878E-12,-31.72174E-06
+8.805164E+00,-1.235352E-09,-31.38714E-06
+8.815170E+00,-1.363204E-09,-31.34425E-06
+8.825197E+00,-187.2878E-12,-37.23980E-06
+8.835233E+00,+1.081734E-09,-34.37270E-06
+8.845228E+00,+1.765701E-09,-33.29825E-06
+8.855020E+00,+2.414602E-09,-30.98279E-06
+8.865060E+00,+3.525891E-09,-30.55312E-06
+8.875082E+00,+4.072635E-09,-32.82798E-06
+8.885108E+00,+3.431764E-09,-31.86433E-06
+8.895137E+00,+2.521518E-09,-32.21441E-06
+8.905136E+00,+2.530945E-09,-32.00341E-06
+8.915168E+00,+3.338755E-09,-28.44976E-06
+8.925175E+00,+3.630452E-09,-28.19739E-06
+8.935230E+00,+3.138296E-09,-28.25278E-06
+8.945031E+00,+2.709274E-09,-28.85980E-06
+8.955029E+00,+3.066645E-09,-30.01765E-06
+8.965035E+00,+3.461125E-09,-29.48021E-06
+8.975067E+00,+3.057853E-09,-29.33167E-06
+8.985085E+00,+2.435266E-09,-25.45879E-06
+8.995089E+00,+2.494060E-09,-26.81523E-06
+9.005116E+00,+3.133799E-09,-29.32389E-06
+9.015111E+00,+3.381478E-09,-28.97653E-06
+9.025146E+00,+2.892654E-09,-29.35035E-06
+9.035168E+00,+2.418557E-09,-30.18952E-06
+9.045172E+00,+2.158000E-09,-30.60162E-06
+9.055202E+00,+1.865120E-09,-31.00797E-06
+9.065201E+00,+1.434509E-09,-32.60780E-06
+9.075214E+00,+1.597096E-09,-31.91454E-06
+9.085019E+00,+2.731220E-09,-31.10101E-06
+9.095243E+00,+3.917541E-09,-33.92404E-06
+9.105027E+00,+4.019370E-09,-30.88526E-06
+9.115067E+00,+3.322231E-09,-29.12236E-06
+9.125074E+00,+2.907673E-09,-30.31706E-06
+9.135102E+00,+2.402774E-09,-30.47697E-06
+9.145090E+00,+1.677694E-09,-28.98794E-06
+9.155109E+00,-208.7455E-12,-27.76634E-06
+9.165114E+00,-986.1164E-12,-28.46961E-06
+9.175140E+00,-1.334660E-09,-28.52843E-06
+9.185175E+00,-1.457838E-09,-25.94233E-06
+9.195205E+00,-2.153883E-09,-25.43513E-06
+9.205207E+00,-2.306727E-09,-26.64680E-06
+9.215194E+00,-675.7107E-12,-27.95849E-06
+9.225218E+00,+886.7554E-12,-28.79714E-06
+9.235234E+00,+3.123265E-09,-30.21238E-06
+9.245035E+00,+3.779312E-09,-32.06045E-06
+9.255035E+00,+3.960536E-09,-32.08615E-06
+9.265050E+00,+3.732257E-09,-31.51881E-06
+9.275085E+00,+2.472967E-09,-34.23332E-06
+9.285084E+00,+1.335620E-09,-32.40704E-06
+9.295024E+00,-287.1959E-12,-29.88084E-06
+9.305042E+00,-617.6010E-12,-28.29423E-06
+9.315054E+00,-880.8063E-12,-28.06855E-06
+9.325082E+00,-1.226446E-09,-27.43856E-06
+9.335115E+00,-1.518226E-09,-27.78059E-06
+9.345101E+00,-960.2952E-12,-28.54998E-06
+9.355142E+00,+1.391778E-09,-26.60686E-06
+9.365165E+00,+2.043737E-09,-27.56178E-06
+9.375180E+00,+2.756812E-09,-27.46313E-06
+9.385216E+00,+2.937125E-09,-27.33499E-06
+9.395213E+00,+3.954440E-09,-29.71344E-06
+9.405235E+00,+4.305959E-09,-30.03216E-06
+9.415062E+00,+3.625767E-09,-28.80510E-06
+9.425182E+00,+3.076892E-09,-30.12369E-06
+9.435212E+00,+2.650923E-09,-28.93064E-06
+9.445221E+00,+2.661979E-09,-27.94230E-06
+9.455246E+00,+1.261524E-09,-29.63908E-06
+9.465046E+00,+263.0781E-12,-29.80974E-06
+9.475057E+00,-2.236907E-09,-31.45804E-06
+9.485090E+00,-2.804472E-09,-33.94827E-06
+9.495122E+00,-3.574509E-09,-34.38440E-06
+9.505133E+00,-3.776971E-09,-33.50633E-06
+9.515152E+00,-3.899401E-09,-31.47023E-06
+9.525184E+00,-3.589689E-09,-30.79663E-06
+9.535190E+00,-2.374199E-09,-29.82983E-06
+9.545226E+00,-2.089728E-09,-29.00935E-06
+9.555231E+00,-1.217846E-09,-29.47346E-06
+9.565244E+00,-255.3839E-12,-29.17637E-06
+9.575040E+00,+2.131856E-09,-29.37224E-06
+9.585037E+00,+2.647536E-09,-28.88741E-06
+9.595051E+00,+2.322625E-09,-28.56534E-06
+9.605081E+00,+2.131178E-09,-29.86522E-06
+9.615065E+00,+2.779667E-09,-30.07147E-06
+9.625081E+00,+3.124617E-09,-30.25730E-06
+9.635112E+00,+2.454847E-09,-29.97757E-06
+9.645095E+00,+1.851571E-09,-30.49341E-06
+9.655107E+00,+1.403469E-09,-30.77259E-06
+9.665079E+00,+1.548093E-09,-30.12995E-06
+9.675056E+00,+1.159915E-09,-28.21224E-06
+9.685054E+00,+547.5076E-12,-28.42933E-06
+9.695075E+00,-1.206624E-09,-29.51108E-06
+9.705097E+00,-1.696279E-09,-29.29382E-06
+9.715128E+00,-2.842983E-09,-31.69442E-06
+9.725117E+00,-3.339165E-09,-32.55864E-06
+9.735131E+00,-3.986838E-09,-34.93801E-06
+9.745160E+00,-3.874844E-09,-36.31697E-06
+9.755159E+00,-3.871305E-09,-33.95542E-06
+9.765192E+00,-4.344722E-09,-31.85858E-06
+9.775194E+00,-5.299183E-09,-30.82229E-06
+9.785207E+00,-5.110391E-09,-30.59853E-06
+9.795240E+00,-3.594131E-09,-31.17005E-06
+9.805039E+00,-2.946634E-09,-30.79105E-06
+9.815029E+00,-1.437928E-09,-29.79246E-06
+9.825024E+00,-429.3915E-12,-29.40411E-06
+9.835212E+00,+2.866106E-09,-28.05639E-06
+9.845181E+00,+4.048227E-09,-28.40152E-06
+9.855164E+00,+4.653721E-09,-31.07140E-06
+9.865119E+00,+4.449419E-09,-30.99630E-06
+9.875100E+00,+4.524138E-09,-31.71124E-06
+9.885055E+00,+4.739772E-09,-32.32355E-06
+9.895032E+00,+4.865182E-09,-32.00249E-06
+9.905025E+00,+4.591810E-09,-31.01724E-06
+9.915228E+00,+3.895051E-09,-30.71397E-06
+9.925211E+00,+3.896174E-09,-29.90645E-06
+9.935024E+00,+3.327634E-09,-30.39385E-06
+9.945040E+00,+2.946333E-09,-30.67472E-06
+9.955067E+00,+1.923384E-09,-34.06930E-06
+9.965101E+00,+2.068032E-09,-33.09297E-06
+9.975099E+00,+3.034405E-09,-31.71115E-06
+9.985127E+00,+3.117929E-09,-30.56637E-06
+9.995125E+00,+2.626454E-09,-29.47498E-06

MicroMag 2900/3900 Data File ends
