# Supplementary material for: Magnetic signatures of a creosote oil contaminated site: case study in São Paulo, Brazil
Source: Sci Rep. 2022 Dec 17;12:21853. doi: 10.1038/s41598-022-23493-2 (PMC9759522; doi:10.1038/s41598-022-23493-2)
Supplement: Supplementary file 3 — Supplementary Information 3. [file 41598_2022_23493_MOESM3_ESM.zip › moment_vs_time/SD23/4_2/nm3xxx/4_8.015]

MicroMag 2900/3900 Data File (Series 0016.002)
Moment vs. time

INSTRUMENT
Configuration                   VSM
Temperature control             None
Hardware version                0004
Software version                01/29/2013
Units of measure                Hybrid SI
Temperature in                  Celsius

SAMPLE
Mass                            N/A
Volume                          N/A
Demagnetizing factor            N/A

SETTINGS
Field range                    +300.0000E-03
Field command                   0.000000E+00
Moment range                   +10.00000E-06
Averaging time                 +3.682872E-03
Temperature (command)           N/A
Tmprtr difference correction    No
Orientation                     0.000000E+00
Vibration amplitude             1.0
Calibration factor             +4.401063E+00
Operating frequency            +83.00000E+00

MEASUREMENT
Description                    "SD34_4_8"
Field (measured)               +420.9521E-06
Temperature (measured)          N/A
Averages (completed)            N/A
Moment at conditioning field   +2.901635E-06
Measured on                     08/28/2020  10:20
Elapsed time                   +22.81603E+00

PROCESSING
Background subtraction          No
Delta-m processing              N/A
Demagnetizing factor            No
Normalization                   No
Normalization factor            N/A
Offset (field)                  No
Offset (moment)                 No
Pole saturation                 No
Slope correction                No

VIEWPORT
Left                            0.000000E+00
Right                          +10.00000E+00
Bottom                         -10.00000E-06
Top                            +10.00000E-06
Show X-axis?                    Yes
Show Y-axis?                    Yes

SCRIPT
Averaging time                 +10.00000E-03
Initial (conditioning) field   +300.0000E-03
Final (measuring) field         0.000000E+00
Pause at initial field         +10.00000E+00
Field slew rate limit          +10.00000E+03
Field slew time limit          +100.0000E-03
Slope correction                0.000000E+00
Timebase                       +10.00000E+00
Number of segments              1
Number of data                  1000

Segment   Averaging                                                            Final 
 Number      Time        Initial      Increment       Final         Pause      Index 
             (s)           (s)           (s)           (s)           (s)     
0000001,+10.00000E-03, 0.000000E+00,+10.00000E-03,+10.00000E+00,+10.00000E+00,0001000

                                         
     Time         Moment        Field    
     (s)          (Am�)          (T)     
+5.160889E-03,+2.103355E-06,+217.6887E-03
+15.21271E-03,+1.172242E-06,+121.3810E-03
+25.05267E-03,+600.6456E-09,+62.23581E-03
+35.13162E-03,+261.0945E-09,+27.08013E-03
+45.21368E-03,+122.2986E-09,+12.68768E-03
+55.02102E-03,+53.26410E-09,+5.420612E-03
+65.08310E-03,+26.41021E-09,+2.424230E-03
+75.09039E-03,+15.79969E-09,+1.079630E-03
+85.14532E-03,+12.30266E-09,+536.2168E-06
+95.18193E-03,+11.97093E-09,+284.5268E-06
+105.1995E-03,+13.56977E-09,+188.6686E-06
+115.2161E-03,+16.02889E-09,+128.6483E-06
+125.0203E-03,+16.53947E-09,+101.1293E-06
+135.0449E-03,+15.05069E-09,+77.63856E-06
+145.0586E-03,+13.22683E-09,+62.43511E-06
+155.0834E-03,+11.46712E-09,+50.48954E-06
+165.0832E-03,+10.22628E-09,+46.03913E-06
+175.1158E-03,+7.965718E-09,+40.41104E-06
+185.1407E-03,+6.670672E-09,+36.93043E-06
+195.0814E-03,+5.505028E-09,+32.40961E-06
+205.1459E-03,+5.223822E-09,+29.09520E-06
+215.2287E-03,+4.786365E-09,+27.19846E-06
+225.2461E-03,+4.611407E-09,+24.08744E-06
+235.0508E-03,+5.555951E-09,+22.32076E-06
+245.0484E-03,+6.821352E-09,+22.13634E-06
+255.0663E-03,+8.246059E-09,+19.73325E-06
+265.1042E-03,+8.486686E-09,+19.60307E-06
+275.1157E-03,+8.459689E-09,+19.86205E-06
+285.1793E-03,+8.619313E-09,+19.96528E-06
+295.2326E-03,+8.245964E-09,+19.85894E-06
+305.0360E-03,+6.672602E-09,+17.82423E-06
+315.0683E-03,+4.203953E-09,+16.33092E-06
+325.0774E-03,+2.975781E-09,+13.19003E-06
+335.1103E-03,+2.365634E-09,+11.65495E-06
+345.1416E-03,+1.738260E-09,+10.38240E-06
+355.1471E-03,+514.0962E-12,+10.82039E-06
+365.1520E-03,-46.17112E-12,+10.66838E-06
+375.1987E-03,+196.3628E-12,+8.830262E-06
+385.2455E-03,+540.4783E-12,+8.146420E-06
+395.0588E-03,+412.9599E-12,+8.320056E-06
+406.6973E-03,+473.1444E-12,+8.683864E-06
+415.1050E-03,+2.085916E-09,+9.770451E-06
+425.1332E-03,+3.676497E-09,+6.450749E-06
+435.1581E-03,+3.748232E-09,+5.449047E-06
+445.1818E-03,+3.118956E-09,+3.536539E-06
+455.2172E-03,+3.054013E-09,+4.238177E-06
+465.2291E-03,+3.426425E-09,+4.470206E-06
+475.0357E-03,+3.398086E-09,+3.830023E-06
+485.1386E-03,+2.647104E-09,+2.926226E-06
+495.0165E-03,+2.582839E-09,+2.247649E-06
+505.0577E-03,+4.230454E-09,+1.320219E-06
+515.0738E-03,+4.497367E-09,+1.680851E-06
+525.0893E-03,+5.831545E-09,-438.2802E-09
+535.1184E-03,+5.914385E-09,-859.1653E-09
+545.1211E-03,+7.554241E-09,+156.5838E-09
+555.1495E-03,+7.904757E-09,-136.8141E-09
+565.1878E-03,+8.198455E-09,-1.410828E-06
+575.1782E-03,+7.989431E-09,-1.715441E-06
+585.1932E-03,+5.793056E-09,-2.485972E-06
+595.2285E-03,+5.615300E-09,-2.229080E-06
+605.2437E-03,+3.292753E-09,-4.440594E-06
+615.0415E-03,+2.580827E-09,-4.440909E-06
+625.0489E-03,-1.509037E-09,-5.646487E-06
+635.0652E-03,-1.903584E-09,-4.418393E-06
+645.0981E-03,-2.025069E-09,-3.253126E-06
+655.1100E-03,-2.082071E-09,-3.895941E-06
+665.1316E-03,-3.264076E-09,-9.485122E-06
+675.1607E-03,-3.306177E-09,-10.16573E-06
+685.1552E-03,-1.539838E-09,-12.17240E-06
+695.1729E-03,-970.9766E-12,-12.05498E-06
+705.2202E-03,+1.687076E-09,-9.724733E-06
+715.0201E-03,+1.965886E-09,-9.536506E-06
+725.0488E-03,+4.417634E-09,-11.52672E-06
+735.0501E-03,+4.460222E-09,-11.32596E-06
+745.0691E-03,+3.091845E-09,-11.15630E-06
+755.1042E-03,+2.930259E-09,-11.39669E-06
+765.1172E-03,+3.314821E-09,-12.43441E-06
+775.1335E-03,+3.629387E-09,-12.25608E-06
+785.1787E-03,+6.224539E-09,-10.25188E-06
+795.2038E-03,+6.258392E-09,-10.28509E-06
+805.2426E-03,+5.623318E-09,-13.59867E-06
+815.7380E-03,+5.551768E-09,-13.76387E-06
+825.0620E-03,+3.893188E-09,-12.79802E-06
+835.0920E-03,+3.506029E-09,-12.85961E-06
+845.0896E-03,+2.389548E-09,-14.18189E-06
+855.1335E-03,+2.637894E-09,-14.34071E-06
+865.1589E-03,+5.542714E-09,-11.93064E-06
+875.1417E-03,+5.865478E-09,-11.82967E-06
+885.1702E-03,+6.254337E-09,-12.73519E-06
+895.2138E-03,+6.131675E-09,-13.61020E-06
+905.2191E-03,+5.655805E-09,-15.52205E-06
+915.0218E-03,+5.543202E-09,-15.99941E-06
+925.0212E-03,+4.338023E-09,-16.53374E-06
+935.0298E-03,+4.083454E-09,-15.76859E-06
+945.0600E-03,+4.372450E-09,-15.03033E-06
+955.0796E-03,+4.529534E-09,-15.23669E-06
+965.1057E-03,+3.735827E-09,-15.46380E-06
+975.1409E-03,+3.272062E-09,-16.70348E-06
+985.1573E-03,+1.124127E-09,-19.40566E-06
+995.1866E-03,+785.7879E-12,-19.42426E-06
+1.005221E+00,-839.1583E-12,-17.48025E-06
+1.015229E+00,-1.147353E-09,-16.95871E-06
+1.025032E+00,-1.211333E-09,-17.92709E-06
+1.035036E+00,-933.7221E-12,-18.10535E-06
+1.045045E+00,+839.7770E-12,-17.57781E-06
+1.055065E+00,+825.3612E-12,-18.63507E-06
+1.065086E+00,-274.0718E-12,-19.41307E-06
+1.075093E+00,-336.3993E-12,-19.71963E-06
+1.085132E+00,-137.2574E-12,-19.30152E-06
+1.095152E+00,-139.7346E-12,-18.97239E-06
+1.105177E+00,-553.8764E-12,-18.66039E-06
+1.115219E+00,-525.2854E-12,-18.51225E-06
+1.125225E+00,+907.8107E-12,-20.23553E-06
+1.135239E+00,+1.099245E-09,-20.41661E-06
+1.145022E+00,+967.4261E-12,-21.49035E-06
+1.155046E+00,+823.9491E-12,-21.94225E-06
+1.165075E+00,+850.6053E-12,-21.41170E-06
+1.175059E+00,+925.1201E-12,-21.51120E-06
+1.185087E+00,+866.6079E-12,-23.53146E-06
+1.195118E+00,+787.1919E-12,-23.53689E-06
+1.205112E+00,+1.361706E-09,-23.45836E-06
+1.215115E+00,+1.617806E-09,-22.66211E-06
+1.225148E+00,+2.356426E-09,-22.28537E-06
+1.235155E+00,+2.283769E-09,-22.33438E-06
+1.245177E+00,+2.473150E-09,-23.32681E-06
+1.255188E+00,+2.580387E-09,-23.62516E-06
+1.265209E+00,+4.625685E-09,-21.97801E-06
+1.275240E+00,+4.682158E-09,-21.99875E-06
+1.285030E+00,+4.629428E-09,-22.04533E-06
+1.295069E+00,+4.701226E-09,-22.39695E-06
+1.305101E+00,+5.488815E-09,-23.51836E-06
+1.315103E+00,+5.480906E-09,-23.48010E-06
+1.325123E+00,+3.773330E-09,-23.01250E-06
+1.335159E+00,+3.609247E-09,-23.05501E-06
+1.345168E+00,+3.507995E-09,-22.13350E-06
+1.355229E+00,+3.626033E-09,-22.04009E-06
+1.365070E+00,+3.656687E-09,-22.16809E-06
+1.375119E+00,+3.600063E-09,-22.15731E-06
+1.385176E+00,+4.557901E-09,-24.42252E-06
+1.395220E+00,+4.875540E-09,-25.01235E-06
+1.405239E+00,+6.228801E-09,-26.15230E-06
+1.415036E+00,+6.352778E-09,-25.85375E-06
+1.425043E+00,+7.044198E-09,-24.00530E-06
+1.435081E+00,+7.121370E-09,-23.53452E-06
+1.445083E+00,+5.814607E-09,-24.54635E-06
+1.455092E+00,+4.963485E-09,-25.34520E-06
+1.465123E+00,+1.926102E-09,-24.26737E-06
+1.475110E+00,+1.613574E-09,-25.02855E-06
+1.485234E+00,+676.2184E-12,-27.49827E-06
+1.495142E+00,+381.9737E-12,-26.61475E-06
+1.505180E+00,-1.021260E-09,-24.80101E-06
+1.515240E+00,-1.040265E-09,-24.84404E-06
+1.525033E+00,+219.3946E-12,-28.13241E-06
+1.535048E+00,+468.0407E-12,-29.08596E-06
+1.545078E+00,+797.6675E-12,-28.34888E-06
+1.555104E+00,+876.8719E-12,-27.97749E-06
+1.565148E+00,+2.015762E-09,-25.62693E-06
+1.575184E+00,+2.130307E-09,-25.21208E-06
+1.585215E+00,+1.207546E-09,-26.20694E-06
+1.595030E+00,+954.9151E-12,-25.96988E-06
+1.605056E+00,+1.184341E-09,-26.65406E-06
+1.615053E+00,+1.348078E-09,-26.33889E-06
+1.625053E+00,+2.064894E-09,-24.82035E-06
+1.635090E+00,+2.031622E-09,-24.68826E-06
+1.645095E+00,+2.496347E-09,-25.04119E-06
+1.655130E+00,+2.744276E-09,-25.64378E-06
+1.665118E+00,+3.211432E-09,-26.02447E-06
+1.675129E+00,+3.066045E-09,-25.78998E-06
+1.685187E+00,+2.746889E-09,-20.95036E-06
+1.695224E+00,+2.907327E-09,-20.51949E-06
+1.705023E+00,+4.143163E-09,-26.38956E-06
+1.715066E+00,+4.162846E-09,-26.41577E-06
+1.725082E+00,+3.592362E-09,-27.39650E-06
+1.735105E+00,+3.649036E-09,-26.18640E-06
+1.745155E+00,+4.636747E-09,-24.97753E-06
+1.755204E+00,+4.720127E-09,-25.67388E-06
+1.765235E+00,+3.699061E-09,-27.42983E-06
+1.775222E+00,+3.521843E-09,-27.80832E-06
+1.785023E+00,+2.813491E-09,-28.31718E-06
+1.795072E+00,+2.663134E-09,-28.87528E-06
+1.805086E+00,+1.348419E-09,-29.69427E-06
+1.815120E+00,+1.154205E-09,-28.83405E-06
+1.825143E+00,+2.062885E-09,-31.49102E-06
+1.835143E+00,+2.334609E-09,-31.50959E-06
+1.845165E+00,+1.976542E-09,-30.21261E-06
+1.855221E+00,+1.493864E-09,-29.77659E-06
+1.865047E+00,-268.7947E-12,-25.83561E-06
+1.875067E+00,-252.2983E-12,-24.98955E-06
+1.885093E+00,+336.6722E-12,-26.73981E-06
+1.895126E+00,+364.5000E-12,-27.64521E-06
+1.905157E+00,+1.023310E-09,-29.93443E-06
+1.915156E+00,+1.445249E-09,-30.04515E-06
+1.925169E+00,+4.115457E-09,-32.49733E-06
+1.935194E+00,+4.453351E-09,-32.60637E-06
+1.945190E+00,+4.941104E-09,-30.77142E-06
+1.955212E+00,+5.128971E-09,-29.88213E-06
+1.965237E+00,+6.192658E-09,-28.72968E-06
+1.975219E+00,+6.251804E-09,-29.25247E-06
+1.985024E+00,+5.162534E-09,-27.91186E-06
+1.995028E+00,+4.974653E-09,-27.67943E-06
+2.005053E+00,+5.327392E-09,-30.19584E-06
+2.015091E+00,+5.489080E-09,-30.57773E-06
+2.025116E+00,+4.939436E-09,-29.03564E-06
+2.035139E+00,+4.557347E-09,-27.45289E-06
+2.045173E+00,+4.028722E-09,-26.23338E-06
+2.055196E+00,+4.166608E-09,-26.39623E-06
+2.065219E+00,+4.412044E-09,-28.15696E-06
+2.075015E+00,+4.204951E-09,-28.58932E-06
+2.085027E+00,+3.031933E-09,-25.31225E-06
+2.095071E+00,+2.991383E-09,-25.52622E-06
+2.105080E+00,+2.791740E-09,-28.14944E-06
+2.115118E+00,+2.446534E-09,-28.76536E-06
+2.125155E+00,+782.0154E-12,-27.62750E-06
+2.135173E+00,+640.2280E-12,-27.81598E-06
+2.145191E+00,+1.270406E-09,-31.28924E-06
+2.155226E+00,+1.502816E-09,-31.34792E-06
+2.165020E+00,+2.306929E-09,-30.41585E-06
+2.175054E+00,+2.503641E-09,-29.86322E-06
+2.185072E+00,+2.496762E-09,-28.26422E-06
+2.195105E+00,+2.031774E-09,-28.91199E-06
+2.205137E+00,+19.21763E-12,-28.07499E-06
+2.215138E+00,-332.7587E-12,-27.45982E-06
+2.225156E+00,+466.9293E-12,-26.41508E-06
+2.235165E+00,+933.3613E-12,-27.14115E-06
+2.245188E+00,+1.062463E-09,-30.53547E-06
+2.255220E+00,+899.1554E-12,-31.28057E-06
+2.265030E+00,+1.715080E-09,-30.55639E-06
+2.275025E+00,+2.209753E-09,-29.47978E-06
+2.285066E+00,+2.871914E-09,-29.68283E-06
+2.295076E+00,+2.695624E-09,-31.11406E-06
+2.305094E+00,+2.688884E-09,-30.72075E-06
+2.315129E+00,+3.079355E-09,-30.70055E-06
+2.325126E+00,+4.369251E-09,-29.82130E-06
+2.335105E+00,+4.264378E-09,-28.79377E-06
+2.345134E+00,+3.024032E-09,-26.69009E-06
+2.355178E+00,+2.870987E-09,-26.28096E-06
+2.365210E+00,+1.848827E-09,-29.95371E-06
+2.375017E+00,+1.388610E-09,-29.93171E-06
+2.385055E+00,-1.575891E-09,-28.48635E-06
+2.395088E+00,-2.047103E-09,-29.50662E-06
+2.405110E+00,-2.279656E-09,-28.81185E-06
+2.415121E+00,-2.174480E-09,-28.23985E-06
+2.425159E+00,-2.130325E-09,-26.82101E-06
+2.435164E+00,-2.029229E-09,-27.57037E-06
+2.445172E+00,+53.47560E-12,-30.96528E-06
+2.455193E+00,+509.9848E-12,-31.07557E-06
+2.465209E+00,+1.595271E-09,-31.98367E-06
+2.475213E+00,+1.538795E-09,-33.03552E-06
+2.485130E+00,+1.995494E-09,-32.48277E-06
+2.495035E+00,+2.143476E-09,-32.03791E-06
+2.505067E+00,+2.304892E-09,-31.78963E-06
+2.515079E+00,+2.249140E-09,-31.81386E-06
+2.525095E+00,+2.028970E-09,-30.47187E-06
+2.535124E+00,+2.131592E-09,-29.93606E-06
+2.545132E+00,+3.435049E-09,-27.90988E-06
+2.555164E+00,+3.475825E-09,-27.65508E-06
+2.565193E+00,+4.041425E-09,-29.35496E-06
+2.575174E+00,+4.128529E-09,-29.46230E-06
+2.585204E+00,+5.475517E-09,-30.86229E-06
+2.595017E+00,+5.435887E-09,-30.84209E-06
+2.605020E+00,+2.746253E-09,-31.44714E-06
+2.615046E+00,+2.513509E-09,-31.40989E-06
+2.625049E+00,+2.047880E-09,-33.19376E-06
+2.635060E+00,+2.079378E-09,-32.83708E-06
+2.645087E+00,+1.214987E-09,-32.36767E-06
+2.655102E+00,+1.107175E-09,-32.15956E-06
+2.665123E+00,+790.1317E-12,-29.84351E-06
+2.675151E+00,+833.4012E-12,-29.80746E-06
+2.685149E+00,+386.0469E-12,-29.54782E-06
+2.695210E+00,+277.7576E-12,-29.44488E-06
+2.705242E+00,+658.9691E-12,-31.10313E-06
+2.715027E+00,+749.0712E-12,-30.85877E-06
+2.725059E+00,+1.402950E-09,-29.48613E-06
+2.735529E+00,+1.368679E-09,-29.15763E-06
+2.745078E+00,+1.636004E-09,-29.80136E-06
+2.755107E+00,+1.898296E-09,-30.54074E-06
+2.765117E+00,+3.955452E-09,-33.23305E-06
+2.775131E+00,+4.071569E-09,-33.10870E-06
+2.785178E+00,+4.316020E-09,-32.57006E-06
+2.795202E+00,+4.405962E-09,-32.91378E-06
+2.805234E+00,+5.511711E-09,-35.46144E-06
+2.815258E+00,+5.493477E-09,-34.91038E-06
+2.825043E+00,+3.494310E-09,-32.68407E-06
+2.835075E+00,+3.299574E-09,-33.36397E-06
+2.845076E+00,+2.743292E-09,-29.71768E-06
+2.855120E+00,+2.716020E-09,-29.41330E-06
+2.865147E+00,+1.899023E-09,-30.96053E-06
+2.875132E+00,+1.869386E-09,-31.19614E-06
+2.885150E+00,+3.300902E-09,-32.37914E-06
+2.895184E+00,+3.543821E-09,-32.49922E-06
+2.905183E+00,+4.482530E-09,-33.13391E-06
+2.915217E+00,+4.457269E-09,-32.65022E-06
+2.925211E+00,+5.093481E-09,-33.04865E-06
+2.935214E+00,+5.352990E-09,-33.13952E-06
+2.945243E+00,+5.528290E-09,-32.80735E-06
+2.955026E+00,+5.374642E-09,-32.23921E-06
+2.965043E+00,+4.404887E-09,-30.63403E-06
+2.975070E+00,+4.544520E-09,-31.02708E-06
+2.985065E+00,+5.874489E-09,-29.31553E-06
+2.995073E+00,+5.926139E-09,-29.46579E-06
+3.005111E+00,+5.529412E-09,-30.19470E-06
+3.015138E+00,+5.576001E-09,-30.92520E-06
+3.025161E+00,+7.218685E-09,-32.99469E-06
+3.035155E+00,+7.276704E-09,-32.70333E-06
+3.045172E+00,+6.487478E-09,-31.15545E-06
+3.055204E+00,+6.348685E-09,-31.13735E-06
+3.065209E+00,+4.477235E-09,-31.62641E-06
+3.075217E+00,+4.213009E-09,-32.02137E-06
+3.085033E+00,+1.175045E-09,-32.36833E-06
+3.095057E+00,+963.3830E-12,-32.11722E-06
+3.105065E+00,+442.8602E-12,-33.94684E-06
+3.115090E+00,+566.8987E-12,-34.04892E-06
+3.125093E+00,+971.5087E-12,-33.66065E-06
+3.135127E+00,+897.4727E-12,-33.36622E-06
+3.145124E+00,+1.413511E-09,-33.94241E-06
+3.155154E+00,+1.838810E-09,-34.02403E-06
+3.165187E+00,+4.043474E-09,-32.96385E-06
+3.175175E+00,+4.182932E-09,-32.37966E-06
+3.185211E+00,+4.303849E-09,-32.00581E-06
+3.195029E+00,+4.299751E-09,-32.59532E-06
+3.205036E+00,+3.721950E-09,-32.96271E-06
+3.215056E+00,+3.407463E-09,-32.77027E-06
+3.225081E+00,+1.492939E-09,-33.71879E-06
+3.235074E+00,+1.439711E-09,-33.98695E-06
+3.245100E+00,+2.760061E-09,-33.41967E-06
+3.255117E+00,+2.836704E-09,-33.30154E-06
+3.265142E+00,+3.112238E-09,-31.22012E-06
+3.275177E+00,+3.111480E-09,-30.85270E-06
+3.285191E+00,+3.727825E-09,-30.38661E-06
+3.295214E+00,+3.766960E-09,-30.51979E-06
+3.305017E+00,+2.909958E-09,-30.48254E-06
+3.315026E+00,+2.807844E-09,-30.43416E-06
+3.325052E+00,+2.916696E-09,-29.86073E-06
+3.335093E+00,+3.004201E-09,-29.65880E-06
+3.345102E+00,+2.362593E-09,-33.29919E-06
+3.355164E+00,+2.088193E-09,-33.59616E-06
+3.365227E+00,+1.901235E-09,-33.15760E-06
+3.375028E+00,+2.198932E-09,-33.65167E-06
+3.385075E+00,+3.984796E-09,-31.38980E-06
+3.395106E+00,+4.017055E-09,-31.29133E-06
+3.405117E+00,+4.029890E-09,-31.77881E-06
+3.415145E+00,+4.176004E-09,-32.23054E-06
+3.425148E+00,+5.403242E-09,-36.02869E-06
+3.435181E+00,+5.384320E-09,-35.86350E-06
+3.445194E+00,+4.249128E-09,-32.61918E-06
+3.455237E+00,+4.008103E-09,-31.62647E-06
+3.465037E+00,+3.363119E-09,-29.72225E-06
+3.475025E+00,+3.056849E-09,-30.33666E-06
+3.485045E+00,+333.2016E-12,-31.63279E-06
+3.495080E+00,-130.1484E-12,-30.86160E-06
+3.505091E+00,+83.24171E-12,-31.34666E-06
+3.515116E+00,+500.3326E-12,-31.25422E-06
+3.525145E+00,+1.535428E-09,-30.13859E-06
+3.535148E+00,+1.630002E-09,-29.26080E-06
+3.545177E+00,+2.241182E-09,-30.47410E-06
+3.555192E+00,+2.338936E-09,-30.57922E-06
+3.565203E+00,+1.926726E-09,-31.85655E-06
+3.575227E+00,+1.738751E-09,-32.86872E-06
+3.585234E+00,+1.809256E-09,-34.46992E-06
+3.595031E+00,+2.126348E-09,-34.62791E-06
+3.605063E+00,+3.510284E-09,-31.94856E-06
+3.615062E+00,+3.496288E-09,-31.27943E-06
+3.625087E+00,+3.598317E-09,-30.00681E-06
+3.635127E+00,+3.796054E-09,-30.53318E-06
+3.645132E+00,+5.457239E-09,-33.10195E-06
+3.655167E+00,+5.492288E-09,-32.79800E-06
+3.665182E+00,+4.394812E-09,-31.29044E-06
+3.675193E+00,+4.277069E-09,-32.06171E-06
+3.685218E+00,+5.159447E-09,-36.18894E-06
+3.695219E+00,+5.284727E-09,-36.09138E-06
+3.705245E+00,+4.383971E-09,-33.63737E-06
+3.715055E+00,+4.131323E-09,-33.41349E-06
+3.725072E+00,+3.590261E-09,-33.44493E-06
+3.735075E+00,+3.591053E-09,-33.05171E-06
+3.745107E+00,+2.712209E-09,-30.62972E-06
+3.755125E+00,+2.521997E-09,-31.07503E-06
+3.765166E+00,+2.199090E-09,-32.79276E-06
+3.775166E+00,+2.253026E-09,-32.76876E-06
+3.785204E+00,+2.526971E-09,-31.44677E-06
+3.795025E+00,+2.477438E-09,-31.71258E-06
+3.805037E+00,+2.683476E-09,-36.57990E-06
+3.815072E+00,+2.833347E-09,-36.18874E-06
+3.825098E+00,+3.483544E-09,-32.03279E-06
+3.835098E+00,+3.433571E-09,-31.78296E-06
+3.845117E+00,+2.837874E-09,-30.74258E-06
+3.855174E+00,+2.912295E-09,-30.95976E-06
+3.865192E+00,+3.849256E-09,-33.77475E-06
+3.875184E+00,+3.743418E-09,-34.17452E-06
+3.885185E+00,+2.041000E-09,-34.20642E-06
+3.895199E+00,+1.898177E-09,-34.69437E-06
+3.905232E+00,+2.914399E-09,-33.74923E-06
+3.915236E+00,+3.073923E-09,-33.92075E-06
+3.925019E+00,+3.727109E-09,-33.56121E-06
+3.935050E+00,+3.811517E-09,-33.27407E-06
+3.945052E+00,+5.169272E-09,-33.65897E-06
+3.955077E+00,+5.459054E-09,-33.65015E-06
+3.965111E+00,+5.507290E-09,-34.80538E-06
+3.975101E+00,+5.387938E-09,-34.83891E-06
+3.985142E+00,+5.259514E-09,-34.58302E-06
+3.995150E+00,+5.286149E-09,-34.53859E-06
+4.005173E+00,+4.248140E-09,-32.54391E-06
+4.015209E+00,+4.000182E-09,-32.10139E-06
+4.025228E+00,+2.965291E-09,-31.77698E-06
+4.035244E+00,+3.125532E-09,-32.67575E-06
+4.045050E+00,+4.865346E-09,-37.04819E-06
+4.055077E+00,+4.948746E-09,-36.95844E-06
+4.065116E+00,+4.873210E-09,-35.80914E-06
+4.075113E+00,+4.877030E-09,-35.94046E-06
+4.085145E+00,+4.679728E-09,-36.04377E-06
+4.095191E+00,+4.573529E-09,-35.70654E-06
+4.105210E+00,+2.315184E-09,-34.75030E-06
+4.115229E+00,+2.187870E-09,-34.87501E-06
+4.125025E+00,+2.859558E-09,-34.53261E-06
+4.135024E+00,+2.979283E-09,-34.27809E-06
+4.145039E+00,+4.005666E-09,-33.90593E-06
+4.155072E+00,+4.086203E-09,-34.17163E-06
+4.165088E+00,+5.201188E-09,-34.80666E-06
+4.175130E+00,+5.275873E-09,-35.07080E-06
+4.185138E+00,+3.876064E-09,-34.86798E-06
+4.195165E+00,+3.405486E-09,-35.26552E-06
+4.205190E+00,+2.429096E-09,-36.26850E-06
+4.215189E+00,+2.571570E-09,-35.90353E-06
+4.225203E+00,+3.863214E-09,-36.40529E-06
+4.235232E+00,+3.942457E-09,-36.26127E-06
+4.245233E+00,+4.049672E-09,-34.10832E-06
+4.255030E+00,+4.097957E-09,-31.85120E-06
+4.265097E+00,+3.503166E-09,-30.28839E-06
+4.275150E+00,+3.303797E-09,-30.65034E-06
+4.285198E+00,+2.042566E-09,-33.96141E-06
+4.295222E+00,+2.080492E-09,-33.78977E-06
+4.305016E+00,+3.917943E-09,-34.51622E-06
+4.315054E+00,+4.022560E-09,-34.34635E-06
+4.325064E+00,+3.818711E-09,-30.50286E-06
+4.335087E+00,+3.854501E-09,-30.10146E-06
+4.345129E+00,+5.557081E-09,-30.41213E-06
+4.355177E+00,+5.711414E-09,-30.58929E-06
+4.365204E+00,+6.137940E-09,-33.99190E-06
+4.375241E+00,+6.112121E-09,-34.30730E-06
+4.385043E+00,+6.659979E-09,-33.29238E-06
+4.395099E+00,+6.835101E-09,-32.86861E-06
+4.405106E+00,+6.657563E-09,-36.09235E-06
+4.415114E+00,+6.427339E-09,-35.24372E-06
+4.425143E+00,+6.884103E-09,-33.93729E-06
+4.435143E+00,+7.124057E-09,-33.35301E-06
+4.445156E+00,+7.161442E-09,-34.08251E-06
+4.455186E+00,+6.762730E-09,-33.86301E-06
+4.465206E+00,+4.530915E-09,-31.63619E-06
+4.475227E+00,+4.178744E-09,-31.22750E-06
+4.485044E+00,+3.335809E-09,-31.29739E-06
+4.495077E+00,+3.156813E-09,-31.17663E-06
+4.505113E+00,+3.216058E-09,-32.27163E-06
+4.515121E+00,+3.501378E-09,-32.68450E-06
+4.525130E+00,+6.123857E-09,-31.77324E-06
+4.535155E+00,+6.290855E-09,-32.40844E-06
+4.545152E+00,+5.186318E-09,-33.00313E-06
+4.555177E+00,+4.822431E-09,-33.02491E-06
+4.565212E+00,+3.650412E-09,-32.86223E-06
+4.575204E+00,+3.447949E-09,-32.69763E-06
+4.585243E+00,+1.176199E-09,-34.55596E-06
+4.595064E+00,+922.9493E-12,-34.76716E-06
+4.605068E+00,+901.9796E-12,-34.84992E-06
+4.615098E+00,+1.151298E-09,-34.05276E-06
+4.625101E+00,+2.099531E-09,-33.82325E-06
+4.635112E+00,+2.374748E-09,-33.66168E-06
+4.645138E+00,+4.379583E-09,-35.38974E-06
+4.655152E+00,+4.775444E-09,-34.73048E-06
+4.665179E+00,+5.333808E-09,-33.74837E-06
+4.675215E+00,+5.005200E-09,-33.80302E-06
+4.685221E+00,+3.216684E-09,-33.40333E-06
+4.695017E+00,+3.050445E-09,-33.13917E-06
+4.705048E+00,+2.321843E-09,-34.98448E-06
+4.715051E+00,+2.109324E-09,-35.35403E-06
+4.725078E+00,+817.6878E-12,-32.85745E-06
+4.735075E+00,+818.8119E-12,-32.80467E-06
+4.745091E+00,+1.594567E-09,-33.92038E-06
+4.755125E+00,+1.588940E-09,-34.28553E-06
+4.765139E+00,+545.4316E-12,-33.97871E-06
+4.775158E+00,+436.6763E-12,-34.15060E-06
+4.785206E+00,+1.208932E-09,-35.40387E-06
+4.795224E+00,+1.316841E-09,-35.33361E-06
+4.805030E+00,+2.025432E-09,-32.81485E-06
+4.815063E+00,+2.046182E-09,-32.93576E-06
+4.825077E+00,+3.349667E-09,-32.12995E-06
+4.835103E+00,+3.464818E-09,-31.88061E-06
+4.845109E+00,+4.004795E-09,-33.23359E-06
+4.855144E+00,+4.011454E-09,-33.21811E-06
+4.865179E+00,+5.720090E-09,-34.65157E-06
+4.875168E+00,+5.875323E-09,-35.03088E-06
+4.885201E+00,+7.421733E-09,-37.41718E-06
+4.895018E+00,+7.378061E-09,-37.43772E-06
+4.905015E+00,+6.481740E-09,-38.40397E-06
+4.915039E+00,+6.517771E-09,-38.25620E-06
+4.925035E+00,+7.175732E-09,-35.05277E-06
+4.935040E+00,+7.177025E-09,-34.32907E-06
+4.945069E+00,+6.764093E-09,-35.45941E-06
+4.955086E+00,+6.778123E-09,-35.24355E-06
+4.965096E+00,+7.355779E-09,-34.23827E-06
+4.975117E+00,+7.293478E-09,-34.53100E-06
+4.985128E+00,+5.776728E-09,-33.90902E-06
+4.995154E+00,+5.665532E-09,-34.18480E-06
+5.005189E+00,+6.385364E-09,-34.58396E-06
+5.015223E+00,+6.487954E-09,-34.32950E-06
+5.025027E+00,+6.226964E-09,-35.74583E-06
+5.035034E+00,+6.151951E-09,-35.84547E-06
+5.045054E+00,+5.050222E-09,-35.56381E-06
+5.055091E+00,+4.973612E-09,-35.25593E-06
+5.065104E+00,+3.397143E-09,-33.72563E-06
+5.075136E+00,+3.268343E-09,-34.03656E-06
+5.085181E+00,+4.550549E-09,-35.90006E-06
+5.095226E+00,+4.717827E-09,-36.04881E-06
+5.105245E+00,+6.290505E-09,-37.09282E-06
+5.115048E+00,+6.226460E-09,-36.94345E-06
+5.125056E+00,+3.721196E-09,-36.72896E-06
+5.135096E+00,+3.524591E-09,-36.62716E-06
+5.145100E+00,+2.263952E-09,-34.72146E-06
+5.155132E+00,+2.055324E-09,-35.31879E-06
+5.165164E+00,+887.9582E-12,-37.04685E-06
+5.175148E+00,+907.6892E-12,-36.99477E-06
+5.185183E+00,+1.834845E-09,-34.37960E-06
+5.195234E+00,+1.838528E-09,-34.37980E-06
+5.205235E+00,+853.1138E-12,-35.86181E-06
+5.215235E+00,+708.2119E-12,-35.89082E-06
+5.225032E+00,+264.4046E-12,-34.80006E-06
+5.235034E+00,+195.2630E-12,-34.16199E-06
+5.245064E+00,-1.410311E-09,-35.43666E-06
+5.255086E+00,-1.486037E-09,-35.68623E-06
+5.265115E+00,-687.6678E-12,-37.58140E-06
+5.275153E+00,-553.3387E-12,-37.55594E-06
+5.285170E+00,+31.27187E-12,-36.51942E-06
+5.295197E+00,-2.994190E-12,-36.60261E-06
+5.305202E+00,+944.8859E-12,-34.34779E-06
+5.315210E+00,+1.194161E-09,-33.85074E-06
+5.325208E+00,+2.629853E-09,-35.17837E-06
+5.335246E+00,+2.582865E-09,-35.69516E-06
+5.345026E+00,+2.553457E-09,-35.67756E-06
+5.355069E+00,+2.943858E-09,-34.18991E-06
+5.365067E+00,+5.189838E-09,-36.09241E-06
+5.375094E+00,+5.629846E-09,-37.40665E-06
+5.385148E+00,+6.417848E-09,-37.61399E-06
+5.395177E+00,+6.575545E-09,-37.30863E-06
+5.405194E+00,+7.009312E-09,-35.21977E-06
+5.415225E+00,+6.732489E-09,-34.99375E-06
+5.425221E+00,+3.830601E-09,-35.34319E-06
+5.435038E+00,+3.058143E-09,-35.43254E-06
+5.445076E+00,+1.086183E-09,-36.58150E-06
+5.455106E+00,+891.9030E-12,-36.69671E-06
+5.465136E+00,-540.3465E-12,-34.91124E-06
+5.475128E+00,-620.9144E-12,-35.33750E-06
+5.485168E+00,+826.7236E-12,-35.79941E-06
+5.495216E+00,+1.169308E-09,-35.66423E-06
+5.505211E+00,+3.216493E-09,-35.97966E-06
+5.515221E+00,+3.313314E-09,-35.90696E-06
+5.525023E+00,+4.473653E-09,-36.72026E-06
+5.535027E+00,+4.591000E-09,-37.03494E-06
+5.545060E+00,+5.191402E-09,-38.64605E-06
+5.555245E+00,+5.137246E-09,-38.31153E-06
+5.565029E+00,+4.389312E-09,-35.63090E-06
+5.575060E+00,+4.470747E-09,-35.84333E-06
+5.585073E+00,+5.746016E-09,-37.28414E-06
+5.595104E+00,+5.850525E-09,-37.75495E-06
+5.605140E+00,+6.005604E-09,-39.34702E-06
+5.615148E+00,+6.035840E-09,-39.10095E-06
+5.625165E+00,+6.474817E-09,-37.85669E-06
+5.635198E+00,+6.405668E-09,-38.04520E-06
+5.645195E+00,+4.780968E-09,-36.86328E-06
+5.655226E+00,+4.586540E-09,-36.72647E-06
+5.665236E+00,+4.416619E-09,-35.07649E-06
+5.675242E+00,+4.397236E-09,-35.05526E-06
+5.685053E+00,+3.044948E-09,-31.51840E-06
+5.695077E+00,+2.759167E-09,-32.47865E-06
+5.705113E+00,+2.633865E-09,-35.25636E-06
+5.715149E+00,+2.810409E-09,-35.21700E-06
+5.725158E+00,+2.508491E-09,-35.45789E-06
+5.735173E+00,+2.153974E-09,-36.47038E-06
+5.745200E+00,+952.9896E-12,-36.66087E-06
+5.755218E+00,+928.8671E-12,-36.46211E-06
+5.765021E+00,+288.5235E-12,-34.68788E-06
+5.775245E+00,+2.702750E-12,-34.26576E-06
+5.785030E+00,-1.292178E-09,-33.44362E-06
+5.795039E+00,-1.317451E-09,-33.56572E-06
+5.805054E+00,-1.338087E-09,-33.10925E-06
+5.815071E+00,-1.508076E-09,-33.70471E-06
+5.825040E+00,-2.527568E-09,-36.24779E-06
+5.835108E+00,-2.510521E-09,-36.71663E-06
+5.845154E+00,-676.2311E-12,-40.10362E-06
+5.855203E+00,-360.1204E-12,-40.28189E-06
+5.865232E+00,+752.2158E-12,-38.17232E-06
+5.875243E+00,+1.010102E-09,-37.28714E-06
+5.885029E+00,+2.773525E-09,-33.20440E-06
+5.895028E+00,+3.067689E-09,-33.56112E-06
+5.905056E+00,+2.844912E-09,-37.23565E-06
+5.915054E+00,+2.768644E-09,-37.53803E-06
+5.925069E+00,+3.933764E-09,-39.29581E-06
+5.935098E+00,+4.246774E-09,-39.12581E-06
+5.945096E+00,+4.073452E-09,-34.44354E-06
+5.955125E+00,+3.677237E-09,-34.78469E-06
+5.965161E+00,+2.702940E-09,-35.98432E-06
+5.975154E+00,+2.734778E-09,-35.56286E-06
+5.985178E+00,+2.691272E-09,-37.82164E-06
+5.995173E+00,+2.576460E-09,-37.94724E-06
+6.005188E+00,+1.576807E-09,-39.27822E-06
+6.015219E+00,+1.562028E-09,-40.19268E-06
+6.025216E+00,+1.475367E-09,-39.86141E-06
+6.035221E+00,+1.318847E-09,-39.97742E-06
+6.045245E+00,+9.040393E-12,-37.25476E-06
+6.055026E+00,-2.269061E-12,-37.43652E-06
+6.065051E+00,+1.030254E-09,-36.94645E-06
+6.075064E+00,+1.074845E-09,-36.93186E-06
+6.085085E+00,+125.2933E-12,-35.50913E-06
+6.095121E+00,-31.50780E-12,-35.19874E-06
+6.105128E+00,-1.019541E-09,-33.85174E-06
+6.115137E+00,-1.116104E-09,-33.60266E-06
+6.125168E+00,-2.070599E-09,-32.59821E-06
+6.135167E+00,-2.125575E-09,-32.49132E-06
+6.145179E+00,-1.107406E-09,-33.54418E-06
+6.155209E+00,-951.2328E-12,-33.61582E-06
+6.165207E+00,-1.106964E-09,-33.10264E-06
+6.175234E+00,-1.350394E-09,-33.80651E-06
+6.185236E+00,-1.243711E-09,-35.08928E-06
+6.195017E+00,-877.5068E-12,-35.56715E-06
+6.205050E+00,+1.411209E-09,-35.64889E-06
+6.215064E+00,+1.499755E-09,-35.26975E-06
+6.225067E+00,+1.569489E-09,-37.06799E-06
+6.235090E+00,+1.619036E-09,-36.91424E-06
+6.245091E+00,+2.528814E-09,-34.61652E-06
+6.255119E+00,+2.667460E-09,-34.51324E-06
+6.265156E+00,+2.853304E-09,-34.96076E-06
+6.275154E+00,+2.916200E-09,-35.50178E-06
+6.285190E+00,+4.068343E-09,-37.60020E-06
+6.295192E+00,+4.085394E-09,-37.63070E-06
+6.305212E+00,+2.958065E-09,-37.12375E-06
+6.315017E+00,+2.868895E-09,-37.19121E-06
+6.325016E+00,+2.174012E-09,-36.38832E-06
+6.335033E+00,+2.162954E-09,-36.56127E-06
+6.345069E+00,+1.025305E-09,-36.01439E-06
+6.355253E+00,+946.4691E-12,-35.81263E-06
+6.365049E+00,+649.4361E-12,-36.80374E-06
+6.375100E+00,+746.5512E-12,-37.38651E-06
+6.385132E+00,+1.367516E-09,-37.44521E-06
+6.395172E+00,+1.326706E-09,-37.39741E-06
+6.405180E+00,+673.9019E-12,-37.43074E-06
+6.415196E+00,+597.9959E-12,-37.13525E-06
+6.425241E+00,-234.4454E-12,-36.72887E-06
+6.435027E+00,-384.9100E-12,-37.25730E-06
+6.445060E+00,-1.038696E-09,-36.11696E-06
+6.455106E+00,-904.7309E-12,-36.14445E-06
+6.465104E+00,+297.8761E-12,-36.11135E-06
+6.475103E+00,+343.5049E-12,-36.58062E-06
+6.485111E+00,+172.2428E-12,-38.32864E-06
+6.495109E+00,+196.0992E-12,-38.07109E-06
+6.505105E+00,+1.032242E-09,-37.47823E-06
+6.515083E+00,+1.054329E-09,-37.59819E-06
+6.525058E+00,+804.7245E-12,-36.30227E-06
+6.535049E+00,+805.8972E-12,-36.28307E-06
+6.545243E+00,+1.557771E-09,-36.87770E-06
+6.555223E+00,+1.595586E-09,-37.46075E-06
+6.565207E+00,+795.9767E-12,-36.87876E-06
+6.575385E+00,+741.3978E-12,-36.66118E-06
+6.585174E+00,+1.611600E-09,-33.89268E-06
+6.595212E+00,+1.867740E-09,-33.73670E-06
+6.605222E+00,+3.661574E-09,-33.92764E-06
+6.615028E+00,+3.760523E-09,-34.56843E-06
+6.625026E+00,+4.988353E-09,-37.55491E-06
+6.635038E+00,+5.320819E-09,-37.39804E-06
+6.645072E+00,+6.261648E-09,-36.39004E-06
+6.655093E+00,+6.140262E-09,-36.40163E-06
+6.665122E+00,+4.740361E-09,-35.36542E-06
+6.675159E+00,+4.702574E-09,-35.52292E-06
+6.685044E+00,+5.330470E-09,-38.20242E-06
+6.695205E+00,+5.431463E-09,-37.49016E-06
+6.705245E+00,+5.821585E-09,-36.75522E-06
+6.715033E+00,+5.930628E-09,-36.60513E-06
+6.725066E+00,+7.488450E-09,-33.75750E-06
+6.735071E+00,+7.520008E-09,-33.81506E-06
+6.745095E+00,+6.764123E-09,-35.01103E-06
+6.755139E+00,+6.674986E-09,-35.47371E-06
+6.765153E+00,+6.185742E-09,-37.22403E-06
+6.775143E+00,+6.084699E-09,-37.71590E-06
+6.785174E+00,+3.364503E-09,-35.62025E-06
+6.795176E+00,+3.191894E-09,-35.57199E-06
+6.805211E+00,+1.916370E-09,-35.55740E-06
+6.815679E+00,+1.964430E-09,-35.55817E-06
+6.825245E+00,+2.830255E-09,-35.17831E-06
+6.835055E+00,+2.852804E-09,-34.90586E-06
+6.845047E+00,+3.284929E-09,-38.08110E-06
+6.855081E+00,+3.392615E-09,-38.42749E-06
+6.865120E+00,+3.128185E-09,-42.43121E-06
+6.875112E+00,+3.014282E-09,-42.36400E-06
+6.885149E+00,+3.086847E-09,-40.45593E-06
+6.895202E+00,+3.374049E-09,-40.61466E-06
+6.905221E+00,+6.579706E-09,-40.71860E-06
+6.915020E+00,+6.782359E-09,-40.46091E-06
+6.925028E+00,+6.160179E-09,-39.34122E-06
+6.935047E+00,+5.947053E-09,-38.51424E-06
+6.945079E+00,+5.106172E-09,-35.75493E-06
+6.955098E+00,+4.986443E-09,-35.77798E-06
+6.965123E+00,+3.384330E-09,-34.21115E-06
+6.975152E+00,+3.209689E-09,-34.36238E-06
+6.985133E+00,+3.065615E-09,-35.85589E-06
+6.995146E+00,+3.124275E-09,-36.49807E-06
+7.005177E+00,+2.779399E-09,-36.25311E-06
+7.015151E+00,+2.678708E-09,-36.38581E-06
+7.025184E+00,+2.716676E-09,-37.08241E-06
+7.035188E+00,+2.755358E-09,-36.87664E-06
+7.045208E+00,+2.499531E-09,-37.15599E-06
+7.055245E+00,+2.365918E-09,-37.31547E-06
+7.065025E+00,+861.6939E-12,-37.39612E-06
+7.075036E+00,+757.6132E-12,-37.42073E-06
+7.085104E+00,-3.469512E-15,-39.05366E-06
+7.095173E+00,-96.30789E-12,-38.79244E-06
+7.105206E+00,-694.4715E-12,-36.21543E-06
+7.115016E+00,-616.0166E-12,-36.15601E-06
+7.125022E+00,+1.144500E-09,-33.94155E-06
+7.135038E+00,+1.242263E-09,-34.26550E-06
+7.145066E+00,+1.030757E-09,-37.47279E-06
+7.155105E+00,+1.056088E-09,-39.32986E-06
+7.165146E+00,+2.163371E-09,-39.64837E-06
+7.175145E+00,+2.206421E-09,-39.66202E-06
+7.185161E+00,+1.656005E-09,-37.45568E-06
+7.195192E+00,+1.562855E-09,-37.57734E-06
+7.205201E+00,+1.404252E-09,-38.38809E-06
+7.215217E+00,+1.448094E-09,-38.61623E-06
+7.225024E+00,+1.882738E-09,-38.51670E-06
+7.235043E+00,+1.930038E-09,-38.65952E-06
+7.245075E+00,+4.200512E-09,-38.72764E-06
+7.255254E+00,+4.349182E-09,-38.57229E-06
+7.265043E+00,+6.000541E-09,-37.62735E-06
+7.275082E+00,+5.980699E-09,-37.54083E-06
+7.285080E+00,+5.952001E-09,-36.13933E-06
+7.295128E+00,+6.088782E-09,-35.05672E-06
+7.305200E+00,+7.291313E-09,-32.35763E-06
+7.315242E+00,+7.326070E-09,-31.93085E-06
+7.325072E+00,+7.087011E-09,-36.28393E-06
+7.335151E+00,+7.007749E-09,-36.38683E-06
+7.345180E+00,+5.995377E-09,-38.32369E-06
+7.355018E+00,+5.685286E-09,-38.21166E-06
+7.365060E+00,+4.087368E-09,-34.06415E-06
+7.375120E+00,+4.077179E-09,-33.84570E-06
+7.385187E+00,+5.299223E-09,-37.53453E-06
+7.395224E+00,+5.434270E-09,-38.58244E-06
+7.405050E+00,+5.349174E-09,-39.67715E-06
+7.415125E+00,+5.229719E-09,-39.50961E-06
+7.425158E+00,+4.883717E-09,-41.96904E-06
+7.435224E+00,+4.747111E-09,-40.14139E-06
+7.445024E+00,+3.240211E-09,-38.52786E-06
+7.455082E+00,+2.691356E-09,-38.65466E-06
+7.465070E+00,+2.903522E-09,-37.13428E-06
+7.475017E+00,+3.454432E-09,-36.87719E-06
+7.485043E+00,+5.100653E-09,-36.88125E-06
+7.495098E+00,+5.262516E-09,-37.35729E-06
+7.505156E+00,+5.093609E-09,-35.46029E-06
+7.515183E+00,+4.803692E-09,-34.60645E-06
+7.525214E+00,+2.369785E-09,-34.03144E-06
+7.535221E+00,+1.345060E-09,-34.33056E-06
+7.545017E+00,-1.548452E-09,-36.13584E-06
+7.555038E+00,-1.718428E-09,-35.89915E-06
+7.565069E+00,-1.183521E-09,-35.45314E-06
+7.575099E+00,-1.136647E-09,-35.92613E-06
+7.585099E+00,-1.198063E-09,-35.53805E-06
+7.595112E+00,-952.8299E-12,-34.99933E-06
+7.605140E+00,+1.207181E-09,-34.88901E-06
+7.615138E+00,+1.733092E-09,-34.27254E-06
+7.625154E+00,+2.544446E-09,-33.17723E-06
+7.635186E+00,+2.465458E-09,-33.76242E-06
+7.645196E+00,+2.304264E-09,-34.06689E-06
+7.655231E+00,+2.270006E-09,-33.94358E-06
+7.665233E+00,+1.723295E-09,-37.21061E-06
+7.675231E+00,+1.470088E-09,-37.86582E-06
+7.685026E+00,+1.811117E-09,-38.07496E-06
+7.695030E+00,+2.139978E-09,-37.64142E-06
+7.705074E+00,+2.094857E-09,-36.05711E-06
+7.715110E+00,+1.751235E-09,-35.53543E-06
+7.725109E+00,+1.590088E-09,-36.66244E-06
+7.735113E+00,+2.010485E-09,-37.26926E-06
+7.745139E+00,+3.223505E-09,-38.13939E-06
+7.755136E+00,+3.339215E-09,-38.53521E-06
+7.765174E+00,+3.664394E-09,-38.24728E-06
+7.775169E+00,+3.966572E-09,-38.58691E-06
+7.785163E+00,+5.146327E-09,-41.42796E-06
+7.795194E+00,+5.234440E-09,-42.03264E-06
+7.805206E+00,+4.885844E-09,-41.99524E-06
+7.815244E+00,+4.900212E-09,-39.77008E-06
+7.825040E+00,+5.477268E-09,-39.95871E-06
+7.835042E+00,+5.580030E-09,-40.23036E-06
+7.845050E+00,+4.837576E-09,-37.51239E-06
+7.855077E+00,+4.591937E-09,-35.23124E-06
+7.865086E+00,+5.172109E-09,-35.56581E-06
+7.875124E+00,+5.585276E-09,-38.19523E-06
+7.885118E+00,+5.589588E-09,-39.98217E-06
+7.895120E+00,+5.187342E-09,-40.03276E-06
+7.905143E+00,+4.672188E-09,-39.52192E-06
+7.915135E+00,+4.617136E-09,-39.76528E-06
+7.925153E+00,+3.864477E-09,-39.31032E-06
+7.935195E+00,+3.191541E-09,-39.93762E-06
+7.945108E+00,+2.113479E-09,-41.71220E-06
+7.955126E+00,+2.035861E-09,-40.05635E-06
+7.965158E+00,+1.970073E-09,-36.96616E-06
+7.975140E+00,+1.692769E-09,-36.88422E-06
+7.985168E+00,+1.012144E-09,-36.38195E-06
+7.995167E+00,+1.130522E-09,-36.25008E-06
+8.005185E+00,+2.303446E-09,-36.58070E-06
+8.015214E+00,+2.515045E-09,-36.51155E-06
+8.025210E+00,+2.025993E-09,-36.90794E-06
+8.035214E+00,+1.712823E-09,-36.22416E-06
+8.045245E+00,+1.387482E-09,-35.91394E-06
+8.055032E+00,+1.249229E-09,-35.65118E-06
+8.065064E+00,+389.8090E-12,-36.04961E-06
+8.075054E+00,+272.0526E-12,-36.16697E-06
+8.085112E+00,+1.131371E-09,-37.04942E-06
+8.095181E+00,+1.495624E-09,-36.62219E-06
+8.105181E+00,+2.370226E-09,-36.60891E-06
+8.115198E+00,+2.429300E-09,-36.66676E-06
+8.125226E+00,+3.247941E-09,-37.44919E-06
+8.135212E+00,+3.443620E-09,-37.28643E-06
+8.145226E+00,+2.800037E-09,-36.30281E-06
+8.155025E+00,+2.396573E-09,-36.19077E-06
+8.165028E+00,+1.237328E-09,-35.35990E-06
+8.175053E+00,+1.344757E-09,-35.67150E-06
+8.185051E+00,+1.470399E-09,-37.39177E-06
+8.195064E+00,+967.6263E-12,-36.90583E-06
+8.205087E+00,-1.935006E-09,-35.87397E-06
+8.215087E+00,-2.464630E-09,-36.75685E-06
+8.225106E+00,-3.061371E-09,-39.65235E-06
+8.235142E+00,-3.014139E-09,-39.24969E-06
+8.245151E+00,-2.490953E-09,-37.16724E-06
+8.255185E+00,-2.140419E-09,-36.02089E-06
+8.265218E+00,-388.9647E-12,-35.46805E-06
+8.275206E+00,-31.19901E-12,-36.10340E-06
+8.285242E+00,+43.87199E-12,-37.32456E-06
+8.295015E+00,-43.12720E-12,-36.68756E-06
+8.305030E+00,-358.5972E-12,-32.91762E-06
+8.315059E+00,-429.9050E-12,-32.73099E-06
+8.325073E+00,-1.564042E-09,-36.72152E-06
+8.335107E+00,-1.787044E-09,-38.06002E-06
+8.345158E+00,-893.4874E-12,-38.09015E-06
+8.355213E+00,-498.9402E-12,-37.35675E-06
+8.365242E+00,+2.388258E-09,-34.29660E-06
+8.375045E+00,+2.606388E-09,-34.39056E-06
+8.385058E+00,+4.513425E-09,-35.82942E-06
+8.395086E+00,+4.775446E-09,-36.28850E-06
+8.405089E+00,+5.746300E-09,-37.33756E-06
+8.415100E+00,+5.611754E-09,-37.82416E-06
+8.425134E+00,+4.465432E-09,-37.98807E-06
+8.435141E+00,+4.493935E-09,-38.08234E-06
+8.445157E+00,+5.652128E-09,-38.70919E-06
+8.455191E+00,+5.721491E-09,-38.65285E-06
+8.465221E+00,+4.969943E-09,-38.06171E-06
+8.475033E+00,+4.796232E-09,-38.35405E-06
+8.485074E+00,+3.849128E-09,-36.56405E-06
+8.495102E+00,+3.758622E-09,-36.46303E-06
+8.505133E+00,+2.035276E-09,-35.75029E-06
+8.515368E+00,+1.962419E-09,-35.78436E-06
+8.525153E+00,+1.808261E-09,-36.73671E-06
+8.535187E+00,+1.843797E-09,-37.08258E-06
+8.545178E+00,+708.7624E-12,-37.67501E-06
+8.555202E+00,+401.2711E-12,-37.45523E-06
+8.565237E+00,-858.6593E-12,-37.19373E-06
+8.575227E+00,-845.7932E-12,-36.78555E-06
+8.585244E+00,-442.4588E-12,-35.75055E-06
+8.595046E+00,-450.8516E-12,-36.09086E-06
+8.605048E+00,-496.9175E-12,-36.25995E-06
+8.615082E+00,-418.3260E-12,-36.40169E-06
+8.625082E+00,-385.3530E-12,-35.63579E-06
+8.635091E+00,-572.9761E-12,-34.82020E-06
+8.645123E+00,-1.796757E-09,-35.36737E-06
+8.655143E+00,-1.783802E-09,-35.22990E-06
+8.665167E+00,-431.3900E-12,-36.61489E-06
+8.675197E+00,-251.2552E-12,-37.46155E-06
+8.685237E+00,+483.4789E-12,-39.13599E-06
+8.695122E+00,+609.6454E-12,-38.92328E-06
+8.705180E+00,+2.209702E-09,-34.89101E-06
+8.715230E+00,+2.292125E-09,-34.37991E-06
+8.725033E+00,+2.306570E-09,-32.92205E-06
+8.735041E+00,+2.312468E-09,-33.06596E-06
+8.745063E+00,+3.609242E-09,-33.96072E-06
+8.755102E+00,+3.754482E-09,-34.18948E-06
+8.765106E+00,+4.998655E-09,-38.05441E-06
+8.775130E+00,+5.075744E-09,-38.26092E-06
+8.785160E+00,+6.366547E-09,-35.43772E-06
+8.795161E+00,+6.418865E-09,-35.40928E-06
+8.805197E+00,+4.858863E-09,-34.70344E-06
+8.815691E+00,+4.659677E-09,-34.63912E-06
+8.825022E+00,+2.115281E-09,-35.86049E-06
+8.835060E+00,+2.063699E-09,-36.47939E-06
+8.845062E+00,+2.108094E-09,-37.92861E-06
+8.855083E+00,+1.826126E-09,-38.04237E-06
+8.865106E+00,-391.2916E-12,-37.10693E-06
+8.875088E+00,-591.7867E-12,-36.54691E-06
+8.885105E+00,-712.3430E-12,-35.22632E-06
+8.895137E+00,-704.3932E-12,-34.90809E-06
+8.905145E+00,-1.276556E-09,-34.39365E-06
+8.915182E+00,-1.241357E-09,-33.81043E-06
+8.925175E+00,-17.16252E-12,-37.42433E-06
+8.935176E+00,+385.5322E-12,-37.74694E-06
+8.945212E+00,+1.077806E-09,-39.80127E-06
+8.955245E+00,+1.237858E-09,-40.16244E-06
+8.965038E+00,+2.802624E-09,-39.84215E-06
+8.975065E+00,+3.364933E-09,-39.76825E-06
+8.985063E+00,+3.568916E-09,-37.42221E-06
+8.995104E+00,+3.157725E-09,-37.03283E-06
+9.005134E+00,+2.420093E-09,-37.20134E-06
+9.015148E+00,+2.437899E-09,-37.37337E-06
+9.025181E+00,+2.328507E-09,-37.19299E-06
+9.035168E+00,+2.199940E-09,-37.21785E-06
+9.045193E+00,+1.866235E-09,-38.67929E-06
+9.055231E+00,+1.853700E-09,-37.77423E-06
+9.065242E+00,+1.036011E-09,-37.33440E-06
+9.075022E+00,+538.0196E-12,-36.91604E-06
+9.085077E+00,-695.0243E-12,-36.05479E-06
+9.095107E+00,-568.4588E-12,-36.59915E-06
+9.105121E+00,+1.190689E-09,-36.38480E-06
+9.115128E+00,+1.477772E-09,-35.53803E-06
+9.125143E+00,+2.246794E-09,-33.89817E-06
+9.135178E+00,+2.500800E-09,-33.91543E-06
+9.145182E+00,+4.066205E-09,-34.11742E-06
+9.155208E+00,+4.298984E-09,-34.09261E-06
+9.165243E+00,+3.934360E-09,-35.64560E-06
+9.175233E+00,+3.847584E-09,-34.97524E-06
+9.185019E+00,+4.453658E-09,-34.12119E-06
+9.195053E+00,+4.696521E-09,-35.28752E-06
+9.205057E+00,+4.303180E-09,-37.04762E-06
+9.215081E+00,+3.823840E-09,-36.93366E-06
+9.225127E+00,+2.257415E-09,-41.10526E-06
+9.235156E+00,+1.923633E-09,-41.62374E-06
+9.245192E+00,+229.6991E-12,-39.62738E-06
+9.255217E+00,-96.51374E-12,-38.59166E-06
+9.265230E+00,-455.7263E-12,-38.10969E-06
+9.275026E+00,-173.7474E-12,-38.48257E-06
+9.285233E+00,+1.595365E-09,-37.57657E-06
+9.295236E+00,+1.664138E-09,-38.32644E-06
+9.305037E+00,+1.921425E-09,-39.26028E-06
+9.315042E+00,+2.132630E-09,-38.78077E-06
+9.325053E+00,+4.007632E-09,-38.79636E-06
+9.335080E+00,+4.077065E-09,-38.72587E-06
+9.345082E+00,+2.918931E-09,-38.33290E-06
+9.355112E+00,+2.672518E-09,-38.11521E-06
+9.365127E+00,+3.157844E-09,-37.66002E-06
+9.375156E+00,+3.397020E-09,-37.21593E-06
+9.385184E+00,+2.879061E-09,-39.99627E-06
+9.395187E+00,+2.582315E-09,-41.00816E-06
+9.405204E+00,+1.556965E-09,-40.86248E-06
+9.415234E+00,+1.442332E-09,-40.42820E-06
+9.425234E+00,+663.6993E-12,-36.56133E-06
+9.435242E+00,+420.4737E-12,-36.31014E-06
+9.445045E+00,+456.2062E-12,-37.85102E-06
+9.455068E+00,+653.7590E-12,-38.45204E-06
+9.465099E+00,+699.3971E-12,-37.23047E-06
+9.475081E+00,+493.6064E-12,-36.83533E-06
+9.485109E+00,-950.1954E-12,-35.14464E-06
+9.495152E+00,-1.065778E-09,-36.18631E-06
+9.505168E+00,-1.647087E-09,-35.79979E-06
+9.515178E+00,-1.837455E-09,-35.83028E-06
+9.525214E+00,-2.096913E-09,-37.58666E-06
+9.535219E+00,-1.913774E-09,-37.85961E-06
+9.545025E+00,+1.313798E-09,-37.91831E-06
+9.555045E+00,+1.554231E-09,-37.49594E-06
+9.565069E+00,+2.996566E-09,-34.78324E-06
+9.575102E+00,+3.105213E-09,-35.29745E-06
+9.585128E+00,+4.180505E-09,-36.37336E-06
+9.595182E+00,+4.219274E-09,-36.72836E-06
+9.605214E+00,+2.541454E-09,-40.43298E-06
+9.615221E+00,+2.369915E-09,-40.78226E-06
+9.625234E+00,+1.579767E-09,-41.86103E-06
+9.635032E+00,+1.633157E-09,-41.38828E-06
+9.645043E+00,+1.982267E-09,-36.06603E-06
+9.655087E+00,+2.011434E-09,-35.75816E-06
+9.665098E+00,+3.752258E-09,-38.63657E-06
+9.675106E+00,+4.331635E-09,-38.96076E-06
+9.685136E+00,+7.001405E-09,-36.48294E-06
+9.695152E+00,+7.076901E-09,-36.52920E-06
+9.705178E+00,+6.214423E-09,-36.76441E-06
+9.715218E+00,+6.027852E-09,-36.99592E-06
+9.725217E+00,+3.816230E-09,-37.98495E-06
+9.735224E+00,+3.247857E-09,-38.22018E-06
+9.745020E+00,+8.612487E-12,-34.36836E-06
+9.755038E+00,-212.7551E-12,-33.94862E-06
+9.765068E+00,-769.2025E-12,-34.16008E-06
+9.775084E+00,-935.9913E-12,-34.54929E-06
+9.785127E+00,-3.121430E-09,-36.60290E-06
+9.795183E+00,-3.308717E-09,-37.73117E-06
+9.805195E+00,-2.143195E-09,-38.25600E-06
+9.815230E+00,-1.737311E-09,-38.70378E-06
+9.825028E+00,-1.461173E-09,-38.36280E-06
+9.835033E+00,-1.759689E-09,-38.19964E-06
+9.845046E+00,-3.301260E-09,-38.15687E-06
+9.855075E+00,-3.429498E-09,-38.51904E-06
+9.865079E+00,-3.909914E-09,-39.71684E-06
+9.875106E+00,-3.916356E-09,-41.09800E-06
+9.885102E+00,-2.537810E-09,-40.83055E-06
+9.895110E+00,-1.750656E-09,-41.22179E-06
+9.905140E+00,+394.3540E-12,-40.93149E-06
+9.915142E+00,+608.0332E-12,-40.55114E-06
+9.925160E+00,+1.078243E-09,-38.67428E-06
+9.935194E+00,+1.394713E-09,-37.64752E-06
+9.945197E+00,+2.838064E-09,-36.39539E-06
+9.955221E+00,+3.087486E-09,-36.21635E-06
+9.965022E+00,+3.028017E-09,-34.83722E-06
+9.975243E+00,+2.980256E-09,-35.53723E-06
+9.985041E+00,+2.951823E-09,-36.78607E-06
+9.995038E+00,+2.728642E-09,-37.36190E-06

MicroMag 2900/3900 Data File ends
