# Supplementary material for: Magnetic signatures of a creosote oil contaminated site: case study in São Paulo, Brazil
Source: Sci Rep. 2022 Dec 17;12:21853. doi: 10.1038/s41598-022-23493-2 (PMC9759522; doi:10.1038/s41598-022-23493-2)
Supplement: Supplementary file 3 — Supplementary Information 3. [file 41598_2022_23493_MOESM3_ESM.zip › moment_vs_time/SD23/4_2/nm3xxx/4_8.016]

MicroMag 2900/3900 Data File (Series 0016.002)
Moment vs. time

INSTRUMENT
Configuration                   VSM
Temperature control             None
Hardware version                0004
Software version                01/29/2013
Units of measure                Hybrid SI
Temperature in                  Celsius

SAMPLE
Mass                            N/A
Volume                          N/A
Demagnetizing factor            N/A

SETTINGS
Field range                    +1.000000E+00
Field command                   0.000000E+00
Moment range                   +10.00000E-06
Averaging time                 +2.242824E-03
Temperature (command)           N/A
Tmprtr difference correction    No
Orientation                     0.000000E+00
Vibration amplitude             1.0
Calibration factor             +4.401063E+00
Operating frequency            +83.00000E+00

MEASUREMENT
Description                    "SD34_4_8"
Field (measured)               +515.9737E-06
Temperature (measured)          N/A
Averages (completed)            N/A
Moment at conditioning field   +3.276189E-06
Measured on                     08/28/2020  10:20
Elapsed time                   +22.84713E+00

PROCESSING
Background subtraction          No
Delta-m processing              N/A
Demagnetizing factor            No
Normalization                   No
Normalization factor            N/A
Offset (field)                  No
Offset (moment)                 No
Pole saturation                 No
Slope correction                No

VIEWPORT
Left                            0.000000E+00
Right                          +10.00000E+00
Bottom                         -10.00000E-06
Top                            +10.00000E-06
Show X-axis?                    Yes
Show Y-axis?                    Yes

SCRIPT
Averaging time                 +10.00000E-03
Initial (conditioning) field   +340.0000E-03
Final (measuring) field         0.000000E+00
Pause at initial field         +10.00000E+00
Field slew rate limit          +10.00000E+03
Field slew time limit          +100.0000E-03
Slope correction                0.000000E+00
Timebase                       +10.00000E+00
Number of segments              1
Number of data                  1000

Segment   Averaging                                                            Final 
 Number      Time        Initial      Increment       Final         Pause      Index 
             (s)           (s)           (s)           (s)           (s)     
0000001,+10.00000E-03, 0.000000E+00,+10.00000E-03,+10.00000E+00,+10.00000E+00,0001000

                                         
     Time         Moment        Field    
     (s)          (Am�)          (T)     
+5.129367E-03,+2.384104E-06,+247.8261E-03
+15.18064E-03,+1.325876E-06,+137.7444E-03
+25.07192E-03,+679.9989E-09,+70.55394E-03
+35.15727E-03,+298.5714E-09,+30.72880E-03
+45.09712E-03,+147.5432E-09,+14.82944E-03
+55.21858E-03,+62.49875E-09,+5.865752E-03
+65.13771E-03,+34.02104E-09,+2.916211E-03
+75.01690E-03,+17.46715E-09,+1.223398E-03
+85.11582E-03,+12.37261E-09,+668.0408E-06
+95.14344E-03,+9.251170E-09,+352.4923E-06
+105.2235E-03,+7.596460E-09,+252.1834E-06
+115.0734E-03,+4.832996E-09,+173.2373E-06
+125.1026E-03,+2.736469E-09,+136.9865E-06
+135.1583E-03,+299.5751E-12,+115.6672E-06
+145.1716E-03,-1.264703E-09,+96.97896E-06
+155.1846E-03,-1.266573E-09,+84.80969E-06
+165.2020E-03,+27.11193E-12,+81.20375E-06
+175.2280E-03,+1.309960E-09,+83.43640E-06
+185.2383E-03,+1.243990E-09,+78.39556E-06
+195.0279E-03,+690.1184E-12,+73.07129E-06
+205.0588E-03,+1.300366E-09,+68.15482E-06
+215.0608E-03,+2.798261E-09,+66.05158E-06
+225.0749E-03,+3.700907E-09,+63.40361E-06
+235.1099E-03,+2.811945E-09,+61.24125E-06
+245.1102E-03,+1.425566E-09,+61.46050E-06
+255.1198E-03,+1.052746E-09,+57.36857E-06
+265.1511E-03,+1.664437E-09,+58.39873E-06
+275.1707E-03,+1.866029E-09,+57.22790E-06
+285.2069E-03,+1.214556E-09,+51.80311E-06
+295.2065E-03,+750.3793E-12,+50.30194E-06
+305.2059E-03,+729.0406E-12,+46.34638E-06
+315.2400E-03,+726.5472E-12,+46.24739E-06
+325.0315E-03,+494.0713E-12,+45.06646E-06
+335.0530E-03,+241.1785E-12,+42.43202E-06
+345.0844E-03,+481.9546E-12,+42.09338E-06
+355.0862E-03,+721.6922E-12,+37.21762E-06
+365.0695E-03,+267.6706E-12,+42.30480E-06
+375.1078E-03,-427.3861E-12,+45.30163E-06
+385.1147E-03,-786.2262E-12,+55.63240E-06
+395.1451E-03,-924.6101E-12,+53.32098E-06
+405.1445E-03,-1.316231E-09,+53.71762E-06
+415.1618E-03,-1.995686E-09,+49.74470E-06
+425.1979E-03,-1.857671E-09,+43.34183E-06
+435.1874E-03,-776.2155E-12,+42.39111E-06
+445.2026E-03,+531.9294E-12,+52.50044E-06
+455.2106E-03,+1.261209E-09,+49.14551E-06
+465.2353E-03,+2.333519E-09,+47.08042E-06
+475.0657E-03,+4.149653E-09,+40.17658E-06
+485.1062E-03,+6.450540E-09,+35.63681E-06
+495.1257E-03,+7.489469E-09,+35.00185E-06
+505.1501E-03,+7.644708E-09,+25.85354E-06
+515.0980E-03,+7.690726E-09,+30.51529E-06
+525.1139E-03,+7.914299E-09,+31.88620E-06
+535.1400E-03,+7.578399E-09,+34.07927E-06
+545.1343E-03,+6.106851E-09,+41.52766E-06
+555.1389E-03,+5.003686E-09,+41.94184E-06
+565.1659E-03,+4.555452E-09,+37.69150E-06
+575.1894E-03,+4.698888E-09,+35.35586E-06
+585.1977E-03,+4.759353E-09,+29.36163E-06
+595.2255E-03,+4.811358E-09,+27.34232E-06
+605.2207E-03,+5.398193E-09,+29.75722E-06
+615.0208E-03,+6.128859E-09,+29.98943E-06
+625.2425E-03,+6.836135E-09,+26.27592E-06
+635.0489E-03,+6.941895E-09,+22.47448E-06
+645.1070E-03,+7.135685E-09,+32.34482E-06
+655.1096E-03,+7.263146E-09,+41.01792E-06
+665.1189E-03,+6.594020E-09,+39.79559E-06
+675.1524E-03,+5.711760E-09,+37.61864E-06
+685.1408E-03,+4.776355E-09,+35.33106E-06
+695.1509E-03,+4.774790E-09,+31.23160E-06
+705.1855E-03,+4.760544E-09,+26.83125E-06
+715.1023E-03,+4.193582E-09,+26.30368E-06
+725.1216E-03,+2.944478E-09,+24.99037E-06
+735.1087E-03,+2.956141E-09,+23.61794E-06
+745.1298E-03,+4.211044E-09,+16.63961E-06
+755.1647E-03,+4.454076E-09,+17.50841E-06
+765.1678E-03,+3.373781E-09,+15.28072E-06
+775.1938E-03,+2.468077E-09,+17.48371E-06
+785.2256E-03,+1.500409E-09,+18.21756E-06
+795.2337E-03,+1.300158E-09,+20.29638E-06
+805.0599E-03,+391.5218E-12,+26.08767E-06
+815.0924E-03,+59.72650E-12,+25.88721E-06
+825.1124E-03,+673.1109E-12,+9.430695E-06
+835.1389E-03,+1.571616E-09,+7.036591E-06
+845.1486E-03,+2.987480E-09,+10.52628E-06
+855.1571E-03,+3.295459E-09,+12.49399E-06
+865.1813E-03,+3.675377E-09,+14.23559E-06
+875.1814E-03,+3.869120E-09,+16.07275E-06
+885.1924E-03,+3.899922E-09,+19.52458E-06
+895.2050E-03,+3.467212E-09,+19.93170E-06
+905.1809E-03,+3.015965E-09,+16.45355E-06
+915.2097E-03,+3.374905E-09,+18.95676E-06
+925.2059E-03,+4.050714E-09,+23.40269E-06
+935.2098E-03,+3.686284E-09,+26.52502E-06
+945.2335E-03,+2.476842E-09,+22.49069E-06
+955.2311E-03,+2.305933E-09,+21.29784E-06
+965.0167E-03,+3.309377E-09,+20.72640E-06
+975.0756E-03,+4.062402E-09,+16.50171E-06
+985.0858E-03,+4.920413E-09,+16.99286E-06
+995.0825E-03,+5.441448E-09,+17.49134E-06
+1.005100E+00,+6.401439E-09,+9.924889E-06
+1.015057E+00,+6.588815E-09,+8.165455E-06
+1.025022E+00,+5.621278E-09,+12.36315E-06
+1.035198E+00,+4.826076E-09,+13.68351E-06
+1.045153E+00,+4.286143E-09,+12.21228E-06
+1.055135E+00,+4.540716E-09,+8.302308E-06
+1.065095E+00,+4.754497E-09,+9.853936E-06
+1.075081E+00,+4.579701E-09,+10.13804E-06
+1.085112E+00,+4.666485E-09,+12.43115E-06
+1.095150E+00,+4.928120E-09,+11.50789E-06
+1.105146E+00,+4.653231E-09,+9.481812E-06
+1.115130E+00,+4.017553E-09,+8.319187E-06
+1.125086E+00,+3.533564E-09,+12.32596E-06
+1.135067E+00,+4.154535E-09,+13.08909E-06
+1.145028E+00,+5.220159E-09,+8.766175E-06
+1.155229E+00,+4.953137E-09,+9.327031E-06
+1.165212E+00,+3.889174E-09,+18.38618E-06
+1.175184E+00,+3.719367E-09,+21.33370E-06
+1.185149E+00,+4.450150E-09,+15.60154E-06
+1.195129E+00,+4.733991E-09,+15.05766E-06
+1.205080E+00,+4.391257E-09,+14.05850E-06
+1.215073E+00,+4.304275E-09,+18.34784E-06
+1.225133E+00,+5.048598E-09,+12.80527E-06
+1.235181E+00,+5.735603E-09,+8.151054E-06
+1.245214E+00,+5.906252E-09,+5.533123E-06
+1.255221E+00,+5.596896E-09,+1.939202E-06
+1.265240E+00,+5.613563E-09,-724.8879E-09
+1.275040E+00,+5.848584E-09,-514.4120E-09
+1.285213E+00,+5.597860E-09,+6.516171E-06
+1.295233E+00,+5.262329E-09,+13.67874E-06
+1.305034E+00,+5.457559E-09,+12.69760E-06
+1.315165E+00,+6.220355E-09,+17.59968E-06
+1.325181E+00,+7.528054E-09,+21.96512E-06
+1.335216E+00,+7.426112E-09,+17.55448E-06
+1.345218E+00,+6.184135E-09,+13.79252E-06
+1.355016E+00,+5.474440E-09,+12.69331E-06
+1.365017E+00,+4.912391E-09,+13.83371E-06
+1.375066E+00,+4.345635E-09,+21.88654E-06
+1.385121E+00,+2.843047E-09,+15.35597E-06
+1.395161E+00,+2.172087E-09,+8.136463E-06
+1.405170E+00,+1.937856E-09,+6.204892E-06
+1.415202E+00,+1.793953E-09,+9.786511E-06
+1.425221E+00,+1.170611E-09,+8.097268E-06
+1.435226E+00,+865.6804E-12,+8.724785E-06
+1.445028E+00,+1.492517E-09,+17.52596E-06
+1.455032E+00,+2.258634E-09,+19.78112E-06
+1.465061E+00,+2.681273E-09,+20.78114E-06
+1.475109E+00,+2.658381E-09,+15.16409E-06
+1.485143E+00,+3.289732E-09,+11.01017E-06
+1.495166E+00,+3.950776E-09,+5.349541E-06
+1.505162E+00,+4.131905E-09,+5.290413E-06
+1.515176E+00,+3.663678E-09,+6.638432E-06
+1.525206E+00,+3.145088E-09,+12.16526E-06
+1.535193E+00,+3.282654E-09,+10.59427E-06
+1.545217E+00,+3.614461E-09,+14.66942E-06
+1.555211E+00,+3.414092E-09,+14.65893E-06
+1.565231E+00,+3.273472E-09,+11.51590E-06
+1.575034E+00,+3.879057E-09,+12.52699E-06
+1.585220E+00,+5.800855E-09,+13.01832E-06
+1.595243E+00,+6.082940E-09,+14.73732E-06
+1.605039E+00,+5.121936E-09,+14.57272E-06
+1.615023E+00,+4.695616E-09,+14.56852E-06
+1.625040E+00,+4.508045E-09,+12.33139E-06
+1.635069E+00,+4.397160E-09,+12.36944E-06
+1.645073E+00,+3.165011E-09,+16.41874E-06
+1.655103E+00,+2.437746E-09,+13.36975E-06
+1.665100E+00,+2.449810E-09,+10.22205E-06
+1.675130E+00,+3.263945E-09,+5.671311E-06
+1.685161E+00,+4.168762E-09,+9.021187E-06
+1.695166E+00,+4.132529E-09,+13.41915E-06
+1.705208E+00,+3.661921E-09,+15.38601E-06
+1.715015E+00,+3.413674E-09,+19.79075E-06
+1.725244E+00,+2.285601E-09,+16.44936E-06
+1.735206E+00,+1.578014E-09,+15.41948E-06
+1.745190E+00,+1.065604E-09,+13.09691E-06
+1.755153E+00,+1.503979E-09,+13.73320E-06
+1.765141E+00,+3.199980E-09,+11.82442E-06
+1.775100E+00,+3.541942E-09,+10.17256E-06
+1.785081E+00,+4.176738E-09,+9.629250E-06
+1.795079E+00,+4.419912E-09,+10.00118E-06
+1.805068E+00,+4.151814E-09,+12.66022E-06
+1.815024E+00,+3.222201E-09,+11.83844E-06
+1.825232E+00,-522.0102E-12,+7.140733E-06
+1.835182E+00,-1.248451E-09,+4.835224E-06
+1.845156E+00,-1.340935E-09,+8.459569E-06
+1.855143E+00,-1.046470E-09,+8.173562E-06
+1.865100E+00,-833.3723E-12,+9.702207E-06
+1.875082E+00,-747.5099E-12,+9.164906E-06
+1.885196E+00,+534.5316E-12,+4.826737E-06
+1.895163E+00,+1.208430E-09,+5.829620E-06
+1.905149E+00,+1.602569E-09,+6.829357E-06
+1.915095E+00,+1.376546E-09,+9.187508E-06
+1.925066E+00,+1.080540E-09,+2.387047E-06
+1.935049E+00,+1.381194E-09,+3.108311E-06
+1.945214E+00,+2.185239E-09,+8.848859E-06
+1.955177E+00,+2.238394E-09,+9.806347E-06
+1.965206E+00,+2.398806E-09,+7.915498E-06
+1.975235E+00,+2.493728E-09,+6.455612E-06
+1.985029E+00,+1.632238E-09,+6.881619E-06
+1.995050E+00,+931.9631E-12,+4.808808E-06
+2.005081E+00,-2.475701E-09,+943.6608E-09
+2.015110E+00,-2.878502E-09,+1.972389E-06
+2.025130E+00,-2.573865E-09,+542.6407E-09
+2.035141E+00,-2.315738E-09,+1.327133E-06
+2.045176E+00,-2.058533E-09,+12.69407E-06
+2.055181E+00,-2.037582E-09,+11.88784E-06
+2.065188E+00,-1.506752E-09,+11.59163E-06
+2.075211E+00,-1.506770E-09,+11.12022E-06
+2.085215E+00,-2.268308E-09,+9.396364E-06
+2.095022E+00,-2.330128E-09,+9.582997E-06
+2.105035E+00,-975.1713E-12,+16.83312E-06
+2.115042E+00,-394.7773E-12,+15.74822E-06
+2.125069E+00,+836.3792E-12,+2.915573E-06
+2.135067E+00,+883.6004E-12,+1.428223E-06
+2.145079E+00,+1.696395E-09,-443.6493E-09
+2.155107E+00,+2.097484E-09,-344.6579E-09
+2.165107E+00,+3.340766E-09,+6.247521E-06
+2.175140E+00,+3.418426E-09,+10.33945E-06
+2.185127E+00,+4.110518E-09,+6.385708E-06
+2.195150E+00,+4.709970E-09,+7.300282E-06
+2.205192E+00,+6.082561E-09,+357.4372E-09
+2.215182E+00,+6.105989E-09,-639.7248E-09
+2.225197E+00,+5.029116E-09,+12.11281E-06
+2.235230E+00,+4.858361E-09,+13.24787E-06
+2.245233E+00,+4.869689E-09,+13.70935E-06
+2.255244E+00,+4.675485E-09,+14.39190E-06
+2.265039E+00,+3.281936E-09,+12.97188E-06
+2.275039E+00,+2.959912E-09,+14.69555E-06
+2.285067E+00,+3.447735E-09,+12.00094E-06
+2.295081E+00,+3.717403E-09,+11.51905E-06
+2.305107E+00,+3.938708E-09,+5.324650E-06
+2.315137E+00,+3.899995E-09,+5.326462E-06
+2.325134E+00,+4.738873E-09,-4.374695E-06
+2.335136E+00,+5.084182E-09,-3.712273E-06
+2.345167E+00,+4.751641E-09,+2.445507E-06
+2.355167E+00,+4.283385E-09,+147.8195E-09
+2.365179E+00,+2.886412E-09,+3.615952E-06
+2.375208E+00,+2.821213E-09,+4.615689E-06
+2.385239E+00,+2.247273E-09,+2.403069E-06
+2.395027E+00,+1.882119E-09,+3.286362E-06
+2.405029E+00,+1.426980E-09,-4.064178E-06
+2.415063E+00,+1.836246E-09,-4.726220E-06
+2.425090E+00,+3.683648E-09,-1.843643E-06
+2.435094E+00,+4.000670E-09,-1.859951E-06
+2.445110E+00,+4.994364E-09,-6.623555E-06
+2.455141E+00,+5.475470E-09,-5.372620E-06
+2.465148E+00,+6.758500E-09,+1.855850E-06
+2.475160E+00,+6.688203E-09,-3.368473E-06
+2.485193E+00,+4.612354E-09,-1.687145E-06
+2.495246E+00,+4.030263E-09,+2.222634E-06
+2.505046E+00,+3.389923E-09,+7.216359E-06
+2.515032E+00,+3.418434E-09,+7.391739E-06
+2.525050E+00,+3.108434E-09,+10.39009E-06
+2.535082E+00,+3.066368E-09,+8.977509E-06
+2.545077E+00,+3.974723E-09,+1.125527E-06
+2.555088E+00,+4.421377E-09,+2.369213E-06
+2.565122E+00,+4.552572E-09,+3.475285E-06
+2.575141E+00,+4.279083E-09,+2.475071E-06
+2.585148E+00,+3.644974E-09,+2.533722E-06
+2.595175E+00,+3.695724E-09,+2.185726E-06
+2.605181E+00,+3.140343E-09,-5.306244E-06
+2.615208E+00,+2.575235E-09,-8.119011E-06
+2.625200E+00,+1.320151E-09,-10.38361E-06
+2.635207E+00,+1.425397E-09,-4.944134E-06
+2.645239E+00,+2.294828E-09,+4.930210E-06
+2.655239E+00,+2.200572E-09,+7.540322E-06
+2.665020E+00,+538.1804E-12,+10.15873E-06
+2.675053E+00,-143.0734E-12,+8.823014E-06
+2.685224E+00,-1.131842E-09,+9.811211E-06
+2.695036E+00,-1.327732E-09,+9.318544E-06
+2.705075E+00,-1.671465E-09,+12.38709E-06
+2.715072E+00,-1.565655E-09,+13.52606E-06
+2.725102E+00,-86.35386E-12,+9.403229E-06
+2.735100E+00,+160.1978E-12,+8.646965E-06
+2.745115E+00,+547.6510E-12,-1.173210E-06
+2.755146E+00,+607.3509E-12,-1.093674E-06
+2.765150E+00,+2.357034E-09,+214.6721E-09
+2.775162E+00,+3.074968E-09,-2.742100E-06
+2.785190E+00,+4.408659E-09,-7.309914E-06
+2.795204E+00,+4.378955E-09,-5.934811E-06
+2.805076E+00,+4.398346E-09,-3.716851E-06
+2.815177E+00,+4.543638E-09,-2.234936E-06
+2.825203E+00,+4.722613E-09,-3.807736E-06
+2.835233E+00,+4.436245E-09,-2.951527E-06
+2.845236E+00,+2.691817E-09,-2.040959E-06
+2.855019E+00,+2.475198E-09,-2.010155E-06
+2.865051E+00,+1.915935E-09,-657.5585E-09
+2.875053E+00,+1.803183E-09,-490.6655E-09
+2.885078E+00,+1.289442E-09,-3.699780E-06
+2.895143E+00,+1.524126E-09,-1.932716E-06
+2.905201E+00,+4.263766E-09,-9.358979E-06
+2.915245E+00,+4.830790E-09,-8.007241E-06
+2.925222E+00,+5.400894E-09,+1.991177E-06
+2.935201E+00,+5.191199E-09,+4.943657E-06
+2.945183E+00,+4.514143E-09,+2.424240E-06
+2.955146E+00,+4.340428E-09,+1.700401E-06
+2.965150E+00,+2.808413E-09,+4.308987E-06
+2.975166E+00,+2.500333E-09,+3.270912E-06
+2.985174E+00,+2.211781E-09,-3.175926E-06
+2.995198E+00,+2.268378E-09,-4.156494E-06
+3.005226E+00,+985.9868E-12,-1.847744E-06
+3.015213E+00,+590.4949E-12,+1.268578E-06
+3.025030E+00,-254.4182E-12,+6.665707E-06
+3.035065E+00,-172.6152E-12,+3.112889E-06
+3.045079E+00,+82.67617E-12,-4.253960E-06
+3.055087E+00,-73.86129E-12,-5.212307E-06
+3.065106E+00,-529.4638E-12,+1.472283E-06
+3.075115E+00,-361.3868E-12,+256.3477E-09
+3.085142E+00,+747.9390E-12,-521.0877E-09
+3.095160E+00,+677.0730E-12,-527.7634E-09
+3.105180E+00,-868.7347E-12,+2.383137E-06
+3.115188E+00,-888.8938E-12,+3.280449E-06
+3.125206E+00,+1.300053E-09,+3.713227E-06
+3.135218E+00,+1.609346E-09,+5.660153E-06
+3.145233E+00,+2.926331E-09,+4.777623E-06
+3.155239E+00,+2.918358E-09,+6.339073E-06
+3.165037E+00,+2.321659E-09,+6.367970E-06
+3.175032E+00,+2.253234E-09,+5.816365E-06
+3.185046E+00,+961.2481E-12,-6.744194E-06
+3.195073E+00,+892.8767E-12,-6.107903E-06
+3.205083E+00,+2.086229E-09,+764.0839E-09
+3.215112E+00,+2.395622E-09,+1.594639E-06
+3.225095E+00,+3.442696E-09,+8.191586E-06
+3.235052E+00,+3.428421E-09,+8.674240E-06
+3.245031E+00,+4.665415E-09,+3.244400E-06
+3.255216E+00,+4.810913E-09,+2.410317E-06
+3.265189E+00,+6.775863E-09,+2.556801E-06
+3.275178E+00,+6.778895E-09,+2.333450E-06
+3.285129E+00,+6.295021E-09,-3.896237E-06
+3.295104E+00,+6.288925E-09,-5.641175E-06
+3.305085E+00,+5.823230E-09,-12.00867E-06
+3.315237E+00,+5.697963E-09,-10.97088E-06
+3.325205E+00,+3.735533E-09,+853.2525E-09
+3.335185E+00,+3.680823E-09,+845.6231E-09
+3.345137E+00,+4.531682E-09,-39.86359E-09
+3.355118E+00,+4.584409E-09,-1.290894E-06
+3.365077E+00,+2.655859E-09,+2.793503E-06
+3.375067E+00,+2.056485E-09,+6.280995E-06
+3.385042E+00,+317.7160E-12,+2.445984E-06
+3.395239E+00,+267.2380E-12,+3.763580E-06
+3.405226E+00,-311.7773E-12,+6.135464E-06
+3.415195E+00,-454.7155E-12,+5.047512E-06
+3.425168E+00,-692.9056E-12,+7.565594E-06
+3.435157E+00,-687.4862E-12,+6.873894E-06
+3.445106E+00,-1.650593E-09,+12.40110E-06
+3.455061E+00,-2.067270E-09,+10.81638E-06
+3.465046E+00,-2.447001E-09,+5.786610E-06
+3.475236E+00,-2.099363E-09,+3.305340E-06
+3.485210E+00,-402.6728E-12,-1.506043E-06
+3.495203E+00,-300.1290E-12,+413.7993E-09
+3.505175E+00,+59.21070E-12,+1.863766E-06
+3.515135E+00,+487.3520E-12,+10.95352E-06
+3.525121E+00,+2.640268E-09,+15.25002E-06
+3.535083E+00,+2.854927E-09,+13.84630E-06
+3.545069E+00,+2.623164E-09,+7.838059E-06
+3.555022E+00,+2.564457E-09,+8.475018E-06
+3.565224E+00,+2.291013E-09,+8.289814E-06
+3.575208E+00,+2.231128E-09,+10.85901E-06
+3.585160E+00,+1.749674E-09,+4.586029E-06
+3.595139E+00,+1.761313E-09,+2.980805E-06
+3.605123E+00,+3.085505E-09,+2.384568E-06
+3.615064E+00,+3.210664E-09,+1.965332E-06
+3.625036E+00,+2.176285E-09,-3.171063E-06
+3.635021E+00,+1.875223E-09,-3.044701E-06
+3.645203E+00,+1.114110E-09,-2.361393E-06
+3.655182E+00,+1.275383E-09,-1.929379E-06
+3.665140E+00,+2.309489E-09,-3.093815E-06
+3.675112E+00,+2.486624E-09,-3.374386E-06
+3.685181E+00,+4.645082E-09,-11.70826E-06
+3.695097E+00,+5.076000E-09,-11.44028E-06
+3.705133E+00,+8.129785E-09,-3.022766E-06
+3.715173E+00,+8.183616E-09,-2.184391E-06
+3.725159E+00,+7.213464E-09,+2.207279E-06
+3.735165E+00,+7.075392E-09,+1.056290E-06
+3.745189E+00,+7.010564E-09,+6.317425E-06
+3.755185E+00,+6.989080E-09,+8.572102E-06
+3.765214E+00,+6.158004E-09,+4.296589E-06
+3.775213E+00,+6.128119E-09,+3.697205E-06
+3.785221E+00,+5.644148E-09,-7.354070E-06
+3.795243E+00,+5.545837E-09,-6.985379E-06
+3.805212E+00,+3.392782E-09,-1.471043E-06
+3.815184E+00,+3.219287E-09,-2.226639E-06
+3.825162E+00,+3.286230E-09,-490.5701E-09
+3.835115E+00,+3.301870E-09,+300.3121E-09
+3.845082E+00,+2.168153E-09,-3.468514E-06
+3.855061E+00,+2.008661E-09,-2.608776E-06
+3.865242E+00,+1.568768E-09,-1.673794E-06
+3.875224E+00,+1.693601E-09,-1.226425E-06
+3.885181E+00,+1.796666E-09,-482.8453E-09
+3.895165E+00,+1.611911E-09,-863.9336E-09
+3.905148E+00,+876.4047E-12,-2.715874E-06
+3.915088E+00,+942.2062E-12,-1.954842E-06
+3.925059E+00,+2.286375E-09,+5.531025E-06
+3.935042E+00,+2.309919E-09,+5.754471E-06
+3.945228E+00,+2.162376E-09,+5.256653E-06
+3.955194E+00,+2.228954E-09,+4.373455E-06
+3.965180E+00,+3.270373E-09,+1.875877E-06
+3.975138E+00,+3.287717E-09,+1.797486E-06
+3.985123E+00,+2.471253E-09,+123.9777E-09
+3.995465E+00,+2.433955E-09,-364.7804E-09
+4.005208E+00,+2.145901E-09,-2.779770E-06
+4.015197E+00,+2.155720E-09,-1.943493E-06
+4.025150E+00,+2.760315E-09,+1.278687E-06
+4.035110E+00,+2.984183E-09,-156.0211E-09
+4.045111E+00,+5.524882E-09,+498.2949E-09
+4.055089E+00,+5.658763E-09,+1.174164E-06
+4.065068E+00,+4.869926E-09,+1.898098E-06
+4.075254E+00,+4.758861E-09,+2.827168E-06
+4.085022E+00,+4.051820E-09,+553.6080E-09
+4.095040E+00,+4.133562E-09,-1.129913E-06
+4.105018E+00,+4.058465E-09,-3.741265E-06
+4.115219E+00,+3.819206E-09,-2.197743E-06
+4.125241E+00,+2.278860E-09,+1.920700E-06
+4.135237E+00,+2.222993E-09,+2.443028E-06
+4.145022E+00,+2.217711E-09,+361.7287E-09
+4.155056E+00,+2.174052E-09,-1.567936E-06
+4.165053E+00,+2.401590E-09,-170.4216E-09
+4.175082E+00,+2.605069E-09,+3.835488E-06
+4.185086E+00,+3.186238E-09,+3.611088E-06
+4.195119E+00,+2.945507E-09,+2.909374E-06
+4.205164E+00,+1.390763E-09,-547.5044E-09
+4.215172E+00,+1.216615E-09,+1.832867E-06
+4.225187E+00,+1.281345E-09,-2.083015E-06
+4.235216E+00,+1.271137E-09,-3.968907E-06
+4.245215E+00,+619.9787E-12,-8.980084E-06
+4.255225E+00,+583.4888E-12,-9.945298E-06
+4.265023E+00,+1.721718E-09,-6.000329E-06
+4.275022E+00,+2.089174E-09,-5.129338E-06
+4.285044E+00,+2.405310E-09,-3.090573E-06
+4.295053E+00,+2.351545E-09,-835.8003E-09
+4.305076E+00,+2.896852E-09,+10.55203E-06
+4.315104E+00,+3.080121E-09,+11.50379E-06
+4.325104E+00,+2.725610E-09,-2.604580E-06
+4.335121E+00,+2.393968E-09,-5.709553E-06
+4.345141E+00,+1.868496E-09,-5.460072E-06
+4.355135E+00,+2.057368E-09,-3.762818E-06
+4.365153E+00,+3.512741E-09,-2.731419E-06
+4.375186E+00,+3.500761E-09,-4.695702E-06
+4.385208E+00,+2.488264E-09,-8.891679E-06
+4.395241E+00,+2.307860E-09,-6.857300E-06
+4.405243E+00,+2.248167E-09,-4.967881E-06
+4.415226E+00,+2.296753E-09,-550.2702E-09
+4.425031E+00,+3.178963E-09,+2.362442E-06
+4.435033E+00,+3.775336E-09,-473.0225E-09
+4.445051E+00,+6.391502E-09,+351.2383E-09
+4.455083E+00,+6.710950E-09,+211.9065E-09
+4.465080E+00,+6.336128E-09,-7.665062E-06
+4.475084E+00,+6.273992E-09,-8.804227E-06
+4.485115E+00,+7.308306E-09,-6.107808E-06
+4.495151E+00,+7.576578E-09,-3.617859E-06
+4.505180E+00,+6.092075E-09,-71.04875E-09
+4.515163E+00,+5.342724E-09,+893.3068E-09
+4.525168E+00,+1.834537E-09,+2.008057E-06
+4.535190E+00,+1.349467E-09,+1.729679E-06
+4.545186E+00,+314.7310E-12,-1.353741E-06
+4.555193E+00,+236.8914E-12,-2.231980E-06
+4.565221E+00,+1.175755E-09,-5.943394E-06
+4.575222E+00,+1.497159E-09,-6.119824E-06
+4.585240E+00,+1.540495E-09,-5.372048E-06
+4.595042E+00,+1.182622E-09,-4.458237E-06
+4.605061E+00,+14.96748E-12,+1.581478E-06
+4.615088E+00,+266.2064E-12,+2.425194E-06
+4.625086E+00,+2.206866E-09,+4.119206E-06
+4.635096E+00,+2.533782E-09,+3.603363E-06
+4.645118E+00,+2.306471E-09,-4.989147E-06
+4.655112E+00,+2.273237E-09,-7.283116E-06
+4.665128E+00,+3.356206E-09,-2.956104E-06
+4.675163E+00,+3.552844E-09,-4.827881E-06
+4.685164E+00,+2.909645E-09,-7.610894E-06
+4.695201E+00,+2.690012E-09,-3.802204E-06
+4.705228E+00,+2.987691E-09,-6.837177E-06
+4.715214E+00,+3.098438E-09,-7.400799E-06
+4.725243E+00,+2.456939E-09,-4.265881E-06
+4.735243E+00,+2.249735E-09,-5.586148E-06
+4.745026E+00,+2.412162E-09,-9.220410E-06
+4.755054E+00,+2.709228E-09,-7.382489E-06
+4.765051E+00,+2.990332E-09,-5.108834E-06
+4.775057E+00,+2.634166E-09,-3.910256E-06
+4.785090E+00,+975.2695E-12,-3.668118E-06
+4.795116E+00,+760.4443E-12,-3.002548E-06
+4.805132E+00,-532.2406E-12,-3.250504E-06
+4.815129E+00,-763.4940E-12,-1.921749E-06
+4.825155E+00,-1.270481E-09,+2.101422E-06
+4.835181E+00,-985.6365E-12,+1.980591E-06
+4.845183E+00,+1.330689E-09,+5.038452E-06
+4.855200E+00,+1.609802E-09,+5.344296E-06
+4.865233E+00,+2.270311E-09,+2.237225E-06
+4.875237E+00,+2.415849E-09,+1.949215E-06
+4.885015E+00,+3.997622E-09,-3.025532E-06
+4.895042E+00,+4.132363E-09,-2.415276E-06
+4.905051E+00,+2.467675E-09,+5.964375E-06
+4.915087E+00,+1.741668E-09,+6.431961E-06
+4.925083E+00,+17.42736E-12,+8.373642E-06
+4.935091E+00,-284.9418E-12,+5.787850E-06
+4.945130E+00,-1.315747E-09,+2.795315E-06
+4.955025E+00,-1.537875E-09,+1.700687E-06
+4.965048E+00,-1.269355E-09,+3.574848E-06
+4.975089E+00,-1.014902E-09,-226.0208E-09
+4.985090E+00,-1.165223E-09,+1.418495E-06
+4.995111E+00,-1.495816E-09,+4.198074E-06
+5.005143E+00,-1.184406E-09,+2.302838E-06
+5.015128E+00,-557.4292E-12,+4.912091E-06
+5.025156E+00,+1.398644E-09,+11.46708E-06
+5.035159E+00,+1.363523E-09,+9.441376E-06
+5.045177E+00,+199.7757E-12,+7.510377E-06
+5.055214E+00,+41.06284E-12,+5.149651E-06
+5.065223E+00,-161.1219E-12,-5.007554E-06
+5.075238E+00,-396.8290E-12,-2.958870E-06
+5.085038E+00,-1.507667E-09,-6.064892E-06
+5.095059E+00,-1.414990E-09,-5.935288E-06
+5.105085E+00,+425.4015E-12,-1.478386E-06
+5.115096E+00,+743.5119E-12,-987.7206E-09
+5.125090E+00,+463.1175E-12,-8.711339E-06
+5.135122E+00,+317.4396E-12,-8.446695E-06
+5.145123E+00,+1.628256E-09,-1.859093E-06
+5.155125E+00,+2.342068E-09,+94.69986E-09
+5.165150E+00,+3.187361E-09,+9.461594E-06
+5.175145E+00,+2.859778E-09,+7.348252E-06
+5.185155E+00,+1.078839E-09,-5.214596E-06
+5.195197E+00,+769.3078E-12,-4.973889E-06
+5.205057E+00,+156.6971E-12,-2.805805E-06
+5.215074E+00,+162.1176E-12,-4.470349E-06
+5.225107E+00,+1.771830E-09,-9.876538E-06
+5.235116E+00,+2.660738E-09,-6.798363E-06
+5.245146E+00,+5.101268E-09,-9.630299E-06
+5.255152E+00,+5.215464E-09,-8.399201E-06
+5.265169E+00,+4.746140E-09,-4.667092E-06
+5.275195E+00,+4.783481E-09,-7.533741E-06
+5.285191E+00,+5.496854E-09,-7.977581E-06
+5.295216E+00,+5.487867E-09,-7.431984E-06
+5.305055E+00,+4.433992E-09,+3.065586E-06
+5.315097E+00,+4.278187E-09,+5.989266E-06
+5.325098E+00,+4.693587E-09,+6.146908E-06
+5.335129E+00,+4.847837E-09,+2.491856E-06
+5.345124E+00,+4.590125E-09,+842.2853E-09
+5.355151E+00,+4.446952E-09,+2.400684E-06
+5.365162E+00,+4.759515E-09,-5.370617E-06
+5.375199E+00,+4.735557E-09,-7.723236E-06
+5.385235E+00,+3.369260E-09,-3.422451E-06
+5.395031E+00,+2.826406E-09,-1.404190E-06
+5.405083E+00,+2.196577E-09,-2.945805E-06
+5.415137E+00,+2.502672E-09,-3.471375E-06
+5.425139E+00,+3.087714E-09,-890.9225E-09
+5.435169E+00,+2.920001E-09,+1.949978E-06
+5.445165E+00,+2.658584E-09,-232.8873E-09
+5.455173E+00,+2.761510E-09,+5.242539E-06
+5.465208E+00,+1.915718E-09,-647.6403E-09
+5.475193E+00,+1.127813E-09,-4.260254E-06
+5.485165E+00,-1.149999E-09,-6.676198E-06
+5.495243E+00,-1.221770E-09,-12.34169E-06
+5.505039E+00,+149.9789E-12,-7.674790E-06
+5.515039E+00,+676.0010E-12,-7.769489E-06
+5.525073E+00,+1.036437E-09,-7.839203E-06
+5.535077E+00,+1.161322E-09,-9.808160E-06
+5.545110E+00,+2.341872E-09,-7.312966E-06
+5.555110E+00,+2.640214E-09,-8.088779E-06
+5.565130E+00,+3.034910E-09,-7.689381E-06
+5.575186E+00,+3.025846E-09,-6.834507E-06
+5.585194E+00,+3.893665E-09,-6.313896E-06
+5.595221E+00,+4.176664E-09,-3.005696E-06
+5.605015E+00,+3.409828E-09,+2.772618E-06
+5.615232E+00,+2.847124E-09,+2.491665E-06
+5.625016E+00,+1.500581E-09,+17.93499E-06
+5.635043E+00,+1.264556E-09,+13.40523E-06
+5.645034E+00,+403.4719E-12,+2.688694E-06
+5.655061E+00,-247.2444E-12,+1.736260E-06
+5.665057E+00,-570.3913E-12,+4.349613E-06
+5.675087E+00,+277.5541E-12,+6.401539E-06
+5.685078E+00,+1.848988E-09,+4.474926E-06
+5.695088E+00,+1.822915E-09,+42.43851E-09
+5.705105E+00,+998.9617E-12,-6.189633E-06
+5.715138E+00,+893.3509E-12,-10.27832E-06
+5.725155E+00,+1.556774E-09,-642.5858E-09
+5.735159E+00,+1.856233E-09,+4.228115E-06
+5.745182E+00,+1.863947E-09,+2.270127E-06
+5.755174E+00,+2.403001E-09,-190.3534E-09
+5.765207E+00,+4.880373E-09,+1.422787E-06
+5.775209E+00,+5.854914E-09,+1.499844E-06
+5.785164E+00,+5.841738E-09,-4.158306E-06
+5.795205E+00,+5.013723E-09,-2.194023E-06
+5.805254E+00,+3.890987E-09,-4.253483E-06
+5.815190E+00,+3.878987E-09,-68.47382E-09
+5.825219E+00,+4.020027E-09,+2.235794E-06
+5.835224E+00,+4.066301E-09,+5.244160E-06
+5.845240E+00,+4.878658E-09,+4.373550E-06
+5.855039E+00,+5.344016E-09,+1.627445E-06
+5.865032E+00,+5.678210E-09,-5.085373E-06
+5.875051E+00,+5.141087E-09,-6.785107E-06
+5.885111E+00,+3.833534E-09,-6.416607E-06
+5.895125E+00,+3.563614E-09,-6.742001E-06
+5.905151E+00,+2.914547E-09,-876.9036E-09
+5.915137E+00,+2.177398E-09,-731.8497E-09
+5.925159E+00,-182.1899E-12,+1.289177E-06
+5.935167E+00,-764.4169E-12,+2.184010E-06
+5.945184E+00,-999.0704E-12,+7.175542E-06
+5.955191E+00,-840.2893E-12,+7.636739E-06
+5.965225E+00,-77.80382E-12,-1.757622E-06
+5.975019E+00,+323.5309E-12,-947.3801E-09
+5.985236E+00,+2.038535E-09,+4.425907E-06
+5.995225E+00,+2.044535E-09,+4.183007E-06
+6.005023E+00,+521.5602E-12,+6.558895E-06
+6.015060E+00,+159.8971E-12,+6.329728E-06
+6.025059E+00,+1.098218E-09,+747.1085E-09
+6.035060E+00,+1.834874E-09,-355.1483E-09
+6.045087E+00,+2.851451E-09,-2.051735E-06
+6.055070E+00,+2.641156E-09,-3.836537E-06
+6.065109E+00,+2.109874E-09,-2.768898E-06
+6.075134E+00,+2.144575E-09,-5.459404E-06
+6.085154E+00,+1.886306E-09,-9.089566E-06
+6.095188E+00,+1.738921E-09,-7.514382E-06
+6.105194E+00,+2.061101E-09,+387.3825E-09
+6.115183E+00,+2.566960E-09,+16.49857E-09
+6.125165E+00,+3.844531E-09,-6.363678E-06
+6.135119E+00,+3.703791E-09,-8.316612E-06
+6.145080E+00,+2.198238E-09,-7.048417E-06
+6.155056E+00,+2.100010E-09,-6.507779E-06
+6.165237E+00,+2.870928E-09,-4.539871E-06
+6.175221E+00,+2.948010E-09,-5.517674E-06
+6.185179E+00,+2.176706E-09,-8.529091E-06
+6.195163E+00,+1.822141E-09,-5.847454E-06
+6.205157E+00,+1.331213E-09,-8.393193E-06
+6.215106E+00,+1.304405E-09,-5.739689E-06
+6.225081E+00,+1.319178E-09,-7.916641E-06
+6.235070E+00,+1.499161E-09,-5.106354E-06
+6.245022E+00,+3.320777E-09,+543.3083E-09
+6.255029E+00,+3.933410E-09,+2.083111E-06
+6.265062E+00,+4.086760E-09,+3.978062E-06
+6.275070E+00,+3.768264E-09,+380.8975E-09
+6.285096E+00,+2.590594E-09,-4.866982E-06
+6.295086E+00,+2.517842E-09,-5.859185E-06
+6.305098E+00,+1.323920E-09,-6.831170E-06
+6.315123E+00,+885.7307E-12,-5.803776E-06
+6.325121E+00,-283.0590E-12,-4.394627E-06
+6.335127E+00,-95.97366E-12,-2.706623E-06
+6.345162E+00,+1.142685E-09,-372.6960E-09
+6.355171E+00,+1.174828E-09,+763.8932E-09
+6.365192E+00,+938.4558E-12,-353.5271E-09
+6.375229E+00,+1.115468E-09,+286.1023E-09
+6.385245E+00,+2.912492E-09,+3.189850E-06
+6.395046E+00,+3.254682E-09,+2.175427E-06
+6.405050E+00,+3.825791E-09,+3.082848E-06
+6.415056E+00,+3.899202E-09,+5.151845E-06
+6.425087E+00,+4.158957E-09,+2.393246E-06
+6.435091E+00,+4.065918E-09,+1.685333E-06
+6.445108E+00,+1.772322E-09,-1.172352E-06
+6.455142E+00,+1.217606E-09,+257.2060E-09
+6.465148E+00,+708.0188E-12,-338.5544E-09
+6.475172E+00,+1.029196E-09,-1.833725E-06
+6.485159E+00,+1.969259E-09,-1.980210E-06
+6.495153E+00,+2.026272E-09,-3.605557E-06
+6.505185E+00,+2.831461E-09,+924.8735E-09
+6.515204E+00,+3.027612E-09,+4.354477E-06
+6.525222E+00,+3.110697E-09,+16.55102E-06
+6.535017E+00,+2.861120E-09,+14.95094E-06
+6.545015E+00,+1.169659E-09,+2.327633E-06
+6.555024E+00,+1.075690E-09,-1.234532E-06
+6.565052E+00,+1.293931E-09,-9.972287E-06
+6.575048E+00,+1.309392E-09,-10.15873E-06
+6.585061E+00,+1.223910E-09,-11.35178E-06
+6.595091E+00,+1.280336E-09,-9.756662E-06
+6.605110E+00,+1.728572E-09,-426.4832E-09
+6.615153E+00,+1.555842E-09,+226.4976E-09
+6.625135E+00,-253.0986E-12,+3.323365E-06
+6.635139E+00,-473.4694E-12,+2.687168E-06
+6.645165E+00,+395.8783E-12,+40.05432E-09
+6.655163E+00,+611.3062E-12,+1.243019E-06
+6.665179E+00,+444.5359E-12,-5.576230E-06
+6.675210E+00,+322.2992E-12,-4.070092E-06
+6.685209E+00,+1.173285E-09,-5.705929E-06
+6.695236E+00,+1.576802E-09,-4.328728E-06
+6.705042E+00,+2.411850E-09,-7.509614E-06
+6.715068E+00,+2.359987E-09,-8.241464E-06
+6.725060E+00,+2.676528E-09,+3.573990E-06
+6.735027E+00,+2.758365E-09,+4.423809E-06
+6.745046E+00,+1.737103E-09,-283.3367E-09
+6.755082E+00,+1.285402E-09,-281.7154E-09
+6.765063E+00,-192.2885E-12,+3.399467E-06
+6.775071E+00,+2.085177E-12,+3.029061E-06
+6.785071E+00,+2.009934E-09,+2.774906E-06
+6.795118E+00,+2.208650E-09,+3.075695E-06
+6.805182E+00,+1.378603E-09,+3.335095E-06
+6.815217E+00,+1.162560E-09,+1.121521E-06
+6.825242E+00,+437.5633E-12,-7.520295E-06
+6.835042E+00,+375.4036E-12,-9.088230E-06
+6.845048E+00,+711.7509E-12,-4.557514E-06
+6.855061E+00,+1.069222E-09,-5.266667E-06
+6.865088E+00,+4.839986E-09,-4.625988E-06
+6.875085E+00,+5.190519E-09,-3.695679E-06
+6.885090E+00,+5.879663E-09,+3.398991E-06
+6.895120E+00,+5.697099E-09,+2.593613E-06
+6.905123E+00,+4.404109E-09,-983.0476E-09
+6.915154E+00,+4.163790E-09,+711.2503E-09
+6.925146E+00,+1.858015E-09,-3.252793E-06
+6.935148E+00,+1.111029E-09,-1.178360E-06
+6.945181E+00,-518.3556E-12,+1.593495E-06
+6.955184E+00,-417.5131E-12,+2.772999E-06
+6.965204E+00,+634.3830E-12,-1.514530E-06
+6.975234E+00,+670.4879E-12,-5.311966E-06
+6.985206E+00,+1.247610E-09,-9.023191E-06
+6.995182E+00,+1.589939E-09,-8.738423E-06
+7.005166E+00,+4.077588E-09,-15.95736E-06
+7.015108E+00,+4.259705E-09,-14.80370E-06
+7.025090E+00,+4.990099E-09,-13.72986E-06
+7.035044E+00,+5.012615E-09,-13.57536E-06
+7.045244E+00,+4.810497E-09,+675.2968E-09
+7.055224E+00,+4.730309E-09,+1.372147E-06
+7.065181E+00,+2.132123E-09,-7.152844E-06
+7.075149E+00,+1.969261E-09,-8.354950E-06
+7.085188E+00,+736.3797E-12,-14.63347E-06
+7.095474E+00,+650.2352E-12,-13.24644E-06
+7.105220E+00,-2.015163E-09,-2.926826E-06
+7.115189E+00,-2.221241E-09,-1.616860E-06
+7.125163E+00,-2.185367E-09,-2.554417E-06
+7.135146E+00,-1.960061E-09,-3.357125E-06
+7.145108E+00,+54.18222E-12,-13.52158E-06
+7.155079E+00,+231.1944E-12,-14.07108E-06
+7.165055E+00,+1.529604E-09,-8.761311E-06
+7.175234E+00,+1.680601E-09,-8.050729E-06
+7.185204E+00,+1.954653E-09,-1.636219E-06
+7.195187E+00,+1.743716E-09,-1.480389E-06
+7.205153E+00,+145.8791E-12,-2.597046E-06
+7.215102E+00,+131.8669E-12,-5.171681E-06
+7.225081E+00,+787.4035E-12,-10.12821E-06
+7.235034E+00,+826.5281E-12,-11.23982E-06
+7.245017E+00,+966.5981E-12,-4.976655E-06
+7.255203E+00,+1.069366E-09,-3.495407E-06
+7.265176E+00,+3.795975E-09,-7.164956E-06
+7.275160E+00,+4.096021E-09,-9.508802E-06
+7.285112E+00,+5.938875E-09,-7.722092E-06
+7.295089E+00,+6.096355E-09,-6.535054E-06
+7.305082E+00,+7.225365E-09,+193.3098E-09
+7.315033E+00,+7.242500E-09,+449.9436E-09
+7.325210E+00,+6.231456E-09,-4.430581E-06
+7.335191E+00,+6.139462E-09,-5.525780E-06
+7.345139E+00,+6.006539E-09,-14.54668E-06
+7.355118E+00,+6.008350E-09,-14.68601E-06
+7.365073E+00,+4.020870E-09,-2.589798E-06
+7.375055E+00,+3.432189E-09,-3.968811E-06
+7.385040E+00,+1.589211E-09,+189.4951E-09
+7.395015E+00,+1.668492E-09,+833.6067E-09
+7.405217E+00,+2.916765E-09,+6.027317E-06
+7.415196E+00,+2.968312E-09,+6.639767E-06
+7.425153E+00,+3.303303E-09,-78.77350E-09
+7.435139E+00,+3.461649E-09,-4.729176E-06
+7.445097E+00,+4.457625E-09,-12.18824E-06
+7.455065E+00,+4.456036E-09,-12.39328E-06
+7.465072E+00,+3.749852E-09,-2.889824E-06
+7.475077E+00,+3.735448E-09,-1.819325E-06
+7.485092E+00,+5.192069E-09,-1.744747E-06
+7.495126E+00,+5.482165E-09,-4.214764E-06
+7.505147E+00,+6.608345E-09,-13.15174E-06
+7.515154E+00,+6.774725E-09,-8.674336E-06
+7.525183E+00,+7.623593E-09,+1.660061E-06
+7.535181E+00,+7.605683E-09,-886.8219E-09
+7.545206E+00,+5.774750E-09,-9.388447E-06
+7.555202E+00,+5.567196E-09,-7.961847E-06
+7.565213E+00,+4.101121E-09,-3.557014E-06
+7.575236E+00,+4.044638E-09,-2.975750E-06
+7.585228E+00,+2.710012E-09,-4.082775E-06
+7.595225E+00,+2.405508E-09,-5.332661E-06
+7.605021E+00,+1.440975E-09,-3.424645E-06
+7.615217E+00,+1.558047E-09,+1.367951E-06
+7.625232E+00,+2.339295E-09,+16.42675E-06
+7.635027E+00,+2.337681E-09,+18.97802E-06
+7.645025E+00,+2.606105E-09,+11.84864E-06
+7.655056E+00,+2.857712E-09,+8.471967E-06
+7.665051E+00,+3.733068E-09,-2.107525E-06
+7.675056E+00,+3.568581E-09,-3.451825E-06
+7.685089E+00,+1.950900E-09,-13.86967E-06
+7.695132E+00,+1.779869E-09,-14.11114E-06
+7.705164E+00,+1.935812E-09,-3.731155E-06
+7.715200E+00,+2.065405E-09,+94.69986E-09
+7.725217E+00,+2.677565E-09,-1.276970E-06
+7.735224E+00,+2.966636E-09,-5.774689E-06
+7.745018E+00,+5.059096E-09,-9.861947E-06
+7.755017E+00,+5.405425E-09,-12.39719E-06
+7.765044E+00,+5.775420E-09,-18.64519E-06
+7.775039E+00,+5.767845E-09,-18.44769E-06
+7.785054E+00,+6.632908E-09,-10.63671E-06
+7.795099E+00,+6.804612E-09,-6.976319E-06
+7.805120E+00,+5.564917E-09,-5.527020E-06
+7.815128E+00,+4.914097E-09,-4.073334E-06
+7.825151E+00,+2.619686E-09,-3.096867E-06
+7.835141E+00,+2.646319E-09,-1.326943E-06
+7.845162E+00,+3.818803E-09,+1.646614E-06
+7.855198E+00,+3.949679E-09,+547.6952E-09
+7.865197E+00,+4.590757E-09,+338.9359E-09
+7.875229E+00,+4.829141E-09,+202.6558E-09
+7.885226E+00,+5.598678E-09,-3.964615E-06
+7.895018E+00,+5.468394E-09,-280.6664E-09
+7.905045E+00,+4.604266E-09,-3.526688E-06
+7.915027E+00,+4.651601E-09,-4.963685E-06
+7.925035E+00,+6.001672E-09,-1.043892E-06
+7.935061E+00,+6.148513E-09,-600.7195E-09
+7.945088E+00,+5.561483E-09,-3.459072E-06
+7.955192E+00,+5.424430E-09,-4.935551E-06
+7.965236E+00,+6.479414E-09,-7.546235E-06
+7.975026E+00,+6.786651E-09,-5.825520E-06
+7.985051E+00,+8.170775E-09,-591.1828E-09
+7.995070E+00,+8.189556E-09,-607.6813E-09
+8.005092E+00,+8.129581E-09,+3.698159E-06
+8.015121E+00,+8.077939E-09,+4.167366E-06
+8.025114E+00,+6.149870E-09,+2.679920E-06
+8.035117E+00,+5.712201E-09,-2.327824E-06
+8.045148E+00,+3.612838E-09,-8.155918E-06
+8.055149E+00,+3.588291E-09,-7.913209E-06
+8.065162E+00,+3.818433E-09,-1.891136E-06
+8.075188E+00,+3.831489E-09,-1.685810E-06
+8.085192E+00,+4.682735E-09,-1.238823E-06
+8.095028E+00,+4.950221E-09,-1.998139E-06
+8.105095E+00,+7.015581E-09,+1.211929E-06
+8.115116E+00,+7.150271E-09,+847.7212E-09
+8.125152E+00,+6.239296E-09,-11.38544E-06
+8.135171E+00,+6.084727E-09,-12.67834E-06
+8.145207E+00,+5.347792E-09,-17.13934E-06
+8.155027E+00,+5.264936E-09,-16.21313E-06
+8.165074E+00,+3.903027E-09,-3.670502E-06
+8.175115E+00,+3.745527E-09,-3.851796E-06
+8.185138E+00,+3.710209E-09,-3.649235E-06
+8.195180E+00,+3.715118E-09,-2.950192E-06
+8.205226E+00,+2.236027E-09,-2.335644E-06
+8.215014E+00,+2.029394E-09,-3.858185E-06
+8.225035E+00,+1.500473E-09,-15.21359E-06
+8.235069E+00,+1.578225E-09,-13.97142E-06
+8.245079E+00,+964.7038E-12,-9.382058E-06
+8.255098E+00,+610.2468E-12,-10.17094E-06
+8.265134E+00,-827.9922E-12,-2.138710E-06
+8.275142E+00,-827.1503E-12,-1.296902E-06
+8.285176E+00,-53.78322E-12,-20.07876E-06
+8.295126E+00,-26.82512E-12,-20.65764E-06
+8.305142E+00,+1.171986E-09,-17.39368E-06
+8.315164E+00,+1.293873E-09,-16.29286E-06
+8.325191E+00,+3.558255E-09,-11.99102E-06
+8.335220E+00,+3.571922E-09,-12.64687E-06
+8.345023E+00,+2.282415E-09,-14.47496E-06
+8.355235E+00,+2.185959E-09,-15.65104E-06
+8.365025E+00,+1.162461E-09,-15.42444E-06
+8.375066E+00,+1.106874E-09,-16.04881E-06
+8.385091E+00,+876.1918E-12,-6.716156E-06
+8.395127E+00,+1.057425E-09,-4.182911E-06
+8.405143E+00,+3.740744E-09,-4.929352E-06
+8.415152E+00,+4.294967E-09,-6.025887E-06
+8.425183E+00,+5.298361E-09,-8.187390E-06
+8.435186E+00,+5.242683E-09,-7.942105E-06
+8.445198E+00,+5.486901E-09,-5.507279E-06
+8.455224E+00,+5.608938E-09,-7.422257E-06
+8.465228E+00,+5.504668E-09,-7.914353E-06
+8.475242E+00,+5.343505E-09,-5.953217E-06
+8.485048E+00,+5.149128E-09,-2.881050E-06
+8.495098E+00,+5.265272E-09,-3.005696E-06
+8.505137E+00,+5.294001E-09,-9.382439E-06
+8.515130E+00,+5.157763E-09,-9.169103E-06
+8.525146E+00,+4.426088E-09,-5.830193E-06
+8.535176E+00,+4.548339E-09,-6.461812E-06
+8.545176E+00,+5.047970E-09,-15.36408E-06
+8.555167E+00,+4.790965E-09,-16.40005E-06
+8.565228E+00,+1.899603E-09,-7.997513E-06
+8.575038E+00,+1.712025E-09,-8.125973E-06
+8.585055E+00,+827.8846E-12,-7.830144E-06
+8.595089E+00,+880.8063E-12,-7.365513E-06
+8.605096E+00,+1.523450E-09,-9.931756E-06
+8.615132E+00,+1.704071E-09,-9.301377E-06
+8.625113E+00,+3.397424E-09,-8.875656E-06
+8.635084E+00,+3.621063E-09,-6.130982E-06
+8.645071E+00,+2.747233E-09,-4.579544E-06
+8.655033E+00,+2.494263E-09,-6.096459E-06
+8.665234E+00,+2.298892E-09,-13.13658E-06
+8.675216E+00,+2.546747E-09,-14.15453E-06
+8.685171E+00,+4.315428E-09,-13.29851E-06
+8.695160E+00,+4.508648E-09,-10.92730E-06
+8.705156E+00,+5.845813E-09,-3.932381E-06
+8.715113E+00,+6.073744E-09,-3.323746E-06
+8.725092E+00,+7.483792E-09,-1.901341E-06
+8.735044E+00,+7.474646E-09,-2.542305E-06
+8.745240E+00,+7.220496E-09,+7.710648E-06
+8.755221E+00,+7.247300E-09,+7.865335E-06
+8.765180E+00,+7.557377E-09,-1.703453E-06
+8.775145E+00,+7.480329E-09,-1.927185E-06
+8.785124E+00,+5.971673E-09,-8.861161E-06
+8.795234E+00,+5.938686E-09,-9.254647E-06
+8.805023E+00,+6.100061E-09,-12.58707E-06
+8.815252E+00,+6.074381E-09,-12.78715E-06
+8.825047E+00,+3.644302E-09,-6.021691E-06
+8.835087E+00,+3.302062E-09,-5.604935E-06
+8.845084E+00,+1.158372E-09,-5.450058E-06
+8.855087E+00,+1.016945E-09,-5.586624E-06
+8.865111E+00,-605.6982E-12,-4.825306E-06
+8.875106E+00,-774.2518E-12,-5.543709E-06
+8.885127E+00,-1.976644E-09,-10.55594E-06
+8.895164E+00,-2.006382E-09,-10.11400E-06
+8.905165E+00,-3.028632E-09,-18.92424E-06
+8.915189E+00,-3.304829E-09,-18.95771E-06
+8.925119E+00,-3.813381E-09,-19.07902E-06
+8.935087E+00,-3.601421E-09,-14.95600E-06
+8.945078E+00,-1.914431E-09,+2.266598E-06
+8.955037E+00,-1.708623E-09,+2.561093E-06
+8.965036E+00,+854.2553E-12,+219.3451E-09
+8.975053E+00,+1.392952E-09,-1.271725E-06
+8.985068E+00,+4.825810E-09,-3.304768E-06
+8.995092E+00,+5.005791E-09,-6.085015E-06
+9.005120E+00,+4.224885E-09,-11.21969E-06
+9.015107E+00,+4.156285E-09,-9.890939E-06
+9.025141E+00,+4.804919E-09,-8.592511E-06
+9.035372E+00,+4.853495E-09,-8.257962E-06
+9.045156E+00,+4.201717E-09,-4.535580E-06
+9.055188E+00,+4.055668E-09,-3.303624E-06
+9.065186E+00,+4.070936E-09,-7.649804E-06
+9.075190E+00,+4.240877E-09,-9.102727E-06
+9.085217E+00,+4.907281E-09,-12.25948E-06
+9.095211E+00,+4.921745E-09,-12.66441E-06
+9.105234E+00,+5.586149E-09,-10.08911E-06
+9.115038E+00,+5.696326E-09,-9.863282E-06
+9.125059E+00,+6.253077E-09,-7.835484E-06
+9.135094E+00,+6.150946E-09,-8.583261E-06
+9.145095E+00,+5.505429E-09,-10.34470E-06
+9.155100E+00,+5.568483E-09,-11.49759E-06
+9.165134E+00,+5.923367E-09,-13.21669E-06
+9.175147E+00,+5.823564E-09,-14.10828E-06
+9.185169E+00,+4.542175E-09,-5.186177E-06
+9.195207E+00,+4.450089E-09,-4.924870E-06
+9.205216E+00,+4.177075E-09,-2.210903E-06
+9.215200E+00,+4.002962E-09,-766.3727E-09
+9.225231E+00,+1.997300E-09,-717.9261E-09
+9.235236E+00,+1.854236E-09,-398.1590E-09
+9.245032E+00,+1.589827E-09,-10.26926E-06
+9.255031E+00,+1.582139E-09,-8.452321E-06
+9.265041E+00,+260.2308E-12,-3.671074E-06
+9.275068E+00,+127.6492E-12,-4.050446E-06
+9.285065E+00,+652.5517E-12,-7.655144E-06
+9.295089E+00,+932.1979E-12,-7.960512E-06
+9.305125E+00,+2.232482E-09,-5.279827E-06
+9.315119E+00,+2.259510E-09,-5.501652E-06
+9.325114E+00,+3.399382E-09,-7.406999E-06
+9.335147E+00,+3.608200E-09,-6.707573E-06
+9.345150E+00,+4.339424E-09,-9.754182E-06
+9.355180E+00,+4.118997E-09,-9.091377E-06
+9.365179E+00,+2.174065E-09,-2.283383E-06
+9.375214E+00,+1.832906E-09,-1.634789E-06
+9.385244E+00,+193.7734E-12,-5.577088E-06
+9.395032E+00,-26.77423E-12,-7.720089E-06
+9.405057E+00,-1.420104E-09,-7.930947E-06
+9.415088E+00,-1.378755E-09,-6.124115E-06
+9.425089E+00,-122.8612E-12,-4.288960E-06
+9.435124E+00,+27.53983E-12,-10.80065E-06
+9.445119E+00,+268.0973E-12,-14.86015E-06
+9.455128E+00,+425.7185E-12,-15.73582E-06
+9.465166E+00,+2.596982E-09,-15.01951E-06
+9.475195E+00,+2.943080E-09,-16.06140E-06
+9.485222E+00,+3.372821E-09,-8.559514E-06
+9.495036E+00,+3.401117E-09,-7.215596E-06
+9.505053E+00,+5.063335E-09,-11.33261E-06
+9.515048E+00,+5.506392E-09,-10.50720E-06
+9.525030E+00,+5.813770E-09,-10.65979E-06
+9.535205E+00,+5.571298E-09,-8.682538E-06
+9.545185E+00,+4.767352E-09,-5.568886E-06
+9.555138E+00,+4.828539E-09,-6.971741E-06
+9.565109E+00,+5.108023E-09,-8.171559E-06
+9.575092E+00,+4.964653E-09,-5.791760E-06
+9.585042E+00,+3.999027E-09,+1.217651E-06
+9.595021E+00,+3.990271E-09,+1.110458E-06
+9.605243E+00,+3.859556E-09,+3.089523E-06
+9.615193E+00,+3.757937E-09,+4.606438E-06
+9.625178E+00,+2.963449E-09,+5.023289E-06
+9.635174E+00,+3.032442E-09,+3.728390E-06
+9.645130E+00,+4.789241E-09,-2.679825E-06
+9.655116E+00,+5.008688E-09,-4.036141E-06
+9.665094E+00,+5.181906E-09,-4.699707E-06
+9.675105E+00,+5.262127E-09,-5.586529E-06
+9.685129E+00,+6.527491E-09,-3.471375E-06
+9.695150E+00,+6.679006E-09,-2.723503E-06
+9.705182E+00,+5.905909E-09,-2.765179E-06
+9.715223E+00,+5.566863E-09,-2.021217E-06
+9.725016E+00,+4.004649E-09,-250.3395E-09
+9.735024E+00,+3.741541E-09,+1.545620E-06
+9.745046E+00,+2.391246E-09,-665.6647E-09
+9.755041E+00,+2.240476E-09,-2.888298E-06
+9.765078E+00,+2.848330E-09,-4.610253E-06
+9.775100E+00,+3.052714E-09,-4.505825E-06
+9.785112E+00,+4.042077E-09,-4.631234E-06
+9.795151E+00,+3.939206E-09,-4.029751E-06
+9.805189E+00,+3.261685E-09,-6.620598E-06
+9.815193E+00,+3.360853E-09,-7.481766E-06
+9.825232E+00,+3.916155E-09,-5.311966E-06
+9.835240E+00,+3.832474E-09,-5.663205E-06
+9.845050E+00,+2.895312E-09,-4.658413E-06
+9.855085E+00,+2.914185E-09,-3.203106E-06
+9.865084E+00,+3.744009E-09,-763.9886E-09
+9.875113E+00,+3.748422E-09,+529.0985E-09
+9.885109E+00,+2.438792E-09,-7.185555E-06
+9.895136E+00,+2.117874E-09,-5.692864E-06
+9.905169E+00,+2.341219E-09,-6.132031E-06
+9.915156E+00,+2.510225E-09,-7.192230E-06
+9.925181E+00,+2.781134E-09,-10.10637E-06
+9.935211E+00,+2.798529E-09,-8.684826E-06
+9.945213E+00,+3.434963E-09,-4.408837E-06
+9.955232E+00,+3.625851E-09,-3.656769E-06
+9.965035E+00,+3.594862E-09,-5.735875E-06
+9.975040E+00,+3.598281E-09,-6.172753E-06
+9.985066E+00,+5.143151E-09,-8.251095E-06
+9.995077E+00,+5.561508E-09,-6.917954E-06

MicroMag 2900/3900 Data File ends
