# Supplementary material for: Magnetic signatures of a creosote oil contaminated site: case study in São Paulo, Brazil
Source: Sci Rep. 2022 Dec 17;12:21853. doi: 10.1038/s41598-022-23493-2 (PMC9759522; doi:10.1038/s41598-022-23493-2)
Supplement: Supplementary file 3 — Supplementary Information 3. [file 41598_2022_23493_MOESM3_ESM.zip › moment_vs_time/SD23/4_2/nm3xxx/histerese]

MicroMag 2900/3900 Data File (Series 0016.002)
Direct moment vs. field; Initial magnetization; Hysteresis loop

INSTRUMENT
Configuration                   VSM
Temperature control             None
Hardware version                0004
Software version                01/29/2013
Units of measure                SI
Temperature in                  Kelvin

SAMPLE
Mass                            N/A
Volume                          N/A
Demagnetizing factor            N/A

SETTINGS
Field range                     N/A
Field (command)                 N/A
Moment range                   +20.00000E-06
Averaging time                 +400.0000E-03
Temperature (command)           N/A
Tmprtr difference correction    No
Orientation                     0.000000E+00
Vibration amplitude             1.0
Calibration factor             +4.191995E+00
Operating frequency            +83.00000E+00
Sweep mode                      Discrete
Pause after sweep increment    +300.0000E-03

MEASUREMENT
Description                    ""
Field (measured)                N/A
Temperature (measured)          N/A
Averages (completed)            1
Measured on                     08/26/2020  09:02
Elapsed time                   +377.0285E+00

PROCESSING
Background subtraction          No
Delta-m processing              N/A
Demagnetizing factor            No
Normalization                   No
Normalization factor            N/A
Offset (field)                  No
Offset (moment)                 No
Pole saturation                 No
Slope correction               -13.63964E-12

VIEWPORT
Left                           -800.0000E+03
Right                          +800.0000E+03
Bottom                         -20.00000E-06
Top                            +20.00000E-06
Show X-axis?                    Yes
Show Y-axis?                    Yes

CHARACTERIZATION
Initial slope                  +953.7344E-15
Saturation                     +180.7858E-09
Remanence                      +10.33072E-09
Coercivity                     +4.341600E+03
S*                             -64.87921E-03

SCRIPT
Averages (target)               1
Averaging time                 +400.0000E-03
Demagnetize?                    No
Maximum field                  +795.7747E+03
Field increment                +7.957747E+03
Hysteresis loop?                Yes
Initial magnetization?          Yes
Pause                          +1.000000E+00
Saturate before measuring?      Yes
Number of segments              3
Number of data                  503

Segment   Averaging      Initial        Field         Final                    Final 
 Number      Time         Field       Increment       Field         Pause      Index 
             (s)          (A/m)         (A/m)         (A/m)          (s)     
0000001,+400.0000E-03, 0.000000E+00,+7.957747E+03,+795.7747E+03,+1.000000E+00,0000101
0000002,+400.0000E-03,+795.7747E+03,+7.957747E+03,-795.7747E+03,+1.000000E+00,0000302
0000003,+400.0000E-03,-795.7747E+03,+7.957747E+03,+795.7747E+03,+1.000000E+00,0000503

                               Adjusted      Adjusted  
    Field         Moment        Field         Moment   
    (A/m)         (Am�)         (A/m)         (Am�)    
-34.57093E+00,+8.506399E-09,-34.57093E+00,+8.977934E-09
+1.990507E+03,+41.18642E-09,+1.990507E+03,+14.03663E-09
+6.675015E+03,+114.4046E-09,+6.675015E+03,+23.35981E-09
+13.00407E+03,+211.1187E-09,+13.00407E+03,+33.74796E-09
+20.24656E+03,+319.2316E-09,+20.24656E+03,+43.07580E-09
+27.88135E+03,+431.8051E-09,+27.88135E+03,+51.51355E-09
+35.73163E+03,+547.6862E-09,+35.73163E+03,+60.31974E-09
+43.63650E+03,+661.3433E-09,+43.63650E+03,+66.15716E-09
+51.60514E+03,+776.8996E-09,+51.60514E+03,+73.02409E-09
+59.55822E+03,+891.1635E-09,+59.55822E+03,+78.81090E-09
+67.54215E+03,+1.004939E-06,+67.54215E+03,+83.68855E-09
+75.50351E+03,+1.117963E-06,+75.50351E+03,+88.12253E-09
+83.49523E+03,+1.231330E-06,+83.49523E+03,+92.48520E-09
+91.45584E+03,+1.344112E-06,+91.45584E+03,+96.68737E-09
+99.44765E+03,+1.456690E-06,+99.44765E+03,+100.2601E-09
+107.4086E+03,+1.568550E-06,+107.4086E+03,+103.5359E-09
+115.4017E+03,+1.680632E-06,+115.4017E+03,+106.5951E-09
+123.3683E+03,+1.792661E-06,+123.3683E+03,+109.9619E-09
+131.2561E+03,+1.902013E-06,+131.2561E+03,+111.7271E-09
+139.1943E+03,+2.013479E-06,+139.1943E+03,+114.9193E-09
+147.1313E+03,+2.123277E-06,+147.1313E+03,+116.4598E-09
+155.1034E+03,+2.234911E-06,+155.1034E+03,+119.3568E-09
+163.0616E+03,+2.344429E-06,+163.0616E+03,+120.3273E-09
+171.0554E+03,+2.456666E-06,+171.0554E+03,+123.5327E-09
+179.0189E+03,+2.566848E-06,+179.0189E+03,+125.0947E-09
+187.0031E+03,+2.678438E-06,+187.0031E+03,+127.7837E-09
+194.9676E+03,+2.788710E-06,+194.9676E+03,+129.4225E-09
+202.9592E+03,+2.899940E-06,+202.9592E+03,+131.6495E-09
+210.9141E+03,+3.008697E-06,+210.9141E+03,+131.9046E-09
+218.9082E+03,+3.119402E-06,+218.9082E+03,+133.5740E-09
+226.8798E+03,+3.229487E-06,+226.8798E+03,+134.9285E-09
+234.8724E+03,+3.340125E-06,+234.8724E+03,+136.5502E-09
+242.8339E+03,+3.449481E-06,+242.8339E+03,+137.3144E-09
+250.8199E+03,+3.558870E-06,+250.8199E+03,+137.7771E-09
+258.7823E+03,+3.668307E-06,+258.7823E+03,+138.6104E-09
+266.6656E+03,+3.776230E-06,+266.6656E+03,+139.0082E-09
+274.6039E+03,+3.884197E-06,+274.6039E+03,+138.6998E-09
+282.5429E+03,+3.992678E-06,+282.5429E+03,+138.8951E-09
+290.5127E+03,+4.102458E-06,+290.5127E+03,+139.9703E-09
+298.4661E+03,+4.212188E-06,+298.4661E+03,+141.2179E-09
+306.4495E+03,+4.322277E-06,+306.4495E+03,+142.4169E-09
+314.4111E+03,+4.431519E-06,+314.4111E+03,+143.0658E-09
+322.4073E+03,+4.541511E-06,+322.4073E+03,+143.9914E-09
+330.3704E+03,+4.650959E-06,+330.3704E+03,+144.8262E-09
+338.3631E+03,+4.760927E-06,+338.3631E+03,+145.7768E-09
+346.3229E+03,+4.869397E-06,+346.3229E+03,+145.6778E-09
+354.3060E+03,+4.980443E-06,+354.3060E+03,+147.8378E-09
+362.2751E+03,+5.090399E-06,+362.2751E+03,+149.0980E-09
+370.2684E+03,+5.200146E-06,+370.2684E+03,+149.8190E-09
+378.2307E+03,+5.307903E-06,+378.2307E+03,+148.9733E-09
+386.1135E+03,+5.415374E-06,+386.1135E+03,+148.9259E-09
+394.0575E+03,+5.523745E-06,+394.0575E+03,+148.9430E-09
+401.9935E+03,+5.632023E-06,+401.9935E+03,+148.9774E-09
+409.9733E+03,+5.741191E-06,+409.9733E+03,+149.3041E-09
+417.9374E+03,+5.850308E-06,+417.9374E+03,+149.7933E-09
+425.9251E+03,+5.959075E-06,+425.9251E+03,+149.6115E-09
+433.8873E+03,+6.067138E-06,+433.8873E+03,+149.0719E-09
+441.8738E+03,+6.174607E-06,+441.8738E+03,+147.6080E-09
+449.8369E+03,+6.282024E-06,+449.8369E+03,+146.4119E-09
+457.8208E+03,+6.391323E-06,+457.8208E+03,+146.8137E-09
+465.7860E+03,+6.501211E-06,+465.7860E+03,+148.0580E-09
+473.7769E+03,+6.610854E-06,+473.7769E+03,+148.7091E-09
+481.7402E+03,+6.720064E-06,+481.7402E+03,+149.3018E-09
+489.7270E+03,+6.829509E-06,+489.7270E+03,+149.8104E-09
+497.6810E+03,+6.938200E-06,+497.6810E+03,+150.0108E-09
+505.6658E+03,+7.046987E-06,+505.6658E+03,+149.8891E-09
+513.6277E+03,+7.154754E-06,+513.6277E+03,+149.0576E-09
+521.5169E+03,+7.261390E-06,+521.5169E+03,+148.0879E-09
+529.4519E+03,+7.369937E-06,+529.4519E+03,+148.4043E-09
+537.3804E+03,+7.479079E-06,+537.3804E+03,+149.4054E-09
+545.3544E+03,+7.588609E-06,+545.3544E+03,+150.1720E-09
+553.3118E+03,+7.697440E-06,+553.3118E+03,+150.4682E-09
+561.2621E+03,+7.804597E-06,+561.2621E+03,+149.1855E-09
+569.2431E+03,+7.913070E-06,+569.2431E+03,+148.8002E-09
+577.2406E+03,+8.022022E-06,+577.2406E+03,+148.6684E-09
+585.2044E+03,+8.130847E-06,+585.2044E+03,+148.8705E-09
+593.1884E+03,+8.239083E-06,+593.1884E+03,+148.2078E-09
+601.1479E+03,+8.346672E-06,+601.1479E+03,+147.2318E-09
+609.1350E+03,+8.456318E-06,+609.1350E+03,+147.9371E-09
+617.1013E+03,+8.566253E-06,+617.1013E+03,+149.2155E-09
+625.0925E+03,+8.676869E-06,+625.0925E+03,+150.8332E-09
+633.0492E+03,+8.785833E-06,+633.0492E+03,+151.2716E-09
+641.0311E+03,+8.894974E-06,+641.0311E+03,+151.5420E-09
+648.9853E+03,+9.004302E-06,+648.9853E+03,+152.3775E-09
+656.8615E+03,+9.113211E-06,+656.8615E+03,+153.8575E-09
+664.7934E+03,+9.221880E-06,+664.7934E+03,+154.3379E-09
+672.7246E+03,+9.329232E-06,+672.7246E+03,+153.5124E-09
+680.6921E+03,+9.437871E-06,+680.6921E+03,+153.4769E-09
+688.6367E+03,+9.545568E-06,+688.6367E+03,+152.8128E-09
+696.6081E+03,+9.654915E-06,+696.6081E+03,+153.4329E-09
+704.5574E+03,+9.763909E-06,+704.5574E+03,+154.0010E-09
+712.5336E+03,+9.874720E-06,+712.5336E+03,+156.0189E-09
+720.4899E+03,+9.984821E-06,+720.4899E+03,+157.5992E-09
+728.4606E+03,+10.09335E-06,+728.4606E+03,+157.4119E-09
+736.4083E+03,+10.20111E-06,+736.4083E+03,+156.7680E-09
+744.3840E+03,+10.30963E-06,+744.3840E+03,+156.5016E-09
+752.3328E+03,+10.41898E-06,+752.3328E+03,+157.4339E-09
+760.3117E+03,+10.52830E-06,+760.3117E+03,+157.9236E-09
+768.2649E+03,+10.63778E-06,+768.2649E+03,+158.9254E-09
+776.2399E+03,+10.74634E-06,+776.2399E+03,+158.7084E-09
+796.3246E+03,+11.01769E-06,+796.3246E+03,+156.1101E-09

+796.3341E+03,+11.01676E-06,+796.3341E+03,+155.0510E-09
+794.3931E+03,+10.99105E-06,+794.3931E+03,+155.8159E-09
+789.8053E+03,+10.93129E-06,+789.8053E+03,+158.6318E-09
+783.5300E+03,+10.84716E-06,+783.5300E+03,+160.0948E-09
+776.3113E+03,+10.74953E-06,+776.3113E+03,+160.9245E-09
+768.6761E+03,+10.64596E-06,+768.6761E+03,+161.4969E-09
+760.8164E+03,+10.53916E-06,+760.8164E+03,+161.8992E-09
+752.8982E+03,+10.43322E-06,+752.8982E+03,+163.9615E-09
+744.9194E+03,+10.32561E-06,+744.9194E+03,+165.1791E-09
+736.9490E+03,+10.21683E-06,+736.9490E+03,+165.1120E-09
+728.9517E+03,+10.10813E-06,+728.9517E+03,+165.4924E-09
+720.9763E+03,+9.999301E-06,+720.9763E+03,+165.4462E-09
+712.9742E+03,+9.890626E-06,+712.9742E+03,+165.9159E-09
+704.9979E+03,+9.781661E-06,+704.9979E+03,+165.7452E-09
+697.0039E+03,+9.672118E-06,+697.0039E+03,+165.2364E-09
+689.0377E+03,+9.563572E-06,+689.0377E+03,+165.3477E-09
+681.0354E+03,+9.455413E-06,+681.0354E+03,+166.3366E-09
+673.0578E+03,+9.346744E-06,+673.0578E+03,+166.4802E-09
+665.1589E+03,+9.239271E-06,+665.1589E+03,+166.7448E-09
+657.2221E+03,+9.131637E-06,+657.2221E+03,+167.3659E-09
+649.2784E+03,+9.023754E-06,+649.2784E+03,+167.8316E-09
+641.3039E+03,+8.914897E-06,+641.3039E+03,+167.7444E-09
+633.3374E+03,+8.805154E-06,+633.3374E+03,+166.6604E-09
+625.3424E+03,+8.696356E-06,+625.3424E+03,+166.9119E-09
+617.3791E+03,+8.587938E-06,+617.3791E+03,+167.1113E-09
+609.3807E+03,+8.478726E-06,+609.3807E+03,+166.9942E-09
+601.3970E+03,+8.371072E-06,+601.3970E+03,+168.2346E-09
+593.4023E+03,+8.263015E-06,+593.4023E+03,+169.2222E-09
+585.4441E+03,+8.155134E-06,+585.4441E+03,+169.8884E-09
+577.4509E+03,+8.047193E-06,+577.4509E+03,+170.9718E-09
+569.4907E+03,+7.939449E-06,+569.4907E+03,+171.8017E-09
+561.5029E+03,+7.830515E-06,+561.5029E+03,+171.8179E-09
+553.5378E+03,+7.721690E-06,+553.5378E+03,+171.6347E-09
+545.5500E+03,+7.612555E-06,+545.5500E+03,+171.4503E-09
+537.5874E+03,+7.502823E-06,+537.5874E+03,+170.3248E-09
+529.7007E+03,+7.395757E-06,+529.7007E+03,+170.8315E-09
+521.7603E+03,+7.287450E-06,+521.7603E+03,+170.8278E-09
+513.8219E+03,+7.179648E-06,+513.8219E+03,+171.3028E-09
+505.8490E+03,+7.070366E-06,+505.8490E+03,+170.7691E-09
+497.8976E+03,+6.960791E-06,+497.8976E+03,+169.6479E-09
+489.9171E+03,+6.851436E-06,+489.9171E+03,+169.1441E-09
+481.9567E+03,+6.742657E-06,+481.9567E+03,+168.9429E-09
+473.9545E+03,+6.633804E-06,+473.9545E+03,+169.2361E-09
+465.9899E+03,+6.524596E-06,+465.9899E+03,+168.6618E-09
+458.0000E+03,+6.414718E-06,+458.0000E+03,+167.7633E-09
+450.0364E+03,+6.305440E-06,+450.0364E+03,+167.1066E-09
+442.0501E+03,+6.195574E-06,+442.0501E+03,+166.1702E-09
+434.0834E+03,+6.086488E-06,+434.0834E+03,+165.7472E-09
+426.0916E+03,+5.976935E-06,+426.0916E+03,+165.1999E-09
+418.1276E+03,+5.866979E-06,+418.1276E+03,+163.8694E-09
+410.2343E+03,+5.758879E-06,+410.2343E+03,+163.4311E-09
+402.2892E+03,+5.649930E-06,+402.2892E+03,+162.8509E-09
+394.3528E+03,+5.541021E-06,+394.3528E+03,+162.1909E-09
+386.3717E+03,+5.431488E-06,+386.3717E+03,+161.5174E-09
+378.4119E+03,+5.322564E-06,+378.4119E+03,+161.1630E-09
+370.4146E+03,+5.213656E-06,+370.4146E+03,+161.3351E-09
+362.4522E+03,+5.104343E-06,+362.4522E+03,+160.6259E-09
+354.4586E+03,+4.994280E-06,+354.4586E+03,+159.5931E-09
+346.4917E+03,+4.884240E-06,+346.4917E+03,+158.2186E-09
+338.5086E+03,+4.773992E-06,+338.5086E+03,+156.8575E-09
+330.5428E+03,+4.663926E-06,+330.5428E+03,+155.4414E-09
+322.5487E+03,+4.554008E-06,+322.5487E+03,+154.5609E-09
+314.5888E+03,+4.444635E-06,+314.5888E+03,+153.7580E-09
+306.6002E+03,+4.334324E-06,+306.6002E+03,+152.4087E-09
+298.6396E+03,+4.224939E-06,+298.6396E+03,+151.6026E-09
+290.6519E+03,+4.115268E-06,+290.6519E+03,+150.8816E-09
+282.6891E+03,+4.007331E-06,+282.6891E+03,+151.5541E-09
+274.7933E+03,+3.899273E-06,+274.7933E+03,+151.1913E-09
+266.8539E+03,+3.789588E-06,+266.8539E+03,+149.7972E-09
+258.9214E+03,+3.679740E-06,+258.9214E+03,+148.1462E-09
+250.9452E+03,+3.570295E-06,+250.9452E+03,+147.4938E-09
+242.9914E+03,+3.461664E-06,+242.9914E+03,+147.3491E-09
+235.0056E+03,+3.349447E-06,+235.0056E+03,+144.0554E-09
+227.0360E+03,+3.239621E-06,+227.0360E+03,+142.9326E-09
+219.0489E+03,+3.127526E-06,+219.0489E+03,+139.7778E-09
+211.0824E+03,+3.017325E-06,+211.0824E+03,+138.2372E-09
+203.0920E+03,+2.907063E-06,+203.0920E+03,+136.9620E-09
+195.1265E+03,+2.797305E-06,+195.1265E+03,+135.8501E-09
+187.1332E+03,+2.685991E-06,+187.1332E+03,+133.5620E-09
+179.1634E+03,+2.577841E-06,+179.1634E+03,+134.1169E-09
+171.1692E+03,+2.466798E-06,+171.1692E+03,+132.1126E-09
+163.2046E+03,+2.354819E-06,+163.2046E+03,+128.7677E-09
+155.2159E+03,+2.241437E-06,+155.2159E+03,+124.3477E-09
+147.2548E+03,+2.133227E-06,+147.2548E+03,+124.7243E-09
+139.3669E+03,+2.024888E-06,+139.3669E+03,+123.9741E-09
+131.4248E+03,+1.914392E-06,+131.4248E+03,+121.8051E-09
+123.4867E+03,+1.802232E-06,+123.4867E+03,+117.9177E-09
+115.5085E+03,+1.689587E-06,+115.5085E+03,+114.0924E-09
+107.5530E+03,+1.577358E-06,+107.5530E+03,+110.3739E-09
+99.56780E+03,+1.462684E-06,+99.56780E+03,+104.6152E-09
+91.60799E+03,+1.350436E-06,+91.60799E+03,+100.9362E-09
+83.61969E+03,+1.237535E-06,+83.61969E+03,+96.99274E-09
+75.65862E+03,+1.124565E-06,+75.65862E+03,+92.60881E-09
+67.66497E+03,+1.012612E-06,+67.66497E+03,+89.68628E-09
+59.70282E+03,+900.0079E-09,+59.70282E+03,+85.68296E-09
+51.71082E+03,+784.9350E-09,+51.71082E+03,+79.61821E-09
+43.74669E+03,+669.0848E-09,+43.74669E+03,+72.39580E-09
+35.75381E+03,+552.6537E-09,+35.75381E+03,+64.98471E-09
+27.79014E+03,+436.5085E-09,+27.79014E+03,+57.46105E-09
+19.80375E+03,+317.0417E-09,+19.80375E+03,+46.92577E-09
+11.83888E+03,+196.1549E-09,+11.83888E+03,+34.67681E-09
+3.961433E+03,+68.98212E-09,+3.961433E+03,+14.94960E-09
-3.963470E+03,-58.03890E-09,-3.963470E+03,-3.978608E-09
-11.88748E+03,-184.4952E-09,-11.88748E+03,-22.35426E-09
-19.86379E+03,-310.0565E-09,-19.86379E+03,-39.12155E-09
-27.82567E+03,-430.2916E-09,-27.82567E+03,-50.75951E-09
-35.81025E+03,-549.9301E-09,-35.81025E+03,-61.49122E-09
-43.77396E+03,-666.6741E-09,-43.77396E+03,-69.61313E-09
-51.76561E+03,-784.4738E-09,-51.76561E+03,-78.40957E-09
-59.72491E+03,-902.3878E-09,-59.72491E+03,-87.76164E-09
-67.71346E+03,-1.017089E-06,-67.71346E+03,-93.50185E-09
-75.67769E+03,-1.132109E-06,-75.67769E+03,-99.89273E-09
-83.66927E+03,-1.246478E-06,-83.66927E+03,-105.2595E-09
-91.62996E+03,-1.358126E-06,-91.62996E+03,-108.3265E-09
-99.61953E+03,-1.470786E-06,-99.61953E+03,-112.0116E-09
-107.5791E+03,-1.584084E-06,-107.5791E+03,-116.7439E-09
-115.5688E+03,-1.698320E-06,-115.5688E+03,-122.0039E-09
-123.5384E+03,-1.812639E-06,-123.5384E+03,-127.6203E-09
-131.4248E+03,-1.921002E-06,-131.4248E+03,-128.4159E-09
-139.3595E+03,-2.031668E-06,-139.3595E+03,-130.8550E-09
-147.2915E+03,-2.144708E-06,-147.2915E+03,-135.7049E-09
-155.2650E+03,-2.256711E-06,-155.2650E+03,-138.9522E-09
-163.2228E+03,-2.368668E-06,-163.2228E+03,-142.3683E-09
-171.2122E+03,-2.479859E-06,-171.2122E+03,-144.5865E-09
-179.1727E+03,-2.590755E-06,-179.1727E+03,-146.9048E-09
-187.1602E+03,-2.700550E-06,-187.1602E+03,-147.7523E-09
-195.1260E+03,-2.811112E-06,-195.1260E+03,-149.6635E-09
-203.1200E+03,-2.921525E-06,-203.1200E+03,-151.0420E-09
-211.0798E+03,-3.032223E-06,-211.0798E+03,-153.1708E-09
-219.0714E+03,-3.144089E-06,-219.0714E+03,-156.0348E-09
-227.0387E+03,-3.256069E-06,-227.0387E+03,-159.3429E-09
-235.0272E+03,-3.365880E-06,-235.0272E+03,-160.1939E-09
-242.9948E+03,-3.475827E-06,-242.9948E+03,-161.4658E-09
-250.9872E+03,-3.585101E-06,-250.9872E+03,-161.7266E-09
-258.9460E+03,-3.694265E-06,-258.9460E+03,-162.3348E-09
-266.8378E+03,-3.802797E-06,-266.8378E+03,-163.2258E-09
-274.7769E+03,-3.913450E-06,-274.7769E+03,-165.5922E-09
-282.7147E+03,-4.023404E-06,-282.7147E+03,-167.2784E-09
-290.6863E+03,-4.133964E-06,-290.6863E+03,-169.1075E-09
-298.6395E+03,-4.242496E-06,-298.6395E+03,-169.1607E-09
-306.6230E+03,-4.353037E-06,-306.6230E+03,-170.8105E-09
-314.5898E+03,-4.460931E-06,-314.5898E+03,-170.0398E-09
-322.5823E+03,-4.570549E-06,-322.5823E+03,-170.6441E-09
-330.5444E+03,-4.680047E-06,-330.5444E+03,-171.5404E-09
-338.5310E+03,-4.789962E-06,-338.5310E+03,-172.5218E-09
-346.4938E+03,-4.898143E-06,-346.4938E+03,-172.0935E-09
-354.4833E+03,-5.008856E-06,-354.4833E+03,-173.8316E-09
-362.4511E+03,-5.119608E-06,-362.4511E+03,-175.9063E-09
-370.4401E+03,-5.229159E-06,-370.4401E+03,-176.4905E-09
-378.4058E+03,-5.336878E-06,-378.4058E+03,-175.5606E-09
-386.2940E+03,-5.446829E-06,-386.2940E+03,-177.9193E-09
-394.2351E+03,-5.555451E-06,-394.2351E+03,-178.2271E-09
-402.1705E+03,-5.664479E-06,-402.1705E+03,-179.0194E-09
-410.1512E+03,-5.774114E-06,-410.1512E+03,-179.8003E-09
-418.1125E+03,-5.883529E-06,-418.1125E+03,-180.6254E-09
-426.1081E+03,-5.994952E-06,-426.1081E+03,-182.9915E-09
-434.0657E+03,-6.105868E-06,-434.0657E+03,-185.3688E-09
-442.0573E+03,-6.216249E-06,-442.0573E+03,-186.7481E-09
-450.0198E+03,-6.326409E-06,-450.0198E+03,-188.3019E-09
-458.0069E+03,-6.434942E-06,-458.0069E+03,-187.8940E-09
-465.9657E+03,-6.542454E-06,-465.9657E+03,-186.8505E-09
-473.9507E+03,-6.652330E-06,-473.9507E+03,-187.8144E-09
-481.9092E+03,-6.761549E-06,-481.9092E+03,-188.4823E-09
-489.8980E+03,-6.871457E-06,-489.8980E+03,-189.4253E-09
-497.8537E+03,-6.979766E-06,-497.8537E+03,-189.2220E-09
-505.8347E+03,-7.088811E-06,-505.8347E+03,-189.4093E-09
-513.7981E+03,-7.197333E-06,-513.7981E+03,-189.3131E-09
-521.6907E+03,-7.303830E-06,-521.6907E+03,-188.1583E-09
-529.6299E+03,-7.413103E-06,-529.6299E+03,-189.1424E-09
-537.5633E+03,-7.521583E-06,-537.5633E+03,-189.4149E-09
-545.5394E+03,-7.631401E-06,-545.5394E+03,-190.4404E-09
-553.4961E+03,-7.740140E-06,-553.4961E+03,-190.6533E-09
-561.4801E+03,-7.848706E-06,-561.4801E+03,-190.3208E-09
-569.4444E+03,-7.956308E-06,-569.4444E+03,-189.2927E-09
-577.4257E+03,-8.064846E-06,-577.4257E+03,-188.9687E-09
-585.3798E+03,-8.174047E-06,-585.3798E+03,-189.6794E-09
-593.3643E+03,-8.284038E-06,-593.3643E+03,-190.7635E-09
-601.3279E+03,-8.393088E-06,-601.3279E+03,-191.1936E-09
-609.3128E+03,-8.502284E-06,-609.3128E+03,-191.4777E-09
-617.2761E+03,-8.612067E-06,-617.2761E+03,-192.6451E-09
-625.2676E+03,-8.720559E-06,-625.2676E+03,-192.1349E-09
-633.2244E+03,-8.829794E-06,-633.2244E+03,-192.8417E-09
-641.2076E+03,-8.940076E-06,-641.2076E+03,-194.2365E-09
-649.1619E+03,-9.050552E-06,-649.1619E+03,-196.2180E-09
-657.0397E+03,-9.159437E-06,-657.0397E+03,-197.6531E-09
-664.9738E+03,-9.267177E-06,-664.9738E+03,-197.1750E-09
-672.9069E+03,-9.374853E-06,-672.9069E+03,-196.6469E-09
-680.8704E+03,-9.484245E-06,-680.8704E+03,-197.4199E-09
-688.8184E+03,-9.593848E-06,-688.8184E+03,-198.6134E-09
-696.7969E+03,-9.703343E-06,-696.7969E+03,-199.2854E-09
-704.7472E+03,-9.812277E-06,-704.7472E+03,-199.7808E-09
-712.7289E+03,-9.921962E-06,-712.7289E+03,-200.5985E-09
-720.6786E+03,-10.03083E-06,-720.6786E+03,-201.0342E-09
-728.6518E+03,-10.14007E-06,-728.6518E+03,-201.5240E-09
-736.5991E+03,-10.24847E-06,-736.5991E+03,-201.5246E-09
-744.5737E+03,-10.35676E-06,-744.5737E+03,-201.0444E-09
-752.5176E+03,-10.46359E-06,-752.5176E+03,-199.5221E-09
-760.4919E+03,-10.57225E-06,-760.4919E+03,-199.4163E-09
-768.4401E+03,-10.68185E-06,-768.4401E+03,-200.6046E-09
-776.4076E+03,-10.79105E-06,-776.4076E+03,-201.1319E-09
-796.4821E+03,-11.06377E-06,-796.4821E+03,-200.0423E-09

-796.5100E+03,-11.06455E-06,-796.5100E+03,-200.4416E-09
-794.5738E+03,-11.03958E-06,-794.5738E+03,-201.8812E-09
-789.9848E+03,-10.97921E-06,-789.9848E+03,-204.1039E-09
-783.7095E+03,-10.89636E-06,-783.7095E+03,-206.8465E-09
-776.4957E+03,-10.79954E-06,-776.4957E+03,-208.4201E-09
-768.8658E+03,-10.69615E-06,-768.8658E+03,-209.0992E-09
-761.0142E+03,-10.58976E-06,-761.0142E+03,-209.8017E-09
-753.0977E+03,-10.48219E-06,-753.0977E+03,-210.2103E-09
-745.1181E+03,-10.37303E-06,-745.1181E+03,-209.8884E-09
-737.1503E+03,-10.26395E-06,-737.1503E+03,-209.4862E-09
-729.1441E+03,-10.15521E-06,-729.1441E+03,-209.9485E-09
-721.1687E+03,-10.04660E-06,-721.1687E+03,-210.1206E-09
-713.1596E+03,-9.936926E-06,-713.1596E+03,-209.6880E-09
-705.1888E+03,-9.827323E-06,-705.1888E+03,-208.8029E-09
-697.1889E+03,-9.717548E-06,-697.1889E+03,-208.1432E-09
-689.2141E+03,-9.607968E-06,-689.2141E+03,-207.3372E-09
-681.2156E+03,-9.496865E-06,-681.2156E+03,-205.3309E-09
-673.2418E+03,-9.386444E-06,-673.2418E+03,-203.6691E-09
-665.3473E+03,-9.276792E-06,-665.3473E+03,-201.6967E-09
-657.4094E+03,-9.168158E-06,-657.4094E+03,-201.3309E-09
-649.4704E+03,-9.059835E-06,-649.4704E+03,-201.2942E-09
-641.4924E+03,-8.951030E-06,-641.4924E+03,-201.3066E-09
-633.5246E+03,-8.841912E-06,-633.5246E+03,-200.8654E-09
-625.5304E+03,-8.732707E-06,-625.5304E+03,-200.6992E-09
-617.5611E+03,-8.622660E-06,-617.5611E+03,-199.3507E-09
-609.5660E+03,-8.513202E-06,-609.5660E+03,-198.9428E-09
-601.6016E+03,-8.404420E-06,-601.6016E+03,-198.7920E-09
-593.6046E+03,-8.294633E-06,-593.6046E+03,-198.0812E-09
-585.6365E+03,-8.185501E-06,-585.6365E+03,-197.6316E-09
-577.6427E+03,-8.076406E-06,-577.6427E+03,-197.5686E-09
-569.6786E+03,-7.966905E-06,-569.6786E+03,-196.6959E-09
-561.6841E+03,-7.857538E-06,-561.6841E+03,-196.3695E-09
-553.7147E+03,-7.749262E-06,-553.7147E+03,-196.7944E-09
-545.7264E+03,-7.640395E-06,-545.7264E+03,-196.8847E-09
-537.7674E+03,-7.531881E-06,-537.7674E+03,-196.9276E-09
-529.8738E+03,-7.423238E-06,-529.8738E+03,-195.9510E-09
-521.9281E+03,-7.313975E-06,-521.9281E+03,-195.0647E-09
-513.9898E+03,-7.206397E-06,-513.9898E+03,-195.7618E-09
-506.0124E+03,-7.098364E-06,-506.0124E+03,-196.5377E-09
-498.0564E+03,-6.989194E-06,-498.0564E+03,-195.8848E-09
-490.0756E+03,-6.880480E-06,-490.0756E+03,-196.0269E-09
-482.1181E+03,-6.770746E-06,-482.1181E+03,-194.8298E-09
-474.1239E+03,-6.661116E-06,-474.1239E+03,-194.2371E-09
-466.1571E+03,-6.551415E-06,-466.1571E+03,-193.2010E-09
-458.1664E+03,-6.441404E-06,-458.1664E+03,-192.1795E-09
-450.2054E+03,-6.331220E-06,-450.2054E+03,-190.5812E-09
-442.2137E+03,-6.222527E-06,-442.2137E+03,-190.8926E-09
-434.2448E+03,-6.114369E-06,-434.2448E+03,-191.4275E-09
-426.2506E+03,-6.004550E-06,-426.2506E+03,-190.6457E-09
-418.2923E+03,-5.894629E-06,-418.2923E+03,-189.2727E-09
-410.3991E+03,-5.785185E-06,-410.3991E+03,-187.4897E-09
-402.4553E+03,-5.675256E-06,-402.4553E+03,-185.9108E-09
-394.5177E+03,-5.565159E-06,-394.5177E+03,-184.0809E-09
-386.5402E+03,-5.455152E-06,-386.5402E+03,-182.8841E-09
-378.5777E+03,-5.346260E-06,-378.5777E+03,-182.5978E-09
-370.5849E+03,-5.237224E-06,-370.5849E+03,-182.5803E-09
-362.6236E+03,-5.126904E-06,-362.6236E+03,-180.8490E-09
-354.6342E+03,-5.018036E-06,-354.6342E+03,-180.9545E-09
-346.6676E+03,-4.909287E-06,-346.6676E+03,-180.8660E-09
-338.6777E+03,-4.800330E-06,-338.6777E+03,-180.8884E-09
-330.7122E+03,-4.690544E-06,-330.7122E+03,-179.7493E-09
-322.7238E+03,-4.579161E-06,-322.7238E+03,-177.3261E-09
-314.7588E+03,-4.470246E-06,-314.7588E+03,-177.0493E-09
-306.7657E+03,-4.359449E-06,-306.7657E+03,-175.2758E-09
-298.8069E+03,-4.248132E-06,-298.8069E+03,-172.5135E-09
-290.8234E+03,-4.138922E-06,-290.8234E+03,-172.1966E-09
-282.8567E+03,-4.029173E-06,-282.8567E+03,-171.1101E-09
-274.9658E+03,-3.920497E-06,-274.9658E+03,-170.0632E-09
-267.0258E+03,-3.809726E-06,-267.0258E+03,-167.5910E-09
-259.0880E+03,-3.701144E-06,-259.0880E+03,-167.2769E-09
-251.1104E+03,-3.592344E-06,-251.1104E+03,-167.2896E-09
-243.1485E+03,-3.481854E-06,-243.1485E+03,-165.3965E-09
-235.1588E+03,-3.371554E-06,-235.1588E+03,-164.0724E-09
-227.1949E+03,-3.261652E-06,-227.1949E+03,-162.7961E-09
-219.2004E+03,-3.151465E-06,-219.2004E+03,-161.6505E-09
-211.2393E+03,-3.039197E-06,-211.2393E+03,-157.9689E-09
-203.2515E+03,-2.928427E-06,-203.2515E+03,-156.1497E-09
-195.2899E+03,-2.818807E-06,-195.2899E+03,-155.1235E-09
-187.2945E+03,-2.708780E-06,-187.2945E+03,-154.1507E-09
-179.3300E+03,-2.598473E-06,-179.3300E+03,-152.4769E-09
-171.3337E+03,-2.486417E-06,-171.3337E+03,-149.4872E-09
-163.3672E+03,-2.373607E-06,-163.3672E+03,-145.3373E-09
-155.3820E+03,-2.262543E-06,-155.3820E+03,-143.1885E-09
-147.4222E+03,-2.152892E-06,-147.4222E+03,-142.1065E-09
-139.5389E+03,-2.043513E-06,-139.5389E+03,-140.2534E-09
-131.5956E+03,-1.932138E-06,-131.5956E+03,-137.2218E-09
-123.6566E+03,-1.817286E-06,-123.6566E+03,-130.6544E-09
-115.6760E+03,-1.704298E-06,-115.6760E+03,-126.5187E-09
-107.7259E+03,-1.591952E-06,-107.7259E+03,-122.6093E-09
-99.74026E+03,-1.479459E-06,-99.74026E+03,-119.0380E-09
-91.77766E+03,-1.368192E-06,-91.77766E+03,-116.3780E-09
-83.78966E+03,-1.254315E-06,-83.78966E+03,-111.4543E-09
-75.82430E+03,-1.140149E-06,-75.82430E+03,-105.9331E-09
-67.83635E+03,-1.025696E-06,-67.83635E+03,-100.4327E-09
-59.86967E+03,-913.1463E-09,-59.86967E+03,-96.54573E-09
-51.87788E+03,-799.7443E-09,-51.87788E+03,-92.14878E-09
-43.91960E+03,-682.8849E-09,-43.91960E+03,-83.83742E-09
-35.92383E+03,-565.8264E-09,-35.92383E+03,-75.83832E-09
-27.95808E+03,-446.6897E-09,-27.95808E+03,-65.35162E-09
-19.97060E+03,-326.2715E-09,-19.97060E+03,-53.87981E-09
-12.01680E+03,-205.3098E-09,-12.01680E+03,-41.40495E-09
-4.137367E+03,-82.20998E-09,-4.137367E+03,-25.77779E-09
+3.790841E+03,+46.24829E-09,+3.790841E+03,-5.457405E-09
+11.72030E+03,+171.0814E-09,+11.72030E+03,+11.22079E-09
+19.69634E+03,+294.1755E-09,+19.69634E+03,+25.52457E-09
+27.65787E+03,+416.2124E-09,+27.65787E+03,+38.96911E-09
+35.64645E+03,+535.6906E-09,+35.64645E+03,+49.48595E-09
+43.60521E+03,+655.1638E-09,+43.60521E+03,+60.40442E-09
+51.59512E+03,+773.7548E-09,+51.59512E+03,+70.01606E-09
+59.55797E+03,+890.5560E-09,+59.55797E+03,+78.20687E-09
+67.55089E+03,+1.006551E-06,+67.55089E+03,+85.18128E-09
+75.51262E+03,+1.120366E-06,+75.51262E+03,+90.40129E-09
+83.50327E+03,+1.236263E-06,+83.50327E+03,+97.30864E-09
+91.46412E+03,+1.352228E-06,+91.46412E+03,+104.6905E-09
+99.45481E+03,+1.464807E-06,+99.45481E+03,+108.2794E-09
+107.4127E+03,+1.576075E-06,+107.4127E+03,+111.0044E-09
+115.4068E+03,+1.688057E-06,+115.4068E+03,+113.9507E-09
+123.3700E+03,+1.799131E-06,+123.3700E+03,+116.4091E-09
+131.2603E+03,+1.911667E-06,+131.2603E+03,+121.3246E-09
+139.1970E+03,+2.020285E-06,+139.1970E+03,+121.6884E-09
+147.1301E+03,+2.129045E-06,+147.1301E+03,+122.2432E-09
+155.1014E+03,+2.240654E-06,+155.1014E+03,+125.1266E-09
+163.0625E+03,+2.352097E-06,+163.0625E+03,+127.9833E-09
+171.0573E+03,+2.466648E-06,+171.0573E+03,+133.4878E-09
+179.0206E+03,+2.578079E-06,+179.0206E+03,+136.3028E-09
+187.0077E+03,+2.687675E-06,+187.0077E+03,+136.9577E-09
+194.9740E+03,+2.798403E-06,+194.9740E+03,+139.0279E-09
+202.9570E+03,+2.906637E-06,+202.9570E+03,+138.3768E-09
+210.9152E+03,+3.016323E-06,+210.9152E+03,+139.5166E-09
+218.9060E+03,+3.128833E-06,+218.9060E+03,+143.0344E-09
+226.8790E+03,+3.239795E-06,+226.8790E+03,+145.2480E-09
+234.8732E+03,+3.351112E-06,+234.8732E+03,+147.5262E-09
+242.8350E+03,+3.459395E-06,+242.8350E+03,+147.2133E-09
+250.8219E+03,+3.570391E-06,+250.8219E+03,+149.2711E-09
+258.7801E+03,+3.680244E-06,+258.7801E+03,+150.5767E-09
+266.6665E+03,+3.790373E-06,+266.6665E+03,+153.1385E-09
+274.6056E+03,+3.899745E-06,+274.6056E+03,+154.2237E-09
+282.5470E+03,+4.008813E-06,+282.5470E+03,+154.9738E-09
+290.5190E+03,+4.117149E-06,+290.5190E+03,+154.5752E-09
+298.4755E+03,+4.226034E-06,+298.4755E+03,+154.9358E-09
+306.4538E+03,+4.334047E-06,+306.4538E+03,+154.1279E-09
+314.4221E+03,+4.443623E-06,+314.4221E+03,+155.0189E-09
+322.4141E+03,+4.552237E-06,+322.4141E+03,+154.6255E-09
+330.3792E+03,+4.663577E-06,+330.3792E+03,+157.3248E-09
+338.3704E+03,+4.772755E-06,+338.3704E+03,+157.5050E-09
+346.3340E+03,+4.882932E-06,+346.3340E+03,+159.0612E-09
+354.3165E+03,+4.992425E-06,+354.3165E+03,+159.6759E-09
+362.2783E+03,+5.103983E-06,+362.2783E+03,+162.6387E-09
+370.2763E+03,+5.212393E-06,+370.2763E+03,+161.9584E-09
+378.2448E+03,+5.320974E-06,+378.2448E+03,+161.8523E-09
+386.1283E+03,+5.428391E-06,+386.1283E+03,+161.7410E-09
+394.0738E+03,+5.538412E-06,+394.0738E+03,+163.3875E-09
+402.0095E+03,+5.646849E-06,+402.0095E+03,+163.5852E-09
+409.9852E+03,+5.755723E-06,+409.9852E+03,+163.6736E-09
+417.9493E+03,+5.863254E-06,+417.9493E+03,+162.5763E-09
+425.9423E+03,+5.972086E-06,+425.9423E+03,+162.3870E-09
+433.9013E+03,+6.080345E-06,+433.9013E+03,+162.0890E-09
+441.8837E+03,+6.189627E-06,+441.8837E+03,+162.4936E-09
+449.8471E+03,+6.296635E-06,+449.8471E+03,+160.8840E-09
+457.8356E+03,+6.402892E-06,+457.8356E+03,+158.1805E-09
+465.7964E+03,+6.509737E-06,+465.7964E+03,+156.4430E-09
+473.7836E+03,+6.619365E-06,+473.7836E+03,+157.1289E-09
+481.7462E+03,+6.728146E-06,+481.7462E+03,+157.3026E-09
+489.7324E+03,+6.838871E-06,+489.7324E+03,+159.0985E-09
+497.6900E+03,+6.948192E-06,+497.6900E+03,+159.8806E-09
+505.6741E+03,+7.056513E-06,+505.6741E+03,+159.3013E-09
+513.6387E+03,+7.163102E-06,+513.6387E+03,+157.2567E-09
+521.5236E+03,+7.269805E-06,+521.5236E+03,+156.4118E-09
+529.4614E+03,+7.379205E-06,+529.4614E+03,+157.5433E-09
+537.3932E+03,+7.486863E-06,+537.3932E+03,+157.0145E-09
+545.3641E+03,+7.595750E-06,+545.3641E+03,+157.1808E-09
+553.3219E+03,+7.704001E-06,+553.3219E+03,+156.8912E-09
+561.3031E+03,+7.812851E-06,+561.3031E+03,+156.8800E-09
+569.2651E+03,+7.922146E-06,+569.2651E+03,+157.5761E-09
+577.2530E+03,+8.031026E-06,+577.2530E+03,+157.5036E-09
+585.2113E+03,+8.139123E-06,+585.2113E+03,+157.0530E-09
+593.2027E+03,+8.248538E-06,+593.2027E+03,+157.4677E-09
+601.1593E+03,+8.357142E-06,+601.1593E+03,+157.5476E-09
+609.1446E+03,+8.466452E-06,+609.1446E+03,+157.9403E-09
+617.1094E+03,+8.575218E-06,+617.1094E+03,+158.0696E-09
+625.0956E+03,+8.684500E-06,+625.0956E+03,+158.4230E-09
+633.0529E+03,+8.793625E-06,+633.0529E+03,+159.0121E-09
+641.0354E+03,+8.903510E-06,+641.0354E+03,+160.0197E-09
+648.9904E+03,+9.012435E-06,+648.9904E+03,+160.4411E-09
+656.8721E+03,+9.121080E-06,+656.8721E+03,+161.5824E-09
+664.8071E+03,+9.228713E-06,+664.8071E+03,+160.9851E-09
+672.7297E+03,+9.336361E-06,+672.7297E+03,+160.5711E-09
+680.6921E+03,+9.445140E-06,+680.6921E+03,+160.7456E-09
+688.6368E+03,+9.553362E-06,+688.6368E+03,+160.6055E-09
+696.6114E+03,+9.661780E-06,+696.6114E+03,+160.2517E-09
+704.5621E+03,+9.770321E-06,+704.5621E+03,+160.3499E-09
+712.5420E+03,+9.878803E-06,+712.5420E+03,+159.9882E-09
+720.5013E+03,+9.986006E-06,+720.5013E+03,+158.6292E-09
+728.4818E+03,+10.09408E-06,+728.4818E+03,+157.8515E-09
+736.4309E+03,+10.20272E-06,+736.4309E+03,+158.0683E-09
+744.4073E+03,+10.31291E-06,+744.4073E+03,+159.4642E-09
+752.3538E+03,+10.42196E-06,+752.3538E+03,+160.1261E-09
+760.3244E+03,+10.53050E-06,+760.3244E+03,+159.9497E-09
+768.2769E+03,+10.63945E-06,+768.2769E+03,+160.4315E-09
+776.2449E+03,+10.74935E-06,+776.2449E+03,+161.6506E-09
+796.3103E+03,+11.03011E-06,+796.3103E+03,+168.7254E-09

MicroMag 2900/3900 Data File ends
