# Supplementary material for: Magnetic signatures of a creosote oil contaminated site: case study in São Paulo, Brazil
Source: Sci Rep. 2022 Dec 17;12:21853. doi: 10.1038/s41598-022-23493-2 (PMC9759522; doi:10.1038/s41598-022-23493-2)
Supplement: Supplementary file 3 — Supplementary Information 3. [file 41598_2022_23493_MOESM3_ESM.zip › moment_vs_time/SD23/5_1/nm4xxx/5_7.000]

MicroMag 2900/3900 Data File (Series 0016.002)
Moment vs. time

INSTRUMENT
Configuration                   VSM
Temperature control             None
Hardware version                0004
Software version                01/29/2013
Units of measure                Hybrid SI
Temperature in                  Celsius

SAMPLE
Mass                            N/A
Volume                          N/A
Demagnetizing factor            N/A

SETTINGS
Field range                    +10.00000E-03
Field command                   0.000000E+00
Moment range                   +2.000000E-06
Averaging time                 +15.94140E-03
Temperature (command)           N/A
Tmprtr difference correction    No
Orientation                     0.000000E+00
Vibration amplitude             1.0
Calibration factor             +4.401063E+00
Operating frequency            +83.00000E+00

MEASUREMENT
Description                    "SD34_5_7"
Field (measured)               +7.427991E-06
Temperature (measured)          N/A
Averages (completed)            N/A
Moment at conditioning field   +20.66856E-09
Measured on                     08/28/2020  10:24
Elapsed time                   +22.67747E+00

PROCESSING
Background subtraction          No
Delta-m processing              N/A
Demagnetizing factor            No
Normalization                   No
Normalization factor            N/A
Offset (field)                  No
Offset (moment)                 No
Pole saturation                 No
Slope correction                No

VIEWPORT
Left                            0.000000E+00
Right                          +10.00000E+00
Bottom                         -2.000000E-06
Top                            +2.000000E-06
Show X-axis?                    Yes
Show Y-axis?                    Yes

SCRIPT
Averaging time                 +10.00000E-03
Initial (conditioning) field   +5.000000E-03
Final (measuring) field         0.000000E+00
Pause at initial field         +10.00000E+00
Field slew rate limit          +10.00000E+03
Field slew time limit          +100.0000E-03
Slope correction                0.000000E+00
Timebase                       +10.00000E+00
Number of segments              1
Number of data                  1000

Segment   Averaging                                                            Final 
 Number      Time        Initial      Increment       Final         Pause      Index 
             (s)           (s)           (s)           (s)           (s)     
0000001,+10.00000E-03, 0.000000E+00,+10.00000E-03,+10.00000E+00,+10.00000E+00,0001000

                                         
     Time         Moment        Field    
     (s)          (Am�)          (T)     
+5.128817E-03,+12.97338E-09,+3.640774E-03
+15.18357E-03,+4.190469E-09,+2.023338E-03
+25.01877E-03,-1.015010E-09,+1.043214E-03
+35.06143E-03,-4.639507E-09,+455.7653E-06
+45.11032E-03,-6.676344E-09,+207.4984E-06
+55.12401E-03,-7.549369E-09,+93.35142E-06
+65.14999E-03,-7.685423E-09,+40.99765E-06
+75.18935E-03,-7.966195E-09,+19.14901E-06
+85.07183E-03,-8.448500E-09,+10.62723E-06
+95.11339E-03,-8.317479E-09,+6.123794E-06
+105.1330E-03,-7.361630E-09,+4.677840E-06
+115.1666E-03,-5.804602E-09,+3.814124E-06
+125.1550E-03,-5.178675E-09,+3.517994E-06
+135.1068E-03,-4.668553E-09,+3.237612E-06
+145.0897E-03,-3.766495E-09,+2.967498E-06
+155.0715E-03,-2.390189E-09,+2.413802E-06
+165.0453E-03,-1.786364E-09,+1.847476E-06
+175.0984E-03,-1.892897E-09,+1.285072E-06
+185.1509E-03,-2.143849E-09,+1.279534E-06
+195.1835E-03,-2.699577E-09,+1.783380E-06
+205.2161E-03,-3.568156E-09,+2.195508E-06
+215.2195E-03,-5.619915E-09,+2.354031E-06
+225.2275E-03,-6.929533E-09,+2.077039E-06
+235.0376E-03,-7.528977E-09,+1.518499E-06
+245.0869E-03,-7.365745E-09,+1.228269E-06
+255.0989E-03,-7.257686E-09,+1.290683E-06
+265.1295E-03,-7.199874E-09,+1.452454E-06
+275.1529E-03,-6.444870E-09,+1.590505E-06
+285.1855E-03,-5.549309E-09,+1.605287E-06
+295.1906E-03,-5.336448E-09,+1.439948E-06
+305.2127E-03,-6.031531E-09,+1.343068E-06
+315.2436E-03,-6.627290E-09,+1.387582E-06
+325.2453E-03,-6.404441E-09,+1.515769E-06
+335.0308E-03,-5.993466E-09,+1.703427E-06
+345.0617E-03,-6.232470E-09,+1.734118E-06
+355.0532E-03,-6.729540E-09,+1.635055E-06
+365.0734E-03,-6.606155E-09,+1.521758E-06
+375.1113E-03,-5.874556E-09,+1.428709E-06
+385.1779E-03,-5.415593E-09,+1.359265E-06
+395.1947E-03,-5.240423E-09,+1.252907E-06
+405.1650E-03,-4.767454E-09,+1.157313E-06
+415.1230E-03,-3.578666E-09,+1.000661E-06
+425.1064E-03,-2.891798E-09,+896.9956E-09
+435.2191E-03,-3.048248E-09,+977.9845E-09
+445.0173E-03,-3.415571E-09,+1.235485E-06
+455.0517E-03,-3.276632E-09,+1.362019E-06
+465.0544E-03,-3.014313E-09,+1.201089E-06
+475.0809E-03,-3.218889E-09,+676.7016E-09
+485.1130E-03,-3.519778E-09,+408.1192E-09
+495.1107E-03,-3.248506E-09,+225.3113E-09
+505.1415E-03,-2.581677E-09,+333.2262E-09
+515.1442E-03,-2.364713E-09,+581.8167E-09
+525.1330E-03,-2.962636E-09,+854.6687E-09
+535.1574E-03,-3.605030E-09,+1.108964E-06
+545.1693E-03,-3.646783E-09,+1.213425E-06
+555.1722E-03,-3.635469E-09,+1.209029E-06
+565.1958E-03,-3.946224E-09,+1.075081E-06
+575.2185E-03,-4.056424E-09,+1.084415E-06
+585.1387E-03,-3.419764E-09,+1.117084E-06
+595.1722E-03,-2.549129E-09,+905.1371E-09
+605.1822E-03,-2.755143E-09,+562.4390E-09
+615.2177E-03,-4.234320E-09,+201.4771E-09
+625.2152E-03,-5.035786E-09,+253.3131E-09
+635.2311E-03,-5.375036E-09,+641.0838E-09
+645.0316E-03,-5.338253E-09,+723.0139E-09
+655.2457E-03,-5.359749E-09,+417.0246E-09
+665.0350E-03,-5.001994E-09,+360.0998E-09
+675.1026E-03,-2.959682E-09,+522.8682E-09
+685.1306E-03,-1.959856E-09,+696.4036E-09
+695.1181E-03,-1.410759E-09,+844.6789E-09
+705.1104E-03,-2.002295E-09,+723.1379E-09
+715.0823E-03,-3.503440E-09,+366.1442E-09
+725.0864E-03,-4.241509E-09,+262.3720E-09
+735.0598E-03,-5.760226E-09,+266.7828E-09
+745.0585E-03,-6.953445E-09,+273.4194E-09
+755.0476E-03,-8.102390E-09,+303.3362E-09
+765.2356E-03,-8.139960E-09,+414.5288E-09
+775.2277E-03,-7.983577E-09,+748.5657E-09
+785.2243E-03,-8.074066E-09,+850.6041E-09
+795.1878E-03,-7.578368E-09,+819.6392E-09
+805.1845E-03,-6.184653E-09,+696.8842E-09
+815.1489E-03,-4.277506E-09,+569.2521E-09
+825.1234E-03,-3.667580E-09,+492.1627E-09
+835.1149E-03,-3.978339E-09,+400.7406E-09
+845.0938E-03,-3.873320E-09,+175.4370E-09
+855.0550E-03,-2.737727E-09,-252.9278E-09
+865.0593E-03,-2.086208E-09,-346.1437E-09
+875.0576E-03,-2.569890E-09,+25.07591E-09
+885.1103E-03,-3.598162E-09,+481.7543E-09
+895.0963E-03,-4.518605E-09,+661.6002E-09
+905.0530E-03,-5.188658E-09,+520.0224E-09
+915.0447E-03,-6.833348E-09,+270.8740E-09
+925.2117E-03,-7.994299E-09,+251.5688E-09
+935.1933E-03,-8.584248E-09,+411.1205E-09
+945.1938E-03,-8.081665E-09,+611.5103E-09
+955.1532E-03,-7.374079E-09,+840.9386E-09
+965.1411E-03,-7.061284E-09,+788.8403E-09
+975.1376E-03,-6.014489E-09,+568.3069E-09
+985.0937E-03,-4.628999E-09,+357.8749E-09
+995.0961E-03,-2.783183E-09,+90.37018E-09
+1.005134E+00,-2.582072E-09,-69.24057E-09
+1.015147E+00,-3.245659E-09,-233.8696E-09
+1.025182E+00,-3.692694E-09,-324.3809E-09
+1.035138E+00,-4.111048E-09,-196.6648E-09
+1.045179E+00,-5.133221E-09,+104.5380E-09
+1.055223E+00,-6.565992E-09,+397.0833E-09
+1.065229E+00,-7.040536E-09,+556.9688E-09
+1.075031E+00,-6.390156E-09,+577.4307E-09
+1.085069E+00,-5.517464E-09,+538.6048E-09
+1.095075E+00,-4.850896E-09,+322.9895E-09
+1.105114E+00,-3.852665E-09,+56.20289E-09
+1.115173E+00,-2.249144E-09,-141.6588E-09
+1.125221E+00,-1.096254E-09,-113.3165E-09
+1.135015E+00,-1.117621E-09,-118.6562E-09
+1.145032E+00,-1.862143E-09,-211.1063E-09
+1.155041E+00,-2.358107E-09,-231.2565E-09
+1.165081E+00,-2.180240E-09,-39.08539E-09
+1.175132E+00,-2.010431E-09,+208.7011E-09
+1.185138E+00,-1.834850E-09,+323.0028E-09
+1.195161E+00,-701.9776E-12,+77.65579E-09
+1.205159E+00,+883.6163E-12,-79.02718E-09
+1.215179E+00,+2.545021E-09,+159.9455E-09
+1.225217E+00,+2.535935E-09,+452.4555E-09
+1.235173E+00,+1.792960E-09,+595.2702E-09
+1.245188E+00,+1.497063E-09,+345.4914E-09
+1.255178E+00,+1.444775E-09,+90.75165E-09
+1.265205E+00,+801.9535E-12,-16.47758E-09
+1.275194E+00,-383.0066E-12,+57.14608E-09
+1.285024E+00,-1.046901E-09,+93.52112E-09
+1.295234E+00,-882.3913E-12,-98.02914E-09
+1.305218E+00,-668.6971E-12,-264.1096E-09
+1.315174E+00,-962.2377E-12,-271.2937E-09
+1.325148E+00,-1.315251E-09,-18.27908E-09
+1.335130E+00,-1.199605E-09,+350.1730E-09
+1.345099E+00,-1.120210E-09,+445.0235E-09
+1.355081E+00,-1.811130E-09,+195.2839E-09
+1.365033E+00,-2.462315E-09,-10.65254E-09
+1.375015E+00,-2.561090E-09,-120.4319E-09
+1.385227E+00,-2.137784E-09,+14.84871E-09
+1.395177E+00,-2.058031E-09,+282.4564E-09
+1.405144E+00,-2.613365E-09,+424.0046E-09
+1.415127E+00,-3.147710E-09,+318.4996E-09
+1.425076E+00,-3.135110E-09,+23.71121E-09
+1.435056E+00,-3.219206E-09,-244.8149E-09
+1.445027E+00,-3.610594E-09,-203.8956E-09
+1.455242E+00,-4.076343E-09,+26.78013E-09
+1.465047E+00,-3.835197E-09,+47.76573E-09
+1.475098E+00,-3.242160E-09,-215.0641E-09
+1.485114E+00,-3.438258E-09,-338.6707E-09
+1.495152E+00,-4.357721E-09,-118.3290E-09
+1.505163E+00,-4.466946E-09,+219.1181E-09
+1.515184E+00,-4.080470E-09,+721.7551E-09
+1.525218E+00,-4.285546E-09,+601.1991E-09
+1.535223E+00,-5.552882E-09,-90.38163E-09
+1.545032E+00,-5.945434E-09,-384.0437E-09
+1.555033E+00,-4.839651E-09,-257.2536E-09
+1.565070E+00,-3.722212E-09,+83.26722E-09
+1.575122E+00,-3.325353E-09,+540.4978E-09
+1.585113E+00,-3.717477E-09,+503.7346E-09
+1.595138E+00,-3.795208E-09,+33.11062E-09
+1.605178E+00,-3.261156E-09,-263.1512E-09
+1.615180E+00,-2.630747E-09,-658.8335E-09
+1.625194E+00,-2.663104E-09,-773.1409E-09
+1.635235E+00,-2.261346E-09,-864.7643E-09
+1.645025E+00,-1.547163E-09,-747.0589E-09
+1.655063E+00,-146.1712E-12,-269.4779E-09
+1.665067E+00,-11.51786E-12,+85.98328E-09
+1.675102E+00,+10.03545E-12,+624.7845E-09
+1.685100E+00,+246.1330E-12,+584.2257E-09
+1.695122E+00,+632.1449E-12,-148.1886E-09
+1.705138E+00,+212.1709E-12,-422.2898E-09
+1.715173E+00,-2.005523E-09,-615.5653E-09
+1.725178E+00,-2.560808E-09,-437.5944E-09
+1.735200E+00,-3.286952E-09,+274.4360E-09
+1.745237E+00,-3.494541E-09,+302.5465E-09
+1.755222E+00,-4.698149E-09,-189.1270E-09
+1.765242E+00,-5.049101E-09,-418.0670E-09
+1.775227E+00,-4.474490E-09,-349.7286E-09
+1.785212E+00,-3.800752E-09,-114.7671E-09
+1.795220E+00,-2.691435E-09,+186.4710E-09
+1.805195E+00,-2.309714E-09,+198.1211E-09
+1.815202E+00,-740.0253E-12,+51.61286E-09
+1.825240E+00,-7.003557E-12,+24.50752E-09
+1.835237E+00,+440.6834E-12,+101.0513E-09
+1.845231E+00,+47.22584E-12,+81.50197E-09
+1.855226E+00,-818.5356E-12,+31.94809E-09
+1.865206E+00,-1.025394E-09,-7.376671E-09
+1.875026E+00,-2.157827E-09,-318.8744E-09
+1.885039E+00,-2.931527E-09,-430.3017E-09
+1.895075E+00,-4.895523E-09,-616.8356E-09
+1.905118E+00,-5.076881E-09,-520.5765E-09
+1.915125E+00,-4.975665E-09,-19.25850E-09
+1.925144E+00,-5.229584E-09,+101.2364E-09
+1.935180E+00,-6.109914E-09,+139.9088E-09
+1.945207E+00,-6.005759E-09,+79.02623E-09
+1.955211E+00,-4.186109E-09,+48.71846E-09
+1.965242E+00,-3.455350E-09,+33.19359E-09
+1.975042E+00,-2.792324E-09,-86.88927E-09
+1.985089E+00,-2.836353E-09,-188.7808E-09
+1.995097E+00,-3.028021E-09,-450.0942E-09
+2.005113E+00,-3.508275E-09,-541.6880E-09
+2.015158E+00,-5.567027E-09,-207.9525E-09
+2.025173E+00,-6.734533E-09,+208.4551E-09
+2.035202E+00,-7.664886E-09,+698.4291E-09
+2.045015E+00,-7.418947E-09,+558.5585E-09
+2.055245E+00,-7.036693E-09,-239.0433E-09
+2.065038E+00,-7.000487E-09,-450.1848E-09
+2.075086E+00,-5.784446E-09,-447.0234E-09
+2.085093E+00,-4.879502E-09,-367.6234E-09
+2.095140E+00,-3.180992E-09,-378.5639E-09
+2.105152E+00,-3.369242E-09,-455.7381E-09
+2.115174E+00,-5.241382E-09,-315.9733E-09
+2.125214E+00,-5.548416E-09,-133.0681E-09
+2.135227E+00,-5.325310E-09,+419.7798E-09
+2.145031E+00,-5.171989E-09,+453.0926E-09
+2.155075E+00,-4.887255E-09,+40.88974E-09
+2.165037E+00,-4.746152E-09,-90.76786E-09
+2.175059E+00,-3.577751E-09,-352.8147E-09
+2.185075E+00,-3.422931E-09,-339.5434E-09
+2.195101E+00,-3.297398E-09,+30.09415E-09
+2.205148E+00,-3.291713E-09,+117.4316E-09
+2.215159E+00,-2.795327E-09,+332.3431E-09
+2.225178E+00,-2.766545E-09,+316.9413E-09
+2.235223E+00,-4.221054E-09,-44.45172E-09
+2.245016E+00,-4.551622E-09,-80.46150E-09
+2.255044E+00,-5.874549E-09,-72.58510E-09
+2.265092E+00,-5.882234E-09,-32.31621E-09
+2.275116E+00,-6.238429E-09,-34.77955E-09
+2.285156E+00,-6.426832E-09,-120.2469E-09
+2.295128E+00,-6.418512E-09,-592.4588E-09
+2.305112E+00,-6.119174E-09,-630.7974E-09
+2.315117E+00,-5.506986E-09,-119.4134E-09
+2.325090E+00,-5.688442E-09,+13.01575E-09
+2.335068E+00,-6.875519E-09,+68.69222E-09
+2.345060E+00,-6.837361E-09,-77.21329E-09
+2.355097E+00,-5.247300E-09,-804.3013E-09
+2.365126E+00,-4.784088E-09,-911.0547E-09
+2.375154E+00,-2.992517E-09,-663.8041E-09
+2.385153E+00,-2.648711E-09,-536.0222E-09
+2.395192E+00,-229.7640E-12,+499.3429E-09
+2.405198E+00,-61.92270E-12,+597.0650E-09
+2.415220E+00,-293.2311E-12,+590.8861E-09
+2.425030E+00,-422.1159E-12,+505.7917E-09
+2.435041E+00,-1.091090E-09,-311.6656E-09
+2.445047E+00,-1.145541E-09,-415.5960E-09
+2.455069E+00,-2.540052E-09,-778.7371E-09
+2.465048E+00,-2.699615E-09,-764.4806E-09
+2.475066E+00,-3.840935E-09,-413.2824E-09
+2.485094E+00,-3.849237E-09,-356.1011E-09
+2.495085E+00,-4.365254E-09,+166.3151E-09
+2.505106E+00,-4.530676E-09,+199.8301E-09
+2.515090E+00,-4.491549E-09,-105.9046E-09
+2.525090E+00,-4.185570E-09,-223.8979E-09
+2.535125E+00,-2.781855E-09,-696.0860E-09
+2.545132E+00,-2.768224E-09,-687.7470E-09
+2.555156E+00,-3.262610E-09,-314.7164E-09
+2.565188E+00,-3.269867E-09,-252.4156E-09
+2.575194E+00,-3.180509E-09,-295.4102E-09
+2.585203E+00,-3.302329E-09,-319.9139E-09
+2.595230E+00,-4.331873E-09,-209.1112E-09
+2.605228E+00,-4.351396E-09,-161.6430E-09
+2.615024E+00,-3.117537E-09,-233.7294E-09
+2.625021E+00,-2.959129E-09,-274.4503E-09
+2.635036E+00,-2.271510E-09,-402.1549E-09
+2.645063E+00,-2.215671E-09,-357.8959E-09
+2.655031E+00,-1.242999E-09,+302.8450E-09
+2.665035E+00,-1.094988E-09,+369.9045E-09
+2.675067E+00,-1.607055E-09,+251.0252E-09
+2.685067E+00,-1.760737E-09,+195.0722E-09
+2.695092E+00,-2.501481E-09,-350.8597E-09
+2.705129E+00,-2.507834E-09,-378.8214E-09
+2.715130E+00,-3.075366E-09,-420.2738E-09
+2.725164E+00,-3.280065E-09,-462.8315E-09
+2.735161E+00,-3.667291E-09,-926.7168E-09
+2.745187E+00,-3.599586E-09,-1.027197E-06
+2.755218E+00,-4.146878E-09,-748.1022E-09
+2.765051E+00,-4.435365E-09,-596.1514E-09
+2.775069E+00,-6.159248E-09,+229.0030E-09
+2.785098E+00,-6.251092E-09,+275.4011E-09
+2.795099E+00,-5.890751E-09,+156.3578E-09
+2.805135E+00,-5.806008E-09,+101.8629E-09
+2.815137E+00,-5.388056E-09,+81.19584E-09
+2.825150E+00,-4.975189E-09,+67.06524E-09
+2.835185E+00,-3.065563E-09,-46.52501E-09
+2.845204E+00,-2.787278E-09,-108.1524E-09
+2.855193E+00,-3.035910E-09,-228.6682E-09
+2.865218E+00,-3.181115E-09,-223.6109E-09
+2.875223E+00,-3.153575E-09,-82.21817E-09
+2.885236E+00,-3.238840E-09,-53.74337E-09
+2.895028E+00,-5.158221E-09,+30.53093E-09
+2.905026E+00,-5.801194E-09,+12.62760E-09
+2.915059E+00,-7.113647E-09,-216.8188E-09
+2.925062E+00,-7.045202E-09,-302.3682E-09
+2.935084E+00,-6.597045E-09,-876.3648E-09
+2.945120E+00,-6.565726E-09,-905.3555E-09
+2.955227E+00,-5.414417E-09,-278.9660E-09
+2.965199E+00,-4.924559E-09,-114.1396E-09
+2.975231E+00,-3.194178E-09,+35.87532E-09
+2.985025E+00,-3.143290E-09,-61.67889E-09
+2.995055E+00,-3.116037E-09,-486.1079E-09
+3.005093E+00,-3.025117E-09,-460.8812E-09
+3.015109E+00,-2.937685E-09,-231.6990E-09
+3.025151E+00,-3.241242E-09,-198.1392E-09
+3.035161E+00,-5.102012E-09,-278.1439E-09
+3.045197E+00,-5.390017E-09,-287.4785E-09
+3.055242E+00,-5.271031E-09,-111.6152E-09
+3.065167E+00,-5.171664E-09,-87.17918E-09
+3.075192E+00,-4.770664E-09,-350.2312E-09
+3.085229E+00,-4.557383E-09,-435.2208E-09
+3.095222E+00,-2.908564E-09,-421.5221E-09
+3.105233E+00,-2.553500E-09,-280.6931E-09
+3.115041E+00,-2.545835E-09,+138.8741E-09
+3.125054E+00,-2.702456E-09,+161.7699E-09
+3.135102E+00,-2.571301E-09,-309.5408E-09
+3.145126E+00,-2.480372E-09,-467.7534E-09
+3.155086E+00,-2.876629E-09,-1.006742E-06
+3.165114E+00,-3.077653E-09,-980.9265E-09
+3.175143E+00,-3.064107E-09,-592.5074E-09
+3.185169E+00,-2.823511E-09,-444.8033E-09
+3.195207E+00,-2.725009E-09,+50.02880E-09
+3.205214E+00,-3.015301E-09,+84.55372E-09
+3.215234E+00,-5.353658E-09,-48.18726E-09
+3.225038E+00,-5.598707E-09,-48.86532E-09
+3.235049E+00,-5.892640E-09,+68.87818E-09
+3.245094E+00,-5.814828E-09,+49.18862E-09
+3.255071E+00,-5.128604E-09,-234.5667E-09
+3.265097E+00,-4.808225E-09,-333.2968E-09
+3.275131E+00,-4.063004E-09,-317.4954E-09
+3.285121E+00,-4.217372E-09,-257.8993E-09
+3.295144E+00,-5.979185E-09,-164.3648E-09
+3.305183E+00,-6.168576E-09,-199.5182E-09
+3.315203E+00,-5.085067E-09,-222.2004E-09
+3.325229E+00,-4.570443E-09,-198.3538E-09
+3.335037E+00,-3.641605E-09,-146.6971E-09
+3.345065E+00,-3.644358E-09,-189.7888E-09
+3.355107E+00,-3.816764E-09,-635.8481E-09
+3.365207E+00,-3.912724E-09,-675.0746E-09
+3.375230E+00,-5.230560E-09,-162.2686E-09
+3.385036E+00,-5.468631E-09,+6.495476E-09
+3.395042E+00,-4.504980E-09,+363.4901E-09
+3.405058E+00,-3.819322E-09,+309.7248E-09
+3.415093E+00,-1.531227E-09,+4.422188E-09
+3.425099E+00,-1.476219E-09,-32.61280E-09
+3.435135E+00,-1.553391E-09,-369.2656E-09
+3.445147E+00,-1.457653E-09,-439.2033E-09
+3.455173E+00,-206.1691E-12,-605.9142E-09
+3.465213E+00,-159.6038E-12,-542.1048E-09
+3.475224E+00,-252.9399E-12,+10.09941E-09
+3.485241E+00,-148.7019E-12,+71.91944E-09
+3.495038E+00,+1.141996E-09,+42.74845E-09
+3.505038E+00,+1.210940E-09,-34.45244E-09
+3.515050E+00,-70.02818E-12,-488.4158E-09
+3.525055E+00,-342.0150E-12,-505.2424E-09
+3.535084E+00,-1.517574E-09,-252.0504E-09
+3.545137E+00,-1.649952E-09,-172.7171E-09
+3.555120E+00,-3.139402E-09,-50.31205E-09
+3.565018E+00,-3.461936E-09,-99.21170E-09
+3.575055E+00,-4.061804E-09,-610.4737E-09
+3.585081E+00,-4.040939E-09,-664.5823E-09
+3.595113E+00,-4.819463E-09,-238.3680E-09
+3.605158E+00,-5.118849E-09,-100.1043E-09
+3.615182E+00,-6.614518E-09,+148.3421E-09
+3.625205E+00,-6.770622E-09,+26.09635E-09
+3.635242E+00,-7.435895E-09,-493.4960E-09
+3.645018E+00,-7.492209E-09,-491.0050E-09
+3.655058E+00,-6.527327E-09,-198.6303E-09
+3.665071E+00,-6.403513E-09,-189.3511E-09
+3.675117E+00,-5.177786E-09,-243.5818E-09
+3.685177E+00,-5.266676E-09,-249.3744E-09
+3.695194E+00,-6.731276E-09,-69.90243E-09
+3.705210E+00,-6.691854E-09,-11.78742E-09
+3.715014E+00,-4.637942E-09,+290.1573E-09
+3.725025E+00,-4.500617E-09,+271.9584E-09
+3.735034E+00,-4.319999E-09,-176.3096E-09
+3.745070E+00,-4.331808E-09,-246.0537E-09
+3.755074E+00,-2.782378E-09,-492.5060E-09
+3.765108E+00,-2.382736E-09,-513.0415E-09
+3.775112E+00,-1.174700E-09,-698.8964E-09
+3.785131E+00,-1.183173E-09,-730.1483E-09
+3.795175E+00,-1.248681E-09,-622.3040E-09
+3.805186E+00,-1.238948E-09,-584.7683E-09
+3.815020E+00,-1.584038E-09,+102.7851E-09
+3.825065E+00,-1.698365E-09,+237.3896E-09
+3.835069E+00,-1.270848E-09,+375.0467E-09
+3.845098E+00,-917.4473E-12,+278.3298E-09
+3.855140E+00,-71.22793E-12,-323.1115E-09
+3.865141E+00,-163.4348E-12,-420.5275E-09
+3.875167E+00,-592.7365E-12,-701.1452E-09
+3.885164E+00,-507.0054E-12,-677.1908E-09
+3.895189E+00,+219.6368E-12,-106.6942E-09
+3.905207E+00,+136.4742E-12,-28.86391E-09
+3.915020E+00,-1.643171E-09,+32.99618E-09
+3.925061E+00,-1.929086E-09,-34.17397E-09
+3.935098E+00,-3.148187E-09,-281.3063E-09
+3.945112E+00,-3.289668E-09,-271.4195E-09
+3.955145E+00,-4.567446E-09,-35.01892E-09
+3.965191E+00,-4.594146E-09,-44.95335E-09
+3.975212E+00,-3.930813E-09,-292.3661E-09
+3.985016E+00,-3.921542E-09,-315.5699E-09
+3.995019E+00,-5.566640E-09,-216.9104E-09
+4.005036E+00,-5.960205E-09,-190.1026E-09
+4.015063E+00,-6.133722E-09,-11.63673E-09
+4.025064E+00,-5.952781E-09,+9.415627E-09
+4.035092E+00,-5.242007E-09,-149.8032E-09
+4.045137E+00,-5.267572E-09,-224.9546E-09
+4.055051E+00,-4.794119E-09,-511.0293E-09
+4.065072E+00,-4.514355E-09,-493.1841E-09
+4.075091E+00,-4.364087E-09,-226.7361E-09
+4.085107E+00,-4.740969E-09,-128.3817E-09
+4.095141E+00,-6.117612E-09,-58.97236E-09
+4.105151E+00,-6.124596E-09,-158.0820E-09
+4.115163E+00,-5.381450E-09,-725.8167E-09
+4.125187E+00,-5.286789E-09,-699.1139E-09
+4.135178E+00,-4.965299E-09,-59.75247E-09
+4.145207E+00,-4.718856E-09,+85.45304E-09
+4.155250E+00,-3.918451E-09,+311.5024E-09
+4.165170E+00,-3.992202E-09,+262.1574E-09
+4.175189E+00,-5.252929E-09,-140.1711E-09
+4.185175E+00,-5.307031E-09,-175.4475E-09
+4.195151E+00,-3.936177E-09,-235.0969E-09
+4.205142E+00,-3.627093E-09,-237.7072E-09
+4.215093E+00,-2.801088E-09,-412.5100E-09
+4.225047E+00,-2.731323E-09,-413.8498E-09
+4.235035E+00,-1.374187E-09,-178.1282E-09
+4.245238E+00,-1.063781E-09,-137.5179E-09
+4.255198E+00,-639.1896E-12,-253.4571E-09
+4.265223E+00,-814.6530E-12,-256.5613E-09
+4.275024E+00,-1.173334E-09,-425.7517E-09
+4.285053E+00,-1.020746E-09,-418.6687E-09
+4.295063E+00,-1.232531E-09,-227.0832E-09
+4.305082E+00,-1.871516E-09,-95.10899E-09
+4.315111E+00,-4.493866E-09,+61.07426E-09
+4.325113E+00,-5.083769E-09,-15.01942E-09
+4.335135E+00,-6.822843E-09,-438.5653E-09
+4.345176E+00,-7.311447E-09,-569.0279E-09
+4.355168E+00,-7.820658E-09,-719.1658E-09
+4.365183E+00,-7.359291E-09,-644.9233E-09
+4.375217E+00,-5.246349E-09,-214.7408E-09
+4.385208E+00,-4.879003E-09,-111.7001E-09
+4.395230E+00,-4.402092E-09,-175.3626E-09
+4.405221E+00,-4.196502E-09,-237.8960E-09
+4.415236E+00,-1.811051E-09,-472.0726E-09
+4.425034E+00,-1.344927E-09,-446.0392E-09
+4.435032E+00,-770.6360E-12,-326.6668E-09
+4.445070E+00,-898.7420E-12,-294.8427E-09
+4.455073E+00,-583.4790E-12,-55.94826E-09
+4.465144E+00,-369.2683E-12,-33.13923E-09
+4.475121E+00,-35.06081E-12,+131.6957E-09
+4.485129E+00,-147.7818E-12,+66.58173E-09
+4.495104E+00,+163.5264E-12,-378.6774E-09
+4.505085E+00,+493.3960E-12,-477.3102E-09
+4.515063E+00,+920.4281E-12,-474.2375E-09
+4.525033E+00,+624.0026E-12,-410.3956E-09
+4.535019E+00,-607.4469E-12,-30.72643E-09
+4.545230E+00,-697.9216E-12,+49.62445E-09
+4.555062E+00,-1.151027E-09,+218.9884E-09
+4.565059E+00,-1.551375E-09,+178.4058E-09
+4.575039E+00,-3.099574E-09,-238.6255E-09
+4.585244E+00,-3.221415E-09,-407.5470E-09
+4.595241E+00,-2.892567E-09,-625.1374E-09
+4.605212E+00,-3.094003E-09,-571.7860E-09
+4.615204E+00,-5.412494E-09,-213.4161E-09
+4.625162E+00,-5.862308E-09,-139.4424E-09
+4.635128E+00,-6.301273E-09,+18.19611E-09
+4.645130E+00,-6.147599E-09,+73.83919E-09
+4.655086E+00,-6.124455E-09,-58.09689E-09
+4.665078E+00,-6.261916E-09,-78.43018E-09
+4.675106E+00,-6.381309E-09,+34.57642E-09
+4.685089E+00,-6.360846E-09,+57.33967E-09
+4.695123E+00,-7.113269E-09,-65.20939E-09
+4.705165E+00,-7.425993E-09,-104.7087E-09
+4.715175E+00,-7.868424E-09,+31.93951E-09
+4.725206E+00,-7.634667E-09,+110.3010E-09
+4.735209E+00,-6.939638E-09,-62.87575E-09
+4.745238E+00,-6.899053E-09,-272.2969E-09
+4.755034E+00,-6.304103E-09,-605.5527E-09
+4.765038E+00,-5.796112E-09,-515.4038E-09
+4.775017E+00,-4.141834E-09,+107.2388E-09
+4.785237E+00,-3.873369E-09,+278.7752E-09
+4.795198E+00,-3.466867E-09,+184.1888E-09
+4.805187E+00,-2.894895E-09,+21.97266E-09
+4.815143E+00,-1.137923E-09,-128.4580E-09
+4.825102E+00,-388.9036E-12,-114.6507E-09
+4.835081E+00,+364.0649E-12,-143.0512E-09
+4.845051E+00,+661.4042E-12,-246.1967E-09
+4.855022E+00,+1.065443E-09,-628.6031E-09
+4.865015E+00,+643.5450E-12,-765.6908E-09
+4.875223E+00,-1.733590E-09,-638.8407E-09
+4.885190E+00,-2.901483E-09,-414.1674E-09
+4.895176E+00,-3.778531E-09,+157.6281E-09
+4.905136E+00,-3.690877E-09,+290.8201E-09
+4.915120E+00,-3.736232E-09,+201.9692E-09
+4.925079E+00,-3.796083E-09,+78.95851E-09
+4.935050E+00,-2.744368E-09,-324.6880E-09
+4.945034E+00,-1.924647E-09,-385.7603E-09
+4.955218E+00,-244.7385E-12,-305.8520E-09
+4.965244E+00,-259.1337E-12,-303.7548E-09
+4.975060E+00,-998.5437E-12,-402.1864E-09
+4.985090E+00,-1.123573E-09,-473.8980E-09
+4.995113E+00,-1.479502E-09,-618.8641E-09
+5.005147E+00,-1.846811E-09,-638.3791E-09
+5.015145E+00,-2.945279E-09,-239.3017E-09
+5.025173E+00,-2.957468E-09,+80.79147E-09
+5.035168E+00,-2.339742E-09,+465.4608E-09
+5.045190E+00,-2.404741E-09,+311.3709E-09
+5.055229E+00,-3.827932E-09,-417.2630E-09
+5.065233E+00,-4.471056E-09,-654.5058E-09
+5.075018E+00,-5.109581E-09,-619.4477E-09
+5.085047E+00,-5.182084E-09,-373.5771E-09
+5.095046E+00,-5.712151E-09,-14.47392E-09
+5.105061E+00,-5.942529E-09,+31.81267E-09
+5.115095E+00,-5.711284E-09,-2.632141E-09
+5.125095E+00,-5.620828E-09,-70.85324E-09
+5.135120E+00,-6.795105E-09,-344.3546E-09
+5.145140E+00,-7.504122E-09,-427.0935E-09
+5.155152E+00,-7.907176E-09,-445.1485E-09
+5.165187E+00,-7.226348E-09,-379.2792E-09
+5.175233E+00,-5.388402E-09,-228.3993E-09
+5.185018E+00,-5.057962E-09,-259.2888E-09
+5.195049E+00,-4.452109E-09,-258.9359E-09
+5.205053E+00,-4.083722E-09,-305.4657E-09
+5.215070E+00,-3.170343E-09,-539.6681E-09
+5.225098E+00,-3.381956E-09,-694.5992E-09
+5.235102E+00,-4.784928E-09,-902.4134E-09
+5.245148E+00,-5.042355E-09,-798.6841E-09
+5.255153E+00,-4.527394E-09,-353.1304E-09
+5.265170E+00,-4.209023E-09,-154.4218E-09
+5.275204E+00,-4.016035E-09,-69.53621E-09
+5.285204E+00,-3.857005E-09,-132.5131E-09
+5.295030E+00,-2.850501E-09,+30.82180E-09
+5.305064E+00,-2.447229E-09,+179.1048E-09
+5.315064E+00,-2.461467E-09,+265.2798E-09
+5.325070E+00,-2.564858E-09,+102.1891E-09
+5.335101E+00,-2.048021E-09,-330.5531E-09
+5.345120E+00,-1.724156E-09,-449.6012E-09
+5.355155E+00,-1.962140E-09,-687.6202E-09
+5.365159E+00,-2.246242E-09,-674.0027E-09
+5.375176E+00,-1.821810E-09,-417.0656E-09
+5.385202E+00,-1.117541E-09,-267.9167E-09
+5.395204E+00,+286.6888E-12,+38.76019E-09
+5.405214E+00,+362.0167E-12,+97.87846E-09
+5.415244E+00,+118.1781E-12,-16.87431E-09
+5.425017E+00,+175.0158E-12,-136.8456E-09
+5.435038E+00,+146.1197E-12,-526.8726E-09
+5.445053E+00,-122.4874E-12,-540.0810E-09
+5.455202E+00,-1.787191E-09,-97.11457E-09
+5.465234E+00,-1.989324E-09,+9.817124E-09
+5.475022E+00,-1.908373E-09,-90.86895E-09
+5.485034E+00,-2.003206E-09,-306.4451E-09
+5.495060E+00,-3.170092E-09,-959.3840E-09
+5.505057E+00,-3.471145E-09,-1.013079E-06
+5.515071E+00,-3.977657E-09,-452.5347E-09
+5.525104E+00,-4.263654E-09,-123.6706E-09
+5.535103E+00,-6.410141E-09,+359.7660E-09
+5.545135E+00,-7.247674E-09,+227.0861E-09
+5.555126E+00,-7.719407E-09,-418.3474E-09
+5.565139E+00,-7.314178E-09,-604.4436E-09
+5.575168E+00,-6.802655E-09,-442.4506E-09
+5.585154E+00,-6.901976E-09,-259.7485E-09
+5.595175E+00,-6.833202E-09,+60.51827E-09
+5.605212E+00,-6.568152E-09,-2.000809E-09
+5.615212E+00,-6.124383E-09,-262.5733E-09
+5.625216E+00,-6.106931E-09,-331.8949E-09
+5.635015E+00,-5.238898E-09,-399.2825E-09
+5.645040E+00,-4.400557E-09,-371.0738E-09
+5.655076E+00,-2.755013E-09,-127.1963E-09
+5.665077E+00,-2.821322E-09,-63.21144E-09
+5.675095E+00,-3.802982E-09,-143.4450E-09
+5.685120E+00,-3.735425E-09,-270.2170E-09
+5.695121E+00,-2.361449E-09,-626.7758E-09
+5.705134E+00,-1.992673E-09,-642.8356E-09
+5.715162E+00,-2.463900E-09,-483.4166E-09
+5.725185E+00,-2.711712E-09,-365.6893E-09
+5.735200E+00,-2.804486E-09,+95.79945E-09
+5.745234E+00,-2.834992E-09,+162.4498E-09
+5.755223E+00,-3.766414E-09,+134.8457E-09
+5.765243E+00,-4.222203E-09,-10.00214E-09
+5.775218E+00,-4.119129E-09,-525.7903E-09
+5.785193E+00,-3.616464E-09,-676.4698E-09
+5.795193E+00,-2.777705E-09,-672.8535E-09
+5.805165E+00,-2.531363E-09,-545.0716E-09
+5.815149E+00,-1.329922E-09,-413.4093E-09
+5.825144E+00,-666.3628E-12,-351.7046E-09
+5.835105E+00,-325.5642E-12,-242.6758E-09
+5.845073E+00,-890.6108E-12,-312.6745E-09
+5.855064E+00,-1.775307E-09,-449.1320E-09
+5.865029E+00,-1.532448E-09,-518.6138E-09
+5.875030E+00,-351.8694E-12,-516.3117E-09
+5.885217E+00,-239.2370E-12,-448.3652E-09
+5.895213E+00,-428.5359E-12,-47.02950E-09
+5.905212E+00,-235.0130E-12,+129.9238E-09
+5.915176E+00,+670.2388E-12,+230.2475E-09
+5.925151E+00,+636.5919E-12,+38.58662E-09
+5.935152E+00,-1.042564E-09,-410.5301E-09
+5.945146E+00,-1.751651E-09,-506.4993E-09
+5.955123E+00,-2.742845E-09,-441.6189E-09
+5.965115E+00,-2.863244E-09,-399.6859E-09
+5.975101E+00,-3.348972E-09,-329.6490E-09
+5.985100E+00,-3.492416E-09,-285.4576E-09
+5.995070E+00,-3.103050E-09,-261.0922E-09
+6.005047E+00,-2.840104E-09,-175.5390E-09
+6.015035E+00,-3.189937E-09,-116.6029E-09
+6.025229E+00,-3.606030E-09,-162.4556E-09
+6.035210E+00,-3.634115E-09,-341.9800E-09
+6.045206E+00,-3.177207E-09,-354.7669E-09
+6.055161E+00,-2.670396E-09,-264.0982E-09
+6.065141E+00,-2.755076E-09,-227.2186E-09
+6.075137E+00,-2.479299E-09,-365.2687E-09
+6.085074E+00,-1.863989E-09,-489.2131E-09
+6.095065E+00,-445.4680E-12,-484.4294E-09
+6.105037E+00,-272.0304E-12,-338.1548E-09
+6.115078E+00,-706.2512E-12,-98.74058E-09
+6.125109E+00,-916.6631E-12,-178.5631E-09
+6.135104E+00,-1.406889E-09,-629.9639E-09
+6.145159E+00,-1.952817E-09,-807.6935E-09
+6.155196E+00,-3.203265E-09,-456.0242E-09
+6.165185E+00,-3.306959E-09,-223.8665E-09
+6.175190E+00,-2.252336E-09,+256.0730E-09
+6.185155E+00,-1.909031E-09,+270.1445E-09
+6.195153E+00,-2.048166E-09,-146.4338E-09
+6.205157E+00,-2.232416E-09,-321.3167E-09
+6.215124E+00,-1.825845E-09,-647.9207E-09
+6.225102E+00,-1.524481E-09,-679.1697E-09
+6.235108E+00,-2.043248E-09,-763.1855E-09
+6.245123E+00,-2.585764E-09,-787.3488E-09
+6.255105E+00,-3.636839E-09,-745.7762E-09
+6.265112E+00,-3.485717E-09,-675.9988E-09
+6.275148E+00,-2.758580E-09,-420.0821E-09
+6.285145E+00,-2.648515E-09,-317.1930E-09
+6.295125E+00,-2.177286E-09,-197.8741E-09
+6.305108E+00,-1.546015E-09,-244.6776E-09
+6.315106E+00,-125.2943E-12,-515.3246E-09
+6.325079E+00,+63.01860E-12,-546.8989E-09
+6.335063E+00,-98.13885E-12,-360.5099E-09
+6.345054E+00,+550.0333E-15,-295.8632E-09
+6.355244E+00,+542.5685E-12,-376.0767E-09
+6.365238E+00,+384.2986E-12,-442.8911E-09
+6.375234E+00,-1.535088E-09,-509.8353E-09
+6.385190E+00,-2.070875E-09,-498.0764E-09
+6.395188E+00,-2.428900E-09,-369.9761E-09
+6.405144E+00,-2.266951E-09,-206.8997E-09
+6.415120E+00,-1.336981E-09,+38.19752E-09
+6.425106E+00,-987.3885E-12,+33.62656E-09
+6.435062E+00,+1.634085E-09,+157.0740E-09
+6.445055E+00,+2.348611E-09,+120.6265E-09
+6.455050E+00,+2.704514E-09,-287.4499E-09
+6.465151E+00,+2.301199E-09,-402.2389E-09
+6.475143E+00,+1.173068E-09,-446.0354E-09
+6.485141E+00,+1.260482E-09,-311.1744E-09
+6.495114E+00,+1.243639E-09,+170.6152E-09
+6.505119E+00,+769.1661E-12,+228.1542E-09
+6.515139E+00,-813.3596E-12,-2.359390E-09
+6.525151E+00,-1.014047E-09,-147.2149E-09
+6.535178E+00,-792.2353E-12,-324.5030E-09
+6.545211E+00,-903.5956E-12,-353.9696E-09
+6.555223E+00,-1.870832E-09,-561.1344E-09
+6.565015E+00,-1.992284E-09,-635.4876E-09
+6.575032E+00,-1.350627E-09,-663.8451E-09
+6.585044E+00,-1.045282E-09,-569.2797E-09
+6.595072E+00,-406.7714E-12,-71.58184E-09
+6.605074E+00,-124.0339E-12,-17.74407E-09
+6.615107E+00,+1.571059E-09,-221.5452E-09
+6.625116E+00,+1.800174E-09,-310.5860E-09
+6.635128E+00,+1.244650E-09,-443.8000E-09
+6.645155E+00,+907.2922E-12,-437.9835E-09
+6.655141E+00,+311.4130E-12,-463.7900E-09
+6.665122E+00,+336.7118E-12,-537.2124E-09
+6.675122E+00,-259.4471E-12,-466.2056E-09
+6.685081E+00,-525.4988E-12,-361.8985E-09
+6.695082E+00,-1.403811E-09,+203.5532E-09
+6.705097E+00,-1.464963E-09,+269.7143E-09
+6.715074E+00,-2.405132E-09,+119.3066E-09
+6.725077E+00,-2.987081E-09,-51.17131E-09
+6.735085E+00,-4.288433E-09,-579.8350E-09
+6.745099E+00,-4.199925E-09,-641.1286E-09
+6.755101E+00,-3.517687E-09,-354.3291E-09
+6.765066E+00,-3.592304E-09,-219.3804E-09
+6.775071E+00,-4.418767E-09,+119.4248E-09
+6.785083E+00,-4.414552E-09,+68.99357E-09
+6.795062E+00,-3.465337E-09,-368.7716E-09
+6.805071E+00,-3.197886E-09,-447.8006E-09
+6.815044E+00,-3.450021E-09,-347.0163E-09
+6.825024E+00,-3.681307E-09,-274.4331E-09
+6.835031E+00,-4.047582E-09,-167.8553E-09
+6.845031E+00,-4.319830E-09,-106.0524E-09
+6.855019E+00,-5.704206E-09,+62.09088E-09
+6.865027E+00,-6.050683E-09,+24.26052E-09
+6.875024E+00,-5.221514E-09,-351.8047E-09
+6.885237E+00,-4.324770E-09,-558.7864E-09
+6.895233E+00,-3.442666E-09,-665.4225E-09
+6.905208E+00,-3.670273E-09,-589.1714E-09
+6.915213E+00,-4.441480E-09,-504.6292E-09
+6.925178E+00,-4.482394E-09,-435.7948E-09
+6.935169E+00,-4.572530E-09,-250.8907E-09
+6.945180E+00,-4.734100E-09,-171.6003E-09
+6.955147E+00,-4.618833E-09,+129.0903E-09
+6.965137E+00,-4.106536E-09,+164.4335E-09
+6.975153E+00,-2.720147E-09,-81.27499E-09
+6.985132E+00,-2.632182E-09,-186.9097E-09
+6.995119E+00,-3.052338E-09,-474.2480E-09
+7.005118E+00,-3.007898E-09,-512.2901E-09
+7.015091E+00,-2.385679E-09,-587.3260E-09
+7.025102E+00,-2.322985E-09,-649.0031E-09
+7.035076E+00,-2.522961E-09,-657.1512E-09
+7.045084E+00,-2.249222E-09,-537.2257E-09
+7.055089E+00,-544.5238E-12,-185.4401E-09
+7.065062E+00,+104.1666E-12,-169.9095E-09
+7.075069E+00,+210.9859E-12,-643.1160E-09
+7.085089E+00,-242.7326E-12,-844.1592E-09
+7.095071E+00,-1.098020E-09,-764.6609E-09
+7.105063E+00,-1.427082E-09,-443.7752E-09
+7.115067E+00,-2.391311E-09,+111.2042E-09
+7.125037E+00,-2.679282E-09,+146.9822E-09
+7.135034E+00,-2.098120E-09,-300.4446E-09
+7.145027E+00,-1.593681E-09,-465.9367E-09
+7.155015E+00,-859.6456E-12,-544.5938E-09
+7.165020E+00,-1.119031E-09,-488.6589E-09
+7.175034E+00,-1.942060E-09,-261.7026E-09
+7.185020E+00,-1.969837E-09,-208.5037E-09
+7.195029E+00,-2.207782E-09,-23.48519E-09
+7.205016E+00,-2.604940E-09,+60.75859E-09
+7.215238E+00,-4.210371E-09,+232.5764E-09
+7.225240E+00,-4.375611E-09,+256.0625E-09
+7.235217E+00,-4.103199E-09,-276.8307E-09
+7.245232E+00,-4.117669E-09,-517.0307E-09
+7.255207E+00,-4.589717E-09,-755.4379E-09
+7.265208E+00,-4.543370E-09,-687.1176E-09
+7.275239E+00,-3.301160E-09,-371.9673E-09
+7.285022E+00,-2.878211E-09,-277.6194E-09
+7.295055E+00,-2.808689E-09,+49.64447E-09
+7.305093E+00,-3.049564E-09,+23.72265E-09
+7.315088E+00,-3.295343E-09,-209.4746E-09
+7.325097E+00,-3.356270E-09,-276.5160E-09
+7.335152E+00,-4.641375E-09,-364.6403E-09
+7.345197E+00,-5.275653E-09,-388.7434E-09
+7.355238E+00,-5.695667E-09,-346.7770E-09
+7.365153E+00,-5.270989E-09,-310.7062E-09
+7.375180E+00,-3.281166E-09,-345.6354E-09
+7.385216E+00,-3.125317E-09,-380.4894E-09
+7.395227E+00,-3.180709E-09,-457.8581E-09
+7.405022E+00,-3.060086E-09,-404.6460E-09
+7.415065E+00,-2.006151E-09,-56.72455E-09
+7.425080E+00,-1.853289E-09,+59.15928E-09
+7.435115E+00,-1.501447E-09,+112.0348E-09
+7.445122E+00,-1.426393E-09,+20.19215E-09
+7.455137E+00,-1.001347E-09,-800.1290E-09
+7.465178E+00,-1.115599E-09,-895.0892E-09
+7.475022E+00,-2.618119E-09,-564.5056E-09
+7.485051E+00,-2.865774E-09,-367.3620E-09
+7.495090E+00,-2.377738E-09,+32.40299E-09
+7.505106E+00,-2.177669E-09,+5.974770E-09
+7.515210E+00,-1.867436E-09,-181.3164E-09
+7.525025E+00,-1.917848E-09,-153.8887E-09
+7.535050E+00,-1.887936E-09,-48.19012E-09
+7.545100E+00,-1.897339E-09,-59.67331E-09
+7.555104E+00,-3.146307E-09,-419.2505E-09
+7.565086E+00,-3.664821E-09,-530.1552E-09
+7.575114E+00,-3.960623E-09,-689.9491E-09
+7.585109E+00,-3.591071E-09,-685.2293E-09
+7.595132E+00,-1.823703E-09,-216.9466E-09
+7.605171E+00,-1.790658E-09,-157.4783E-09
+7.615186E+00,-2.387941E-09,-342.2155E-09
+7.625206E+00,-2.430570E-09,-421.2866E-09
+7.635242E+00,-2.495231E-09,-382.4435E-09
+7.645023E+00,-2.647462E-09,-265.3504E-09
+7.655070E+00,-3.842379E-09,+364.1977E-09
+7.665088E+00,-3.857394E-09,+376.3628E-09
+7.675119E+00,-2.960841E-09,-152.1292E-09
+7.685167E+00,-2.889202E-09,-274.8451E-09
+7.695220E+00,-3.878007E-09,-517.9348E-09
+7.705244E+00,-4.160917E-09,-418.7174E-09
+7.715041E+00,-5.354369E-09,+40.87735E-09
+7.725042E+00,-5.500078E-09,+54.28124E-09
+7.735061E+00,-6.890155E-09,-241.7441E-09
+7.745102E+00,-6.994283E-09,-329.6309E-09
+7.755035E+00,-5.379749E-09,-656.5333E-09
+7.765063E+00,-4.615573E-09,-695.5099E-09
+7.775071E+00,-2.128380E-09,-537.0484E-09
+7.785085E+00,-1.826875E-09,-407.0578E-09
+7.795115E+00,-578.7077E-12,+501.7986E-09
+7.805120E+00,-196.5698E-12,+617.2419E-09
+7.815140E+00,+1.131440E-09,+253.3674E-09
+7.825153E+00,+1.129286E-09,+70.46986E-09
+7.835175E+00,+1.027508E-09,-633.7109E-09
+7.845206E+00,+1.166522E-09,-673.7824E-09
+7.855239E+00,+1.622449E-09,-296.0529E-09
+7.865225E+00,+1.479656E-09,-252.3890E-09
+7.875030E+00,-382.3113E-12,-134.5472E-09
+7.885035E+00,-524.6698E-12,-124.8770E-09
+7.895065E+00,-1.270266E-09,-331.8196E-09
+7.905113E+00,-1.454178E-09,-389.8687E-09
+7.915144E+00,-3.796607E-09,-648.5224E-09
+7.925175E+00,-4.138886E-09,-648.5959E-09
+7.935236E+00,-4.806826E-09,-674.3727E-09
+7.945055E+00,-4.826779E-09,-686.2230E-09
+7.955077E+00,-6.145413E-09,-481.6227E-09
+7.965110E+00,-6.326489E-09,-445.4784E-09
+7.975199E+00,-6.430080E-09,-454.9065E-09
+7.985078E+00,-6.237265E-09,-491.0298E-09
+7.995098E+00,-5.165857E-09,-409.7262E-09
+8.005128E+00,-5.087902E-09,-310.3829E-09
+8.015168E+00,-3.780622E-09,+488.1239E-09
+8.025178E+00,-3.532520E-09,+522.5802E-09
+8.035047E+00,-1.965549E-09,+49.26586E-09
+8.045174E+00,-1.986695E-09,-84.81027E-09
+8.055171E+00,-2.411163E-09,-623.4579E-09
+8.065036E+00,-2.327203E-09,-668.4780E-09
+8.075064E+00,-1.551513E-09,-469.5578E-09
+8.085077E+00,-1.556094E-09,-438.2734E-09
+8.095125E+00,-2.483677E-09,-127.7933E-09
+8.105174E+00,-2.542211E-09,-105.2561E-09
+8.115184E+00,-2.328468E-09,-126.7605E-09
+8.125214E+00,-2.283212E-09,-158.3338E-09
+8.135213E+00,-2.144522E-09,-373.5400E-09
+8.145224E+00,-2.085117E-09,-388.9122E-09
+8.155029E+00,-1.353764E-09,-242.1007E-09
+8.165064E+00,-1.365630E-09,-225.9874E-09
+8.175100E+00,-3.412757E-09,-378.8109E-09
+8.185107E+00,-3.565108E-09,-391.6512E-09
+8.195141E+00,-5.384022E-09,-279.4533E-09
+8.205191E+00,-5.439156E-09,-214.1543E-09
+8.215203E+00,-6.554232E-09,+379.2858E-09
+8.225223E+00,-6.703315E-09,+398.4680E-09
+8.235037E+00,-7.155485E-09,-249.8045E-09
+8.245069E+00,-7.123326E-09,-333.1814E-09
+8.255092E+00,-7.935385E-09,-982.1644E-09
+8.265133E+00,-8.194792E-09,-995.3538E-09
+8.275150E+00,-10.11616E-09,-499.1036E-09
+8.285169E+00,-10.13277E-09,-426.4498E-09
+8.295192E+00,-9.099133E-09,-376.6566E-09
+8.305211E+00,-8.974597E-09,-389.3595E-09
+8.315238E+00,-8.447149E-09,-540.5598E-09
+8.325235E+00,-8.372044E-09,-526.0134E-09
+8.335233E+00,-6.960724E-09,-180.8663E-09
+8.345030E+00,-6.885508E-09,-148.3364E-09
+8.355231E+00,-6.664205E-09,+281.6849E-09
+8.365074E+00,-6.658157E-09,+274.3969E-09
+8.375070E+00,-6.374119E-09,-167.6474E-09
+8.385518E+00,-6.387625E-09,-209.2009E-09
+8.395047E+00,-7.217615E-09,-953.0907E-09
+8.405025E+00,-7.229992E-09,-984.3970E-09
+8.415015E+00,-5.456571E-09,-1.120672E-06
+8.425014E+00,-5.238991E-09,-1.086141E-06
+8.435175E+00,-4.214107E-09,-269.3968E-09
+8.445142E+00,-4.308578E-09,-202.7550E-09
+8.455134E+00,-5.903821E-09,+93.30368E-09
+8.465338E+00,-5.949860E-09,+82.88765E-09
+8.475092E+00,-6.240752E-09,+159.1702E-09
+8.485098E+00,-6.207020E-09,+172.9784E-09
+8.495121E+00,-4.792703E-09,+168.9377E-09
+8.505153E+00,-4.452589E-09,+125.7753E-09
+8.515165E+00,-3.738516E-09,-222.6715E-09
+8.525184E+00,-3.988340E-09,-259.8076E-09
+8.535221E+00,-5.288721E-09,-546.2351E-09
+8.545229E+00,-5.245119E-09,-591.5394E-09
+8.555183E+00,-3.656136E-09,-694.7299E-09
+8.565195E+00,-3.423395E-09,-633.6908E-09
+8.575205E+00,-2.590954E-09,-115.7694E-09
+8.585220E+00,-2.350598E-09,-37.61483E-09
+8.595018E+00,-791.7200E-12,-304.6694E-09
+8.605018E+00,-731.2044E-12,-406.9586E-09
+8.615052E+00,-2.765737E-09,-566.7773E-09
+8.625060E+00,-3.070132E-09,-505.5780E-09
+8.635079E+00,-4.064137E-09,+134.6665E-09
+8.645113E+00,-3.994344E-09,+181.4327E-09
+8.655033E+00,-4.576694E-09,-78.11928E-09
+8.665102E+00,-4.963833E-09,-178.7539E-09
+8.675136E+00,-6.620768E-09,-385.9062E-09
+8.685138E+00,-6.675969E-09,-375.3271E-09
+8.695184E+00,-6.759438E-09,-377.8019E-09
+8.705016E+00,-6.802295E-09,-420.0888E-09
+8.715028E+00,-6.344334E-09,-824.9102E-09
+8.725068E+00,-5.948037E-09,-859.7040E-09
+8.735075E+00,-3.400333E-09,-269.4121E-09
+8.745111E+00,-2.985002E-09,-10.93674E-09
+8.755201E+00,-2.305719E-09,+824.8635E-09
+8.765046E+00,-2.271311E-09,+836.2522E-09
+8.775072E+00,-2.503479E-09,-63.63010E-09
+8.785106E+00,-2.698906E-09,-299.5119E-09
+8.795114E+00,-4.095571E-09,-1.060682E-06
+8.805140E+00,-4.156692E-09,-1.036253E-06
+8.815142E+00,-3.022910E-09,-682.1776E-09
+8.825156E+00,-2.653768E-09,-606.9651E-09
+8.835187E+00,-2.012266E-09,-316.1450E-09
+8.845202E+00,-1.894541E-09,-280.0551E-09
+8.855123E+00,-479.8141E-12,-177.6142E-09
+8.865155E+00,-119.0346E-12,-199.5306E-09
+8.875184E+00,-366.2642E-12,-230.2342E-09
+8.885201E+00,-773.8775E-12,-259.7618E-09
+8.895229E+00,-1.247492E-09,-458.1976E-09
+8.905230E+00,-1.124427E-09,-436.5425E-09
+8.915042E+00,-1.580998E-09,-164.0015E-09
+8.925062E+00,-2.028511E-09,-138.8483E-09
+8.935080E+00,-4.309483E-09,-255.2252E-09
+8.945108E+00,-4.432979E-09,-346.1971E-09
+8.955105E+00,-3.541222E-09,-442.5488E-09
+8.965096E+00,-3.188021E-09,-403.3318E-09
+8.975129E+00,-1.671362E-09,-372.1762E-09
+8.985140E+00,-1.268786E-09,-422.7314E-09
+8.995156E+00,+373.2985E-12,-659.9474E-09
+9.005166E+00,+389.6385E-12,-584.8990E-09
+9.015181E+00,-841.8485E-12,-154.0279E-09
+9.025188E+00,-1.068312E-09,-140.2168E-09
+9.035206E+00,-1.291331E-09,-121.2044E-09
+9.045232E+00,-1.319077E-09,-118.8078E-09
+9.055034E+00,-2.256169E-09,-233.7799E-09
+9.065096E+00,-2.431921E-09,-288.8012E-09
+9.075112E+00,-2.042258E-09,-404.8872E-09
+9.085143E+00,-1.767114E-09,-381.0768E-09
+9.095137E+00,-1.322031E-09,-96.78936E-09
+9.105149E+00,-1.396545E-09,-92.19933E-09
+9.115177E+00,-1.202646E-09,-223.8779E-09
+9.125175E+00,-1.107503E-09,-277.7414E-09
+9.135207E+00,-2.261150E-09,-519.1250E-09
+9.145211E+00,-2.667823E-09,-516.2773E-09
+9.155158E+00,-4.743444E-09,-158.2441E-09
+9.165168E+00,-4.678773E-09,-68.96305E-09
+9.175202E+00,-3.004645E-09,+91.32290E-09
+9.185213E+00,-2.711454E-09,+4.499436E-09
+9.195241E+00,-1.819459E-09,-546.2542E-09
+9.205243E+00,-1.694081E-09,-546.9446E-09
+9.215028E+00,-1.130190E-09,-250.0277E-09
+9.225061E+00,-1.277238E-09,-176.4479E-09
+9.235072E+00,-3.023672E-09,-117.9457E-09
+9.245126E+00,-3.391015E-09,-127.3890E-09
+9.255120E+00,-3.673021E-09,-412.5138E-09
+9.265094E+00,-3.677164E-09,-550.8585E-09
+9.275080E+00,-4.340382E-09,-636.9734E-09
+9.285026E+00,-4.463674E-09,-554.9765E-09
+9.295236E+00,-3.200685E-09,+150.2600E-09
+9.305227E+00,-2.644596E-09,+291.9951E-09
+9.315186E+00,-1.046945E-09,+412.8275E-09
+9.325151E+00,-900.4749E-12,+296.5184E-09
+9.335136E+00,-403.2614E-12,-367.1017E-09
+9.345114E+00,-302.4552E-12,-494.1301E-09
+9.355108E+00,-1.257541E-09,-718.0596E-09
+9.365060E+00,-1.632783E-09,-641.9326E-09
+9.375034E+00,-4.076671E-09,-264.9107E-09
+9.385022E+00,-4.224417E-09,-242.9094E-09
+9.395063E+00,-5.007247E-09,-343.1101E-09
+9.405083E+00,-5.393285E-09,-356.1316E-09
+9.415125E+00,-8.056794E-09,-168.2215E-09
+9.425137E+00,-8.301760E-09,-124.6452E-09
+9.435169E+00,-8.666762E-09,-44.04354E-09
+9.445182E+00,-8.665807E-09,-51.77689E-09
+9.455206E+00,-8.918724E-09,-426.0197E-09
+9.465014E+00,-8.896309E-09,-426.1284E-09
+9.475026E+00,-7.606896E-09,-371.8023E-09
+9.485025E+00,-7.463414E-09,-353.6663E-09
+9.495242E+00,-6.936477E-09,-325.0876E-09
+9.505430E+00,-6.916019E-09,-322.1388E-09
+9.515173E+00,-5.804281E-09,-246.7327E-09
+9.525160E+00,-5.682331E-09,-239.6421E-09
+9.535110E+00,-5.848749E-09,-354.4932E-09
+9.545090E+00,-6.007801E-09,-380.3101E-09
+9.555199E+00,-5.734031E-09,-498.5390E-09
+9.565152E+00,-5.441584E-09,-499.8608E-09
+9.575178E+00,-3.959402E-09,-273.3755E-09
+9.585185E+00,-3.896346E-09,-240.7484E-09
+9.595213E+00,-2.897683E-09,+62.53720E-09
+9.605025E+00,-2.716435E-09,+80.69038E-09
+9.615035E+00,-2.103714E-09,+6.672859E-09
+9.625053E+00,-2.339056E-09,-24.84036E-09
+9.635090E+00,-5.056673E-09,-437.1863E-09
+9.645097E+00,-5.184245E-09,-475.2455E-09
+9.655131E+00,-5.319699E-09,-884.4900E-09
+9.665366E+00,-5.312349E-09,-882.7792E-09
+9.675171E+00,-5.289102E-09,-499.9037E-09
+9.685223E+00,-5.167238E-09,-431.2229E-09
+9.695235E+00,-2.307795E-09,-35.66551E-09
+9.705023E+00,-1.977467E-09,-21.91544E-09
+9.715065E+00,-1.051656E-09,-255.2138E-09
+9.725086E+00,-1.095829E-09,-262.2824E-09
+9.735112E+00,-1.678205E-09,-227.4485E-09
+9.745155E+00,-1.688460E-09,-228.5204E-09
+9.755157E+00,-2.296772E-09,-348.6977E-09
+9.765192E+00,-2.412705E-09,-358.5835E-09
+9.775204E+00,-2.193068E-09,-447.6805E-09
+9.785215E+00,-2.013917E-09,-471.2372E-09
+9.795014E+00,-1.794503E-09,-576.0155E-09
+9.805017E+00,-1.931538E-09,-554.2030E-09
+9.815034E+00,-2.449555E-09,-219.5025E-09
+9.825068E+00,-2.370243E-09,-171.5994E-09
+9.835054E+00,-2.696420E-09,+12.56180E-09
+9.845098E+00,-3.131690E-09,+14.08577E-09
+9.855082E+00,-5.676879E-09,-136.0502E-09
+9.865022E+00,-5.811593E-09,-181.9601E-09
+9.875016E+00,-4.918118E-09,-457.9525E-09
+9.885215E+00,-4.784986E-09,-442.7013E-09
+9.895231E+00,-4.475092E-09,-212.4300E-09
+9.905032E+00,-4.460125E-09,-212.9021E-09
+9.915026E+00,-3.958704E-09,-504.6549E-09
+9.925034E+00,-3.982745E-09,-555.5649E-09
+9.935069E+00,-5.635063E-09,-522.0251E-09
+9.945077E+00,-5.769445E-09,-497.5462E-09
+9.955100E+00,-5.116134E-09,-473.9780E-09
+9.965139E+00,-4.854928E-09,-508.3380E-09
+9.975147E+00,-2.973336E-09,-829.7367E-09
+9.985185E+00,-2.788750E-09,-812.4952E-09
+9.995192E+00,-769.2644E-12,-267.9672E-09

MicroMag 2900/3900 Data File ends
