# Supplementary material for: Magnetic signatures of a creosote oil contaminated site: case study in São Paulo, Brazil
Source: Sci Rep. 2022 Dec 17;12:21853. doi: 10.1038/s41598-022-23493-2 (PMC9759522; doi:10.1038/s41598-022-23493-2)
Supplement: Supplementary file 3 — Supplementary Information 3. [file 41598_2022_23493_MOESM3_ESM.zip › moment_vs_time/SD23/5_1/nm4xxx/5_7.001]

MicroMag 2900/3900 Data File (Series 0016.002)
Moment vs. time

INSTRUMENT
Configuration                   VSM
Temperature control             None
Hardware version                0004
Software version                01/29/2013
Units of measure                Hybrid SI
Temperature in                  Celsius

SAMPLE
Mass                            N/A
Volume                          N/A
Demagnetizing factor            N/A

SETTINGS
Field range                    +10.00000E-03
Field command                   0.000000E+00
Moment range                   +2.000000E-06
Averaging time                 +14.97056E-03
Temperature (command)           N/A
Tmprtr difference correction    No
Orientation                     0.000000E+00
Vibration amplitude             1.0
Calibration factor             +4.401063E+00
Operating frequency            +83.00000E+00

MEASUREMENT
Description                    "SD34_5_7"
Field (measured)               +14.22489E-06
Temperature (measured)          N/A
Averages (completed)            N/A
Moment at conditioning field   +40.81012E-09
Measured on                     08/28/2020  10:25
Elapsed time                   +22.63188E+00

PROCESSING
Background subtraction          No
Delta-m processing              N/A
Demagnetizing factor            No
Normalization                   No
Normalization factor            N/A
Offset (field)                  No
Offset (moment)                 No
Pole saturation                 No
Slope correction                No

VIEWPORT
Left                            0.000000E+00
Right                          +10.00000E+00
Bottom                         -2.000000E-06
Top                            +2.000000E-06
Show X-axis?                    Yes
Show Y-axis?                    Yes

SCRIPT
Averaging time                 +10.00000E-03
Initial (conditioning) field   +10.00000E-03
Final (measuring) field         0.000000E+00
Pause at initial field         +10.00000E+00
Field slew rate limit          +10.00000E+03
Field slew time limit          +100.0000E-03
Slope correction                0.000000E+00
Timebase                       +10.00000E+00
Number of segments              1
Number of data                  1000

Segment   Averaging                                                            Final 
 Number      Time        Initial      Increment       Final         Pause      Index 
             (s)           (s)           (s)           (s)           (s)     
0000001,+10.00000E-03, 0.000000E+00,+10.00000E-03,+10.00000E+00,+10.00000E+00,0001000

                                         
     Time         Moment        Field    
     (s)          (Am�)          (T)     
+5.158323E-03,+29.66226E-09,+7.257850E-03
+15.19548E-03,+16.48651E-09,+4.054463E-03
+25.02298E-03,+7.714826E-09,+2.087747E-03
+35.10101E-03,+1.902623E-09,+907.1176E-06
+45.14220E-03,-299.6449E-12,+412.3799E-06
+55.21290E-03,-957.3837E-12,+183.8798E-06
+65.12085E-03,-1.414101E-09,+82.80466E-06
+75.15930E-03,-1.997861E-09,+37.12812E-06
+85.22413E-03,-1.902831E-09,+20.74951E-06
+95.03037E-03,-654.8806E-12,+11.61825E-06
+105.1377E-03,+433.7196E-12,+8.397170E-06
+115.0444E-03,+1.118204E-09,+6.215640E-06
+125.0832E-03,+1.352538E-09,+5.269069E-06
+135.1977E-03,+1.859924E-09,+4.484489E-06
+145.0248E-03,+2.200097E-09,+3.870177E-06
+155.0583E-03,+1.594039E-09,+3.495438E-06
+165.1710E-03,+579.0863E-12,+3.499311E-06
+175.2107E-03,-515.1453E-12,+3.490326E-06
+185.0437E-03,-883.7523E-12,+3.411255E-06
+195.0701E-03,-1.838652E-09,+3.067781E-06
+205.1230E-03,-2.510503E-09,+2.853072E-06
+215.1728E-03,-2.737249E-09,+2.709684E-06
+225.1836E-03,-2.274606E-09,+2.755792E-06
+235.2092E-03,-2.057578E-09,+2.611678E-06
+245.2286E-03,-2.633134E-09,+2.406159E-06
+255.0368E-03,-3.646047E-09,+2.094634E-06
+265.0777E-03,-3.346625E-09,+1.997329E-06
+275.0660E-03,-2.025814E-09,+1.984298E-06
+285.0928E-03,-1.499721E-09,+2.153439E-06
+295.0896E-03,-1.784810E-09,+2.334768E-06
+305.1143E-03,-1.988757E-09,+2.332310E-06
+315.1548E-03,-1.835655E-09,+2.165380E-06
+325.1424E-03,-2.166170E-09,+2.071184E-06
+335.1600E-03,-3.681983E-09,+1.827621E-06
+345.1928E-03,-4.660088E-09,+1.682663E-06
+355.1876E-03,-4.595612E-09,+1.713614E-06
+365.2139E-03,-3.888791E-09,+1.722255E-06
+375.0172E-03,-3.361775E-09,+1.805807E-06
+385.0375E-03,-3.040658E-09,+1.738635E-06
+395.0723E-03,-1.882553E-09,+1.582614E-06
+405.0734E-03,-781.4706E-12,+1.448669E-06
+415.0838E-03,-165.1183E-12,+1.329512E-06
+425.1211E-03,-793.4020E-12,+1.254559E-06
+435.1256E-03,-1.656108E-09,+1.211357E-06
+445.1271E-03,-1.528700E-09,+1.185625E-06
+455.1611E-03,-1.001192E-09,+1.033034E-06
+465.1843E-03,-1.069019E-09,+780.0093E-09
+475.1949E-03,-1.622512E-09,+603.6711E-09
+485.2281E-03,-1.725903E-09,+715.9929E-09
+495.2322E-03,-1.701503E-09,+1.053003E-06
+505.0502E-03,-2.282491E-09,+1.294987E-06
+515.0738E-03,-3.699869E-09,+1.339099E-06
+525.0880E-03,-4.663057E-09,+1.203480E-06
+535.1153E-03,-5.082842E-09,+1.096293E-06
+545.1107E-03,-5.400518E-09,+1.076647E-06
+555.1453E-03,-6.390636E-09,+913.5857E-09
+565.2130E-03,-6.950704E-09,+696.6638E-09
+575.2431E-03,-6.408843E-09,+474.6533E-09
+585.0431E-03,-5.351549E-09,+521.6132E-09
+595.0834E-03,-4.562573E-09,+884.6283E-09
+605.0862E-03,-4.487614E-09,+1.012047E-06
+615.1142E-03,-3.899218E-09,+828.3024E-09
+625.0984E-03,-3.102401E-09,+579.2542E-09
+635.1112E-03,-1.807397E-09,+226.0370E-09
+645.1473E-03,-1.518209E-09,+204.8950E-09
+655.1430E-03,-943.5464E-12,+272.8529E-09
+665.1820E-03,-43.17600E-12,+202.9667E-09
+675.2184E-03,+1.360315E-09,+21.30985E-09
+685.0358E-03,+1.527547E-09,+23.60630E-09
+695.1008E-03,+855.0759E-12,+292.1858E-09
+705.1417E-03,+609.4140E-12,+394.0191E-09
+715.1979E-03,+347.1816E-12,+309.0277E-09
+725.0300E-03,+132.9494E-12,+209.5108E-09
+735.0640E-03,-590.0808E-12,-47.51873E-09
+745.0616E-03,-659.6616E-12,-11.33728E-09
+755.0918E-03,-48.85813E-12,+358.6798E-09
+765.0978E-03,+67.61455E-12,+505.7984E-09
+775.1110E-03,-883.4525E-12,+645.9103E-09
+785.1380E-03,-1.431606E-09,+510.5276E-09
+795.1697E-03,-2.378512E-09,+52.86026E-09
+805.2025E-03,-2.508818E-09,-59.85356E-09
+815.2046E-03,-3.022550E-09,-255.3501E-09
+825.2152E-03,-3.257584E-09,-228.4403E-09
+835.2463E-03,-2.993874E-09,-82.22294E-09
+845.0179E-03,-2.725832E-09,-1.933098E-09
+855.0369E-03,-2.759920E-09,+156.2376E-09
+865.0697E-03,-3.136633E-09,+119.7834E-09
+875.0708E-03,-3.708279E-09,+52.94514E-09
+885.0954E-03,-3.440507E-09,+42.75704E-09
+895.1229E-03,-2.503653E-09,-15.34367E-09
+905.1076E-03,-2.527780E-09,-71.16318E-09
+915.1402E-03,-3.367068E-09,-96.04741E-09
+925.1369E-03,-3.480645E-09,-74.33033E-09
+935.1519E-03,-3.442023E-09,+93.17399E-09
+945.1837E-03,-3.502616E-09,+133.3180E-09
+955.1805E-03,-3.912892E-09,+59.61896E-09
+965.1836E-03,-3.787937E-09,-58.65097E-09
+975.2094E-03,-2.048621E-09,-395.8988E-09
+985.2229E-03,-1.633468E-09,-462.0514E-09
+995.2460E-03,-1.138803E-09,-370.3861E-09
+1.005047E+00,-1.133677E-09,-307.7164E-09
+1.015056E+00,-124.5102E-12,-137.9404E-09
+1.025096E+00,+285.8397E-12,-150.1885E-09
+1.035079E+00,+331.9111E-12,-130.4674E-09
+1.045053E+00,+6.875648E-12,-106.3280E-09
+1.055036E+00,+269.1143E-12,-142.6954E-09
+1.065228E+00,+860.7834E-12,-259.4643E-09
+1.075196E+00,+2.662385E-09,-619.3571E-09
+1.085179E+00,+2.859590E-09,-624.7949E-09
+1.095142E+00,+2.987820E-09,-371.6583E-09
+1.105114E+00,+3.147880E-09,-236.0849E-09
+1.115156E+00,+3.134776E-09,-142.8442E-09
+1.125164E+00,+2.777443E-09,-168.3197E-09
+1.135201E+00,+1.510691E-09,-249.1350E-09
+1.145210E+00,+1.490760E-09,-282.8655E-09
+1.155216E+00,+2.064693E-09,-446.1708E-09
+1.165018E+00,+1.966698E-09,-453.6705E-09
+1.175022E+00,-119.2057E-12,-490.4051E-09
+1.185048E+00,-795.6105E-12,-518.3678E-09
+1.195081E+00,-2.422372E-09,-606.2327E-09
+1.205093E+00,-2.681203E-09,-599.9432E-09
+1.215081E+00,-4.537965E-09,-437.1481E-09
+1.225060E+00,-4.913045E-09,-368.2270E-09
+1.235022E+00,-4.968119E-09,-51.63670E-09
+1.245237E+00,-4.600463E-09,-16.10375E-09
+1.255192E+00,-4.274824E-09,-105.0615E-09
+1.265157E+00,-4.546740E-09,-186.5273E-09
+1.275151E+00,-4.925796E-09,-477.4466E-09
+1.285142E+00,-4.776797E-09,-484.9968E-09
+1.295128E+00,-4.232708E-09,-366.5848E-09
+1.305111E+00,-4.166933E-09,-345.6812E-09
+1.315065E+00,-3.446659E-09,-711.8092E-09
+1.325026E+00,-2.737982E-09,-874.9934E-09
+1.335024E+00,-947.4451E-12,-931.2172E-09
+1.345024E+00,-840.5060E-12,-869.0110E-09
+1.355046E+00,-1.669432E-09,-749.3763E-09
+1.365044E+00,-1.816348E-09,-728.2429E-09
+1.375061E+00,-1.706402E-09,-644.1060E-09
+1.385103E+00,-1.755773E-09,-554.6923E-09
+1.395144E+00,-3.054097E-09,-434.4521E-09
+1.405150E+00,-3.566835E-09,-410.2364E-09
+1.415179E+00,-4.583651E-09,-458.1261E-09
+1.425183E+00,-4.686413E-09,-448.3214E-09
+1.435219E+00,-4.846247E-09,-38.06401E-09
+1.445024E+00,-4.800480E-09,-10.08987E-09
+1.455043E+00,-3.758093E-09,-493.1555E-09
+1.465079E+00,-3.622286E-09,-666.1301E-09
+1.475090E+00,-4.021340E-09,-1.461474E-06
+1.485153E+00,-4.232811E-09,-1.454225E-06
+1.495182E+00,-4.198901E-09,-656.5829E-09
+1.505179E+00,-4.044330E-09,-532.6004E-09
+1.515198E+00,-3.643045E-09,-370.1811E-09
+1.525225E+00,-3.812613E-09,-433.9877E-09
+1.535222E+00,-4.968340E-09,-701.1176E-09
+1.545019E+00,-5.062829E-09,-629.0703E-09
+1.555023E+00,-5.445846E-09,-57.82223E-09
+1.565041E+00,-5.660361E-09,+10.50758E-09
+1.575078E+00,-6.208338E-09,-489.2731E-09
+1.585117E+00,-6.026785E-09,-625.2146E-09
+1.595103E+00,-3.317870E-09,-1.079394E-06
+1.605090E+00,-2.762351E-09,-1.074379E-06
+1.615065E+00,-827.9293E-12,-949.6089E-09
+1.625071E+00,-449.7265E-12,-957.9153E-09
+1.635042E+00,+1.324649E-09,-862.9599E-09
+1.645239E+00,+1.494523E-09,-812.6669E-09
+1.655220E+00,+268.4056E-12,-616.7040E-09
+1.665176E+00,-74.42011E-12,-621.1958E-09
+1.675152E+00,-1.520887E-09,-752.8210E-09
+1.685145E+00,-1.523076E-09,-762.8985E-09
+1.695147E+00,-1.755084E-09,-720.2387E-09
+1.705114E+00,-1.955975E-09,-668.1910E-09
+1.715141E+00,-2.748793E-09,-513.9447E-09
+1.725157E+00,-2.750399E-09,-529.0623E-09
+1.735172E+00,-2.803569E-09,-561.8077E-09
+1.745199E+00,-2.888591E-09,-558.9933E-09
+1.755199E+00,-2.955092E-09,-657.4421E-09
+1.765225E+00,-2.799695E-09,-775.4355E-09
+1.775223E+00,-2.689514E-09,-1.200332E-06
+1.785022E+00,-2.942650E-09,-1.215285E-06
+1.795055E+00,-3.928870E-09,-973.2714E-09
+1.805041E+00,-3.860459E-09,-927.4473E-09
+1.815059E+00,-2.683146E-09,-726.1896E-09
+1.825089E+00,-2.640699E-09,-761.1466E-09
+1.835083E+00,-3.478446E-09,-1.079917E-06
+1.845084E+00,-3.573627E-09,-1.115190E-06
+1.855120E+00,-2.459688E-09,-829.4382E-09
+1.865125E+00,-2.223163E-09,-719.0399E-09
+1.875160E+00,-2.458116E-09,-421.9704E-09
+1.885203E+00,-2.606720E-09,-454.2828E-09
+1.895187E+00,-2.932879E-09,-1.168684E-06
+1.905178E+00,-2.833804E-09,-1.225091E-06
+1.915176E+00,-2.879914E-09,-864.8796E-09
+1.925175E+00,-3.078770E-09,-741.9138E-09
+1.935206E+00,-3.718001E-09,-404.0995E-09
+1.945205E+00,-3.639679E-09,-447.7778E-09
+1.955211E+00,-2.581477E-09,-1.030918E-06
+1.965234E+00,-2.505143E-09,-1.069795E-06
+1.975233E+00,-1.914913E-09,-971.9897E-09
+1.985033E+00,-1.737368E-09,-910.8057E-09
+1.995038E+00,-767.6851E-12,-696.9996E-09
+2.005065E+00,-727.9000E-12,-698.7000E-09
+2.015093E+00,-567.7935E-12,-777.3705E-09
+2.025093E+00,-441.9955E-12,-798.6117E-09
+2.035104E+00,+319.1660E-12,-961.1894E-09
+2.045111E+00,+209.8074E-12,-1.000722E-06
+2.055124E+00,-2.061391E-09,-992.4908E-09
+2.065131E+00,-2.326411E-09,-945.5624E-09
+2.075164E+00,-2.246929E-09,-492.3296E-09
+2.085184E+00,-2.130865E-09,-455.0409E-09
+2.095205E+00,-882.1693E-12,-584.9390E-09
+2.105412E+00,-819.0075E-12,-620.2727E-09
+2.115194E+00,+1.115942E-09,-1.261220E-06
+2.125198E+00,+1.256825E-09,-1.287583E-06
+2.135223E+00,+1.056381E-09,-1.164227E-06
+2.145245E+00,+885.3214E-12,-1.130392E-06
+2.155237E+00,-1.118432E-09,-660.2373E-09
+2.165443E+00,-1.169956E-09,-666.0109E-09
+2.175213E+00,-1.997511E-09,-995.6341E-09
+2.185244E+00,-2.129639E-09,-1.012314E-06
+2.195026E+00,-3.190441E-09,-862.2704E-09
+2.205067E+00,-3.265622E-09,-766.0351E-09
+2.215066E+00,-3.627018E-09,-455.9851E-09
+2.225075E+00,-3.818512E-09,-484.2892E-09
+2.235105E+00,-4.138183E-09,-945.6597E-09
+2.245108E+00,-3.989856E-09,-1.061573E-06
+2.255130E+00,-3.226411E-09,-1.407464E-06
+2.265165E+00,-3.449971E-09,-1.417674E-06
+2.275155E+00,-6.564184E-09,-1.093086E-06
+2.285181E+00,-7.412301E-09,-944.0565E-09
+2.295186E+00,-8.665531E-09,-516.4194E-09
+2.305191E+00,-8.622159E-09,-497.0809E-09
+2.315220E+00,-8.484808E-09,-879.1428E-09
+2.325222E+00,-8.461860E-09,-935.2999E-09
+2.335232E+00,-7.557593E-09,-864.8720E-09
+2.345024E+00,-7.198076E-09,-851.9097E-09
+2.355028E+00,-6.226508E-09,-935.8922E-09
+2.365036E+00,-6.144437E-09,-993.4273E-09
+2.375070E+00,-5.372361E-09,-1.086981E-06
+2.385100E+00,-5.116516E-09,-999.7902E-09
+2.395136E+00,-4.492728E-09,-451.6001E-09
+2.405129E+00,-4.501468E-09,-338.7356E-09
+2.415145E+00,-3.526221E-09,-751.0558E-09
+2.425173E+00,-3.111737E-09,-935.1330E-09
+2.435182E+00,-942.2229E-12,-1.588105E-06
+2.445237E+00,-840.3117E-12,-1.562703E-06
+2.455034E+00,-1.267729E-09,-1.058491E-06
+2.465035E+00,-1.263547E-09,-957.7484E-09
+2.475055E+00,-380.9936E-12,-774.9253E-09
+2.485092E+00,-278.3243E-12,-831.4562E-09
+2.495108E+00,-527.4191E-12,-1.145026E-06
+2.505147E+00,-491.5374E-12,-1.151864E-06
+2.515142E+00,+809.0132E-12,-860.1218E-09
+2.525131E+00,+1.245406E-09,-658.6562E-09
+2.535170E+00,+1.122394E-09,-394.6572E-09
+2.545173E+00,+780.7219E-12,-438.6044E-09
+2.555188E+00,-503.2407E-12,-1.024225E-06
+2.565194E+00,-721.6275E-12,-1.182135E-06
+2.575202E+00,-2.159834E-09,-1.484764E-06
+2.585222E+00,-2.539284E-09,-1.390543E-06
+2.595035E+00,-2.994615E-09,-602.7127E-09
+2.605036E+00,-2.851708E-09,-462.6217E-09
+2.615078E+00,-2.961447E-09,-408.3872E-09
+2.625100E+00,-3.204964E-09,-492.6624E-09
+2.635072E+00,-5.072967E-09,-1.167757E-06
+2.645056E+00,-5.156413E-09,-1.231000E-06
+2.655021E+00,-5.199536E-09,-1.334150E-06
+2.665218E+00,-5.448299E-09,-1.326142E-06
+2.675198E+00,-7.522871E-09,-1.141730E-06
+2.685174E+00,-7.760857E-09,-1.104447E-06
+2.695175E+00,-7.015075E-09,-884.3508E-09
+2.705182E+00,-6.617654E-09,-839.8495E-09
+2.715171E+00,-4.591428E-09,-567.0910E-09
+2.725186E+00,-4.021204E-09,-557.0526E-09
+2.735152E+00,-1.978766E-09,-802.8956E-09
+2.745149E+00,-1.690241E-09,-977.0823E-09
+2.755122E+00,-2.734775E-09,-1.490697E-06
+2.765077E+00,-3.159183E-09,-1.505104E-06
+2.775061E+00,-3.449195E-09,-1.024295E-06
+2.785086E+00,-3.138385E-09,-832.1057E-09
+2.795104E+00,-2.479102E-09,-384.9545E-09
+2.805093E+00,-2.530346E-09,-368.3186E-09
+2.815051E+00,-2.152593E-09,-774.9958E-09
+2.825243E+00,-1.575888E-09,-1.004091E-06
+2.835218E+00,-603.9394E-12,-1.352466E-06
+2.845174E+00,-757.2978E-12,-1.370013E-06
+2.855151E+00,-2.041520E-09,-1.243471E-06
+2.865135E+00,-2.475003E-09,-1.218895E-06
+2.875236E+00,-3.371074E-09,-1.067561E-06
+2.885206E+00,-3.747201E-09,-927.7315E-09
+2.895193E+00,-3.941995E-09,-537.9152E-09
+2.905133E+00,-3.465202E-09,-501.0538E-09
+2.915125E+00,-726.4136E-12,-843.5593E-09
+2.925096E+00,-235.1034E-12,-939.7860E-09
+2.935112E+00,+50.32250E-12,-941.6028E-09
+2.945118E+00,-109.3687E-12,-874.3420E-09
+2.955128E+00,-303.9327E-12,-695.1380E-09
+2.965130E+00,-308.1443E-12,-717.5503E-09
+2.975167E+00,-883.7639E-12,-946.7402E-09
+2.985190E+00,-953.5019E-12,-977.0737E-09
+2.995220E+00,-31.95814E-12,-1.065819E-06
+3.005025E+00,+213.7206E-12,-1.050737E-06
+3.015028E+00,+151.6445E-12,-990.1887E-09
+3.025061E+00,-227.9039E-12,-985.4003E-09
+3.035051E+00,-986.1474E-12,-995.6132E-09
+3.045055E+00,-701.8023E-12,-1.072778E-06
+3.055076E+00,+577.9421E-12,-1.597685E-06
+3.065072E+00,+612.5667E-12,-1.701860E-06
+3.075092E+00,+327.0917E-12,-1.731379E-06
+3.085129E+00,+380.0467E-12,-1.606114E-06
+3.095137E+00,+161.3039E-12,-937.6679E-09
+3.105141E+00,-385.5616E-12,-751.7243E-09
+3.115163E+00,-3.638784E-09,-638.8616E-09
+3.125178E+00,-4.276457E-09,-714.4528E-09
+3.135210E+00,-4.581983E-09,-1.134895E-06
+3.145210E+00,-4.445383E-09,-1.161393E-06
+3.155197E+00,-4.118177E-09,-830.1783E-09
+3.165221E+00,-4.023751E-09,-744.8082E-09
+3.175212E+00,-2.735618E-09,-815.5232E-09
+3.185018E+00,-2.382242E-09,-927.5980E-09
+3.195048E+00,-2.047116E-09,-1.399220E-06
+3.205039E+00,-2.114544E-09,-1.381992E-06
+3.215055E+00,-1.562030E-09,-883.7290E-09
+3.225086E+00,-1.318577E-09,-811.2431E-09
+3.235084E+00,-1.213882E-09,-836.5889E-09
+3.245116E+00,-1.563868E-09,-921.2484E-09
+3.255116E+00,-2.798927E-09,-1.349222E-06
+3.265123E+00,-2.984195E-09,-1.382245E-06
+3.275156E+00,-3.825852E-09,-1.176050E-06
+3.285176E+00,-4.186698E-09,-1.123140E-06
+3.295216E+00,-5.038554E-09,-925.4313E-09
+3.305032E+00,-4.801227E-09,-900.4212E-09
+3.315048E+00,-2.441475E-09,-815.0416E-09
+3.325058E+00,-1.818798E-09,-809.5417E-09
+3.335106E+00,-226.1983E-12,-884.0123E-09
+3.345134E+00,+8.286352E-12,-983.0904E-09
+3.355153E+00,+621.5782E-12,-1.600249E-06
+3.365186E+00,+478.3726E-12,-1.653700E-06
+3.375215E+00,-1.390790E-09,-1.275146E-06
+3.385031E+00,-1.671117E-09,-1.141013E-06
+3.395074E+00,-1.756779E-09,-774.0965E-09
+3.405114E+00,-1.655074E-09,-759.6960E-09
+3.415143E+00,-2.052582E-09,-771.2803E-09
+3.425140E+00,-2.170583E-09,-765.7662E-09
+3.435171E+00,-2.246942E-09,-793.2168E-09
+3.445184E+00,-2.195631E-09,-811.7962E-09
+3.455203E+00,-1.765989E-09,-1.170291E-06
+3.465236E+00,-1.782974E-09,-1.198793E-06
+3.475238E+00,-849.7252E-12,-1.177377E-06
+3.485038E+00,-678.7703E-12,-1.158999E-06
+3.495070E+00,-111.7733E-12,-1.023523E-06
+3.505295E+00,-234.8353E-12,-1.020535E-06
+3.515081E+00,-3.262614E-09,-932.6516E-09
+3.525115E+00,-3.436792E-09,-902.6804E-09
+3.535113E+00,-3.828749E-09,-692.6585E-09
+3.545143E+00,-3.922838E-09,-669.2209E-09
+3.555141E+00,-5.090615E-09,-611.7992E-09
+3.565146E+00,-5.192823E-09,-670.9413E-09
+3.575172E+00,-4.402843E-09,-1.204246E-06
+3.585188E+00,-4.280333E-09,-1.237675E-06
+3.595212E+00,-4.708118E-09,-1.251741E-06
+3.605246E+00,-4.860389E-09,-1.222682E-06
+3.615230E+00,-4.832295E-09,-1.329807E-06
+3.625237E+00,-4.791155E-09,-1.403941E-06
+3.635054E+00,-6.113580E-09,-1.405641E-06
+3.645078E+00,-6.489863E-09,-1.324664E-06
+3.655100E+00,-6.890390E-09,-695.4671E-09
+3.665096E+00,-6.680424E-09,-664.5699E-09
+3.675107E+00,-4.374927E-09,-982.7519E-09
+3.685137E+00,-4.149418E-09,-1.072667E-06
+3.695142E+00,-2.520849E-09,-1.500744E-06
+3.705148E+00,-2.225820E-09,-1.496607E-06
+3.715175E+00,-1.218537E-09,-1.406873E-06
+3.725170E+00,-1.237704E-09,-1.402589E-06
+3.735181E+00,-1.034516E-09,-1.236111E-06
+3.745207E+00,-842.9064E-12,-1.190279E-06
+3.755205E+00,+87.85082E-12,-725.1062E-09
+3.765215E+00,-125.0359E-12,-691.7000E-09
+3.775225E+00,-3.331110E-09,-749.9543E-09
+3.785246E+00,-3.850369E-09,-805.3179E-09
+3.795074E+00,-5.045246E-09,-1.059238E-06
+3.805123E+00,-5.042148E-09,-1.055496E-06
+3.815153E+00,-5.303872E-09,-978.6397E-09
+3.825186E+00,-5.338839E-09,-962.5988E-09
+3.835195E+00,-4.853806E-09,-998.5276E-09
+3.845208E+00,-4.751683E-09,-1.046644E-06
+3.855237E+00,-5.370766E-09,-1.381873E-06
+3.865238E+00,-5.533255E-09,-1.393142E-06
+3.875033E+00,-5.596000E-09,-864.4009E-09
+3.885045E+00,-5.491440E-09,-763.5918E-09
+3.895064E+00,-5.282481E-09,-111.0907E-09
+3.905089E+00,-5.388540E-09,-103.1342E-09
+3.915083E+00,-5.491689E-09,-704.8388E-09
+3.925086E+00,-5.271456E-09,-855.0368E-09
+3.935120E+00,-3.807308E-09,-1.527783E-06
+3.945115E+00,-3.758949E-09,-1.555607E-06
+3.955129E+00,-3.738819E-09,-1.083111E-06
+3.965159E+00,-3.662596E-09,-1.021901E-06
+3.975157E+00,-3.108687E-09,-1.096739E-06
+3.985193E+00,-3.221667E-09,-1.146336E-06
+3.995214E+00,-4.599956E-09,-1.155533E-06
+4.005229E+00,-4.758026E-09,-1.127475E-06
+4.015026E+00,-3.854688E-09,-1.133650E-06
+4.025029E+00,-3.537950E-09,-1.142399E-06
+4.035048E+00,-2.511564E-09,-963.9264E-09
+4.045082E+00,-2.354340E-09,-877.5177E-09
+4.055079E+00,-1.446480E-09,-671.6652E-09
+4.065108E+00,-1.277702E-09,-694.6659E-09
+4.075102E+00,-2.085499E-09,-797.5044E-09
+4.085124E+00,-2.628947E-09,-786.9129E-09
+4.095164E+00,-3.209774E-09,-1.087415E-06
+4.105155E+00,-3.078402E-09,-1.227361E-06
+4.115177E+00,-3.173049E-09,-1.557203E-06
+4.125232E+00,-3.504776E-09,-1.475411E-06
+4.135033E+00,-4.222784E-09,-993.5054E-09
+4.145062E+00,-4.123889E-09,-859.5514E-09
+4.155095E+00,-3.960668E-09,-955.2278E-09
+4.165120E+00,-4.225587E-09,-1.053383E-06
+4.175153E+00,-5.157704E-09,-1.053603E-06
+4.185178E+00,-5.087040E-09,-1.013857E-06
+4.195201E+00,-3.774862E-09,-934.2137E-09
+4.205228E+00,-3.567952E-09,-963.5515E-09
+4.215234E+00,-3.884910E-09,-1.072390E-06
+4.225020E+00,-4.003550E-09,-1.040332E-06
+4.235053E+00,-3.669017E-09,-1.011342E-06
+4.245060E+00,-3.579437E-09,-1.030040E-06
+4.255136E+00,-3.744137E-09,-1.145470E-06
+4.265228E+00,-3.721337E-09,-1.160745E-06
+4.275087E+00,-2.143889E-09,-972.5514E-09
+4.285117E+00,-1.369177E-09,-860.1494E-09
+4.295133E+00,-392.8087E-12,-703.0535E-09
+4.305124E+00,-549.5226E-12,-706.2407E-09
+4.315106E+00,-899.7149E-12,-930.5258E-09
+4.325066E+00,-822.8832E-12,-1.008446E-06
+4.335046E+00,-915.7366E-12,-1.300772E-06
+4.345037E+00,-1.236036E-09,-1.472870E-06
+4.355234E+00,-1.985018E-09,-1.577208E-06
+4.365202E+00,-1.985201E-09,-1.456059E-06
+4.375195E+00,-1.963849E-09,-913.0374E-09
+4.385216E+00,-2.141934E-09,-779.4142E-09
+4.395214E+00,-2.926173E-09,-924.4042E-09
+4.405167E+00,-2.928958E-09,-1.014563E-06
+4.415142E+00,-2.429853E-09,-1.190535E-06
+4.425128E+00,-2.365318E-09,-1.168211E-06
+4.435076E+00,-2.036098E-09,-1.003019E-06
+4.445063E+00,-1.751015E-09,-973.9609E-09
+4.455057E+00,-321.8255E-12,-1.230490E-06
+4.465029E+00,-253.3530E-12,-1.289927E-06
+4.475226E+00,-2.150021E-09,-1.397858E-06
+4.485211E+00,-2.701571E-09,-1.339885E-06
+4.495187E+00,-4.519188E-09,-613.1544E-09
+4.505186E+00,-4.797183E-09,-466.8846E-09
+4.515138E+00,-6.130847E-09,-632.1068E-09
+4.525102E+00,-6.559835E-09,-824.0490E-09
+4.535084E+00,-6.558531E-09,-1.182077E-06
+4.545041E+00,-6.207561E-09,-1.129203E-06
+4.555045E+00,-4.828376E-09,-739.4095E-09
+4.565037E+00,-4.638795E-09,-705.7276E-09
+4.575225E+00,-3.359029E-09,-1.030137E-06
+4.585202E+00,-2.746237E-09,-1.132819E-06
+4.595191E+00,-779.5425E-12,-1.379321E-06
+4.605138E+00,-686.8366E-12,-1.381929E-06
+4.615128E+00,-1.119255E-09,-961.8368E-09
+4.625064E+00,-1.122521E-09,-877.6284E-09
+4.635037E+00,-185.2324E-12,-693.7914E-09
+4.645024E+00,-1.304768E-12,-734.7365E-09
+4.655229E+00,+1.088000E-09,-1.299991E-06
+4.665205E+00,+1.358815E-09,-1.373943E-06
+4.675196E+00,+3.232475E-09,-1.240432E-06
+4.685163E+00,+3.310411E-09,-1.191614E-06
+4.695138E+00,+2.277712E-09,-945.6835E-09
+4.705120E+00,+2.058685E-09,-947.5918E-09
+4.715091E+00,+1.254862E-09,-1.135342E-06
+4.725096E+00,+1.150743E-09,-1.084969E-06
+4.735060E+00,-383.2301E-12,-662.6988E-09
+4.745040E+00,-900.6405E-12,-612.6691E-09
+4.755043E+00,-2.324816E-09,-701.7670E-09
+4.765021E+00,-2.391744E-09,-772.6193E-09
+4.775227E+00,-2.646092E-09,-1.233925E-06
+4.785219E+00,-2.665276E-09,-1.251498E-06
+4.795184E+00,-1.686764E-09,-963.8787E-09
+4.805171E+00,-1.219003E-09,-888.3495E-09
+4.815119E+00,-41.63415E-12,-978.9687E-09
+4.825103E+00,-221.2519E-12,-1.095672E-06
+4.835091E+00,-1.745748E-09,-1.478668E-06
+4.845049E+00,-1.918241E-09,-1.483635E-06
+4.855028E+00,-1.779405E-09,-1.133173E-06
+4.865246E+00,-1.720283E-09,-1.060896E-06
+4.875204E+00,-1.792338E-09,-973.3219E-09
+4.885189E+00,-1.660772E-09,-987.6690E-09
+4.895180E+00,-356.7810E-12,-1.177232E-06
+4.905118E+00,-111.0591E-12,-1.220184E-06
+4.915136E+00,-377.8912E-12,-1.103428E-06
+4.925122E+00,-486.0047E-12,-1.091613E-06
+4.935097E+00,+239.8428E-12,-1.117435E-06
+4.945064E+00,+533.4775E-12,-1.124209E-06
+4.955044E+00,+1.391732E-09,-970.8615E-09
+4.965031E+00,+1.315252E-09,-935.3800E-09
+4.975243E+00,+707.7527E-12,-1.171114E-06
+4.985017E+00,+685.2252E-12,-1.191397E-06
+4.995206E+00,-225.8127E-12,-1.314935E-06
+5.005383E+00,-291.4039E-12,-1.307677E-06
+5.017010E+00,-768.5418E-12,-1.211462E-06
+5.028686E+00,-588.7846E-12,-1.105594E-06
+5.035209E+00,-644.0197E-12,-1.058999E-06
+5.045187E+00,-1.257468E-09,-1.038376E-06
+5.055177E+00,-2.965755E-09,-808.3048E-09
+5.065142E+00,-3.623891E-09,-729.7821E-09
+5.075077E+00,-4.977600E-09,-619.7844E-09
+5.085072E+00,-5.762076E-09,-707.3269E-09
+5.095051E+00,-7.032194E-09,-1.274760E-06
+5.105210E+00,-7.008145E-09,-1.655852E-06
+5.115201E+00,-5.772038E-09,-1.730397E-06
+5.125164E+00,-5.214839E-09,-1.420104E-06
+5.135152E+00,-5.059629E-09,-589.8991E-09
+5.145123E+00,-5.091259E-09,-455.9612E-09
+5.155098E+00,-4.420007E-09,-634.0475E-09
+5.165080E+00,-4.151859E-09,-867.4365E-09
+5.175180E+00,-4.964452E-09,-1.161033E-06
+5.185219E+00,-5.710214E-09,-1.272555E-06
+5.195024E+00,-6.412648E-09,-1.503648E-06
+5.205028E+00,-6.281053E-09,-1.550363E-06
+5.215051E+00,-6.750327E-09,-1.354223E-06
+5.225083E+00,-7.525671E-09,-1.134146E-06
+5.235079E+00,-8.954352E-09,-680.0652E-09
+5.245100E+00,-8.868157E-09,-553.9970E-09
+5.255097E+00,-7.585630E-09,-615.5282E-09
+5.265116E+00,-6.591790E-09,-916.9636E-09
+5.275098E+00,-4.672547E-09,-1.285160E-06
+5.285059E+00,-3.558343E-09,-1.325571E-06
+5.295047E+00,-1.777457E-09,-1.166884E-06
+5.305032E+00,-1.652635E-09,-1.043259E-06
+5.315219E+00,-2.820176E-09,-1.016118E-06
+5.325181E+00,-3.581678E-09,-1.084133E-06
+5.335173E+00,-4.501681E-09,-1.141926E-06
+5.345162E+00,-4.775461E-09,-1.127339E-06
+5.355145E+00,-5.120977E-09,-1.076987E-06
+5.365101E+00,-4.984889E-09,-1.084432E-06
+5.375076E+00,-3.890904E-09,-1.158445E-06
+5.385068E+00,-3.670539E-09,-1.162493E-06
+5.395048E+00,-4.497904E-09,-1.127218E-06
+5.405239E+00,-5.119584E-09,-1.082820E-06
+5.415224E+00,-5.032701E-09,-1.048894E-06
+5.425181E+00,-4.463627E-09,-1.060034E-06
+5.435171E+00,-3.505728E-09,-882.3414E-09
+5.445148E+00,-3.652239E-09,-851.6006E-09
+5.455121E+00,-4.496080E-09,-1.145167E-06
+5.465107E+00,-4.623548E-09,-1.378887E-06
+5.475053E+00,-5.084523E-09,-1.811851E-06
+5.485067E+00,-5.550405E-09,-1.739044E-06
+5.495087E+00,-6.785734E-09,-986.6114E-09
+5.505098E+00,-6.906593E-09,-731.4015E-09
+5.515127E+00,-6.953615E-09,-661.6926E-09
+5.525162E+00,-7.274810E-09,-873.7498E-09
+5.535152E+00,-8.745978E-09,-1.511054E-06
+5.545182E+00,-8.973561E-09,-1.558739E-06
+5.555173E+00,-8.138919E-09,-1.173521E-06
+5.565199E+00,-7.688283E-09,-1.026033E-06
+5.575229E+00,-7.509274E-09,-1.069343E-06
+5.585229E+00,-7.314251E-09,-1.143614E-06
+5.595025E+00,-5.228906E-09,-1.294251E-06
+5.605055E+00,-3.914726E-09,-1.298864E-06
+5.615052E+00,-2.507076E-09,-1.187162E-06
+5.625050E+00,-2.469629E-09,-1.116418E-06
+5.635030E+00,-2.233947E-09,-982.9502E-09
+5.645194E+00,-1.698777E-09,-937.3360E-09
+5.655172E+00,-776.8927E-12,-1.003150E-06
+5.665126E+00,-876.6361E-12,-1.044232E-06
+5.675061E+00,-2.114460E-09,-1.125044E-06
+5.685039E+00,-2.763769E-09,-1.196241E-06
+5.695212E+00,-4.348781E-09,-1.363583E-06
+5.705180E+00,-5.075910E-09,-1.327895E-06
+5.715214E+00,-5.908019E-09,-1.146789E-06
+5.725218E+00,-5.655527E-09,-1.083453E-06
+5.735234E+00,-4.002801E-09,-998.4522E-09
+5.745031E+00,-3.557527E-09,-1.053805E-06
+5.755024E+00,-3.083185E-09,-1.331143E-06
+5.765057E+00,-2.941083E-09,-1.395087E-06
+5.775025E+00,-2.422722E-09,-1.166096E-06
+5.785181E+00,-2.464753E-09,-958.6612E-09
+5.795032E+00,-3.786015E-09,-781.7727E-09
+5.805177E+00,-4.670629E-09,-837.7123E-09
+5.815200E+00,-5.840354E-09,-1.099530E-06
+5.825231E+00,-6.085553E-09,-1.178113E-06
+5.835240E+00,-6.415817E-09,-1.223558E-06
+5.845026E+00,-6.494301E-09,-1.220367E-06
+5.855052E+00,-5.800880E-09,-1.105213E-06
+5.865049E+00,-5.278860E-09,-1.032077E-06
+5.875058E+00,-4.700431E-09,-911.7451E-09
+5.885077E+00,-4.737250E-09,-958.5391E-09
+5.895107E+00,-4.325619E-09,-1.372841E-06
+5.905138E+00,-3.852180E-09,-1.495542E-06
+5.915130E+00,-3.000570E-09,-1.707503E-06
+5.925127E+00,-3.163376E-09,-1.704406E-06
+5.935112E+00,-4.097901E-09,-1.353306E-06
+5.945073E+00,-4.246972E-09,-1.213968E-06
+5.955054E+00,-4.351521E-09,-642.1738E-09
+5.965041E+00,-4.593498E-09,-535.8992E-09
+5.975163E+00,-5.188155E-09,-564.9920E-09
+5.985133E+00,-4.780201E-09,-734.2148E-09
+5.995097E+00,-2.104244E-09,-1.325002E-06
+6.005229E+00,-664.8964E-12,-1.573348E-06
+6.015218E+00,+286.2394E-12,-1.531266E-06
+6.025176E+00,+77.90790E-12,-1.320605E-06
+6.035162E+00,-224.4409E-12,-669.7636E-09
+6.045149E+00,-88.49639E-12,-494.3972E-09
+6.055129E+00,+85.79711E-12,-598.3172E-09
+6.065105E+00,-916.6451E-15,-768.7626E-09
+6.075035E+00,-70.57080E-12,-1.082960E-06
+6.085230E+00,+19.95062E-12,-1.081705E-06
+6.095215E+00,-56.94626E-12,-890.7137E-09
+6.105136E+00,-228.5511E-12,-917.7981E-09
+6.115112E+00,+201.9275E-12,-1.093809E-06
+6.125088E+00,+1.058157E-09,-1.224073E-06
+6.135068E+00,+2.530548E-09,-1.430613E-06
+6.145035E+00,+2.494453E-09,-1.550372E-06
+6.155022E+00,+1.201342E-09,-1.535744E-06
+6.165225E+00,+774.1925E-12,-1.447412E-06
+6.175220E+00,+1.195175E-09,-1.259151E-06
+6.185217E+00,+1.579376E-09,-1.243278E-06
+6.195207E+00,+2.158919E-09,-1.407969E-06
+6.205189E+00,+2.389734E-09,-1.464302E-06
+6.215145E+00,+3.108182E-09,-1.260912E-06
+6.225108E+00,+3.188205E-09,-1.071088E-06
+6.235112E+00,+1.997622E-09,-905.2324E-09
+6.245096E+00,+1.276838E-09,-929.4615E-09
+6.255063E+00,+420.8574E-12,-799.8934E-09
+6.265046E+00,+515.3322E-12,-729.0269E-09
+6.275132E+00,+452.2556E-12,-740.7560E-09
+6.285103E+00,+148.8250E-12,-869.6566E-09
+6.295059E+00,-240.7601E-12,-1.134188E-06
+6.305192E+00,-255.0332E-12,-1.138180E-06
+6.315165E+00,-689.4333E-12,-1.250720E-06
+6.325119E+00,-1.289329E-09,-1.420621E-06
+6.335094E+00,-2.523344E-09,-1.782702E-06
+6.345083E+00,-2.808119E-09,-1.801777E-06
+6.355037E+00,-3.261406E-09,-1.344670E-06
+6.365244E+00,-3.912013E-09,-967.5999E-09
+6.375236E+00,-5.108000E-09,-559.4044E-09
+6.385228E+00,-5.376365E-09,-542.6731E-09
+6.395217E+00,-4.950683E-09,-1.068330E-06
+6.405166E+00,-4.609746E-09,-1.309209E-06
+6.415138E+00,-3.650402E-09,-1.750851E-06
+6.425125E+00,-2.848520E-09,-1.794720E-06
+6.435085E+00,-566.1939E-12,-1.462755E-06
+6.445067E+00,+451.4710E-12,-1.158437E-06
+6.455049E+00,+919.6939E-12,-697.3477E-09
+6.465068E+00,+626.3420E-12,-740.4242E-09
+6.475048E+00,+249.5710E-12,-1.212995E-06
+6.485082E+00,+178.9792E-12,-1.515457E-06
+6.495092E+00,-353.3367E-12,-1.547637E-06
+6.505067E+00,-842.5414E-12,-1.251042E-06
+6.515083E+00,-1.089961E-09,-730.0015E-09
+6.525088E+00,-831.9108E-12,-670.1555E-09
+6.535116E+00,-757.2280E-12,-968.5011E-09
+6.545113E+00,-1.178248E-09,-1.165649E-06
+6.555123E+00,-2.063203E-09,-1.371250E-06
+6.565151E+00,-2.143673E-09,-1.400173E-06
+6.575135E+00,-2.407854E-09,-1.463885E-06
+6.585152E+00,-3.171623E-09,-1.410907E-06
+6.595184E+00,-4.939572E-09,-1.275751E-06
+6.605151E+00,-5.251138E-09,-1.284029E-06
+6.615181E+00,-3.969439E-09,-1.332225E-06
+6.625176E+00,-3.107600E-09,-1.383189E-06
+6.635191E+00,-1.790025E-09,-1.151784E-06
+6.645223E+00,-1.447916E-09,-1.046557E-06
+6.655227E+00,-807.4184E-12,-1.031624E-06
+6.665255E+00,-591.0226E-12,-1.228328E-06
+6.675058E+00,-744.4713E-12,-1.593701E-06
+6.685056E+00,-887.5993E-12,-1.641708E-06
+6.695059E+00,-938.5290E-12,-1.373976E-06
+6.705093E+00,-1.158193E-09,-1.184863E-06
+6.715086E+00,-2.533604E-09,-994.1492E-09
+6.725114E+00,-3.476337E-09,-945.5061E-09
+6.735113E+00,-3.604300E-09,-948.4730E-09
+6.745110E+00,-2.880614E-09,-968.2084E-09
+6.755094E+00,-2.278850E-09,-1.169132E-06
+6.765065E+00,-2.579505E-09,-1.374681E-06
+6.775024E+00,-3.100740E-09,-1.568967E-06
+6.785239E+00,-2.753825E-09,-1.450053E-06
+6.795198E+00,-1.810972E-09,-1.210064E-06
+6.805187E+00,-1.313299E-09,-1.164136E-06
+6.815167E+00,-1.026743E-09,-1.228636E-06
+6.825131E+00,-608.4766E-12,-1.299919E-06
+6.835132E+00,-496.5418E-12,-1.250157E-06
+6.845121E+00,-1.307833E-09,-1.141268E-06
+6.855151E+00,-3.101296E-09,-915.3014E-09
+6.865182E+00,-3.999400E-09,-832.3861E-09
+6.875175E+00,-3.835873E-09,-929.8830E-09
+6.885192E+00,-3.462032E-09,-1.265372E-06
+6.895219E+00,-3.772380E-09,-1.546585E-06
+6.905221E+00,-4.338408E-09,-1.515575E-06
+6.915028E+00,-4.667499E-09,-1.263623E-06
+6.925019E+00,-4.670623E-09,-894.6734E-09
+6.935036E+00,-4.816869E-09,-769.8079E-09
+6.945064E+00,-4.880015E-09,-1.098780E-06
+6.955055E+00,-4.263498E-09,-1.617012E-06
+6.965074E+00,-3.329585E-09,-1.740686E-06
+6.975101E+00,-2.943026E-09,-1.349522E-06
+6.985094E+00,-3.331304E-09,-994.1788E-09
+6.995101E+00,-3.685033E-09,-704.8235E-09
+7.005126E+00,-3.234770E-09,-776.9414E-09
+7.015131E+00,-2.464337E-09,-1.121139E-06
+7.025122E+00,-2.309680E-09,-1.381929E-06
+7.035103E+00,-2.367202E-09,-1.443154E-06
+7.045095E+00,-1.869830E-09,-1.359885E-06
+7.055089E+00,-948.2223E-12,-1.266121E-06
+7.065076E+00,-630.4590E-12,-1.360772E-06
+7.075036E+00,-1.214039E-09,-1.496267E-06
+7.085018E+00,-1.838746E-09,-1.525946E-06
+7.095203E+00,-1.829277E-09,-1.431897E-06
+7.105176E+00,-1.647284E-09,-1.122806E-06
+7.115169E+00,-2.123942E-09,-801.1914E-09
+7.125126E+00,-2.971053E-09,-697.1188E-09
+7.135133E+00,-3.921676E-09,-931.5167E-09
+7.145119E+00,-4.319295E-09,-1.203902E-06
+7.155128E+00,-4.791052E-09,-1.442124E-06
+7.165157E+00,-4.890513E-09,-1.476060E-06
+7.175145E+00,-4.229277E-09,-1.447188E-06
+7.185156E+00,-3.255232E-09,-1.278884E-06
+7.195182E+00,-2.460783E-09,-880.5227E-09
+7.205130E+00,-2.494297E-09,-596.8295E-09
+7.215147E+00,-2.630431E-09,-580.2088E-09
+7.225174E+00,-2.252065E-09,-978.4118E-09
+7.235177E+00,-1.580289E-09,-1.791473E-06
+7.245210E+00,-1.502377E-09,-2.158596E-06
+7.255202E+00,-1.703888E-09,-2.063545E-06
+7.265236E+00,-1.413729E-09,-1.641164E-06
+7.275024E+00,-711.8218E-12,-1.125636E-06
+7.285219E+00,-541.5289E-12,-698.0171E-09
+7.295189E+00,-1.174065E-09,-513.3858E-09
+7.305175E+00,-1.854911E-09,-634.5301E-09
+7.315158E+00,-2.077348E-09,-840.7088E-09
+7.325136E+00,-2.431812E-09,-1.041970E-06
+7.335143E+00,-3.180735E-09,-1.164528E-06
+7.345168E+00,-3.655555E-09,-1.189949E-06
+7.355154E+00,-3.120315E-09,-1.174074E-06
+7.365132E+00,-2.266772E-09,-1.271010E-06
+7.375114E+00,-1.815918E-09,-1.267637E-06
+7.385126E+00,-2.042196E-09,-1.197699E-06
+7.395108E+00,-2.234053E-09,-959.3869E-09
+7.405081E+00,-2.334113E-09,-799.8553E-09
+7.415070E+00,-3.099669E-09,-957.9020E-09
+7.425022E+00,-4.290101E-09,-1.247661E-06
+7.435017E+00,-5.326289E-09,-1.543880E-06
+7.445035E+00,-5.154491E-09,-1.551929E-06
+7.455234E+00,-4.388993E-09,-1.144800E-06
+7.465223E+00,-4.261038E-09,-891.9621E-09
+7.475167E+00,-4.221103E-09,-924.2068E-09
+7.485135E+00,-3.579925E-09,-1.286469E-06
+7.495118E+00,-1.744307E-09,-1.715938E-06
+7.505216E+00,-704.9045E-12,-1.715067E-06
+7.515189E+00,+23.89314E-12,-1.421682E-06
+7.525151E+00,+345.6194E-12,-1.108856E-06
+7.535125E+00,+868.4617E-12,-756.6681E-09
+7.545111E+00,+678.4566E-12,-700.4576E-09
+7.555067E+00,-789.8104E-12,-936.5931E-09
+7.565057E+00,-2.352659E-09,-1.208813E-06
+7.575042E+00,-3.680505E-09,-1.390442E-06
+7.585029E+00,-4.197228E-09,-1.278769E-06
+7.595063E+00,-5.331194E-09,-1.047526E-06
+7.605100E+00,-6.201095E-09,-960.3663E-09
+7.615138E+00,-6.393985E-09,-964.3373E-09
+7.625152E+00,-5.595106E-09,-1.059213E-06
+7.635182E+00,-4.316856E-09,-1.124659E-06
+7.645181E+00,-3.742691E-09,-1.181405E-06
+7.655231E+00,-2.834340E-09,-1.310504E-06
+7.665050E+00,-2.190306E-09,-1.412054E-06
+7.675087E+00,-1.319694E-09,-1.411909E-06
+7.685140E+00,-1.453447E-09,-1.404769E-06
+7.695174E+00,-2.071079E-09,-1.167995E-06
+7.705147E+00,-2.103838E-09,-1.000986E-06
+7.715152E+00,-1.745267E-09,-1.016256E-06
+7.725139E+00,-1.893168E-09,-1.089700E-06
+7.735154E+00,-2.846503E-09,-1.290375E-06
+7.745183E+00,-3.109209E-09,-1.280900E-06
+7.755179E+00,-2.519515E-09,-1.176021E-06
+7.765206E+00,-2.149531E-09,-1.146560E-06
+7.775192E+00,-2.590245E-09,-1.282085E-06
+7.785213E+00,-3.198293E-09,-1.403383E-06
+7.795245E+00,-3.348631E-09,-1.546357E-06
+7.805175E+00,-3.266822E-09,-1.557468E-06
+7.815190E+00,-3.888869E-09,-1.223954E-06
+7.825214E+00,-4.720234E-09,-987.2723E-09
+7.835219E+00,-5.114798E-09,-1.002631E-06
+7.845233E+00,-4.532255E-09,-1.133723E-06
+7.855030E+00,-3.614320E-09,-1.308274E-06
+7.865049E+00,-3.245702E-09,-1.466154E-06
+7.875076E+00,-2.705542E-09,-1.570401E-06
+7.885074E+00,-2.155654E-09,-1.456041E-06
+7.895079E+00,-1.745542E-09,-1.057053E-06
+7.905108E+00,-2.348606E-09,-801.9362E-09
+7.915129E+00,-3.617233E-09,-763.8951E-09
+7.925148E+00,-3.716758E-09,-871.2464E-09
+7.935206E+00,-2.444548E-09,-1.233469E-06
+7.945228E+00,-1.526237E-09,-1.338895E-06
+7.955245E+00,-240.4365E-12,-1.116756E-06
+7.965049E+00,+840.7112E-12,-932.9901E-09
+7.975040E+00,+3.419300E-09,-734.9082E-09
+7.985077E+00,+4.905211E-09,-760.8385E-09
+7.995085E+00,+5.000419E-09,-946.5180E-09
+8.005102E+00,+3.697954E-09,-1.123911E-06
+8.015141E+00,+1.562128E-09,-1.438280E-06
+8.025129E+00,+307.2033E-12,-1.484113E-06
+8.035142E+00,-1.393537E-09,-1.232577E-06
+8.045154E+00,-2.242234E-09,-1.105986E-06
+8.055171E+00,-2.392700E-09,-1.197804E-06
+8.065196E+00,-1.815916E-09,-1.388732E-06
+8.075224E+00,-1.205820E-09,-1.538885E-06
+8.085222E+00,-1.425457E-09,-1.506900E-06
+8.095019E+00,-2.218372E-09,-1.376465E-06
+8.105128E+00,-2.395901E-09,-1.317228E-06
+8.115151E+00,-2.476378E-09,-735.4775E-09
+8.125188E+00,-2.822479E-09,-482.0604E-09
+8.135193E+00,-3.732741E-09,-548.8939E-09
+8.145201E+00,-4.086318E-09,-847.7983E-09
+8.155227E+00,-4.150361E-09,-1.352189E-06
+8.165238E+00,-4.257687E-09,-1.466505E-06
+8.175043E+00,-4.659330E-09,-1.430947E-06
+8.185067E+00,-4.552428E-09,-1.412870E-06
+8.195092E+00,-3.157484E-09,-1.416876E-06
+8.205122E+00,-2.369064E-09,-1.392450E-06
+8.215138E+00,-1.992285E-09,-1.283632E-06
+8.225180E+00,-2.104101E-09,-1.165856E-06
+8.235207E+00,-1.459573E-09,-902.6242E-09
+8.245206E+00,-657.1275E-12,-840.7956E-09
+8.255233E+00,+870.9644E-12,-1.095765E-06
+8.265019E+00,+1.312636E-09,-1.301811E-06
+8.275205E+00,+2.298988E-09,-1.356664E-06
+8.285215E+00,+2.629753E-09,-1.134037E-06
+8.295212E+00,+2.174537E-09,-606.3700E-09
+8.305212E+00,+1.406531E-09,-522.7318E-09
+8.315245E+00,+594.0503E-12,-962.8887E-09
+8.325020E+00,+917.8407E-12,-1.299150E-06
+8.335036E+00,+1.946727E-09,-1.716793E-06
+8.345066E+00,+1.623831E-09,-1.524311E-06
+8.355040E+00,-673.2412E-12,-740.6616E-09
+8.365044E+00,-1.606132E-09,-608.9506E-09
+8.375078E+00,-2.908772E-09,-883.9150E-09
+8.385122E+00,-3.366442E-09,-1.074632E-06
+8.395153E+00,-5.154867E-09,-1.360659E-06
+8.405149E+00,-5.494598E-09,-1.297361E-06
+8.415156E+00,-5.588487E-09,-1.275702E-06
+8.425178E+00,-5.566666E-09,-1.352851E-06
+8.435177E+00,-6.259996E-09,-1.591353E-06
+8.445196E+00,-6.511525E-09,-1.594756E-06
+8.455244E+00,-5.831636E-09,-1.076937E-06
+8.465045E+00,-5.447343E-09,-921.2732E-09
+8.475060E+00,-4.615496E-09,-545.7849E-09
+8.485089E+00,-4.640208E-09,-621.9759E-09
+8.495082E+00,-4.162496E-09,-1.243800E-06
+8.505121E+00,-3.756088E-09,-1.408431E-06
+8.515116E+00,-3.077866E-09,-1.381316E-06
+8.525126E+00,-3.161315E-09,-1.286328E-06
+8.535152E+00,-3.197891E-09,-1.054822E-06
+8.545152E+00,-2.958251E-09,-1.090350E-06
+8.555161E+00,-2.449778E-09,-1.485841E-06
+8.565188E+00,-2.602107E-09,-1.592121E-06
+8.575109E+00,-2.707442E-09,-1.481899E-06
+8.585127E+00,-2.124176E-09,-1.283547E-06
+8.595162E+00,+268.9390E-12,-712.9383E-09
+8.605148E+00,+670.5267E-12,-611.4998E-09
+8.615180E+00,-165.4557E-12,-795.8183E-09
+8.625179E+00,-529.8967E-12,-887.6782E-09
+8.635192E+00,-940.6588E-12,-1.396833E-06
+8.645223E+00,-870.2208E-12,-1.442519E-06
+8.655228E+00,-939.1128E-12,-1.237845E-06
+8.665235E+00,-932.6544E-12,-1.119582E-06
+8.675031E+00,+68.48563E-12,-842.1641E-09
+8.685048E+00,+397.0172E-12,-841.4012E-09
+8.695070E+00,+36.88647E-12,-1.198753E-06
+8.705103E+00,-494.9185E-12,-1.265027E-06
+8.715180E+00,-1.603408E-09,-1.234110E-06
+8.725054E+00,-1.564163E-09,-1.129638E-06
+8.735082E+00,-1.387304E-09,-999.9991E-09
+8.745091E+00,-1.523339E-09,-1.065839E-06
+8.755122E+00,-1.259119E-09,-1.334649E-06
+8.765132E+00,-692.6039E-12,-1.428385E-06
+8.775154E+00,+1.895215E-09,-1.504014E-06
+8.785185E+00,+2.490415E-09,-1.443957E-06
+8.795208E+00,+3.262592E-09,-1.105410E-06
+8.805241E+00,+3.319861E-09,-1.008357E-06
+8.815244E+00,+2.962777E-09,-998.6726E-09
+8.825024E+00,+2.516050E-09,-1.043732E-06
+8.835054E+00,+996.0542E-12,-1.068819E-06
+8.845052E+00,+917.9388E-12,-1.075713E-06
+8.855061E+00,+2.349659E-09,-1.006490E-06
+8.865084E+00,+2.827918E-09,-997.8762E-09
+8.875085E+00,+2.662931E-09,-1.205186E-06
+8.885125E+00,+2.167136E-09,-1.262116E-06
+8.895115E+00,+1.149772E-09,-1.132472E-06
+8.905063E+00,+998.2980E-12,-1.110389E-06
+8.915061E+00,+94.80928E-12,-1.206614E-06
+8.925033E+00,-79.77218E-12,-1.229353E-06
+8.935045E+00,+522.0457E-12,-1.275835E-06
+8.945040E+00,+911.1096E-12,-1.268586E-06
+8.955058E+00,+2.156969E-09,-1.458804E-06
+8.965060E+00,+2.093561E-09,-1.553204E-06
+8.975088E+00,+1.329669E-09,-1.717474E-06
+8.985105E+00,+1.262574E-09,-1.646089E-06
+8.995140E+00,+192.4906E-12,-681.3555E-09
+9.005188E+00,-170.0653E-12,-600.3809E-09
+9.015200E+00,-2.274067E-09,-954.1102E-09
+9.025234E+00,-2.459044E-09,-1.092267E-06
+9.035016E+00,-2.394862E-09,-1.162212E-06
+9.045044E+00,-2.434539E-09,-1.014888E-06
+9.055073E+00,-2.451205E-09,-754.0560E-09
+9.065078E+00,-2.178754E-09,-853.6177E-09
+9.075095E+00,+80.94441E-12,-1.419612E-06
+9.085121E+00,+451.5646E-12,-1.565265E-06
+9.095143E+00,-33.51202E-12,-1.804059E-06
+9.105147E+00,-374.6139E-12,-1.732353E-06
+9.115187E+00,-636.1244E-12,-1.024122E-06
+9.125197E+00,-483.5676E-12,-927.0229E-09
+9.135223E+00,-3.519936E-12,-986.9327E-09
+9.145223E+00,-16.51927E-12,-1.035933E-06
+9.155231E+00,+994.8204E-12,-1.467539E-06
+9.165236E+00,+1.267187E-09,-1.433083E-06
+9.175019E+00,+3.505031E-09,-737.6518E-09
+9.185047E+00,+3.636648E-09,-682.6334E-09
+9.195081E+00,+4.045512E-09,-842.7859E-09
+9.205070E+00,+4.085043E-09,-900.0883E-09
+9.215082E+00,+3.690821E-09,-1.807447E-06
+9.225110E+00,+3.476275E-09,-1.868335E-06
+9.235111E+00,+998.4255E-12,-1.574200E-06
+9.245147E+00,+748.5762E-12,-1.447674E-06
+9.255150E+00,+64.73138E-12,-902.8140E-09
+9.265160E+00,-114.9438E-12,-929.9250E-09
+9.275175E+00,-1.365095E-09,-1.202569E-06
+9.285201E+00,-1.461111E-09,-1.287272E-06
+9.295229E+00,-422.9907E-12,-1.351386E-06
+9.305031E+00,-126.5114E-12,-1.271457E-06
+9.315029E+00,+435.9613E-12,-828.9337E-09
+9.325036E+00,+469.5099E-12,-772.4409E-09
+9.335055E+00,+1.163252E-09,-1.039675E-06
+9.345046E+00,+1.264033E-09,-1.124323E-06
+9.355033E+00,-95.34474E-12,-1.321605E-06
+9.365222E+00,-515.6121E-12,-1.317397E-06
+9.375204E+00,-2.910377E-09,-1.478299E-06
+9.385225E+00,-3.017503E-09,-1.506946E-06
+9.395036E+00,-2.872483E-09,-1.607557E-06
+9.405048E+00,-2.777342E-09,-1.567335E-06
+9.415028E+00,-1.471241E-09,-1.181350E-06
+9.425220E+00,-969.2938E-12,-1.124535E-06
+9.435196E+00,+1.391561E-09,-1.208229E-06
+9.445183E+00,+1.600774E-09,-1.228626E-06
+9.455152E+00,+2.140806E-09,-1.068055E-06
+9.465136E+00,+2.416462E-09,-979.7468E-09
+9.475100E+00,+3.864383E-09,-649.0669E-09
+9.485083E+00,+3.956068E-09,-657.2285E-09
+9.495072E+00,+2.498464E-09,-902.0576E-09
+9.505030E+00,+2.061822E-09,-965.8547E-09
+9.515236E+00,+314.6926E-12,-1.278793E-06
+9.525219E+00,+21.89679E-12,-1.356672E-06
+9.535168E+00,-1.428958E-09,-1.591410E-06
+9.545129E+00,-1.574816E-09,-1.565574E-06
+9.555099E+00,-938.3619E-12,-1.139197E-06
+9.565063E+00,-798.3329E-12,-994.8187E-09
+9.575049E+00,-2.399687E-09,-531.8241E-09
+9.585023E+00,-2.979477E-09,-516.6264E-09
+9.595226E+00,-5.548908E-09,-949.4114E-09
+9.605211E+00,-5.652888E-09,-1.076987E-06
+9.615170E+00,-5.661840E-09,-1.627044E-06
+9.625134E+00,-5.681622E-09,-1.684540E-06
+9.635119E+00,-5.276656E-09,-1.557962E-06
+9.645116E+00,-5.123065E-09,-1.515375E-06
+9.655094E+00,-4.706476E-09,-1.337525E-06
+9.665046E+00,-4.783305E-09,-1.334854E-06
+9.675018E+00,-5.830441E-09,-1.248454E-06
+9.685237E+00,-5.787421E-09,-1.238551E-06
+9.695200E+00,-4.777611E-09,-1.301533E-06
+9.705164E+00,-4.776931E-09,-1.322366E-06
+9.715147E+00,-6.457507E-09,-1.277198E-06
+9.725101E+00,-6.650895E-09,-1.278084E-06
+9.735072E+00,-6.933540E-09,-1.392395E-06
+9.745056E+00,-6.829026E-09,-1.422582E-06
+9.755219E+00,-6.338300E-09,-1.348621E-06
+9.765206E+00,-6.269828E-09,-1.295325E-06
+9.775170E+00,-5.055346E-09,-750.0945E-09
+9.785151E+00,-4.742093E-09,-693.7542E-09
+9.795168E+00,-3.906885E-09,-965.1824E-09
+9.805173E+00,-3.817365E-09,-1.047999E-06
+9.815157E+00,-1.356106E-09,-1.555485E-06
+9.825141E+00,-706.7794E-12,-1.601603E-06
+9.835097E+00,+1.797365E-09,-1.773067E-06
+9.845063E+00,+1.779556E-09,-1.762965E-06
+9.855050E+00,+382.9291E-12,-1.256455E-06
+9.865237E+00,+194.3376E-12,-1.136786E-06
+9.875232E+00,-586.0843E-12,-789.6519E-09
+9.885241E+00,-691.6773E-12,-827.5357E-09
+9.895038E+00,-1.323907E-09,-1.305929E-06
+9.905077E+00,-1.234480E-09,-1.405642E-06
+9.915083E+00,-38.69917E-12,-1.662044E-06
+9.925079E+00,+74.99258E-12,-1.620188E-06
+9.935101E+00,-366.5343E-12,-1.096160E-06
+9.945112E+00,-449.5160E-12,-991.7421E-09
+9.955126E+00,-7.263540E-12,-927.3787E-09
+9.965149E+00,+105.0321E-12,-1.007361E-06
+9.975156E+00,-347.1409E-12,-1.282445E-06
+9.985181E+00,-549.2548E-12,-1.333424E-06
+9.995214E+00,-356.1383E-12,-1.583444E-06

MicroMag 2900/3900 Data File ends
