# Supplementary material for: Magnetic signatures of a creosote oil contaminated site: case study in São Paulo, Brazil
Source: Sci Rep. 2022 Dec 17;12:21853. doi: 10.1038/s41598-022-23493-2 (PMC9759522; doi:10.1038/s41598-022-23493-2)
Supplement: Supplementary file 3 — Supplementary Information 3. [file 41598_2022_23493_MOESM3_ESM.zip › moment_vs_time/SD23/5_1/nm4xxx/5_7.002]

MicroMag 2900/3900 Data File (Series 0016.002)
Moment vs. time

INSTRUMENT
Configuration                   VSM
Temperature control             None
Hardware version                0004
Software version                01/29/2013
Units of measure                Hybrid SI
Temperature in                  Celsius

SAMPLE
Mass                            N/A
Volume                          N/A
Demagnetizing factor            N/A

SETTINGS
Field range                    +30.00000E-03
Field command                   0.000000E+00
Moment range                   +2.000000E-06
Averaging time                 +15.02206E-03
Temperature (command)           N/A
Tmprtr difference correction    No
Orientation                     0.000000E+00
Vibration amplitude             1.0
Calibration factor             +4.401063E+00
Operating frequency            +83.00000E+00

MEASUREMENT
Description                    "SD34_5_7"
Field (measured)               +22.23501E-06
Temperature (measured)          N/A
Averages (completed)            N/A
Moment at conditioning field   +62.50060E-09
Measured on                     08/28/2020  10:25
Elapsed time                   +22.62944E+00

PROCESSING
Background subtraction          No
Delta-m processing              N/A
Demagnetizing factor            No
Normalization                   No
Normalization factor            N/A
Offset (field)                  No
Offset (moment)                 No
Pole saturation                 No
Slope correction                No

VIEWPORT
Left                            0.000000E+00
Right                          +10.00000E+00
Bottom                         -2.000000E-06
Top                            +2.000000E-06
Show X-axis?                    Yes
Show Y-axis?                    Yes

SCRIPT
Averaging time                 +10.00000E-03
Initial (conditioning) field   +15.00000E-03
Final (measuring) field         0.000000E+00
Pause at initial field         +10.00000E+00
Field slew rate limit          +10.00000E+03
Field slew time limit          +100.0000E-03
Slope correction                0.000000E+00
Timebase                       +10.00000E+00
Number of segments              1
Number of data                  1000

Segment   Averaging                                                            Final 
 Number      Time        Initial      Increment       Final         Pause      Index 
             (s)           (s)           (s)           (s)           (s)     
0000001,+10.00000E-03, 0.000000E+00,+10.00000E-03,+10.00000E+00,+10.00000E+00,0001000

                                         
     Time         Moment        Field    
     (s)          (Am�)          (T)     
+5.133582E-03,+45.99475E-09,+10.95854E-03
+15.13299E-03,+25.84127E-09,+6.114485E-03
+25.21688E-03,+12.55883E-09,+3.031870E-03
+35.01726E-03,+5.911098E-09,+1.427280E-03
+45.06944E-03,+3.409644E-09,+623.0365E-06
+55.10496E-03,+2.564135E-09,+280.5880E-06
+65.12379E-03,+1.419105E-09,+118.3404E-06
+75.18514E-03,+497.4413E-12,+60.68995E-06
+85.21698E-03,+171.6208E-12,+29.52459E-06
+95.19440E-03,+301.8110E-12,+18.65117E-06
+105.1711E-03,-22.46347E-12,+13.09022E-06
+115.0589E-03,-828.8674E-12,+10.51825E-06
+125.0335E-03,-1.466247E-09,+8.868133E-06
+135.2250E-03,-1.709365E-09,+7.699267E-06
+145.2453E-03,-2.187032E-09,+6.673843E-06
+155.2218E-03,-2.664089E-09,+5.953162E-06
+165.0949E-03,-2.337326E-09,+5.621564E-06
+175.0791E-03,-655.7642E-12,+5.081972E-06
+185.0421E-03,+1.004304E-09,+4.908797E-06
+195.0219E-03,+2.144427E-09,+4.778549E-06
+205.0205E-03,+2.380699E-09,+4.928293E-06
+215.2080E-03,+2.574352E-09,+5.011345E-06
+225.2272E-03,+2.631855E-09,+4.922344E-06
+235.2233E-03,+1.741610E-09,+4.591456E-06
+245.1972E-03,+368.4342E-12,+4.365695E-06
+255.1988E-03,-1.136352E-09,+4.206851E-06
+265.1869E-03,-1.298904E-09,+4.074669E-06
+275.1720E-03,-789.9959E-12,+4.111968E-06
+285.1588E-03,-385.6848E-12,+4.008325E-06
+295.1210E-03,+260.5615E-12,+4.023803E-06
+305.0910E-03,+1.208089E-09,+3.841278E-06
+315.0674E-03,+2.341580E-09,+3.576745E-06
+325.0239E-03,+2.471986E-09,+3.312950E-06
+335.2216E-03,+1.462210E-09,+2.886412E-06
+345.2017E-03,+670.0056E-12,+3.028390E-06
+355.1742E-03,-33.99497E-12,+3.351199E-06
+365.1377E-03,-693.1655E-12,+3.351342E-06
+375.1191E-03,-2.114800E-09,+2.967153E-06
+385.0755E-03,-3.042938E-09,+2.672894E-06
+395.0547E-03,-3.558580E-09,+2.423453E-06
+405.2403E-03,-3.517886E-09,+2.584889E-06
+415.2130E-03,-3.793492E-09,+3.010995E-06
+425.1979E-03,-3.950160E-09,+2.952662E-06
+435.1403E-03,-3.318634E-09,+2.888958E-06
+445.1128E-03,-2.361067E-09,+2.760504E-06
+455.0961E-03,-1.530037E-09,+2.359177E-06
+465.0315E-03,-1.514332E-09,+1.984989E-06
+475.2349E-03,-1.195023E-09,+2.043635E-06
+485.2205E-03,-616.2483E-12,+2.285079E-06
+495.2394E-03,-139.3254E-12,+2.874673E-06
+505.0663E-03,-631.6140E-12,+2.835285E-06
+515.0199E-03,-1.848153E-09,+2.470997E-06
+525.0188E-03,-2.353289E-09,+2.422763E-06
+535.0156E-03,-2.658468E-09,+2.007179E-06
+545.2133E-03,-3.124911E-09,+1.908145E-06
+555.2131E-03,-4.045601E-09,+2.227169E-06
+565.2187E-03,-4.193133E-09,+2.293219E-06
+575.1905E-03,-3.656632E-09,+2.111438E-06
+585.1914E-03,-3.342667E-09,+1.815142E-06
+595.1803E-03,-3.490150E-09,+1.610292E-06
+605.1474E-03,-3.310853E-09,+1.585662E-06
+615.1273E-03,-1.813989E-09,+1.996302E-06
+625.1026E-03,-868.7608E-12,+1.956419E-06
+635.0746E-03,-322.5215E-12,+1.674543E-06
+645.0676E-03,-468.5456E-12,+1.694172E-06
+655.0629E-03,+138.1520E-12,+1.977728E-06
+665.0220E-03,+1.286989E-09,+2.112522E-06
+675.0174E-03,+2.919849E-09,+2.152308E-06
+685.2228E-03,+3.359008E-09,+1.903696E-06
+695.1927E-03,+3.807477E-09,+1.355430E-06
+705.1730E-03,+3.989705E-09,+1.206073E-06
+715.1248E-03,+3.354926E-09,+1.093514E-06
+725.1150E-03,+1.926959E-09,+1.126602E-06
+735.0715E-03,+37.09093E-12,+1.024856E-06
+745.0532E-03,-900.0058E-12,+884.9602E-09
+755.0478E-03,-1.686741E-09,+1.018973E-06
+765.1845E-03,-2.992443E-09,+1.042285E-06
+775.1634E-03,-4.649734E-09,+910.1373E-09
+785.1477E-03,-5.029825E-09,+819.8262E-09
+795.1109E-03,-3.928752E-09,+744.0519E-09
+805.1339E-03,-2.315601E-09,+766.3022E-09
+815.1077E-03,-1.513974E-09,+662.4899E-09
+825.0940E-03,-802.3145E-12,+395.3190E-09
+835.0966E-03,+58.60260E-12,+126.0653E-09
+845.0663E-03,+888.9978E-12,+138.0644E-09
+855.0761E-03,+912.9568E-12,+547.2708E-09
+865.0757E-03,+313.0723E-12,+1.003690E-06
+875.0711E-03,+251.3516E-12,+1.245114E-06
+885.0338E-03,+994.4573E-12,+937.9235E-09
+895.0173E-03,+1.551513E-09,+741.0164E-09
+905.2720E-03,+1.721048E-09,+796.6290E-09
+915.0636E-03,+1.828496E-09,+905.1018E-09
+925.0295E-03,+2.233687E-09,+871.3503E-09
+935.2213E-03,+2.450471E-09,+360.3430E-09
+945.2037E-03,+2.006814E-09,+133.6928E-09
+955.1618E-03,+1.468307E-09,+112.2723E-09
+965.1417E-03,+1.270032E-09,+318.5577E-09
+975.1073E-03,+1.162981E-09,+567.5698E-09
+985.0419E-03,+466.2559E-12,+743.7888E-09
+995.2416E-03,-875.6577E-12,+1.095094E-06
+1.005202E+00,-1.644626E-09,+1.005326E-06
+1.015168E+00,-1.628637E-09,+772.2588E-09
+1.025139E+00,-1.400454E-09,+568.3394E-09
+1.035049E+00,-1.313319E-09,+328.2051E-09
+1.045243E+00,-816.4502E-12,+97.90135E-09
+1.055224E+00,+242.5867E-12,+72.36958E-09
+1.065081E+00,+1.104944E-09,+208.3597E-09
+1.075056E+00,+879.7210E-12,+542.3927E-09
+1.085050E+00,+53.85885E-12,+854.3902E-09
+1.095240E+00,-80.42561E-12,+793.6134E-09
+1.105226E+00,+526.9682E-12,+559.0754E-09
+1.115188E+00,+810.1003E-12,+206.0680E-09
+1.125160E+00,+275.8075E-12,+235.6539E-09
+1.135143E+00,-275.4955E-12,+309.0334E-09
+1.145079E+00,-94.11769E-12,-32.47261E-09
+1.155052E+00,+510.8260E-12,-195.4765E-09
+1.165217E+00,+781.6254E-12,-79.45347E-09
+1.175231E+00,+858.6867E-12,+216.6624E-09
+1.185214E+00,+1.219113E-09,+571.9557E-09
+1.195210E+00,+1.506802E-09,+585.0907E-09
+1.205184E+00,+952.7068E-12,+314.1689E-09
+1.215173E+00,-312.8024E-12,-282.8922E-09
+1.225161E+00,-754.2720E-12,-451.1604E-09
+1.235140E+00,-48.12884E-12,-232.9016E-09
+1.245130E+00,+547.9995E-12,+192.8473E-09
+1.255095E+00,+69.17213E-12,+813.1829E-09
+1.265246E+00,-1.267968E-09,+969.6579E-09
+1.275240E+00,-2.074157E-09,+670.6238E-09
+1.285015E+00,-2.203015E-09,+391.6454E-09
+1.295238E+00,-2.108331E-09,-142.3788E-09
+1.305236E+00,-1.812846E-09,-399.2243E-09
+1.315160E+00,-1.034674E-09,-95.09183E-09
+1.325140E+00,-9.647557E-12,+21.68942E-09
+1.335135E+00,+199.4197E-12,+482.8778E-09
+1.345098E+00,-524.2188E-12,+680.4113E-09
+1.355090E+00,-1.381310E-09,+601.6875E-09
+1.365164E+00,-1.402894E-09,-2.225876E-09
+1.375147E+00,-932.1307E-12,-537.4603E-09
+1.385142E+00,-472.3156E-12,-594.2745E-09
+1.395113E+00,+321.7614E-12,-230.0778E-09
+1.405091E+00,+1.896252E-09,+150.7588E-09
+1.415084E+00,+3.575133E-09,+304.6561E-09
+1.425071E+00,+3.977602E-09,+236.0001E-09
+1.435063E+00,+2.908539E-09,+5.576134E-09
+1.445026E+00,+1.992547E-09,-127.6217E-09
+1.455015E+00,+1.492525E-09,-260.5019E-09
+1.465244E+00,+1.229000E-09,-273.5367E-09
+1.475211E+00,+327.7731E-12,-254.6654E-09
+1.485187E+00,-692.8819E-12,-276.4807E-09
+1.495168E+00,-1.036838E-09,-314.8041E-09
+1.505137E+00,-859.6411E-12,-447.5098E-09
+1.515038E+00,-1.011423E-09,-269.4626E-09
+1.525243E+00,-1.535770E-09,+91.33816E-09
+1.535199E+00,-1.481828E-09,+138.9027E-09
+1.545195E+00,-310.3361E-12,+360.4288E-09
+1.555151E+00,+523.1273E-12,+396.7695E-09
+1.565142E+00,+725.6057E-12,-85.48451E-09
+1.575129E+00,+467.5651E-12,-327.8418E-09
+1.585115E+00,+486.2294E-12,-484.5858E-09
+1.595105E+00,+596.3534E-12,-532.1188E-09
+1.605108E+00,-55.95005E-12,-295.6724E-09
+1.615069E+00,-919.5484E-12,-294.3478E-09
+1.625050E+00,-1.834980E-09,-27.26555E-09
+1.635047E+00,-2.044555E-09,+152.8015E-09
+1.645015E+00,-2.537461E-09,-71.13361E-09
+1.655020E+00,-3.255411E-09,-227.7718E-09
+1.665192E+00,-3.782120E-09,-246.1939E-09
+1.675183E+00,-3.828056E-09,-343.2055E-09
+1.685179E+00,-4.219156E-09,-456.4219E-09
+1.695137E+00,-5.122716E-09,-524.4312E-09
+1.705123E+00,-6.193468E-09,-324.4228E-09
+1.715120E+00,-6.044836E-09,-269.2223E-09
+1.725087E+00,-5.269356E-09,-161.5362E-09
+1.735059E+00,-5.026383E-09,-331.5554E-09
+1.745054E+00,-5.335631E-09,-494.3648E-09
+1.755021E+00,-5.148826E-09,-456.9369E-09
+1.765024E+00,-3.605739E-09,-273.5539E-09
+1.775019E+00,-2.463986E-09,-20.81680E-09
+1.785222E+00,-970.6728E-12,+132.2594E-09
+1.795213E+00,-90.01302E-12,-111.1078E-09
+1.805208E+00,+1.742310E-09,-426.8417E-09
+1.815192E+00,+2.616478E-09,-587.6227E-09
+1.825172E+00,+2.043416E-09,-196.2891E-09
+1.835132E+00,+876.3141E-12,-61.40614E-09
+1.845104E+00,-975.2646E-12,-149.8003E-09
+1.855068E+00,-1.454769E-09,-478.7979E-09
+1.865057E+00,-2.048186E-09,-849.0085E-09
+1.875087E+00,-2.396411E-09,-684.2194E-09
+1.885102E+00,-2.442825E-09,-3.899574E-09
+1.895114E+00,-2.012827E-09,+302.4416E-09
+1.905115E+00,-1.625942E-09,+394.0315E-09
+1.915075E+00,-1.854379E-09,+193.5139E-09
+1.925060E+00,-1.985024E-09,-648.9201E-09
+1.935052E+00,-1.262008E-09,-1.048405E-06
+1.945015E+00,+707.7132E-12,-1.464212E-06
+1.955220E+00,+1.628405E-09,-1.299382E-06
+1.965214E+00,+1.650560E-09,-475.5020E-09
+1.975212E+00,+1.400835E-09,-69.94343E-09
+1.985213E+00,+1.273295E-09,-401.7620E-09
+1.995175E+00,+1.209278E-09,-825.0933E-09
+2.005211E+00,+999.2329E-12,-901.4225E-09
+2.015031E+00,+1.159365E-09,-765.6870E-09
+2.025033E+00,+2.227597E-09,-358.1429E-09
+2.035041E+00,+2.632243E-09,-490.4194E-09
+2.045069E+00,+1.454391E-09,-1.069319E-06
+2.055069E+00,+259.2676E-12,-1.054004E-06
+2.065117E+00,-1.951177E-09,-906.6840E-09
+2.075155E+00,-2.207959E-09,-766.1820E-09
+2.085152E+00,-2.277704E-09,-293.6010E-09
+2.095174E+00,-2.317936E-09,-47.28413E-09
+2.105191E+00,-2.028125E-09,+115.8543E-09
+2.115194E+00,-1.663219E-09,+97.74685E-09
+2.125218E+00,-1.403602E-09,-499.5203E-09
+2.135211E+00,-1.686895E-09,-508.8359E-09
+2.145225E+00,-2.281372E-09,-646.1049E-09
+2.155023E+00,-2.036596E-09,-650.1532E-09
+2.165024E+00,-982.3725E-12,-738.6989E-09
+2.175058E+00,-1.027603E-09,-781.6201E-09
+2.185051E+00,-2.109208E-09,-1.076454E-06
+2.195070E+00,-2.368105E-09,-1.034154E-06
+2.205098E+00,-1.710378E-09,-801.3783E-09
+2.215081E+00,-1.488807E-09,-651.0344E-09
+2.225096E+00,-2.456561E-09,-475.1673E-09
+2.237814E+00,-3.187558E-09,-410.0733E-09
+2.245126E+00,-3.615430E-09,+347.3940E-09
+2.255102E+00,-3.486346E-09,+96.50803E-09
+2.265089E+00,-3.474417E-09,+41.91971E-09
+2.275049E+00,-3.183528E-09,+106.2012E-09
+2.285045E+00,-2.771985E-09,+17.09461E-09
+2.295022E+00,-239.6813E-12,-377.1372E-09
+2.305019E+00,+336.1867E-12,-447.5555E-09
+2.315230E+00,+237.2804E-12,-355.2618E-09
+2.325215E+00,-40.42051E-12,-423.5029E-09
+2.335179E+00,-246.1630E-12,-779.5630E-09
+2.345180E+00,-86.15816E-12,-698.1583E-09
+2.355177E+00,+303.0156E-12,-300.0698E-09
+2.365149E+00,+484.7853E-12,-281.0783E-09
+2.375128E+00,+1.878789E-09,-396.9841E-09
+2.385077E+00,+2.305657E-09,-516.5863E-09
+2.395055E+00,+2.245711E-09,-642.8261E-09
+2.405240E+00,+1.922411E-09,-626.4668E-09
+2.415219E+00,+1.419674E-09,-361.5990E-09
+2.425214E+00,+1.601429E-09,-282.1026E-09
+2.435160E+00,+1.211665E-09,-576.9110E-09
+2.445137E+00,+403.1041E-12,-727.2635E-09
+2.455127E+00,-2.817290E-09,-611.9785E-09
+2.465086E+00,-3.275391E-09,-600.0481E-09
+2.475043E+00,-3.845579E-09,-565.4726E-09
+2.485033E+00,-3.910819E-09,-614.8196E-09
+2.495224E+00,-3.972735E-09,-789.6367E-09
+2.505211E+00,-3.686349E-09,-682.5056E-09
+2.515172E+00,-2.010495E-09,-288.5228E-09
+2.525167E+00,-1.629131E-09,-211.5698E-09
+2.535153E+00,-1.809926E-09,-265.6603E-09
+2.545133E+00,-1.903474E-09,-363.9622E-09
+2.555116E+00,-1.017739E-09,-676.2600E-09
+2.565097E+00,-579.7430E-12,-685.5612E-09
+2.575048E+00,-327.4607E-12,-539.5031E-09
+2.585039E+00,-644.8704E-12,-411.3951E-09
+2.595021E+00,-1.279517E-09,-358.2030E-09
+2.605214E+00,-1.298112E-09,-287.2467E-09
+2.615199E+00,-1.703528E-09,-141.9468E-09
+2.625175E+00,-1.909152E-09,-199.0156E-09
+2.635031E+00,-2.277780E-09,-334.5451E-09
+2.645025E+00,-2.137265E-09,-398.5749E-09
+2.655024E+00,-1.979818E-09,-910.1859E-09
+2.665227E+00,-2.292308E-09,-1.069711E-06
+2.675215E+00,-3.216020E-09,-1.138910E-06
+2.685175E+00,-3.287829E-09,-1.137199E-06
+2.695145E+00,-3.102041E-09,-675.1442E-09
+2.705127E+00,-3.196325E-09,-425.1194E-09
+2.715091E+00,-3.779683E-09,-223.2113E-09
+2.725092E+00,-3.761248E-09,-282.8750E-09
+2.735048E+00,-3.082350E-09,-663.6229E-09
+2.745017E+00,-2.931378E-09,-923.4038E-09
+2.755243E+00,-3.275667E-09,-1.142833E-06
+2.765191E+00,-3.186447E-09,-1.014284E-06
+2.775161E+00,-1.180985E-09,-654.8424E-09
+2.785144E+00,-275.5963E-12,-616.3846E-09
+2.795100E+00,-119.0027E-12,-470.6354E-09
+2.805080E+00,-1.124947E-09,-484.5199E-09
+2.815035E+00,-3.430978E-09,-574.1473E-09
+2.825016E+00,-4.186497E-09,-624.1408E-09
+2.835230E+00,-4.827927E-09,-743.1278E-09
+2.845193E+00,-4.920715E-09,-837.2469E-09
+2.855179E+00,-4.294958E-09,-1.176106E-06
+2.865175E+00,-3.567336E-09,-1.154700E-06
+2.875143E+00,-2.113161E-09,-914.2714E-09
+2.885113E+00,-1.889261E-09,-561.0123E-09
+2.895092E+00,-1.740819E-09,-49.57295E-09
+2.905050E+00,-1.361536E-09,-126.5030E-09
+2.915036E+00,+316.9869E-12,-663.5914E-09
+2.925020E+00,+627.5078E-12,-945.5939E-09
+2.935212E+00,+299.5517E-12,-1.336269E-06
+2.945194E+00,+83.07122E-12,-1.392254E-06
+2.955180E+00,-737.2163E-12,-1.306478E-06
+2.965160E+00,-1.343300E-09,-1.098916E-06
+2.975151E+00,-4.206282E-09,-589.7828E-09
+2.985114E+00,-4.873113E-09,-434.6552E-09
+2.995088E+00,-5.201719E-09,-322.3171E-09
+3.005082E+00,-4.809138E-09,-287.8332E-09
+3.015051E+00,-3.704147E-09,-334.1589E-09
+3.025049E+00,-3.380155E-09,-468.9846E-09
+3.035218E+00,-2.138409E-09,-802.3281E-09
+3.045183E+00,-1.593043E-09,-846.9401E-09
+3.055178E+00,-1.281235E-09,-433.0674E-09
+3.065136E+00,-1.504757E-09,-375.0000E-09
+3.075122E+00,-1.460590E-09,-617.2600E-09
+3.085122E+00,-946.7683E-12,-894.2843E-09
+3.095082E+00,+763.8973E-12,-1.192686E-06
+3.105048E+00,+1.148122E-09,-1.221588E-06
+3.115036E+00,+1.660948E-09,-901.4711E-09
+3.125024E+00,+1.931084E-09,-983.1105E-09
+3.135236E+00,+2.909600E-09,-740.2612E-09
+3.145090E+00,+2.921433E-09,-649.0374E-09
+3.155066E+00,+2.041032E-09,-211.8788E-09
+3.165053E+00,+1.828960E-09,-213.9931E-09
+3.175243E+00,+890.0046E-12,-709.7826E-09
+3.185209E+00,+469.4937E-12,-888.2332E-09
+3.195223E+00,-2.663771E-09,-989.5879E-09
+3.205222E+00,-3.179597E-09,-961.2179E-09
+3.215200E+00,-4.564537E-09,-753.7308E-09
+3.225193E+00,-4.597409E-09,-716.2171E-09
+3.235035E+00,-5.052421E-09,-773.9297E-09
+3.245030E+00,-5.215496E-09,-815.2456E-09
+3.255088E+00,-4.591550E-09,-629.6740E-09
+3.265139E+00,-3.959634E-09,-686.9545E-09
+3.275193E+00,-1.618392E-09,-731.2575E-09
+3.285220E+00,-1.122215E-09,-776.7563E-09
+3.295021E+00,+1.334045E-09,-724.0305E-09
+3.305047E+00,+2.065051E-09,-746.0747E-09
+3.315077E+00,+3.562869E-09,-623.8633E-09
+3.325100E+00,+3.404262E-09,-577.0540E-09
+3.335155E+00,+1.918408E-09,-190.2523E-09
+3.345078E+00,+1.754637E-09,-111.1393E-09
+3.355117E+00,+1.398071E-09,-310.0577E-09
+3.365133E+00,+1.281930E-09,-382.7362E-09
+3.375183E+00,+269.9706E-12,-756.8550E-09
+3.385021E+00,+307.9005E-12,-836.8722E-09
+3.395236E+00,+2.362586E-09,-835.1498E-09
+3.405203E+00,+2.650518E-09,-738.0038E-09
+3.415197E+00,+2.749422E-09,-311.6054E-09
+3.425165E+00,+2.641137E-09,-303.3200E-09
+3.435148E+00,+1.120369E-09,-462.8621E-09
+3.445338E+00,+1.016081E-09,-480.9008E-09
+3.455086E+00,-1.985046E-09,-885.3035E-09
+3.465057E+00,-2.234777E-09,-888.0759E-09
+3.475037E+00,-3.232393E-09,-676.1084E-09
+3.485238E+00,-3.077771E-09,-681.0523E-09
+3.495216E+00,-1.488062E-09,-1.163615E-06
+3.505167E+00,-1.441907E-09,-1.214922E-06
+3.515145E+00,-139.6523E-12,-1.455597E-06
+3.525134E+00,+39.59778E-12,-1.372979E-06
+3.535103E+00,+2.232473E-09,-433.1503E-09
+3.545093E+00,+2.355120E-09,-335.3777E-09
+3.555054E+00,+2.353268E-09,-149.9262E-09
+3.565029E+00,+2.345982E-09,-176.3563E-09
+3.575067E+00,+2.189589E-09,-696.1785E-09
+3.585102E+00,+2.085865E-09,-735.7865E-09
+3.595137E+00,+609.3608E-12,-893.1456E-09
+3.605165E+00,+508.5392E-12,-826.5095E-09
+3.615167E+00,+725.3381E-12,-227.0193E-09
+3.625182E+00,+720.5851E-12,-151.8402E-09
+3.635209E+00,-373.9577E-12,-526.4740E-09
+3.645210E+00,-490.1916E-12,-623.4398E-09
+3.655239E+00,-41.89922E-12,-1.162511E-06
+3.665241E+00,+35.16883E-12,-1.117004E-06
+3.675040E+00,+718.5122E-12,-723.5127E-09
+3.685088E+00,+703.5564E-12,-709.5480E-09
+3.695110E+00,+993.8095E-12,-1.083655E-06
+3.705125E+00,+1.055223E-09,-1.078843E-06
+3.715158E+00,+270.6659E-12,-972.5761E-09
+3.725161E+00,+121.2564E-12,-933.5261E-09
+3.735170E+00,-1.096543E-09,-623.6973E-09
+3.745177E+00,-1.077105E-09,-589.6283E-09
+3.755198E+00,-747.6628E-12,-676.5604E-09
+3.765234E+00,-789.0795E-12,-698.9393E-09
+3.775238E+00,-1.274218E-09,-753.4504E-09
+3.785020E+00,-1.271980E-09,-686.7743E-09
+3.795052E+00,-1.010050E-09,-362.0825E-09
+3.805054E+00,-1.014556E-09,-342.5961E-09
+3.815070E+00,-1.547637E-09,-305.6889E-09
+3.825103E+00,-1.565884E-09,-335.1889E-09
+3.835104E+00,-1.739131E-09,-632.5464E-09
+3.845113E+00,-1.851712E-09,-664.9761E-09
+3.855149E+00,-3.759271E-09,-844.4252E-09
+3.865155E+00,-3.833311E-09,-854.8508E-09
+3.875190E+00,-3.086614E-09,-1.309851E-06
+3.885656E+00,-2.970217E-09,-1.368659E-06
+3.895201E+00,-1.366634E-09,-1.534003E-06
+3.905229E+00,-1.256891E-09,-1.430057E-06
+3.915230E+00,-357.9133E-12,-102.0441E-09
+3.925245E+00,-242.1719E-12,+1.470566E-09
+3.935044E+00,-1.180302E-09,-584.6415E-09
+3.945210E+00,-1.583593E-09,-922.6828E-09
+3.955227E+00,-3.167083E-09,-1.491429E-06
+3.965031E+00,-3.120066E-09,-1.419811E-06
+3.975022E+00,-2.975485E-09,-1.010837E-06
+3.985046E+00,-3.315081E-09,-991.2129E-09
+3.995043E+00,-5.171404E-09,-298.0442E-09
+4.005048E+00,-5.237053E-09,-125.4759E-09
+4.015083E+00,-3.559958E-09,-295.1832E-09
+4.025087E+00,-3.221822E-09,-418.9997E-09
+4.035063E+00,-3.477701E-09,-1.383087E-06
+4.045098E+00,-3.838998E-09,-1.425073E-06
+4.055125E+00,-5.094747E-09,-1.117599E-06
+4.065112E+00,-5.299232E-09,-857.9722E-09
+4.075142E+00,-5.836914E-09,-317.2789E-09
+4.085150E+00,-5.781165E-09,-312.6469E-09
+4.095175E+00,-3.819968E-09,-676.9610E-09
+4.105171E+00,-3.460996E-09,-714.1285E-09
+4.115177E+00,-2.486729E-09,-708.2892E-09
+4.125211E+00,-2.642575E-09,-718.5803E-09
+4.135110E+00,-3.843406E-09,-1.109367E-06
+4.145097E+00,-4.020469E-09,-1.090407E-06
+4.155119E+00,-5.445886E-09,-942.8473E-09
+4.165119E+00,-5.731607E-09,-934.3215E-09
+4.175155E+00,-6.516543E-09,-603.0722E-09
+4.185160E+00,-6.401090E-09,-627.1992E-09
+4.195177E+00,-4.017562E-09,-489.8186E-09
+4.205206E+00,-3.816035E-09,-473.8226E-09
+4.215217E+00,-2.262004E-09,-639.2069E-09
+4.225229E+00,-1.988767E-09,-709.2705E-09
+4.235023E+00,-20.18238E-12,-813.0942E-09
+4.245022E+00,+45.23943E-12,-770.2932E-09
+4.255052E+00,-214.2722E-12,-778.1525E-09
+4.265079E+00,-174.3839E-12,-788.4322E-09
+4.275081E+00,+1.433790E-09,-751.5278E-09
+4.285089E+00,+1.572099E-09,-756.9724E-09
+4.295089E+00,+906.0108E-12,-961.7129E-09
+4.305104E+00,+717.5245E-12,-1.006934E-06
+4.315111E+00,-293.3105E-12,-1.171723E-06
+4.325088E+00,-325.8392E-12,-1.185508E-06
+4.335057E+00,-1.575546E-09,-745.4911E-09
+4.345038E+00,-1.675369E-09,-690.1617E-09
+4.355019E+00,-933.6346E-12,-424.2754E-09
+4.365024E+00,-637.7611E-12,-457.9897E-09
+4.375095E+00,+1.216918E-09,-1.097117E-06
+4.385152E+00,+1.199004E-09,-1.135077E-06
+4.395177E+00,+297.4561E-12,-1.000308E-06
+4.405642E+00,+305.4917E-12,-960.0363E-09
+4.415193E+00,+1.230033E-09,-616.0984E-09
+4.425222E+00,+1.318366E-09,-631.3992E-09
+4.435152E+00,+1.353902E-09,-663.5342E-09
+4.445138E+00,+1.356683E-09,-668.0632E-09
+4.455167E+00,+1.116931E-09,-1.016218E-06
+4.465166E+00,+974.5161E-12,-1.040162E-06
+4.475190E+00,-1.402816E-09,-763.3639E-09
+4.485209E+00,-1.615695E-09,-728.8313E-09
+4.495236E+00,-2.125967E-09,-760.0822E-09
+4.505048E+00,-2.099395E-09,-790.2174E-09
+4.515060E+00,-2.409071E-09,-1.114431E-06
+4.525084E+00,-2.457667E-09,-1.060770E-06
+4.535117E+00,-1.914953E-09,-589.2964E-09
+4.545119E+00,-1.840506E-09,-526.2938E-09
+4.555140E+00,-2.057931E-09,-196.6324E-09
+4.565179E+00,-2.188421E-09,-249.1179E-09
+4.575195E+00,-2.582599E-09,-387.9233E-09
+4.585242E+00,-2.471917E-09,-497.4547E-09
+4.595055E+00,-1.336147E-09,-804.7572E-09
+4.605077E+00,-1.181533E-09,-874.3830E-09
+4.615115E+00,+2.040673E-09,-1.110546E-06
+4.625129E+00,+2.301927E-09,-1.088668E-06
+4.635144E+00,+6.263950E-09,-1.124265E-06
+4.645185E+00,+6.326451E-09,-1.131640E-06
+4.655214E+00,+5.188509E-09,-668.0575E-09
+4.665224E+00,+5.075535E-09,-604.8403E-09
+4.675025E+00,+4.756341E-09,-337.0056E-09
+4.685034E+00,+4.690410E-09,-366.1194E-09
+4.695064E+00,+2.485157E-09,-483.2211E-09
+4.705297E+00,+2.372448E-09,-474.9556E-09
+4.715077E+00,+1.660197E-09,-478.3716E-09
+4.725106E+00,+1.666199E-09,-506.8474E-09
+4.735114E+00,+1.214724E-09,-999.0521E-09
+4.745129E+00,+1.154936E-09,-1.027574E-06
+4.755159E+00,+2.071479E-09,-991.7164E-09
+4.765157E+00,+2.211543E-09,-979.9862E-09
+4.775181E+00,+2.621039E-09,-405.6873E-09
+4.785215E+00,+2.475273E-09,-417.1915E-09
+4.795198E+00,+824.5157E-12,-630.7183E-09
+4.805234E+00,+602.9721E-12,-700.2583E-09
+4.815236E+00,-1.119009E-09,-937.2082E-09
+4.825264E+00,-1.587527E-09,-900.8618E-09
+4.835093E+00,-3.493228E-09,-955.4416E-09
+4.845239E+00,-3.593860E-09,-988.5035E-09
+4.855066E+00,-3.463565E-09,-1.282565E-06
+4.865110E+00,-3.473199E-09,-1.459448E-06
+4.875098E+00,-3.204710E-09,-1.243781E-06
+4.885077E+00,-2.743221E-09,-1.098756E-06
+4.895063E+00,-169.1394E-12,-742.4612E-09
+4.905017E+00,+315.0680E-12,-683.6586E-09
+4.915224E+00,+379.1568E-12,-527.0348E-09
+4.925211E+00,+148.6473E-12,-403.0695E-09
+4.935097E+00,-530.3922E-12,-754.2143E-09
+4.945241E+00,-601.3627E-12,-822.9046E-09
+4.955216E+00,-1.230331E-09,-808.6853E-09
+4.965188E+00,-1.375488E-09,-816.4530E-09
+4.975173E+00,-837.4778E-12,-856.9623E-09
+4.985144E+00,-594.1438E-12,-910.8811E-09
+4.995119E+00,-92.30938E-12,-925.9272E-09
+5.005104E+00,-270.8118E-12,-948.2260E-09
+5.015061E+00,-1.078814E-09,-1.266180E-06
+5.025043E+00,-1.037438E-09,-1.329120E-06
+5.035219E+00,-458.1114E-12,-1.203904E-06
+5.045184E+00,-353.5156E-12,-1.116740E-06
+5.055163E+00,+326.8838E-12,-793.0498E-09
+5.065124E+00,+566.2399E-12,-719.2469E-09
+5.075150E+00,+1.016775E-09,-698.5646E-09
+5.085186E+00,+760.6880E-12,-713.6135E-09
+5.095188E+00,-459.5420E-12,-497.6835E-09
+5.105201E+00,-418.8950E-12,-334.6138E-09
+5.115031E+00,+671.0844E-12,-389.9717E-09
+5.125218E+00,+721.7300E-12,-430.5782E-09
+5.135027E+00,-562.3880E-12,-533.7610E-09
+5.145191E+00,-833.1626E-12,-591.6224E-09
+5.155208E+00,-500.5317E-12,-675.9939E-09
+5.165234E+00,-241.0693E-12,-617.5175E-09
+5.175244E+00,-191.9077E-12,-726.5397E-09
+5.185032E+00,-235.5901E-12,-748.1432E-09
+5.195065E+00,+1.144434E-09,-932.6363E-09
+5.205068E+00,+1.603465E-09,-1.028386E-06
+5.215089E+00,+2.445004E-09,-1.082334E-06
+5.225121E+00,+2.247359E-09,-984.7413E-09
+5.235178E+00,+1.887644E-09,-1.098352E-06
+5.245206E+00,+2.199437E-09,-1.138049E-06
+5.255181E+00,+3.722356E-09,-905.3364E-09
+5.265138E+00,+4.025138E-09,-705.7829E-09
+5.275130E+00,+5.241350E-09,-343.1454E-09
+5.285103E+00,+5.714961E-09,-358.0599E-09
+5.295075E+00,+7.089497E-09,-754.4518E-09
+5.305063E+00,+6.892374E-09,-695.5863E-09
+5.315019E+00,+4.708017E-09,-564.1537E-09
+5.325235E+00,+4.063931E-09,-523.1095E-09
+5.335217E+00,+3.188600E-09,-733.3717E-09
+5.345151E+00,+2.925175E-09,-822.9418E-09
+5.355115E+00,+1.125278E-09,-876.7462E-09
+5.365071E+00,+843.3843E-12,-828.5895E-09
+5.375095E+00,+1.483044E-09,-844.3452E-09
+5.385133E+00,+1.871364E-09,-818.5845E-09
+5.395192E+00,+2.007942E-09,-813.3717E-09
+5.405239E+00,+1.582554E-09,-793.0184E-09
+5.415044E+00,+183.2390E-12,-973.9066E-09
+5.425081E+00,+41.40863E-12,-988.4520E-09
+5.435118E+00,-547.0394E-12,-956.9635E-09
+5.445187E+00,-693.2183E-12,-835.5789E-09
+5.455203E+00,-447.0550E-12,-422.8277E-09
+5.465238E+00,-72.60232E-12,-446.7430E-09
+5.475246E+00,+1.256529E-09,-923.6355E-09
+5.485030E+00,+1.301120E-09,-1.138278E-06
+5.495062E+00,+1.083978E-09,-1.005052E-06
+5.505066E+00,+1.173356E-09,-903.1191E-09
+5.515082E+00,+2.206747E-09,-455.0915E-09
+5.525115E+00,+2.270531E-09,-432.4408E-09
+5.535020E+00,+1.839220E-09,-669.2963E-09
+5.545055E+00,+1.794636E-09,-761.7846E-09
+5.555118E+00,+1.973721E-09,-842.1049E-09
+5.565164E+00,+1.861514E-09,-799.1953E-09
+5.575222E+00,+830.1807E-12,-764.5312E-09
+5.585040E+00,+686.4088E-12,-794.5834E-09
+5.595056E+00,+863.0606E-12,-1.297091E-06
+5.605085E+00,+820.0206E-12,-1.467244E-06
+5.615088E+00,-911.0051E-12,-1.604161E-06
+5.625112E+00,-1.509572E-09,-1.293062E-06
+5.635138E+00,-2.278762E-09,-415.3576E-09
+5.645044E+00,-2.188905E-09,-341.5203E-09
+5.655081E+00,-2.720504E-09,-804.6313E-09
+5.665092E+00,-2.990721E-09,-901.8603E-09
+5.675111E+00,-4.176956E-09,-1.292845E-06
+5.685150E+00,-4.041329E-09,-1.226523E-06
+5.695154E+00,-2.459849E-09,-738.1840E-09
+5.705166E+00,-2.213239E-09,-698.1554E-09
+5.715195E+00,-1.077559E-09,-1.242663E-06
+5.725197E+00,-836.6340E-12,-1.276706E-06
+5.735223E+00,+814.7853E-12,-621.3141E-09
+5.745234E+00,+873.6056E-12,-437.8681E-09
+5.755020E+00,+745.5235E-12,-142.0240E-09
+5.765053E+00,+865.0776E-12,-315.2218E-09
+5.775055E+00,+2.192579E-09,-657.2686E-09
+5.785071E+00,+2.332862E-09,-775.6377E-09
+5.795105E+00,+1.058880E-09,-832.0427E-09
+5.805112E+00,+748.2586E-12,-854.8251E-09
+5.815127E+00,+384.5113E-12,-588.7070E-09
+5.825157E+00,+489.3153E-12,-596.5462E-09
+5.835258E+00,-128.5260E-12,-682.1080E-09
+5.845238E+00,-475.8501E-12,-638.5060E-09
+5.855027E+00,-1.214902E-09,-907.7826E-09
+5.865021E+00,-1.100783E-09,-1.005238E-06
+5.875053E+00,-567.3036E-12,-1.279040E-06
+5.885062E+00,-564.1362E-12,-1.274068E-06
+5.895082E+00,+339.7090E-12,-661.3798E-09
+5.905090E+00,+635.5915E-12,-594.6951E-09
+5.915109E+00,+2.335680E-09,-680.3542E-09
+5.925118E+00,+2.337434E-09,-679.7705E-09
+5.935154E+00,+1.439538E-09,-936.0867E-09
+5.945163E+00,+1.394839E-09,-973.7321E-09
+5.955181E+00,+1.017926E-09,-1.217663E-06
+5.965214E+00,+930.6608E-12,-1.168445E-06
+5.975224E+00,+423.5907E-12,-558.0683E-09
+5.985029E+00,+549.6323E-12,-501.7833E-09
+5.995246E+00,+2.560631E-09,-512.0315E-09
+6.005027E+00,+2.687734E-09,-591.6538E-09
+6.015055E+00,+1.088734E-09,-1.218055E-06
+6.025055E+00,+922.1529E-12,-1.193988E-06
+6.035075E+00,-1.337809E-09,-894.0754E-09
+6.045090E+00,-1.396482E-09,-885.5038E-09
+6.055101E+00,-2.798051E-09,-575.0913E-09
+6.065127E+00,-2.916200E-09,-524.1108E-09
+6.075127E+00,-3.382693E-09,-585.9490E-09
+6.085142E+00,-3.337221E-09,-655.3116E-09
+6.095193E+00,-3.461109E-09,-1.267382E-06
+6.105218E+00,-3.493571E-09,-1.226369E-06
+6.115234E+00,-2.965805E-09,-421.0110E-09
+6.125036E+00,-2.873041E-09,-389.6742E-09
+6.135032E+00,-1.923449E-09,-447.7272E-09
+6.145043E+00,-1.995994E-09,-494.6051E-09
+6.155085E+00,-3.747678E-09,-1.170439E-06
+6.165355E+00,-3.811576E-09,-1.195931E-06
+6.175100E+00,-4.477771E-09,-1.058553E-06
+6.185085E+00,-4.549101E-09,-1.075796E-06
+6.195038E+00,-4.495128E-09,-1.179749E-06
+6.205023E+00,-4.175988E-09,-1.147917E-06
+6.215215E+00,-1.133088E-09,-826.0718E-09
+6.225189E+00,-831.3497E-12,-752.6293E-09
+6.235172E+00,-1.386480E-09,-635.2988E-09
+6.245130E+00,-1.516880E-09,-656.3044E-09
+6.255130E+00,-927.3863E-12,-920.4970E-09
+6.265144E+00,-681.2734E-12,-944.1348E-09
+6.275126E+00,-300.1683E-12,-1.012991E-06
+6.285106E+00,-534.2281E-12,-993.4531E-09
+6.295075E+00,-1.387221E-09,-639.3042E-09
+6.305048E+00,-1.400491E-09,-526.0993E-09
+6.315025E+00,-1.701567E-09,-442.9322E-09
+6.325225E+00,-1.841223E-09,-479.9309E-09
+6.335190E+00,-1.568492E-09,-761.0321E-09
+6.345162E+00,-1.188353E-09,-798.9407E-09
+6.355120E+00,+98.98819E-12,-883.6870E-09
+6.365086E+00,+53.87713E-12,-1.014430E-06
+6.375074E+00,-855.7742E-12,-1.328382E-06
+6.385068E+00,-977.7285E-12,-1.329432E-06
+6.395093E+00,-1.753302E-09,-670.2433E-09
+6.405097E+00,-2.028751E-09,-582.0094E-09
+6.415079E+00,-4.878790E-09,-240.2916E-09
+6.425072E+00,-5.192208E-09,-381.9580E-09
+6.435229E+00,-5.318694E-09,-1.332836E-06
+6.445197E+00,-5.219813E-09,-1.458464E-06
+6.455227E+00,-4.738898E-09,-1.066011E-06
+6.465233E+00,-4.600480E-09,-907.1331E-09
+6.475022E+00,-1.595912E-09,-447.3495E-09
+6.485054E+00,-1.030636E-09,-495.5750E-09
+6.495059E+00,+372.5349E-12,-480.3372E-09
+6.505067E+00,+312.1483E-12,-274.2176E-09
+6.515086E+00,+395.3993E-12,+154.5668E-09
+6.525122E+00,+501.7458E-12,+93.15205E-09
+6.535157E+00,-906.5007E-12,-860.5243E-09
+6.545165E+00,-1.418933E-09,-995.7820E-09
+6.555179E+00,-4.732823E-09,-1.308377E-06
+6.565209E+00,-4.892556E-09,-1.135019E-06
+6.575219E+00,-4.600774E-09,-93.91022E-09
+6.585040E+00,-4.543153E-09,+25.92945E-09
+6.595078E+00,-3.831719E-09,-190.9418E-09
+6.605094E+00,-3.636191E-09,-286.3283E-09
+6.615123E+00,-1.240330E-09,-903.8602E-09
+6.625127E+00,-1.169822E-09,-916.5631E-09
+6.635143E+00,-1.431377E-09,-1.019594E-06
+6.645174E+00,-1.495336E-09,-968.4649E-09
+6.655194E+00,-1.979399E-09,-596.8523E-09
+6.665195E+00,-2.066704E-09,-496.7251E-09
+6.675232E+00,-3.400417E-09,-752.1658E-09
+6.685271E+00,-3.414968E-09,-786.9301E-09
+6.695063E+00,-954.3124E-12,-1.389885E-06
+6.705097E+00,-549.1683E-12,-1.403406E-06
+6.715092E+00,+1.389739E-09,-918.6087E-09
+6.725093E+00,+1.379039E-09,-768.1704E-09
+6.735108E+00,+1.532022E-09,-448.4367E-09
+6.745119E+00,+1.666113E-09,-430.1491E-09
+6.755143E+00,+1.840164E-09,-748.2634E-09
+6.765134E+00,+1.724368E-09,-786.1033E-09
+6.775147E+00,-224.8970E-12,-776.4759E-09
+6.785147E+00,-345.5724E-12,-815.8465E-09
+6.795164E+00,-2.184021E-09,-965.9701E-09
+6.805199E+00,-2.421543E-09,-957.0150E-09
+6.815197E+00,-3.518948E-09,-1.292087E-06
+6.825202E+00,-3.348271E-09,-1.308809E-06
+6.835230E+00,-752.9919E-12,-1.205152E-06
+6.845234E+00,-614.0523E-12,-1.216667E-06
+6.855229E+00,-739.3216E-12,-1.008923E-06
+6.865021E+00,-804.2695E-12,-977.5143E-09
+6.875067E+00,-969.4492E-12,-786.4895E-09
+6.885121E+00,-977.1922E-12,-747.5653E-09
+6.895116E+00,-1.902425E-09,-730.8426E-09
+6.905090E+00,-1.944833E-09,-706.8844E-09
+6.915064E+00,-1.106643E-09,-784.8502E-09
+6.925478E+00,-1.013958E-09,-798.3313E-09
+6.935222E+00,-51.18132E-12,-1.392969E-06
+6.945208E+00,-15.26909E-12,-1.405349E-06
+6.955178E+00,+1.376658E-09,-935.8378E-09
+6.965149E+00,+1.714012E-09,-835.0239E-09
+6.975139E+00,+2.993221E-09,-620.8106E-09
+6.985126E+00,+2.935960E-09,-684.6171E-09
+6.995154E+00,+2.170440E-09,-1.490730E-06
+7.005195E+00,+2.200434E-09,-1.529549E-06
+7.015197E+00,+2.270284E-09,-1.131300E-06
+7.025232E+00,+2.011623E-09,-1.020853E-06
+7.035239E+00,-300.3002E-12,-512.3549E-09
+7.045076E+00,-569.4728E-12,-469.9602E-09
+7.055103E+00,-649.3437E-12,-574.7652E-09
+7.065099E+00,-632.1858E-12,-726.3737E-09
+7.075116E+00,-985.6884E-12,-1.244236E-06
+7.085152E+00,-979.9387E-12,-1.203249E-06
+7.095156E+00,-74.94725E-12,-950.8439E-09
+7.105168E+00,+72.81188E-12,-773.8639E-09
+7.115201E+00,-324.5775E-12,-761.7217E-09
+7.125254E+00,-463.0180E-12,-980.4784E-09
+7.135242E+00,-224.8045E-12,-1.831447E-06
+7.145189E+00,-136.9673E-12,-1.891156E-06
+7.155154E+00,-549.7044E-12,-1.328044E-06
+7.165136E+00,-725.5365E-12,-1.183957E-06
+7.175146E+00,-542.2648E-12,-421.0053E-09
+7.185167E+00,-273.2622E-12,-510.1662E-09
+7.195202E+00,+111.5298E-12,-1.114838E-06
+7.205214E+00,-29.08839E-12,-1.108292E-06
+7.215233E+00,-980.5448E-12,-1.050983E-06
+7.225034E+00,-1.006925E-09,-973.4288E-09
+7.235219E+00,-1.551731E-09,-765.7099E-09
+7.245235E+00,-1.836124E-09,-838.9550E-09
+7.255238E+00,-3.368695E-09,-1.002451E-06
+7.265020E+00,-3.412800E-09,-1.020169E-06
+7.275054E+00,-2.900336E-09,-557.0727E-09
+7.285064E+00,-2.915309E-09,-509.4996E-09
+7.295081E+00,-4.182136E-09,-308.8703E-09
+7.305112E+00,-4.363438E-09,-378.0613E-09
+7.315122E+00,-4.824080E-09,-1.029007E-06
+7.325145E+00,-4.852945E-09,-1.049103E-06
+7.335191E+00,-5.126797E-09,-1.320877E-06
+7.345211E+00,-5.067842E-09,-1.357012E-06
+7.355244E+00,-2.884637E-09,-1.014170E-06
+7.365243E+00,-2.751934E-09,-984.8500E-09
+7.375039E+00,-2.156215E-09,-886.0359E-09
+7.385080E+00,-2.280538E-09,-889.1459E-09
+7.395095E+00,-2.449740E-09,-1.066160E-06
+7.405141E+00,-2.231057E-09,-1.144778E-06
+7.415169E+00,-89.80416E-12,-1.174951E-06
+7.425174E+00,+56.46169E-12,-1.145568E-06
+7.435192E+00,+1.704222E-09,-979.2996E-09
+7.445181E+00,+1.802644E-09,-955.2326E-09
+7.455185E+00,+1.329883E-09,-1.044794E-06
+7.465208E+00,+1.067832E-09,-1.048605E-06
+7.475207E+00,-1.314115E-09,-1.149127E-06
+7.485216E+00,-1.455810E-09,-1.163944E-06
+7.495019E+00,-2.299115E-09,-1.169927E-06
+7.505024E+00,-2.511971E-09,-1.225911E-06
+7.515035E+00,-5.527420E-09,-1.329440E-06
+7.525062E+00,-5.808019E-09,-1.259219E-06
+7.535234E+00,-6.223209E-09,-671.1817E-09
+7.545233E+00,-6.217899E-09,-625.2108E-09
+7.555231E+00,-6.801772E-09,-905.7512E-09
+7.565242E+00,-6.853441E-09,-976.4443E-09
+7.575045E+00,-5.101999E-09,-917.2726E-09
+7.585073E+00,-4.580663E-09,-923.2322E-09
+7.595091E+00,-2.554468E-09,-886.4136E-09
+7.605119E+00,-2.444889E-09,-808.5108E-09
+7.615119E+00,-2.066348E-09,-740.8791E-09
+7.625144E+00,-1.997486E-09,-839.7618E-09
+7.635170E+00,-3.035420E-09,-1.063007E-06
+7.645096E+00,-3.479223E-09,-1.042623E-06
+7.655123E+00,-5.345544E-09,-922.8659E-09
+7.665125E+00,-5.323266E-09,-978.4899E-09
+7.675147E+00,-3.866841E-09,-1.254390E-06
+7.685184E+00,-3.582855E-09,-1.260086E-06
+7.695203E+00,-1.279716E-09,-1.040560E-06
+7.705212E+00,-578.7192E-12,-935.5632E-09
+7.715014E+00,+2.908742E-09,-345.0737E-09
+7.725022E+00,+3.152616E-09,-291.4610E-09
+7.735233E+00,+2.062311E-09,-545.3596E-09
+7.745023E+00,+1.835004E-09,-543.6287E-09
+7.755019E+00,+1.152023E-09,-972.2185E-09
+7.765048E+00,+1.039370E-09,-1.013360E-06
+7.775050E+00,-956.9933E-12,-1.007721E-06
+7.785036E+00,-1.616920E-09,-980.6042E-09
+7.795072E+00,-3.371661E-09,-952.9639E-09
+7.805080E+00,-3.455895E-09,-1.029422E-06
+7.815093E+00,-4.017546E-09,-1.191030E-06
+7.825125E+00,-4.140185E-09,-1.104761E-06
+7.835231E+00,-3.505369E-09,-622.7217E-09
+7.845178E+00,-3.048017E-09,-566.3796E-09
+7.855224E+00,-1.082081E-09,-1.449265E-06
+7.865021E+00,-988.6043E-12,-1.615159E-06
+7.875053E+00,-818.2733E-12,-1.561744E-06
+7.885060E+00,-767.8660E-12,-1.523546E-06
+7.895083E+00,+28.47405E-12,-1.249964E-06
+7.905096E+00,+48.75636E-12,-1.276397E-06
+7.915119E+00,+582.4363E-12,-1.378103E-06
+7.925134E+00,+733.8323E-12,-1.336567E-06
+7.935197E+00,+3.507608E-09,-563.6444E-09
+7.945498E+00,+3.595879E-09,-519.5561E-09
+7.955062E+00,+3.435974E-09,-222.1155E-09
+7.965092E+00,+3.287891E-09,-240.8295E-09
+7.975107E+00,+2.047976E-09,-679.3442E-09
+7.985148E+00,+1.642495E-09,-884.6599E-09
+7.995171E+00,-1.480263E-09,-1.460375E-06
+8.005204E+00,-2.112088E-09,-1.438451E-06
+8.015236E+00,-2.478196E-09,-1.152552E-06
+8.025240E+00,-2.287007E-09,-1.041272E-06
+8.035226E+00,-2.242543E-09,-744.8588E-09
+8.045016E+00,-2.455710E-09,-718.3743E-09
+8.055018E+00,-2.903878E-09,-867.8198E-09
+8.065051E+00,-2.646122E-09,-923.8129E-09
+8.075054E+00,-1.807470E-09,-1.138075E-06
+8.085063E+00,-1.943886E-09,-1.237438E-06
+8.095100E+00,-3.160015E-09,-1.169094E-06
+8.105125E+00,-3.379130E-09,-1.109665E-06
+8.115140E+00,-4.646030E-09,-1.066907E-06
+8.125169E+00,-5.102600E-09,-1.001956E-06
+8.135149E+00,-6.612949E-09,-756.7263E-09
+8.145126E+00,-6.486232E-09,-753.8138E-09
+8.155137E+00,-3.996506E-09,-1.239226E-06
+8.165116E+00,-3.393925E-09,-1.216078E-06
+8.175143E+00,-972.6213E-12,-620.8134E-09
+8.185144E+00,-685.7047E-12,-518.6176E-09
+8.195165E+00,+1.458821E-09,-213.0776E-09
+8.205175E+00,+1.612377E-09,-253.4237E-09
+8.215191E+00,+1.290315E-09,-1.179697E-06
+8.225202E+00,+1.214240E-09,-1.285369E-06
+8.235232E+00,+1.594636E-09,-1.533600E-06
+8.245213E+00,+1.616491E-09,-1.448730E-06
+8.255222E+00,-109.7744E-12,-838.0251E-09
+8.265210E+00,-358.8896E-12,-844.9260E-09
+8.275228E+00,-2.443241E-09,-1.033467E-06
+8.285028E+00,-2.483312E-09,-1.055749E-06
+8.295032E+00,-3.357278E-09,-847.2891E-09
+8.305067E+00,-3.517965E-09,-803.8359E-09
+8.315095E+00,-3.587600E-09,-711.3076E-09
+8.325095E+00,-3.477535E-09,-719.6160E-09
+8.335112E+00,-1.435063E-09,-941.0677E-09
+8.345142E+00,-1.434503E-09,-922.9030E-09
+8.355149E+00,-3.123022E-09,-880.1051E-09
+8.365141E+00,-3.313234E-09,-873.8051E-09
+8.375192E+00,-4.230252E-09,-1.258644E-06
+8.385245E+00,-4.253649E-09,-1.303751E-06
+8.395239E+00,-4.723858E-09,-1.004620E-06
+8.405676E+00,-4.717505E-09,-970.1644E-09
+8.415207E+00,-3.752224E-09,-841.9561E-09
+8.425210E+00,-3.601567E-09,-853.3087E-09
+8.435123E+00,-2.985541E-09,-865.2077E-09
+8.445156E+00,-2.820416E-09,-798.1768E-09
+8.455134E+00,-801.7196E-12,-1.078537E-06
+8.465090E+00,-478.4726E-12,-1.049993E-06
+8.475069E+00,+344.3269E-12,-685.9732E-09
+8.485043E+00,+261.8527E-12,-665.2909E-09
+8.495231E+00,+290.3436E-12,-1.002299E-06
+8.505212E+00,+398.9840E-12,-1.041553E-06
+8.515168E+00,+195.7038E-12,-1.102673E-06
+8.525138E+00,-73.63554E-12,-1.081822E-06
+8.535080E+00,-1.291028E-09,-1.065591E-06
+8.545074E+00,-1.181852E-09,-1.107940E-06
+8.555064E+00,+427.7173E-12,-1.339168E-06
+8.565070E+00,+680.9688E-12,-1.295151E-06
+8.575096E+00,+1.624006E-09,-775.9781E-09
+8.585127E+00,+1.893315E-09,-590.9643E-09
+8.595152E+00,+2.925301E-09,-400.2457E-09
+8.605152E+00,+2.815676E-09,-503.9692E-09
+8.615181E+00,-290.2541E-12,-1.017789E-06
+8.625185E+00,-562.6813E-12,-1.051191E-06
+8.635218E+00,-2.315155E-09,-729.1002E-09
+8.645041E+00,-2.362048E-09,-711.8254E-09
+8.655044E+00,-3.432979E-09,-1.007844E-06
+8.665154E+00,-3.561170E-09,-1.096693E-06
+8.675190E+00,-3.023967E-09,-1.449271E-06
+8.685216E+00,-2.912381E-09,-1.405449E-06
+8.695016E+00,-1.311533E-09,-797.1926E-09
+8.705058E+00,-1.250198E-09,-803.2637E-09
+8.715058E+00,-640.1310E-12,-665.0791E-09
+8.725051E+00,-539.8265E-12,-666.1177E-09
+8.735227E+00,-993.0452E-12,-763.4497E-09
+8.745191E+00,-1.251812E-09,-754.5806E-09
+8.755174E+00,-2.014271E-09,-906.7240E-09
+8.765136E+00,-1.938869E-09,-944.8443E-09
+8.775108E+00,-1.443574E-09,-1.108234E-06
+8.785096E+00,-1.546767E-09,-1.081902E-06
+8.795068E+00,-2.673167E-09,-884.0876E-09
+8.805060E+00,-2.744406E-09,-879.6101E-09
+8.815021E+00,-2.613858E-09,-719.5530E-09
+8.825238E+00,-2.753086E-09,-750.7067E-09
+8.835241E+00,-3.787451E-09,-888.8026E-09
+8.845085E+00,-3.809442E-09,-808.2734E-09
+8.855070E+00,-2.251408E-09,-596.2115E-09
+8.865050E+00,-1.827756E-09,-575.6007E-09
+8.875017E+00,-1.439525E-09,-481.6275E-09
+8.885221E+00,-1.625698E-09,-590.3693E-09
+8.895236E+00,-1.786416E-09,-1.001696E-06
+8.905021E+00,-1.738345E-09,-972.3988E-09
+8.915046E+00,-2.168098E-09,-773.0799E-09
+8.925048E+00,-2.260691E-09,-734.8080E-09
+8.935071E+00,-1.263269E-09,-614.4848E-09
+8.945113E+00,-796.9576E-12,-682.1566E-09
+8.955115E+00,+1.791648E-09,-1.355358E-06
+8.965132E+00,+2.077832E-09,-1.451391E-06
+8.975165E+00,+3.387620E-09,-1.542566E-06
+8.985171E+00,+3.624848E-09,-1.421903E-06
+8.995193E+00,+4.422200E-09,-627.5625E-09
+9.005229E+00,+4.195815E-09,-537.0055E-09
+9.015224E+00,+1.890004E-09,-615.4261E-09
+9.025021E+00,+1.649626E-09,-743.1164E-09
+9.035212E+00,+2.409376E-09,-1.012988E-06
+9.045170E+00,+2.714204E-09,-958.3426E-09
+9.055194E+00,+3.665316E-09,-583.7660E-09
+9.065203E+00,+3.799344E-09,-546.1636E-09
+9.075222E+00,+4.256605E-09,-506.2409E-09
+9.085025E+00,+4.057291E-09,-593.0186E-09
+9.095034E+00,+18.49666E-12,-1.338498E-06
+9.105048E+00,-1.091865E-09,-1.334358E-06
+9.115067E+00,-5.095640E-09,-1.657980E-06
+9.125081E+00,-5.451215E-09,-1.630735E-06
+9.135115E+00,-6.338163E-09,-1.175200E-06
+9.145120E+00,-6.378150E-09,-1.048925E-06
+9.155140E+00,-4.880178E-09,-953.8221E-09
+9.165174E+00,-4.311900E-09,-904.5296E-09
+9.175174E+00,-1.317526E-09,-726.0819E-09
+9.185181E+00,-1.042868E-09,-604.2280E-09
+9.195207E+00,-134.4845E-12,-498.7965E-09
+9.205200E+00,+61.06110E-12,-568.2621E-09
+9.215218E+00,+1.391127E-09,-1.211803E-06
+9.225017E+00,+1.394975E-09,-1.260286E-06
+9.235199E+00,+118.3904E-12,-1.392800E-06
+9.245208E+00,-99.61316E-12,-1.376670E-06
+9.255202E+00,-1.070247E-09,-1.309247E-06
+9.265182E+00,-1.321797E-09,-1.249666E-06
+9.275213E+00,-2.794630E-09,-966.2933E-09
+9.285223E+00,-2.869055E-09,-947.9285E-09
+9.295238E+00,-2.105925E-09,-664.4096E-09
+9.305035E+00,-1.978575E-09,-641.1581E-09
+9.315032E+00,-2.198522E-09,-705.3395E-09
+9.325061E+00,-2.313206E-09,-689.1661E-09
+9.335108E+00,-1.870910E-09,-875.5989E-09
+9.345130E+00,-1.723260E-09,-866.7669E-09
+9.355162E+00,-791.1334E-12,-674.8209E-09
+9.365162E+00,-770.4949E-12,-654.6193E-09
+9.375180E+00,+156.4297E-12,-904.9588E-09
+9.385192E+00,+210.3052E-12,-939.2539E-09
+9.395213E+00,-742.2531E-12,-1.263436E-06
+9.405232E+00,-898.1823E-12,-1.256315E-06
+9.415039E+00,-3.067338E-09,-1.272918E-06
+9.425281E+00,-3.064564E-09,-1.251829E-06
+9.435065E+00,-2.709271E-09,-977.3970E-09
+9.445098E+00,-2.818953E-09,-943.5110E-09
+9.455086E+00,-4.601001E-09,-465.9691E-09
+9.465114E+00,-4.719237E-09,-484.0822E-09
+9.475117E+00,-4.021604E-09,-1.123183E-06
+9.485132E+00,-3.840744E-09,-1.273418E-06
+9.495165E+00,-3.586110E-09,-1.326645E-06
+9.505168E+00,-3.525097E-09,-1.319398E-06
+9.515183E+00,-1.782021E-09,-1.011715E-06
+9.525210E+00,-1.423606E-09,-1.005444E-06
+9.535195E+00,-9.645475E-12,-1.288994E-06
+9.545209E+00,+235.1497E-12,-1.301316E-06
+9.555161E+00,+1.555933E-09,-949.1072E-09
+9.565123E+00,+1.831135E-09,-931.3460E-09
+9.575115E+00,+1.010366E-09,-925.2778E-09
+9.585117E+00,+511.1246E-12,-956.9493E-09
+9.595090E+00,-1.714139E-09,-840.9262E-09
+9.605061E+00,-2.013746E-09,-812.1586E-09
+9.615036E+00,-4.226298E-09,-672.5092E-09
+9.625256E+00,-4.980526E-09,-770.4278E-09
+9.635246E+00,-7.578760E-09,-1.481017E-06
+9.645154E+00,-7.649239E-09,-1.497743E-06
+9.655151E+00,-6.117035E-09,-1.059926E-06
+9.665128E+00,-5.889304E-09,-967.4578E-09
+9.675140E+00,-3.555828E-09,-845.4352E-09
+9.685171E+00,-3.157607E-09,-900.6672E-09
+9.695172E+00,-374.3129E-12,-1.406734E-06
+9.705177E+00,-185.9418E-12,-1.515226E-06
+9.715162E+00,-1.189192E-09,-1.096513E-06
+9.725120E+00,-1.355160E-09,-992.4260E-09
+9.735093E+00,-1.577680E-09,-618.3987E-09
+9.745083E+00,-1.531062E-09,-621.5115E-09
+9.755052E+00,-2.218418E-09,-812.6535E-09
+9.765048E+00,-2.459865E-09,-871.4905E-09
+9.775043E+00,-2.447618E-09,-950.2230E-09
+9.785054E+00,-2.161908E-09,-949.8883E-09
+9.795087E+00,-1.541260E-09,-1.244671E-06
+9.805089E+00,-1.599493E-09,-1.230726E-06
+9.815107E+00,-1.581644E-09,-1.212175E-06
+9.825139E+00,-1.433791E-09,-1.213946E-06
+9.835226E+00,-1.481411E-09,-1.029948E-06
+9.845153E+00,-1.779699E-09,-1.031121E-06
+9.855201E+00,-2.960266E-09,-946.5867E-09
+9.865232E+00,-2.890141E-09,-932.4245E-09
+9.875036E+00,-1.709164E-09,-1.228200E-06
+9.885043E+00,-1.644544E-09,-1.238894E-06
+9.895058E+00,-2.047135E-09,-1.063757E-06
+9.905087E+00,-2.027984E-09,-1.044783E-06
+9.915086E+00,-548.4656E-12,-939.2539E-09
+9.925113E+00,-180.8585E-12,-893.5833E-09
+9.935140E+00,+867.1602E-12,-1.053034E-06
+9.945118E+00,+952.7006E-12,-1.046016E-06
+9.955107E+00,+1.675441E-09,-1.054427E-06
+9.965138E+00,+1.682431E-09,-1.091918E-06
+9.975145E+00,+395.8101E-12,-860.7903E-09
+9.985181E+00,+25.42482E-12,-896.6218E-09
+9.995188E+00,-342.4642E-12,-1.440342E-06

MicroMag 2900/3900 Data File ends
