# Supplementary material for: Magnetic signatures of a creosote oil contaminated site: case study in São Paulo, Brazil
Source: Sci Rep. 2022 Dec 17;12:21853. doi: 10.1038/s41598-022-23493-2 (PMC9759522; doi:10.1038/s41598-022-23493-2)
Supplement: Supplementary file 3 — Supplementary Information 3. [file 41598_2022_23493_MOESM3_ESM.zip › moment_vs_time/SD23/5_1/nm4xxx/5_7.003]

MicroMag 2900/3900 Data File (Series 0016.002)
Moment vs. time

INSTRUMENT
Configuration                   VSM
Temperature control             None
Hardware version                0004
Software version                01/29/2013
Units of measure                Hybrid SI
Temperature in                  Celsius

SAMPLE
Mass                            N/A
Volume                          N/A
Demagnetizing factor            N/A

SETTINGS
Field range                    +30.00000E-03
Field command                   0.000000E+00
Moment range                   +2.000000E-06
Averaging time                 +18.07382E-03
Temperature (command)           N/A
Tmprtr difference correction    No
Orientation                     0.000000E+00
Vibration amplitude             1.0
Calibration factor             +4.401063E+00
Operating frequency            +83.00000E+00

MEASUREMENT
Description                    "SD34_5_7"
Field (measured)               +28.97561E-06
Temperature (measured)          N/A
Averages (completed)            N/A
Moment at conditioning field   +80.22781E-09
Measured on                     08/28/2020  10:26
Elapsed time                   +22.63083E+00

PROCESSING
Background subtraction          No
Delta-m processing              N/A
Demagnetizing factor            No
Normalization                   No
Normalization factor            N/A
Offset (field)                  No
Offset (moment)                 No
Pole saturation                 No
Slope correction                No

VIEWPORT
Left                            0.000000E+00
Right                          +10.00000E+00
Bottom                         -2.000000E-06
Top                            +2.000000E-06
Show X-axis?                    Yes
Show Y-axis?                    Yes

SCRIPT
Averaging time                 +10.00000E-03
Initial (conditioning) field   +20.00000E-03
Final (measuring) field         0.000000E+00
Pause at initial field         +10.00000E+00
Field slew rate limit          +10.00000E+03
Field slew time limit          +100.0000E-03
Slope correction                0.000000E+00
Timebase                       +10.00000E+00
Number of segments              1
Number of data                  1000

Segment   Averaging                                                            Final 
 Number      Time        Initial      Increment       Final         Pause      Index 
             (s)           (s)           (s)           (s)           (s)     
0000001,+10.00000E-03, 0.000000E+00,+10.00000E-03,+10.00000E+00,+10.00000E+00,0001000

                                         
     Time         Moment        Field    
     (s)          (Am�)          (T)     
+5.138897E-03,+58.06719E-09,+14.54625E-03
+18.77182E-03,+32.28649E-09,+8.342785E-03
+28.02587E-03,+14.74116E-09,+4.221201E-03
+35.24030E-03,+3.367535E-09,+1.520613E-03
+45.09950E-03,+882.6999E-12,+933.3945E-06
+55.19146E-03,-2.800200E-09,+299.9458E-06
+65.03802E-03,-3.914709E-09,+190.6453E-06
+75.02606E-03,-4.866976E-09,+63.28220E-06
+85.09768E-03,-4.491932E-09,+46.12053E-06
+95.08810E-03,-2.609007E-09,+20.11139E-06
+105.0851E-03,-2.216514E-09,+17.35795E-06
+115.0647E-03,-365.6579E-12,+11.51043E-06
+125.0464E-03,+184.8857E-12,+10.85012E-06
+135.2193E-03,+1.478047E-09,+8.855919E-06
+145.1916E-03,+1.411442E-09,+8.309678E-06
+155.1978E-03,+153.1665E-12,+6.768336E-06
+165.2042E-03,-85.32086E-12,+6.633720E-06
+175.1688E-03,-961.1386E-12,+6.290449E-06
+185.1418E-03,-1.158344E-09,+6.248563E-06
+195.1221E-03,-1.759443E-09,+5.891175E-06
+205.1089E-03,-1.551997E-09,+5.698460E-06
+215.0680E-03,+885.3048E-12,+4.888636E-06
+225.0342E-03,+1.542924E-09,+4.788131E-06
+235.0164E-03,+2.295588E-09,+4.571989E-06
+245.2306E-03,+2.230147E-09,+4.551155E-06
+255.2335E-03,+2.653940E-09,+4.214153E-06
+265.2279E-03,+2.920259E-09,+4.166233E-06
+275.1467E-03,+3.232090E-09,+4.361893E-06
+285.1487E-03,+3.079994E-09,+4.403864E-06
+295.1303E-03,+3.075762E-09,+4.524825E-06
+305.0985E-03,+3.309511E-09,+4.437441E-06
+315.0833E-03,+3.656143E-09,+4.008499E-06
+325.0450E-03,+3.637694E-09,+3.884517E-06
+335.0244E-03,+4.190762E-09,+3.460694E-06
+345.0223E-03,+4.622570E-09,+3.468129E-06
+355.2339E-03,+4.758372E-09,+3.381563E-06
+365.2229E-03,+4.009372E-09,+3.498153E-06
+375.0203E-03,+1.209087E-09,+3.712790E-06
+385.0309E-03,+728.1523E-12,+3.666461E-06
+395.0179E-03,+861.3157E-12,+3.085862E-06
+405.1993E-03,+1.049694E-09,+3.025832E-06
+415.0214E-03,+1.599193E-09,+3.016763E-06
+425.0560E-03,+1.948599E-09,+3.042995E-06
+435.0639E-03,+3.456308E-09,+2.979172E-06
+445.0759E-03,+3.844495E-09,+2.965342E-06
+455.1041E-03,+3.768357E-09,+2.526135E-06
+465.1218E-03,+3.719342E-09,+2.462568E-06
+475.1132E-03,+4.470312E-09,+2.421255E-06
+485.1567E-03,+4.710301E-09,+2.573982E-06
+495.2188E-03,+3.563348E-09,+3.014520E-06
+505.0317E-03,+2.556849E-09,+2.990716E-06
+515.0192E-03,-169.2213E-12,+2.438433E-06
+525.2213E-03,-1.019536E-09,+2.102697E-06
+535.2042E-03,-2.724693E-09,+1.684178E-06
+545.1638E-03,-3.232675E-09,+1.717366E-06
+555.1420E-03,-3.403272E-09,+2.241964E-06
+565.1361E-03,-2.771643E-09,+2.296005E-06
+575.0825E-03,-626.7882E-12,+1.910586E-06
+585.0617E-03,+5.750832E-12,+1.508160E-06
+595.0562E-03,+654.9544E-12,+1.346166E-06
+605.0608E-03,+829.1917E-12,+1.329254E-06
+615.0429E-03,+1.072436E-09,+1.589310E-06
+625.2230E-03,+897.1182E-12,+1.520874E-06
+635.1997E-03,-82.65720E-12,+1.426060E-06
+645.1515E-03,-350.4078E-12,+1.425871E-06
+655.1177E-03,-601.0661E-12,+1.706065E-06
+665.1109E-03,-824.4574E-12,+1.771972E-06
+675.1060E-03,-1.886223E-09,+1.380967E-06
+685.0829E-03,-1.977764E-09,+1.113147E-06
+695.0662E-03,-156.1581E-12,+664.9647E-09
+705.0511E-03,+807.9560E-12,+639.0811E-09
+715.2437E-03,+2.204515E-09,+868.4578E-09
+725.2312E-03,+2.107466E-09,+1.001676E-06
+735.1896E-03,+1.622492E-09,+830.5178E-09
+745.1549E-03,+1.518302E-09,+699.3570E-09
+755.1451E-03,+904.0411E-12,+633.3962E-09
+765.1235E-03,+448.3831E-12,+656.7421E-09
+775.0666E-03,-554.7440E-12,+796.7291E-09
+785.0491E-03,-590.5471E-12,+858.7647E-09
+795.0892E-03,-465.3398E-12,+938.2525E-09
+805.1068E-03,-462.3449E-12,+893.9638E-09
+815.0752E-03,+359.5051E-12,+543.5457E-09
+825.0409E-03,+1.394041E-09,+501.3227E-09
+835.0335E-03,+4.460034E-09,+675.9482E-09
+845.2294E-03,+5.197241E-09,+744.8473E-09
+855.2361E-03,+5.326218E-09,+859.6802E-09
+865.0274E-03,+5.043819E-09,+806.3679E-09
+875.2293E-03,+4.127430E-09,+579.6204E-09
+885.2476E-03,+3.504078E-09,+490.3850E-09
+895.0824E-03,+912.5520E-12,+291.2121E-09
+905.1210E-03,-100.4798E-12,+236.7325E-09
+915.1143E-03,-2.007324E-09,+24.27292E-09
+925.0934E-03,-2.313918E-09,-104.8222E-09
+935.0721E-03,-2.863250E-09,+27.90070E-09
+945.0625E-03,-2.802994E-09,+113.7371E-09
+955.0235E-03,-1.231910E-09,+106.0123E-09
+965.2343E-03,+34.46336E-12,+84.97810E-09
+975.2012E-03,+1.901779E-09,-230.3352E-09
+985.2075E-03,+2.033570E-09,-433.0244E-09
+995.1864E-03,+1.602283E-09,-420.7592E-09
+1.005174E+00,+1.430388E-09,-236.9070E-09
+1.015157E+00,+1.006124E-09,+156.4665E-09
+1.025147E+00,+347.9373E-12,+135.4466E-09
+1.035109E+00,-836.6872E-12,-235.0416E-09
+1.045079E+00,-1.289237E-09,-439.3730E-09
+1.055056E+00,-1.370929E-09,-91.54988E-09
+1.065040E+00,-1.457531E-09,+170.1136E-09
+1.075244E+00,-1.555018E-09,+362.3944E-09
+1.085019E+00,-1.203029E-09,+110.2781E-09
+1.095019E+00,+161.5359E-12,-697.2542E-09
+1.105214E+00,+870.5342E-12,-1.299608E-06
+1.115194E+00,+925.0066E-12,-1.018496E-06
+1.125147E+00,+783.4681E-12,-694.0871E-09
+1.135149E+00,+1.364358E-09,-477.7537E-09
+1.145129E+00,+1.785339E-09,-654.5191E-09
+1.155105E+00,+1.828596E-09,-685.3266E-09
+1.165097E+00,+1.433102E-09,-656.9853E-09
+1.175047E+00,+1.153899E-09,-311.7514E-09
+1.185070E+00,+1.564617E-09,-371.4552E-09
+1.195140E+00,+2.431372E-09,-583.2138E-09
+1.205194E+00,+2.598714E-09,-594.6494E-09
+1.215226E+00,+3.099729E-09,-572.4393E-09
+1.225029E+00,+3.509042E-09,-545.4712E-09
+1.235060E+00,+3.844565E-09,-783.0849E-09
+1.245096E+00,+3.325255E-09,-820.3983E-09
+1.255104E+00,+2.153086E-09,-679.5531E-09
+1.265153E+00,+2.174857E-09,-401.4873E-09
+1.275186E+00,+3.256349E-09,-90.62576E-09
+1.285207E+00,+3.595493E-09,-275.7025E-09
+1.295242E+00,+3.119143E-09,-616.0012E-09
+1.305046E+00,+2.694924E-09,-660.5330E-09
+1.315056E+00,+2.311903E-09,-546.6500E-09
+1.325062E+00,+2.175444E-09,-681.8104E-09
+1.335103E+00,+1.536575E-09,-1.098776E-06
+1.345120E+00,+1.266486E-09,-1.063299E-06
+1.355156E+00,+990.1960E-12,-1.349047E-06
+1.365181E+00,+819.5275E-12,-1.267018E-06
+1.375192E+00,-443.5688E-12,-381.4545E-09
+1.385225E+00,-900.4995E-12,-88.86052E-09
+1.395216E+00,-906.9860E-12,+15.97881E-09
+1.405188E+00,-579.8952E-12,-172.0905E-09
+1.415172E+00,-323.2646E-12,-1.227076E-06
+1.425129E+00,-514.3233E-12,-1.371666E-06
+1.435115E+00,-1.010748E-09,-1.774235E-06
+1.445074E+00,-960.5728E-12,-1.645128E-06
+1.455051E+00,-911.9062E-12,-1.076414E-06
+1.465037E+00,-1.103112E-09,-909.6766E-09
+1.475155E+00,-1.586732E-09,-696.1498E-09
+1.485192E+00,-1.375983E-09,-708.0174E-09
+1.495229E+00,+24.60139E-12,-734.8624E-09
+1.505227E+00,+94.98761E-12,-686.7944E-09
+1.515022E+00,-847.3585E-12,-600.2140E-09
+1.525022E+00,-1.043372E-09,-683.0921E-09
+1.535051E+00,-705.0687E-12,-1.032011E-06
+1.545091E+00,-489.1327E-12,-1.046110E-06
+1.555093E+00,-52.87883E-12,-1.018573E-06
+1.565124E+00,+20.08084E-12,-1.003169E-06
+1.575133E+00,+852.0178E-12,-960.3854E-09
+1.585184E+00,+1.142522E-09,-974.2213E-09
+1.595216E+00,+1.103095E-09,-1.056521E-06
+1.605043E+00,+913.6680E-12,-1.091457E-06
+1.615077E+00,+1.220615E-09,-856.8649E-09
+1.625084E+00,+1.609579E-09,-663.4112E-09
+1.635129E+00,+1.935216E-09,-524.1080E-09
+1.645149E+00,+1.670012E-09,-571.9843E-09
+1.655177E+00,+816.5832E-12,-817.2798E-09
+1.665176E+00,+904.8516E-12,-889.2089E-09
+1.675140E+00,+2.154555E-09,-1.013294E-06
+1.685182E+00,+2.369919E-09,-981.8516E-09
+1.695021E+00,+2.899951E-09,-1.198915E-06
+1.705058E+00,+3.070251E-09,-1.227339E-06
+1.715096E+00,+2.893394E-09,-1.616876E-06
+1.725103E+00,+2.465739E-09,-1.447738E-06
+1.735121E+00,-299.5489E-12,-484.1252E-09
+1.745133E+00,-665.6259E-12,-356.1030E-09
+1.755153E+00,+33.33068E-12,-610.3077E-09
+1.765166E+00,+394.2317E-12,-812.9683E-09
+1.775149E+00,+981.0300E-12,-1.776306E-06
+1.785211E+00,+975.2226E-12,-1.822532E-06
+1.795040E+00,+1.502124E-09,-1.704349E-06
+1.805111E+00,+1.624568E-09,-1.642224E-06
+1.815168E+00,+724.7122E-12,-1.495666E-06
+1.825203E+00,+305.5988E-12,-1.389015E-06
+1.835245E+00,-362.4451E-12,-866.9787E-09
+1.845066E+00,-186.2277E-12,-763.7788E-09
+1.855102E+00,+110.9307E-12,-1.147470E-06
+1.865127E+00,-88.32036E-12,-1.247383E-06
+1.875166E+00,-1.217658E-09,-961.9675E-09
+1.885239E+00,-1.156771E-09,-1.071573E-06
+1.895073E+00,+74.73468E-12,-1.558568E-06
+1.905152E+00,+248.4127E-12,-1.472016E-06
+1.915172E+00,+409.7119E-12,-1.450027E-06
+1.925181E+00,+453.4416E-12,-1.381766E-06
+1.935213E+00,+946.5254E-12,-921.8044E-09
+1.945218E+00,+963.5379E-12,-929.5579E-09
+1.955245E+00,+864.4516E-12,-1.387339E-06
+1.965054E+00,+955.7627E-12,-1.457368E-06
+1.975052E+00,+2.407116E-09,-1.131223E-06
+1.985110E+00,+2.580822E-09,-926.2305E-09
+1.995172E+00,+1.582812E-09,-537.1542E-09
+2.005186E+00,+1.074276E-09,-524.3769E-09
+2.015174E+00,-633.8730E-12,-1.182664E-06
+2.025143E+00,-811.5027E-12,-1.401990E-06
+2.035119E+00,-1.940121E-09,-2.089548E-06
+2.045105E+00,-2.115357E-09,-2.026488E-06
+2.055069E+00,-1.739143E-09,-1.268346E-06
+2.065062E+00,-1.329929E-09,-1.123859E-06
+2.075132E+00,-238.9023E-12,-742.8475E-09
+2.085140E+00,-268.5638E-12,-793.8052E-09
+2.095130E+00,-640.8735E-12,-1.158577E-06
+2.105081E+00,-662.0912E-12,-1.308254E-06
+2.115056E+00,-1.437099E-09,-1.574913E-06
+2.125041E+00,-1.884053E-09,-1.536927E-06
+2.135021E+00,-3.327454E-09,-1.376850E-06
+2.145244E+00,-3.151892E-09,-1.415111E-06
+2.155224E+00,-1.358178E-09,-1.640674E-06
+2.165181E+00,-1.121958E-09,-1.719844E-06
+2.175184E+00,-1.909411E-09,-1.294773E-06
+2.185114E+00,-2.133008E-09,-1.170765E-06
+2.195099E+00,-2.131985E-09,-676.7607E-09
+2.205087E+00,-1.935663E-09,-789.2905E-09
+2.215057E+00,-1.413383E-09,-1.398892E-06
+2.225045E+00,-1.347298E-09,-1.511224E-06
+2.235038E+00,-98.64031E-12,-1.537176E-06
+2.245237E+00,+264.1145E-12,-1.521149E-06
+2.255216E+00,+1.509330E-09,-1.550706E-06
+2.265208E+00,+1.647417E-09,-1.625911E-06
+2.275057E+00,+2.779326E-09,-1.629313E-06
+2.285052E+00,+3.287051E-09,-1.568207E-06
+2.295033E+00,+3.506177E-09,-1.147247E-06
+2.305211E+00,+2.810793E-09,-1.088871E-06
+2.315195E+00,+642.7426E-12,-1.080800E-06
+2.325156E+00,+295.9230E-12,-1.357186E-06
+2.335137E+00,-109.5385E-12,-1.731039E-06
+2.345105E+00,-377.6774E-12,-1.763123E-06
+2.355179E+00,-1.719047E-09,-1.492510E-06
+2.365255E+00,-1.925365E-09,-1.450184E-06
+2.375068E+00,-2.111452E-09,-1.315696E-06
+2.385108E+00,-2.355717E-09,-1.228950E-06
+2.395147E+00,-3.982365E-09,-1.439192E-06
+2.405146E+00,-4.149568E-09,-1.538263E-06
+2.415173E+00,-2.897907E-09,-1.687795E-06
+2.425212E+00,-2.397452E-09,-1.616172E-06
+2.435196E+00,-1.132478E-09,-1.624752E-06
+2.445166E+00,-909.8227E-12,-1.727177E-06
+2.455151E+00,+654.2286E-12,-1.525732E-06
+2.465114E+00,+988.6240E-12,-1.384080E-06
+2.475043E+00,+721.8762E-12,-755.3358E-09
+2.485029E+00,+195.3513E-12,-764.1792E-09
+2.495239E+00,-1.847729E-09,-1.323641E-06
+2.505208E+00,-2.037293E-09,-1.413480E-06
+2.515184E+00,-2.540226E-09,-1.102899E-06
+2.525152E+00,-2.685126E-09,-973.2571E-09
+2.535135E+00,-2.271757E-09,-673.2274E-09
+2.545090E+00,-1.938553E-09,-680.3284E-09
+2.555067E+00,+7.486051E-12,-1.185216E-06
+2.565039E+00,+48.72213E-12,-1.213709E-06
+2.575255E+00,-792.0198E-12,-1.501047E-06
+2.585131E+00,-836.7159E-12,-1.568124E-06
+2.595167E+00,-413.8196E-12,-1.563083E-06
+2.605187E+00,-419.6824E-12,-1.567246E-06
+2.615216E+00,-1.813748E-09,-1.460715E-06
+2.625452E+00,-1.880194E-09,-1.464460E-06
+2.635235E+00,-1.270125E-09,-1.268297E-06
+2.645032E+00,-1.124907E-09,-1.249758E-06
+2.655020E+00,+140.3899E-12,-1.786205E-06
+2.665017E+00,+201.7637E-12,-1.800651E-06
+2.675054E+00,+987.6823E-12,-1.875712E-06
+2.685095E+00,+1.031833E-09,-1.821216E-06
+2.695078E+00,+1.047484E-09,-869.6480E-09
+2.705061E+00,+999.6368E-12,-864.0519E-09
+2.715034E+00,+967.9055E-12,-1.072460E-06
+2.725032E+00,+1.030596E-09,-1.158211E-06
+2.735046E+00,+494.2933E-12,-1.867885E-06
+2.745055E+00,+166.2681E-12,-1.932106E-06
+2.755038E+00,-1.820516E-09,-2.070076E-06
+2.765231E+00,-1.915927E-09,-1.997927E-06
+2.775215E+00,-1.713031E-09,-1.392274E-06
+2.785205E+00,-1.694204E-09,-1.343119E-06
+2.795149E+00,-1.446851E-09,-1.078400E-06
+2.805187E+00,-1.172635E-09,-1.077544E-06
+2.815201E+00,+713.4430E-12,-1.338676E-06
+2.825221E+00,+1.055071E-09,-1.540629E-06
+2.835025E+00,+959.7975E-12,-1.940640E-06
+2.845031E+00,+860.4437E-12,-1.964370E-06
+2.855092E+00,+1.231250E-09,-1.757895E-06
+2.865177E+00,+1.376007E-09,-1.624031E-06
+2.875199E+00,+1.065950E-09,-1.285223E-06
+2.885023E+00,+874.1857E-12,-1.193707E-06
+2.895090E+00,+811.6445E-12,-1.393873E-06
+2.905143E+00,+890.5123E-12,-1.496947E-06
+2.915190E+00,+749.5865E-12,-1.633049E-06
+2.925217E+00,+697.4740E-12,-1.646876E-06
+2.935232E+00,+1.525972E-09,-1.591364E-06
+2.945024E+00,+1.771192E-09,-1.709415E-06
+2.955025E+00,+3.557423E-09,-1.871518E-06
+2.965038E+00,+3.565457E-09,-1.775797E-06
+2.975075E+00,+2.684103E-09,-1.562090E-06
+2.985088E+00,+2.617446E-09,-1.604239E-06
+2.995082E+00,+1.401339E-09,-1.913484E-06
+3.005116E+00,+1.177940E-09,-1.808507E-06
+3.015124E+00,-738.3173E-12,-1.176026E-06
+3.025140E+00,-784.3480E-12,-1.095151E-06
+3.035159E+00,+618.1729E-12,-1.325100E-06
+3.045172E+00,+855.6194E-12,-1.354397E-06
+3.055201E+00,+1.780322E-09,-1.801655E-06
+3.065207E+00,+1.833096E-09,-1.789564E-06
+3.075232E+00,+3.165412E-09,-1.553767E-06
+3.085045E+00,+3.278193E-09,-1.514471E-06
+3.095044E+00,+3.296875E-09,-1.254690E-06
+3.105052E+00,+3.154168E-09,-1.178641E-06
+3.115030E+00,+1.862721E-09,-1.571946E-06
+3.125222E+00,+1.795528E-09,-1.662312E-06
+3.135204E+00,+804.6599E-12,-1.668059E-06
+3.145391E+00,+763.1676E-12,-1.650587E-06
+3.155138E+00,+1.119828E-09,-1.097695E-06
+3.165129E+00,+1.279641E-09,-1.081707E-06
+3.175118E+00,+2.197645E-09,-1.527034E-06
+3.185028E+00,+2.155338E-09,-1.635933E-06
+3.195021E+00,+1.586792E-09,-1.815456E-06
+3.205234E+00,+1.581508E-09,-1.805451E-06
+3.215041E+00,+1.341603E-09,-1.390680E-06
+3.225090E+00,+1.132248E-09,-1.323870E-06
+3.235116E+00,-357.6924E-12,-1.502217E-06
+3.245149E+00,-414.0028E-12,-1.471175E-06
+3.255184E+00,+618.0543E-12,-1.391175E-06
+3.265193E+00,+795.8074E-12,-1.394228E-06
+3.275227E+00,+760.8941E-12,-1.017211E-06
+3.285241E+00,+754.5969E-12,-1.077458E-06
+3.295041E+00,+1.782021E-09,-1.832242E-06
+3.305072E+00,+2.037043E-09,-1.922596E-06
+3.315083E+00,+2.029384E-09,-1.945868E-06
+3.325097E+00,+1.853015E-09,-1.892412E-06
+3.335124E+00,+1.791939E-09,-1.350457E-06
+3.345123E+00,+1.837306E-09,-1.226818E-06
+3.355157E+00,+655.4436E-12,-1.583184E-06
+3.365164E+00,+372.2430E-12,-1.599332E-06
+3.375186E+00,-1.689454E-09,-1.844562E-06
+3.385210E+00,-1.726387E-09,-1.820744E-06
+3.395229E+00,-1.615039E-09,-1.563981E-06
+3.405241E+00,-1.647924E-09,-1.514179E-06
+3.415039E+00,-1.712785E-09,-1.722350E-06
+3.425038E+00,-1.640823E-09,-1.768032E-06
+3.435071E+00,-451.8644E-12,-2.132043E-06
+3.445306E+00,-438.2489E-12,-2.092790E-06
+3.455089E+00,-1.043803E-09,-1.252699E-06
+3.465118E+00,-1.089804E-09,-1.138115E-06
+3.475142E+00,-890.4549E-12,-1.187671E-06
+3.485180E+00,-878.2940E-12,-1.286204E-06
+3.495176E+00,-1.289545E-09,-1.267797E-06
+3.505154E+00,-1.288838E-09,-1.246428E-06
+3.515145E+00,+734.2769E-12,-1.042623E-06
+3.525133E+00,+1.109633E-09,-1.084279E-06
+3.535117E+00,+4.083924E-09,-1.309648E-06
+3.545110E+00,+4.318886E-09,-1.361017E-06
+3.555049E+00,+5.434807E-09,-1.589934E-06
+3.565021E+00,+5.530746E-09,-1.604170E-06
+3.575049E+00,+4.980732E-09,-1.239332E-06
+3.585094E+00,+4.816894E-09,-1.200457E-06
+3.595126E+00,+4.133073E-09,-1.524960E-06
+3.605159E+00,+4.168999E-09,-1.539828E-06
+3.615185E+00,+3.594533E-09,-1.573514E-06
+3.625199E+00,+3.278003E-09,-1.599558E-06
+3.635242E+00,+1.633601E-09,-1.995872E-06
+3.645045E+00,+1.622203E-09,-1.986174E-06
+3.655033E+00,+2.209194E-09,-1.790640E-06
+3.665233E+00,+2.195810E-09,-1.755770E-06
+3.675025E+00,+910.7287E-12,-1.310037E-06
+3.685063E+00,+797.9679E-12,-1.288450E-06
+3.695089E+00,+723.1322E-12,-1.322791E-06
+3.705102E+00,+731.9635E-12,-1.320113E-06
+3.715110E+00,-128.3562E-12,-1.518574E-06
+3.725098E+00,-202.5467E-12,-1.531240E-06
+3.735137E+00,+206.3425E-12,-2.062062E-06
+3.745175E+00,+299.0352E-12,-2.072522E-06
+3.755213E+00,+553.1362E-12,-1.714128E-06
+3.765035E+00,+497.7251E-12,-1.713352E-06
+3.775075E+00,-351.4236E-12,-1.216742E-06
+3.785148E+00,-467.6657E-12,-1.179554E-06
+3.795189E+00,-2.588287E-09,-1.271922E-06
+3.805232E+00,-2.725590E-09,-1.308864E-06
+3.815024E+00,-3.480705E-09,-1.736967E-06
+3.825061E+00,-3.355650E-09,-1.704801E-06
+3.835070E+00,-2.803039E-09,-1.453775E-06
+3.845086E+00,-2.982962E-09,-1.422907E-06
+3.855153E+00,-4.941068E-09,-1.466600E-06
+3.865200E+00,-4.982016E-09,-1.463991E-06
+3.875239E+00,-3.429070E-09,-1.523641E-06
+3.885487E+00,-3.306057E-09,-1.557650E-06
+3.895054E+00,-1.008495E-09,-1.555000E-06
+3.905102E+00,-655.7531E-12,-1.481106E-06
+3.915105E+00,+2.202585E-09,-1.325406E-06
+3.925117E+00,+2.529138E-09,-1.257231E-06
+3.935151E+00,+2.684226E-09,-896.7390E-09
+3.945153E+00,+2.594548E-09,-814.1985E-09
+3.955177E+00,+2.170255E-09,-1.390177E-06
+3.965219E+00,+2.122095E-09,-1.407718E-06
+3.975240E+00,+726.4113E-12,-1.383705E-06
+3.985041E+00,+361.5213E-12,-1.481089E-06
+3.995090E+00,-936.0263E-12,-2.228708E-06
+4.005131E+00,-953.5805E-12,-2.267358E-06
+4.015168E+00,-1.380146E-09,-1.937064E-06
+4.025178E+00,-1.571339E-09,-1.873258E-06
+4.035201E+00,-3.055336E-09,-1.470077E-06
+4.045237E+00,-3.162594E-09,-1.450390E-06
+4.055234E+00,-3.201474E-09,-1.435224E-06
+4.065025E+00,-3.217143E-09,-1.473078E-06
+4.075059E+00,-3.016432E-09,-1.205257E-06
+4.085040E+00,-2.900366E-09,-1.199850E-06
+4.095065E+00,-1.463462E-09,-1.647360E-06
+4.105054E+00,-1.417641E-09,-1.677269E-06
+4.115230E+00,-1.029852E-09,-2.081177E-06
+4.125213E+00,-998.8684E-12,-2.096372E-06
+4.135170E+00,-40.52205E-12,-2.116980E-06
+4.145140E+00,-12.74190E-12,-2.050155E-06
+4.155122E+00,-646.6547E-12,-1.343096E-06
+4.165294E+00,-687.4611E-12,-1.335497E-06
+4.175097E+00,-946.0907E-12,-1.761818E-06
+4.185366E+00,-965.6971E-12,-1.796079E-06
+4.195141E+00,-2.368371E-09,-2.155632E-06
+4.205175E+00,-2.555452E-09,-2.084047E-06
+4.215180E+00,-2.826546E-09,-1.196654E-06
+4.225194E+00,-2.646906E-09,-1.187150E-06
+4.235233E+00,-906.9088E-12,-1.838305E-06
+4.245022E+00,-806.3308E-12,-1.944540E-06
+4.255044E+00,+1.938799E-09,-2.163022E-06
+4.265054E+00,+2.116352E-09,-2.088690E-06
+4.275076E+00,+4.389332E-09,-526.6457E-09
+4.285137E+00,+4.401420E-09,-475.8969E-09
+4.295167E+00,+3.796586E-09,-719.0151E-09
+4.305185E+00,+3.763608E-09,-773.0970E-09
+4.315222E+00,+3.655692E-09,-1.928667E-06
+4.325235E+00,+3.627427E-09,-2.013808E-06
+4.335015E+00,+2.975653E-09,-2.255310E-06
+4.345039E+00,+3.004961E-09,-2.173688E-06
+4.355040E+00,+4.323581E-09,-1.357252E-06
+4.365053E+00,+4.472573E-09,-1.354803E-06
+4.375114E+00,+4.254539E-09,-1.689892E-06
+4.385173E+00,+4.207360E-09,-1.786102E-06
+4.395210E+00,+5.315584E-09,-2.226508E-06
+4.405456E+00,+5.435030E-09,-2.203523E-06
+4.415244E+00,+6.493707E-09,-1.515896E-06
+4.425045E+00,+6.454375E-09,-1.502229E-06
+4.435070E+00,+5.425115E-09,-1.844811E-06
+4.445105E+00,+5.266863E-09,-1.798634E-06
+4.455141E+00,+2.684410E-09,-979.6229E-09
+4.465146E+00,+2.525196E-09,-913.5333E-09
+4.475192E+00,+1.021297E-09,-1.035816E-06
+4.485025E+00,+1.051406E-09,-1.109373E-06
+4.495060E+00,+1.533171E-09,-2.257113E-06
+4.505091E+00,+1.464609E-09,-2.257350E-06
+4.515110E+00,+1.037168E-09,-1.824866E-06
+4.525136E+00,+1.165302E-09,-1.676946E-06
+4.535174E+00,+2.807142E-09,-1.402436E-06
+4.545187E+00,+2.860194E-09,-1.391945E-06
+4.555208E+00,+2.318640E-09,-1.961609E-06
+4.565245E+00,+2.298277E-09,-1.927706E-06
+4.575026E+00,+3.521929E-09,-1.714328E-06
+4.585016E+00,+3.773847E-09,-1.679152E-06
+4.595256E+00,+3.568043E-09,-1.757587E-06
+4.605230E+00,+3.430796E-09,-1.812862E-06
+4.615208E+00,+2.263011E-09,-2.039114E-06
+4.625396E+00,+2.247954E-09,-2.035217E-06
+4.635141E+00,+1.467761E-09,-1.714279E-06
+4.645160E+00,+1.289893E-09,-1.726007E-06
+4.655145E+00,-703.7619E-12,-1.950125E-06
+4.665121E+00,-966.0209E-12,-1.981356E-06
+4.675155E+00,-3.013042E-09,-2.073744E-06
+4.685194E+00,-3.157367E-09,-2.101270E-06
+4.695224E+00,-3.186457E-09,-2.153043E-06
+4.705029E+00,-3.039861E-09,-2.133256E-06
+4.715033E+00,-1.062602E-09,-1.485063E-06
+4.725065E+00,-905.5663E-12,-1.384349E-06
+4.735072E+00,+48.96268E-12,-1.569274E-06
+4.745083E+00,+295.2002E-12,-1.672863E-06
+4.755116E+00,+1.572724E-09,-2.260809E-06
+4.765122E+00,+1.551507E-09,-2.281091E-06
+4.775185E+00,+39.52700E-12,-1.859593E-06
+4.785028E+00,-119.2791E-12,-1.792348E-06
+4.795065E+00,-1.004116E-09,-957.3270E-09
+4.805104E+00,-1.181915E-09,-897.7604E-09
+4.815130E+00,-3.042670E-09,-1.479421E-06
+4.825157E+00,-3.347600E-09,-1.659030E-06
+4.835181E+00,-2.988197E-09,-2.075549E-06
+4.845177E+00,-2.767702E-09,-2.043274E-06
+4.855198E+00,-1.705303E-09,-1.334656E-06
+4.865233E+00,-1.639091E-09,-1.206442E-06
+4.875189E+00,-856.9644E-12,-1.494444E-06
+4.885238E+00,-618.5455E-12,-1.547725E-06
+4.895224E+00,-188.8960E-12,-2.104088E-06
+4.905184E+00,-244.9913E-12,-2.109458E-06
+4.915230E+00,-310.7467E-12,-1.857104E-06
+4.925244E+00,-283.2089E-12,-1.806830E-06
+4.935038E+00,-881.2903E-12,-1.349464E-06
+4.945079E+00,-1.118289E-09,-1.319475E-06
+4.955091E+00,-2.287446E-09,-1.561833E-06
+4.965129E+00,-2.202655E-09,-1.613697E-06
+4.975193E+00,-778.7427E-12,-2.040430E-06
+4.985023E+00,-692.6492E-12,-2.050266E-06
+4.995074E+00,-497.6141E-12,-1.986755E-06
+5.005130E+00,-485.4195E-12,-1.874737E-06
+5.015147E+00,-135.9873E-12,-1.527054E-06
+5.025185E+00,-192.5142E-12,-1.484696E-06
+5.035207E+00,-1.546967E-09,-1.811102E-06
+5.045236E+00,-1.756633E-09,-1.903716E-06
+5.055038E+00,-1.291208E-09,-1.770587E-06
+5.065052E+00,-1.114277E-09,-1.695674E-06
+5.075084E+00,-1.331827E-09,-1.581302E-06
+5.085134E+00,-1.579083E-09,-1.657399E-06
+5.095141E+00,-1.857029E-09,-2.201812E-06
+5.105145E+00,-1.653793E-09,-2.308416E-06
+5.115137E+00,-1.223550E-09,-2.091105E-06
+5.125100E+00,-1.309360E-09,-2.036559E-06
+5.135088E+00,-1.199177E-09,-2.056598E-06
+5.145051E+00,-1.032741E-09,-2.082310E-06
+5.155030E+00,+580.9816E-12,-2.161760E-06
+5.165232E+00,+593.7772E-12,-2.104557E-06
+5.175253E+00,-287.2060E-12,-1.477166E-06
+5.185077E+00,-340.4450E-12,-1.400305E-06
+5.195076E+00,-201.9700E-12,-1.515000E-06
+5.205035E+00,-224.2147E-12,-1.560096E-06
+5.215068E+00,-1.915585E-09,-2.252798E-06
+5.225111E+00,-2.060644E-09,-2.256469E-06
+5.235138E+00,-2.802070E-09,-1.633750E-06
+5.245195E+00,-2.786604E-09,-1.571938E-06
+5.255201E+00,-2.148939E-09,-1.995294E-06
+5.265208E+00,-1.864391E-09,-2.031375E-06
+5.275259E+00,+1.027743E-09,-1.797066E-06
+5.285066E+00,+1.257112E-09,-1.760073E-06
+5.295054E+00,+1.831796E-09,-1.546540E-06
+5.305052E+00,+1.688983E-09,-1.566713E-06
+5.315020E+00,+809.6898E-12,-1.808287E-06
+5.325228E+00,+781.2224E-12,-1.853185E-06
+5.335220E+00,-4.551769E-12,-1.541116E-06
+5.345182E+00,-170.8864E-12,-1.462632E-06
+5.355203E+00,-781.7352E-12,-1.127578E-06
+5.365205E+00,-721.6114E-12,-1.149170E-06
+5.375231E+00,+372.0793E-12,-1.679907E-06
+5.385279E+00,+353.5426E-12,-1.695416E-06
+5.395095E+00,-529.1659E-12,-1.549527E-06
+5.405143E+00,-553.9488E-12,-1.550202E-06
+5.415178E+00,-607.3478E-12,-1.866469E-06
+5.425422E+00,-651.5721E-12,-1.850690E-06
+5.435209E+00,-1.778262E-09,-1.816624E-06
+5.445241E+00,-1.758981E-09,-1.790620E-06
+5.455016E+00,-84.07785E-12,-1.704294E-06
+5.465050E+00,+223.8654E-12,-1.747201E-06
+5.475192E+00,+449.4658E-12,-1.851537E-06
+5.485242E+00,+467.1464E-12,-1.873667E-06
+5.495021E+00,+2.533038E-09,-1.348117E-06
+5.505243E+00,+3.231847E-09,-1.185359E-06
+5.515038E+00,+5.711433E-09,-1.220149E-06
+5.525080E+00,+5.936918E-09,-1.325315E-06
+5.535100E+00,+6.054008E-09,-1.777331E-06
+5.545131E+00,+5.853920E-09,-1.672377E-06
+5.555115E+00,+3.872197E-09,-1.213986E-06
+5.565145E+00,+2.665259E-09,-1.189307E-06
+5.575182E+00,+563.8034E-12,-1.367672E-06
+5.585197E+00,+515.5452E-12,-1.393747E-06
+5.595229E+00,+849.5473E-12,-2.004679E-06
+5.605031E+00,+663.0596E-12,-2.213791E-06
+5.615070E+00,-383.0208E-12,-2.239758E-06
+5.625122E+00,-506.2087E-12,-1.993297E-06
+5.635159E+00,+15.90563E-12,-1.466463E-06
+5.645169E+00,+129.0703E-12,-1.454661E-06
+5.655198E+00,+270.0187E-12,-1.120840E-06
+5.665205E+00,+387.8808E-12,-1.115913E-06
+5.675151E+00,+1.184232E-09,-1.566831E-06
+5.685162E+00,+1.191847E-09,-1.713241E-06
+5.695156E+00,+46.26664E-12,-2.091439E-06
+5.705170E+00,-332.8990E-12,-2.188494E-06
+5.715199E+00,-923.4986E-12,-2.114702E-06
+5.725219E+00,-1.081200E-09,-2.129972E-06
+5.735032E+00,-3.162551E-09,-2.257075E-06
+5.745090E+00,-4.105108E-09,-2.164971E-06
+5.755103E+00,-5.125213E-09,-1.733365E-06
+5.765139E+00,-4.634154E-09,-1.660192E-06
+5.775133E+00,-3.295699E-09,-1.581136E-06
+5.785158E+00,-3.141714E-09,-1.673584E-06
+5.795196E+00,-3.260233E-09,-1.676442E-06
+5.805212E+00,-3.195065E-09,-1.843228E-06
+5.815236E+00,-3.376185E-09,-2.042871E-06
+5.825037E+00,-3.821193E-09,-2.038316E-06
+5.835042E+00,-4.998664E-09,-1.501493E-06
+5.845056E+00,-5.024000E-09,-1.425702E-06
+5.855093E+00,-4.268617E-09,-1.616032E-06
+5.865143E+00,-4.214290E-09,-1.811531E-06
+5.875181E+00,-5.277863E-09,-2.546994E-06
+5.885187E+00,-5.582917E-09,-2.726028E-06
+5.895219E+00,-5.445146E-09,-2.392336E-06
+5.905024E+00,-5.177237E-09,-2.276015E-06
+5.915043E+00,-4.182088E-09,-1.646198E-06
+5.925083E+00,-3.728902E-09,-1.210473E-06
+5.935139E+00,-1.095635E-09,-690.2790E-09
+5.945162E+00,-461.5487E-12,-827.1733E-09
+5.955182E+00,+513.6021E-12,-1.733382E-06
+5.965212E+00,+387.1206E-12,-1.998725E-06
+5.975143E+00,+620.2792E-12,-2.532472E-06
+5.985166E+00,+1.055039E-09,-2.504834E-06
+5.995183E+00,+2.212070E-09,-2.033057E-06
+6.005191E+00,+2.127673E-09,-1.923966E-06
+6.015225E+00,+1.304496E-09,-1.312737E-06
+6.025231E+00,+1.191114E-09,-1.208350E-06
+6.035017E+00,+648.3193E-12,-1.316557E-06
+6.045053E+00,+266.3124E-12,-1.316305E-06
+6.055038E+00,-880.7426E-12,-1.495571E-06
+6.065073E+00,-847.5968E-12,-1.652301E-06
+6.075083E+00,+218.7625E-12,-2.233638E-06
+6.085102E+00,+440.7761E-12,-2.331219E-06
+6.095142E+00,+167.6584E-12,-2.045348E-06
+6.105160E+00,+160.8843E-12,-1.810805E-06
+6.115208E+00,+1.598352E-09,-1.446241E-06
+6.125240E+00,+2.253630E-09,-1.473799E-06
+6.135017E+00,+3.732499E-09,-1.591061E-06
+6.145027E+00,+4.153712E-09,-1.578899E-06
+6.155055E+00,+5.121200E-09,-1.554674E-06
+6.165081E+00,+5.094777E-09,-1.459391E-06
+6.175119E+00,+2.633001E-09,-1.794717E-06
+6.185161E+00,+1.697554E-09,-1.870099E-06
+6.195175E+00,-1.009511E-09,-2.146877E-06
+6.205191E+00,-1.176779E-09,-2.186368E-06
+6.215209E+00,-1.334920E-09,-1.622635E-06
+6.225218E+00,-1.342367E-09,-1.610201E-06
+6.235020E+00,-135.5654E-12,-1.407552E-06
+6.245028E+00,+424.4379E-12,-1.401999E-06
+6.255051E+00,+2.824154E-09,-1.548102E-06
+6.265082E+00,+2.876420E-09,-1.725194E-06
+6.275220E+00,+1.487642E-09,-2.029558E-06
+6.285017E+00,+1.139411E-09,-1.970080E-06
+6.295031E+00,+87.02161E-12,-1.635249E-06
+6.305033E+00,-272.4423E-12,-1.684994E-06
+6.315049E+00,-1.932134E-09,-1.829853E-06
+6.325059E+00,-2.119466E-09,-1.846962E-06
+6.335073E+00,-1.211436E-09,-2.009059E-06
+6.345105E+00,-820.1330E-12,-2.026571E-06
+6.355102E+00,-466.7738E-12,-1.874823E-06
+6.365121E+00,-448.3574E-12,-1.630740E-06
+6.375155E+00,+255.3985E-12,-1.245598E-06
+6.385159E+00,+458.5818E-12,-1.252948E-06
+6.395186E+00,-483.1453E-12,-1.437910E-06
+6.405172E+00,-949.7609E-12,-1.515996E-06
+6.415194E+00,-2.208848E-09,-1.892372E-06
+6.425229E+00,-2.121957E-09,-1.967906E-06
+6.435225E+00,-1.825430E-09,-1.800079E-06
+6.445231E+00,-1.976014E-09,-1.753538E-06
+6.455033E+00,-2.208003E-09,-1.479052E-06
+6.465036E+00,-1.910311E-09,-1.530825E-06
+6.475232E+00,+452.3596E-12,-2.138045E-06
+6.485162E+00,+851.4037E-12,-2.162335E-06
+6.495187E+00,+2.328383E-09,-2.104875E-06
+6.505226E+00,+2.634245E-09,-2.007629E-06
+6.515231E+00,+3.435351E-09,-1.480047E-06
+6.525244E+00,+3.302618E-09,-1.487117E-06
+6.535042E+00,+1.976840E-09,-1.745198E-06
+6.545041E+00,+1.775161E-09,-1.846673E-06
+6.555071E+00,+2.132053E-09,-2.220228E-06
+6.565108E+00,+2.236244E-09,-2.274199E-06
+6.575036E+00,+1.517775E-09,-2.360753E-06
+6.585050E+00,+1.178808E-09,-2.264122E-06
+6.595082E+00,+1.491753E-09,-1.517389E-06
+6.605086E+00,+1.871948E-09,-1.172859E-06
+6.615122E+00,+3.223575E-09,-851.4376E-09
+6.625125E+00,+3.363393E-09,-902.7157E-09
+6.635143E+00,+4.652315E-09,-1.994162E-06
+6.645178E+00,+4.968464E-09,-2.089906E-06
+6.655178E+00,+5.281803E-09,-2.355898E-06
+6.665204E+00,+4.878010E-09,-2.225933E-06
+6.675258E+00,+2.449124E-09,-1.364084E-06
+6.685135E+00,+2.173553E-09,-1.328324E-06
+6.695121E+00,+1.200213E-09,-1.614023E-06
+6.705108E+00,+1.036096E-09,-1.829175E-06
+6.715065E+00,+854.3255E-12,-2.261456E-06
+6.725048E+00,+1.186132E-09,-2.223550E-06
+6.735034E+00,+3.191791E-09,-1.822080E-06
+6.745051E+00,+3.539770E-09,-1.778243E-06
+6.755077E+00,+2.797342E-09,-1.921391E-06
+6.765079E+00,+2.407622E-09,-1.942497E-06
+6.775036E+00,+857.1532E-12,-1.769597E-06
+6.785068E+00,+418.7625E-12,-1.682734E-06
+6.795061E+00,-1.640809E-09,-1.496827E-06
+6.805037E+00,-2.178007E-09,-1.511370E-06
+6.815244E+00,-1.979605E-09,-1.413214E-06
+6.825213E+00,-1.512592E-09,-1.520731E-06
+6.835200E+00,-319.4470E-12,-1.771683E-06
+6.845166E+00,-280.7675E-12,-1.832142E-06
+6.855176E+00,+174.3169E-12,-1.971531E-06
+6.865199E+00,+413.2087E-12,-1.991366E-06
+6.875102E+00,+842.5183E-12,-2.073641E-06
+6.885244E+00,+594.6245E-12,-2.106239E-06
+6.895215E+00,-547.9743E-12,-2.133170E-06
+6.905165E+00,-545.2288E-12,-2.020904E-06
+6.915153E+00,+239.3388E-12,-1.487812E-06
+6.925116E+00,+283.8114E-12,-1.407721E-06
+6.935088E+00,-73.46599E-12,-1.348701E-06
+6.945053E+00,-108.4054E-12,-1.456524E-06
+6.955029E+00,+359.2277E-12,-2.397589E-06
+6.965231E+00,+470.7004E-12,-2.447691E-06
+6.975222E+00,+1.808717E-09,-2.043183E-06
+6.985189E+00,+1.993733E-09,-1.979364E-06
+6.995163E+00,+4.805776E-09,-1.671859E-06
+7.005152E+00,+5.001319E-09,-1.703133E-06
+7.015109E+00,+4.903809E-09,-2.088953E-06
+7.025097E+00,+4.752246E-09,-2.076616E-06
+7.035058E+00,+5.340366E-09,-1.577353E-06
+7.045021E+00,+5.711106E-09,-1.529457E-06
+7.055232E+00,+6.731229E-09,-1.149485E-06
+7.065189E+00,+6.648121E-09,-1.103728E-06
+7.075169E+00,+4.960782E-09,-1.148532E-06
+7.085160E+00,+4.723170E-09,-1.256003E-06
+7.095134E+00,+2.253213E-09,-1.708783E-06
+7.105140E+00,+1.663029E-09,-1.715736E-06
+7.115174E+00,-1.458611E-09,-1.585625E-06
+7.125182E+00,-1.609273E-09,-1.629547E-06
+7.135214E+00,-1.611033E-09,-2.047586E-06
+7.145217E+00,-1.585151E-09,-2.093559E-06
+7.155018E+00,-743.1524E-12,-2.502225E-06
+7.165041E+00,-563.9766E-12,-2.516868E-06
+7.175048E+00,+1.186161E-09,-2.140935E-06
+7.185165E+00,+1.298921E-09,-2.101373E-06
+7.195197E+00,+1.358531E-09,-1.644402E-06
+7.205194E+00,+1.399236E-09,-1.674314E-06
+7.215213E+00,+2.397424E-09,-2.096106E-06
+7.225017E+00,+2.434383E-09,-2.115469E-06
+7.235027E+00,+914.9562E-12,-1.788797E-06
+7.245072E+00,+529.0384E-12,-1.686484E-06
+7.255136E+00,-670.9412E-12,-1.647986E-06
+7.265157E+00,-730.7732E-12,-1.767529E-06
+7.275186E+00,-1.844551E-09,-1.983370E-06
+7.285033E+00,-2.078247E-09,-1.997472E-06
+7.295047E+00,-2.460532E-09,-2.153200E-06
+7.305075E+00,-2.180741E-09,-2.218509E-06
+7.315102E+00,-747.7604E-12,-2.072331E-06
+7.325105E+00,-786.4889E-12,-2.044825E-06
+7.335138E+00,-2.241225E-09,-1.577634E-06
+7.345127E+00,-2.421707E-09,-1.403518E-06
+7.355160E+00,-2.955895E-09,-1.414292E-06
+7.365166E+00,-2.966348E-09,-1.454132E-06
+7.375183E+00,-2.428290E-09,-2.000728E-06
+7.385214E+00,-2.249073E-09,-2.014998E-06
+7.395214E+00,-164.8374E-12,-2.129365E-06
+7.405218E+00,+14.66308E-12,-2.166985E-06
+7.415243E+00,+341.3593E-12,-1.840490E-06
+7.425026E+00,+395.9724E-12,-1.765990E-06
+7.435055E+00,+2.277295E-09,-1.518992E-06
+7.445058E+00,+2.387832E-09,-1.534378E-06
+7.455078E+00,+3.338972E-09,-1.978377E-06
+7.465110E+00,+3.369121E-09,-2.012821E-06
+7.475132E+00,+4.693007E-09,-1.698844E-06
+7.485201E+00,+4.880584E-09,-1.609949E-06
+7.495229E+00,+4.978646E-09,-1.802024E-06
+7.505233E+00,+4.897784E-09,-1.881509E-06
+7.515030E+00,+4.082275E-09,-2.494437E-06
+7.525073E+00,+4.144496E-09,-2.541401E-06
+7.535081E+00,+4.267558E-09,-1.774598E-06
+7.545116E+00,+4.042848E-09,-1.616847E-06
+7.555122E+00,+2.266128E-09,-1.448070E-06
+7.565132E+00,+2.100143E-09,-1.503911E-06
+7.575174E+00,+2.381058E-09,-1.868177E-06
+7.585046E+00,+2.442688E-09,-1.930327E-06
+7.595068E+00,+2.876399E-09,-2.378325E-06
+7.605105E+00,+3.017421E-09,-2.402092E-06
+7.615104E+00,+3.729090E-09,-2.010269E-06
+7.625113E+00,+3.617607E-09,-1.864054E-06
+7.635143E+00,+1.430093E-09,-1.495749E-06
+7.645148E+00,+1.130295E-09,-1.447060E-06
+7.655181E+00,+987.5233E-12,-1.459428E-06
+7.665186E+00,+1.094695E-09,-1.511244E-06
+7.675207E+00,+2.025341E-09,-1.744824E-06
+7.685241E+00,+2.039677E-09,-1.757040E-06
+7.695023E+00,+1.964280E-09,-1.733199E-06
+7.705048E+00,+1.853530E-09,-1.767480E-06
+7.715091E+00,-564.1320E-12,-2.156619E-06
+7.725102E+00,-916.5434E-12,-2.190087E-06
+7.735119E+00,-2.453040E-09,-1.628337E-06
+7.745147E+00,-2.363572E-09,-1.574215E-06
+7.755149E+00,-1.752384E-09,-1.647011E-06
+7.765186E+00,-1.873129E-09,-1.664718E-06
+7.775099E+00,-2.605327E-09,-1.698564E-06
+7.785116E+00,-2.522806E-09,-1.697871E-06
+7.795139E+00,-2.332144E-09,-1.469084E-06
+7.805151E+00,-2.555055E-09,-1.512434E-06
+7.815172E+00,-4.518719E-09,-1.874611E-06
+7.825206E+00,-4.592025E-09,-1.887234E-06
+7.835215E+00,-2.857940E-09,-1.895405E-06
+7.845232E+00,-2.344584E-09,-1.841683E-06
+7.855036E+00,-1.086583E-09,-1.801354E-06
+7.865051E+00,-797.7778E-12,-1.794748E-06
+7.875092E+00,+2.483406E-09,-2.219341E-06
+7.885197E+00,+3.114733E-09,-2.272591E-06
+7.895208E+00,+5.087270E-09,-2.257573E-06
+7.905242E+00,+4.968765E-09,-2.225095E-06
+7.915244E+00,+4.031004E-09,-1.843706E-06
+7.925023E+00,+3.979509E-09,-1.828320E-06
+7.935053E+00,+4.072386E-09,-1.531420E-06
+7.945051E+00,+4.069199E-09,-1.543705E-06
+7.955060E+00,+4.329584E-09,-1.916639E-06
+7.965079E+00,+4.441249E-09,-2.046075E-06
+7.975022E+00,+4.269111E-09,-2.420503E-06
+7.985029E+00,+3.885529E-09,-2.361989E-06
+7.995033E+00,+2.145266E-09,-1.718451E-06
+8.005046E+00,+1.942832E-09,-1.632651E-06
+8.015079E+00,+1.687118E-09,-1.460498E-06
+8.025084E+00,+1.506573E-09,-1.557212E-06
+8.035104E+00,-191.5659E-12,-1.874519E-06
+8.045116E+00,-413.4840E-12,-1.783962E-06
+8.055140E+00,+97.87517E-12,-1.509464E-06
+8.065155E+00,+360.3967E-12,-1.509381E-06
+8.075187E+00,+1.291055E-09,-1.541033E-06
+8.085232E+00,+1.382943E-09,-1.501376E-06
+8.095034E+00,+2.018668E-09,-1.749719E-06
+8.105044E+00,+2.020861E-09,-1.807028E-06
+8.115074E+00,+547.1537E-12,-2.027106E-06
+8.125110E+00,+275.1335E-12,-2.094123E-06
+8.135117E+00,-376.2112E-12,-2.201803E-06
+8.145134E+00,-286.0615E-12,-2.076845E-06
+8.155168E+00,-214.3081E-12,-1.695634E-06
+8.165175E+00,-264.8020E-12,-1.595770E-06
+8.175217E+00,+687.9048E-12,-970.5964E-09
+8.185231E+00,+833.3162E-12,-994.5746E-09
+8.195222E+00,+2.927852E-09,-1.949241E-06
+8.205017E+00,+2.931135E-09,-1.976363E-06
+8.215228E+00,+2.423170E-09,-1.957449E-06
+8.225240E+00,+2.452906E-09,-1.953515E-06
+8.235038E+00,+3.755352E-09,-1.739980E-06
+8.245273E+00,+3.771220E-09,-1.745825E-06
+8.255057E+00,+2.372407E-09,-1.962276E-06
+8.265091E+00,+2.180860E-09,-1.928106E-06
+8.275103E+00,+1.274329E-09,-1.940772E-06
+8.285150E+00,+1.211505E-09,-1.899422E-06
+8.295160E+00,+921.6130E-12,-1.315596E-06
+8.305174E+00,+1.015630E-09,-1.331798E-06
+8.315216E+00,+2.787562E-09,-1.594651E-06
+8.325228E+00,+3.040415E-09,-1.600245E-06
+8.335022E+00,+3.197857E-09,-1.879535E-06
+8.345059E+00,+3.007195E-09,-1.914362E-06
+8.355063E+00,+2.622816E-09,-1.884676E-06
+8.365075E+00,+2.609237E-09,-1.840327E-06
+8.375116E+00,+985.0152E-12,-1.765821E-06
+8.385047E+00,+446.1654E-12,-1.742412E-06
+8.395031E+00,-2.471700E-09,-1.792085E-06
+8.405222E+00,-2.661968E-09,-1.866557E-06
+8.415198E+00,-3.844725E-09,-1.918825E-06
+8.425189E+00,-4.097159E-09,-1.887457E-06
+8.435157E+00,-4.525558E-09,-1.496510E-06
+8.445130E+00,-4.172099E-09,-1.510097E-06
+8.455114E+00,-1.527762E-09,-1.793538E-06
+8.465071E+00,-1.353563E-09,-1.856152E-06
+8.475054E+00,-2.022059E-09,-2.219628E-06
+8.485051E+00,-2.180169E-09,-2.126184E-06
+8.495112E+00,-1.974548E-09,-1.482722E-06
+8.505166E+00,-1.835275E-09,-1.322805E-06
+8.515181E+00,-2.037482E-09,-1.267078E-06
+8.525205E+00,-2.096529E-09,-1.487257E-06
+8.535018E+00,-842.0997E-12,-1.950863E-06
+8.545033E+00,-323.5746E-12,-2.020515E-06
+8.555060E+00,+888.3665E-12,-2.262560E-06
+8.565083E+00,+875.2413E-12,-2.236299E-06
+8.575041E+00,+1.206221E-09,-2.029097E-06
+8.585077E+00,+1.506394E-09,-1.932884E-06
+8.595127E+00,+2.633853E-09,-1.947985E-06
+8.605111E+00,+2.654830E-09,-1.882625E-06
+8.615140E+00,+2.812195E-09,-1.739044E-06
+8.625133E+00,+2.905530E-09,-1.729709E-06
+8.635111E+00,+3.603912E-09,-1.998705E-06
+8.645102E+00,+3.512182E-09,-2.025235E-06
+8.655055E+00,+1.771456E-09,-2.148886E-06
+8.665019E+00,+1.525993E-09,-2.140752E-06
+8.675242E+00,+1.162831E-09,-2.239108E-06
+8.685209E+00,+1.164982E-09,-2.274593E-06
+8.695187E+00,+1.274982E-09,-2.364779E-06
+8.705177E+00,+1.350640E-09,-2.354307E-06
+8.715131E+00,+2.095930E-09,-2.319091E-06
+8.725120E+00,+1.990721E-09,-2.394468E-06
+8.735093E+00,-814.2959E-12,-2.566384E-06
+8.745066E+00,-1.538959E-09,-2.531090E-06
+8.755048E+00,-3.782416E-09,-1.954828E-06
+8.765238E+00,-3.909538E-09,-1.830091E-06
+8.775167E+00,-4.608089E-09,-1.649700E-06
+8.785139E+00,-4.758439E-09,-1.659714E-06
+8.795144E+00,-4.668744E-09,-1.848447E-06
+8.805184E+00,-4.428479E-09,-1.845849E-06
+8.815211E+00,-4.124698E-09,-1.713432E-06
+8.825231E+00,-4.309661E-09,-1.746100E-06
+8.835030E+00,-4.599014E-09,-1.654533E-06
+8.845032E+00,-4.408525E-09,-1.746500E-06
+8.855062E+00,-3.446198E-09,-2.286529E-06
+8.865108E+00,-3.387081E-09,-2.214446E-06
+8.875104E+00,-3.569728E-09,-1.819717E-06
+8.885115E+00,-3.518419E-09,-1.794677E-06
+8.895146E+00,-3.472455E-09,-1.420223E-06
+8.905128E+00,-3.633904E-09,-1.282565E-06
+8.915160E+00,-3.870943E-09,-1.579808E-06
+8.925161E+00,-3.557095E-09,-1.698901E-06
+8.935177E+00,-146.7085E-12,-1.872834E-06
+8.945216E+00,+595.8020E-12,-1.897167E-06
+8.955019E+00,+1.917148E-09,-2.267916E-06
+8.965054E+00,+2.003561E-09,-2.356301E-06
+8.975084E+00,+2.475213E-09,-2.631646E-06
+8.985081E+00,+2.522318E-09,-2.665896E-06
+8.995101E+00,+1.148676E-09,-2.520816E-06
+9.005130E+00,+493.2837E-12,-2.325717E-06
+9.015133E+00,-926.9824E-12,-1.657929E-06
+9.025150E+00,-897.3981E-12,-1.641346E-06
+9.035173E+00,-557.9517E-12,-1.483126E-06
+9.045192E+00,-566.4168E-12,-1.748577E-06
+9.055221E+00,-127.5816E-12,-2.404272E-06
+9.065242E+00,+204.6746E-12,-2.455988E-06
+9.075188E+00,+1.599912E-09,-1.913807E-06
+9.085214E+00,+1.681264E-09,-1.756279E-06
+9.095237E+00,+1.218790E-09,-1.373471E-06
+9.105018E+00,+1.203134E-09,-1.433799E-06
+9.115052E+00,+1.851215E-09,-1.966790E-06
+9.125056E+00,+1.939245E-09,-2.009448E-06
+9.135083E+00,+1.431539E-09,-1.926187E-06
+9.145086E+00,+1.339204E-09,-1.928092E-06
+9.155105E+00,+1.637120E-09,-2.059599E-06
+9.165143E+00,+1.712775E-09,-2.054592E-06
+9.175054E+00,+1.060267E-09,-1.862283E-06
+9.185101E+00,+781.0841E-12,-1.719220E-06
+9.195115E+00,+661.9443E-12,-1.904274E-06
+9.205108E+00,+824.7107E-12,-1.980846E-06
+9.215128E+00,+1.085134E-09,-2.341330E-06
+9.225160E+00,+925.9638E-12,-2.314041E-06
+9.235163E+00,+390.0389E-12,-2.010761E-06
+9.245203E+00,+420.6369E-12,-1.952219E-06
+9.255242E+00,+382.5359E-12,-1.750903E-06
+9.265057E+00,+236.7570E-12,-1.566748E-06
+9.275110E+00,+211.3754E-12,-1.623776E-06
+9.285061E+00,+455.8442E-12,-1.814890E-06
+9.295136E+00,+2.165762E-09,-1.996805E-06
+9.305175E+00,+2.449852E-09,-1.984861E-06
+9.315188E+00,+3.571855E-09,-2.141396E-06
+9.325205E+00,+3.988247E-09,-2.193930E-06
+9.335231E+00,+5.071294E-09,-2.184800E-06
+9.345226E+00,+4.925276E-09,-2.073112E-06
+9.355024E+00,+2.543193E-09,-1.825896E-06
+9.365028E+00,+2.171818E-09,-1.824789E-06
+9.375051E+00,+1.447697E-09,-1.846573E-06
+9.385090E+00,+1.398522E-09,-1.860572E-06
+9.395095E+00,+283.1013E-12,-1.648773E-06
+9.405102E+00,+22.51690E-12,-1.644013E-06
+9.415203E+00,+1.160124E-09,-1.846335E-06
+9.425078E+00,+1.601304E-09,-1.832620E-06
+9.435129E+00,+4.489520E-09,-1.699957E-06
+9.445159E+00,+4.613263E-09,-1.648104E-06
+9.455195E+00,+5.540714E-09,-1.785315E-06
+9.465243E+00,+5.589825E-09,-1.847337E-06
+9.475035E+00,+4.974268E-09,-2.008908E-06
+9.485222E+00,+4.608291E-09,-1.940866E-06
+9.495025E+00,+2.826596E-09,-1.511118E-06
+9.505027E+00,+2.654958E-09,-1.571340E-06
+9.515237E+00,+1.338775E-09,-2.225761E-06
+9.525229E+00,+970.2952E-12,-2.351684E-06
+9.535181E+00,-1.129945E-09,-2.236593E-06
+9.545147E+00,-1.247888E-09,-2.116336E-06
+9.555125E+00,-377.0095E-12,-1.334009E-06
+9.565093E+00,-221.6521E-12,-1.295385E-06
+9.575078E+00,-629.7776E-12,-1.724376E-06
+9.585112E+00,-762.1089E-12,-1.873372E-06
+9.595086E+00,-1.279226E-09,-2.073896E-06
+9.605081E+00,-1.408019E-09,-1.957961E-06
+9.615050E+00,-2.756672E-09,-1.660026E-06
+9.625021E+00,-3.048168E-09,-1.729062E-06
+9.635240E+00,-2.668637E-09,-1.967488E-06
+9.645206E+00,-2.426256E-09,-1.979176E-06
+9.655192E+00,-743.9893E-12,-1.912354E-06
+9.665149E+00,-645.4953E-12,-1.909003E-06
+9.675128E+00,+1.274525E-09,-2.029698E-06
+9.685102E+00,+1.493410E-09,-2.023819E-06
+9.695079E+00,+3.905774E-09,-2.024034E-06
+9.705048E+00,+4.007167E-09,-2.048315E-06
+9.715037E+00,+5.144642E-09,-1.821067E-06
+9.725224E+00,+5.216592E-09,-1.769737E-06
+9.735196E+00,+5.764266E-09,-1.497025E-06
+9.745182E+00,+5.685797E-09,-1.512706E-06
+9.755143E+00,+4.056663E-09,-2.124066E-06
+9.765129E+00,+3.905924E-09,-2.220463E-06
+9.775114E+00,+3.152119E-09,-2.523725E-06
+9.785208E+00,+2.890965E-09,-2.430559E-06
+9.795191E+00,+975.3985E-12,-2.107295E-06
+9.805169E+00,+801.6044E-12,-2.050841E-06
+9.815148E+00,+685.6126E-12,-2.081995E-06
+9.825139E+00,+661.4660E-12,-1.998270E-06
+9.835096E+00,-1.090760E-09,-1.405967E-06
+9.845065E+00,-1.618805E-09,-1.359412E-06
+9.855052E+00,-3.213279E-09,-1.475244E-06
+9.865026E+00,-3.263388E-09,-1.453660E-06
+9.875065E+00,-3.607487E-09,-1.417016E-06
+9.885111E+00,-3.651840E-09,-1.430331E-06
+9.895156E+00,-3.314805E-09,-1.813831E-06
+9.905197E+00,-3.155864E-09,-1.880384E-06
+9.915236E+00,-1.928932E-09,-2.408120E-06
+9.925048E+00,-1.880654E-09,-2.497141E-06
+9.935081E+00,-1.153756E-09,-2.502193E-06
+9.945087E+00,-1.079253E-09,-2.492269E-06
+9.955104E+00,-128.0137E-12,-1.693660E-06
+9.965135E+00,-146.7370E-12,-1.659022E-06
+9.975174E+00,+197.5788E-12,-1.558588E-06
+9.985016E+00,+389.2349E-12,-1.628926E-06
+9.995070E+00,+3.819119E-09,-1.876042E-06

MicroMag 2900/3900 Data File ends
