# Supplementary material for: Magnetic signatures of a creosote oil contaminated site: case study in São Paulo, Brazil
Source: Sci Rep. 2022 Dec 17;12:21853. doi: 10.1038/s41598-022-23493-2 (PMC9759522; doi:10.1038/s41598-022-23493-2)
Supplement: Supplementary file 3 — Supplementary Information 3. [file 41598_2022_23493_MOESM3_ESM.zip › moment_vs_time/SD23/5_1/nm4xxx/5_7.004]

MicroMag 2900/3900 Data File (Series 0016.002)
Moment vs. time

INSTRUMENT
Configuration                   VSM
Temperature control             None
Hardware version                0004
Software version                01/29/2013
Units of measure                Hybrid SI
Temperature in                  Celsius

SAMPLE
Mass                            N/A
Volume                          N/A
Demagnetizing factor            N/A

SETTINGS
Field range                    +30.00000E-03
Field command                   0.000000E+00
Moment range                   +2.000000E-06
Averaging time                 +16.36483E-03
Temperature (command)           N/A
Tmprtr difference correction    No
Orientation                     0.000000E+00
Vibration amplitude             1.0
Calibration factor             +4.401063E+00
Operating frequency            +83.00000E+00

MEASUREMENT
Description                    "SD34_5_7"
Field (measured)               +35.76736E-06
Temperature (measured)          N/A
Averages (completed)            N/A
Moment at conditioning field   +97.20537E-09
Measured on                     08/28/2020  10:26
Elapsed time                   +22.63902E+00

PROCESSING
Background subtraction          No
Delta-m processing              N/A
Demagnetizing factor            No
Normalization                   No
Normalization factor            N/A
Offset (field)                  No
Offset (moment)                 No
Pole saturation                 No
Slope correction                No

VIEWPORT
Left                            0.000000E+00
Right                          +10.00000E+00
Bottom                         -2.000000E-06
Top                            +2.000000E-06
Show X-axis?                    Yes
Show Y-axis?                    Yes

SCRIPT
Averaging time                 +10.00000E-03
Initial (conditioning) field   +25.00000E-03
Final (measuring) field         0.000000E+00
Pause at initial field         +10.00000E+00
Field slew rate limit          +10.00000E+03
Field slew time limit          +100.0000E-03
Slope correction                0.000000E+00
Timebase                       +10.00000E+00
Number of segments              1
Number of data                  1000

Segment   Averaging                                                            Final 
 Number      Time        Initial      Increment       Final         Pause      Index 
             (s)           (s)           (s)           (s)           (s)     
0000001,+10.00000E-03, 0.000000E+00,+10.00000E-03,+10.00000E+00,+10.00000E+00,0001000

                                         
     Time         Moment        Field    
     (s)          (Am�)          (T)     
+5.126068E-03,+70.83688E-09,+18.20693E-03
+15.18265E-03,+39.62354E-09,+10.11209E-03
+25.03233E-03,+21.33728E-09,+5.207264E-03
+35.09844E-03,+10.91013E-09,+2.265873E-03
+45.01593E-03,+6.498012E-09,+1.097659E-03
+55.10001E-03,+3.511466E-09,+437.2186E-06
+65.14670E-03,+2.833843E-09,+205.2282E-06
+75.18276E-03,+3.583758E-09,+94.46885E-06
+85.21204E-03,+4.623725E-09,+49.37825E-06
+95.02707E-03,+5.211069E-09,+28.48735E-06
+105.0215E-03,+5.458527E-09,+19.64927E-06
+115.0479E-03,+5.521658E-09,+14.36698E-06
+125.0863E-03,+4.936964E-09,+12.03608E-06
+135.1363E-03,+3.431479E-09,+10.90292E-06
+145.1852E-03,+1.713293E-09,+9.800498E-06
+155.2209E-03,+1.012778E-09,+8.607905E-06
+165.2199E-03,+1.178297E-09,+7.566039E-06
+175.0196E-03,+1.353843E-09,+6.524466E-06
+185.0261E-03,+1.392313E-09,+6.610737E-06
+195.0625E-03,+2.031519E-09,+6.280887E-06
+205.1400E-03,+3.266157E-09,+6.121339E-06
+215.1957E-03,+4.260869E-09,+5.911981E-06
+225.2068E-03,+3.785356E-09,+5.460926E-06
+235.2394E-03,+2.100127E-09,+5.187470E-06
+245.0323E-03,+768.5911E-12,+4.898767E-06
+255.0454E-03,-623.2114E-12,+5.110357E-06
+265.0789E-03,-1.383307E-09,+5.403820E-06
+275.0950E-03,-1.754838E-09,+5.367651E-06
+285.1230E-03,-1.007472E-09,+5.046530E-06
+295.1472E-03,+908.2610E-12,+4.330084E-06
+305.1616E-03,+2.464941E-09,+4.168265E-06
+315.1945E-03,+3.662379E-09,+4.201841E-06
+325.1998E-03,+4.441077E-09,+4.157315E-06
+335.2183E-03,+5.755232E-09,+4.268661E-06
+345.0245E-03,+6.351063E-09,+4.224475E-06
+355.0179E-03,+5.830977E-09,+3.887781E-06
+365.0416E-03,+4.588332E-09,+3.448443E-06
+375.0775E-03,+2.929784E-09,+3.055627E-06
+385.0821E-03,+1.899318E-09,+2.849201E-06
+395.1487E-03,+127.6535E-12,+2.911380E-06
+405.2011E-03,-663.0127E-12,+3.064974E-06
+415.2390E-03,-647.5632E-12,+3.616897E-06
+425.0469E-03,+79.78906E-12,+3.609633E-06
+435.0593E-03,+995.9973E-12,+3.365381E-06
+445.0928E-03,+822.4669E-12,+3.078364E-06
+455.1287E-03,+556.8685E-12,+2.478404E-06
+465.1361E-03,+980.5369E-12,+2.285457E-06
+475.1467E-03,+2.280495E-09,+2.311535E-06
+485.1773E-03,+2.349131E-09,+2.296068E-06
+495.2024E-03,+1.198737E-09,+2.029676E-06
+505.2406E-03,+525.9417E-12,+1.842725E-06
+515.0186E-03,+319.1995E-12,+1.770644E-06
+525.0319E-03,+264.8385E-12,+1.724982E-06
+535.0665E-03,-352.6183E-12,+1.563066E-06
+545.0911E-03,-821.1420E-12,+1.454593E-06
+555.2395E-03,-595.6935E-12,+1.502795E-06
+565.0444E-03,+62.40311E-12,+1.731494E-06
+575.0541E-03,+1.067171E-09,+2.153655E-06
+585.0757E-03,+1.486684E-09,+2.121818E-06
+595.1152E-03,+1.847609E-09,+1.766822E-06
+605.1115E-03,+1.709188E-09,+1.504400E-06
+615.1413E-03,+204.9577E-12,+975.8606E-09
+625.1405E-03,-790.9933E-12,+758.5401E-09
+635.1598E-03,-1.838890E-09,+1.107674E-06
+645.1918E-03,-1.427341E-09,+1.250270E-06
+655.1005E-03,-207.1109E-12,+1.396717E-06
+665.1248E-03,+106.3075E-12,+1.492021E-06
+675.1348E-03,+587.1289E-12,+1.053100E-06
+685.1487E-03,+1.286436E-09,+621.1310E-09
+695.1729E-03,+2.906164E-09,+13.38387E-09
+705.2071E-03,+3.228339E-09,+71.42544E-09
+715.2160E-03,+2.887881E-09,+578.0897E-09
+725.0285E-03,+2.832432E-09,+904.8500E-09
+735.0404E-03,+3.319527E-09,+548.5411E-09
+745.0871E-03,+3.431203E-09,+158.7324E-09
+755.1383E-03,+2.673901E-09,-266.4986E-09
+765.1429E-03,+2.134217E-09,-279.5763E-09
+775.1546E-03,+2.007225E-09,+80.36614E-09
+785.1840E-03,+2.071373E-09,+306.0780E-09
+795.2063E-03,+1.503506E-09,+584.9733E-09
+805.2413E-03,+935.2094E-12,+560.6289E-09
+815.2438E-03,+1.074101E-09,+211.4554E-09
+825.0246E-03,+1.808367E-09,+12.88891E-09
+835.0570E-03,+2.331110E-09,-421.4916E-09
+845.0802E-03,+2.125057E-09,-565.7387E-09
+855.2134E-03,+2.072204E-09,-560.4458E-09
+865.0189E-03,+2.510836E-09,-532.7225E-09
+875.0304E-03,+2.858923E-09,-459.5175E-09
+885.0518E-03,+2.189721E-09,-318.5291E-09
+895.0866E-03,+366.1038E-12,-158.3319E-09
+905.0809E-03,-235.6123E-12,-119.3447E-09
+915.0841E-03,-13.44829E-12,-522.1081E-09
+925.0987E-03,+484.1830E-12,-765.2207E-09
+935.1187E-03,+1.839924E-09,-1.092965E-06
+945.1547E-03,+2.991913E-09,-882.7629E-09
+955.0821E-03,+4.798524E-09,-551.8713E-09
+965.1079E-03,+5.202252E-09,-536.1156E-09
+975.1424E-03,+4.153664E-09,-704.9131E-09
+985.1377E-03,+3.311078E-09,-674.9754E-09
+995.1943E-03,+2.468827E-09,-530.0560E-09
+1.005229E+00,+2.241051E-09,-413.5723E-09
+1.015017E+00,+1.643312E-09,-264.8821E-09
+1.025061E+00,+1.116586E-09,-478.5261E-09
+1.035065E+00,+1.020566E-09,-928.6136E-09
+1.045111E+00,+1.260983E-09,-1.082477E-06
+1.055170E+00,+1.064868E-09,-824.7471E-09
+1.065216E+00,+583.8583E-12,-499.0769E-09
+1.075235E+00,+462.4566E-12,-181.4032E-09
+1.085041E+00,+982.1802E-12,-89.14375E-09
+1.095071E+00,+1.643668E-09,-232.4238E-09
+1.105084E+00,+1.522064E-09,-491.7384E-09
+1.115120E+00,+965.1548E-12,-950.8668E-09
+1.125130E+00,+858.9002E-12,-1.114280E-06
+1.135164E+00,+754.7489E-12,-1.308901E-06
+1.145164E+00,+360.1948E-12,-1.185202E-06
+1.155139E+00,-530.1933E-12,-698.5359E-09
+1.165179E+00,-460.1480E-12,-729.5495E-09
+1.175196E+00,+990.8692E-12,-804.5912E-09
+1.185175E+00,+1.803205E-09,-1.020650E-06
+1.195229E+00,+2.279175E-09,-1.409592E-06
+1.205036E+00,+2.273665E-09,-1.376009E-06
+1.215065E+00,+2.447012E-09,-1.190612E-06
+1.225107E+00,+2.343116E-09,-1.235204E-06
+1.235104E+00,+1.027781E-09,-1.293077E-06
+1.245135E+00,+160.1742E-12,-1.331978E-06
+1.255111E+00,-475.3167E-12,-1.084559E-06
+1.265170E+00,-423.3332E-12,-1.083775E-06
+1.275206E+00,-866.3807E-12,-1.238185E-06
+1.285172E+00,-1.353016E-09,-1.390145E-06
+1.295203E+00,-1.603208E-09,-1.464300E-06
+1.305242E+00,-1.133317E-09,-1.360751E-06
+1.315041E+00,-491.6461E-12,-1.254624E-06
+1.325055E+00,-802.1387E-12,-1.139048E-06
+1.335087E+00,-1.783796E-09,-1.177251E-06
+1.345099E+00,-2.007655E-09,-1.344832E-06
+1.355153E+00,-1.758254E-09,-1.668614E-06
+1.365210E+00,-1.654727E-09,-1.645626E-06
+1.375024E+00,-1.474221E-09,-1.499359E-06
+1.385063E+00,-1.158347E-09,-1.443738E-06
+1.395089E+00,-449.9208E-12,-1.713029E-06
+1.405105E+00,-381.7604E-12,-1.559072E-06
+1.415161E+00,-527.9964E-12,-1.584549E-06
+1.425187E+00,-216.7101E-12,-1.718657E-06
+1.435217E+00,+1.317886E-09,-1.978206E-06
+1.445221E+00,+1.712486E-09,-2.089540E-06
+1.455241E+00,+870.7969E-12,-2.186774E-06
+1.465050E+00,+139.9118E-12,-1.959246E-06
+1.475040E+00,-780.3007E-12,-1.182607E-06
+1.485246E+00,-666.8574E-12,-987.3334E-09
+1.495045E+00,-250.8103E-12,-1.223325E-06
+1.505046E+00,-62.85507E-12,-1.441867E-06
+1.515064E+00,+1.153183E-09,-1.584357E-06
+1.525078E+00,+2.045692E-09,-1.596002E-06
+1.535100E+00,+3.328280E-09,-1.281853E-06
+1.545131E+00,+3.127339E-09,-1.233914E-06
+1.555084E+00,+2.453213E-09,-1.560050E-06
+1.565096E+00,+2.607522E-09,-1.835155E-06
+1.575134E+00,+3.278084E-09,-1.762671E-06
+1.585051E+00,+3.090695E-09,-1.627725E-06
+1.595077E+00,+1.287269E-09,-1.232303E-06
+1.605119E+00,+453.3852E-12,-1.241544E-06
+1.615152E+00,-346.7639E-12,-1.924464E-06
+1.625166E+00,-612.9088E-12,-1.622103E-06
+1.635212E+00,-1.177592E-09,-1.341182E-06
+1.645020E+00,-1.106629E-09,-1.169563E-06
+1.655051E+00,+777.5853E-12,-946.8842E-09
+1.665073E+00,+1.601042E-09,-1.153828E-06
+1.675119E+00,+3.264244E-09,-1.972861E-06
+1.685171E+00,+3.561829E-09,-2.155332E-06
+1.695184E+00,+4.911260E-09,-1.916491E-06
+1.705199E+00,+5.555143E-09,-1.735511E-06
+1.715236E+00,+6.008311E-09,-1.500509E-06
+1.725240E+00,+5.696798E-09,-1.464406E-06
+1.735029E+00,+4.919311E-09,-1.393936E-06
+1.745059E+00,+5.038089E-09,-1.402639E-06
+1.755059E+00,+5.486032E-09,-1.623050E-06
+1.765096E+00,+5.419220E-09,-1.963231E-06
+1.775087E+00,+5.231456E-09,-2.400172E-06
+1.785099E+00,+5.534939E-09,-2.468076E-06
+1.795132E+00,+6.466653E-09,-1.926596E-06
+1.805134E+00,+6.544173E-09,-1.501145E-06
+1.815160E+00,+5.887182E-09,-1.586374E-06
+1.825201E+00,+5.652085E-09,-1.732819E-06
+1.835202E+00,+5.423462E-09,-1.807265E-06
+1.845210E+00,+4.926233E-09,-1.753939E-06
+1.855231E+00,+2.998198E-09,-1.704266E-06
+1.865020E+00,+2.326044E-09,-1.754577E-06
+1.875060E+00,+2.493942E-09,-1.876548E-06
+1.885049E+00,+2.917870E-09,-1.880834E-06
+1.895064E+00,+3.700584E-09,-1.936217E-06
+1.905092E+00,+3.760507E-09,-1.911192E-06
+1.915086E+00,+4.608801E-09,-1.860927E-06
+1.925104E+00,+5.231230E-09,-2.020040E-06
+1.935138E+00,+5.929985E-09,-1.761469E-06
+1.945145E+00,+5.611512E-09,-1.750403E-06
+1.955173E+00,+3.943174E-09,-1.873993E-06
+1.965211E+00,+3.497298E-09,-1.979347E-06
+1.975216E+00,+2.056771E-09,-2.418388E-06
+1.985019E+00,+1.216476E-09,-2.595346E-06
+1.995045E+00,-681.0491E-12,-2.506062E-06
+2.005066E+00,-928.2972E-12,-2.415916E-06
+2.015104E+00,-379.3861E-12,-2.241040E-06
+2.025111E+00,-186.9618E-12,-2.164487E-06
+2.035129E+00,+8.688584E-12,-1.878436E-06
+2.045146E+00,+111.0068E-12,-1.732767E-06
+2.055170E+00,+316.7741E-12,-1.637432E-06
+2.065213E+00,+21.50589E-12,-1.803909E-06
+2.075241E+00,-2.022516E-09,-2.180243E-06
+2.085229E+00,-2.516850E-09,-2.238997E-06
+2.095038E+00,-2.857598E-09,-1.670460E-06
+2.105043E+00,-2.717542E-09,-1.523752E-06
+2.115065E+00,-2.282957E-09,-1.549115E-06
+2.125103E+00,-2.182801E-09,-1.724304E-06
+2.135107E+00,-911.2799E-12,-2.367291E-06
+2.145119E+00,-303.0385E-12,-2.336975E-06
+2.155162E+00,+868.6005E-12,-1.906366E-06
+2.165215E+00,+879.2253E-12,-1.850924E-06
+2.175072E+00,+1.330707E-09,-1.821854E-06
+2.185133E+00,+1.638481E-09,-1.812464E-06
+2.195167E+00,+2.974586E-09,-2.116962E-06
+2.205231E+00,+2.936226E-09,-2.232428E-06
+2.215049E+00,+2.142116E-09,-2.732944E-06
+2.225071E+00,+2.136433E-09,-2.626557E-06
+2.235110E+00,+3.265559E-09,-1.722699E-06
+2.245125E+00,+3.545088E-09,-1.534630E-06
+2.255138E+00,+4.511500E-09,-1.624655E-06
+2.265189E+00,+4.922129E-09,-1.720885E-06
+2.275017E+00,+7.013252E-09,-1.993964E-06
+2.285053E+00,+7.546753E-09,-2.083420E-06
+2.295055E+00,+7.200551E-09,-2.005265E-06
+2.305065E+00,+6.721752E-09,-1.949155E-06
+2.315120E+00,+6.226240E-09,-2.263101E-06
+2.325153E+00,+6.159551E-09,-2.439509E-06
+2.335174E+00,+5.123728E-09,-2.543109E-06
+2.345209E+00,+4.479111E-09,-2.506016E-06
+2.355210E+00,+3.512803E-09,-2.044230E-06
+2.365236E+00,+3.373380E-09,-1.656292E-06
+2.375035E+00,+2.412237E-09,-1.119104E-06
+2.385150E+00,+1.579209E-09,-1.124548E-06
+2.395184E+00,-164.4880E-12,-1.565143E-06
+2.405167E+00,-414.7906E-12,-1.753278E-06
+2.415197E+00,-941.0455E-12,-2.031441E-06
+2.425015E+00,-1.336365E-09,-1.989770E-06
+2.435036E+00,-2.030965E-09,-2.083843E-06
+2.445051E+00,-1.702754E-09,-2.068585E-06
+2.455082E+00,+69.63728E-12,-2.455127E-06
+2.465099E+00,+431.9281E-12,-2.532672E-06
+2.475122E+00,+402.9742E-12,-2.348920E-06
+2.485151E+00,+361.2049E-12,-2.341384E-06
+2.495154E+00,+1.020979E-09,-2.305481E-06
+2.505189E+00,+1.334930E-09,-2.251559E-06
+2.515193E+00,+1.389088E-09,-2.146840E-06
+2.525202E+00,+1.302302E-09,-2.117134E-06
+2.535231E+00,+1.638569E-09,-2.159022E-06
+2.545232E+00,+1.865537E-09,-2.102546E-06
+2.555242E+00,+1.826059E-09,-2.100434E-06
+2.565043E+00,+1.649846E-09,-2.084687E-06
+2.575032E+00,+1.661092E-09,-2.078396E-06
+2.585037E+00,+1.766306E-09,-2.209228E-06
+2.595072E+00,+1.290747E-09,-2.416283E-06
+2.605073E+00,+967.3928E-12,-2.508307E-06
+2.615103E+00,+1.162007E-09,-2.691659E-06
+2.625103E+00,+1.598387E-09,-2.771980E-06
+2.635122E+00,+2.541693E-09,-2.464797E-06
+2.645156E+00,+2.230042E-09,-2.143361E-06
+2.655160E+00,+498.4010E-12,-1.453777E-06
+2.665193E+00,+175.4440E-12,-1.395621E-06
+2.675230E+00,+303.9434E-12,-2.159803E-06
+2.685219E+00,+328.2936E-12,-2.582208E-06
+2.695218E+00,-136.3241E-12,-3.197108E-06
+2.705227E+00,-166.0677E-12,-2.987088E-06
+2.715227E+00,+436.7704E-12,-2.240925E-06
+2.725240E+00,+536.0811E-12,-2.090447E-06
+2.735029E+00,+278.3627E-12,-2.083511E-06
+2.745040E+00,+323.7439E-12,-2.192602E-06
+2.755069E+00,+2.062828E-09,-2.127677E-06
+2.765080E+00,+2.620152E-09,-2.082976E-06
+2.775098E+00,+3.602885E-09,-2.184683E-06
+2.785126E+00,+3.549074E-09,-2.308228E-06
+2.795127E+00,+3.441873E-09,-2.120659E-06
+2.805163E+00,+3.331453E-09,-2.084129E-06
+2.815161E+00,+1.714465E-09,-2.204172E-06
+2.825168E+00,+676.1841E-12,-2.170441E-06
+2.835198E+00,-871.8542E-12,-2.064560E-06
+2.845198E+00,-747.0605E-12,-2.125794E-06
+2.855222E+00,+12.24738E-12,-1.687134E-06
+2.865025E+00,-70.92053E-12,-1.712205E-06
+2.875050E+00,-1.051023E-09,-2.116565E-06
+2.885059E+00,-1.196095E-09,-2.293399E-06
+2.895097E+00,-1.026369E-09,-2.688953E-06
+2.905109E+00,-997.0180E-12,-2.725425E-06
+2.915148E+00,-631.8199E-12,-2.711220E-06
+2.925152E+00,-442.3217E-12,-2.630825E-06
+2.935158E+00,+1.423622E-09,-2.585527E-06
+2.945168E+00,+1.543858E-09,-2.534489E-06
+2.955161E+00,+1.067992E-09,-2.366761E-06
+2.965196E+00,+1.005866E-09,-2.374020E-06
+2.975231E+00,+2.278397E-09,-2.659212E-06
+2.985219E+00,+2.436950E-09,-2.702525E-06
+2.995240E+00,+2.850540E-09,-2.443946E-06
+3.005046E+00,+2.773488E-09,-2.359732E-06
+3.015067E+00,+2.525996E-09,-1.530782E-06
+3.025100E+00,+2.638909E-09,-1.555184E-06
+3.035092E+00,+3.101846E-09,-2.303043E-06
+3.045094E+00,+3.044996E-09,-2.471704E-06
+3.055131E+00,+3.007030E-09,-2.539046E-06
+3.065173E+00,+3.081963E-09,-2.445102E-06
+3.075199E+00,+3.008993E-09,-1.855908E-06
+3.085233E+00,+2.792846E-09,-1.888693E-06
+3.095237E+00,+925.9238E-12,-2.115292E-06
+3.105016E+00,+841.3981E-12,-2.186340E-06
+3.115050E+00,+1.714446E-09,-2.991203E-06
+3.125065E+00,+1.800004E-09,-3.043991E-06
+3.135105E+00,+2.427738E-09,-2.712141E-06
+3.145369E+00,+2.470379E-09,-2.662422E-06
+3.155157E+00,+3.590260E-09,-1.495608E-06
+3.165193E+00,+3.627649E-09,-1.424117E-06
+3.175173E+00,+2.447377E-09,-2.247746E-06
+3.185180E+00,+2.231158E-09,-2.327222E-06
+3.195218E+00,+1.616713E-09,-2.619249E-06
+3.205027E+00,+1.599895E-09,-2.612100E-06
+3.215058E+00,+79.71482E-12,-2.337461E-06
+3.225088E+00,-80.84796E-12,-2.327408E-06
+3.235093E+00,-637.8693E-12,-2.801067E-06
+3.245127E+00,-499.4742E-12,-2.889808E-06
+3.255133E+00,+202.0831E-12,-2.717546E-06
+3.265174E+00,+187.8063E-12,-2.571399E-06
+3.275212E+00,+611.0338E-12,-1.712909E-06
+3.285209E+00,+730.6002E-12,-1.698884E-06
+3.295230E+00,+754.1311E-12,-2.274862E-06
+3.305030E+00,+560.2609E-12,-2.342714E-06
+3.315036E+00,-1.294600E-09,-2.525645E-06
+3.325060E+00,-1.311634E-09,-2.456183E-06
+3.335112E+00,+123.1927E-12,-2.110482E-06
+3.345132E+00,+232.2709E-12,-2.114642E-06
+3.355165E+00,+1.300483E-09,-2.318882E-06
+3.365417E+00,+1.401532E-09,-2.325359E-06
+3.375217E+00,+4.473848E-09,-2.941761E-06
+3.385029E+00,+4.688755E-09,-2.936660E-06
+3.395240E+00,+5.078339E-09,-2.350233E-06
+3.405199E+00,+4.966560E-09,-2.331439E-06
+3.415181E+00,+3.348691E-09,-2.605314E-06
+3.425367E+00,+3.259931E-09,-2.606844E-06
+3.435117E+00,+1.254525E-09,-2.440539E-06
+3.445111E+00,+1.114740E-09,-2.471386E-06
+3.455053E+00,+1.803574E-09,-2.306202E-06
+3.465034E+00,+2.095748E-09,-2.276811E-06
+3.475054E+00,+2.082466E-09,-2.051763E-06
+3.485025E+00,+1.681452E-09,-2.042848E-06
+3.495016E+00,+241.7186E-12,-2.405105E-06
+3.505212E+00,+319.0644E-12,-2.470436E-06
+3.515187E+00,+1.318892E-09,-2.252606E-06
+3.525171E+00,+1.313339E-09,-2.168696E-06
+3.535128E+00,+770.9522E-12,-2.052444E-06
+3.545116E+00,+822.1569E-12,-2.089276E-06
+3.555073E+00,+1.506858E-09,-2.430199E-06
+3.565060E+00,+1.531844E-09,-2.500826E-06
+3.575055E+00,+832.3036E-12,-2.733939E-06
+3.585241E+00,+730.5884E-12,-2.763373E-06
+3.595217E+00,+1.245719E-09,-2.844827E-06
+3.605201E+00,+1.396233E-09,-2.787255E-06
+3.615157E+00,+1.352209E-09,-2.575762E-06
+3.625124E+00,+1.405006E-09,-2.607482E-06
+3.635115E+00,+2.386187E-09,-2.592922E-06
+3.645074E+00,+2.622310E-09,-2.587386E-06
+3.655083E+00,+1.645513E-09,-2.367082E-06
+3.665114E+00,+1.162400E-09,-2.383081E-06
+3.675139E+00,-213.1046E-12,-2.371828E-06
+3.685152E+00,-133.2857E-12,-2.338343E-06
+3.695161E+00,+801.9343E-12,-2.152963E-06
+3.705165E+00,+947.7907E-12,-2.119391E-06
+3.715221E+00,+2.244217E-09,-2.042241E-06
+3.725025E+00,+2.506686E-09,-1.997037E-06
+3.735041E+00,+4.943624E-09,-2.362610E-06
+3.745071E+00,+5.112207E-09,-2.418265E-06
+3.755072E+00,+5.505187E-09,-2.077140E-06
+3.765110E+00,+5.554007E-09,-2.057868E-06
+3.775113E+00,+5.704467E-09,-1.948855E-06
+3.785107E+00,+5.602697E-09,-1.986551E-06
+3.795093E+00,+4.945498E-09,-2.474284E-06
+3.805051E+00,+4.977601E-09,-2.551357E-06
+3.815019E+00,+6.004898E-09,-2.566927E-06
+3.825234E+00,+6.078321E-09,-2.552777E-06
+3.835050E+00,+4.768230E-09,-2.494658E-06
+3.845077E+00,+4.147481E-09,-2.362587E-06
+3.855109E+00,+3.048509E-09,-2.249868E-06
+3.865129E+00,+2.908643E-09,-2.289625E-06
+3.875166E+00,+1.009820E-09,-2.480347E-06
+3.885160E+00,+556.3303E-12,-2.479695E-06
+3.895185E+00,-712.2131E-12,-2.475394E-06
+3.905199E+00,-641.5373E-12,-2.504522E-06
+3.915215E+00,-520.8201E-12,-2.626376E-06
+3.925226E+00,-695.4406E-12,-2.640561E-06
+3.935023E+00,-1.435767E-09,-2.892294E-06
+3.945022E+00,-1.347263E-09,-2.871981E-06
+3.955039E+00,-477.6124E-12,-2.530687E-06
+3.965077E+00,-534.0754E-12,-2.468734E-06
+3.975061E+00,-1.599502E-09,-2.353927E-06
+3.985085E+00,-1.652279E-09,-2.320195E-06
+3.995033E+00,-630.7545E-12,-2.095571E-06
+4.005228E+00,-279.6334E-12,-2.156293E-06
+4.015219E+00,+371.3340E-12,-2.485834E-06
+4.025181E+00,+577.8908E-12,-2.549277E-06
+4.035156E+00,+1.885750E-09,-2.808303E-06
+4.045142E+00,+2.046991E-09,-2.821138E-06
+4.055102E+00,+931.9981E-12,-2.623942E-06
+4.065099E+00,+233.7982E-12,-2.545738E-06
+4.075082E+00,-940.9344E-12,-2.577118E-06
+4.085226E+00,-966.9605E-12,-2.623106E-06
+4.095027E+00,-499.9220E-12,-2.640015E-06
+4.105024E+00,-100.9982E-12,-2.602896E-06
+4.115039E+00,+1.609883E-09,-2.422380E-06
+4.125051E+00,+2.281246E-09,-2.555020E-06
+4.135065E+00,+2.550339E-09,-2.975458E-06
+4.145070E+00,+2.032947E-09,-3.061827E-06
+4.155108E+00,+1.031199E-09,-2.314179E-06
+4.165133E+00,+1.166797E-09,-2.243494E-06
+4.175161E+00,+2.155876E-09,-2.216932E-06
+4.185143E+00,+2.196357E-09,-2.191014E-06
+4.195161E+00,+1.611636E-09,-2.287631E-06
+4.205194E+00,+1.614318E-09,-2.363846E-06
+4.215215E+00,+2.496738E-09,-2.611828E-06
+4.225038E+00,+2.619301E-09,-2.608853E-06
+4.235069E+00,+1.916435E-09,-2.472711E-06
+4.245071E+00,+1.777543E-09,-2.477457E-06
+4.255098E+00,+2.431700E-09,-2.227281E-06
+4.265150E+00,+2.671902E-09,-2.160862E-06
+4.275181E+00,+2.243429E-09,-2.383896E-06
+4.285220E+00,+1.812035E-09,-2.769948E-06
+4.295222E+00,+1.189433E-09,-3.827368E-06
+4.305234E+00,+1.241149E-09,-3.747768E-06
+4.315031E+00,+981.9381E-12,-2.651121E-06
+4.325044E+00,+747.2994E-12,-2.239011E-06
+4.335064E+00,+981.0506E-12,-1.618595E-06
+4.345100E+00,+1.568349E-09,-1.643083E-06
+4.355117E+00,+3.351361E-09,-1.930567E-06
+4.365161E+00,+3.764795E-09,-2.011082E-06
+4.375196E+00,+4.800361E-09,-2.399005E-06
+4.385180E+00,+5.261172E-09,-2.578465E-06
+4.395207E+00,+6.136353E-09,-2.703524E-06
+4.405204E+00,+5.930393E-09,-2.684418E-06
+4.415227E+00,+4.157512E-09,-2.147141E-06
+4.425035E+00,+3.925020E-09,-2.026729E-06
+4.435034E+00,+3.940895E-09,-2.220803E-06
+4.445042E+00,+3.919423E-09,-2.307349E-06
+4.455084E+00,+3.160013E-09,-2.308883E-06
+4.465143E+00,+3.072803E-09,-2.239394E-06
+4.475207E+00,+3.965289E-09,-1.848304E-06
+4.485014E+00,+4.186163E-09,-1.912505E-06
+4.495019E+00,+3.514794E-09,-2.806366E-06
+4.505053E+00,+2.941860E-09,-2.781870E-06
+4.515053E+00,+807.5641E-12,-2.773653E-06
+4.525065E+00,+170.7898E-12,-2.760838E-06
+4.535100E+00,-2.752837E-09,-3.028004E-06
+4.545104E+00,-3.500343E-09,-2.966126E-06
+4.555121E+00,-4.566023E-09,-2.605039E-06
+4.565157E+00,-4.139159E-09,-2.477614E-06
+4.575172E+00,-2.004344E-09,-2.337582E-06
+4.585177E+00,-1.525064E-09,-2.424091E-06
+4.595167E+00,+110.1542E-12,-2.861032E-06
+4.605128E+00,+669.7047E-12,-2.877892E-06
+4.615116E+00,+3.244521E-09,-2.588465E-06
+4.625078E+00,+3.523106E-09,-2.524798E-06
+4.635052E+00,+4.606890E-09,-2.488558E-06
+4.645040E+00,+4.839863E-09,-2.431014E-06
+4.655224E+00,+5.543382E-09,-2.239234E-06
+4.665205E+00,+5.372816E-09,-2.220872E-06
+4.675194E+00,+3.299055E-09,-2.255150E-06
+4.685143E+00,+3.095826E-09,-2.354968E-06
+4.695117E+00,+3.945309E-09,-2.636516E-06
+4.705103E+00,+4.284703E-09,-2.622520E-06
+4.715077E+00,+5.075601E-09,-2.145238E-06
+4.725071E+00,+4.959842E-09,-1.972590E-06
+4.735031E+00,+4.486828E-09,-1.923849E-06
+4.745238E+00,+4.367213E-09,-2.130278E-06
+4.755018E+00,+2.834212E-09,-2.884503E-06
+4.765015E+00,+2.115703E-09,-3.101638E-06
+4.775228E+00,+81.52452E-12,-3.032284E-06
+4.785213E+00,-109.5087E-12,-2.745483E-06
+4.795167E+00,-1.152347E-09,-2.141507E-06
+4.805154E+00,-1.922135E-09,-2.122582E-06
+4.815128E+00,-4.135368E-09,-2.404038E-06
+4.825102E+00,-4.465162E-09,-2.459885E-06
+4.835084E+00,-4.044271E-09,-2.615913E-06
+4.845036E+00,-3.843832E-09,-2.537427E-06
+4.855027E+00,-2.811511E-09,-2.676499E-06
+4.865243E+00,-1.993678E-09,-2.873291E-06
+4.875202E+00,+885.0384E-12,-2.862557E-06
+4.885233E+00,+2.092201E-09,-2.594953E-06
+4.895218E+00,+3.786704E-09,-2.265350E-06
+4.905180E+00,+4.330142E-09,-2.255828E-06
+4.915170E+00,+5.624842E-09,-2.298932E-06
+4.925135E+00,+5.743064E-09,-2.189198E-06
+4.935133E+00,+4.534717E-09,-1.893211E-06
+4.945115E+00,+3.860615E-09,-1.832591E-06
+4.955068E+00,+2.750242E-09,-1.966533E-06
+4.965045E+00,+2.663083E-09,-2.108002E-06
+4.975030E+00,+2.357830E-09,-2.592447E-06
+4.985205E+00,+2.249140E-09,-2.577327E-06
+4.995202E+00,+2.946809E-09,-2.064240E-06
+5.005199E+00,+3.569463E-09,-1.905504E-06
+5.015231E+00,+4.401250E-09,-2.130450E-06
+5.025040E+00,+4.083119E-09,-2.378695E-06
+5.035044E+00,+2.837765E-09,-3.015327E-06
+5.045052E+00,+2.575903E-09,-3.028161E-06
+5.055080E+00,+2.794386E-09,-2.950725E-06
+5.065111E+00,+2.929960E-09,-2.850489E-06
+5.075134E+00,+3.264611E-09,-2.444264E-06
+5.085164E+00,+3.543049E-09,-2.464428E-06
+5.095166E+00,+3.916720E-09,-2.405491E-06
+5.105176E+00,+3.468688E-09,-2.326175E-06
+5.115206E+00,+1.277153E-09,-2.358399E-06
+5.125205E+00,+465.6104E-12,-2.402719E-06
+5.135233E+00,-608.6653E-12,-2.752842E-06
+5.145234E+00,-788.8653E-12,-2.604338E-06
+5.155024E+00,-1.667323E-09,-1.889591E-06
+5.165058E+00,-1.869914E-09,-2.188248E-06
+5.175075E+00,-860.5464E-12,-2.700053E-06
+5.185157E+00,+132.1149E-12,-2.957039E-06
+5.195184E+00,+1.584500E-09,-3.191823E-06
+5.205192E+00,+1.833956E-09,-3.144273E-06
+5.215240E+00,+2.579703E-09,-2.548408E-06
+5.225074E+00,+3.228404E-09,-2.353758E-06
+5.235086E+00,+3.985073E-09,-2.182285E-06
+5.245151E+00,+3.659278E-09,-2.302943E-06
+5.255172E+00,+2.808572E-09,-2.594650E-06
+5.265198E+00,+2.602246E-09,-2.833097E-06
+5.275014E+00,+2.363207E-09,-2.752811E-06
+5.285053E+00,+1.824906E-09,-2.761737E-06
+5.295086E+00,+721.7527E-12,-2.822966E-06
+5.305120E+00,+632.7830E-12,-2.804567E-06
+5.315136E+00,+1.374928E-09,-2.610581E-06
+5.325155E+00,+1.751231E-09,-2.306351E-06
+5.335194E+00,+1.640000E-09,-2.221942E-06
+5.345237E+00,+1.743106E-09,-2.240530E-06
+5.355030E+00,+2.811011E-09,-2.660909E-06
+5.365035E+00,+3.365990E-09,-2.759666E-06
+5.375051E+00,+2.923150E-09,-2.827970E-06
+5.385086E+00,+2.153380E-09,-2.867598E-06
+5.395115E+00,+1.547327E-09,-2.818439E-06
+5.405127E+00,+1.720184E-09,-2.641317E-06
+5.415155E+00,+1.919837E-09,-2.430665E-06
+5.425156E+00,+1.818257E-09,-2.150746E-06
+5.435187E+00,+2.203748E-09,-1.990111E-06
+5.445187E+00,+2.872201E-09,-2.173010E-06
+5.455200E+00,+4.705011E-09,-2.377625E-06
+5.465228E+00,+5.347519E-09,-2.416832E-06
+5.475221E+00,+6.291214E-09,-2.330478E-06
+5.485231E+00,+6.603866E-09,-2.426168E-06
+5.495219E+00,+5.887055E-09,-2.629000E-06
+5.505176E+00,+4.856230E-09,-2.646841E-06
+5.515154E+00,+2.335855E-09,-2.626903E-06
+5.525146E+00,+1.865176E-09,-2.555638E-06
+5.535100E+00,+1.898709E-09,-2.315767E-06
+5.545085E+00,+1.587360E-09,-2.313704E-06
+5.555164E+00,+262.6476E-12,-2.453708E-06
+5.565139E+00,-153.0816E-12,-2.608111E-06
+5.575128E+00,+751.4980E-12,-2.420011E-06
+5.585168E+00,+1.560021E-09,-2.159675E-06
+5.595200E+00,+1.617663E-09,-2.226571E-06
+5.605232E+00,+1.022433E-09,-2.372681E-06
+5.615041E+00,+612.4721E-12,-2.907824E-06
+5.625065E+00,+834.5708E-12,-3.110830E-06
+5.635098E+00,+952.1841E-12,-3.125175E-06
+5.645120E+00,+708.1267E-12,-3.238787E-06
+5.655153E+00,+673.6502E-12,-2.883482E-06
+5.665154E+00,+1.018178E-09,-2.702560E-06
+5.675166E+00,+1.254596E-09,-2.452497E-06
+5.685203E+00,+766.3338E-12,-2.335442E-06
+5.695226E+00,-203.6028E-12,-2.229927E-06
+5.705236E+00,-214.0627E-12,-2.319174E-06
+5.715042E+00,+625.4650E-12,-2.737115E-06
+5.725049E+00,+985.0359E-12,-3.051301E-06
+5.735060E+00,+1.194215E-09,-3.477585E-06
+5.745096E+00,+1.774556E-09,-3.447513E-06
+5.755084E+00,+3.533183E-09,-2.671309E-06
+5.765119E+00,+4.699309E-09,-1.970804E-06
+5.775114E+00,+4.922301E-09,-1.606035E-06
+5.785164E+00,+4.472883E-09,-1.483034E-06
+5.795021E+00,+4.189787E-09,-1.912969E-06
+5.805057E+00,+3.960163E-09,-2.398693E-06
+5.815079E+00,+3.162860E-09,-2.894314E-06
+5.825111E+00,+2.399817E-09,-2.929464E-06
+5.835117E+00,+2.037047E-09,-2.751097E-06
+5.845146E+00,+2.009637E-09,-2.540128E-06
+5.855179E+00,+1.583310E-09,-2.586033E-06
+5.865188E+00,+954.0126E-12,-2.946213E-06
+5.875222E+00,+752.7114E-12,-3.152985E-06
+5.885269E+00,+1.111404E-09,-3.070133E-06
+5.895130E+00,+1.331440E-09,-2.775899E-06
+5.905167E+00,+751.3419E-12,-2.450750E-06
+5.915175E+00,-190.7593E-12,-2.492363E-06
+5.925196E+00,-481.2646E-12,-2.435111E-06
+5.935026E+00,-392.9158E-12,-2.317815E-06
+5.945072E+00,-514.2409E-12,-2.327786E-06
+5.955075E+00,-669.1593E-12,-2.560115E-06
+5.965137E+00,-134.1371E-12,-2.605797E-06
+5.975198E+00,+946.4329E-12,-2.538468E-06
+5.985230E+00,+1.271467E-09,-2.357323E-06
+5.995054E+00,+303.8853E-12,-2.518393E-06
+6.005066E+00,-1.054569E-09,-2.652915E-06
+6.015091E+00,-1.558213E-09,-2.398630E-06
+6.025106E+00,-1.293015E-09,-2.554364E-06
+6.035126E+00,-852.0197E-12,-2.742099E-06
+6.045157E+00,-208.1550E-12,-2.953943E-06
+6.055130E+00,+760.1030E-12,-2.784273E-06
+6.065176E+00,+2.220676E-09,-2.671134E-06
+6.075213E+00,+2.893022E-09,-2.523600E-06
+6.085228E+00,+3.067475E-09,-2.541727E-06
+6.095038E+00,+3.350980E-09,-2.777241E-06
+6.105026E+00,+3.929902E-09,-3.006106E-06
+6.115054E+00,+4.211693E-09,-2.866888E-06
+6.125093E+00,+3.773563E-09,-2.417619E-06
+6.135098E+00,+3.363288E-09,-2.374125E-06
+6.145141E+00,+3.574594E-09,-2.374034E-06
+6.155186E+00,+3.793082E-09,-2.512479E-06
+6.165198E+00,+3.365495E-09,-2.727304E-06
+6.175241E+00,+2.775964E-09,-2.719391E-06
+6.185019E+00,+3.056675E-09,-2.271838E-06
+6.195053E+00,+4.291609E-09,-1.785999E-06
+6.205094E+00,+4.738078E-09,-1.866366E-06
+6.215101E+00,+3.997997E-09,-2.314405E-06
+6.225111E+00,+3.032285E-09,-2.828508E-06
+6.235150E+00,+2.420030E-09,-3.141898E-06
+6.245182E+00,+2.092907E-09,-3.089645E-06
+6.255191E+00,+930.7279E-12,-2.669443E-06
+6.265227E+00,-353.3115E-12,-2.353666E-06
+6.275240E+00,-1.404692E-09,-2.065169E-06
+6.285042E+00,-1.680732E-09,-2.344122E-06
+6.295064E+00,-1.783432E-09,-2.797382E-06
+6.305076E+00,-1.810361E-09,-2.650729E-06
+6.315112E+00,-1.342670E-09,-2.353586E-06
+6.325120E+00,-441.1707E-12,-2.335825E-06
+6.335145E+00,+540.6703E-12,-2.528003E-06
+6.345179E+00,+646.0613E-12,-2.843588E-06
+6.355189E+00,+392.7094E-12,-3.054457E-06
+6.365209E+00,+474.6663E-12,-3.026579E-06
+6.375247E+00,+802.4619E-12,-3.067406E-06
+6.385024E+00,+703.6099E-12,-2.890652E-06
+6.395061E+00,-70.38900E-12,-2.725442E-06
+6.405049E+00,-272.2545E-12,-2.714359E-06
+6.415074E+00,+214.9421E-12,-2.983246E-06
+6.425095E+00,+486.6965E-12,-2.971831E-06
+6.435120E+00,+403.6326E-12,-2.575384E-06
+6.445132E+00,+277.8728E-12,-2.337012E-06
+6.455173E+00,+550.0139E-12,-2.440607E-06
+6.465223E+00,+731.8089E-12,-2.554610E-06
+6.475036E+00,+753.9965E-12,-2.942041E-06
+6.485086E+00,+893.4121E-12,-2.994032E-06
+6.495091E+00,+2.407221E-09,-2.656966E-06
+6.505126E+00,+3.580988E-09,-2.359589E-06
+6.515135E+00,+4.446567E-09,-2.142686E-06
+6.525151E+00,+4.280022E-09,-2.137759E-06
+6.535192E+00,+4.348220E-09,-2.382211E-06
+6.545230E+00,+4.902825E-09,-2.696986E-06
+6.555027E+00,+5.666180E-09,-2.691150E-06
+6.565060E+00,+5.351671E-09,-2.456383E-06
+6.575058E+00,+4.442756E-09,-2.340849E-06
+6.585085E+00,+4.084433E-09,-2.176120E-06
+6.595134E+00,+3.908057E-09,-2.222486E-06
+6.605134E+00,+3.400582E-09,-2.386451E-06
+6.615166E+00,+2.126617E-09,-2.454457E-06
+6.625163E+00,+1.771398E-09,-2.446644E-06
+6.635180E+00,+1.962609E-09,-2.409943E-06
+6.645213E+00,+1.990180E-09,-2.523869E-06
+6.655200E+00,+1.473049E-09,-2.800283E-06
+6.665230E+00,+1.380204E-09,-2.822497E-06
+6.675037E+00,+2.482675E-09,-2.900894E-06
+6.685041E+00,+3.306983E-09,-2.888400E-06
+6.695080E+00,+3.041899E-09,-2.539501E-06
+6.705114E+00,+1.977009E-09,-2.441534E-06
+6.715139E+00,+802.2872E-12,-2.370655E-06
+6.725203E+00,+790.8508E-12,-2.464763E-06
+6.735234E+00,+1.098122E-09,-2.380895E-06
+6.745032E+00,+1.079738E-09,-2.608375E-06
+6.755057E+00,+1.234866E-09,-2.496471E-06
+6.765054E+00,+1.778189E-09,-2.223816E-06
+6.775064E+00,+2.504458E-09,-2.092292E-06
+6.785098E+00,+2.455227E-09,-2.152179E-06
+6.795088E+00,+2.229849E-09,-2.745143E-06
+6.805120E+00,+2.636191E-09,-3.156406E-06
+6.815120E+00,+3.526631E-09,-2.960069E-06
+6.825129E+00,+3.933970E-09,-2.483503E-06
+6.835166E+00,+3.721461E-09,-2.345186E-06
+6.845190E+00,+3.579680E-09,-2.393664E-06
+6.855195E+00,+3.510075E-09,-2.764392E-06
+6.865228E+00,+2.945699E-09,-3.139403E-06
+6.875226E+00,+1.666870E-09,-3.127439E-06
+6.885234E+00,+853.7716E-12,-3.133315E-06
+6.895032E+00,+1.439733E-09,-3.050234E-06
+6.905020E+00,+2.845610E-09,-2.713065E-06
+6.915050E+00,+4.330290E-09,-2.439185E-06
+6.925053E+00,+5.150057E-09,-2.320704E-06
+6.935066E+00,+6.540530E-09,-2.463164E-06
+6.945100E+00,+7.738838E-09,-2.517583E-06
+6.955085E+00,+8.389791E-09,-2.369153E-06
+6.965103E+00,+7.925970E-09,-2.073094E-06
+6.975136E+00,+7.134123E-09,-2.225292E-06
+6.985139E+00,+6.950346E-09,-2.399497E-06
+6.995182E+00,+6.889933E-09,-2.828942E-06
+7.005208E+00,+6.639707E-09,-2.994535E-06
+7.015219E+00,+6.426845E-09,-2.797440E-06
+7.025246E+00,+6.658008E-09,-2.665775E-06
+7.035240E+00,+6.604213E-09,-2.647565E-06
+7.045031E+00,+5.534111E-09,-2.672502E-06
+7.055064E+00,+4.016217E-09,-2.592628E-06
+7.065086E+00,+3.655541E-09,-2.470453E-06
+7.075080E+00,+4.401339E-09,-2.173545E-06
+7.085115E+00,+4.697425E-09,-1.943971E-06
+7.095145E+00,+3.665207E-09,-2.159286E-06
+7.105177E+00,+2.120290E-09,-2.512731E-06
+7.115218E+00,+1.037334E-09,-2.460852E-06
+7.125220E+00,+521.1439E-12,-2.374964E-06
+7.135015E+00,-396.6316E-12,-2.381307E-06
+7.145019E+00,-1.216184E-09,-2.724280E-06
+7.155022E+00,-1.645184E-09,-2.484369E-06
+7.165053E+00,-1.413647E-09,-2.501189E-06
+7.175054E+00,-1.359402E-09,-2.487176E-06
+7.185075E+00,-1.696078E-09,-2.508216E-06
+7.195111E+00,-1.558557E-09,-2.660832E-06
+7.205103E+00,-730.6483E-12,-2.942488E-06
+7.215124E+00,+543.9955E-12,-3.493575E-06
+7.225134E+00,+990.5436E-12,-3.611387E-06
+7.235191E+00,+1.603493E-09,-3.449035E-06
+7.245039E+00,+2.532927E-09,-3.118372E-06
+7.255074E+00,+3.824347E-09,-2.627546E-06
+7.265100E+00,+3.952179E-09,-2.498543E-06
+7.275136E+00,+3.013500E-09,-2.813004E-06
+7.285149E+00,+2.541847E-09,-2.867257E-06
+7.295177E+00,+2.899654E-09,-2.788668E-06
+7.305214E+00,+3.325911E-09,-2.618251E-06
+7.315244E+00,+3.299224E-09,-2.461853E-06
+7.325022E+00,+3.039229E-09,-2.699965E-06
+7.335066E+00,+2.770790E-09,-2.994046E-06
+7.345115E+00,+2.542449E-09,-2.917531E-06
+7.355171E+00,+1.669092E-09,-2.351715E-06
+7.365186E+00,+1.278258E-09,-2.272299E-06
+7.375221E+00,+1.652058E-09,-2.636513E-06
+7.385028E+00,+2.275947E-09,-2.915652E-06
+7.395030E+00,+3.068231E-09,-3.043991E-06
+7.405044E+00,+3.172773E-09,-2.892231E-06
+7.415081E+00,+3.899240E-09,-2.728718E-06
+7.425085E+00,+4.637569E-09,-2.667795E-06
+7.435114E+00,+5.960952E-09,-3.006541E-06
+7.445117E+00,+5.841220E-09,-3.027972E-06
+7.455134E+00,+4.188137E-09,-2.614185E-06
+7.465194E+00,+3.498201E-09,-2.496002E-06
+7.475235E+00,+2.173215E-09,-2.488855E-06
+7.485243E+00,+1.686916E-09,-2.698363E-06
+7.495059E+00,+1.134662E-09,-2.730512E-06
+7.505081E+00,+1.406769E-09,-2.628367E-06
+7.515105E+00,+2.789862E-09,-2.743690E-06
+7.525138E+00,+2.991259E-09,-2.961931E-06
+7.535145E+00,+1.859983E-09,-3.259544E-06
+7.545189E+00,+921.0022E-12,-3.108350E-06
+7.555017E+00,+76.06443E-12,-2.641852E-06
+7.565033E+00,+146.9052E-12,-2.378297E-06
+7.575069E+00,+314.6503E-12,-2.416323E-06
+7.585015E+00,+298.7710E-12,-2.756824E-06
+7.595038E+00,+538.1970E-12,-3.223240E-06
+7.605068E+00,+666.7167E-12,-3.573155E-06
+7.615071E+00,+147.9266E-12,-3.609624E-06
+7.625079E+00,-563.3350E-12,-3.210365E-06
+7.635100E+00,-1.104740E-09,-2.848492E-06
+7.645132E+00,-580.8587E-12,-2.837256E-06
+7.655162E+00,+971.2775E-12,-2.581089E-06
+7.665161E+00,+1.589068E-09,-2.464468E-06
+7.675166E+00,+2.865127E-09,-2.160152E-06
+7.685196E+00,+3.853481E-09,-2.033063E-06
+7.695230E+00,+5.671394E-09,-2.272405E-06
+7.705245E+00,+6.083833E-09,-2.446810E-06
+7.715046E+00,+5.451122E-09,-2.791028E-06
+7.725054E+00,+4.964864E-09,-2.893942E-06
+7.735061E+00,+4.580680E-09,-2.832164E-06
+7.745091E+00,+4.411763E-09,-2.842203E-06
+7.755087E+00,+3.946941E-09,-2.798215E-06
+7.765124E+00,+3.942076E-09,-2.811650E-06
+7.775114E+00,+4.661827E-09,-2.733948E-06
+7.785159E+00,+4.977468E-09,-2.588207E-06
+7.795193E+00,+3.676672E-09,-2.357017E-06
+7.805184E+00,+2.071733E-09,-2.275638E-06
+7.815209E+00,+292.9642E-12,-2.613816E-06
+7.825018E+00,-174.2389E-12,-2.848097E-06
+7.835022E+00,-922.4563E-12,-2.971599E-06
+7.845047E+00,-1.897132E-09,-2.820265E-06
+7.855082E+00,-2.726128E-09,-2.153332E-06
+7.865085E+00,-2.352339E-09,-2.061868E-06
+7.875125E+00,-1.064225E-09,-2.263066E-06
+7.885080E+00,-701.8268E-12,-2.469784E-06
+7.895104E+00,-448.0556E-12,-2.722043E-06
+7.905135E+00,-79.94636E-12,-2.876129E-06
+7.915187E+00,+997.3220E-12,-2.892294E-06
+7.925035E+00,+1.425625E-09,-2.985026E-06
+7.935074E+00,+2.042086E-09,-3.023933E-06
+7.945094E+00,+2.552067E-09,-2.951037E-06
+7.955131E+00,+3.902294E-09,-2.600853E-06
+7.965139E+00,+4.015180E-09,-2.481554E-06
+7.975115E+00,+2.739524E-09,-2.484046E-06
+7.985144E+00,+1.846618E-09,-2.748840E-06
+7.995194E+00,+1.497482E-09,-3.420419E-06
+8.005218E+00,+1.727993E-09,-3.250654E-06
+8.015024E+00,+1.746168E-09,-2.754370E-06
+8.025035E+00,+1.638208E-09,-2.500797E-06
+8.035051E+00,+2.239544E-09,-2.530352E-06
+8.045116E+00,+3.217349E-09,-2.739224E-06
+8.055157E+00,+4.413539E-09,-3.186147E-06
+8.065192E+00,+4.646592E-09,-3.282807E-06
+8.075224E+00,+4.553458E-09,-2.708965E-06
+8.085024E+00,+4.355567E-09,-2.558950E-06
+8.095043E+00,+2.990775E-09,-2.197426E-06
+8.105044E+00,+1.880474E-09,-1.971837E-06
+8.115070E+00,-505.9150E-12,-2.229355E-06
+8.125082E+00,-999.8750E-12,-2.512937E-06
+8.135097E+00,-1.296220E-09,-2.959528E-06
+8.145109E+00,-1.546541E-09,-3.078919E-06
+8.155177E+00,-2.223448E-09,-2.953234E-06
+8.165229E+00,-2.163852E-09,-2.732125E-06
+8.175035E+00,-1.354258E-09,-1.997209E-06
+8.185026E+00,-1.336317E-09,-1.990297E-06
+8.195045E+00,-2.778325E-09,-2.790510E-06
+8.205082E+00,-3.271412E-09,-3.046975E-06
+8.215116E+00,-2.885305E-09,-3.378971E-06
+8.225162E+00,-2.201531E-09,-3.281056E-06
+8.235204E+00,-688.3688E-12,-3.141486E-06
+8.245236E+00,-386.8999E-12,-3.114098E-06
+8.255047E+00,+1.015163E-09,-3.124337E-06
+8.265086E+00,+1.658450E-09,-3.056637E-06
+8.275108E+00,+2.326513E-09,-2.895018E-06
+8.285136E+00,+1.890486E-09,-2.893504E-06
+8.295145E+00,+426.3378E-12,-2.878587E-06
+8.305164E+00,+160.9620E-12,-2.786390E-06
+8.315217E+00,+243.5244E-12,-2.290772E-06
+8.325240E+00,+225.0196E-12,-2.333099E-06
+8.335033E+00,+12.50435E-12,-2.610057E-06
+8.345073E+00,+87.35237E-12,-2.614557E-06
+8.355239E+00,+304.3232E-12,-2.779475E-06
+8.365028E+00,+143.2807E-12,-2.779224E-06
+8.375055E+00,-582.2225E-12,-2.559609E-06
+8.385032E+00,-650.9578E-12,-2.325022E-06
+8.395058E+00,-310.6219E-12,-2.476416E-06
+8.405060E+00,-347.3257E-12,-2.461258E-06
+8.415080E+00,-1.314918E-09,-2.520607E-06
+8.425110E+00,-1.447370E-09,-2.549134E-06
+8.435106E+00,-527.7424E-12,-2.645474E-06
+8.445134E+00,-119.6623E-12,-2.585046E-06
+8.455167E+00,-300.9723E-12,-2.620128E-06
+8.465183E+00,-593.5457E-12,-2.571994E-06
+8.475218E+00,-590.5869E-12,-2.480075E-06
+8.485027E+00,-198.7082E-12,-2.535945E-06
+8.495050E+00,+1.415217E-09,-2.849530E-06
+8.505093E+00,+1.565998E-09,-2.679131E-06
+8.515122E+00,+1.619789E-09,-2.631011E-06
+8.525138E+00,+1.635659E-09,-2.723110E-06
+8.535170E+00,+1.059538E-09,-2.842438E-06
+8.545173E+00,+720.2585E-12,-2.840449E-06
+8.555195E+00,-887.5725E-12,-2.442149E-06
+8.565217E+00,-999.2376E-12,-2.442164E-06
+8.575015E+00,-1.162111E-09,-2.909283E-06
+8.585032E+00,-1.337141E-09,-3.038615E-06
+8.595072E+00,-2.278234E-09,-3.084718E-06
+8.605051E+00,-2.228383E-09,-3.022442E-06
+8.615086E+00,-302.1203E-12,-2.229278E-06
+8.625093E+00,-90.29776E-12,-2.210564E-06
+8.635114E+00,+538.4843E-12,-2.268734E-06
+8.645128E+00,+547.0086E-12,-2.306253E-06
+8.655148E+00,+1.702346E-09,-2.129377E-06
+8.665173E+00,+1.882887E-09,-2.096890E-06
+8.675208E+00,+2.474582E-09,-2.765253E-06
+8.685199E+00,+2.456854E-09,-2.837474E-06
+8.695216E+00,+2.750293E-09,-3.983031E-06
+8.705018E+00,+2.789048E-09,-3.981145E-06
+8.715024E+00,+2.049363E-09,-2.685073E-06
+8.725059E+00,+1.805008E-09,-2.507326E-06
+8.735065E+00,+301.4352E-12,-1.603297E-06
+8.745061E+00,+358.3865E-12,-1.695914E-06
+8.755103E+00,+1.374297E-09,-2.555432E-06
+8.765131E+00,+1.388254E-09,-2.648810E-06
+8.775156E+00,+902.7227E-12,-2.926380E-06
+8.785188E+00,+902.1703E-12,-2.901727E-06
+8.795188E+00,+1.576795E-09,-2.597709E-06
+8.805226E+00,+1.672029E-09,-2.624740E-06
+8.815238E+00,+1.953787E-09,-2.797820E-06
+8.825232E+00,+2.095495E-09,-2.917783E-06
+8.835038E+00,+3.239557E-09,-2.915048E-06
+8.845044E+00,+3.291762E-09,-2.989514E-06
+8.855051E+00,+1.621815E-09,-3.294860E-06
+8.865083E+00,+1.130384E-09,-3.300084E-06
+8.875111E+00,+181.8448E-12,-2.680833E-06
+8.885106E+00,+360.4668E-12,-2.659507E-06
+8.895094E+00,+1.374565E-09,-2.391249E-06
+8.905055E+00,+1.508075E-09,-2.426917E-06
+8.915042E+00,+2.775710E-09,-2.563923E-06
+8.925232E+00,+2.998188E-09,-2.592176E-06
+8.935207E+00,+3.505728E-09,-2.418517E-06
+8.945194E+00,+3.305899E-09,-2.414769E-06
+8.955147E+00,+1.839258E-09,-2.479406E-06
+8.965143E+00,+1.671578E-09,-2.578757E-06
+8.975150E+00,+1.093710E-09,-2.828854E-06
+8.985127E+00,+979.1755E-12,-2.782342E-06
+8.995103E+00,+418.4595E-12,-3.020714E-06
+9.005095E+00,+461.0889E-12,-3.016322E-06
+9.015075E+00,+537.8593E-12,-3.046286E-06
+9.025059E+00,+307.5369E-12,-2.939232E-06
+9.035243E+00,-907.4047E-12,-2.613376E-06
+9.045239E+00,-855.1455E-12,-2.681085E-06
+9.055042E+00,+1.176512E-09,-3.009121E-06
+9.065082E+00,+1.581598E-09,-3.050689E-06
+9.075109E+00,+1.185767E-09,-3.021587E-06
+9.085143E+00,+669.2626E-12,-2.936434E-06
+9.095150E+00,-1.265636E-09,-2.507303E-06
+9.105166E+00,-1.619926E-09,-2.446189E-06
+9.115204E+00,-2.843076E-09,-2.558684E-06
+9.125212E+00,-2.996447E-09,-2.650924E-06
+9.135243E+00,-2.088781E-09,-2.919088E-06
+9.145242E+00,-1.783738E-09,-2.913154E-06
+9.155028E+00,-822.9466E-12,-2.739195E-06
+9.165093E+00,-1.066873E-09,-2.765396E-06
+9.175106E+00,-2.499070E-09,-2.708579E-06
+9.185071E+00,-2.532852E-09,-2.702811E-06
+9.195055E+00,-1.671902E-09,-2.680999E-06
+9.205232E+00,-1.553430E-09,-2.710513E-06
+9.215213E+00,-1.261695E-09,-2.869472E-06
+9.225202E+00,-1.024945E-09,-2.918467E-06
+9.235154E+00,+716.9567E-12,-2.705604E-06
+9.245115E+00,+1.038807E-09,-2.602927E-06
+9.255085E+00,+941.3018E-12,-2.780946E-06
+9.265075E+00,+820.5348E-12,-2.931224E-06
+9.275059E+00,+1.053117E-09,-2.946645E-06
+9.285226E+00,+1.133744E-09,-2.979836E-06
+9.295198E+00,+717.5313E-12,-3.245127E-06
+9.305192E+00,+587.3609E-12,-3.265866E-06
+9.315161E+00,+816.5905E-12,-3.324248E-06
+9.325130E+00,+898.6983E-12,-3.220925E-06
+9.335117E+00,+76.81870E-12,-2.357560E-06
+9.345086E+00,-183.8807E-12,-2.189779E-06
+9.355126E+00,+366.0754E-12,-2.377954E-06
+9.365152E+00,+856.0070E-12,-2.670851E-06
+9.375183E+00,+2.031726E-09,-3.277187E-06
+9.385222E+00,+1.846482E-09,-3.233654E-06
+9.395219E+00,+939.3459E-12,-2.797348E-06
+9.405230E+00,+995.0221E-12,-2.590004E-06
+9.415039E+00,+1.555286E-09,-2.695421E-06
+9.425020E+00,+1.452784E-09,-2.807788E-06
+9.435051E+00,+117.9271E-12,-2.941138E-06
+9.445056E+00,-86.59070E-12,-2.939850E-06
+9.455070E+00,-506.5544E-12,-2.818242E-06
+9.465102E+00,-644.6922E-12,-2.867209E-06
+9.475112E+00,-1.375758E-09,-2.987910E-06
+9.485112E+00,-1.290823E-09,-2.921291E-06
+9.495099E+00,+692.8884E-12,-3.185432E-06
+9.505060E+00,+1.106181E-09,-3.285559E-06
+9.515036E+00,+1.339136E-09,-3.264710E-06
+9.525018E+00,+1.122049E-09,-3.190107E-06
+9.535205E+00,+839.8037E-12,-3.035179E-06
+9.545190E+00,+919.8949E-12,-2.972314E-06
+9.555147E+00,+474.4953E-12,-2.642249E-06
+9.565135E+00,+103.7460E-12,-2.669006E-06
+9.575122E+00,-497.2407E-12,-2.971719E-06
+9.585066E+00,-447.2127E-12,-3.005719E-06
+9.595067E+00,-754.4774E-12,-2.941976E-06
+9.605080E+00,-1.067729E-09,-2.930660E-06
+9.615049E+00,-1.757085E-09,-2.719929E-06
+9.625017E+00,-1.588392E-09,-2.594633E-06
+9.635234E+00,-337.7774E-12,-2.825938E-06
+9.645190E+00,-139.9775E-12,-2.916061E-06
+9.655173E+00,+1.424139E-09,-3.281565E-06
+9.665149E+00,+1.843038E-09,-3.231729E-06
+9.675137E+00,+5.261092E-09,-2.893373E-06
+9.685125E+00,+5.549133E-09,-2.818205E-06
+9.695083E+00,+5.268087E-09,-2.291322E-06
+9.705048E+00,+5.112516E-09,-2.212446E-06
+9.715062E+00,+5.206021E-09,-2.364324E-06
+9.725051E+00,+5.186517E-09,-2.451868E-06
+9.735029E+00,+3.470089E-09,-2.899598E-06
+9.745020E+00,+3.137716E-09,-2.933441E-06
+9.755193E+00,+3.456118E-09,-2.849256E-06
+9.765182E+00,+3.909864E-09,-2.835717E-06
+9.775150E+00,+5.187121E-09,-2.441486E-06
+9.785115E+00,+5.022683E-09,-2.397031E-06
+9.795101E+00,+3.759720E-09,-2.650752E-06
+9.805066E+00,+3.638620E-09,-2.757660E-06
+9.815044E+00,+3.010757E-09,-2.931939E-06
+9.825040E+00,+2.804543E-09,-2.828230E-06
+9.835241E+00,+2.285846E-09,-2.416629E-06
+9.845218E+00,+2.432476E-09,-2.411742E-06
+9.855206E+00,+3.214975E-09,-3.164045E-06
+9.865191E+00,+3.139605E-09,-3.261678E-06
+9.875205E+00,+1.655345E-09,-3.589022E-06
+9.885203E+00,+1.593455E-09,-3.533426E-06
+9.895236E+00,+2.207315E-09,-2.877626E-06
+9.905040E+00,+2.277994E-09,-2.861924E-06
+9.915030E+00,+2.596802E-09,-2.735499E-06
+9.925045E+00,+2.669564E-09,-2.751921E-06
+9.935089E+00,+4.736021E-09,-2.614863E-06
+9.945103E+00,+4.867873E-09,-2.617496E-06
+9.955126E+00,+6.231793E-09,-2.455144E-06
+9.965169E+00,+6.250194E-09,-2.428596E-06
+9.975181E+00,+6.502329E-09,-2.238230E-06
+9.985209E+00,+6.511568E-09,-2.274591E-06
+9.995173E+00,+5.513591E-09,-2.676822E-06

MicroMag 2900/3900 Data File ends
