# Supplementary material for: Magnetic signatures of a creosote oil contaminated site: case study in São Paulo, Brazil
Source: Sci Rep. 2022 Dec 17;12:21853. doi: 10.1038/s41598-022-23493-2 (PMC9759522; doi:10.1038/s41598-022-23493-2)
Supplement: Supplementary file 3 — Supplementary Information 3. [file 41598_2022_23493_MOESM3_ESM.zip › moment_vs_time/SD23/5_1/nm4xxx/5_7.005]

MicroMag 2900/3900 Data File (Series 0016.002)
Moment vs. time

INSTRUMENT
Configuration                   VSM
Temperature control             None
Hardware version                0004
Software version                01/29/2013
Units of measure                Hybrid SI
Temperature in                  Celsius

SAMPLE
Mass                            N/A
Volume                          N/A
Demagnetizing factor            N/A

SETTINGS
Field range                    +30.00000E-03
Field command                   0.000000E+00
Moment range                   +2.000000E-06
Averaging time                 +6.097576E-03
Temperature (command)           N/A
Tmprtr difference correction    No
Orientation                     0.000000E+00
Vibration amplitude             1.0
Calibration factor             +4.401063E+00
Operating frequency            +83.00000E+00

MEASUREMENT
Description                    "SD34_5_7"
Field (measured)               +42.46434E-06
Temperature (measured)          N/A
Averages (completed)            N/A
Moment at conditioning field   +112.5293E-09
Measured on                     08/28/2020  10:26
Elapsed time                   +22.62953E+00

PROCESSING
Background subtraction          No
Delta-m processing              N/A
Demagnetizing factor            No
Normalization                   No
Normalization factor            N/A
Offset (field)                  No
Offset (moment)                 No
Pole saturation                 No
Slope correction                No

VIEWPORT
Left                            0.000000E+00
Right                          +10.00000E+00
Bottom                         -2.000000E-06
Top                            +2.000000E-06
Show X-axis?                    Yes
Show Y-axis?                    Yes

SCRIPT
Averaging time                 +10.00000E-03
Initial (conditioning) field   +30.00000E-03
Final (measuring) field         0.000000E+00
Pause at initial field         +10.00000E+00
Field slew rate limit          +10.00000E+03
Field slew time limit          +100.0000E-03
Slope correction                0.000000E+00
Timebase                       +10.00000E+00
Number of segments              1
Number of data                  1000

Segment   Averaging                                                            Final 
 Number      Time        Initial      Increment       Final         Pause      Index 
             (s)           (s)           (s)           (s)           (s)     
0000001,+10.00000E-03, 0.000000E+00,+10.00000E-03,+10.00000E+00,+10.00000E+00,0001000

                                         
     Time         Moment        Field    
     (s)          (Am�)          (T)     
+5.168587E-03,+83.53349E-09,+21.75623E-03
+15.23947E-03,+49.64902E-09,+12.11042E-03
+25.13954E-03,+28.91359E-09,+6.201151E-03
+35.04548E-03,+16.47176E-09,+2.782579E-03
+45.13249E-03,+9.828210E-09,+1.259368E-03
+55.06482E-03,+5.654313E-09,+556.2209E-06
+65.20736E-03,+3.292164E-09,+239.6156E-06
+75.10670E-03,+2.276769E-09,+116.5008E-06
+85.21369E-03,+1.190760E-09,+56.49711E-06
+95.02286E-03,+9.127823E-12,+34.47086E-06
+105.1141E-03,-874.5160E-12,+22.86200E-06
+115.2114E-03,-764.2864E-12,+17.29944E-06
+125.2375E-03,-19.80444E-12,+13.56183E-06
+135.2355E-03,+582.9417E-12,+11.58608E-06
+145.0228E-03,+1.317113E-09,+10.39864E-06
+155.0585E-03,+2.049666E-09,+9.472097E-06
+165.0436E-03,+2.210344E-09,+8.570718E-06
+175.0665E-03,+1.198611E-09,+7.683720E-06
+185.0302E-03,-139.8891E-12,+7.437427E-06
+195.2323E-03,-634.7297E-12,+7.299966E-06
+205.0381E-03,+980.9468E-15,+7.181446E-06
+215.0823E-03,+741.7715E-12,+6.642697E-06
+225.0560E-03,+468.3310E-12,+6.215767E-06
+235.0831E-03,-505.7166E-12,+5.854520E-06
+245.0535E-03,-1.004257E-09,+5.640064E-06
+255.0321E-03,-1.301787E-09,+5.516816E-06
+265.0780E-03,-1.719936E-09,+5.378549E-06
+275.0505E-03,-2.299044E-09,+5.216489E-06
+285.0427E-03,-2.204935E-09,+4.931671E-06
+295.2285E-03,-1.518490E-09,+4.633341E-06
+305.2036E-03,-1.330172E-09,+4.602817E-06
+315.2387E-03,-1.966690E-09,+4.785327E-06
+325.2386E-03,-2.357948E-09,+4.705596E-06
+335.2118E-03,-1.657029E-09,+4.602937E-06
+345.1984E-03,-575.7554E-12,+4.400420E-06
+355.1452E-03,+378.4731E-12,+3.993116E-06
+365.1389E-03,+932.8295E-12,+3.795602E-06
+375.1298E-03,+1.983850E-09,+3.566477E-06
+385.1152E-03,+2.892779E-09,+3.906598E-06
+395.1416E-03,+3.149106E-09,+4.138490E-06
+405.0510E-03,+2.542662E-09,+4.046356E-06
+415.0761E-03,+1.401266E-09,+3.469748E-06
+425.1119E-03,+1.135589E-09,+2.839165E-06
+435.1145E-03,+989.1924E-12,+2.043881E-06
+445.1239E-03,+785.8866E-12,+1.929880E-06
+455.1576E-03,+987.7466E-12,+1.950451E-06
+465.1891E-03,+1.644279E-09,+2.148176E-06
+475.1925E-03,+2.682219E-09,+2.407600E-06
+485.2222E-03,+2.718473E-09,+2.478796E-06
+495.2231E-03,+2.398464E-09,+2.489857E-06
+505.0253E-03,+2.728992E-09,+2.501092E-06
+515.0734E-03,+3.912007E-09,+2.436799E-06
+525.0796E-03,+4.458050E-09,+2.157351E-06
+535.1078E-03,+3.818572E-09,+2.031315E-06
+545.1211E-03,+3.011228E-09,+1.914794E-06
+555.1741E-03,+2.288784E-09,+1.791341E-06
+565.2106E-03,+1.969123E-09,+1.683066E-06
+575.2082E-03,+1.024021E-09,+1.213440E-06
+585.0223E-03,+80.43000E-12,+1.170951E-06
+595.0593E-03,-491.9459E-12,+1.275713E-06
+605.0256E-03,-215.8858E-12,+1.457460E-06
+615.0540E-03,+464.8852E-12,+1.317229E-06
+625.0680E-03,+652.9899E-12,+983.3308E-09
+635.0969E-03,+1.311591E-09,+412.1161E-09
+645.1396E-03,+1.933067E-09,+259.9640E-09
+655.1599E-03,+2.797339E-09,+186.0838E-09
+665.1959E-03,+2.832782E-09,+258.5421E-09
+675.2278E-03,+2.751511E-09,+622.2039E-09
+685.2283E-03,+3.082268E-09,+934.1069E-09
+695.0389E-03,+4.070301E-09,+804.2164E-09
+705.0391E-03,+4.277088E-09,+775.9009E-09
+715.0205E-03,+4.197208E-09,+598.3429E-09
+725.2449E-03,+4.540149E-09,+620.4014E-09
+735.2176E-03,+5.578662E-09,+553.0414E-09
+745.2056E-03,+6.274523E-09,+407.1322E-09
+755.1957E-03,+6.251597E-09,+20.13016E-09
+765.1795E-03,+6.018427E-09,+104.5733E-09
+775.1471E-03,+6.079545E-09,+186.6360E-09
+785.1384E-03,+6.085309E-09,+393.7111E-09
+795.1054E-03,+5.356352E-09,+459.3315E-09
+805.1016E-03,+4.033281E-09,+369.1950E-09
+815.1269E-03,+2.781925E-09,+11.18660E-09
+825.1423E-03,+1.897145E-09,-60.63366E-09
+835.1842E-03,+1.196281E-09,-31.25096E-09
+845.1926E-03,+746.8729E-12,-315.9714E-09
+855.1736E-03,+821.5481E-12,-439.1670E-09
+865.1633E-03,+1.207461E-09,-656.9023E-09
+875.1120E-03,+1.081010E-09,-703.8117E-09
+885.0991E-03,+276.3395E-12,-603.7503E-09
+895.0968E-03,-32.03308E-12,-630.4608E-09
+905.0637E-03,+860.1947E-12,-434.8040E-09
+915.0578E-03,+2.313345E-09,-373.6467E-09
+925.0313E-03,+2.667024E-09,-180.8195E-09
+935.2430E-03,+1.959042E-09,-70.75882E-09
+945.2347E-03,+1.510617E-09,-270.6814E-09
+955.1954E-03,+1.674136E-09,-658.3443E-09
+965.1827E-03,+1.812802E-09,-1.001118E-06
+975.1656E-03,+1.400293E-09,-1.133154E-06
+985.1122E-03,+1.158902E-09,-879.0179E-09
+995.1034E-03,+1.685821E-09,-752.8953E-09
+1.005174E+00,+2.412865E-09,-698.4101E-09
+1.015037E+00,+2.705758E-09,-1.001278E-06
+1.025075E+00,+2.636420E-09,-1.302123E-06
+1.035089E+00,+2.785494E-09,-1.300292E-06
+1.045104E+00,+3.013445E-09,-995.0209E-09
+1.055141E+00,+2.603639E-09,-758.6117E-09
+1.065172E+00,+1.702681E-09,-610.8828E-09
+1.075194E+00,+1.455352E-09,-888.6538E-09
+1.085233E+00,+2.182518E-09,-1.441366E-06
+1.095243E+00,+2.731018E-09,-1.698486E-06
+1.105032E+00,+2.567804E-09,-1.465685E-06
+1.115070E+00,+2.363231E-09,-990.2401E-09
+1.125063E+00,+2.986887E-09,-623.0021E-09
+1.135096E+00,+4.134069E-09,-599.3700E-09
+1.145099E+00,+4.505342E-09,-1.059071E-06
+1.155126E+00,+4.036216E-09,-1.410207E-06
+1.165166E+00,+3.573824E-09,-1.316906E-06
+1.175158E+00,+3.285292E-09,-1.350165E-06
+1.185181E+00,+2.751044E-09,-1.313124E-06
+1.195222E+00,+1.915338E-09,-1.603789E-06
+1.205024E+00,+1.710491E-09,-1.996319E-06
+1.215062E+00,+2.549384E-09,-1.919131E-06
+1.225098E+00,+3.247443E-09,-1.787224E-06
+1.235105E+00,+3.078002E-09,-1.702847E-06
+1.245144E+00,+2.362069E-09,-1.804519E-06
+1.255189E+00,+2.137599E-09,-1.884682E-06
+1.265165E+00,+2.384867E-09,-1.973628E-06
+1.275196E+00,+2.010595E-09,-1.985298E-06
+1.285203E+00,+878.5548E-12,-1.929737E-06
+1.295227E+00,-489.5200E-12,-1.769889E-06
+1.305022E+00,-825.3702E-12,-1.852778E-06
+1.315058E+00,-746.4078E-12,-1.808238E-06
+1.325074E+00,-827.2044E-12,-1.772467E-06
+1.335106E+00,-678.9683E-12,-1.750709E-06
+1.345110E+00,-18.71015E-12,-1.846596E-06
+1.355147E+00,+1.669944E-09,-1.853005E-06
+1.365172E+00,+2.142869E-09,-1.874731E-06
+1.375036E+00,+1.911622E-09,-1.849036E-06
+1.385082E+00,+1.652496E-09,-1.835486E-06
+1.395141E+00,+1.525022E-09,-1.570250E-06
+1.405236E+00,+1.320668E-09,-1.525020E-06
+1.415028E+00,+343.7001E-12,-1.694942E-06
+1.425032E+00,-233.6675E-12,-1.957114E-06
+1.435052E+00,-307.0569E-12,-2.122038E-06
+1.445065E+00,+33.70238E-12,-2.183627E-06
+1.455090E+00,+482.3873E-12,-2.187149E-06
+1.465157E+00,+901.2069E-12,-2.157251E-06
+1.475185E+00,+2.311158E-09,-2.136818E-06
+1.485179E+00,+3.560784E-09,-2.147072E-06
+1.495165E+00,+4.294975E-09,-1.941050E-06
+1.505028E+00,+3.947743E-09,-1.972261E-06
+1.515238E+00,+2.983507E-09,-2.276745E-06
+1.525226E+00,+2.651822E-09,-2.656354E-06
+1.535187E+00,+2.073008E-09,-3.153686E-06
+1.545186E+00,+1.431498E-09,-3.243350E-06
+1.555199E+00,+956.3681E-12,-3.078830E-06
+1.565230E+00,+1.481190E-09,-2.741512E-06
+1.575036E+00,+2.643176E-09,-2.495759E-06
+1.585047E+00,+3.002515E-09,-2.458463E-06
+1.595057E+00,+2.690347E-09,-2.605273E-06
+1.605083E+00,+2.619566E-09,-2.506431E-06
+1.615097E+00,+3.016081E-09,-2.213250E-06
+1.625106E+00,+3.051723E-09,-2.253110E-06
+1.635137E+00,+2.076087E-09,-2.642346E-06
+1.645140E+00,+1.252920E-09,-2.666565E-06
+1.655169E+00,+1.339450E-09,-2.484438E-06
+1.665193E+00,+2.025133E-09,-2.377785E-06
+1.675219E+00,+2.874366E-09,-2.606403E-06
+1.685018E+00,+2.873593E-09,-2.519986E-06
+1.695018E+00,+2.494443E-09,-2.426491E-06
+1.705225E+00,+2.088247E-09,-2.412884E-06
+1.715220E+00,+973.9279E-12,-2.451473E-06
+1.725180E+00,+261.2707E-12,-2.485568E-06
+1.735153E+00,+288.4652E-12,-2.610375E-06
+1.745131E+00,+1.076310E-09,-2.628156E-06
+1.755089E+00,+1.857185E-09,-2.649519E-06
+1.765079E+00,+1.429096E-09,-2.503410E-06
+1.775026E+00,+392.9306E-12,-2.326455E-06
+1.785237E+00,-33.54278E-12,-2.235220E-06
+1.795209E+00,-76.20252E-12,-2.703810E-06
+1.805187E+00,-607.3650E-12,-2.994490E-06
+1.815175E+00,-1.606500E-09,-3.176342E-06
+1.825168E+00,-1.899674E-09,-3.077156E-06
+1.835127E+00,-1.172733E-09,-2.780110E-06
+1.845087E+00,-131.4388E-12,-2.525139E-06
+1.855066E+00,+339.0657E-12,-2.229970E-06
+1.865036E+00,+780.7908E-12,-2.362501E-06
+1.875023E+00,+1.771232E-09,-2.760312E-06
+1.885204E+00,+2.472721E-09,-2.908822E-06
+1.895164E+00,+2.114822E-09,-3.152504E-06
+1.905146E+00,+1.001180E-09,-3.009856E-06
+1.915128E+00,+153.0578E-12,-2.554012E-06
+1.925099E+00,-193.9635E-12,-2.199177E-06
+1.935081E+00,-556.4196E-12,-2.063776E-06
+1.945046E+00,-796.8137E-12,-2.337041E-06
+1.955242E+00,+68.09334E-12,-2.696483E-06
+1.965224E+00,+2.042749E-09,-2.808100E-06
+1.975188E+00,+3.924930E-09,-2.935793E-06
+1.985179E+00,+4.316217E-09,-2.674261E-06
+1.995149E+00,+3.675084E-09,-2.419038E-06
+2.005126E+00,+3.105485E-09,-2.482925E-06
+2.015120E+00,+3.096381E-09,-2.386800E-06
+2.025069E+00,+3.136967E-09,-2.528000E-06
+2.035038E+00,+3.167843E-09,-2.510997E-06
+2.045030E+00,+3.617924E-09,-2.381813E-06
+2.055049E+00,+4.236715E-09,-2.184317E-06
+2.065115E+00,+4.190340E-09,-2.168318E-06
+2.075158E+00,+3.406660E-09,-2.381845E-06
+2.085195E+00,+2.468063E-09,-2.642616E-06
+2.095235E+00,+2.585958E-09,-2.780053E-06
+2.105023E+00,+3.107446E-09,-2.804369E-06
+2.115062E+00,+3.102265E-09,-2.783026E-06
+2.125090E+00,+2.685401E-09,-2.981652E-06
+2.135094E+00,+2.683511E-09,-2.921817E-06
+2.145115E+00,+3.070740E-09,-2.892823E-06
+2.155163E+00,+2.933208E-09,-3.004984E-06
+2.165201E+00,+2.202923E-09,-3.208735E-06
+2.175237E+00,+1.824035E-09,-3.200581E-06
+2.185242E+00,+2.155675E-09,-3.017607E-06
+2.195025E+00,+2.511574E-09,-2.770020E-06
+2.205072E+00,+2.247859E-09,-2.405357E-06
+2.215129E+00,+2.088288E-09,-2.361626E-06
+2.225151E+00,+2.806725E-09,-2.377164E-06
+2.235201E+00,+3.715469E-09,-2.503870E-06
+2.245221E+00,+3.868769E-09,-2.484115E-06
+2.255016E+00,+3.557098E-09,-2.612615E-06
+2.265064E+00,+4.108916E-09,-2.798770E-06
+2.275075E+00,+5.345986E-09,-3.069598E-06
+2.285109E+00,+6.296065E-09,-2.847857E-06
+2.295113E+00,+5.942924E-09,-2.885902E-06
+2.305141E+00,+4.958585E-09,-2.784805E-06
+2.315177E+00,+4.671522E-09,-2.779186E-06
+2.325162E+00,+4.291439E-09,-2.872747E-06
+2.335190E+00,+3.369475E-09,-2.795323E-06
+2.345227E+00,+2.139375E-09,-2.581507E-06
+2.355160E+00,+2.191648E-09,-2.488069E-06
+2.365173E+00,+3.341230E-09,-2.784013E-06
+2.375205E+00,+3.710140E-09,-3.172105E-06
+2.385180E+00,+2.908687E-09,-3.217215E-06
+2.395208E+00,+1.811180E-09,-2.909852E-06
+2.405212E+00,+881.7787E-12,-2.711915E-06
+2.415240E+00,+20.31145E-12,-2.890529E-06
+2.425033E+00,-1.065684E-09,-3.275803E-06
+2.435033E+00,-1.482345E-09,-3.289187E-06
+2.445043E+00,-278.5037E-12,-2.931387E-06
+2.455077E+00,+1.873411E-09,-2.551243E-06
+2.465111E+00,+3.689217E-09,-2.465673E-06
+2.475121E+00,+4.684917E-09,-2.442996E-06
+2.485165E+00,+5.362146E-09,-2.461235E-06
+2.495201E+00,+5.879669E-09,-2.713803E-06
+2.505236E+00,+5.789805E-09,-2.618892E-06
+2.515031E+00,+5.197692E-09,-2.773493E-06
+2.525060E+00,+4.771984E-09,-2.954676E-06
+2.535091E+00,+5.342291E-09,-3.005141E-06
+2.545101E+00,+6.164598E-09,-2.817163E-06
+2.555150E+00,+5.827233E-09,-2.623481E-06
+2.565189E+00,+4.367203E-09,-2.728126E-06
+2.575185E+00,+3.518429E-09,-2.959336E-06
+2.585212E+00,+2.703187E-09,-3.135258E-06
+2.595206E+00,+1.879654E-09,-3.165256E-06
+2.605191E+00,+287.7567E-12,-3.025503E-06
+2.615230E+00,-543.9437E-12,-2.989397E-06
+2.625225E+00,-458.2960E-12,-3.110790E-06
+2.635243E+00,-190.2179E-12,-2.999268E-06
+2.645048E+00,-584.0683E-12,-2.698766E-06
+2.655071E+00,-1.241153E-09,-2.476027E-06
+2.665114E+00,-1.375959E-09,-2.630390E-06
+2.675144E+00,-737.9269E-12,-2.872484E-06
+2.685144E+00,+115.4036E-12,-3.081256E-06
+2.695154E+00,+1.108603E-09,-2.985666E-06
+2.705186E+00,+2.564297E-09,-2.945206E-06
+2.715209E+00,+3.952054E-09,-2.959279E-06
+2.725014E+00,+4.560649E-09,-3.178345E-06
+2.735028E+00,+4.031963E-09,-3.307666E-06
+2.745044E+00,+3.225723E-09,-3.471726E-06
+2.755074E+00,+3.332050E-09,-3.175953E-06
+2.765088E+00,+3.829050E-09,-2.733333E-06
+2.775091E+00,+3.716535E-09,-2.685937E-06
+2.785127E+00,+2.895243E-09,-2.980594E-06
+2.795146E+00,+2.318649E-09,-3.404998E-06
+2.805179E+00,+2.023313E-09,-3.261049E-06
+2.815217E+00,+1.777414E-09,-2.708136E-06
+2.825022E+00,+1.331833E-09,-2.172621E-06
+2.835057E+00,+1.564414E-09,-2.497842E-06
+2.845065E+00,+2.764696E-09,-3.133845E-06
+2.855086E+00,+3.857792E-09,-3.507735E-06
+2.865118E+00,+4.418637E-09,-3.298076E-06
+2.875107E+00,+4.701568E-09,-3.059612E-06
+2.885126E+00,+5.743652E-09,-3.048446E-06
+2.895154E+00,+6.526077E-09,-3.222759E-06
+2.905155E+00,+6.377815E-09,-3.151328E-06
+2.915219E+00,+5.620188E-09,-3.041794E-06
+2.925034E+00,+5.387911E-09,-2.773845E-06
+2.935067E+00,+5.657449E-09,-2.380474E-06
+2.945103E+00,+5.043617E-09,-2.345201E-06
+2.955104E+00,+3.015598E-09,-2.906299E-06
+2.965131E+00,+751.6731E-12,-3.524242E-06
+2.975163E+00,-168.4721E-12,-3.927144E-06
+2.985165E+00,-120.8026E-12,-3.761582E-06
+2.995170E+00,-182.4311E-12,-3.012972E-06
+3.005200E+00,-313.9714E-12,-2.582171E-06
+3.015216E+00,+355.9116E-12,-2.460700E-06
+3.025226E+00,+1.971149E-09,-2.875228E-06
+3.035246E+00,+3.327199E-09,-3.268464E-06
+3.045024E+00,+3.765126E-09,-3.477862E-06
+3.055060E+00,+3.711581E-09,-3.457040E-06
+3.065066E+00,+3.744547E-09,-3.407576E-06
+3.075076E+00,+3.480106E-09,-3.042924E-06
+3.085108E+00,+2.518038E-09,-2.829712E-06
+3.095110E+00,+1.406686E-09,-2.658663E-06
+3.105133E+00,+1.312302E-09,-2.689742E-06
+3.115165E+00,+2.037527E-09,-3.110601E-06
+3.125159E+00,+2.390884E-09,-3.547700E-06
+3.135165E+00,+2.298824E-09,-3.697389E-06
+3.145169E+00,+2.399308E-09,-3.618399E-06
+3.155202E+00,+3.022339E-09,-2.988911E-06
+3.165246E+00,+3.058419E-09,-2.674567E-06
+3.175244E+00,+2.275024E-09,-3.273388E-06
+3.185033E+00,+1.849845E-09,-3.487078E-06
+3.195075E+00,+2.513588E-09,-3.405567E-06
+3.205245E+00,+3.324698E-09,-3.247997E-06
+3.215042E+00,+3.901821E-09,-2.923565E-06
+3.225075E+00,+4.084782E-09,-2.655948E-06
+3.235078E+00,+4.976293E-09,-2.550691E-06
+3.245116E+00,+5.953671E-09,-2.696157E-06
+3.255123E+00,+5.780319E-09,-2.979924E-06
+3.265166E+00,+4.229450E-09,-3.252591E-06
+3.275200E+00,+2.918023E-09,-3.266339E-06
+3.285208E+00,+2.871499E-09,-3.320721E-06
+3.295219E+00,+3.412394E-09,-3.114141E-06
+3.305022E+00,+3.366258E-09,-2.932912E-06
+3.315054E+00,+2.930366E-09,-2.750490E-06
+3.325073E+00,+3.046300E-09,-2.809161E-06
+3.335099E+00,+3.773565E-09,-3.033995E-06
+3.345093E+00,+4.204632E-09,-3.301083E-06
+3.355125E+00,+4.307167E-09,-3.322352E-06
+3.365146E+00,+4.452422E-09,-3.266711E-06
+3.375154E+00,+4.791717E-09,-3.488411E-06
+3.385194E+00,+4.551487E-09,-3.264722E-06
+3.395177E+00,+3.525379E-09,-3.047651E-06
+3.405145E+00,+2.916516E-09,-3.106424E-06
+3.415130E+00,+3.023781E-09,-2.914015E-06
+3.425078E+00,+3.132810E-09,-2.637185E-06
+3.435081E+00,+2.211136E-09,-2.425615E-06
+3.445071E+00,+1.382380E-09,-2.547941E-06
+3.455091E+00,+794.8814E-12,-3.083527E-06
+3.465144E+00,+1.165183E-09,-3.281322E-06
+3.475180E+00,+1.718875E-09,-3.227045E-06
+3.485204E+00,+1.544401E-09,-3.302848E-06
+3.495233E+00,+975.2705E-12,-3.378476E-06
+3.505065E+00,+868.5616E-12,-3.177364E-06
+3.515093E+00,+454.2808E-12,-2.949729E-06
+3.525136E+00,-200.4728E-12,-3.066859E-06
+3.535141E+00,-1.090025E-09,-3.272899E-06
+3.545183E+00,-803.9438E-12,-3.411853E-06
+3.555215E+00,+542.8470E-12,-3.571907E-06
+3.565020E+00,+1.412334E-09,-3.491818E-06
+3.575065E+00,+1.844418E-09,-3.540860E-06
+3.585105E+00,+2.015728E-09,-3.432392E-06
+3.595167E+00,+2.533558E-09,-3.551877E-06
+3.605206E+00,+2.624625E-09,-3.425657E-06
+3.615205E+00,+2.338484E-09,-3.181023E-06
+3.625216E+00,+2.439094E-09,-2.772775E-06
+3.635020E+00,+3.651900E-09,-2.259899E-06
+3.645025E+00,+4.605938E-09,-2.463753E-06
+3.655055E+00,+4.762291E-09,-3.021767E-06
+3.665077E+00,+4.208973E-09,-3.377026E-06
+3.675089E+00,+3.486315E-09,-3.442741E-06
+3.685119E+00,+3.542217E-09,-3.108104E-06
+3.695119E+00,+3.506923E-09,-2.540199E-06
+3.705062E+00,+3.196770E-09,-2.410624E-06
+3.715068E+00,+3.247955E-09,-2.915222E-06
+3.725046E+00,+3.915009E-09,-3.462204E-06
+3.735028E+00,+5.602859E-09,-4.007172E-06
+3.745018E+00,+6.281984E-09,-3.995582E-06
+3.755212E+00,+6.671846E-09,-3.976221E-06
+3.765210E+00,+6.392844E-09,-3.726211E-06
+3.775160E+00,+4.605176E-09,-3.344015E-06
+3.785147E+00,+2.182880E-09,-3.131633E-06
+3.795145E+00,-1.171459E-09,-3.104127E-06
+3.805245E+00,-2.043461E-09,-3.289038E-06
+3.815236E+00,-1.430527E-09,-3.392913E-06
+3.825242E+00,-936.0341E-12,-3.283705E-06
+3.835210E+00,-1.501984E-09,-3.031718E-06
+3.845184E+00,-2.426702E-09,-2.829735E-06
+3.855177E+00,-2.947097E-09,-2.749978E-06
+3.865157E+00,-2.989490E-09,-2.838976E-06
+3.875152E+00,-3.488888E-09,-2.824268E-06
+3.885542E+00,-3.810035E-09,-2.867595E-06
+3.895158E+00,-2.870793E-09,-2.693224E-06
+3.905053E+00,-1.372724E-09,-3.192012E-06
+3.915109E+00,+405.8342E-12,-3.668026E-06
+3.925128E+00,+1.093629E-09,-3.809690E-06
+3.935161E+00,+1.331055E-09,-3.590301E-06
+3.945157E+00,+1.516223E-09,-3.256402E-06
+3.955180E+00,+1.480542E-09,-2.882066E-06
+3.965221E+00,+1.013739E-09,-2.913457E-06
+3.975221E+00,+624.1710E-12,-3.241064E-06
+3.985035E+00,+1.110231E-09,-3.394673E-06
+3.995037E+00,+2.085301E-09,-3.378107E-06
+4.005031E+00,+2.445787E-09,-3.413862E-06
+4.015029E+00,+2.319978E-09,-3.678841E-06
+4.025222E+00,+2.704211E-09,-3.891761E-06
+4.035203E+00,+3.722296E-09,-3.739260E-06
+4.045202E+00,+3.864697E-09,-3.360446E-06
+4.055193E+00,+2.635654E-09,-3.201479E-06
+4.065182E+00,+1.192718E-09,-3.275528E-06
+4.075172E+00,+1.142874E-09,-3.612296E-06
+4.085128E+00,+1.942906E-09,-3.422121E-06
+4.095108E+00,+2.262025E-09,-3.143409E-06
+4.105059E+00,+1.817889E-09,-2.979778E-06
+4.115042E+00,+1.722497E-09,-3.086300E-06
+4.125027E+00,+2.604643E-09,-3.271185E-06
+4.135214E+00,+3.975990E-09,-3.300270E-06
+4.145181E+00,+4.578180E-09,-3.266404E-06
+4.155169E+00,+5.102043E-09,-3.077176E-06
+4.165149E+00,+5.603196E-09,-3.118452E-06
+4.175142E+00,+6.054581E-09,-3.226785E-06
+4.185103E+00,+5.859821E-09,-3.230994E-06
+4.195096E+00,+5.594785E-09,-3.237448E-06
+4.205097E+00,+6.205059E-09,-3.179764E-06
+4.215077E+00,+7.794016E-09,-2.930955E-06
+4.225046E+00,+8.165008E-09,-2.799150E-06
+4.235044E+00,+7.078373E-09,-2.758610E-06
+4.245047E+00,+6.260474E-09,-2.851953E-06
+4.255069E+00,+5.480058E-09,-3.556726E-06
+4.265107E+00,+5.120188E-09,-3.830635E-06
+4.275107E+00,+3.877105E-09,-4.066232E-06
+4.285138E+00,+3.068351E-09,-3.737781E-06
+4.295141E+00,+3.020677E-09,-2.970804E-06
+4.305162E+00,+3.433424E-09,-2.717263E-06
+4.315194E+00,+3.367443E-09,-2.805602E-06
+4.325181E+00,+2.964038E-09,-3.246360E-06
+4.335202E+00,+2.838764E-09,-3.554261E-06
+4.345233E+00,+3.218049E-09,-3.575312E-06
+4.355236E+00,+3.559528E-09,-3.278401E-06
+4.365034E+00,+3.583567E-09,-3.020279E-06
+4.375070E+00,+4.137854E-09,-3.013893E-06
+4.385069E+00,+4.878002E-09,-3.017306E-06
+4.395102E+00,+5.362016E-09,-3.058168E-06
+4.405092E+00,+4.748177E-09,-3.225947E-06
+4.415113E+00,+2.676407E-09,-3.782822E-06
+4.425147E+00,+1.991149E-09,-3.929031E-06
+4.435143E+00,+1.638646E-09,-3.610648E-06
+4.445153E+00,+1.455548E-09,-3.222382E-06
+4.455185E+00,+882.6638E-12,-2.955508E-06
+4.465204E+00,+885.4991E-12,-2.879803E-06
+4.475155E+00,+2.125951E-09,-3.107314E-06
+4.485192E+00,+3.012609E-09,-3.257541E-06
+4.495217E+00,+4.063434E-09,-3.212852E-06
+4.505019E+00,+4.511009E-09,-3.094125E-06
+4.515024E+00,+5.625759E-09,-2.757566E-06
+4.525033E+00,+6.485259E-09,-2.868070E-06
+4.535069E+00,+7.089299E-09,-3.517571E-06
+4.545073E+00,+6.937390E-09,-3.893383E-06
+4.555119E+00,+6.543926E-09,-4.018044E-06
+4.565209E+00,+6.331781E-09,-3.612308E-06
+4.575228E+00,+5.215072E-09,-2.814423E-06
+4.585211E+00,+3.942997E-09,-2.664831E-06
+4.595201E+00,+2.457305E-09,-3.211630E-06
+4.605151E+00,+2.363953E-09,-3.728568E-06
+4.615144E+00,+2.622096E-09,-3.909353E-06
+4.625130E+00,+2.352669E-09,-3.748836E-06
+4.635147E+00,+1.283126E-09,-3.497209E-06
+4.645178E+00,+1.070054E-09,-3.570085E-06
+4.655192E+00,+1.361687E-09,-3.825520E-06
+4.665027E+00,+1.348722E-09,-3.914461E-06
+4.675070E+00,+477.2883E-12,-3.649015E-06
+4.685060E+00,+192.7055E-12,-3.417240E-06
+4.695095E+00,+775.0143E-12,-2.975856E-06
+4.705124E+00,+1.228142E-09,-3.025772E-06
+4.715127E+00,+1.209240E-09,-3.477602E-06
+4.725168E+00,+891.1888E-12,-3.701443E-06
+4.735172E+00,+1.208077E-09,-3.455071E-06
+4.745179E+00,+1.953234E-09,-3.089922E-06
+4.755211E+00,+2.615384E-09,-3.007153E-06
+4.765228E+00,+2.452512E-09,-3.062494E-06
+4.775232E+00,+1.960246E-09,-3.333810E-06
+4.785030E+00,+1.873917E-09,-3.677582E-06
+4.795040E+00,+1.612196E-09,-3.730951E-06
+4.805122E+00,+1.097871E-09,-3.467420E-06
+4.815147E+00,+373.1504E-12,-3.554266E-06
+4.825165E+00,+182.5997E-12,-3.938055E-06
+4.835192E+00,-401.0354E-12,-4.204193E-06
+4.845191E+00,-1.326846E-09,-4.067084E-06
+4.855212E+00,-2.831377E-09,-3.624364E-06
+4.865018E+00,-2.729346E-09,-3.142064E-06
+4.875241E+00,-747.0355E-12,-2.850185E-06
+4.885030E+00,+561.2864E-12,-3.034504E-06
+4.895063E+00,+2.186981E-09,-3.765335E-06
+4.905157E+00,+2.829405E-09,-4.157973E-06
+4.915187E+00,+3.893899E-09,-3.999035E-06
+4.925192E+00,+4.011719E-09,-3.707079E-06
+4.935214E+00,+3.042372E-09,-2.978087E-06
+4.945017E+00,+2.547331E-09,-2.874224E-06
+4.955040E+00,+2.559077E-09,-3.060047E-06
+4.965086E+00,+2.913391E-09,-3.132686E-06
+4.975111E+00,+2.951037E-09,-3.285255E-06
+4.985110E+00,+2.692049E-09,-3.274200E-06
+4.995146E+00,+2.809870E-09,-3.435170E-06
+5.005182E+00,+3.301141E-09,-3.517605E-06
+5.015183E+00,+3.865039E-09,-3.806362E-06
+5.025210E+00,+3.453750E-09,-3.819028E-06
+5.035209E+00,+2.341702E-09,-3.417875E-06
+5.045227E+00,+1.980776E-09,-3.123894E-06
+5.055050E+00,+1.564400E-09,-2.790631E-06
+5.065094E+00,+1.065915E-09,-2.849645E-06
+5.075102E+00,+52.42664E-12,-3.237825E-06
+5.085148E+00,+34.07801E-12,-3.432807E-06
+5.095169E+00,+783.6192E-12,-3.652891E-06
+5.105169E+00,+1.012126E-09,-3.526946E-06
+5.115198E+00,+387.3331E-12,-3.634979E-06
+5.125236E+00,-26.56051E-12,-3.889355E-06
+5.135078E+00,-110.5146E-12,-3.923570E-06
+5.145098E+00,-37.91182E-12,-3.923850E-06
+5.155117E+00,-563.5344E-12,-3.875130E-06
+5.165154E+00,-1.056552E-09,-3.467866E-06
+5.175150E+00,-1.243607E-09,-2.952705E-06
+5.185168E+00,-1.236882E-09,-2.766269E-06
+5.195206E+00,-1.912426E-09,-3.059426E-06
+5.205198E+00,-2.544683E-09,-3.332434E-06
+5.215220E+00,-2.568055E-09,-3.601885E-06
+5.225028E+00,-1.809915E-09,-3.572900E-06
+5.235035E+00,-446.1006E-12,-3.159164E-06
+5.245064E+00,+149.1513E-12,-3.070816E-06
+5.255074E+00,+1.048678E-09,-3.304444E-06
+5.265123E+00,+2.186685E-09,-3.620098E-06
+5.275155E+00,+3.360770E-09,-3.856805E-06
+5.285158E+00,+3.324530E-09,-3.791227E-06
+5.295170E+00,+2.569616E-09,-3.539300E-06
+5.305204E+00,+2.368590E-09,-3.236781E-06
+5.315228E+00,+2.311692E-09,-3.077706E-06
+5.325240E+00,+1.586115E-09,-3.249762E-06
+5.335038E+00,-292.7258E-12,-3.685064E-06
+5.345039E+00,-1.417253E-09,-3.981557E-06
+5.355076E+00,-1.457609E-09,-3.843038E-06
+5.365101E+00,-934.1519E-12,-3.534316E-06
+5.375119E+00,-397.5550E-12,-3.185721E-06
+5.385155E+00,-230.5082E-12,-3.054800E-06
+5.395159E+00,+276.3378E-12,-3.227168E-06
+5.405150E+00,+703.2364E-12,-3.528806E-06
+5.415169E+00,+628.8639E-12,-3.592132E-06
+5.425146E+00,+310.3578E-12,-3.336643E-06
+5.435183E+00,+708.7121E-12,-3.508928E-06
+5.445192E+00,+1.525216E-09,-3.753891E-06
+5.455206E+00,+2.905145E-09,-4.005919E-06
+5.465238E+00,+2.918689E-09,-3.882672E-06
+5.475235E+00,+2.481281E-09,-3.557851E-06
+5.485019E+00,+2.563215E-09,-3.409309E-06
+5.495051E+00,+3.293929E-09,-3.552555E-06
+5.505038E+00,+3.477556E-09,-3.889172E-06
+5.515035E+00,+3.641388E-09,-4.064387E-06
+5.525068E+00,+3.986889E-09,-3.802420E-06
+5.535070E+00,+4.961756E-09,-3.213172E-06
+5.545103E+00,+4.989715E-09,-3.181320E-06
+5.555107E+00,+3.747927E-09,-3.340676E-06
+5.565151E+00,+2.693377E-09,-3.388607E-06
+5.575197E+00,+1.694019E-09,-3.414330E-06
+5.585227E+00,+1.271390E-09,-3.285876E-06
+5.595250E+00,+108.1306E-12,-3.184382E-06
+5.605052E+00,-413.3709E-12,-3.295186E-06
+5.615057E+00,-100.7190E-12,-3.580479E-06
+5.625063E+00,+703.0619E-12,-3.526200E-06
+5.635088E+00,+1.618667E-09,-3.231445E-06
+5.645101E+00,+1.665787E-09,-3.353663E-06
+5.655138E+00,+1.915891E-09,-3.727017E-06
+5.665181E+00,+2.399112E-09,-3.770934E-06
+5.675191E+00,+3.164774E-09,-3.749228E-06
+5.685226E+00,+3.005386E-09,-3.517514E-06
+5.695243E+00,+2.422902E-09,-3.152101E-06
+5.705145E+00,+2.493243E-09,-2.973009E-06
+5.715181E+00,+3.117041E-09,-3.117972E-06
+5.725204E+00,+3.132947E-09,-3.325407E-06
+5.735224E+00,+2.715183E-09,-3.735140E-06
+5.745023E+00,+2.809844E-09,-3.770826E-06
+5.755035E+00,+3.544065E-09,-3.541432E-06
+5.765084E+00,+3.488335E-09,-3.514026E-06
+5.775072E+00,+1.979294E-09,-3.511528E-06
+5.785088E+00,+873.4506E-12,-3.247848E-06
+5.795119E+00,+9.429441E-12,-2.850323E-06
+5.805105E+00,-47.09585E-12,-2.876487E-06
+5.815141E+00,-407.5335E-12,-3.029898E-06
+5.825191E+00,-601.6902E-12,-3.290297E-06
+5.835197E+00,-144.0148E-12,-3.498556E-06
+5.845211E+00,+461.6422E-12,-3.450686E-06
+5.855234E+00,+894.8464E-12,-3.302230E-06
+5.865037E+00,+750.9651E-12,-3.211066E-06
+5.875076E+00,+912.3332E-12,-3.340439E-06
+5.885088E+00,+1.331996E-09,-3.569341E-06
+5.895115E+00,+1.822006E-09,-3.905577E-06
+5.905146E+00,+1.495770E-09,-3.879167E-06
+5.915150E+00,+920.6934E-12,-3.343120E-06
+5.925166E+00,+1.289548E-09,-3.137066E-06
+5.935193E+00,+2.781709E-09,-3.226453E-06
+5.945189E+00,+3.219978E-09,-3.477662E-06
+5.955205E+00,+3.505588E-09,-3.535976E-06
+5.965238E+00,+3.712351E-09,-3.519508E-06
+5.975232E+00,+4.239267E-09,-3.596540E-06
+5.985036E+00,+4.035155E-09,-3.537446E-06
+5.995077E+00,+2.765215E-09,-3.568963E-06
+6.005147E+00,+2.350393E-09,-3.524680E-06
+6.015177E+00,+3.301603E-09,-3.308058E-06
+6.025213E+00,+4.155928E-09,-3.269191E-06
+6.035045E+00,+4.593456E-09,-3.065778E-06
+6.045088E+00,+4.098395E-09,-3.271242E-06
+6.055101E+00,+3.233693E-09,-3.910487E-06
+6.065172E+00,+2.565408E-09,-4.116451E-06
+6.075219E+00,+1.213766E-09,-4.054373E-06
+6.085017E+00,-153.0184E-12,-3.679899E-06
+6.095036E+00,-973.5387E-12,-3.358870E-06
+6.105060E+00,-683.8959E-12,-3.326646E-06
+6.115091E+00,-467.3537E-12,-3.283728E-06
+6.125129E+00,-1.173625E-09,-3.262759E-06
+6.135142E+00,-2.059962E-09,-3.174651E-06
+6.145151E+00,-1.909307E-09,-3.033837E-06
+6.155183E+00,-1.021433E-09,-3.011982E-06
+6.165186E+00,-721.5887E-12,-3.116847E-06
+6.175218E+00,-919.3259E-12,-3.340662E-06
+6.185219E+00,-698.2500E-12,-3.506708E-06
+6.195230E+00,+544.0623E-12,-3.475760E-06
+6.205197E+00,+1.308672E-09,-3.416256E-06
+6.215016E+00,+1.733374E-09,-3.487519E-06
+6.225054E+00,+1.879411E-09,-3.618290E-06
+6.235082E+00,+2.559787E-09,-3.548207E-06
+6.245089E+00,+2.959492E-09,-3.509849E-06
+6.255115E+00,+2.802928E-09,-3.278976E-06
+6.265153E+00,+2.422027E-09,-3.224238E-06
+6.275154E+00,+2.227481E-09,-3.411947E-06
+6.285190E+00,+2.157299E-09,-3.117800E-06
+6.295209E+00,+1.388842E-09,-2.690206E-06
+6.305235E+00,+316.6277E-12,-2.619544E-06
+6.315055E+00,-92.14376E-12,-3.180245E-06
+6.325065E+00,+631.7966E-12,-3.918134E-06
+6.335090E+00,+1.732395E-09,-4.296121E-06
+6.345132E+00,+1.986658E-09,-4.156265E-06
+6.355145E+00,+2.029834E-09,-3.649933E-06
+6.365177E+00,+2.442790E-09,-3.135933E-06
+6.375211E+00,+2.599582E-09,-3.213893E-06
+6.385199E+00,+1.617121E-09,-3.429794E-06
+6.395238E+00,-668.4594E-12,-3.640372E-06
+6.405170E+00,-1.737312E-09,-3.366468E-06
+6.415175E+00,-1.929306E-09,-3.188350E-06
+6.425212E+00,-1.789423E-09,-3.166417E-06
+6.435212E+00,-2.064261E-09,-3.419315E-06
+6.445231E+00,-2.099482E-09,-3.379532E-06
+6.455037E+00,-1.090473E-09,-3.406789E-06
+6.465065E+00,-14.92168E-12,-3.677038E-06
+6.475074E+00,+769.1658E-12,-3.735000E-06
+6.485099E+00,+950.3794E-12,-3.607927E-06
+6.495113E+00,+1.575021E-09,-3.152301E-06
+6.505143E+00,+2.252087E-09,-3.059298E-06
+6.515157E+00,+2.337958E-09,-3.507451E-06
+6.525191E+00,+1.563685E-09,-3.932405E-06
+6.535224E+00,+768.0397E-12,-3.671053E-06
+6.545243E+00,+772.0276E-12,-3.456362E-06
+6.555042E+00,+971.9991E-12,-2.978505E-06
+6.565035E+00,+748.8167E-12,-2.966978E-06
+6.575030E+00,+508.6194E-12,-3.299126E-06
+6.585052E+00,+944.6929E-12,-3.715762E-06
+6.595082E+00,+1.791064E-09,-3.761001E-06
+6.605081E+00,+2.068824E-09,-3.759073E-06
+6.615119E+00,+2.009987E-09,-3.606028E-06
+6.625116E+00,+2.294311E-09,-3.565865E-06
+6.635138E+00,+3.297897E-09,-3.555740E-06
+6.645175E+00,+3.722565E-09,-3.509891E-06
+6.655172E+00,+3.578721E-09,-3.556097E-06
+6.665196E+00,+3.555488E-09,-3.524019E-06
+6.675233E+00,+4.385140E-09,-3.618079E-06
+6.685029E+00,+5.040405E-09,-3.451029E-06
+6.695065E+00,+5.271728E-09,-3.172717E-06
+6.705032E+00,+5.107847E-09,-3.035580E-06
+6.715051E+00,+5.444739E-09,-3.128554E-06
+6.725089E+00,+5.906475E-09,-3.492211E-06
+6.735101E+00,+6.083762E-09,-3.849847E-06
+6.745112E+00,+5.729333E-09,-3.928022E-06
+6.755138E+00,+5.490254E-09,-3.695011E-06
+6.765156E+00,+5.667083E-09,-3.314384E-06
+6.775164E+00,+5.438362E-09,-2.930620E-06
+6.785195E+00,+4.708144E-09,-3.111157E-06
+6.795216E+00,+3.649467E-09,-3.695852E-06
+6.805016E+00,+3.885233E-09,-3.903122E-06
+6.815016E+00,+5.149345E-09,-3.891847E-06
+6.825047E+00,+5.643805E-09,-3.557894E-06
+6.835085E+00,+5.594135E-09,-3.318003E-06
+6.845093E+00,+5.659806E-09,-3.327933E-06
+6.855114E+00,+6.400270E-09,-2.945558E-06
+6.865152E+00,+6.562553E-09,-2.742920E-06
+6.875143E+00,+5.562114E-09,-2.576394E-06
+6.885163E+00,+4.591404E-09,-2.898809E-06
+6.895204E+00,+3.822535E-09,-3.697123E-06
+6.905171E+00,+3.657535E-09,-4.004929E-06
+6.915203E+00,+3.018730E-09,-4.394331E-06
+6.925210E+00,+2.737842E-09,-4.129855E-06
+6.935241E+00,+2.958285E-09,-3.169418E-06
+6.945054E+00,+3.236195E-09,-2.975799E-06
+6.955060E+00,+2.708886E-09,-3.456165E-06
+6.965068E+00,+1.790447E-09,-3.847847E-06
+6.975071E+00,-122.4955E-12,-4.217918E-06
+6.985067E+00,-563.4349E-12,-3.994752E-06
+6.995098E+00,-1.561895E-09,-3.176159E-06
+7.005131E+00,-2.165317E-09,-3.059203E-06
+7.015149E+00,-2.836210E-09,-3.416187E-06
+7.025185E+00,-2.253090E-09,-3.681155E-06
+7.035184E+00,-383.5895E-12,-3.673182E-06
+7.045190E+00,+295.3774E-12,-3.515196E-06
+7.055210E+00,+382.8688E-12,-3.404211E-06
+7.065241E+00,+462.7742E-12,-3.369407E-06
+7.075016E+00,+1.335823E-09,-3.675393E-06
+7.085048E+00,+2.064466E-09,-3.853993E-06
+7.095058E+00,+2.616140E-09,-3.716294E-06
+7.105106E+00,+2.998568E-09,-3.308407E-06
+7.115144E+00,+3.723805E-09,-2.986748E-06
+7.125166E+00,+3.935390E-09,-3.209333E-06
+7.135203E+00,+2.942478E-09,-3.710727E-06
+7.145220E+00,+2.074251E-09,-3.992806E-06
+7.155015E+00,+1.389328E-09,-4.094050E-06
+7.165046E+00,+1.526112E-09,-3.862953E-06
+7.175037E+00,+1.465446E-09,-3.652010E-06
+7.185064E+00,+1.060417E-09,-3.727049E-06
+7.195101E+00,+1.077410E-09,-4.068034E-06
+7.205031E+00,+1.721630E-09,-3.902433E-06
+7.215099E+00,+2.759103E-09,-3.597671E-06
+7.225140E+00,+2.705827E-09,-3.407945E-06
+7.235152E+00,+2.251841E-09,-3.003931E-06
+7.245185E+00,+2.300481E-09,-3.275199E-06
+7.255169E+00,+2.329462E-09,-3.574107E-06
+7.265216E+00,+1.350657E-09,-3.892428E-06
+7.275028E+00,-642.3585E-12,-4.055549E-06
+7.285039E+00,-1.706438E-09,-3.732225E-06
+7.295052E+00,-1.297959E-09,-3.324183E-06
+7.305091E+00,-141.3796E-12,-3.324102E-06
+7.315125E+00,+1.017217E-09,-3.750029E-06
+7.325143E+00,+2.112975E-09,-4.079109E-06
+7.335177E+00,+3.642869E-09,-3.874855E-06
+7.345183E+00,+4.609426E-09,-3.724497E-06
+7.355216E+00,+4.464732E-09,-3.416699E-06
+7.365238E+00,+3.672867E-09,-3.403430E-06
+7.375030E+00,+2.690421E-09,-3.551299E-06
+7.385061E+00,+2.306267E-09,-3.565850E-06
+7.395077E+00,+1.720208E-09,-3.647836E-06
+7.405122E+00,+1.109693E-09,-3.710529E-06
+7.415155E+00,+1.385233E-09,-3.811767E-06
+7.425150E+00,+2.591896E-09,-3.552590E-06
+7.435176E+00,+4.201054E-09,-3.230344E-06
+7.445173E+00,+4.230448E-09,-2.998515E-06
+7.455141E+00,+3.055131E-09,-3.073763E-06
+7.465120E+00,+2.451485E-09,-3.180370E-06
+7.475073E+00,+2.238543E-09,-3.448835E-06
+7.485054E+00,+2.098015E-09,-3.527295E-06
+7.495048E+00,+1.688022E-09,-4.025237E-06
+7.505158E+00,+1.714085E-09,-4.143073E-06
+7.515158E+00,+2.287579E-09,-4.090828E-06
+7.525152E+00,+2.399176E-09,-3.746853E-06
+7.535109E+00,+1.807983E-09,-3.242563E-06
+7.545096E+00,+1.580549E-09,-3.036178E-06
+7.555055E+00,+2.545647E-09,-3.004194E-06
+7.565037E+00,+4.048714E-09,-3.037783E-06
+7.575019E+00,+4.876671E-09,-3.366057E-06
+7.585210E+00,+4.656841E-09,-3.525129E-06
+7.595178E+00,+4.303493E-09,-3.780779E-06
+7.605164E+00,+4.369365E-09,-3.863654E-06
+7.615141E+00,+4.327406E-09,-3.818839E-06
+7.625102E+00,+3.925831E-09,-3.681001E-06
+7.635088E+00,+3.758923E-09,-3.445516E-06
+7.645050E+00,+4.147434E-09,-3.437516E-06
+7.655040E+00,+4.652101E-09,-3.580631E-06
+7.665234E+00,+4.555103E-09,-3.818951E-06
+7.675203E+00,+4.233022E-09,-3.633491E-06
+7.685192E+00,+4.357002E-09,-3.363330E-06
+7.695152E+00,+4.636231E-09,-3.188267E-06
+7.705131E+00,+4.425224E-09,-3.087070E-06
+7.715128E+00,+3.974880E-09,-3.204809E-06
+7.725089E+00,+4.080788E-09,-3.192209E-06
+7.735108E+00,+4.642450E-09,-3.334537E-06
+7.745131E+00,+4.414325E-09,-3.458267E-06
+7.755131E+00,+3.028350E-09,-3.557313E-06
+7.765115E+00,+1.692342E-09,-3.714727E-06
+7.775056E+00,+1.513402E-09,-3.816948E-06
+7.785028E+00,+2.031154E-09,-4.146586E-06
+7.795245E+00,+2.122249E-09,-4.136916E-06
+7.805206E+00,+1.874119E-09,-4.105536E-06
+7.815181E+00,+2.333083E-09,-3.732651E-06
+7.825203E+00,+3.847673E-09,-3.540539E-06
+7.835200E+00,+5.471045E-09,-3.228745E-06
+7.845170E+00,+6.388346E-09,-2.906825E-06
+7.855154E+00,+6.669940E-09,-2.836919E-06
+7.865126E+00,+6.609176E-09,-3.000976E-06
+7.875113E+00,+5.903563E-09,-3.589694E-06
+7.885078E+00,+4.883919E-09,-4.013234E-06
+7.895046E+00,+3.630951E-09,-4.106758E-06
+7.905032E+00,+3.287537E-09,-4.264054E-06
+7.915241E+00,+3.059982E-09,-4.148950E-06
+7.925211E+00,+2.353154E-09,-4.034686E-06
+7.935205E+00,+1.112137E-09,-3.641825E-06
+7.945174E+00,+891.8721E-12,-3.465617E-06
+7.955153E+00,+1.982501E-09,-3.233219E-06
+7.965147E+00,+2.963343E-09,-3.181143E-06
+7.975119E+00,+3.545753E-09,-3.388790E-06
+7.985112E+00,+3.649093E-09,-3.430430E-06
+7.995067E+00,+3.840766E-09,-3.431379E-06
+8.005034E+00,+3.676590E-09,-3.257269E-06
+8.015028E+00,+2.404174E-09,-2.953397E-06
+8.025033E+00,+808.8575E-12,-3.043350E-06
+8.035125E+00,-578.7734E-12,-4.336189E-06
+8.045159E+00,-893.3328E-12,-4.361421E-06
+8.055195E+00,-1.028307E-09,-4.176604E-06
+8.065181E+00,-1.113621E-09,-3.816662E-06
+8.075171E+00,-589.0728E-12,-3.402094E-06
+8.085112E+00,+165.9620E-12,-3.360995E-06
+8.095076E+00,+708.6897E-12,-3.599104E-06
+8.105207E+00,+109.3560E-12,-3.666479E-06
+8.115191E+00,-1.062698E-09,-3.707611E-06
+8.125163E+00,-1.102120E-09,-3.686857E-06
+8.135140E+00,-156.3314E-12,-3.469565E-06
+8.145103E+00,+308.6062E-12,-3.752455E-06
+8.155075E+00,+53.38238E-12,-4.084886E-06
+8.165066E+00,-134.2005E-12,-4.253672E-06
+8.175035E+00,+462.3118E-12,-4.020793E-06
+8.185248E+00,+1.288004E-09,-3.660974E-06
+8.195223E+00,+1.953016E-09,-3.355620E-06
+8.205212E+00,+2.075348E-09,-3.273906E-06
+8.215206E+00,+1.872160E-09,-3.259838E-06
+8.225181E+00,+1.311722E-09,-3.469036E-06
+8.235173E+00,+490.0663E-12,-3.420857E-06
+8.245132E+00,+367.0922E-12,-3.288723E-06
+8.255111E+00,+1.479153E-09,-3.156034E-06
+8.265112E+00,+2.634729E-09,-3.307835E-06
+8.275072E+00,+2.760503E-09,-3.760549E-06
+8.285064E+00,+1.659150E-09,-3.715811E-06
+8.295053E+00,+789.1704E-12,-3.677559E-06
+8.305034E+00,+950.9833E-12,-3.877433E-06
+8.315035E+00,+1.556566E-09,-4.067150E-06
+8.325233E+00,+1.713025E-09,-3.869311E-06
+8.335033E+00,+1.652799E-09,-3.699297E-06
+8.345064E+00,+2.167975E-09,-3.613758E-06
+8.355042E+00,+2.889639E-09,-3.601112E-06
+8.365091E+00,+3.372576E-09,-3.731587E-06
+8.375119E+00,+3.022187E-09,-3.904630E-06
+8.385118E+00,+2.388941E-09,-3.567006E-06
+8.395148E+00,+2.105663E-09,-3.061249E-06
+8.405154E+00,+1.859815E-09,-2.883136E-06
+8.415187E+00,+1.461123E-09,-3.246443E-06
+8.425223E+00,+1.339815E-09,-3.975334E-06
+8.435238E+00,+1.800592E-09,-4.257142E-06
+8.445017E+00,+2.444773E-09,-4.481220E-06
+8.455047E+00,+2.458781E-09,-4.226286E-06
+8.465070E+00,+1.973965E-09,-4.168777E-06
+8.475080E+00,+1.503189E-09,-3.793811E-06
+8.485113E+00,+1.249524E-09,-3.651812E-06
+8.495121E+00,+677.8451E-12,-3.476243E-06
+8.505159E+00,-129.6439E-12,-3.464344E-06
+8.515184E+00,-71.45738E-12,-3.653449E-06
+8.525200E+00,+1.511202E-09,-3.648159E-06
+8.535066E+00,+3.156924E-09,-3.617406E-06
+8.545094E+00,+4.547256E-09,-3.669963E-06
+8.555067E+00,+4.948783E-09,-3.561270E-06
+8.565085E+00,+5.690700E-09,-3.271746E-06
+8.575069E+00,+6.288444E-09,-3.302548E-06
+8.585086E+00,+6.528253E-09,-3.273331E-06
+8.595121E+00,+6.021003E-09,-3.230384E-06
+8.605131E+00,+5.166459E-09,-3.248162E-06
+8.615174E+00,+4.884126E-09,-3.422716E-06
+8.625182E+00,+4.673562E-09,-3.617978E-06
+8.635208E+00,+4.265214E-09,-3.810499E-06
+8.645241E+00,+3.845221E-09,-3.810356E-06
+8.655165E+00,+3.931846E-09,-3.745897E-06
+8.665184E+00,+4.199372E-09,-3.667657E-06
+8.675225E+00,+3.912984E-09,-3.736447E-06
+8.685230E+00,+3.058581E-09,-3.693632E-06
+8.695241E+00,+2.611090E-09,-3.646320E-06
+8.705043E+00,+2.800969E-09,-3.628839E-06
+8.715069E+00,+3.092916E-09,-3.596166E-06
+8.725098E+00,+2.949509E-09,-3.467648E-06
+8.735101E+00,+2.517651E-09,-3.361259E-06
+8.745118E+00,+1.412249E-09,-3.161902E-06
+8.755153E+00,+65.52798E-12,-2.682524E-06
+8.765172E+00,-2.366189E-09,-2.595323E-06
+8.775182E+00,-3.946299E-09,-2.933333E-06
+8.785207E+00,-4.150805E-09,-3.294299E-06
+8.795201E+00,-3.131403E-09,-3.496448E-06
+8.805236E+00,-1.112572E-09,-3.514458E-06
+8.815031E+00,-276.9587E-12,-3.713244E-06
+8.825227E+00,+1.411394E-09,-3.927166E-06
+8.835239E+00,+2.042509E-09,-3.650170E-06
+8.845054E+00,+2.319920E-09,-3.263346E-06
+8.855085E+00,+1.692448E-09,-3.281625E-06
+8.865119E+00,+35.33744E-12,-3.691607E-06
+8.875119E+00,-200.4201E-12,-3.880257E-06
+8.885138E+00,-476.6936E-12,-4.126336E-06
+8.895168E+00,-904.7456E-12,-3.983122E-06
+8.905174E+00,-2.468201E-09,-3.509039E-06
+8.915212E+00,-2.847723E-09,-3.346982E-06
+8.925204E+00,-2.650687E-09,-3.397245E-06
+8.935226E+00,-2.555847E-09,-3.402409E-06
+8.945056E+00,-2.683831E-09,-3.552406E-06
+8.955103E+00,-2.396201E-09,-3.627992E-06
+8.965137E+00,-710.7481E-12,-3.992692E-06
+8.975171E+00,+85.37776E-12,-4.268878E-06
+8.985172E+00,+411.1684E-12,-4.569706E-06
+8.995186E+00,+390.7138E-12,-4.428051E-06
+9.005025E+00,+1.484613E-09,-3.868807E-06
+9.015098E+00,+2.552701E-09,-3.644065E-06
+9.025129E+00,+3.864763E-09,-3.355039E-06
+9.035134E+00,+4.055870E-09,-3.303054E-06
+9.045216E+00,+5.049164E-09,-2.991489E-06
+9.055058E+00,+5.900680E-09,-2.913297E-06
+9.065064E+00,+7.355299E-09,-2.863976E-06
+9.075077E+00,+7.403869E-09,-3.022705E-06
+9.085125E+00,+6.956553E-09,-3.609464E-06
+9.095166E+00,+6.836395E-09,-3.675880E-06
+9.105193E+00,+5.672621E-09,-3.486308E-06
+9.115242E+00,+4.421552E-09,-3.286023E-06
+9.125033E+00,+1.304947E-09,-3.355159E-06
+9.135070E+00,+407.1743E-12,-3.586035E-06
+9.145074E+00,+646.0301E-12,-3.952048E-06
+9.155030E+00,+851.1988E-12,-4.079779E-06
+9.165054E+00,+56.17765E-12,-3.940324E-06
+9.175055E+00,-447.5580E-12,-4.108996E-06
+9.185073E+00,-77.06342E-12,-3.640729E-06
+9.195104E+00,+590.8367E-12,-3.439719E-06
+9.205126E+00,+973.2711E-12,-3.690514E-06
+9.215159E+00,+735.9744E-12,-3.830930E-06
+9.225193E+00,+780.7547E-12,-3.916789E-06
+9.235199E+00,+1.126421E-09,-3.942825E-06
+9.245237E+00,+1.423369E-09,-3.759236E-06
+9.255227E+00,+1.290270E-09,-3.601533E-06
+9.265239E+00,+1.517515E-09,-3.571075E-06
+9.275046E+00,+2.049852E-09,-3.434072E-06
+9.285051E+00,+2.801961E-09,-2.990616E-06
+9.295059E+00,+2.444223E-09,-3.010168E-06
+9.305098E+00,+1.092429E-09,-3.402523E-06
+9.315112E+00,+880.0258E-12,-3.714418E-06
+9.325082E+00,+1.354169E-09,-4.123784E-06
+9.335113E+00,+1.625486E-09,-4.241679E-06
+9.345141E+00,+2.239791E-09,-3.812585E-06
+9.355175E+00,+2.858428E-09,-3.373936E-06
+9.365181E+00,+4.109550E-09,-2.694503E-06
+9.375199E+00,+4.207168E-09,-2.729605E-06
+9.385241E+00,+2.879749E-09,-3.208889E-06
+9.395243E+00,+2.116088E-09,-3.545243E-06
+9.405036E+00,+1.578271E-09,-3.984913E-06
+9.415092E+00,+1.490557E-09,-4.019369E-06
+9.425094E+00,+601.0301E-12,-3.826902E-06
+9.435094E+00,-125.4869E-12,-3.609693E-06
+9.445087E+00,+228.9251E-12,-3.803907E-06
+9.455192E+00,+1.661974E-09,-3.862261E-06
+9.465093E+00,+3.108058E-09,-3.822813E-06
+9.475164E+00,+3.112130E-09,-3.719565E-06
+9.485185E+00,+2.340809E-09,-3.794443E-06
+9.495216E+00,+1.986495E-09,-3.608217E-06
+9.505225E+00,+1.775461E-09,-3.537260E-06
+9.515054E+00,+1.493183E-09,-3.563012E-06
+9.525110E+00,+1.365714E-09,-3.436423E-06
+9.535149E+00,+1.851700E-09,-3.373573E-06
+9.545185E+00,+2.911726E-09,-3.686712E-06
+9.555118E+00,+3.028067E-09,-3.872297E-06
+9.565125E+00,+2.501669E-09,-4.209320E-06
+9.575153E+00,+2.539502E-09,-4.210436E-06
+9.585157E+00,+3.609976E-09,-3.505019E-06
+9.595164E+00,+4.326444E-09,-3.128263E-06
+9.605199E+00,+4.602243E-09,-3.292497E-06
+9.615228E+00,+4.585224E-09,-3.505477E-06
+9.625235E+00,+4.864018E-09,-3.802425E-06
+9.635041E+00,+4.840880E-09,-4.017008E-06
+9.645063E+00,+3.811127E-09,-3.961996E-06
+9.655095E+00,+3.144556E-09,-3.744012E-06
+9.665097E+00,+3.681784E-09,-3.367756E-06
+9.675091E+00,+5.126213E-09,-3.498533E-06
+9.685119E+00,+7.037099E-09,-3.548850E-06
+9.695115E+00,+7.572707E-09,-3.404995E-06
+9.705131E+00,+7.886132E-09,-3.013064E-06
+9.715168E+00,+7.962327E-09,-3.001411E-06
+9.725160E+00,+7.427572E-09,-3.443696E-06
+9.735175E+00,+6.475651E-09,-3.758369E-06
+9.745220E+00,+5.380469E-09,-4.019611E-06
+9.755112E+00,+5.384810E-09,-3.965893E-06
+9.765180E+00,+5.603037E-09,-3.575939E-06
+9.775156E+00,+5.058416E-09,-3.429766E-06
+9.785128E+00,+2.708689E-09,-2.918052E-06
+9.795111E+00,+1.730338E-09,-2.897163E-06
+9.805070E+00,+1.401420E-09,-3.333584E-06
+9.815057E+00,+1.555050E-09,-3.609009E-06
+9.825041E+00,+1.419377E-09,-4.070349E-06
+9.835227E+00,+1.409611E-09,-4.035876E-06
+9.845214E+00,+2.033140E-09,-3.796389E-06
+9.855203E+00,+2.193044E-09,-3.634732E-06
+9.865157E+00,+1.076844E-09,-3.599181E-06
+9.875144E+00,-229.1386E-12,-3.583191E-06
+9.885108E+00,-1.172254E-09,-3.738507E-06
+9.895075E+00,-1.086411E-09,-3.781506E-06
+9.905064E+00,-998.4984E-12,-3.828161E-06
+9.915045E+00,-1.229884E-09,-3.755227E-06
+9.925239E+00,-1.101333E-09,-3.542733E-06
+9.935222E+00,-400.0442E-12,-3.367510E-06
+9.945195E+00,+625.6992E-12,-3.470887E-06
+9.955132E+00,+801.5170E-12,-3.636864E-06
+9.965092E+00,+744.3473E-12,-3.727258E-06
+9.975036E+00,+1.034844E-09,-3.569238E-06
+9.985019E+00,+1.754957E-09,-3.311328E-06
+9.995214E+00,+1.718082E-09,-3.464525E-06

MicroMag 2900/3900 Data File ends
