# Supplementary material for: Magnetic signatures of a creosote oil contaminated site: case study in São Paulo, Brazil
Source: Sci Rep. 2022 Dec 17;12:21853. doi: 10.1038/s41598-022-23493-2 (PMC9759522; doi:10.1038/s41598-022-23493-2)
Supplement: Supplementary file 3 — Supplementary Information 3. [file 41598_2022_23493_MOESM3_ESM.zip › moment_vs_time/SD23/5_1/nm4xxx/5_7.006]

MicroMag 2900/3900 Data File (Series 0016.002)
Moment vs. time

INSTRUMENT
Configuration                   VSM
Temperature control             None
Hardware version                0004
Software version                01/29/2013
Units of measure                Hybrid SI
Temperature in                  Celsius

SAMPLE
Mass                            N/A
Volume                          N/A
Demagnetizing factor            N/A

SETTINGS
Field range                    +100.0000E-03
Field command                   0.000000E+00
Moment range                   +2.000000E-06
Averaging time                 +15.98527E-03
Temperature (command)           N/A
Tmprtr difference correction    No
Orientation                     0.000000E+00
Vibration amplitude             1.0
Calibration factor             +4.401063E+00
Operating frequency            +83.00000E+00

MEASUREMENT
Description                    "SD34_5_7"
Field (measured)               +60.71985E-06
Temperature (measured)          N/A
Averages (completed)            N/A
Moment at conditioning field   +142.4274E-09
Measured on                     08/28/2020  10:27
Elapsed time                   +22.63388E+00

PROCESSING
Background subtraction          No
Delta-m processing              N/A
Demagnetizing factor            No
Normalization                   No
Normalization factor            N/A
Offset (field)                  No
Offset (moment)                 No
Pole saturation                 No
Slope correction                No

VIEWPORT
Left                            0.000000E+00
Right                          +10.00000E+00
Bottom                         -2.000000E-06
Top                            +2.000000E-06
Show X-axis?                    Yes
Show Y-axis?                    Yes

SCRIPT
Averaging time                 +10.00000E-03
Initial (conditioning) field   +40.00000E-03
Final (measuring) field         0.000000E+00
Pause at initial field         +10.00000E+00
Field slew rate limit          +10.00000E+03
Field slew time limit          +100.0000E-03
Slope correction                0.000000E+00
Timebase                       +10.00000E+00
Number of segments              1
Number of data                  1000

Segment   Averaging                                                            Final 
 Number      Time        Initial      Increment       Final         Pause      Index 
             (s)           (s)           (s)           (s)           (s)     
0000001,+10.00000E-03, 0.000000E+00,+10.00000E-03,+10.00000E+00,+10.00000E+00,0001000

                                         
     Time         Moment        Field    
     (s)          (Am�)          (T)     
+5.164371E-03,+104.3325E-09,+29.14652E-03
+15.21803E-03,+58.90906E-09,+16.19643E-03
+25.08731E-03,+31.44700E-09,+8.297071E-03
+35.14041E-03,+15.52217E-09,+3.626395E-03
+45.04342E-03,+9.089605E-09,+1.758924E-03
+55.17387E-03,+5.470858E-09,+699.0499E-06
+65.01713E-03,+4.725457E-09,+355.3232E-06
+75.04988E-03,+4.822529E-09,+144.7929E-06
+85.09493E-03,+4.605000E-09,+90.17224E-06
+95.14070E-03,+3.536292E-09,+48.03095E-06
+105.2218E-03,+3.213681E-09,+38.86719E-06
+115.0840E-03,+3.367148E-09,+29.34911E-06
+125.1321E-03,+3.242999E-09,+25.71238E-06
+135.1944E-03,+1.943076E-09,+22.07476E-06
+145.2158E-03,+935.8623E-12,+19.66148E-06
+155.0217E-03,+446.0160E-12,+17.76571E-06
+165.2456E-03,+562.0450E-12,+16.65325E-06
+175.0538E-03,+451.1710E-12,+15.57049E-06
+185.0617E-03,+526.2542E-12,+15.06207E-06
+195.0758E-03,+2.355288E-09,+14.21036E-06
+205.1045E-03,+4.471598E-09,+14.12413E-06
+215.1019E-03,+6.772793E-09,+14.44638E-06
+225.1258E-03,+6.894354E-09,+14.61328E-06
+235.1575E-03,+5.895237E-09,+14.08693E-06
+245.1606E-03,+5.455700E-09,+13.09314E-06
+255.1853E-03,+5.033304E-09,+12.29675E-06
+265.2182E-03,+4.453005E-09,+12.03091E-06
+275.2194E-03,+3.468052E-09,+11.91939E-06
+285.0173E-03,+3.371633E-09,+12.48296E-06
+295.0203E-03,+4.114653E-09,+12.64987E-06
+305.0329E-03,+4.532183E-09,+12.19113E-06
+315.0668E-03,+4.381499E-09,+12.42380E-06
+325.0911E-03,+4.352134E-09,+12.14839E-06
+335.1296E-03,+4.952784E-09,+10.13590E-06
+345.1812E-03,+5.290969E-09,+9.713422E-06
+355.2261E-03,+4.903485E-09,+9.676476E-06
+365.2332E-03,+4.445759E-09,+9.824611E-06
+375.0317E-03,+4.794273E-09,+9.518624E-06
+385.0414E-03,+5.559364E-09,+9.424181E-06
+395.0706E-03,+6.108817E-09,+10.30113E-06
+405.0331E-03,+5.992795E-09,+10.33892E-06
+415.0642E-03,+6.086747E-09,+9.419557E-06
+425.0945E-03,+6.556057E-09,+8.931504E-06
+435.0890E-03,+6.694949E-09,+9.210673E-06
+445.1131E-03,+5.819225E-09,+8.652516E-06
+455.1419E-03,+3.929125E-09,+8.424731E-06
+465.1259E-03,+3.019520E-09,+8.751269E-06
+475.1533E-03,+1.865947E-09,+7.507620E-06
+485.1877E-03,+1.061974E-09,+6.928730E-06
+495.1829E-03,+380.2689E-12,+6.759339E-06
+505.2131E-03,+1.053849E-09,+6.962252E-06
+515.1770E-03,+2.899926E-09,+7.293053E-06
+525.1998E-03,+4.271207E-09,+7.456990E-06
+535.2271E-03,+5.109465E-09,+7.515317E-06
+545.2221E-03,+5.806647E-09,+7.197638E-06
+555.2440E-03,+7.464215E-09,+6.373635E-06
+565.0433E-03,+8.437844E-09,+5.825396E-06
+577.6963E-03,+8.335959E-09,+5.838080E-06
+586.4748E-03,+7.440415E-09,+6.881714E-06
+595.1117E-03,+6.402590E-09,+7.262031E-06
+605.1344E-03,+6.338888E-09,+7.094727E-06
+615.1688E-03,+5.538806E-09,+6.148281E-06
+625.1783E-03,+5.397863E-09,+5.870324E-06
+635.1979E-03,+5.059114E-09,+5.742942E-06
+645.2290E-03,+5.171882E-09,+5.833369E-06
+655.2341E-03,+5.416399E-09,+5.159550E-06
+665.0161E-03,+5.292431E-09,+4.949828E-06
+675.0438E-03,+4.779850E-09,+5.098067E-06
+685.0459E-03,+4.852125E-09,+5.116101E-06
+695.0523E-03,+5.783049E-09,+5.089054E-06
+705.0729E-03,+5.713507E-09,+5.032225E-06
+715.0738E-03,+4.112144E-09,+4.222117E-06
+725.1077E-03,+3.992426E-09,+3.975849E-06
+735.0482E-03,+4.761324E-09,+4.013692E-06
+745.2377E-03,+4.971195E-09,+4.120312E-06
+755.0269E-03,+4.389699E-09,+4.793501E-06
+765.0272E-03,+4.025045E-09,+4.501906E-06
+775.0479E-03,+2.824053E-09,+4.190073E-06
+785.1061E-03,+2.656017E-09,+4.276180E-06
+795.1169E-03,+2.445475E-09,+4.793454E-06
+805.1451E-03,+2.672805E-09,+4.691363E-06
+815.1569E-03,+4.374208E-09,+4.294205E-06
+825.1827E-03,+5.032920E-09,+4.567719E-06
+835.2191E-03,+4.842507E-09,+5.096207E-06
+845.2222E-03,+4.262854E-09,+5.096188E-06
+855.0155E-03,+3.006070E-09,+4.598256E-06
+865.0458E-03,+3.087481E-09,+4.426918E-06
+875.0486E-03,+3.722200E-09,+4.289847E-06
+885.0570E-03,+3.825894E-09,+4.095707E-06
+895.1064E-03,+4.382321E-09,+3.881703E-06
+905.1346E-03,+4.873443E-09,+3.653984E-06
+915.1611E-03,+6.206066E-09,+3.829022E-06
+925.1754E-03,+6.250636E-09,+3.742619E-06
+935.1062E-03,+5.549562E-09,+3.518544E-06
+945.1361E-03,+5.347606E-09,+3.264609E-06
+955.1566E-03,+4.605902E-09,+3.261872E-06
+965.1693E-03,+4.015869E-09,+2.914238E-06
+975.2197E-03,+1.632967E-09,+1.977186E-06
+985.0354E-03,+1.234497E-09,+2.141733E-06
+995.0297E-03,+1.068078E-09,+2.751360E-06
+1.005068E+00,+1.092066E-09,+2.960539E-06
+1.015068E+00,-215.4706E-12,+2.606630E-06
+1.025088E+00,-907.7344E-12,+2.567845E-06
+1.035090E+00,-2.183704E-09,+2.528019E-06
+1.045109E+00,-2.167068E-09,+2.438383E-06
+1.055142E+00,-2.136911E-09,+2.391901E-06
+1.065125E+00,-2.211456E-09,+2.186337E-06
+1.075144E+00,-1.851913E-09,+1.674852E-06
+1.085173E+00,-1.500778E-09,+1.477537E-06
+1.095173E+00,-677.7003E-12,+1.336632E-06
+1.105204E+00,-825.4645E-12,+1.230927E-06
+1.115227E+00,-1.743242E-09,+1.311379E-06
+1.125239E+00,-1.802633E-09,+1.634808E-06
+1.135042E+00,-1.711404E-09,+3.368225E-06
+1.145232E+00,-1.807368E-09,+3.142462E-06
+1.155049E+00,-2.402594E-09,+1.697731E-06
+1.165101E+00,-2.359704E-09,+1.466265E-06
+1.175107E+00,-1.633328E-09,+47.85538E-09
+1.185114E+00,-1.449050E-09,+320.9877E-09
+1.195146E+00,-1.197471E-09,+1.927881E-06
+1.205150E+00,-908.2688E-12,+2.323046E-06
+1.215124E+00,+1.380098E-09,+1.781712E-06
+1.225111E+00,+1.979988E-09,+1.391993E-06
+1.235054E+00,+2.792988E-09,+1.565991E-06
+1.245036E+00,+2.816886E-09,+1.255074E-06
+1.255073E+00,+4.022612E-09,+1.361294E-06
+1.265145E+00,+4.685563E-09,+2.000179E-06
+1.275189E+00,+6.075155E-09,+2.039166E-06
+1.285202E+00,+6.184005E-09,+1.850748E-06
+1.295214E+00,+7.317455E-09,+1.730309E-06
+1.305240E+00,+7.885364E-09,+1.671295E-06
+1.315244E+00,+9.230456E-09,+1.327839E-06
+1.325048E+00,+9.115468E-09,+1.215324E-06
+1.335078E+00,+7.955499E-09,+1.667566E-06
+1.345034E+00,+7.889626E-09,+1.600990E-06
+1.355058E+00,+8.576055E-09,+1.038227E-06
+1.365065E+00,+8.645931E-09,+951.0899E-09
+1.375033E+00,+8.338419E-09,+613.0123E-09
+1.385025E+00,+8.267603E-09,+817.8330E-09
+1.395228E+00,+7.790400E-09,+990.3431E-09
+1.405228E+00,+7.538930E-09,+822.6109E-09
+1.415217E+00,+4.797085E-09,+20.71381E-09
+1.425176E+00,+4.522336E-09,+62.20818E-09
+1.435162E+00,+3.892447E-09,+649.7860E-09
+1.445123E+00,+3.932983E-09,+699.6155E-09
+1.455117E+00,+3.842505E-09,+582.2468E-09
+1.465125E+00,+3.758394E-09,+602.9511E-09
+1.475090E+00,+3.296437E-09,+1.210051E-06
+1.485055E+00,+3.346462E-09,+1.298275E-06
+1.495105E+00,+3.546953E-09,+2.040339E-06
+1.505156E+00,+3.526436E-09,+2.051220E-06
+1.515136E+00,+3.767986E-09,+536.6326E-09
+1.525123E+00,+3.856703E-09,+454.2256E-09
+1.535079E+00,+4.213445E-09,+1.122494E-06
+1.545066E+00,+4.073992E-09,+1.203098E-06
+1.555037E+00,+3.506868E-09,+1.132603E-06
+1.565018E+00,+3.700042E-09,+1.065178E-06
+1.575054E+00,+5.550790E-09,+84.77212E-09
+1.585057E+00,+5.632130E-09,+33.28324E-09
+1.595077E+00,+5.051675E-09,+854.2729E-09
+1.605113E+00,+4.959128E-09,+1.092539E-06
+1.615119E+00,+4.498487E-09,+1.217966E-06
+1.625133E+00,+4.247261E-09,+895.8817E-09
+1.635170E+00,+1.430598E-09,+878.9158E-09
+1.645165E+00,+1.179247E-09,+891.3422E-09
+1.655200E+00,+1.168409E-09,+1.437502E-06
+1.665201E+00,+1.249236E-09,+1.345568E-06
+1.675015E+00,+2.352268E-09,-859.0889E-09
+1.685060E+00,+2.431934E-09,-912.1133E-09
+1.695080E+00,+4.014222E-09,+284.4715E-09
+1.705081E+00,+4.264266E-09,+503.9216E-09
+1.715112E+00,+4.389432E-09,+1.670838E-06
+1.725120E+00,+4.265584E-09,+1.659641E-06
+1.735139E+00,+3.367129E-09,+741.7775E-09
+1.745173E+00,+3.402561E-09,+664.3582E-09
+1.755193E+00,+3.232644E-09,+1.060305E-06
+1.765238E+00,+2.990224E-09,+1.287689E-06
+1.775233E+00,+1.990419E-09,+951.4619E-09
+1.785237E+00,+2.177479E-09,+887.5943E-09
+1.795052E+00,+4.529030E-09,+973.5585E-09
+1.805078E+00,+4.877075E-09,+986.1661E-09
+1.815103E+00,+5.896472E-09,+233.6693E-09
+1.825144E+00,+6.052260E-09,+180.0442E-09
+1.835067E+00,+6.964400E-09,+441.2651E-09
+1.845029E+00,+7.007081E-09,+655.6035E-09
+1.855053E+00,+5.730048E-09,+1.695547E-06
+1.865049E+00,+5.446285E-09,+1.498652E-06
+1.875079E+00,+5.006587E-09,+851.6694E-09
+1.885078E+00,+5.065812E-09,+675.2969E-09
+1.895089E+00,+5.169812E-09,-685.6633E-09
+1.905120E+00,+5.123983E-09,-675.1824E-09
+1.915129E+00,+5.213276E-09,+737.9151E-09
+1.925144E+00,+5.240829E-09,+1.317482E-06
+1.935179E+00,+4.274048E-09,+1.462803E-06
+1.945197E+00,+4.097443E-09,+1.214628E-06
+1.955206E+00,+4.298801E-09,-404.5010E-09
+1.965232E+00,+4.619902E-09,-446.1289E-09
+1.975226E+00,+6.489363E-09,-444.3741E-09
+1.985022E+00,+6.472167E-09,-231.6952E-09
+1.995025E+00,+5.606782E-09,+620.0123E-09
+2.005031E+00,+5.631045E-09,+879.8791E-09
+2.015061E+00,+6.911259E-09,+1.684428E-06
+2.025069E+00,+7.068642E-09,+1.710997E-06
+2.035089E+00,+7.292842E-09,+1.836920E-06
+2.045125E+00,+7.292782E-09,+1.923485E-06
+2.055129E+00,+7.118541E-09,+1.571989E-06
+2.065133E+00,+6.859864E-09,+1.661739E-06
+2.075162E+00,+4.455587E-09,+943.7085E-09
+2.085159E+00,+4.211515E-09,+746.9082E-09
+2.095192E+00,+4.457681E-09,+486.9557E-09
+2.105198E+00,+4.534040E-09,+427.2747E-09
+2.115218E+00,+4.034616E-09,+534.6013E-09
+2.125019E+00,+3.937196E-09,+454.3782E-09
+2.135235E+00,+4.814191E-09,+666.0081E-09
+2.145241E+00,+5.027107E-09,+576.1719E-09
+2.155043E+00,+5.953428E-09,+668.1157E-09
+2.165045E+00,+5.852193E-09,+765.9436E-09
+2.175077E+00,+3.390402E-09,+1.043186E-06
+2.185541E+00,+3.335506E-09,+1.005220E-06
+2.195093E+00,+2.994243E-09,+236.3968E-09
+2.205124E+00,+2.867401E-09,+259.7714E-09
+2.215130E+00,+1.228935E-09,-70.83894E-09
+2.225145E+00,+1.024806E-09,-285.1773E-09
+2.235173E+00,+778.9774E-12,-659.5803E-09
+2.245172E+00,+794.4145E-12,-529.5563E-09
+2.255184E+00,+1.183117E-09,-371.6469E-09
+2.265213E+00,+1.343517E-09,-442.3523E-09
+2.275212E+00,+2.951205E-09,+393.3430E-09
+2.285244E+00,+3.083657E-09,+540.4282E-09
+2.295245E+00,+2.218704E-09,+334.5680E-09
+2.305022E+00,+2.020309E-09,+105.3143E-09
+2.315051E+00,+2.838256E-09,-996.7423E-09
+2.325049E+00,+3.112916E-09,-887.9281E-09
+2.335065E+00,+4.092903E-09,-100.0118E-09
+2.345095E+00,+4.059903E-09,-40.06386E-09
+2.355103E+00,+4.550213E-09,-389.7953E-09
+2.365116E+00,+4.836483E-09,-259.5997E-09
+2.375152E+00,+5.772339E-09,+638.5995E-09
+2.385166E+00,+5.746726E-09,+627.3938E-09
+2.395195E+00,+5.693757E-09,+208.2062E-09
+2.405211E+00,+5.757541E-09,+321.5409E-09
+2.415236E+00,+6.077296E-09,-1.107607E-06
+2.425044E+00,+5.995707E-09,-1.051998E-06
+2.435024E+00,+4.865207E-09,+321.5885E-09
+2.445031E+00,+4.887909E-09,+375.1469E-09
+2.455067E+00,+6.171714E-09,+148.9353E-09
+2.465080E+00,+6.214237E-09,+167.5987E-09
+2.475091E+00,+5.939254E-09,-76.84709E-09
+2.485118E+00,+5.910313E-09,-89.72168E-09
+2.495119E+00,+5.712498E-09,-539.6080E-09
+2.505152E+00,+5.568933E-09,-365.6102E-09
+2.515153E+00,+3.516739E-09,+405.4737E-09
+2.525158E+00,+3.256184E-09,+637.5695E-09
+2.535217E+00,+3.784384E-09,+1.336165E-06
+2.545047E+00,+3.921491E-09,+1.368656E-06
+2.555077E+00,+4.089290E-09,-418.0432E-09
+2.565107E+00,+3.952611E-09,-600.8530E-09
+2.575108E+00,+3.238041E-09,-696.2109E-09
+2.585121E+00,+3.273644E-09,-568.0275E-09
+2.595145E+00,+2.759581E-09,-128.7270E-09
+2.605143E+00,+2.623192E-09,-105.6385E-09
+2.615180E+00,+1.596263E-09,-322.7234E-09
+2.625430E+00,+1.645659E-09,-274.8490E-09
+2.635176E+00,+3.570548E-09,+636.4536E-09
+2.645159E+00,+3.755062E-09,+718.0309E-09
+2.655124E+00,+5.150401E-09,+647.2016E-09
+2.665094E+00,+5.355724E-09,+621.5096E-09
+2.675064E+00,+6.466765E-09,+1.036167E-06
+2.685238E+00,+6.434873E-09,+1.070147E-06
+2.695208E+00,+5.391316E-09,+741.7012E-09
+2.705190E+00,+5.346009E-09,+589.1038E-09
+2.715153E+00,+6.059129E-09,-359.9453E-09
+2.725150E+00,+6.183407E-09,-438.7284E-09
+2.735015E+00,+5.824403E-09,+403.6618E-09
+2.745203E+00,+5.683288E-09,+212.1067E-09
+2.755167E+00,+6.194197E-09,+456.6956E-09
+2.765099E+00,+6.388690E-09,+389.8716E-09
+2.775069E+00,+6.352333E-09,+240.3355E-09
+2.785054E+00,+6.195737E-09,+351.4672E-09
+2.795233E+00,+6.650645E-09,-34.71375E-09
+2.805211E+00,+7.063633E-09,-73.14683E-09
+2.815163E+00,+7.472156E-09,-485.2105E-09
+2.825142E+00,+7.001277E-09,-685.3676E-09
+2.835124E+00,+4.863458E-09,-837.2880E-09
+2.845017E+00,+4.514779E-09,-820.7036E-09
+2.855215E+00,+3.053554E-09,-517.7975E-09
+2.865195E+00,+2.600241E-09,-565.6052E-09
+2.875152E+00,+1.114616E-09,-312.9387E-09
+2.885110E+00,+1.125921E-09,-209.6558E-09
+2.895090E+00,+2.091404E-09,-579.9771E-09
+2.905043E+00,+2.175487E-09,-759.4681E-09
+2.915032E+00,+1.816070E-09,-841.9705E-09
+2.925229E+00,+1.824462E-09,-531.1966E-09
+2.935147E+00,+2.769480E-09,+254.3354E-09
+2.945140E+00,+2.914032E-09,+207.4146E-09
+2.955124E+00,+2.729284E-09,-855.8560E-09
+2.965137E+00,+2.694220E-09,-1.188803E-06
+2.975164E+00,+3.914816E-09,-1.733151E-06
+2.985162E+00,+4.213013E-09,-1.855249E-06
+2.995174E+00,+5.003037E-09,-680.3323E-09
+3.005207E+00,+5.011908E-09,-310.9169E-09
+3.015205E+00,+5.671664E-09,+731.5159E-09
+3.025234E+00,+5.960126E-09,+508.1654E-09
+3.035215E+00,+5.966599E-09,+83.06504E-09
+3.045232E+00,+5.574558E-09,+34.23691E-09
+3.055043E+00,+4.388546E-09,+1.265888E-06
+3.065044E+00,+4.232388E-09,+1.629725E-06
+3.075055E+00,+3.622550E-09,+1.092796E-06
+3.085083E+00,+3.333482E-09,+458.0403E-09
+3.095074E+00,+3.281653E-09,-863.6285E-09
+3.105075E+00,+3.897838E-09,-538.8451E-09
+3.115110E+00,+6.611789E-09,+79.99421E-09
+3.125131E+00,+7.153887E-09,+47.57882E-09
+3.135160E+00,+7.947111E-09,-282.6691E-09
+3.145056E+00,+8.031683E-09,-388.4506E-09
+3.155066E+00,+8.333490E-09,-20.04623E-09
+3.165093E+00,+8.132647E-09,+128.9749E-09
+3.175104E+00,+5.732328E-09,+1.307964E-06
+3.185132E+00,+5.075483E-09,+1.307392E-06
+3.195113E+00,+4.537426E-09,-134.0199E-09
+3.205069E+00,+4.695436E-09,-115.8238E-09
+3.215041E+00,+4.776367E-09,-364.1129E-09
+3.225027E+00,+4.587831E-09,-132.2746E-09
+3.235050E+00,+4.260966E-09,+849.4950E-09
+3.245034E+00,+4.351537E-09,+837.6790E-09
+3.255048E+00,+3.854731E-09,+638.4755E-09
+3.265058E+00,+3.325234E-09,+362.3963E-09
+3.275093E+00,+1.985713E-09,-504.8466E-09
+3.285096E+00,+2.005618E-09,-893.7359E-09
+3.295115E+00,+2.730208E-09,-83.47511E-09
+3.305150E+00,+2.803015E-09,+108.2134E-09
+3.315154E+00,+2.965964E-09,-111.9995E-09
+3.325184E+00,+3.211962E-09,-380.7164E-09
+3.335214E+00,+4.001806E-09,-295.3816E-09
+3.345148E+00,+3.887500E-09,-53.31040E-09
+3.355156E+00,+2.218883E-09,-436.3156E-09
+3.365133E+00,+2.038209E-09,-514.6504E-09
+3.375147E+00,+2.927903E-09,-205.2212E-09
+3.385178E+00,+3.276655E-09,-112.0758E-09
+3.395175E+00,+4.401365E-09,-325.6798E-09
+3.405180E+00,+4.619186E-09,-326.2616E-09
+3.415225E+00,+6.189118E-09,+247.4881E-09
+3.425237E+00,+6.414703E-09,+57.29676E-09
+3.435176E+00,+5.765365E-09,-444.8033E-09
+3.445182E+00,+5.324805E-09,-750.4750E-09
+3.455032E+00,+3.976431E-09,-1.267834E-06
+3.465094E+00,+4.039252E-09,-1.062641E-06
+3.475153E+00,+4.666366E-09,-725.5650E-09
+3.485158E+00,+4.851855E-09,-130.7678E-09
+3.495184E+00,+5.987365E-09,+336.3991E-09
+3.505203E+00,+6.505806E-09,+333.1566E-09
+3.515224E+00,+7.680423E-09,+292.1772E-09
+3.525026E+00,+7.500463E-09,+486.5551E-09
+3.535244E+00,+5.732734E-09,+42.36222E-09
+3.545040E+00,+5.297555E-09,-188.9610E-09
+3.555060E+00,+3.702598E-09,-1.161642E-06
+3.565071E+00,+2.907543E-09,-1.661148E-06
+3.575102E+00,-505.1198E-12,-1.373806E-06
+3.585100E+00,-1.069666E-09,-1.132488E-06
+3.595164E+00,-1.392027E-09,-70.03785E-09
+3.605205E+00,-1.253461E-09,-88.20535E-09
+3.615218E+00,-1.503204E-09,-792.3222E-09
+3.625018E+00,-1.573679E-09,-1.214113E-06
+3.635048E+00,+103.7046E-12,-2.335882E-06
+3.645232E+00,+903.5473E-12,-2.191448E-06
+3.655023E+00,+3.995148E-09,-1.191960E-06
+3.665234E+00,+4.378980E-09,-930.2140E-09
+3.675015E+00,+5.049221E-09,-242.5003E-09
+3.685043E+00,+5.022264E-09,-11.03401E-09
+3.695052E+00,+3.996482E-09,+470.0089E-09
+3.705065E+00,+3.415301E-09,+857.8873E-09
+3.715098E+00,+2.862085E-09,+798.1873E-09
+3.725115E+00,+3.162011E-09,+609.5601E-09
+3.735057E+00,+4.209083E-09,-230.7892E-09
+3.745087E+00,+4.119976E-09,-535.4214E-09
+3.755113E+00,+3.480194E-09,-890.9607E-09
+3.765151E+00,+3.689954E-09,-860.8819E-09
+3.775203E+00,+5.173387E-09,-301.6949E-09
+3.785019E+00,+5.544494E-09,-28.00942E-09
+3.795043E+00,+5.058961E-09,-135.2310E-09
+3.805044E+00,+4.783824E-09,-388.8226E-09
+3.815071E+00,+4.375439E-09,-821.7430E-09
+3.825105E+00,+4.155952E-09,-739.4887E-09
+3.835082E+00,+2.663844E-09,-375.6047E-09
+3.845099E+00,+1.993265E-09,-729.5991E-09
+3.855129E+00,+1.544031E-09,-822.2962E-09
+3.865111E+00,+1.762286E-09,-1.158981E-06
+3.875138E+00,+2.414696E-09,-1.677332E-06
+3.885135E+00,+2.527226E-09,-1.676054E-06
+3.895193E+00,+3.711198E-09,-903.0152E-09
+3.905230E+00,+4.132397E-09,-406.5228E-09
+3.915238E+00,+4.418748E-09,+247.8695E-09
+3.925035E+00,+4.062724E-09,+91.14266E-09
+3.935064E+00,+2.877825E-09,-97.58951E-09
+3.945233E+00,+2.874329E-09,-258.3504E-09
+3.955024E+00,+2.909594E-09,+1.543923E-06
+3.965053E+00,+2.619404E-09,+1.189814E-06
+3.975048E+00,+1.584080E-09,+326.8052E-09
+3.985072E+00,+1.636087E-09,+209.5413E-09
+3.995070E+00,+2.318858E-09,-468.5593E-09
+4.005083E+00,+2.146880E-09,-703.5065E-09
+4.015127E+00,+434.6330E-12,-1.072073E-06
+4.025165E+00,-43.93906E-12,-1.354771E-06
+4.035182E+00,+437.3515E-12,-1.765957E-06
+4.045206E+00,+932.5756E-12,-1.613236E-06
+4.055240E+00,+1.315643E-09,-1.064358E-06
+4.065034E+00,+1.118447E-09,-1.155357E-06
+4.075077E+00,+576.2413E-12,-618.8107E-09
+4.085094E+00,+465.5033E-12,-533.7143E-09
+4.095135E+00,-742.7745E-12,-790.5865E-09
+4.105169E+00,-982.6273E-12,-791.9121E-09
+4.115143E+00,-698.3361E-12,-839.0141E-09
+4.125128E+00,-277.0491E-12,-819.0061E-09
+4.135230E+00,+1.504353E-09,-822.1340E-09
+4.145046E+00,+1.579519E-09,-866.4990E-09
+4.155077E+00,+1.568171E-09,-917.7494E-09
+4.165079E+00,+1.626366E-09,-969.9154E-09
+4.175104E+00,+1.796836E-09,-1.431246E-06
+4.185098E+00,+1.735764E-09,-1.520529E-06
+4.195109E+00,+872.8502E-12,-1.124239E-06
+4.205133E+00,+888.5388E-12,-1.040268E-06
+4.215136E+00,+1.189617E-09,-245.8573E-09
+4.225149E+00,+1.050929E-09,-397.1481E-09
+4.235178E+00,-1.325600E-09,-1.805029E-06
+4.245183E+00,-1.475859E-09,-1.904612E-06
+4.255200E+00,-986.4114E-12,-1.136150E-06
+4.265231E+00,-793.2378E-12,-1.073170E-06
+4.275228E+00,-138.6646E-12,-767.6125E-09
+4.285024E+00,-186.4911E-12,-728.8361E-09
+4.295022E+00,+46.80095E-12,-738.3347E-09
+4.305027E+00,+188.6746E-12,-896.0438E-09
+4.315054E+00,+413.9482E-12,-1.071072E-06
+4.325051E+00,+366.6618E-12,-781.5171E-09
+4.335072E+00,+878.5020E-12,-560.8464E-09
+4.345108E+00,+1.097991E-09,-588.1119E-09
+4.355106E+00,+1.759678E-09,-675.5925E-09
+4.365096E+00,+1.553024E-09,-641.0218E-09
+4.375085E+00,+55.83625E-12,-365.9249E-09
+4.385048E+00,+37.37104E-12,-421.2666E-09
+4.395051E+00,+1.206369E-09,-209.2934E-09
+4.405063E+00,+1.279229E-09,-234.3655E-09
+4.415036E+00,+2.792999E-09,-1.148577E-06
+4.425022E+00,+2.977661E-09,-1.135645E-06
+4.435215E+00,+5.595522E-09,-717.0106E-09
+4.445194E+00,+5.693802E-09,-708.5800E-09
+4.455207E+00,+4.883997E-09,+212.5263E-09
+4.465439E+00,+4.810148E-09,+203.5332E-09
+4.475227E+00,+4.823758E-09,-197.9542E-09
+4.485027E+00,+4.902262E-09,-215.1394E-09
+4.495032E+00,+5.618520E-09,-790.3768E-09
+4.505064E+00,+5.694186E-09,-777.8550E-09
+4.515059E+00,+6.429994E-09,-38.14698E-09
+4.525067E+00,+6.458170E-09,+338.5830E-09
+4.535101E+00,+4.833247E-09,+352.6021E-09
+4.545105E+00,+4.553194E-09,+259.5043E-09
+4.555109E+00,+3.100192E-09,+48.84720E-09
+4.565135E+00,+3.081926E-09,-122.7665E-09
+4.575134E+00,+2.040459E-09,-1.125555E-06
+4.585142E+00,+1.635981E-09,-1.116457E-06
+4.595170E+00,-58.49621E-12,-1.320906E-06
+4.605173E+00,+9.161594E-12,-1.201716E-06
+4.615189E+00,+1.834409E-09,-1.472092E-06
+4.625197E+00,+1.965853E-09,-1.361151E-06
+4.635218E+00,+2.482802E-09,-981.8746E-09
+4.645024E+00,+2.567569E-09,-812.0728E-09
+4.655032E+00,+3.407971E-09,-977.7451E-09
+4.665112E+00,+3.346148E-09,-915.9089E-09
+4.675110E+00,+1.438405E-09,-182.7240E-09
+4.685069E+00,+1.321837E-09,-157.5375E-09
+4.695061E+00,+2.592051E-09,-641.7370E-09
+4.705066E+00,+2.906224E-09,-864.2293E-09
+4.715034E+00,+4.856649E-09,-1.573334E-06
+4.725029E+00,+4.976070E-09,-1.612501E-06
+4.735168E+00,+5.975566E-09,-614.0042E-09
+4.745126E+00,+6.205637E-09,-568.5425E-09
+4.755152E+00,+6.664251E-09,-851.0113E-09
+4.765152E+00,+6.609688E-09,-920.0860E-09
+4.775170E+00,+7.021072E-09,-571.3463E-09
+4.785202E+00,+7.254397E-09,-563.4117E-09
+4.795199E+00,+8.372446E-09,-152.8168E-09
+4.805232E+00,+8.275223E-09,+55.46570E-09
+4.815199E+00,+7.461891E-09,+237.3123E-09
+4.825241E+00,+7.462227E-09,-293.1976E-09
+4.835031E+00,+7.695135E-09,-622.0055E-09
+4.845208E+00,+7.518342E-09,-815.4298E-09
+4.855207E+00,+5.984536E-09,-448.1506E-09
+4.865238E+00,+5.718748E-09,-501.2799E-09
+4.875245E+00,+5.610923E-09,-783.4912E-09
+4.885024E+00,+5.580066E-09,-522.0605E-09
+4.895053E+00,+4.825619E-09,-236.5971E-09
+4.905055E+00,+4.732907E-09,+34.12247E-09
+4.915087E+00,+5.123928E-09,-158.3386E-09
+4.925087E+00,+5.104029E-09,-199.4229E-09
+4.935104E+00,+2.945368E-09,+215.0154E-09
+4.945133E+00,+2.440979E-09,+396.7953E-09
+4.955145E+00,+1.128984E-09,+1.123390E-06
+4.965161E+00,+1.230255E-09,+1.044741E-06
+4.975192E+00,+1.924197E-09,-482.4448E-09
+4.985196E+00,+2.010901E-09,-578.2605E-09
+4.995240E+00,+4.067767E-09,-1.073446E-06
+5.005067E+00,+4.544429E-09,-1.099253E-06
+5.015074E+00,+7.401025E-09,-168.2472E-09
+5.025108E+00,+7.594442E-09,-160.2841E-09
+5.035247E+00,+7.586437E-09,-1.480522E-06
+5.045086E+00,+7.563868E-09,-1.620236E-06
+5.055068E+00,+6.615561E-09,-829.7920E-09
+5.065026E+00,+6.262821E-09,-516.8629E-09
+5.075231E+00,+3.000489E-09,-16.27922E-09
+5.085219E+00,+2.729810E-09,-33.62656E-09
+5.095176E+00,+2.197924E-09,-752.3633E-09
+5.105144E+00,+2.174460E-09,-634.2698E-09
+5.115128E+00,+1.884719E-09,-204.8779E-09
+5.125087E+00,+1.945871E-09,-245.1229E-09
+5.135073E+00,+3.927034E-09,+445.9286E-09
+5.145031E+00,+4.027116E-09,+393.7436E-09
+5.155231E+00,+3.673979E-09,-968.5994E-09
+5.165216E+00,+3.577009E-09,-1.016789E-06
+5.175172E+00,+2.754559E-09,-915.9089E-09
+5.185133E+00,+2.780161E-09,-811.4339E-09
+5.195141E+00,+2.904538E-09,-1.163635E-06
+5.205368E+00,+2.890620E-09,-1.123219E-06
+5.215113E+00,+3.691391E-09,-824.4420E-09
+5.225109E+00,+3.905809E-09,-753.9655E-09
+5.235095E+00,+5.367898E-09,+342.2165E-09
+5.245076E+00,+5.397054E-09,+264.8926E-09
+5.255048E+00,+5.473314E-09,+52.08970E-09
+5.265017E+00,+5.612923E-09,-193.7866E-09
+5.275053E+00,+5.823108E-09,-682.2777E-09
+5.285074E+00,+5.643467E-09,-522.5849E-09
+5.295048E+00,+3.794866E-09,-664.3391E-09
+5.305034E+00,+3.686070E-09,-623.1499E-09
+5.315227E+00,+4.026211E-09,+298.5954E-09
+5.325202E+00,+3.972378E-09,+521.1258E-09
+5.335185E+00,+2.288910E-09,-136.7188E-09
+5.345143E+00,+2.121274E-09,-328.7602E-09
+5.355134E+00,+2.100985E-09,+240.1257E-09
+5.365099E+00,+2.134234E-09,+146.8182E-09
+5.375133E+00,+1.769355E-09,-1.186991E-06
+5.385182E+00,+1.723973E-09,-1.154995E-06
+5.395196E+00,+2.907595E-09,-1.494627E-06
+5.405227E+00,+3.179777E-09,-1.329155E-06
+5.415029E+00,+4.602398E-09,-788.1737E-09
+5.425034E+00,+4.586108E-09,-753.1834E-09
+5.435062E+00,+4.279360E-09,-757.5035E-09
+5.445295E+00,+4.295442E-09,-717.1155E-09
+5.455084E+00,+3.701056E-09,-1.002064E-06
+5.465119E+00,+3.484598E-09,-933.6663E-09
+5.475132E+00,+1.660776E-09,-544.5767E-09
+5.485143E+00,+1.642871E-09,-680.0175E-09
+5.495164E+00,+2.776782E-09,-694.1891E-09
+5.505155E+00,+2.848169E-09,-585.9185E-09
+5.515175E+00,+3.048722E-09,-1.071558E-06
+5.525208E+00,+3.096978E-09,-1.115494E-06
+5.535211E+00,+4.105444E-09,-692.9017E-09
+5.545233E+00,+4.170720E-09,-610.1132E-09
+5.555188E+00,+3.354746E-09,-1.162987E-06
+5.565152E+00,+3.161033E-09,-945.9496E-09
+5.575131E+00,+3.343257E-09,-355.6061E-09
+5.585083E+00,+3.441251E-09,-345.3827E-09
+5.595059E+00,+3.402577E-09,-911.1214E-09
+5.605049E+00,+3.324046E-09,-1.109409E-06
+5.615242E+00,+3.564839E-09,-1.093016E-06
+5.625216E+00,+3.694912E-09,-998.5447E-09
+5.635202E+00,+3.944979E-09,-540.2089E-09
+5.645161E+00,+3.934953E-09,-536.9282E-09
+5.655154E+00,+5.052026E-09,-761.9954E-09
+5.665128E+00,+5.177019E-09,-822.4393E-09
+5.675128E+00,+6.449676E-09,-803.0606E-09
+5.685156E+00,+6.374372E-09,-713.9969E-09
+5.695157E+00,+4.608897E-09,-476.6274E-09
+5.705163E+00,+4.489017E-09,-535.7552E-09
+5.715197E+00,+4.113362E-09,-361.2328E-09
+5.725203E+00,+4.087461E-09,-427.5132E-09
+5.735211E+00,+3.619818E-09,-1.044216E-06
+5.745239E+00,+3.654895E-09,-919.3993E-09
+5.755022E+00,+4.886584E-09,-1.933489E-06
+5.765061E+00,+5.040160E-09,-2.264576E-06
+5.775073E+00,+4.938816E-09,-2.332172E-06
+5.785110E+00,+4.873714E-09,-1.966753E-06
+5.795139E+00,+5.062522E-09,-744.8579E-09
+5.805143E+00,+5.019692E-09,-733.9764E-09
+5.815172E+00,+2.907094E-09,-950.9660E-09
+5.825221E+00,+2.421152E-09,-914.1065E-09
+5.835207E+00,+875.1572E-12,-1.100626E-06
+5.845073E+00,+853.5652E-12,-1.194735E-06
+5.855100E+00,+477.9870E-12,-1.018610E-06
+5.865099E+00,+345.9562E-12,-1.095715E-06
+5.875129E+00,+267.8327E-12,-864.9827E-09
+5.885123E+00,+364.4345E-12,-819.7499E-09
+5.895135E+00,+778.1299E-12,-995.3213E-09
+5.905160E+00,+614.1985E-12,-1.081724E-06
+5.915164E+00,-1.457660E-09,-183.8398E-09
+5.925181E+00,-1.575983E-09,-21.14296E-09
+5.935215E+00,-747.4069E-12,-954.2084E-09
+5.945220E+00,-630.9396E-12,-1.025820E-06
+5.955239E+00,+996.7583E-12,-269.2318E-09
+5.965018E+00,+1.107734E-09,-229.4541E-09
+5.975026E+00,+3.233157E-09,-943.4319E-09
+5.985049E+00,+3.299587E-09,-1.003199E-06
+5.995050E+00,+2.806468E-09,-846.0713E-09
+6.005073E+00,+2.741930E-09,-806.7513E-09
+6.015148E+00,+3.370356E-09,-251.6651E-09
+6.025207E+00,+3.433176E-09,-110.5976E-09
+6.035230E+00,+3.817171E-09,-68.16865E-09
+6.045035E+00,+3.822898E-09,-110.0731E-09
+6.055058E+00,+5.260663E-09,-829.8588E-09
+6.065110E+00,+5.498286E-09,-926.1228E-09
+6.075116E+00,+6.052256E-09,+176.6110E-09
+6.085148E+00,+5.846507E-09,+687.0938E-09
+6.095178E+00,+4.469625E-09,+131.3019E-09
+6.105183E+00,+4.487612E-09,+134.1343E-09
+6.115202E+00,+5.614226E-09,-174.4175E-09
+6.125237E+00,+5.690944E-09,-96.93147E-09
+6.135218E+00,+5.618316E-09,-78.89749E-09
+6.145223E+00,+5.585120E-09,+220.5754E-09
+6.155018E+00,+5.217290E-09,-404.0241E-09
+6.165014E+00,+5.123874E-09,-593.2046E-09
+6.175038E+00,+4.252066E-09,-378.3036E-09
+6.185035E+00,+4.252253E-09,-309.8774E-09
+6.195101E+00,+4.730234E-09,-108.7284E-09
+6.205183E+00,+4.708623E-09,-89.43558E-09
+6.215167E+00,+3.058807E-09,-1.505089E-06
+6.225144E+00,+2.866314E-09,-1.474085E-06
+6.235142E+00,+2.804389E-09,-582.3136E-09
+6.245118E+00,+2.875466E-09,-529.3084E-09
+6.255095E+00,+3.508634E-09,-150.0893E-09
+6.265084E+00,+3.481815E-09,-173.5974E-09
+6.275047E+00,+3.474805E-09,-867.2238E-09
+6.285035E+00,+3.542696E-09,-1.030817E-06
+6.295230E+00,+3.683818E-09,-1.331205E-06
+6.305202E+00,+3.650929E-09,-1.190806E-06
+6.315186E+00,+4.327874E-09,+28.92494E-09
+6.325138E+00,+4.477395E-09,+7.867814E-09
+6.335143E+00,+6.354849E-09,+234.8900E-09
+6.345163E+00,+6.460981E-09,+110.8933E-09
+6.355199E+00,+7.281810E-09,-282.3162E-09
+6.365222E+00,+7.421997E-09,-239.4867E-09
+6.375019E+00,+7.540842E-09,+67.85393E-09
+6.385024E+00,+7.352311E-09,+242.2333E-09
+6.395053E+00,+4.257768E-09,+978.8037E-09
+6.405072E+00,+4.110747E-09,+905.4947E-09
+6.415092E+00,+2.789501E-09,-307.1594E-09
+6.425128E+00,+2.754748E-09,-357.9617E-09
+6.435131E+00,+2.512884E-09,-2.380333E-06
+6.445147E+00,+2.553578E-09,-2.401800E-06
+6.455180E+00,+3.547449E-09,-1.425676E-06
+6.465189E+00,+3.564296E-09,-1.454249E-06
+6.475198E+00,+2.027038E-09,-1.273585E-06
+6.485222E+00,+1.838815E-09,-1.256323E-06
+6.495200E+00,+751.0705E-12,-1.653280E-06
+6.505229E+00,+798.7296E-12,-1.581173E-06
+6.515227E+00,+1.193735E-09,-605.4306E-09
+6.525239E+00,+1.218060E-09,-338.7261E-09
+6.535039E+00,+1.787445E-09,-1.210365E-06
+6.545042E+00,+1.890657E-09,-1.240311E-06
+6.555058E+00,+1.138109E-09,-1.406498E-06
+6.565088E+00,+737.4767E-12,-1.386175E-06
+6.575082E+00,-1.166560E-09,-519.5809E-09
+6.585077E+00,-1.182019E-09,-621.8053E-09
+6.595116E+00,-305.3215E-12,-1.265869E-06
+6.605148E+00,-226.3989E-12,-1.124258E-06
+6.615182E+00,+587.4076E-12,-1.174669E-06
+6.625192E+00,+774.0709E-12,-1.088553E-06
+6.635235E+00,+4.247392E-09,-249.7101E-09
+6.645064E+00,+4.454197E-09,-140.6670E-09
+6.655099E+00,+5.014230E-09,-281.3435E-09
+6.665121E+00,+4.978843E-09,-688.4099E-09
+6.675168E+00,+6.184292E-09,-1.009111E-06
+6.685205E+00,+6.301630E-09,-1.009083E-06
+6.695223E+00,+7.661215E-09,-59.48067E-09
+6.705021E+00,+7.672667E-09,+23.57483E-09
+6.715023E+00,+7.531763E-09,-72.76536E-09
+6.725058E+00,+7.458010E-09,+4.816056E-09
+6.735058E+00,+5.219714E-09,-437.9463E-09
+6.745065E+00,+4.766251E-09,-509.4719E-09
+6.755088E+00,+2.669015E-09,-971.3555E-09
+6.765079E+00,+2.654584E-09,-1.059465E-06
+6.775146E+00,+2.441654E-09,-2.261038E-06
+6.785230E+00,+2.315585E-09,-2.342406E-06
+6.795027E+00,+1.715819E-09,-1.365671E-06
+6.805058E+00,+1.995070E-09,-1.067743E-06
+6.815071E+00,+4.657717E-09,+218.8015E-09
+6.825101E+00,+5.204286E-09,+26.52168E-09
+6.835136E+00,+6.737775E-09,-1.117802E-06
+6.845130E+00,+7.003710E-09,-1.217718E-06
+6.855140E+00,+8.513548E-09,-561.3041E-09
+6.865168E+00,+8.647103E-09,-601.2440E-09
+6.875170E+00,+8.002026E-09,-704.3553E-09
+6.885174E+00,+7.782249E-09,-508.6327E-09
+6.895210E+00,+7.853272E-09,-956.0681E-09
+6.905239E+00,+7.913878E-09,-909.0329E-09
+6.915039E+00,+7.136339E-09,-1.606169E-06
+6.925043E+00,+6.881931E-09,-1.640940E-06
+6.935019E+00,+6.120816E-09,-1.107302E-06
+6.945041E+00,+6.150731E-09,-840.9787E-09
+6.955037E+00,+5.962580E-09,-212.4787E-09
+6.965018E+00,+5.775094E-09,-290.9375E-09
+6.975043E+00,+5.102553E-09,+229.1203E-09
+6.985044E+00,+5.054672E-09,+236.1870E-09
+6.995059E+00,+4.028704E-09,-106.8497E-09
+7.005085E+00,+3.609261E-09,-272.3885E-09
+7.015089E+00,+1.875749E-09,-456.6098E-09
+7.025126E+00,+1.817150E-09,-622.9783E-09
+7.035118E+00,+2.348861E-09,-901.0506E-09
+7.045138E+00,+2.365238E-09,-892.2673E-09
+7.055160E+00,+1.577017E-09,-612.8312E-09
+7.065138E+00,+1.417978E-09,-812.5592E-09
+7.075152E+00,+1.496585E-09,-654.5163E-09
+7.085182E+00,+1.588242E-09,-856.7525E-09
+7.095162E+00,+2.087706E-09,-1.057711E-06
+7.105172E+00,+2.568733E-09,-680.4277E-09
+7.115201E+00,+5.386441E-09,+396.7095E-09
+7.125219E+00,+5.937914E-09,+465.3645E-09
+7.135018E+00,+5.618968E-09,-693.3785E-09
+7.145154E+00,+5.069720E-09,-869.3219E-09
+7.155166E+00,+3.311287E-09,-1.638317E-06
+7.165193E+00,+3.227995E-09,-1.620884E-06
+7.175172E+00,+2.873873E-09,-1.387263E-06
+7.185179E+00,+2.521111E-09,-1.255322E-06
+7.195212E+00,+1.414966E-09,-1.812115E-06
+7.205237E+00,+1.324278E-09,-2.031708E-06
+7.215024E+00,+939.8770E-12,-2.237759E-06
+7.225052E+00,+630.1273E-12,-2.028446E-06
+7.235034E+00,-189.6757E-12,-2.294893E-06
+7.245053E+00,-125.3526E-12,-2.382002E-06
+7.255099E+00,+516.3039E-12,-2.480650E-06
+7.265147E+00,+529.5239E-12,-2.439718E-06
+7.275203E+00,+288.1749E-12,-1.345930E-06
+7.285220E+00,+438.7048E-12,-1.325865E-06
+7.295240E+00,+2.029526E-09,-1.206513E-06
+7.305041E+00,+2.453363E-09,-956.1253E-09
+7.315047E+00,+3.601351E-09,+66.52832E-09
+7.325089E+00,+4.135744E-09,+222.2920E-09
+7.335117E+00,+6.815164E-09,+525.7130E-09
+7.345047E+00,+7.300734E-09,+781.0498E-09
+7.355062E+00,+6.764447E-09,+428.4668E-09
+7.365056E+00,+6.371518E-09,+204.4869E-09
+7.375084E+00,+5.193270E-09,-380.3730E-09
+7.385115E+00,+5.263196E-09,-698.8622E-09
+7.395114E+00,+5.047156E-09,-1.517267E-06
+7.405139E+00,+4.726802E-09,-1.558628E-06
+7.415174E+00,+3.892506E-09,-1.163321E-06
+7.425178E+00,+4.007862E-09,-798.6927E-09
+7.435202E+00,+4.546159E-09,-278.0533E-09
+7.445201E+00,+4.416048E-09,-552.5876E-09
+7.455222E+00,+2.041180E-09,-1.995993E-06
+7.465021E+00,+1.833106E-09,-2.093468E-06
+7.475228E+00,+601.1571E-12,-2.038250E-06
+7.485219E+00,+457.7996E-12,-1.777382E-06
+7.495026E+00,-838.8212E-12,-352.6021E-09
+7.505068E+00,-833.8464E-12,-387.0583E-09
+7.515087E+00,+735.4973E-12,-466.8618E-09
+7.525096E+00,+865.1407E-12,-521.0686E-09
+7.535110E+00,+1.132033E-09,-788.0212E-09
+7.545138E+00,+1.092014E-09,-724.1059E-09
+7.555139E+00,+1.789656E-09,-1.161490E-06
+7.565144E+00,+1.980605E-09,-1.166945E-06
+7.575174E+00,+2.256833E-09,-2.281161E-06
+7.585176E+00,+2.186229E-09,-2.261887E-06
+7.595190E+00,+2.092171E-09,-1.378574E-06
+7.605219E+00,+2.214690E-09,-1.358357E-06
+7.615225E+00,+3.103179E-09,-1.806507E-06
+7.625238E+00,+3.102175E-09,-1.855297E-06
+7.635034E+00,+3.523327E-09,-1.208525E-06
+7.645033E+00,+3.682041E-09,-1.150379E-06
+7.655064E+00,+4.817002E-09,-643.0818E-09
+7.665061E+00,+4.799323E-09,-642.7670E-09
+7.675073E+00,+4.321073E-09,-1.427479E-06
+7.685102E+00,+4.384968E-09,-1.430416E-06
+7.695100E+00,+5.988813E-09,-756.8074E-09
+7.705116E+00,+6.074910E-09,-760.0212E-09
+7.715138E+00,+5.621345E-09,-1.251450E-06
+7.725143E+00,+5.603206E-09,-1.268797E-06
+7.735123E+00,+6.405367E-09,-551.3287E-09
+7.745111E+00,+6.460320E-09,-484.6382E-09
+7.755083E+00,+5.268368E-09,-208.3969E-09
+7.765082E+00,+4.965041E-09,-373.8690E-09
+7.775084E+00,+3.957708E-09,-915.7945E-09
+7.785094E+00,+4.012868E-09,-860.3669E-09
+7.795146E+00,+3.892523E-09,-892.4198E-09
+7.805178E+00,+3.785221E-09,-1.002998E-06
+7.815196E+00,+3.111563E-09,-1.561689E-06
+7.825229E+00,+3.115855E-09,-1.427164E-06
+7.835201E+00,+2.690796E-09,-1.061373E-06
+7.845211E+00,+2.469178E-09,-1.274719E-06
+7.855240E+00,+1.568587E-09,-1.319571E-06
+7.865244E+00,+1.590010E-09,-1.404972E-06
+7.875038E+00,+1.352547E-09,-2.234335E-06
+7.885036E+00,+1.216905E-09,-2.198525E-06
+7.895059E+00,-1.063367E-09,-2.134695E-06
+7.905076E+00,-1.139712E-09,-2.101469E-06
+7.915098E+00,-258.7375E-12,-1.622763E-06
+7.925113E+00,-145.1003E-12,-1.586638E-06
+7.935141E+00,+1.246218E-09,-2.088575E-06
+7.945378E+00,+1.364820E-09,-2.090750E-06
+7.955157E+00,+4.899228E-09,-965.3664E-09
+7.965182E+00,+5.223596E-09,-906.7440E-09
+7.975176E+00,+5.754371E-09,-1.475220E-06
+7.985201E+00,+5.504303E-09,-1.584158E-06
+7.995205E+00,+4.206423E-09,-1.237478E-06
+8.005214E+00,+4.078186E-09,-941.0096E-09
+8.015245E+00,+3.343565E-09,-452.4804E-09
+8.025019E+00,+3.264330E-09,-130.8346E-09
+8.035033E+00,+3.642717E-09,-748.9872E-09
+8.045062E+00,+3.823693E-09,-1.001721E-06
+8.055079E+00,+3.925051E-09,-1.699972E-06
+8.065124E+00,+3.587145E-09,-1.648254E-06
+8.075125E+00,+1.824358E-09,-807.8957E-09
+8.085135E+00,+1.686055E-09,-498.6954E-09
+8.095166E+00,+1.816347E-09,-1.158390E-06
+8.105168E+00,+1.793812E-09,-1.097803E-06
+8.115188E+00,+1.634938E-09,-1.341410E-06
+8.125226E+00,+1.736629E-09,-1.230030E-06
+8.135069E+00,+2.209786E-09,-1.813174E-06
+8.145066E+00,+2.065402E-09,-1.899853E-06
+8.155075E+00,+634.3622E-12,-1.570397E-06
+8.165053E+00,+533.5775E-12,-1.447764E-06
+8.175065E+00,+1.526659E-09,-1.237850E-06
+8.185042E+00,+1.658442E-09,-1.133690E-06
+8.195239E+00,+1.301750E-09,-1.218748E-06
+8.205217E+00,+1.191545E-09,-1.266480E-06
+8.215174E+00,+1.466330E-09,-1.693773E-06
+8.225144E+00,+1.609663E-09,-1.687298E-06
+8.235129E+00,+1.148289E-09,-1.478024E-06
+8.245086E+00,+982.0700E-12,-1.291199E-06
+8.255053E+00,-290.8316E-12,-1.338759E-06
+8.265244E+00,-216.7501E-12,-1.450329E-06
+8.275222E+00,+950.3560E-12,-1.813450E-06
+8.285215E+00,+1.009369E-09,-1.864577E-06
+8.295185E+00,+1.641669E-09,-1.801329E-06
+8.305141E+00,+1.792398E-09,-1.692934E-06
+8.315125E+00,+2.886391E-09,-864.4677E-09
+8.325081E+00,+2.856802E-09,-879.0589E-09
+8.335032E+00,+956.6429E-12,-1.067638E-06
+8.345018E+00,+823.1684E-12,-1.056852E-06
+8.355026E+00,-6.953597E-12,-1.128178E-06
+8.365044E+00,-88.17996E-12,-1.349344E-06
+8.375074E+00,-970.7816E-12,-1.159830E-06
+8.385077E+00,-966.6593E-12,-1.188593E-06
+8.395127E+00,+728.1891E-12,-1.384916E-06
+8.405631E+00,+818.9557E-12,-1.457119E-06
+8.415196E+00,+1.086329E-09,-2.463198E-06
+8.425240E+00,+1.063126E-09,-2.438107E-06
+8.435212E+00,+2.676623E-09,-1.180391E-06
+8.445217E+00,+3.206514E-09,-943.0314E-09
+8.455199E+00,+5.233318E-09,-170.3644E-09
+8.465152E+00,+5.257026E-09,-240.7932E-09
+8.475126E+00,+5.394706E-09,-1.094942E-06
+8.485112E+00,+5.486026E-09,-1.072197E-06
+8.495070E+00,+5.623184E-09,-883.7128E-09
+8.505057E+00,+5.467377E-09,-720.4533E-09
+8.515016E+00,+4.961028E-09,-829.6872E-09
+8.525231E+00,+5.115687E-09,-880.8328E-09
+8.535223E+00,+5.683846E-09,-607.5001E-09
+8.545100E+00,+5.569871E-09,-799.5225E-09
+8.555075E+00,+4.132280E-09,-1.482677E-06
+8.565061E+00,+3.852055E-09,-1.739664E-06
+8.575017E+00,+3.032456E-09,-1.995850E-06
+8.585213E+00,+2.735189E-09,-1.928320E-06
+8.595215E+00,+2.106688E-09,-2.067471E-06
+8.605218E+00,+2.288570E-09,-1.596956E-06
+8.615020E+00,+3.966946E-09,-864.3914E-09
+8.625045E+00,+4.094531E-09,-985.1742E-09
+8.635218E+00,+2.071046E-09,-2.887087E-06
+8.645243E+00,+1.470315E-09,-2.979288E-06
+8.655018E+00,+404.1577E-12,-2.386255E-06
+8.665055E+00,+615.0125E-12,-2.231188E-06
+8.675075E+00,+1.093596E-09,-975.1702E-09
+8.685080E+00,+1.001102E-09,-674.0665E-09
+8.695094E+00,+987.9489E-12,-483.0933E-09
+8.705118E+00,+1.215879E-09,-751.3142E-09
+8.715130E+00,+2.166910E-09,-1.687040E-06
+8.725166E+00,+2.269461E-09,-1.679277E-06
+8.735140E+00,+2.803356E-09,-1.067305E-06
+8.745138E+00,+3.312646E-09,-691.8240E-09
+8.755175E+00,+4.999353E-09,-839.6531E-09
+8.765168E+00,+5.225110E-09,-789.4039E-09
+8.775178E+00,+5.183720E-09,-734.4151E-09
+8.785203E+00,+5.200828E-09,-1.027536E-06
+8.795200E+00,+5.473890E-09,-1.233940E-06
+8.805236E+00,+5.311914E-09,-1.322746E-06
+8.815228E+00,+3.929440E-09,-935.0873E-09
+8.825027E+00,+3.329545E-09,-905.4089E-09
+8.835059E+00,+2.680616E-09,-614.0614E-09
+8.845057E+00,+2.616743E-09,-624.7616E-09
+8.855081E+00,+1.957128E-09,-776.7678E-09
+8.865111E+00,+1.717196E-09,-713.7966E-09
+8.875112E+00,+2.085629E-09,-1.137047E-06
+8.885121E+00,+2.604386E-09,-1.108341E-06
+8.895146E+00,+3.506131E-09,-484.1996E-09
+8.905142E+00,+3.513174E-09,-787.8113E-09
+8.915176E+00,+3.492429E-09,-1.735420E-06
+8.925215E+00,+3.564804E-09,-1.561041E-06
+8.935073E+00,+3.492028E-09,-1.027689E-06
+8.945058E+00,+3.315605E-09,-1.018038E-06
+8.955036E+00,+3.125074E-09,-944.8243E-09
+8.965233E+00,+3.303478E-09,-1.156921E-06
+8.975210E+00,+3.031392E-09,-643.5681E-09
+8.985163E+00,+2.464400E-09,-587.9402E-09
+8.995197E+00,-592.9581E-12,-1.095200E-06
+9.005222E+00,-1.213990E-09,-1.407356E-06
+9.015240E+00,-2.203317E-09,-1.686258E-06
+9.025042E+00,-2.390534E-09,-1.671276E-06
+9.035030E+00,-3.350919E-09,-902.9771E-09
+9.045050E+00,-3.402540E-09,-1.093197E-06
+9.055089E+00,-1.330127E-09,-1.308460E-06
+9.065084E+00,-478.3629E-12,-1.317778E-06
+9.075097E+00,+2.830356E-09,-1.273709E-06
+9.085105E+00,+3.386233E-09,-1.291084E-06
+9.095117E+00,+5.099574E-09,-1.402760E-06
+9.105122E+00,+5.292197E-09,-1.201611E-06
+9.115151E+00,+4.802137E-09,-550.3750E-09
+9.125161E+00,+4.600155E-09,-455.2842E-09
+9.135193E+00,+4.562330E-09,-644.8746E-09
+9.145180E+00,+4.718177E-09,-734.3102E-09
+9.155190E+00,+6.180238E-09,-1.630459E-06
+9.165214E+00,+6.268374E-09,-1.724014E-06
+9.175221E+00,+7.057395E-09,-1.941672E-06
+9.185024E+00,+7.266214E-09,-1.916542E-06
+9.195243E+00,+8.553470E-09,-614.8434E-09
+9.205216E+00,+8.552034E-09,-584.2209E-09
+9.215196E+00,+7.975406E-09,-580.1392E-09
+9.225190E+00,+7.991248E-09,-636.5014E-09
+9.235197E+00,+8.570526E-09,-449.4477E-09
+9.245235E+00,+8.488097E-09,-343.6089E-09
+9.255033E+00,+6.004430E-09,-439.2720E-09
+9.265048E+00,+5.390878E-09,-398.4261E-09
+9.275079E+00,+3.861977E-09,-656.6811E-09
+9.285104E+00,+3.882841E-09,-730.8865E-09
+9.295101E+00,+5.014461E-09,-358.6769E-09
+9.305131E+00,+5.384357E-09,-243.6447E-09
+9.315137E+00,+8.739703E-09,-569.9825E-09
+9.325173E+00,+9.420603E-09,-285.6827E-09
+9.335202E+00,+10.83629E-09,+396.3566E-09
+9.345189E+00,+10.72932E-09,+560.5984E-09
+9.355222E+00,+9.243477E-09,+224.4759E-09
+9.365224E+00,+9.103267E-09,+119.8959E-09
+9.375239E+00,+6.014692E-09,-181.2935E-09
+9.385038E+00,+5.674609E-09,-201.8166E-09
+9.395038E+00,+2.540539E-09,-798.7595E-09
+9.405059E+00,+2.481791E-09,-1.092625E-06
+9.415101E+00,+3.666344E-09,-1.277828E-06
+9.425117E+00,+3.733486E-09,-1.159935E-06
+9.435154E+00,+4.263287E-09,-1.187725E-06
+9.445631E+00,+4.280950E-09,-1.219912E-06
+9.455190E+00,+4.671088E-09,-1.411934E-06
+9.465226E+00,+4.667798E-09,-1.442976E-06
+9.475245E+00,+4.399839E-09,-1.665945E-06
+9.485058E+00,+4.442319E-09,-1.751928E-06
+9.495087E+00,+5.490390E-09,-768.5948E-09
+9.505088E+00,+5.526348E-09,-755.3292E-09
+9.515112E+00,+4.307477E-09,-1.239014E-06
+9.525152E+00,+4.125525E-09,-1.209564E-06
+9.535150E+00,+3.928038E-09,-937.3093E-09
+9.545175E+00,+4.064013E-09,-946.0831E-09
+9.555176E+00,+3.611324E-09,-616.4551E-09
+9.565184E+00,+3.235579E-09,+192.7662E-09
+9.575207E+00,+2.009510E-09,+1.095772E-06
+9.585202E+00,+2.047322E-09,+1.194391E-06
+9.595217E+00,+2.186894E-09,+426.7311E-09
+9.605244E+00,+1.992613E-09,+62.76131E-09
+9.615024E+00,+390.3217E-12,-1.889887E-06
+9.625060E+00,+230.2151E-12,-2.155276E-06
+9.635091E+00,+698.9314E-12,-2.465143E-06
+9.645078E+00,+794.2465E-12,-2.273245E-06
+9.655104E+00,+767.9331E-12,-757.7324E-09
+9.665098E+00,+768.3850E-12,-680.4753E-09
+9.675104E+00,+905.6637E-12,-1.160746E-06
+9.685129E+00,+849.8364E-12,-1.439667E-06
+9.695128E+00,+95.07203E-12,-1.898108E-06
+9.705135E+00,+69.71615E-12,-1.873188E-06
+9.715166E+00,+1.135684E-09,-1.590309E-06
+9.725170E+00,+1.300146E-09,-1.568155E-06
+9.735134E+00,+1.448799E-09,-967.5217E-09
+9.745140E+00,+1.443886E-09,-1.004133E-06
+9.755134E+00,+2.969546E-09,-1.229801E-06
+9.765162E+00,+3.585330E-09,-1.288929E-06
+9.775197E+00,+5.283009E-09,-377.9984E-09
+9.785016E+00,+5.369337E-09,-330.9441E-09
+9.795043E+00,+5.513571E-09,-95.89196E-09
+9.805046E+00,+5.592749E-09,+10.27107E-09
+9.815063E+00,+5.624937E-09,-541.5916E-09
+9.825099E+00,+5.430474E-09,-550.6707E-09
+9.835184E+00,+4.154690E-09,-1.728163E-06
+9.845160E+00,+3.948582E-09,-1.898060E-06
+9.855184E+00,+2.705219E-09,-1.220360E-06
+9.865185E+00,+2.377378E-09,-1.021452E-06
+9.875216E+00,+1.055589E-09,-694.8853E-09
+9.885218E+00,+1.136488E-09,-813.2363E-09
+9.895233E+00,+3.458135E-09,-760.6507E-09
+9.905031E+00,+3.642170E-09,-749.1208E-09
+9.915043E+00,+3.205868E-09,-1.056681E-06
+9.925065E+00,+3.014271E-09,-1.101389E-06
+9.935097E+00,+2.707816E-09,-513.7348E-09
+9.945096E+00,+2.750793E-09,-569.5725E-09
+9.955112E+00,+2.864928E-09,-1.041145E-06
+9.965141E+00,+2.843022E-09,-1.375971E-06
+9.975129E+00,+3.447455E-09,-2.004376E-06
+9.985167E+00,+3.661918E-09,-1.905432E-06
+9.995158E+00,+4.487394E-09,-886.6692E-09

MicroMag 2900/3900 Data File ends
