# Supplementary material for: Magnetic signatures of a creosote oil contaminated site: case study in São Paulo, Brazil
Source: Sci Rep. 2022 Dec 17;12:21853. doi: 10.1038/s41598-022-23493-2 (PMC9759522; doi:10.1038/s41598-022-23493-2)
Supplement: Supplementary file 3 — Supplementary Information 3. [file 41598_2022_23493_MOESM3_ESM.zip › moment_vs_time/SD23/5_1/nm4xxx/5_7.007]

MicroMag 2900/3900 Data File (Series 0016.002)
Moment vs. time

INSTRUMENT
Configuration                   VSM
Temperature control             None
Hardware version                0004
Software version                01/29/2013
Units of measure                Hybrid SI
Temperature in                  Celsius

SAMPLE
Mass                            N/A
Volume                          N/A
Demagnetizing factor            N/A

SETTINGS
Field range                    +100.0000E-03
Field command                   0.000000E+00
Moment range                   +2.000000E-06
Averaging time                 +14.64822E-03
Temperature (command)           N/A
Tmprtr difference correction    No
Orientation                     0.000000E+00
Vibration amplitude             1.0
Calibration factor             +4.401063E+00
Operating frequency            +83.00000E+00

MEASUREMENT
Description                    "SD34_5_7"
Field (measured)               +87.69214E-06
Temperature (measured)          N/A
Averages (completed)            N/A
Moment at conditioning field   +206.6885E-09
Measured on                     08/28/2020  10:27
Elapsed time                   +22.63251E+00

PROCESSING
Background subtraction          No
Delta-m processing              N/A
Demagnetizing factor            No
Normalization                   No
Normalization factor            N/A
Offset (field)                  No
Offset (moment)                 No
Pole saturation                 No
Slope correction                No

VIEWPORT
Left                            0.000000E+00
Right                          +10.00000E+00
Bottom                         -2.000000E-06
Top                            +2.000000E-06
Show X-axis?                    Yes
Show Y-axis?                    Yes

SCRIPT
Averaging time                 +10.00000E-03
Initial (conditioning) field   +60.00000E-03
Final (measuring) field         0.000000E+00
Pause at initial field         +10.00000E+00
Field slew rate limit          +10.00000E+03
Field slew time limit          +100.0000E-03
Slope correction                0.000000E+00
Timebase                       +10.00000E+00
Number of segments              1
Number of data                  1000

Segment   Averaging                                                            Final 
 Number      Time        Initial      Increment       Final         Pause      Index 
             (s)           (s)           (s)           (s)           (s)     
0000001,+10.00000E-03, 0.000000E+00,+10.00000E-03,+10.00000E+00,+10.00000E+00,0001000

                                         
     Time         Moment        Field    
     (s)          (Am�)          (T)     
+5.134132E-03,+150.3951E-09,+43.69085E-03
+15.19658E-03,+84.19924E-09,+24.26292E-03
+25.10399E-03,+44.74347E-09,+12.44141E-03
+35.19705E-03,+21.78423E-09,+5.400775E-03
+45.11563E-03,+12.58327E-09,+2.617311E-03
+55.23838E-03,+7.250308E-09,+1.038885E-03
+65.16319E-03,+5.811642E-09,+521.1088E-06
+75.20530E-03,+5.441539E-09,+209.8299E-06
+85.24154E-03,+5.401593E-09,+128.3938E-06
+95.02469E-03,+5.640349E-09,+67.60361E-06
+105.0714E-03,+6.286884E-09,+52.41551E-06
+115.1179E-03,+8.073394E-09,+36.81620E-06
+125.1098E-03,+8.766847E-09,+31.67260E-06
+135.1462E-03,+9.066436E-09,+26.62270E-06
+145.1322E-03,+9.305906E-09,+24.34138E-06
+155.1210E-03,+10.32790E-09,+21.76425E-06
+165.0845E-03,+10.69229E-09,+20.31682E-06
+175.0753E-03,+9.782839E-09,+18.07562E-06
+185.1861E-03,+8.927823E-09,+17.56693E-06
+195.1485E-03,+8.007109E-09,+17.30471E-06
+205.1393E-03,+8.044085E-09,+17.38030E-06
+215.0978E-03,+7.809969E-09,+16.66686E-06
+225.0716E-03,+7.361669E-09,+16.17470E-06
+235.0666E-03,+7.140306E-09,+15.42773E-06
+245.0543E-03,+7.454400E-09,+14.75113E-06
+255.0353E-03,+7.950690E-09,+13.71865E-06
+265.0564E-03,+7.907269E-09,+13.50226E-06
+275.0508E-03,+8.186073E-09,+13.44977E-06
+285.0832E-03,+9.056349E-09,+13.04592E-06
+295.1041E-03,+10.64517E-09,+12.56272E-06
+305.1238E-03,+11.20116E-09,+11.92258E-06
+315.1612E-03,+11.08000E-09,+11.87348E-06
+325.1459E-03,+10.92466E-09,+11.93270E-06
+335.1724E-03,+10.58741E-09,+12.40377E-06
+345.2116E-03,+9.862497E-09,+12.23844E-06
+355.2074E-03,+8.094800E-09,+12.16418E-06
+365.2350E-03,+7.028905E-09,+11.49244E-06
+375.0405E-03,+6.678561E-09,+11.35391E-06
+385.0509E-03,+6.894930E-09,+11.26562E-06
+395.0916E-03,+7.064117E-09,+10.21091E-06
+405.0860E-03,+7.125880E-09,+10.17548E-06
+415.1151E-03,+7.588629E-09,+10.29536E-06
+425.1592E-03,+7.823033E-09,+9.639864E-06
+435.1794E-03,+7.420723E-09,+9.396745E-06
+445.2158E-03,+6.850892E-09,+8.972722E-06
+455.0268E-03,+6.600617E-09,+7.873993E-06
+465.0531E-03,+6.915478E-09,+7.203083E-06
+475.0659E-03,+7.030042E-09,+7.684164E-06
+485.1023E-03,+6.346562E-09,+8.493444E-06
+495.1265E-03,+5.072793E-09,+8.437434E-06
+505.1664E-03,+4.731393E-09,+8.004580E-06
+515.1860E-03,+4.869396E-09,+6.963940E-06
+525.2110E-03,+4.829876E-09,+6.786795E-06
+535.2421E-03,+4.735657E-09,+7.069093E-06
+545.0365E-03,+5.109218E-09,+7.327691E-06
+555.0501E-03,+6.235736E-09,+6.674662E-06
+565.0897E-03,+6.670321E-09,+6.635791E-06
+575.0946E-03,+6.412825E-09,+5.902606E-06
+585.1229E-03,+6.285310E-09,+5.904408E-06
+595.1614E-03,+6.966060E-09,+6.192742E-06
+605.1571E-03,+7.380838E-09,+6.091481E-06
+615.1998E-03,+6.733796E-09,+5.096055E-06
+625.2207E-03,+6.061183E-09,+4.656716E-06
+635.2432E-03,+5.878058E-09,+4.685288E-06
+645.0472E-03,+6.393456E-09,+4.260197E-06
+655.1153E-03,+7.023463E-09,+3.117628E-06
+665.1431E-03,+6.828894E-09,+2.282658E-06
+675.1924E-03,+6.240898E-09,+2.947912E-06
+685.1667E-03,+6.152116E-09,+3.643103E-06
+695.1872E-03,+5.900097E-09,+4.362307E-06
+705.2256E-03,+5.544007E-09,+4.504004E-06
+715.2312E-03,+5.080347E-09,+3.192520E-06
+725.0397E-03,+5.260433E-09,+2.813769E-06
+735.0649E-03,+5.848667E-09,+2.806854E-06
+745.1102E-03,+5.981621E-09,+3.154202E-06
+755.0975E-03,+6.092272E-09,+5.072098E-06
+765.1257E-03,+6.239468E-09,+5.421763E-06
+775.1564E-03,+6.470549E-09,+3.400851E-06
+785.1862E-03,+6.007832E-09,+2.783280E-06
+795.2040E-03,+4.406037E-09,+2.104454E-06
+805.2325E-03,+3.760503E-09,+2.259579E-06
+815.0257E-03,+4.379948E-09,+2.313204E-06
+825.0944E-03,+5.519146E-09,+2.067385E-06
+835.1259E-03,+6.264332E-09,+2.294579E-06
+845.1610E-03,+6.418717E-09,+2.601261E-06
+855.1689E-03,+7.042902E-09,+3.338843E-06
+865.1967E-03,+7.769394E-09,+2.844677E-06
+875.1842E-03,+7.972702E-09,+2.663975E-06
+885.1694E-03,+7.501992E-09,+2.560015E-06
+895.2153E-03,+7.326044E-09,+1.801453E-06
+905.2159E-03,+7.754499E-09,+1.193581E-06
+915.0200E-03,+7.972199E-09,+1.236324E-06
+925.0267E-03,+7.249361E-09,+1.720228E-06
+935.0538E-03,+5.792901E-09,+2.116728E-06
+945.0952E-03,+5.534050E-09,+1.863070E-06
+955.0876E-03,+5.914029E-09,+1.350498E-06
+965.1068E-03,+5.849611E-09,+1.722136E-06
+975.1346E-03,+5.145009E-09,+1.090450E-06
+985.1373E-03,+5.033257E-09,+948.5055E-09
+995.1795E-03,+6.046434E-09,+537.5862E-09
+1.005219E+00,+6.887765E-09,+51.10741E-09
+1.015224E+00,+7.203222E-09,-433.1017E-09
+1.025030E+00,+6.955471E-09,+34.35135E-09
+1.035037E+00,+6.475869E-09,+550.2892E-09
+1.045083E+00,+5.651829E-09,+509.1381E-09
+1.055146E+00,+3.835152E-09,+315.9714E-09
+1.065182E+00,+2.470346E-09,-257.1297E-09
+1.075202E+00,+1.980526E-09,-110.0254E-09
+1.085234E+00,+2.679636E-09,-498.6382E-09
+1.095018E+00,+3.551495E-09,+634.0504E-09
+1.105027E+00,+3.720144E-09,+1.100912E-06
+1.115065E+00,+3.512465E-09,+351.9440E-09
+1.125079E+00,+3.386115E-09,-38.78594E-09
+1.135114E+00,+2.927251E-09,-805.8835E-09
+1.145179E+00,+2.313973E-09,-838.0986E-09
+1.155059E+00,+1.859300E-09,+185.6709E-09
+1.165090E+00,+2.331809E-09,+78.30621E-09
+1.175105E+00,+3.197296E-09,+254.5452E-09
+1.185163E+00,+3.335534E-09,-437.4218E-09
+1.195197E+00,+3.043793E-09,-1.028748E-06
+1.205188E+00,+3.315518E-09,-844.7076E-09
+1.215212E+00,+4.381060E-09,-752.6398E-09
+1.225019E+00,+4.748673E-09,-923.2713E-09
+1.235028E+00,+4.374896E-09,-1.336489E-06
+1.245070E+00,+4.418732E-09,-924.1009E-09
+1.255064E+00,+5.624603E-09,-177.4311E-09
+1.265083E+00,+6.827329E-09,+259.3041E-09
+1.275118E+00,+6.559925E-09,+174.1409E-09
+1.285119E+00,+5.331953E-09,-359.9739E-09
+1.295152E+00,+4.176207E-09,-990.0189E-09
+1.305181E+00,+4.036516E-09,-799.6178E-09
+1.315178E+00,+3.958758E-09,-989.2083E-09
+1.325189E+00,+3.486677E-09,-969.5149E-09
+1.335227E+00,+3.184333E-09,-1.299544E-06
+1.345024E+00,+3.423876E-09,-2.035380E-06
+1.355055E+00,+3.647382E-09,-1.719036E-06
+1.365052E+00,+3.279205E-09,-1.676817E-06
+1.375085E+00,+2.409007E-09,-959.0341E-09
+1.385129E+00,+2.391689E-09,-1.174278E-06
+1.395155E+00,+2.999897E-09,-736.4083E-09
+1.405175E+00,+3.300385E-09,-86.19309E-09
+1.415022E+00,+3.532921E-09,+329.9618E-09
+1.425126E+00,+4.056028E-09,+251.1978E-09
+1.435155E+00,+5.447212E-09,-344.7151E-09
+1.445182E+00,+5.941251E-09,-385.1319E-09
+1.455223E+00,+5.638390E-09,-942.6976E-09
+1.465024E+00,+5.165067E-09,-1.854420E-06
+1.475025E+00,+4.929809E-09,-2.956190E-06
+1.485037E+00,+4.869846E-09,-3.087168E-06
+1.495068E+00,+4.105788E-09,-2.202692E-06
+1.505062E+00,+3.605918E-09,-1.934814E-06
+1.515085E+00,+3.982358E-09,-2.486000E-06
+1.525123E+00,+4.903415E-09,-2.329836E-06
+1.535120E+00,+6.018197E-09,-1.962547E-06
+1.545147E+00,+6.170061E-09,-1.338921E-06
+1.555132E+00,+6.480394E-09,-945.6254E-09
+1.565146E+00,+7.227745E-09,-1.683693E-06
+1.575172E+00,+7.765535E-09,-1.571074E-06
+1.585176E+00,+7.197253E-09,-1.178761E-06
+1.595208E+00,+5.811939E-09,-1.066437E-06
+1.605236E+00,+5.632551E-09,-1.131086E-06
+1.615033E+00,+6.507349E-09,-927.6105E-09
+1.625049E+00,+7.293977E-09,-853.8437E-09
+1.635077E+00,+7.640914E-09,-1.555414E-06
+1.645096E+00,+7.857523E-09,-1.765785E-06
+1.655127E+00,+8.381155E-09,-2.131243E-06
+1.665127E+00,+8.330315E-09,-2.447748E-06
+1.675138E+00,+7.041965E-09,-1.887455E-06
+1.685163E+00,+6.183016E-09,-1.701183E-06
+1.695178E+00,+6.086529E-09,-1.606636E-06
+1.705188E+00,+6.571231E-09,-1.487513E-06
+1.715241E+00,+6.620454E-09,-931.1104E-09
+1.725030E+00,+6.158139E-09,-1.203966E-06
+1.735045E+00,+5.405421E-09,-1.000824E-06
+1.745108E+00,+5.315836E-09,-702.1332E-09
+1.755158E+00,+5.268729E-09,-671.9399E-09
+1.765200E+00,+5.220695E-09,-1.502953E-06
+1.775221E+00,+5.585931E-09,-1.397009E-06
+1.785223E+00,+6.208281E-09,-1.541987E-06
+1.795031E+00,+6.463280E-09,-1.916981E-06
+1.805032E+00,+5.858545E-09,-2.549534E-06
+1.815054E+00,+4.754667E-09,-2.465506E-06
+1.825092E+00,+4.544820E-09,-2.383709E-06
+1.835103E+00,+4.716464E-09,-1.845570E-06
+1.845150E+00,+4.373976E-09,-1.530180E-06
+1.855198E+00,+3.423901E-09,-1.949120E-06
+1.865215E+00,+3.157676E-09,-2.479620E-06
+1.875016E+00,+3.944832E-09,-2.799654E-06
+1.885015E+00,+4.670962E-09,-2.469549E-06
+1.895043E+00,+5.212820E-09,-1.895685E-06
+1.905070E+00,+5.551859E-09,-1.606493E-06
+1.915114E+00,+6.613426E-09,-1.757412E-06
+1.925140E+00,+7.446573E-09,-1.810246E-06
+1.935174E+00,+7.405652E-09,-2.152710E-06
+1.945194E+00,+6.813202E-09,-1.984511E-06
+1.955198E+00,+6.214852E-09,-1.988440E-06
+1.965225E+00,+6.063646E-09,-2.474928E-06
+1.975216E+00,+5.422824E-09,-3.040991E-06
+1.985240E+00,+4.513792E-09,-3.209477E-06
+1.995025E+00,+4.105451E-09,-2.646036E-06
+2.005023E+00,+4.772417E-09,-1.885290E-06
+2.015048E+00,+5.587703E-09,-1.442232E-06
+2.025045E+00,+5.543369E-09,-1.479311E-06
+2.035058E+00,+4.992612E-09,-2.400141E-06
+2.045087E+00,+5.168689E-09,-3.125410E-06
+2.055081E+00,+6.147159E-09,-3.317929E-06
+2.065108E+00,+7.097896E-09,-2.949667E-06
+2.075105E+00,+7.377475E-09,-2.397356E-06
+2.085125E+00,+7.749925E-09,-2.736035E-06
+2.095153E+00,+8.465107E-09,-2.877465E-06
+2.105134E+00,+9.092049E-09,-4.206257E-06
+2.115148E+00,+9.080086E-09,-3.897047E-06
+2.125176E+00,+8.910589E-09,-3.585282E-06
+2.135175E+00,+9.102822E-09,-3.672781E-06
+2.145203E+00,+9.217382E-09,-3.096199E-06
+2.155229E+00,+8.484699E-09,-2.423925E-06
+2.165238E+00,+7.077498E-09,-1.465740E-06
+2.175056E+00,+6.119190E-09,-2.028027E-06
+2.185059E+00,+5.828499E-09,-2.738514E-06
+2.195083E+00,+5.606211E-09,-3.278837E-06
+2.205118E+00,+5.027086E-09,-3.167782E-06
+2.215119E+00,+4.546399E-09,-2.639780E-06
+2.225122E+00,+4.322879E-09,-2.314320E-06
+2.235145E+00,+3.894756E-09,-2.234688E-06
+2.245160E+00,+2.941967E-09,-2.700034E-06
+2.255167E+00,+2.223793E-09,-2.993517E-06
+2.265200E+00,+2.806959E-09,-3.453875E-06
+2.275196E+00,+4.160955E-09,-3.272334E-06
+2.285225E+00,+5.322563E-09,-2.527294E-06
+2.295241E+00,+5.539560E-09,-2.593146E-06
+2.305245E+00,+5.897596E-09,-3.130531E-06
+2.315044E+00,+6.538631E-09,-3.780623E-06
+2.325046E+00,+7.078980E-09,-3.953371E-06
+2.335057E+00,+6.738416E-09,-3.236409E-06
+2.345085E+00,+5.912662E-09,-2.820969E-06
+2.355071E+00,+5.803888E-09,-2.323742E-06
+2.365086E+00,+6.085524E-09,-2.101088E-06
+2.375117E+00,+5.909464E-09,-1.976662E-06
+2.385102E+00,+5.236128E-09,-1.794624E-06
+2.395135E+00,+5.049687E-09,-2.166348E-06
+2.405121E+00,+5.367790E-09,-2.598019E-06
+2.415141E+00,+5.381699E-09,-2.543974E-06
+2.425169E+00,+4.611625E-09,-2.962771E-06
+2.435171E+00,+3.965551E-09,-3.201151E-06
+2.445198E+00,+3.815904E-09,-2.995243E-06
+2.455225E+00,+3.774862E-09,-2.824631E-06
+2.465221E+00,+3.238961E-09,-2.774039E-06
+2.475229E+00,+2.726132E-09,-2.932682E-06
+2.485029E+00,+2.978064E-09,-3.244305E-06
+2.495048E+00,+3.582578E-09,-3.233490E-06
+2.505082E+00,+3.654806E-09,-3.462401E-06
+2.515087E+00,+3.365597E-09,-3.398581E-06
+2.525097E+00,+3.726586E-09,-4.309397E-06
+2.535122E+00,+4.755247E-09,-3.927842E-06
+2.545141E+00,+5.705938E-09,-3.514185E-06
+2.555151E+00,+5.665591E-09,-3.768911E-06
+2.565174E+00,+5.450166E-09,-3.349486E-06
+2.575166E+00,+5.772363E-09,-2.779932E-06
+2.585183E+00,+6.152240E-09,-2.408381E-06
+2.595217E+00,+5.595691E-09,-2.935810E-06
+2.605195E+00,+4.427269E-09,-2.956238E-06
+2.615239E+00,+4.237594E-09,-3.331280E-06
+2.625244E+00,+5.172053E-09,-3.465090E-06
+2.635227E+00,+6.232888E-09,-3.233691E-06
+2.645220E+00,+6.504011E-09,-3.237524E-06
+2.655162E+00,+6.416127E-09,-2.856894E-06
+2.665161E+00,+6.539839E-09,-3.011694E-06
+2.675159E+00,+6.611369E-09,-3.053227E-06
+2.685134E+00,+6.202626E-09,-2.714815E-06
+2.695119E+00,+5.518953E-09,-2.084828E-06
+2.705111E+00,+5.183316E-09,-2.752028E-06
+2.715078E+00,+4.998504E-09,-2.985821E-06
+2.725083E+00,+4.188631E-09,-2.964506E-06
+2.735099E+00,+3.309707E-09,-2.962952E-06
+2.745146E+00,+2.903332E-09,-3.662959E-06
+2.755188E+00,+3.483360E-09,-3.434077E-06
+2.765192E+00,+4.099623E-09,-3.222122E-06
+2.775182E+00,+3.724048E-09,-3.274279E-06
+2.785211E+00,+2.754728E-09,-3.272429E-06
+2.795228E+00,+2.376079E-09,-4.244728E-06
+2.805025E+00,+2.285877E-09,-4.255238E-06
+2.815022E+00,+2.062080E-09,-4.023981E-06
+2.825028E+00,+1.628872E-09,-3.645935E-06
+2.835055E+00,+1.720592E-09,-3.376713E-06
+2.845066E+00,+2.222135E-09,-3.733988E-06
+2.855067E+00,+2.338302E-09,-3.551884E-06
+2.865114E+00,+2.247939E-09,-2.594433E-06
+2.875141E+00,+2.760102E-09,-2.894707E-06
+2.885154E+00,+4.659440E-09,-2.806654E-06
+2.895185E+00,+5.731226E-09,-3.218546E-06
+2.905172E+00,+5.649005E-09,-3.027830E-06
+2.915203E+00,+4.936959E-09,-3.022461E-06
+2.925203E+00,+4.888452E-09,-3.270664E-06
+2.935184E+00,+5.511694E-09,-3.458557E-06
+2.945180E+00,+5.559320E-09,-3.935223E-06
+2.955140E+00,+4.727807E-09,-3.528738E-06
+2.965112E+00,+3.820090E-09,-2.358237E-06
+2.975105E+00,+3.917251E-09,-2.392712E-06
+2.985060E+00,+4.193101E-09,-3.084355E-06
+2.995044E+00,+3.892232E-09,-3.447666E-06
+3.005033E+00,+3.494457E-09,-3.388415E-06
+3.015231E+00,+3.827247E-09,-2.800655E-06
+3.025232E+00,+4.764670E-09,-2.829275E-06
+3.035203E+00,+5.215028E-09,-3.037453E-06
+3.045195E+00,+5.307127E-09,-3.784075E-06
+3.055186E+00,+5.563837E-09,-3.844643E-06
+3.065147E+00,+6.263567E-09,-3.980446E-06
+3.075114E+00,+6.588887E-09,-3.995953E-06
+3.085096E+00,+6.185787E-09,-3.731184E-06
+3.095098E+00,+5.744502E-09,-3.702383E-06
+3.105065E+00,+5.560704E-09,-3.374186E-06
+3.115056E+00,+5.429576E-09,-3.804274E-06
+3.125021E+00,+4.928661E-09,-3.910799E-06
+3.135245E+00,+4.666945E-09,-3.386736E-06
+3.145232E+00,+5.186407E-09,-3.396759E-06
+3.155182E+00,+6.200329E-09,-2.721157E-06
+3.165175E+00,+6.483595E-09,-2.546130E-06
+3.175141E+00,+6.043831E-09,-2.604504E-06
+3.185122E+00,+5.901458E-09,-3.001871E-06
+3.195115E+00,+6.517402E-09,-2.981863E-06
+3.205060E+00,+7.007687E-09,-3.499975E-06
+3.215033E+00,+6.763260E-09,-3.756504E-06
+3.225024E+00,+6.426542E-09,-3.613815E-06
+3.235215E+00,+6.839444E-09,-3.591423E-06
+3.245236E+00,+7.613134E-09,-3.488255E-06
+3.255034E+00,+7.676885E-09,-2.938900E-06
+3.265078E+00,+6.936348E-09,-2.945233E-06
+3.275126E+00,+6.544651E-09,-3.759508E-06
+3.285136E+00,+6.691508E-09,-3.720045E-06
+3.295166E+00,+6.544945E-09,-3.791437E-06
+3.305206E+00,+5.402550E-09,-3.323717E-06
+3.315220E+00,+4.263524E-09,-2.405272E-06
+3.325235E+00,+3.483071E-09,-2.941361E-06
+3.335052E+00,+3.032387E-09,-3.333960E-06
+3.345090E+00,+1.868789E-09,-3.641053E-06
+3.355125E+00,+639.0601E-12,-4.598809E-06
+3.365129E+00,+325.0096E-12,-4.385729E-06
+3.375139E+00,+1.018961E-09,-4.751177E-06
+3.385173E+00,+1.562431E-09,-4.178839E-06
+3.395223E+00,+1.350503E-09,-4.092646E-06
+3.405215E+00,+1.055012E-09,-4.080287E-06
+3.415244E+00,+1.429137E-09,-3.838454E-06
+3.425021E+00,+2.050269E-09,-3.889151E-06
+3.435058E+00,+2.378161E-09,-3.982439E-06
+3.445076E+00,+2.506230E-09,-4.463692E-06
+3.455087E+00,+3.179257E-09,-4.851981E-06
+3.465124E+00,+3.842547E-09,-4.851570E-06
+3.475130E+00,+4.153032E-09,-4.432974E-06
+3.485156E+00,+4.219757E-09,-3.768835E-06
+3.495193E+00,+4.915300E-09,-3.401480E-06
+3.505183E+00,+5.762744E-09,-3.188858E-06
+3.515206E+00,+6.095734E-09,-3.450165E-06
+3.525244E+00,+5.321859E-09,-3.612299E-06
+3.535244E+00,+4.299953E-09,-3.483725E-06
+3.545053E+00,+4.106919E-09,-3.333521E-06
+3.555048E+00,+4.093714E-09,-3.379469E-06
+3.565076E+00,+3.418645E-09,-3.590918E-06
+3.575121E+00,+2.321044E-09,-3.685046E-06
+3.585126E+00,+1.993914E-09,-4.040938E-06
+3.595174E+00,+2.365271E-09,-5.020724E-06
+3.605227E+00,+2.463292E-09,-4.645844E-06
+3.615021E+00,+2.176150E-09,-3.458453E-06
+3.625029E+00,+2.345729E-09,-2.862101E-06
+3.635063E+00,+3.147884E-09,-3.003464E-06
+3.645090E+00,+3.400861E-09,-2.814188E-06
+3.655128E+00,+2.448498E-09,-3.264246E-06
+3.665132E+00,+1.735825E-09,-3.742295E-06
+3.675148E+00,+2.220801E-09,-3.911057E-06
+3.685175E+00,+3.306704E-09,-3.578072E-06
+3.695195E+00,+3.993216E-09,-3.907538E-06
+3.705204E+00,+3.858573E-09,-3.943758E-06
+3.715228E+00,+3.972608E-09,-3.803282E-06
+3.725218E+00,+4.501984E-09,-4.038191E-06
+3.735232E+00,+4.818245E-09,-4.447566E-06
+3.745059E+00,+4.357625E-09,-4.494343E-06
+3.755113E+00,+3.695842E-09,-4.311075E-06
+3.765150E+00,+3.793304E-09,-3.760920E-06
+3.775167E+00,+4.156246E-09,-4.011498E-06
+3.785194E+00,+4.046010E-09,-4.266367E-06
+3.795239E+00,+3.951989E-09,-4.363299E-06
+3.805243E+00,+4.806775E-09,-4.084864E-06
+3.815041E+00,+6.813946E-09,-3.723450E-06
+3.825083E+00,+8.238461E-09,-3.838368E-06
+3.835091E+00,+8.655019E-09,-3.667698E-06
+3.845122E+00,+8.780395E-09,-3.570500E-06
+3.855164E+00,+9.381583E-09,-4.253464E-06
+3.865179E+00,+10.00801E-09,-4.298248E-06
+3.875186E+00,+10.02860E-09,-3.860960E-06
+3.885210E+00,+9.568007E-09,-3.540659E-06
+3.895247E+00,+9.156087E-09,-4.132509E-06
+3.905035E+00,+8.877225E-09,-4.706564E-06
+3.915058E+00,+7.875284E-09,-4.758063E-06
+3.925074E+00,+6.551943E-09,-4.480267E-06
+3.935109E+00,+5.067501E-09,-3.764525E-06
+3.945130E+00,+4.606722E-09,-3.709879E-06
+3.955141E+00,+4.252539E-09,-3.663550E-06
+3.965187E+00,+3.903310E-09,-3.462115E-06
+3.975204E+00,+3.647518E-09,-4.056445E-06
+3.985233E+00,+3.895033E-09,-4.274474E-06
+3.995051E+00,+4.151271E-09,-4.641419E-06
+4.005070E+00,+3.851014E-09,-4.458905E-06
+4.015109E+00,+3.416570E-09,-4.632120E-06
+4.025120E+00,+3.564666E-09,-4.215889E-06
+4.035144E+00,+4.013857E-09,-3.583012E-06
+4.045179E+00,+3.770347E-09,-3.946562E-06
+4.055171E+00,+2.955349E-09,-3.851023E-06
+4.065192E+00,+2.621256E-09,-3.683310E-06
+4.075228E+00,+3.499527E-09,-3.319655E-06
+4.085237E+00,+4.590045E-09,-3.843250E-06
+4.095051E+00,+5.204957E-09,-3.423319E-06
+4.105053E+00,+5.402266E-09,-2.632809E-06
+4.115078E+00,+6.076663E-09,-3.094378E-06
+4.125115E+00,+6.788226E-09,-3.627968E-06
+4.135116E+00,+6.900058E-09,-3.854704E-06
+4.145165E+00,+6.512578E-09,-4.146729E-06
+4.155222E+00,+6.761444E-09,-4.719401E-06
+4.165026E+00,+7.576944E-09,-4.380055E-06
+4.175063E+00,+8.191827E-09,-4.246598E-06
+4.185105E+00,+7.743030E-09,-3.382979E-06
+4.195115E+00,+6.644765E-09,-2.704907E-06
+4.205151E+00,+6.515097E-09,-3.072891E-06
+4.215162E+00,+6.867249E-09,-3.504982E-06
+4.225178E+00,+6.821845E-09,-3.859940E-06
+4.235214E+00,+6.326527E-09,-3.017998E-06
+4.245022E+00,+6.264026E-09,-2.452726E-06
+4.255109E+00,+6.680647E-09,-3.147259E-06
+4.265175E+00,+6.614963E-09,-3.538943E-06
+4.275211E+00,+5.660665E-09,-4.506035E-06
+4.285045E+00,+5.237287E-09,-4.700051E-06
+4.295098E+00,+5.689184E-09,-3.901444E-06
+4.305146E+00,+6.287367E-09,-3.092776E-06
+4.315209E+00,+6.416356E-09,-3.407765E-06
+4.325243E+00,+6.093853E-09,-3.695450E-06
+4.335057E+00,+5.824088E-09,-4.100047E-06
+4.345126E+00,+6.031840E-09,-4.590416E-06
+4.355147E+00,+6.223748E-09,-4.721060E-06
+4.365193E+00,+6.142234E-09,-4.426508E-06
+4.375240E+00,+6.384976E-09,-4.005471E-06
+4.385201E+00,+6.856723E-09,-4.094716E-06
+4.395219E+00,+7.386772E-09,-4.389744E-06
+4.405219E+00,+7.290220E-09,-4.530573E-06
+4.415245E+00,+7.397014E-09,-4.245005E-06
+4.425056E+00,+8.033996E-09,-3.993769E-06
+4.435075E+00,+9.364846E-09,-3.735342E-06
+4.445128E+00,+9.246083E-09,-3.707981E-06
+4.455184E+00,+7.656885E-09,-3.734560E-06
+4.465201E+00,+7.219999E-09,-3.886194E-06
+4.475225E+00,+8.112473E-09,-3.204861E-06
+4.485027E+00,+8.812071E-09,-3.219805E-06
+4.495034E+00,+9.319753E-09,-3.759804E-06
+4.505069E+00,+9.126734E-09,-3.998175E-06
+4.515075E+00,+8.876576E-09,-3.707638E-06
+4.525094E+00,+8.742042E-09,-3.473912E-06
+4.535125E+00,+7.998285E-09,-2.857943E-06
+4.545125E+00,+7.582175E-09,-3.051195E-06
+4.555044E+00,+7.727343E-09,-3.294163E-06
+4.565075E+00,+8.186904E-09,-3.436432E-06
+4.575087E+00,+8.427651E-09,-3.756600E-06
+4.585108E+00,+8.032509E-09,-4.528780E-06
+4.595135E+00,+7.393293E-09,-4.074765E-06
+4.605134E+00,+7.265864E-09,-4.026108E-06
+4.615165E+00,+6.267226E-09,-4.029465E-06
+4.625161E+00,+5.381238E-09,-4.303494E-06
+4.635130E+00,+3.075119E-09,-4.680024E-06
+4.645122E+00,+2.569045E-09,-4.472380E-06
+4.655047E+00,+2.070643E-09,-4.784184E-06
+4.665050E+00,+1.720762E-09,-4.639664E-06
+4.675058E+00,+1.036098E-09,-4.601126E-06
+4.685027E+00,+1.251440E-09,-2.354937E-06
+4.695026E+00,+3.273877E-09,-2.044468E-06
+4.705227E+00,+3.969736E-09,-2.554588E-06
+4.715210E+00,+4.726647E-09,-3.503142E-06
+4.725205E+00,+4.667982E-09,-4.261170E-06
+4.735169E+00,+4.220936E-09,-4.558172E-06
+4.745143E+00,+3.700293E-09,-4.723483E-06
+4.755136E+00,+1.507327E-09,-4.731980E-06
+4.765121E+00,+807.1943E-12,-4.701195E-06
+4.775115E+00,+715.7913E-12,-4.049292E-06
+4.785113E+00,+1.212674E-09,-4.205599E-06
+4.795076E+00,+1.707505E-09,-4.186144E-06
+4.805074E+00,+1.300525E-09,-4.148731E-06
+4.815068E+00,+354.3064E-12,-3.570433E-06
+4.825039E+00,+180.3226E-12,-3.613939E-06
+4.835032E+00,+26.47400E-12,-4.717503E-06
+4.845251E+00,-119.6457E-12,-4.261551E-06
+4.855208E+00,+394.7246E-12,-4.412241E-06
+4.865193E+00,+1.384282E-09,-4.366274E-06
+4.875180E+00,+3.844688E-09,-4.234248E-06
+4.885110E+00,+4.603466E-09,-4.956465E-06
+4.895105E+00,+5.397501E-09,-4.559164E-06
+4.905071E+00,+5.708124E-09,-4.349880E-06
+4.915062E+00,+6.958470E-09,-4.550724E-06
+4.925032E+00,+7.108633E-09,-4.510184E-06
+4.935239E+00,+6.387769E-09,-4.106284E-06
+4.945231E+00,+6.125381E-09,-3.755560E-06
+4.955192E+00,+5.922641E-09,-3.249665E-06
+4.965176E+00,+5.920578E-09,-3.280850E-06
+4.975165E+00,+5.078448E-09,-3.963318E-06
+4.985117E+00,+4.830696E-09,-3.880625E-06
+4.995093E+00,+4.994886E-09,-3.563671E-06
+5.005083E+00,+5.269937E-09,-3.611965E-06
+5.015052E+00,+5.433047E-09,-4.107218E-06
+5.025051E+00,+5.061465E-09,-4.317942E-06
+5.035243E+00,+4.068451E-09,-4.180289E-06
+5.045185E+00,+3.970709E-09,-4.836932E-06
+5.055179E+00,+3.242779E-09,-5.162573E-06
+5.065161E+00,+2.665731E-09,-5.286064E-06
+5.075145E+00,+100.1849E-12,-5.228939E-06
+5.085132E+00,-288.1786E-12,-4.960433E-06
+5.095099E+00,+255.4021E-12,-4.335032E-06
+5.105072E+00,+722.4008E-12,-4.097901E-06
+5.115082E+00,+1.857684E-09,-4.181252E-06
+5.125061E+00,+2.128919E-09,-4.763690E-06
+5.135056E+00,+3.002637E-09,-6.164208E-06
+5.145024E+00,+3.018555E-09,-6.343728E-06
+5.155203E+00,+2.270529E-09,-5.342656E-06
+5.165187E+00,+2.213569E-09,-5.050059E-06
+5.175149E+00,+3.515735E-09,-3.541613E-06
+5.185123E+00,+4.018540E-09,-3.311205E-06
+5.195159E+00,+5.305496E-09,-3.536549E-06
+5.205165E+00,+5.337234E-09,-3.502093E-06
+5.215188E+00,+5.377296E-09,-3.867054E-06
+5.225227E+00,+5.400954E-09,-3.523102E-06
+5.235243E+00,+4.911453E-09,-3.218374E-06
+5.245048E+00,+4.675449E-09,-3.110933E-06
+5.255028E+00,+4.495337E-09,-3.231001E-06
+5.265024E+00,+4.774955E-09,-2.994604E-06
+5.275039E+00,+5.728070E-09,-3.150416E-06
+5.285046E+00,+5.728264E-09,-3.170929E-06
+5.295090E+00,+5.790487E-09,-3.259869E-06
+5.305131E+00,+6.141168E-09,-3.117895E-06
+5.315149E+00,+8.598074E-09,-3.736172E-06
+5.325171E+00,+9.049747E-09,-3.812866E-06
+5.335210E+00,+8.776897E-09,-4.351101E-06
+5.345222E+00,+8.532154E-09,-4.587527E-06
+5.355027E+00,+7.454116E-09,-4.646177E-06
+5.365062E+00,+7.218190E-09,-4.693528E-06
+5.375091E+00,+5.102469E-09,-5.073147E-06
+5.385125E+00,+4.767167E-09,-5.266714E-06
+5.395111E+00,+4.576349E-09,-4.700441E-06
+5.405124E+00,+4.744603E-09,-4.329396E-06
+5.415164E+00,+4.769927E-09,-3.431540E-06
+5.425178E+00,+4.641198E-09,-3.398457E-06
+5.435215E+00,+4.128700E-09,-4.670248E-06
+5.445221E+00,+4.110362E-09,-4.694043E-06
+5.455016E+00,+3.385517E-09,-4.295330E-06
+5.465057E+00,+3.191939E-09,-4.424515E-06
+5.475070E+00,+3.056614E-09,-4.825878E-06
+5.485087E+00,+3.324797E-09,-4.758711E-06
+5.495125E+00,+4.817193E-09,-5.086279E-06
+5.505134E+00,+4.899962E-09,-5.139742E-06
+5.515155E+00,+5.180104E-09,-4.793482E-06
+5.525190E+00,+5.312966E-09,-4.698296E-06
+5.535204E+00,+6.189167E-09,-3.767252E-06
+5.545021E+00,+6.212642E-09,-3.992777E-06
+5.555032E+00,+5.914071E-09,-3.711930E-06
+5.565062E+00,+5.960308E-09,-3.657246E-06
+5.575102E+00,+6.624624E-09,-3.993035E-06
+5.585096E+00,+6.615459E-09,-3.917742E-06
+5.595117E+00,+5.400292E-09,-4.148932E-06
+5.605154E+00,+5.185048E-09,-4.045534E-06
+5.615166E+00,+5.313821E-09,-3.378554E-06
+5.625213E+00,+5.427095E-09,-3.513518E-06
+5.635026E+00,+4.932696E-09,-4.326458E-06
+5.645043E+00,+4.730027E-09,-4.477282E-06
+5.655080E+00,+4.681377E-09,-4.983826E-06
+5.665108E+00,+4.767845E-09,-5.127631E-06
+5.675142E+00,+4.200789E-09,-5.270109E-06
+5.685185E+00,+3.931065E-09,-5.130549E-06
+5.695191E+00,+3.862523E-09,-4.210816E-06
+5.705203E+00,+4.318176E-09,-4.144860E-06
+5.715245E+00,+6.838711E-09,-4.092627E-06
+5.725027E+00,+6.939868E-09,-3.997402E-06
+5.735060E+00,+6.779839E-09,-3.786869E-06
+5.745107E+00,+6.803333E-09,-3.960200E-06
+5.755126E+00,+7.560842E-09,-4.006691E-06
+5.765165E+00,+7.612926E-09,-4.008713E-06
+5.775183E+00,+7.183639E-09,-4.441996E-06
+5.785196E+00,+7.126120E-09,-4.549818E-06
+5.795237E+00,+7.085668E-09,-4.763909E-06
+5.805018E+00,+6.978740E-09,-4.798585E-06
+5.815039E+00,+5.227733E-09,-5.715161E-06
+5.825077E+00,+4.998588E-09,-5.862742E-06
+5.835087E+00,+5.170060E-09,-5.449916E-06
+5.845105E+00,+5.376403E-09,-5.038719E-06
+5.855139E+00,+5.882371E-09,-3.979903E-06
+5.865163E+00,+5.916796E-09,-3.884869E-06
+5.875226E+00,+7.061631E-09,-3.643561E-06
+5.885026E+00,+7.147130E-09,-3.591605E-06
+5.895058E+00,+7.190875E-09,-4.173384E-06
+5.905108E+00,+7.047078E-09,-4.189721E-06
+5.915117E+00,+5.469812E-09,-4.222079E-06
+5.925127E+00,+5.445196E-09,-4.327908E-06
+5.935172E+00,+5.730163E-09,-5.156432E-06
+5.945228E+00,+5.722568E-09,-5.093174E-06
+5.955032E+00,+5.441951E-09,-4.799853E-06
+5.965071E+00,+5.466627E-09,-4.765177E-06
+5.975075E+00,+5.747073E-09,-4.578467E-06
+5.985096E+00,+5.664412E-09,-4.490424E-06
+5.995058E+00,+4.698294E-09,-3.562622E-06
+6.005033E+00,+4.616460E-09,-3.726874E-06
+6.015023E+00,+4.849966E-09,-4.837132E-06
+6.025219E+00,+4.808339E-09,-5.145712E-06
+6.035202E+00,+3.505998E-09,-5.900002E-06
+6.045192E+00,+3.294348E-09,-5.765915E-06
+6.055151E+00,+3.941464E-09,-4.798966E-06
+6.065134E+00,+4.319534E-09,-4.757424E-06
+6.075121E+00,+4.927295E-09,-5.075837E-06
+6.085064E+00,+4.853723E-09,-4.923373E-06
+6.095068E+00,+4.908255E-09,-3.993235E-06
+6.105050E+00,+4.991977E-09,-4.185992E-06
+6.115081E+00,+5.113482E-09,-4.484358E-06
+6.125129E+00,+4.991902E-09,-4.341917E-06
+6.135161E+00,+4.516634E-09,-4.514799E-06
+6.145195E+00,+4.620403E-09,-4.581709E-06
+6.155236E+00,+4.972111E-09,-3.973093E-06
+6.165035E+00,+4.912391E-09,-4.014416E-06
+6.175074E+00,+4.594077E-09,-3.728829E-06
+6.185299E+00,+4.666953E-09,-3.735810E-06
+6.195085E+00,+6.869035E-09,-3.871155E-06
+6.205120E+00,+7.026197E-09,-3.794470E-06
+6.215125E+00,+7.556204E-09,-4.581299E-06
+6.225139E+00,+7.644213E-09,-4.755278E-06
+6.235182E+00,+8.813779E-09,-4.501400E-06
+6.245215E+00,+8.868010E-09,-4.435263E-06
+6.255244E+00,+8.489909E-09,-5.012827E-06
+6.265060E+00,+8.452146E-09,-4.998522E-06
+6.275078E+00,+8.894877E-09,-4.572087E-06
+6.285109E+00,+8.972268E-09,-4.562655E-06
+6.295064E+00,+8.509201E-09,-4.624596E-06
+6.305041E+00,+8.367930E-09,-4.341479E-06
+6.315028E+00,+8.715498E-09,-3.375884E-06
+6.325221E+00,+8.891006E-09,-3.149357E-06
+6.335197E+00,+9.073576E-09,-3.346482E-06
+6.345187E+00,+8.862996E-09,-3.576136E-06
+6.355157E+00,+7.737551E-09,-4.854069E-06
+6.365157E+00,+7.616316E-09,-4.887267E-06
+6.375148E+00,+5.976354E-09,-4.246082E-06
+6.385089E+00,+5.535600E-09,-4.258442E-06
+6.395081E+00,+2.554055E-09,-4.790030E-06
+6.405043E+00,+2.495577E-09,-4.813004E-06
+6.415023E+00,+3.652443E-09,-5.840836E-06
+6.425015E+00,+3.784792E-09,-5.771208E-06
+6.435205E+00,+4.365099E-09,-4.782181E-06
+6.445172E+00,+4.477378E-09,-4.768162E-06
+6.455198E+00,+6.953269E-09,-4.356242E-06
+6.465188E+00,+7.082700E-09,-4.324418E-06
+6.475223E+00,+7.938316E-09,-4.669304E-06
+6.485040E+00,+7.917357E-09,-4.622679E-06
+6.495084E+00,+8.125244E-09,-3.712950E-06
+6.505122E+00,+8.214927E-09,-3.578740E-06
+6.515136E+00,+8.514180E-09,-3.464051E-06
+6.525160E+00,+8.437289E-09,-3.432923E-06
+6.535193E+00,+7.500399E-09,-3.661108E-06
+6.545204E+00,+7.401124E-09,-3.710585E-06
+6.555225E+00,+4.932953E-09,-5.293789E-06
+6.565032E+00,+4.678826E-09,-5.430594E-06
+6.575050E+00,+2.628242E-09,-5.799428E-06
+6.585070E+00,+2.630560E-09,-5.646391E-06
+6.595106E+00,+3.945220E-09,-4.252759E-06
+6.605114E+00,+4.025793E-09,-4.086991E-06
+6.615151E+00,+5.612829E-09,-4.496451E-06
+6.625642E+00,+5.702318E-09,-4.661303E-06
+6.635199E+00,+6.428958E-09,-5.180264E-06
+6.645232E+00,+6.287982E-09,-5.172958E-06
+6.655242E+00,+4.755880E-09,-4.408341E-06
+6.665046E+00,+4.732208E-09,-4.302988E-06
+6.675093E+00,+6.852527E-09,-3.954821E-06
+6.685117E+00,+7.071865E-09,-3.853341E-06
+6.695138E+00,+8.339455E-09,-4.541550E-06
+6.705175E+00,+8.371249E-09,-4.481345E-06
+6.715174E+00,+8.884748E-09,-4.559746E-06
+6.725206E+00,+8.850188E-09,-4.544602E-06
+6.735217E+00,+6.371697E-09,-4.120760E-06
+6.745022E+00,+5.681234E-09,-4.294958E-06
+6.755061E+00,+2.347238E-09,-4.984532E-06
+6.765087E+00,+2.113117E-09,-5.225678E-06
+6.775096E+00,-322.0600E-12,-5.649290E-06
+6.785112E+00,-586.9897E-12,-5.479355E-06
+6.795115E+00,-772.4772E-12,-4.751063E-06
+6.805159E+00,-395.3877E-12,-4.499865E-06
+6.815160E+00,+2.568588E-09,-3.831702E-06
+6.825170E+00,+2.757809E-09,-3.943177E-06
+6.835203E+00,+2.813973E-09,-4.260874E-06
+6.845206E+00,+2.884742E-09,-4.370709E-06
+6.855227E+00,+4.759386E-09,-4.213839E-06
+6.865036E+00,+4.941699E-09,-4.315606E-06
+6.875039E+00,+5.449469E-09,-4.692259E-06
+6.885052E+00,+5.459139E-09,-4.506207E-06
+6.895087E+00,+5.943376E-09,-2.991562E-06
+6.905093E+00,+5.951734E-09,-2.897043E-06
+6.915131E+00,+5.180274E-09,-4.301205E-06
+6.925370E+00,+5.156063E-09,-4.265204E-06
+6.935159E+00,+6.172059E-09,-4.957180E-06
+6.945199E+00,+6.335772E-09,-5.309744E-06
+6.955199E+00,+5.993619E-09,-5.495310E-06
+6.965214E+00,+5.706353E-09,-5.169650E-06
+6.975019E+00,+4.468634E-09,-4.535475E-06
+6.985242E+00,+4.519685E-09,-4.524622E-06
+6.995034E+00,+4.651831E-09,-4.835539E-06
+7.005074E+00,+4.410293E-09,-4.815817E-06
+7.015082E+00,+2.798841E-09,-4.165087E-06
+7.025122E+00,+2.605725E-09,-4.282751E-06
+7.035123E+00,+2.775362E-09,-5.161296E-06
+7.045135E+00,+2.957841E-09,-4.911509E-06
+7.055171E+00,+4.442189E-09,-4.066620E-06
+7.065218E+00,+5.121960E-09,-4.197598E-06
+7.075019E+00,+8.191970E-09,-4.723473E-06
+7.085057E+00,+8.723327E-09,-4.812603E-06
+7.095062E+00,+9.031541E-09,-4.948569E-06
+7.105072E+00,+9.012415E-09,-4.639769E-06
+7.115104E+00,+8.883532E-09,-4.085570E-06
+7.125086E+00,+8.530429E-09,-4.082785E-06
+7.135118E+00,+5.505929E-09,-4.465914E-06
+7.145115E+00,+4.919511E-09,-4.783402E-06
+7.155112E+00,+4.571391E-09,-4.851122E-06
+7.165152E+00,+4.958063E-09,-4.741164E-06
+7.175163E+00,+5.876988E-09,-4.166289E-06
+7.185180E+00,+5.793720E-09,-4.105043E-06
+7.195211E+00,+5.839047E-09,-4.355326E-06
+7.205210E+00,+6.031311E-09,-4.228678E-06
+7.215235E+00,+6.428234E-09,-4.213448E-06
+7.225046E+00,+6.202149E-09,-4.327221E-06
+7.235060E+00,+4.464471E-09,-5.502186E-06
+7.245104E+00,+4.134778E-09,-5.802880E-06
+7.255090E+00,+3.058822E-09,-5.393992E-06
+7.265071E+00,+2.596267E-09,-5.303221E-06
+7.275076E+00,+1.717524E-09,-4.659815E-06
+7.285038E+00,+1.929977E-09,-4.619083E-06
+7.295245E+00,+3.832247E-09,-4.253807E-06
+7.305235E+00,+4.005274E-09,-4.252749E-06
+7.315195E+00,+2.925802E-09,-5.315600E-06
+7.325171E+00,+2.539204E-09,-5.234662E-06
+7.335161E+00,+2.296344E-09,-5.734473E-06
+7.345123E+00,+2.362692E-09,-5.936842E-06
+7.355118E+00,+2.190610E-09,-5.631848E-06
+7.365099E+00,+2.178873E-09,-5.709763E-06
+7.375078E+00,+3.446284E-09,-5.322609E-06
+7.385063E+00,+3.778343E-09,-5.219098E-06
+7.395022E+00,+4.880880E-09,-5.012617E-06
+7.405222E+00,+4.939249E-09,-5.014811E-06
+7.415033E+00,+5.904914E-09,-4.412585E-06
+7.425067E+00,+6.295044E-09,-4.301987E-06
+7.435094E+00,+7.764802E-09,-4.986363E-06
+7.445091E+00,+7.791574E-09,-5.068627E-06
+7.455101E+00,+7.716303E-09,-5.083819E-06
+7.465129E+00,+7.752479E-09,-5.231123E-06
+7.475116E+00,+7.263541E-09,-3.968983E-06
+7.485127E+00,+6.876947E-09,-3.577996E-06
+7.495162E+00,+4.622749E-09,-4.033690E-06
+7.505169E+00,+4.476278E-09,-4.230509E-06
+7.515200E+00,+4.335126E-09,-4.976244E-06
+7.525245E+00,+4.228056E-09,-5.094824E-06
+7.535016E+00,+3.100512E-09,-5.330534E-06
+7.545050E+00,+3.091658E-09,-4.927902E-06
+7.555061E+00,+4.906239E-09,-4.744673E-06
+7.565134E+00,+5.604955E-09,-4.653988E-06
+7.575169E+00,+6.229711E-09,-4.226676E-06
+7.585152E+00,+6.126071E-09,-4.078179E-06
+7.595170E+00,+6.545736E-09,-4.139691E-06
+7.605202E+00,+6.878090E-09,-3.806792E-06
+7.615225E+00,+7.227287E-09,-3.312760E-06
+7.625048E+00,+6.981683E-09,-3.064957E-06
+7.635076E+00,+6.217074E-09,-2.956638E-06
+7.645075E+00,+6.259338E-09,-3.512259E-06
+7.655102E+00,+6.465665E-09,-5.312720E-06
+7.665118E+00,+6.377245E-09,-5.515643E-06
+7.675142E+00,+5.487248E-09,-6.223469E-06
+7.685174E+00,+5.462572E-09,-6.047688E-06
+7.695174E+00,+5.703686E-09,-5.397349E-06
+7.705173E+00,+5.685959E-09,-4.986096E-06
+7.715201E+00,+5.729672E-09,-4.548083E-06
+7.725208E+00,+5.910357E-09,-4.313059E-06
+7.735231E+00,+7.939009E-09,-4.259854E-06
+7.745040E+00,+8.062830E-09,-4.460755E-06
+7.755064E+00,+7.077181E-09,-4.315749E-06
+7.765105E+00,+6.819003E-09,-4.182844E-06
+7.775115E+00,+7.024610E-09,-4.156628E-06
+7.785125E+00,+7.210418E-09,-4.017296E-06
+7.795156E+00,+6.741877E-09,-4.131413E-06
+7.805152E+00,+6.528432E-09,-4.538670E-06
+7.815178E+00,+6.348901E-09,-4.583512E-06
+7.825216E+00,+6.515467E-09,-4.360199E-06
+7.835212E+00,+6.366116E-09,-3.606692E-06
+7.845220E+00,+6.017511E-09,-3.855610E-06
+7.855033E+00,+4.743868E-09,-3.901473E-06
+7.865067E+00,+4.684293E-09,-4.163533E-06
+7.875115E+00,+4.407538E-09,-5.316449E-06
+7.885145E+00,+4.262617E-09,-5.484581E-06
+7.895169E+00,+2.943917E-09,-6.296177E-06
+7.905208E+00,+2.795917E-09,-5.997954E-06
+7.915213E+00,+1.805849E-09,-5.637770E-06
+7.925228E+00,+1.505241E-09,-5.412693E-06
+7.935032E+00,+522.5349E-12,-5.940905E-06
+7.945038E+00,+627.0264E-12,-6.124659E-06
+7.955056E+00,+2.090190E-09,-5.326805E-06
+7.965093E+00,+2.185346E-09,-5.314856E-06
+7.975104E+00,+1.223535E-09,-4.800263E-06
+7.985142E+00,+1.064022E-09,-4.792634E-06
+7.995136E+00,+2.734219E-09,-4.378157E-06
+8.005139E+00,+3.671065E-09,-4.459334E-06
+8.015176E+00,+5.955533E-09,-3.939304E-06
+8.025184E+00,+6.265603E-09,-3.799334E-06
+8.035203E+00,+7.752440E-09,-3.990794E-06
+8.045238E+00,+8.121683E-09,-4.174767E-06
+8.055243E+00,+7.844658E-09,-5.365563E-06
+8.065042E+00,+7.282930E-09,-5.511313E-06
+8.075079E+00,+5.278493E-09,-4.716692E-06
+8.085068E+00,+5.112127E-09,-4.750109E-06
+8.095103E+00,+4.811458E-09,-4.858141E-06
+8.105107E+00,+4.756407E-09,-4.906311E-06
+8.115128E+00,+5.014795E-09,-4.169608E-06
+8.125165E+00,+5.222753E-09,-4.335232E-06
+8.135149E+00,+5.871205E-09,-4.528866E-06
+8.145166E+00,+5.663300E-09,-4.448490E-06
+8.155204E+00,+4.174511E-09,-4.480878E-06
+8.165228E+00,+4.181331E-09,-4.560595E-06
+8.175035E+00,+6.113084E-09,-3.987980E-06
+8.185024E+00,+6.337279E-09,-3.865776E-06
+8.195052E+00,+6.813504E-09,-3.206015E-06
+8.205094E+00,+6.742616E-09,-3.289890E-06
+8.215098E+00,+6.319198E-09,-3.372726E-06
+8.225111E+00,+6.154190E-09,-3.612824E-06
+8.235157E+00,+3.308296E-09,-5.155383E-06
+8.245189E+00,+2.926348E-09,-5.272418E-06
+8.255214E+00,+1.912054E-09,-5.808707E-06
+8.265025E+00,+2.131145E-09,-5.882578E-06
+8.275040E+00,+5.046730E-09,-5.210009E-06
+8.285082E+00,+5.510527E-09,-4.917365E-06
+8.295087E+00,+8.834722E-09,-4.041348E-06
+8.305106E+00,+9.621446E-09,-3.952303E-06
+8.315137E+00,+12.18987E-09,-3.816767E-06
+8.325160E+00,+12.16998E-09,-3.646117E-06
+8.335157E+00,+10.83730E-09,-3.658696E-06
+8.345188E+00,+10.65227E-09,-3.918066E-06
+8.355188E+00,+10.30037E-09,-4.881964E-06
+8.365207E+00,+10.00243E-09,-4.728022E-06
+8.375014E+00,+8.103664E-09,-3.753472E-06
+8.385241E+00,+7.719527E-09,-3.730717E-06
+8.395042E+00,+7.407871E-09,-4.660531E-06
+8.405042E+00,+7.359260E-09,-4.881678E-06
+8.415054E+00,+6.176954E-09,-4.060288E-06
+8.425088E+00,+5.777826E-09,-3.830185E-06
+8.435095E+00,+5.093566E-09,-4.078951E-06
+8.445143E+00,+5.029224E-09,-4.136506E-06
+8.455180E+00,+4.277033E-09,-5.471936E-06
+8.465217E+00,+4.061773E-09,-5.603056E-06
+8.475236E+00,+4.235077E-09,-5.011931E-06
+8.485030E+00,+4.482021E-09,-4.811316E-06
+8.495242E+00,+4.881959E-09,-4.087363E-06
+8.505034E+00,+4.790096E-09,-4.433261E-06
+8.515244E+00,+4.984845E-09,-4.226542E-06
+8.525023E+00,+5.234309E-09,-4.212456E-06
+8.535057E+00,+6.090125E-09,-4.667864E-06
+8.545065E+00,+6.026405E-09,-4.644003E-06
+8.555073E+00,+5.278169E-09,-3.982792E-06
+8.565101E+00,+5.304967E-09,-4.125815E-06
+8.575109E+00,+5.972281E-09,-4.156199E-06
+8.585115E+00,+5.998602E-09,-3.735676E-06
+8.595140E+00,+5.623854E-09,-4.274483E-06
+8.605135E+00,+5.654930E-09,-4.421654E-06
+8.615164E+00,+6.884193E-09,-4.899550E-06
+8.625186E+00,+6.961058E-09,-4.804812E-06
+8.635208E+00,+6.484211E-09,-5.074635E-06
+8.645016E+00,+6.398217E-09,-5.077038E-06
+8.655026E+00,+6.160928E-09,-4.701100E-06
+8.665058E+00,+6.193297E-09,-4.709225E-06
+8.675093E+00,+5.669722E-09,-4.682055E-06
+8.685100E+00,+5.614519E-09,-4.585867E-06
+8.695110E+00,+5.433471E-09,-4.782868E-06
+8.705135E+00,+5.473169E-09,-4.791451E-06
+8.715142E+00,+4.811244E-09,-4.181958E-06
+8.725184E+00,+4.547621E-09,-4.351454E-06
+8.735198E+00,+3.584709E-09,-4.768649E-06
+8.745236E+00,+3.735042E-09,-4.297772E-06
+8.755039E+00,+4.483085E-09,-4.922524E-06
+8.765064E+00,+4.325098E-09,-5.200053E-06
+8.775101E+00,+1.733468E-09,-4.584313E-06
+8.785146E+00,+1.388069E-09,-4.380904E-06
+8.795152E+00,+685.4130E-12,-4.397602E-06
+8.805187E+00,+631.0349E-12,-4.577809E-06
+8.815195E+00,+481.8708E-12,-4.831867E-06
+8.825208E+00,+740.3791E-12,-4.835119E-06
+8.835235E+00,+3.294057E-09,-4.809294E-06
+8.845236E+00,+3.790991E-09,-4.844656E-06
+8.855022E+00,+4.351787E-09,-5.004425E-06
+8.865061E+00,+4.166896E-09,-5.249577E-06
+8.875076E+00,+4.480846E-09,-4.754544E-06
+8.885126E+00,+5.015004E-09,-4.157333E-06
+8.895167E+00,+6.941001E-09,-3.576403E-06
+8.905191E+00,+7.273102E-09,-3.287630E-06
+8.915225E+00,+8.297307E-09,-4.058762E-06
+8.925206E+00,+8.358678E-09,-4.011632E-06
+8.935227E+00,+7.064225E-09,-4.457303E-06
+8.945035E+00,+6.606866E-09,-4.627591E-06
+8.955039E+00,+4.532783E-09,-5.344582E-06
+8.965062E+00,+4.433837E-09,-5.154219E-06
+8.975059E+00,+4.201231E-09,-4.631786E-06
+8.985020E+00,+4.046439E-09,-4.905920E-06
+8.995202E+00,+2.701062E-09,-6.062375E-06
+9.005195E+00,+2.700421E-09,-6.002322E-06
+9.015171E+00,+4.185282E-09,-5.714036E-06
+9.025174E+00,+4.532499E-09,-5.801087E-06
+9.035171E+00,+5.747404E-09,-5.199461E-06
+9.045195E+00,+5.987018E-09,-5.251694E-06
+9.055237E+00,+6.566277E-09,-4.947424E-06
+9.065042E+00,+6.455323E-09,-5.048342E-06
+9.075069E+00,+4.276792E-09,-6.092616E-06
+9.085107E+00,+4.002656E-09,-6.170283E-06
+9.095120E+00,+4.474727E-09,-6.254893E-06
+9.105146E+00,+4.767819E-09,-6.100979E-06
+9.115178E+00,+4.732004E-09,-4.976998E-06
+9.125186E+00,+4.537547E-09,-4.986849E-06
+9.135204E+00,+4.574127E-09,-4.720440E-06
+9.145203E+00,+4.763870E-09,-4.846564E-06
+9.155222E+00,+7.434664E-09,-5.961018E-06
+9.165028E+00,+7.547877E-09,-5.842877E-06
+9.175033E+00,+8.076241E-09,-4.519367E-06
+9.185035E+00,+8.130891E-09,-4.239235E-06
+9.195065E+00,+8.721060E-09,-3.251209E-06
+9.205069E+00,+8.726137E-09,-3.283682E-06
+9.215092E+00,+8.691744E-09,-5.397224E-06
+9.225130E+00,+8.707304E-09,-5.578671E-06
+9.235131E+00,+8.023370E-09,-5.181876E-06
+9.245165E+00,+7.683385E-09,-5.307541E-06
+9.255167E+00,+4.270491E-09,-6.035681E-06
+9.265213E+00,+3.835088E-09,-6.112671E-06
+9.275023E+00,+3.014621E-09,-5.659171E-06
+9.285218E+00,+2.976386E-09,-5.419397E-06
+9.295232E+00,+1.983493E-09,-5.079909E-06
+9.305029E+00,+1.857455E-09,-5.146675E-06
+9.315031E+00,+2.796313E-09,-5.492611E-06
+9.325039E+00,+3.202755E-09,-5.347243E-06
+9.335063E+00,+4.343657E-09,-4.638910E-06
+9.345060E+00,+4.342494E-09,-4.617682E-06
+9.355095E+00,+4.759720E-09,-4.530650E-06
+9.365139E+00,+4.848031E-09,-4.832659E-06
+9.375167E+00,+4.907982E-09,-5.053339E-06
+9.385201E+00,+4.753274E-09,-5.103817E-06
+9.395209E+00,+3.470997E-09,-5.348731E-06
+9.405225E+00,+3.475369E-09,-5.380822E-06
+9.415030E+00,+4.169388E-09,-6.096869E-06
+9.425041E+00,+4.196785E-09,-6.064311E-06
+9.435077E+00,+3.937294E-09,-5.215597E-06
+9.445081E+00,+3.934387E-09,-5.041943E-06
+9.455102E+00,+3.782442E-09,-3.665352E-06
+9.465144E+00,+3.694568E-09,-3.633290E-06
+9.475158E+00,+1.792664E-09,-4.404259E-06
+9.485177E+00,+1.647450E-09,-4.573326E-06
+9.495217E+00,+1.549701E-09,-5.533095E-06
+9.505231E+00,+1.554781E-09,-5.572853E-06
+9.515029E+00,+987.3933E-12,-5.953894E-06
+9.525071E+00,+960.4436E-12,-5.880633E-06
+9.535071E+00,+2.473759E-09,-4.395104E-06
+9.545106E+00,+2.889824E-09,-4.146262E-06
+9.555111E+00,+4.138297E-09,-3.953257E-06
+9.565145E+00,+4.082579E-09,-4.243374E-06
+9.575194E+00,+4.080174E-09,-4.141665E-06
+9.585197E+00,+4.205188E-09,-4.196978E-06
+9.595235E+00,+4.977387E-09,-4.394560E-06
+9.605054E+00,+4.973221E-09,-4.447623E-06
+9.615045E+00,+4.787124E-09,-3.748942E-06
+9.625041E+00,+4.803222E-09,-4.078102E-06
+9.635032E+00,+4.015762E-09,-4.975414E-06
+9.645228E+00,+3.664052E-09,-5.158835E-06
+9.655222E+00,+395.8147E-12,-6.066523E-06
+9.665204E+00,+224.1853E-12,-6.005163E-06
+9.675207E+00,+103.9327E-12,-4.867010E-06
+9.685206E+00,+199.1072E-12,-4.944029E-06
+9.695185E+00,+867.8444E-12,-5.504589E-06
+9.705163E+00,+974.6965E-12,-5.410357E-06
+9.715159E+00,+2.060019E-09,-5.459548E-06
+9.725128E+00,+2.104438E-09,-5.477839E-06
+9.735118E+00,+1.710295E-09,-5.125380E-06
+9.745130E+00,+1.702016E-09,-5.034399E-06
+9.755115E+00,+3.665064E-09,-4.417982E-06
+9.765110E+00,+4.182060E-09,-4.334574E-06
+9.775088E+00,+5.893075E-09,-4.802228E-06
+9.785059E+00,+5.895980E-09,-5.205117E-06
+9.795050E+00,+5.748287E-09,-5.561571E-06
+9.805047E+00,+5.771077E-09,-5.260544E-06
+9.815047E+00,+5.172328E-09,-4.251518E-06
+9.825041E+00,+4.884527E-09,-4.185190E-06
+9.835015E+00,+3.651374E-09,-4.932938E-06
+9.845230E+00,+3.660159E-09,-4.913702E-06
+9.855218E+00,+3.476200E-09,-5.019703E-06
+9.865195E+00,+3.218011E-09,-4.987727E-06
+9.875035E+00,+1.548762E-09,-4.085465E-06
+9.885138E+00,+1.548376E-09,-3.694134E-06
+9.895149E+00,+3.525783E-09,-3.500433E-06
+9.905172E+00,+3.903741E-09,-3.904991E-06
+9.915179E+00,+5.068614E-09,-5.380087E-06
+9.925214E+00,+5.180307E-09,-5.207472E-06
+9.935021E+00,+5.780471E-09,-4.620009E-06
+9.945035E+00,+5.820872E-09,-4.509020E-06
+9.955051E+00,+5.144062E-09,-4.142380E-06
+9.965084E+00,+4.966575E-09,-4.225207E-06
+9.975100E+00,+5.069336E-09,-4.244566E-06
+9.985138E+00,+5.238157E-09,-4.470787E-06
+9.995147E+00,+5.096074E-09,-4.676142E-06

MicroMag 2900/3900 Data File ends
