# Supplementary material for: Magnetic signatures of a creosote oil contaminated site: case study in São Paulo, Brazil
Source: Sci Rep. 2022 Dec 17;12:21853. doi: 10.1038/s41598-022-23493-2 (PMC9759522; doi:10.1038/s41598-022-23493-2)
Supplement: Supplementary file 3 — Supplementary Information 3. [file 41598_2022_23493_MOESM3_ESM.zip › moment_vs_time/SD23/5_1/nm4xxx/5_7.008]

MicroMag 2900/3900 Data File (Series 0016.002)
Moment vs. time

INSTRUMENT
Configuration                   VSM
Temperature control             None
Hardware version                0004
Software version                01/29/2013
Units of measure                Hybrid SI
Temperature in                  Celsius

SAMPLE
Mass                            N/A
Volume                          N/A
Demagnetizing factor            N/A

SETTINGS
Field range                    +100.0000E-03
Field command                   0.000000E+00
Moment range                   +2.000000E-06
Averaging time                 +15.58091E-03
Temperature (command)           N/A
Tmprtr difference correction    No
Orientation                     0.000000E+00
Vibration amplitude             1.0
Calibration factor             +4.401063E+00
Operating frequency            +83.00000E+00

MEASUREMENT
Description                    "SD34_5_7"
Field (measured)               +114.7370E-06
Temperature (measured)          N/A
Averages (completed)            N/A
Moment at conditioning field   +260.1513E-09
Measured on                     08/28/2020  10:28
Elapsed time                   +22.63487E+00

PROCESSING
Background subtraction          No
Delta-m processing              N/A
Demagnetizing factor            No
Normalization                   No
Normalization factor            N/A
Offset (field)                  No
Offset (moment)                 No
Pole saturation                 No
Slope correction                No

VIEWPORT
Left                            0.000000E+00
Right                          +10.00000E+00
Bottom                         -2.000000E-06
Top                            +2.000000E-06
Show X-axis?                    Yes
Show Y-axis?                    Yes

SCRIPT
Averaging time                 +10.00000E-03
Initial (conditioning) field   +80.00000E-03
Final (measuring) field         0.000000E+00
Pause at initial field         +10.00000E+00
Field slew rate limit          +10.00000E+03
Field slew time limit          +100.0000E-03
Slope correction                0.000000E+00
Timebase                       +10.00000E+00
Number of segments              1
Number of data                  1000

Segment   Averaging                                                            Final 
 Number      Time        Initial      Increment       Final         Pause      Index 
             (s)           (s)           (s)           (s)           (s)     
0000001,+10.00000E-03, 0.000000E+00,+10.00000E-03,+10.00000E+00,+10.00000E+00,0001000

                                         
     Time         Moment        Field    
     (s)          (Am�)          (T)     
+5.135965E-03,+190.6678E-09,+58.22067E-03
+15.13720E-03,+109.1710E-09,+32.59918E-03
+25.19746E-03,+57.03487E-09,+16.21879E-03
+35.16809E-03,+28.38294E-09,+7.364037E-03
+45.13157E-03,+14.80932E-09,+3.362831E-03
+55.10459E-03,+8.401948E-09,+1.451559E-03
+65.09025E-03,+6.490208E-09,+658.4597E-06
+75.04568E-03,+6.070649E-09,+303.2868E-06
+85.03536E-03,+5.466306E-09,+157.7875E-06
+95.02158E-03,+4.666426E-09,+89.89770E-06
+105.1546E-03,+4.698297E-09,+62.76660E-06
+115.1355E-03,+5.549979E-09,+46.18588E-06
+125.1235E-03,+6.238406E-09,+37.76185E-06
+135.0872E-03,+6.710929E-09,+32.39321E-06
+145.1093E-03,+7.767660E-09,+28.22800E-06
+155.1551E-03,+9.540939E-09,+24.58439E-06
+165.2020E-03,+10.82936E-09,+22.64925E-06
+175.2311E-03,+11.07216E-09,+21.13270E-06
+185.2356E-03,+10.80433E-09,+20.45689E-06
+195.2609E-03,+11.08349E-09,+19.66970E-06
+205.0546E-03,+11.62198E-09,+18.16655E-06
+215.0542E-03,+11.64493E-09,+16.78280E-06
+225.0743E-03,+11.01569E-09,+16.06084E-06
+235.1086E-03,+10.24615E-09,+16.26803E-06
+245.1166E-03,+9.969177E-09,+16.93283E-06
+255.1678E-03,+9.155649E-09,+16.48647E-06
+265.2025E-03,+8.191355E-09,+15.06394E-06
+275.2147E-03,+6.899163E-09,+13.78048E-06
+285.2434E-03,+6.536391E-09,+13.51487E-06
+295.2452E-03,+6.148134E-09,+14.15824E-06
+305.1874E-03,+5.373524E-09,+14.24849E-06
+315.2160E-03,+4.327769E-09,+13.61991E-06
+325.2275E-03,+4.345913E-09,+13.17474E-06
+335.2443E-03,+5.472214E-09,+11.89912E-06
+345.0437E-03,+6.149069E-09,+11.76270E-06
+355.0432E-03,+6.313408E-09,+11.23433E-06
+365.0717E-03,+6.208193E-09,+10.74551E-06
+375.1045E-03,+6.305786E-09,+10.59900E-06
+385.0953E-03,+6.231526E-09,+10.86362E-06
+395.1242E-03,+5.121745E-09,+9.788561E-06
+405.1093E-03,+4.342270E-09,+9.630137E-06
+415.1080E-03,+3.568386E-09,+9.027996E-06
+425.1297E-03,+3.656056E-09,+8.769484E-06
+435.1258E-03,+4.066151E-09,+8.719130E-06
+445.1304E-03,+4.535386E-09,+8.114996E-06
+455.1600E-03,+6.381548E-09,+6.920501E-06
+465.1918E-03,+7.611166E-09,+6.694260E-06
+475.2112E-03,+9.035960E-09,+6.734343E-06
+485.2458E-03,+8.858954E-09,+6.933442E-06
+495.0458E-03,+8.108014E-09,+7.041617E-06
+505.0808E-03,+7.862709E-09,+6.361075E-06
+515.1086E-03,+7.464295E-09,+5.530349E-06
+525.0944E-03,+6.654253E-09,+5.200291E-06
+535.1245E-03,+5.473637E-09,+4.814482E-06
+545.1283E-03,+5.241900E-09,+4.872408E-06
+555.1491E-03,+5.612372E-09,+4.825612E-06
+565.1789E-03,+5.619358E-09,+5.318747E-06
+575.1672E-03,+5.091036E-09,+5.554075E-06
+585.1933E-03,+5.031227E-09,+5.541621E-06
+595.2280E-03,+5.914139E-09,+5.092659E-06
+605.1775E-03,+6.503062E-09,+4.394141E-06
+615.2037E-03,+6.369870E-09,+4.275351E-06
+625.2302E-03,+5.978078E-09,+4.241200E-06
+635.2353E-03,+5.853977E-09,+4.156237E-06
+645.0406E-03,+6.034893E-09,+4.384842E-06
+655.0587E-03,+5.965107E-09,+4.014006E-06
+665.0892E-03,+5.810504E-09,+3.735991E-06
+675.1200E-03,+6.430761E-09,+2.086277E-06
+685.1247E-03,+7.114988E-09,+1.763001E-06
+695.1302E-03,+7.640676E-09,+2.257872E-06
+705.1554E-03,+7.149585E-09,+2.455540E-06
+715.1572E-03,+6.119590E-09,+2.600632E-06
+725.1885E-03,+5.929605E-09,+2.482043E-06
+735.1888E-03,+5.715789E-09,+1.907110E-06
+745.1957E-03,+4.989872E-09,+2.134962E-06
+755.2228E-03,+3.578798E-09,+1.492539E-06
+765.2424E-03,+3.162873E-09,+1.359835E-06
+775.0158E-03,+3.336699E-09,+1.070948E-06
+785.0457E-03,+3.435727E-09,+1.494646E-06
+795.0416E-03,+3.277221E-09,+1.390495E-06
+805.0780E-03,+3.456468E-09,+977.7356E-09
+815.1062E-03,+4.326007E-09,+1.293926E-06
+825.0995E-03,+5.196414E-09,+1.163387E-06
+835.0859E-03,+5.413899E-09,+1.231575E-06
+845.0447E-03,+5.287703E-09,+1.135092E-06
+855.0168E-03,+5.548086E-09,+1.250677E-06
+865.2335E-03,+6.047953E-09,+533.2756E-09
+875.1782E-03,+6.139941E-09,+1.974611E-06
+885.1700E-03,+5.810572E-09,+1.519365E-06
+895.1586E-03,+5.913880E-09,+257.7686E-09
+905.1016E-03,+6.559191E-09,-325.1076E-09
+915.0920E-03,+7.055661E-09,-1.059094E-06
+925.0639E-03,+6.844336E-09,-1.253758E-06
+935.0743E-03,+6.549008E-09,-1.231232E-06
+945.0974E-03,+6.935670E-09,-1.299105E-06
+955.1198E-03,+7.615051E-09,-1.283961E-06
+965.1420E-03,+7.637182E-09,-570.1447E-09
+975.1685E-03,+7.200069E-09,-106.9737E-09
+985.1652E-03,+7.096997E-09,-414.3620E-09
+995.1959E-03,+7.148610E-09,-481.9584E-09
+1.005229E+00,+6.746330E-09,-1.152420E-06
+1.015231E+00,+5.787158E-09,-490.5892E-09
+1.025038E+00,+5.299566E-09,-123.1098E-09
+1.035063E+00,+5.398673E-09,-621.9959E-09
+1.045071E+00,+5.388648E-09,-1.897345E-06
+1.055095E+00,+4.836728E-09,-2.549563E-06
+1.065113E+00,+4.622767E-09,-2.640820E-06
+1.075146E+00,+5.414574E-09,-2.400933E-06
+1.085205E+00,+6.348733E-09,-1.909762E-06
+1.095228E+00,+6.481752E-09,-1.253958E-06
+1.105244E+00,+5.843795E-09,-1.547022E-06
+1.115036E+00,+5.540919E-09,-1.202078E-06
+1.125025E+00,+5.925358E-09,-1.622372E-06
+1.135063E+00,+6.270083E-09,-1.945124E-06
+1.145090E+00,+6.006695E-09,-2.440596E-06
+1.155112E+00,+5.550423E-09,-2.496462E-06
+1.165170E+00,+5.595817E-09,-2.788000E-06
+1.175208E+00,+5.642872E-09,-3.169041E-06
+1.185229E+00,+5.056564E-09,-3.139162E-06
+1.195073E+00,+4.146291E-09,-2.408629E-06
+1.205111E+00,+4.056911E-09,-1.798124E-06
+1.215146E+00,+4.815072E-09,-1.575365E-06
+1.225177E+00,+5.271158E-09,-2.071438E-06
+1.235185E+00,+5.236479E-09,-2.348948E-06
+1.245210E+00,+5.391121E-09,-1.940241E-06
+1.255157E+00,+6.006819E-09,-1.776152E-06
+1.265182E+00,+6.375745E-09,-2.665549E-06
+1.275222E+00,+5.740223E-09,-3.050518E-06
+1.285229E+00,+4.877518E-09,-3.067332E-06
+1.295239E+00,+5.014345E-09,-3.031273E-06
+1.305033E+00,+5.991938E-09,-3.341923E-06
+1.315048E+00,+6.515869E-09,-3.168793E-06
+1.325061E+00,+5.943023E-09,-3.633690E-06
+1.335094E+00,+5.024664E-09,-3.434420E-06
+1.345094E+00,+4.653319E-09,-2.935353E-06
+1.355121E+00,+4.745517E-09,-3.845396E-06
+1.365134E+00,+5.005391E-09,-4.503594E-06
+1.375156E+00,+5.953539E-09,-5.230322E-06
+1.385207E+00,+7.209410E-09,-5.216504E-06
+1.395218E+00,+8.440545E-09,-5.134249E-06
+1.405167E+00,+8.513776E-09,-5.074367E-06
+1.415128E+00,+7.746587E-09,-3.690329E-06
+1.425066E+00,+7.311436E-09,-2.864351E-06
+1.435053E+00,+7.252815E-09,-2.543230E-06
+1.445244E+00,+7.196162E-09,-2.820521E-06
+1.455238E+00,+6.874289E-09,-3.533621E-06
+1.465055E+00,+7.027581E-09,-3.935604E-06
+1.475086E+00,+8.189606E-09,-4.767466E-06
+1.485114E+00,+9.168542E-09,-4.869500E-06
+1.495142E+00,+9.925968E-09,-4.630404E-06
+1.505129E+00,+10.16011E-09,-4.917126E-06
+1.515144E+00,+10.78367E-09,-4.476824E-06
+1.525173E+00,+11.00670E-09,-4.430199E-06
+1.535172E+00,+10.15018E-09,-4.755850E-06
+1.545202E+00,+8.782279E-09,-4.993382E-06
+1.555204E+00,+7.376218E-09,-5.758486E-06
+1.565227E+00,+6.628384E-09,-5.518094E-06
+1.575026E+00,+5.681473E-09,-5.222979E-06
+1.585030E+00,+4.640795E-09,-4.505997E-06
+1.595035E+00,+3.999475E-09,-3.718481E-06
+1.605059E+00,+4.542145E-09,-3.972197E-06
+1.615086E+00,+5.395624E-09,-4.611769E-06
+1.625098E+00,+5.285291E-09,-4.900132E-06
+1.635132E+00,+4.230342E-09,-5.048733E-06
+1.645162E+00,+3.607719E-09,-4.904805E-06
+1.655197E+00,+3.686059E-09,-4.734564E-06
+1.665242E+00,+3.822730E-09,-5.078926E-06
+1.675022E+00,+3.660768E-09,-5.125943E-06
+1.685051E+00,+3.618353E-09,-4.972620E-06
+1.695057E+00,+4.186300E-09,-5.303545E-06
+1.705083E+00,+5.015509E-09,-5.794211E-06
+1.715098E+00,+5.940305E-09,-6.522112E-06
+1.725083E+00,+6.770098E-09,-6.757145E-06
+1.735101E+00,+8.356383E-09,-5.265961E-06
+1.745127E+00,+9.250102E-09,-4.661246E-06
+1.755111E+00,+8.920581E-09,-4.280129E-06
+1.765171E+00,+7.577752E-09,-4.436283E-06
+1.775213E+00,+6.562054E-09,-3.977995E-06
+1.785020E+00,+6.460209E-09,-3.850737E-06
+1.795055E+00,+6.599197E-09,-4.116745E-06
+1.805210E+00,+6.315503E-09,-4.674855E-06
+1.815230E+00,+5.919520E-09,-4.697581E-06
+1.825035E+00,+5.957539E-09,-5.368729E-06
+1.835065E+00,+6.008572E-09,-5.494566E-06
+1.845084E+00,+5.495467E-09,-4.945755E-06
+1.855114E+00,+4.674972E-09,-4.341994E-06
+1.865132E+00,+4.539408E-09,-4.516812E-06
+1.875169E+00,+5.164481E-09,-4.570313E-06
+1.885188E+00,+5.629019E-09,-4.393130E-06
+1.895213E+00,+6.181511E-09,-4.439116E-06
+1.905017E+00,+6.834429E-09,-4.675541E-06
+1.915021E+00,+8.430759E-09,-5.180321E-06
+1.925031E+00,+9.442300E-09,-5.787268E-06
+1.935060E+00,+9.725158E-09,-5.463934E-06
+1.945061E+00,+9.455632E-09,-5.488635E-06
+1.955751E+00,+9.308068E-09,-5.252924E-06
+1.965101E+00,+9.542692E-09,-4.908638E-06
+1.975031E+00,+9.514596E-09,-4.782572E-06
+1.985065E+00,+9.309256E-09,-5.229026E-06
+1.995089E+00,+9.402313E-09,-5.428334E-06
+2.005095E+00,+9.879141E-09,-5.479012E-06
+2.015114E+00,+10.65458E-09,-5.363617E-06
+2.025124E+00,+10.55783E-09,-5.824509E-06
+2.035156E+00,+9.986634E-09,-5.208769E-06
+2.045180E+00,+9.856494E-09,-5.051260E-06
+2.055173E+00,+9.539834E-09,-4.697228E-06
+2.065178E+00,+8.921354E-09,-4.551306E-06
+2.075167E+00,+7.567095E-09,-5.515175E-06
+2.085180E+00,+7.160109E-09,-5.744143E-06
+2.095216E+00,+7.108194E-09,-4.881897E-06
+2.105202E+00,+6.885370E-09,-5.041390E-06
+2.115196E+00,+5.754631E-09,-4.915047E-06
+2.125018E+00,+5.337547E-09,-5.187998E-06
+2.135056E+00,+5.407181E-09,-5.454827E-06
+2.145095E+00,+5.494696E-09,-5.904275E-06
+2.155130E+00,+4.636495E-09,-5.347310E-06
+2.165169E+00,+3.926215E-09,-5.582581E-06
+2.175201E+00,+2.773538E-09,-6.645528E-06
+2.185207E+00,+2.616541E-09,-6.690131E-06
+2.195032E+00,+2.249260E-09,-6.330652E-06
+2.205064E+00,+2.155402E-09,-6.036396E-06
+2.215060E+00,+2.878642E-09,-5.877448E-06
+2.225065E+00,+3.663874E-09,-6.222143E-06
+2.235097E+00,+5.001185E-09,-6.075612E-06
+2.245097E+00,+5.220935E-09,-6.185713E-06
+2.255111E+00,+5.979922E-09,-5.620175E-06
+2.265145E+00,+6.778645E-09,-5.161868E-06
+2.275129E+00,+8.914755E-09,-5.503006E-06
+2.285170E+00,+9.627070E-09,-5.742865E-06
+2.295213E+00,+10.21155E-09,-5.945139E-06
+2.305219E+00,+10.51651E-09,-6.036435E-06
+2.315022E+00,+10.47609E-09,-6.208907E-06
+2.325018E+00,+9.607584E-09,-6.383820E-06
+2.335032E+00,+6.647352E-09,-6.228371E-06
+2.345041E+00,+5.262786E-09,-6.087924E-06
+2.355059E+00,+4.595130E-09,-6.285496E-06
+2.365088E+00,+4.931391E-09,-6.802540E-06
+2.375121E+00,+5.502553E-09,-7.658911E-06
+2.385121E+00,+5.687071E-09,-7.609387E-06
+2.395155E+00,+6.737042E-09,-7.214795E-06
+2.405147E+00,+7.259628E-09,-7.405778E-06
+2.415163E+00,+8.161756E-09,-5.400525E-06
+2.425190E+00,+8.206111E-09,-5.218659E-06
+2.435193E+00,+8.383298E-09,-6.380282E-06
+2.445201E+00,+8.530207E-09,-6.707478E-06
+2.455227E+00,+7.984563E-09,-6.718617E-06
+2.465239E+00,+7.372537E-09,-6.744261E-06
+2.475214E+00,+5.749965E-09,-6.234036E-06
+2.485235E+00,+5.592319E-09,-6.105051E-06
+2.495018E+00,+5.582953E-09,-7.152186E-06
+2.505047E+00,+5.346633E-09,-7.078038E-06
+2.515044E+00,+4.614868E-09,-7.310811E-06
+2.525058E+00,+4.454464E-09,-7.513629E-06
+2.535098E+00,+4.331339E-09,-6.070395E-06
+2.545110E+00,+3.944777E-09,-5.828353E-06
+2.555154E+00,+2.558465E-09,-6.337748E-06
+2.565185E+00,+2.410947E-09,-6.158486E-06
+2.575161E+00,+3.940820E-09,-6.897040E-06
+2.585179E+00,+5.172449E-09,-7.146073E-06
+2.595221E+00,+6.496732E-09,-7.054759E-06
+2.605208E+00,+6.652101E-09,-6.608496E-06
+2.615021E+00,+7.261641E-09,-6.142483E-06
+2.625046E+00,+7.696135E-09,-6.080752E-06
+2.635070E+00,+8.512973E-09,-4.939366E-06
+2.645107E+00,+8.712116E-09,-4.800368E-06
+2.655102E+00,+9.622476E-09,-4.700928E-06
+2.665093E+00,+10.25256E-09,-5.218573E-06
+2.675077E+00,+10.65937E-09,-5.973607E-06
+2.685031E+00,+10.22886E-09,-6.606265E-06
+2.695015E+00,+8.579343E-09,-6.017418E-06
+2.705190E+00,+8.158398E-09,-5.749884E-06
+2.715161E+00,+6.987647E-09,-5.356198E-06
+2.725147E+00,+6.336446E-09,-5.689193E-06
+2.735106E+00,+4.782112E-09,-6.000281E-06
+2.745074E+00,+4.622954E-09,-6.034041E-06
+2.755058E+00,+5.408919E-09,-6.558142E-06
+2.765033E+00,+5.663374E-09,-6.504345E-06
+2.775238E+00,+5.525234E-09,-6.581298E-06
+2.785230E+00,+5.327850E-09,-6.799126E-06
+2.795031E+00,+4.832343E-09,-6.683045E-06
+2.805065E+00,+4.342202E-09,-7.165700E-06
+2.815068E+00,+3.129328E-09,-7.351142E-06
+2.825101E+00,+2.929649E-09,-7.059136E-06
+2.835129E+00,+4.575533E-09,-5.849582E-06
+2.845124E+00,+5.892085E-09,-5.786095E-06
+2.855140E+00,+7.701035E-09,-6.013880E-06
+2.865175E+00,+8.078129E-09,-6.167240E-06
+2.875193E+00,+9.006394E-09,-7.729960E-06
+2.885031E+00,+9.896033E-09,-7.411556E-06
+2.895060E+00,+10.90952E-09,-7.647305E-06
+2.905063E+00,+10.61053E-09,-7.164221E-06
+2.915090E+00,+9.130392E-09,-5.781203E-06
+2.925095E+00,+8.471181E-09,-5.735560E-06
+2.935111E+00,+6.839318E-09,-5.471898E-06
+2.945139E+00,+5.873810E-09,-5.528212E-06
+2.955136E+00,+4.440697E-09,-6.726170E-06
+2.965163E+00,+4.562423E-09,-6.295567E-06
+2.975189E+00,+6.198043E-09,-7.350464E-06
+2.985183E+00,+6.927777E-09,-7.451239E-06
+2.995208E+00,+7.779279E-09,-6.802693E-06
+3.005240E+00,+8.098499E-09,-6.372023E-06
+3.015232E+00,+9.016606E-09,-5.990973E-06
+3.025026E+00,+9.239733E-09,-5.675164E-06
+3.035018E+00,+8.418060E-09,-6.118766E-06
+3.045018E+00,+7.540577E-09,-6.345492E-06
+3.055048E+00,+6.470300E-09,-6.266375E-06
+3.065069E+00,+6.015306E-09,-6.542092E-06
+3.075070E+00,+4.371519E-09,-7.450410E-06
+3.085104E+00,+3.389170E-09,-7.847577E-06
+3.095157E+00,+3.081898E-09,-7.351066E-06
+3.105177E+00,+3.880572E-09,-7.070494E-06
+3.115233E+00,+5.091196E-09,-6.357498E-06
+3.125027E+00,+4.960325E-09,-6.092101E-06
+3.135236E+00,+3.692452E-09,-6.865521E-06
+3.145214E+00,+3.431218E-09,-7.179575E-06
+3.155234E+00,+3.192981E-09,-8.007374E-06
+3.165054E+00,+3.084506E-09,-8.011599E-06
+3.175182E+00,+2.711113E-09,-7.744256E-06
+3.185216E+00,+2.842529E-09,-7.345772E-06
+3.195018E+00,+3.987225E-09,-6.672688E-06
+3.205244E+00,+4.281679E-09,-7.265168E-06
+3.215029E+00,+4.808226E-09,-7.405749E-06
+3.225058E+00,+5.166265E-09,-7.250548E-06
+3.235056E+00,+6.890298E-09,-6.353846E-06
+3.245082E+00,+7.609331E-09,-5.911885E-06
+3.255085E+00,+7.651479E-09,-6.390868E-06
+3.265111E+00,+7.105851E-09,-6.040135E-06
+3.275139E+00,+6.151414E-09,-5.595904E-06
+3.285139E+00,+5.828507E-09,-5.827599E-06
+3.295162E+00,+4.815856E-09,-6.125823E-06
+3.305188E+00,+4.314248E-09,-6.757517E-06
+3.315186E+00,+4.030333E-09,-7.075434E-06
+3.325198E+00,+4.168700E-09,-6.441460E-06
+3.335227E+00,+3.833867E-09,-6.193105E-06
+3.345223E+00,+3.412639E-09,-6.862708E-06
+3.355021E+00,+3.228366E-09,-6.931715E-06
+3.365038E+00,+3.699316E-09,-6.945458E-06
+3.375163E+00,+5.015746E-09,-7.618848E-06
+3.385197E+00,+5.051146E-09,-8.060952E-06
+3.395211E+00,+4.669301E-09,-7.346202E-06
+3.405215E+00,+4.832486E-09,-7.178031E-06
+3.415017E+00,+5.855258E-09,-6.067515E-06
+3.425024E+00,+6.031282E-09,-5.761672E-06
+3.435054E+00,+5.158665E-09,-5.634661E-06
+3.445060E+00,+4.762189E-09,-5.664931E-06
+3.455093E+00,+4.350944E-09,-5.893660E-06
+3.465120E+00,+4.375918E-09,-6.252785E-06
+3.475068E+00,+4.258828E-09,-7.047358E-06
+3.485080E+00,+4.328263E-09,-6.728707E-06
+3.495152E+00,+5.433715E-09,-6.600933E-06
+3.505215E+00,+5.810874E-09,-6.678430E-06
+3.515019E+00,+5.764364E-09,-6.925488E-06
+3.525076E+00,+5.406201E-09,-7.193423E-06
+3.535094E+00,+5.213766E-09,-7.332497E-06
+3.545124E+00,+5.518394E-09,-6.745282E-06
+3.555128E+00,+5.766573E-09,-6.047402E-06
+3.565160E+00,+5.501872E-09,-6.300269E-06
+3.575190E+00,+5.067050E-09,-6.592741E-06
+3.585193E+00,+5.038905E-09,-5.977145E-06
+3.595220E+00,+4.170053E-09,-6.224432E-06
+3.605016E+00,+3.216566E-09,-6.580220E-06
+3.615015E+00,+1.404017E-09,-7.208157E-06
+3.625035E+00,+1.510111E-09,-8.091231E-06
+3.635088E+00,+3.736939E-09,-8.239708E-06
+3.645135E+00,+4.677997E-09,-7.986375E-06
+3.655188E+00,+5.666577E-09,-6.575890E-06
+3.665244E+00,+5.655798E-09,-6.052666E-06
+3.675033E+00,+5.182603E-09,-6.256495E-06
+3.685054E+00,+4.802154E-09,-6.336813E-06
+3.695073E+00,+3.441108E-09,-7.218514E-06
+3.705079E+00,+3.259773E-09,-6.981545E-06
+3.715114E+00,+4.759646E-09,-6.920071E-06
+3.725123E+00,+5.553744E-09,-6.951695E-06
+3.735141E+00,+6.893190E-09,-6.367321E-06
+3.745168E+00,+6.807735E-09,-5.884114E-06
+3.755163E+00,+6.348021E-09,-5.955401E-06
+3.765191E+00,+6.254987E-09,-6.379710E-06
+3.775177E+00,+5.715414E-09,-7.281218E-06
+3.785195E+00,+5.292326E-09,-7.708827E-06
+3.795225E+00,+5.468650E-09,-7.534705E-06
+3.805214E+00,+6.195034E-09,-7.923718E-06
+3.815230E+00,+8.233111E-09,-8.181134E-06
+3.825031E+00,+8.472361E-09,-7.885743E-06
+3.835044E+00,+7.718715E-09,-7.285214E-06
+3.845051E+00,+7.283818E-09,-7.473860E-06
+3.855083E+00,+6.583512E-09,-6.622859E-06
+3.865095E+00,+6.306726E-09,-6.167775E-06
+3.875125E+00,+5.883169E-09,-6.348534E-06
+3.885137E+00,+6.183669E-09,-6.487942E-06
+3.895161E+00,+8.812926E-09,-6.799451E-06
+3.905190E+00,+9.539547E-09,-6.685744E-06
+3.915189E+00,+10.22938E-09,-6.632853E-06
+3.925200E+00,+10.15322E-09,-6.362725E-06
+3.935227E+00,+10.43666E-09,-6.862193E-06
+3.945245E+00,+10.52311E-09,-7.380953E-06
+3.955028E+00,+9.664626E-09,-8.681784E-06
+3.965085E+00,+9.083179E-09,-9.043847E-06
+3.975141E+00,+8.152509E-09,-8.984022E-06
+3.985178E+00,+8.153580E-09,-8.013459E-06
+3.995226E+00,+7.684452E-09,-7.236310E-06
+4.005030E+00,+7.088700E-09,-7.211009E-06
+4.015060E+00,+6.020199E-09,-7.794076E-06
+4.025067E+00,+6.016315E-09,-7.674580E-06
+4.035085E+00,+6.086347E-09,-7.652618E-06
+4.045114E+00,+5.793272E-09,-7.509642E-06
+4.055111E+00,+5.178344E-09,-7.541724E-06
+4.065141E+00,+5.606326E-09,-7.217103E-06
+4.075121E+00,+7.525844E-09,-7.424326E-06
+4.085143E+00,+8.268565E-09,-7.918396E-06
+4.095180E+00,+8.648567E-09,-7.323876E-06
+4.105171E+00,+8.964985E-09,-6.805001E-06
+4.115190E+00,+10.99548E-09,-6.672269E-06
+4.125200E+00,+11.88433E-09,-6.854830E-06
+4.135221E+00,+12.23102E-09,-7.588635E-06
+4.145245E+00,+11.86768E-09,-7.689781E-06
+4.155236E+00,+11.33497E-09,-7.370816E-06
+4.165222E+00,+11.19984E-09,-7.037650E-06
+4.175208E+00,+9.826099E-09,-6.230574E-06
+4.185167E+00,+9.268223E-09,-6.186981E-06
+4.195186E+00,+8.525010E-09,-6.419850E-06
+4.205208E+00,+8.776333E-09,-6.866532E-06
+4.215173E+00,+9.088945E-09,-7.236386E-06
+4.225140E+00,+8.757904E-09,-7.250500E-06
+4.235143E+00,+7.986215E-09,-7.154656E-06
+4.245151E+00,+8.095826E-09,-7.054129E-06
+4.255162E+00,+8.415070E-09,-6.680708E-06
+4.265191E+00,+8.070503E-09,-6.551114E-06
+4.275032E+00,+6.401968E-09,-7.507582E-06
+4.285063E+00,+6.178895E-09,-7.811318E-06
+4.295082E+00,+6.676962E-09,-7.659007E-06
+4.305089E+00,+6.772371E-09,-7.128087E-06
+4.315125E+00,+6.243776E-09,-5.661078E-06
+4.325107E+00,+6.166564E-09,-5.885325E-06
+4.335127E+00,+6.897895E-09,-6.782914E-06
+4.345160E+00,+7.078503E-09,-6.894055E-06
+4.355162E+00,+6.295362E-09,-7.211619E-06
+4.365191E+00,+5.841094E-09,-7.153912E-06
+4.375226E+00,+6.363562E-09,-7.199460E-06
+4.385222E+00,+7.030005E-09,-6.743584E-06
+4.395018E+00,+8.324939E-09,-7.010003E-06
+4.405229E+00,+8.346237E-09,-7.282858E-06
+4.415246E+00,+8.229963E-09,-7.503520E-06
+4.425039E+00,+8.317262E-09,-7.544423E-06
+4.435040E+00,+8.229483E-09,-7.250739E-06
+4.445058E+00,+7.973557E-09,-7.356606E-06
+4.455092E+00,+8.100249E-09,-7.516937E-06
+4.465094E+00,+8.656098E-09,-7.481241E-06
+4.475040E+00,+10.92904E-09,-6.912289E-06
+4.485060E+00,+11.21672E-09,-6.631108E-06
+4.495090E+00,+10.58755E-09,-6.924591E-06
+4.505130E+00,+10.27398E-09,-7.166596E-06
+4.515157E+00,+9.467673E-09,-7.302104E-06
+4.525160E+00,+8.808962E-09,-7.397299E-06
+4.535178E+00,+6.027879E-09,-7.028657E-06
+4.545191E+00,+5.093464E-09,-7.301503E-06
+4.555211E+00,+4.708421E-09,-6.331005E-06
+4.565018E+00,+5.182541E-09,-6.447860E-06
+4.575233E+00,+6.959057E-09,-7.132388E-06
+4.585016E+00,+7.751956E-09,-7.472316E-06
+4.595042E+00,+10.17014E-09,-7.722540E-06
+4.605025E+00,+10.50439E-09,-7.798902E-06
+4.615051E+00,+8.779174E-09,-7.659693E-06
+4.625050E+00,+8.023527E-09,-7.468920E-06
+4.635078E+00,+5.363816E-09,-7.353822E-06
+4.645123E+00,+5.265415E-09,-7.561112E-06
+4.655140E+00,+5.272648E-09,-7.986499E-06
+4.665148E+00,+5.093268E-09,-8.151017E-06
+4.675178E+00,+4.812740E-09,-7.775117E-06
+4.685203E+00,+5.080193E-09,-7.416840E-06
+4.695231E+00,+7.253811E-09,-8.072940E-06
+4.705034E+00,+7.579227E-09,-8.288985E-06
+4.715015E+00,+8.465384E-09,-8.257371E-06
+4.725048E+00,+8.664278E-09,-8.052254E-06
+4.735050E+00,+9.217196E-09,-7.449751E-06
+4.745063E+00,+9.104140E-09,-7.095042E-06
+4.755124E+00,+7.823572E-09,-7.317448E-06
+4.765172E+00,+7.604953E-09,-7.512293E-06
+4.775183E+00,+7.753162E-09,-7.169057E-06
+4.785196E+00,+7.760795E-09,-6.965790E-06
+4.795203E+00,+6.482540E-09,-7.052241E-06
+4.805238E+00,+5.903836E-09,-7.362233E-06
+4.815244E+00,+5.716757E-09,-7.472773E-06
+4.825046E+00,+6.145143E-09,-7.496110E-06
+4.835072E+00,+6.987588E-09,-7.612343E-06
+4.845069E+00,+6.967236E-09,-7.436886E-06
+4.855081E+00,+7.208102E-09,-7.519589E-06
+4.865108E+00,+7.498057E-09,-7.748576E-06
+4.875200E+00,+7.817538E-09,-8.258153E-06
+4.885234E+00,+7.485264E-09,-8.138019E-06
+4.895066E+00,+6.217102E-09,-7.597247E-06
+4.905104E+00,+6.185604E-09,-7.164326E-06
+4.915134E+00,+7.402015E-09,-7.737284E-06
+4.925140E+00,+7.732875E-09,-7.756367E-06
+4.935155E+00,+9.249213E-09,-7.485982E-06
+4.945193E+00,+9.555455E-09,-7.507000E-06
+4.955227E+00,+9.838119E-09,-7.412367E-06
+4.965239E+00,+9.397405E-09,-7.239934E-06
+4.975200E+00,+7.035428E-09,-6.963864E-06
+4.985229E+00,+6.767073E-09,-7.016802E-06
+4.995034E+00,+7.999978E-09,-7.101794E-06
+5.005074E+00,+8.583934E-09,-7.256556E-06
+5.015081E+00,+8.436433E-09,-7.583485E-06
+5.025113E+00,+7.793180E-09,-7.637434E-06
+5.035119E+00,+6.966097E-09,-8.065806E-06
+5.045131E+00,+6.964128E-09,-8.401652E-06
+5.055161E+00,+6.364623E-09,-8.066407E-06
+5.065184E+00,+5.705883E-09,-7.902728E-06
+5.075024E+00,+3.987601E-09,-7.903042E-06
+5.085133E+00,+3.454536E-09,-7.552672E-06
+5.095236E+00,+2.567078E-09,-7.660647E-06
+5.105038E+00,+2.166536E-09,-7.916718E-06
+5.115067E+00,+2.684357E-09,-7.626076E-06
+5.125070E+00,+3.686602E-09,-7.603131E-06
+5.135096E+00,+6.990213E-09,-7.328587E-06
+5.145092E+00,+7.723762E-09,-7.084723E-06
+5.155107E+00,+9.024903E-09,-6.852465E-06
+5.165139E+00,+9.453175E-09,-7.176352E-06
+5.175117E+00,+10.66640E-09,-7.284279E-06
+5.185142E+00,+10.68874E-09,-6.874915E-06
+5.195175E+00,+9.121916E-09,-6.856528E-06
+5.205163E+00,+8.440924E-09,-6.987124E-06
+5.215177E+00,+6.570627E-09,-8.173857E-06
+5.225202E+00,+5.830833E-09,-8.289881E-06
+5.235198E+00,+2.726752E-09,-7.564087E-06
+5.245233E+00,+1.503155E-09,-7.628813E-06
+5.255232E+00,+906.2824E-12,-8.526021E-06
+5.265029E+00,+1.551171E-09,-8.183108E-06
+5.275067E+00,+3.242648E-09,-8.203021E-06
+5.285070E+00,+3.587533E-09,-8.158217E-06
+5.295097E+00,+4.493610E-09,-8.274232E-06
+5.305128E+00,+4.948344E-09,-8.233052E-06
+5.315122E+00,+5.583935E-09,-7.808514E-06
+5.325124E+00,+5.580779E-09,-7.360163E-06
+5.335151E+00,+6.269291E-09,-7.152539E-06
+5.345140E+00,+6.940560E-09,-7.624103E-06
+5.355176E+00,+8.519025E-09,-7.490683E-06
+5.365208E+00,+8.400215E-09,-7.091046E-06
+5.375173E+00,+6.606977E-09,-7.168446E-06
+5.385208E+00,+6.277370E-09,-7.054435E-06
+5.395024E+00,+6.717025E-09,-6.571655E-06
+5.405036E+00,+7.046343E-09,-6.636706E-06
+5.415070E+00,+7.378487E-09,-7.233763E-06
+5.425152E+00,+7.536491E-09,-7.430506E-06
+5.435197E+00,+8.600359E-09,-7.950373E-06
+5.445222E+00,+8.702219E-09,-7.811728E-06
+5.455238E+00,+7.250822E-09,-7.598372E-06
+5.465222E+00,+6.669350E-09,-7.761259E-06
+5.475159E+00,+5.858646E-09,-8.110953E-06
+5.485143E+00,+5.970788E-09,-7.653256E-06
+5.495126E+00,+5.528893E-09,-7.383061E-06
+5.505069E+00,+5.153485E-09,-7.544642E-06
+5.515027E+00,+4.209854E-09,-7.465020E-06
+5.525243E+00,+4.340047E-09,-7.283726E-06
+5.535207E+00,+4.429645E-09,-6.591330E-06
+5.545193E+00,+4.000039E-09,-6.570817E-06
+5.555157E+00,+2.903560E-09,-7.140055E-06
+5.565153E+00,+3.001920E-09,-7.462264E-06
+5.575140E+00,+4.227132E-09,-7.539578E-06
+5.585100E+00,+4.515668E-09,-7.397395E-06
+5.595084E+00,+4.432106E-09,-7.169257E-06
+5.605073E+00,+4.457288E-09,-7.173214E-06
+5.615035E+00,+5.158006E-09,-7.083598E-06
+5.625015E+00,+5.356002E-09,-7.242785E-06
+5.635235E+00,+4.937605E-09,-7.771473E-06
+5.645201E+00,+4.844356E-09,-7.750569E-06
+5.655191E+00,+5.771862E-09,-7.842294E-06
+5.665157E+00,+6.064043E-09,-7.559443E-06
+5.675114E+00,+6.056105E-09,-7.507944E-06
+5.685091E+00,+5.834677E-09,-7.592269E-06
+5.695117E+00,+5.716197E-09,-7.798109E-06
+5.705130E+00,+5.902643E-09,-7.752419E-06
+5.715169E+00,+6.025872E-09,-7.925387E-06
+5.725182E+00,+5.930902E-09,-7.732869E-06
+5.735198E+00,+6.255575E-09,-7.126294E-06
+5.745224E+00,+6.509350E-09,-6.707860E-06
+5.755223E+00,+6.311196E-09,-6.699038E-06
+5.765027E+00,+5.732256E-09,-7.419043E-06
+5.775173E+00,+3.939581E-09,-8.094502E-06
+5.785181E+00,+3.866306E-09,-7.842360E-06
+5.795211E+00,+4.317175E-09,-8.447581E-06
+5.805198E+00,+4.217990E-09,-8.479424E-06
+5.815237E+00,+3.068233E-09,-8.985911E-06
+5.825067E+00,+2.971036E-09,-9.040051E-06
+5.835104E+00,+3.840051E-09,-7.396927E-06
+5.845117E+00,+4.148204E-09,-7.074051E-06
+5.855137E+00,+4.817560E-09,-7.393809E-06
+5.865131E+00,+4.993553E-09,-7.193862E-06
+5.875170E+00,+6.492968E-09,-7.488156E-06
+5.885161E+00,+6.611058E-09,-7.531892E-06
+5.895191E+00,+5.177538E-09,-7.212144E-06
+5.905227E+00,+4.679652E-09,-7.171012E-06
+5.915223E+00,+2.447446E-09,-7.477141E-06
+5.925231E+00,+2.270702E-09,-7.565175E-06
+5.935032E+00,+2.196281E-09,-8.487340E-06
+5.945024E+00,+2.326738E-09,-8.739224E-06
+5.955079E+00,+4.855631E-09,-8.910647E-06
+5.965116E+00,+5.547859E-09,-8.711663E-06
+5.975125E+00,+7.403745E-09,-7.805519E-06
+5.985147E+00,+7.231594E-09,-7.561599E-06
+5.995158E+00,+6.242746E-09,-7.914095E-06
+6.005171E+00,+6.369091E-09,-8.227931E-06
+6.015223E+00,+7.770150E-09,-8.053589E-06
+6.025018E+00,+7.888977E-09,-8.147193E-06
+6.035025E+00,+6.797617E-09,-8.790274E-06
+6.045047E+00,+6.448956E-09,-9.004861E-06
+6.055052E+00,+5.497004E-09,-8.041354E-06
+6.065095E+00,+5.162434E-09,-7.827178E-06
+6.075164E+00,+3.500013E-09,-8.331156E-06
+6.085183E+00,+3.151571E-09,-7.940255E-06
+6.095223E+00,+3.580543E-09,-7.737952E-06
+6.105218E+00,+3.812196E-09,-7.631045E-06
+6.115240E+00,+3.675991E-09,-7.708502E-06
+6.125042E+00,+3.491377E-09,-8.092757E-06
+6.135039E+00,+3.995658E-09,-8.785630E-06
+6.145029E+00,+4.464058E-09,-8.723478E-06
+6.155056E+00,+5.411055E-09,-8.963185E-06
+6.165058E+00,+5.302541E-09,-9.035140E-06
+6.175080E+00,+4.766031E-09,-8.382302E-06
+6.185019E+00,+4.828963E-09,-8.368245E-06
+6.195039E+00,+5.801966E-09,-8.060094E-06
+6.205071E+00,+5.916071E-09,-7.926569E-06
+6.215092E+00,+6.825803E-09,-7.637282E-06
+6.225128E+00,+7.128509E-09,-7.778425E-06
+6.235158E+00,+8.353426E-09,-7.400856E-06
+6.245160E+00,+8.343743E-09,-7.574731E-06
+6.255185E+00,+7.675223E-09,-7.967549E-06
+6.265228E+00,+7.686729E-09,-8.025675E-06
+6.275235E+00,+8.328515E-09,-8.392907E-06
+6.285064E+00,+8.282721E-09,-8.695327E-06
+6.295119E+00,+6.705913E-09,-9.157801E-06
+6.305130E+00,+6.315009E-09,-9.118338E-06
+6.315163E+00,+5.744150E-09,-7.975807E-06
+6.325173E+00,+5.712061E-09,-8.035603E-06
+6.335190E+00,+4.736387E-09,-7.367860E-06
+6.345231E+00,+4.546932E-09,-7.249098E-06
+6.355119E+00,+4.984684E-09,-7.588149E-06
+6.365057E+00,+5.268067E-09,-7.427655E-06
+6.375088E+00,+4.972512E-09,-7.523699E-06
+6.385107E+00,+4.623774E-09,-7.442609E-06
+6.395125E+00,+2.893185E-09,-8.132659E-06
+6.405109E+00,+2.889851E-09,-8.395129E-06
+6.415124E+00,+3.680388E-09,-8.370638E-06
+6.425149E+00,+3.762993E-09,-8.357153E-06
+6.435171E+00,+4.325343E-09,-7.786341E-06
+6.445224E+00,+4.492293E-09,-7.697421E-06
+6.455020E+00,+5.210966E-09,-6.815539E-06
+6.465030E+00,+5.156320E-09,-6.869374E-06
+6.475054E+00,+4.235278E-09,-7.819243E-06
+6.485095E+00,+4.247632E-09,-7.884284E-06
+6.495097E+00,+5.857223E-09,-8.051710E-06
+6.505125E+00,+6.297920E-09,-8.041983E-06
+6.515151E+00,+7.069546E-09,-8.336077E-06
+6.525216E+00,+7.025906E-09,-8.351289E-06
+6.535237E+00,+6.735880E-09,-8.272754E-06
+6.545238E+00,+6.618421E-09,-8.131781E-06
+6.555019E+00,+5.478010E-09,-7.822343E-06
+6.565052E+00,+5.220700E-09,-7.469177E-06
+6.575197E+00,+5.483101E-09,-7.468787E-06
+6.585242E+00,+5.767123E-09,-7.729340E-06
+6.595047E+00,+5.829987E-09,-8.035060E-06
+6.605044E+00,+5.546107E-09,-8.035050E-06
+6.615138E+00,+4.766171E-09,-8.826390E-06
+6.625241E+00,+4.843119E-09,-8.947172E-06
+6.635018E+00,+5.391196E-09,-8.910781E-06
+6.645051E+00,+5.387375E-09,-8.852082E-06
+6.655051E+00,+5.790347E-09,-9.250823E-06
+6.665060E+00,+6.237223E-09,-9.033814E-06
+6.675108E+00,+8.265014E-09,-8.277369E-06
+6.685143E+00,+8.469915E-09,-7.974435E-06
+6.695164E+00,+8.666509E-09,-7.494365E-06
+6.705193E+00,+8.865112E-09,-7.481890E-06
+6.715188E+00,+10.78988E-09,-7.902509E-06
+6.725195E+00,+11.24464E-09,-8.235121E-06
+6.735211E+00,+11.43190E-09,-9.044400E-06
+6.745025E+00,+11.27361E-09,-8.911629E-06
+6.755054E+00,+11.15757E-09,-8.229171E-06
+6.765054E+00,+11.19682E-09,-7.924624E-06
+6.775086E+00,+10.85161E-09,-6.773024E-06
+6.785127E+00,+10.72095E-09,-6.689196E-06
+6.795125E+00,+10.26538E-09,-7.281437E-06
+6.805166E+00,+9.999741E-09,-7.645760E-06
+6.815166E+00,+7.322217E-09,-8.327838E-06
+6.825200E+00,+6.187023E-09,-8.612777E-06
+6.835233E+00,+4.057169E-09,-8.766433E-06
+6.845242E+00,+4.092658E-09,-8.624802E-06
+6.855027E+00,+4.666486E-09,-7.593241E-06
+6.865061E+00,+4.546708E-09,-7.439862E-06
+6.875151E+00,+3.701784E-09,-7.938576E-06
+6.885181E+00,+3.606576E-09,-8.400746E-06
+6.895246E+00,+3.778240E-09,-8.455811E-06
+6.905051E+00,+3.797495E-09,-8.559695E-06
+6.915082E+00,+4.786315E-09,-8.234902E-06
+6.925092E+00,+5.151640E-09,-8.015442E-06
+6.935115E+00,+8.457708E-09,-6.639195E-06
+6.945155E+00,+8.765731E-09,-6.507063E-06
+6.955175E+00,+8.438825E-09,-7.339640E-06
+6.965191E+00,+8.197768E-09,-7.678938E-06
+6.975228E+00,+7.957506E-09,-8.194972E-06
+6.985159E+00,+8.000879E-09,-8.349220E-06
+6.995181E+00,+7.936972E-09,-9.355670E-06
+7.005213E+00,+7.949744E-09,-9.378091E-06
+7.015209E+00,+9.194124E-09,-8.643752E-06
+7.025239E+00,+9.593824E-09,-8.258582E-06
+7.035245E+00,+10.00179E-09,-8.046056E-06
+7.045028E+00,+9.801384E-09,-8.409110E-06
+7.055054E+00,+9.403871E-09,-8.409930E-06
+7.065057E+00,+9.501600E-09,-8.179474E-06
+7.075081E+00,+9.613557E-09,-8.397064E-06
+7.085144E+00,+9.415095E-09,-8.555737E-06
+7.095185E+00,+8.613391E-09,-9.091865E-06
+7.105167E+00,+8.718503E-09,-8.815432E-06
+7.115157E+00,+9.652322E-09,-7.689810E-06
+7.125124E+00,+9.676937E-09,-7.564536E-06
+7.135110E+00,+8.977523E-09,-7.559147E-06
+7.145075E+00,+8.928779E-09,-7.676707E-06
+7.155082E+00,+9.082694E-09,-8.237382E-06
+7.165070E+00,+9.042407E-09,-8.197881E-06
+7.175028E+00,+7.855125E-09,-7.810718E-06
+7.185243E+00,+7.674332E-09,-7.533894E-06
+7.195092E+00,+7.959803E-09,-7.803412E-06
+7.205166E+00,+8.053572E-09,-8.120213E-06
+7.215165E+00,+7.346725E-09,-7.812796E-06
+7.225155E+00,+7.058030E-09,-7.684698E-06
+7.235092E+00,+6.312593E-09,-7.875710E-06
+7.245074E+00,+6.252411E-09,-7.959471E-06
+7.255028E+00,+5.132598E-09,-7.944155E-06
+7.265236E+00,+4.478890E-09,-8.346492E-06
+7.275218E+00,+3.583521E-09,-9.087029E-06
+7.285173E+00,+3.821214E-09,-8.887206E-06
+7.295154E+00,+5.344744E-09,-7.813731E-06
+7.305137E+00,+5.636276E-09,-7.328635E-06
+7.315086E+00,+6.246429E-09,-6.857806E-06
+7.325050E+00,+6.589215E-09,-7.106963E-06
+7.335038E+00,+7.810579E-09,-7.338811E-06
+7.345228E+00,+8.014064E-09,-7.225809E-06
+7.355206E+00,+7.912760E-09,-7.522574E-06
+7.365157E+00,+7.841543E-09,-7.589064E-06
+7.375122E+00,+7.205847E-09,-7.817383E-06
+7.385146E+00,+6.782894E-09,-7.903519E-06
+7.395170E+00,+4.778138E-09,-8.182345E-06
+7.405179E+00,+4.412862E-09,-8.134328E-06
+7.415209E+00,+4.804369E-09,-8.089257E-06
+7.425214E+00,+5.022489E-09,-8.132897E-06
+7.435234E+00,+4.945543E-09,-8.176136E-06
+7.445036E+00,+4.737331E-09,-8.227358E-06
+7.455037E+00,+4.294898E-09,-8.125392E-06
+7.465069E+00,+4.339825E-09,-8.031808E-06
+7.475143E+00,+4.457440E-09,-7.665616E-06
+7.485157E+00,+4.538707E-09,-7.509394E-06
+7.495192E+00,+5.958281E-09,-7.633601E-06
+7.505182E+00,+6.511411E-09,-7.588263E-06
+7.515197E+00,+7.891643E-09,-7.514677E-06
+7.525225E+00,+7.747431E-09,-7.622719E-06
+7.535222E+00,+6.840388E-09,-8.550874E-06
+7.545017E+00,+6.807870E-09,-8.566866E-06
+7.555016E+00,+6.840899E-09,-6.823578E-06
+7.565045E+00,+6.470011E-09,-6.501065E-06
+7.575085E+00,+4.357641E-09,-7.322608E-06
+7.585092E+00,+3.879886E-09,-7.737780E-06
+7.595115E+00,+3.423157E-09,-8.686181E-06
+7.605147E+00,+3.452002E-09,-8.499270E-06
+7.615132E+00,+3.494023E-09,-8.009253E-06
+7.625144E+00,+3.661928E-09,-8.201409E-06
+7.635185E+00,+4.948998E-09,-7.480460E-06
+7.645195E+00,+5.256109E-09,-7.227927E-06
+7.655216E+00,+5.482174E-09,-7.325764E-06
+7.665209E+00,+5.514671E-09,-7.600022E-06
+7.675231E+00,+7.166718E-09,-8.442841E-06
+7.685061E+00,+7.682501E-09,-8.204242E-06
+7.695086E+00,+8.984080E-09,-7.478352E-06
+7.705056E+00,+8.909461E-09,-7.251416E-06
+7.715042E+00,+8.568743E-09,-7.776928E-06
+7.725021E+00,+8.658240E-09,-8.023787E-06
+7.735030E+00,+9.090593E-09,-8.210554E-06
+7.745019E+00,+8.996374E-09,-8.270713E-06
+7.755211E+00,+8.380903E-09,-8.571597E-06
+7.765196E+00,+8.379466E-09,-8.704844E-06
+7.775112E+00,+8.388922E-09,-8.283091E-06
+7.785107E+00,+8.109033E-09,-8.338862E-06
+7.795104E+00,+6.360689E-09,-8.526431E-06
+7.805059E+00,+6.140894E-09,-8.353644E-06
+7.815035E+00,+6.172727E-09,-7.801725E-06
+7.825026E+00,+6.132086E-09,-7.948657E-06
+7.835237E+00,+4.538824E-09,-8.119555E-06
+7.845206E+00,+4.059594E-09,-8.410826E-06
+7.855194E+00,+3.057546E-09,-9.201355E-06
+7.865154E+00,+3.039240E-09,-9.291221E-06
+7.875143E+00,+2.608106E-09,-9.198247E-06
+7.885110E+00,+2.541643E-09,-9.310523E-06
+7.895154E+00,+2.699293E-09,-8.643055E-06
+7.905186E+00,+2.818497E-09,-8.447285E-06
+7.915212E+00,+3.438850E-09,-8.130522E-06
+7.925036E+00,+3.489057E-09,-7.988310E-06
+7.935070E+00,+4.388997E-09,-7.854253E-06
+7.945100E+00,+4.483430E-09,-8.028899E-06
+7.955129E+00,+4.502597E-09,-8.219662E-06
+7.965170E+00,+4.394210E-09,-8.115311E-06
+7.975194E+00,+4.607543E-09,-7.182885E-06
+7.985225E+00,+5.001453E-09,-7.324906E-06
+7.995016E+00,+7.887046E-09,-8.139554E-06
+8.005039E+00,+8.324423E-09,-8.566743E-06
+8.015069E+00,+9.254775E-09,-8.722811E-06
+8.025084E+00,+9.430767E-09,-8.873062E-06
+8.035148E+00,+10.76808E-09,-9.734651E-06
+8.045179E+00,+10.85450E-09,-9.852258E-06
+8.055195E+00,+10.02959E-09,-9.616958E-06
+8.065224E+00,+9.829527E-09,-9.327728E-06
+8.075244E+00,+9.214565E-09,-8.761950E-06
+8.085098E+00,+9.121383E-09,-8.729267E-06
+8.095133E+00,+6.540394E-09,-8.219462E-06
+8.105138E+00,+6.374003E-09,-8.162604E-06
+8.115158E+00,+4.945780E-09,-7.675629E-06
+8.125197E+00,+4.967844E-09,-7.730932E-06
+8.135204E+00,+4.583154E-09,-7.212373E-06
+8.145212E+00,+4.437529E-09,-7.349692E-06
+8.155239E+00,+3.792592E-09,-8.033372E-06
+8.165239E+00,+3.834736E-09,-7.995702E-06
+8.175043E+00,+4.704818E-09,-7.038880E-06
+8.185284E+00,+4.698767E-09,-6.965848E-06
+8.195073E+00,+3.913652E-09,-8.136579E-06
+8.205110E+00,+3.828192E-09,-8.582011E-06
+8.215111E+00,+2.860702E-09,-9.979859E-06
+8.225120E+00,+2.675565E-09,-10.23007E-06
+8.235158E+00,+1.990787E-09,-10.62960E-06
+8.245170E+00,+2.068030E-09,-10.69229E-06
+8.255189E+00,+4.337784E-09,-9.624282E-06
+8.265226E+00,+4.561908E-09,-9.448014E-06
+8.275237E+00,+6.179811E-09,-8.090087E-06
+8.285044E+00,+6.476589E-09,-8.034421E-06
+8.295046E+00,+9.621995E-09,-8.941574E-06
+8.305053E+00,+10.09553E-09,-8.919716E-06
+8.315079E+00,+11.07685E-09,-8.392268E-06
+8.325078E+00,+11.02653E-09,-8.142920E-06
+8.335125E+00,+10.44130E-09,-6.723462E-06
+8.345157E+00,+10.31272E-09,-6.792393E-06
+8.355151E+00,+7.948984E-09,-7.570544E-06
+8.365163E+00,+7.391721E-09,-7.849618E-06
+8.375194E+00,+5.107594E-09,-9.007350E-06
+8.385073E+00,+5.030217E-09,-8.750631E-06
+8.395108E+00,+4.377210E-09,-7.720957E-06
+8.405107E+00,+4.325333E-09,-7.781897E-06
+8.415119E+00,+4.350588E-09,-7.839366E-06
+8.425146E+00,+4.476385E-09,-7.904854E-06
+8.435142E+00,+6.053528E-09,-8.710137E-06
+8.445148E+00,+6.088520E-09,-8.708315E-06
+8.455196E+00,+5.680316E-09,-8.458186E-06
+8.465230E+00,+5.677142E-09,-8.481779E-06
+8.475032E+00,+5.851225E-09,-8.408061E-06
+8.485062E+00,+5.798920E-09,-8.359691E-06
+8.495064E+00,+4.940559E-09,-8.271895E-06
+8.505095E+00,+4.964552E-09,-8.428412E-06
+8.515097E+00,+6.609538E-09,-8.966542E-06
+8.525115E+00,+7.027712E-09,-8.836747E-06
+8.535164E+00,+7.987015E-09,-8.083468E-06
+8.545180E+00,+7.997761E-09,-7.962600E-06
+8.555190E+00,+8.458354E-09,-6.979123E-06
+8.565222E+00,+8.571853E-09,-6.848889E-06
+8.575235E+00,+8.568042E-09,-7.708216E-06
+8.585025E+00,+8.460181E-09,-7.729531E-06
+8.595044E+00,+8.291092E-09,-8.312502E-06
+8.605038E+00,+8.333858E-09,-8.251343E-06
+8.615068E+00,+8.158079E-09,-8.118774E-06
+8.625068E+00,+8.110384E-09,-8.110123E-06
+8.635092E+00,+7.876117E-09,-8.451443E-06
+8.645128E+00,+7.936050E-09,-8.566953E-06
+8.655138E+00,+7.575117E-09,-8.175832E-06
+8.665144E+00,+7.282363E-09,-8.174687E-06
+8.675173E+00,+3.658973E-09,-8.549758E-06
+8.685209E+00,+3.544562E-09,-8.525915E-06
+8.695045E+00,+3.902275E-09,-8.583365E-06
+8.705077E+00,+4.070080E-09,-8.238459E-06
+8.715089E+00,+5.330993E-09,-7.925559E-06
+8.725127E+00,+5.566734E-09,-7.934180E-06
+8.735105E+00,+7.837364E-09,-8.535023E-06
+8.745111E+00,+8.287875E-09,-8.577071E-06
+8.755137E+00,+9.021005E-09,-9.275075E-06
+8.765137E+00,+8.962372E-09,-9.224768E-06
+8.775146E+00,+8.953962E-09,-8.820534E-06
+8.785173E+00,+9.009222E-09,-8.827182E-06
+8.795189E+00,+8.416065E-09,-8.927775E-06
+8.805232E+00,+8.084465E-09,-8.638078E-06
+8.815229E+00,+7.516631E-09,-7.392626E-06
+8.825022E+00,+7.685728E-09,-6.953650E-06
+8.835052E+00,+7.872734E-09,-7.237626E-06
+8.845057E+00,+7.614321E-09,-7.461777E-06
+8.855068E+00,+5.175758E-09,-7.917042E-06
+8.865093E+00,+4.798604E-09,-8.172942E-06
+8.875081E+00,+3.766297E-09,-8.227664E-06
+8.885125E+00,+3.594911E-09,-8.207741E-06
+8.895164E+00,+3.146683E-09,-7.786742E-06
+8.905141E+00,+3.211730E-09,-7.606307E-06
+8.915160E+00,+3.769333E-09,-7.605973E-06
+8.925149E+00,+3.707791E-09,-7.704201E-06
+8.935140E+00,+1.652700E-09,-8.059636E-06
+8.945178E+00,+1.386745E-09,-8.109303E-06
+8.955203E+00,+1.248981E-09,-8.750401E-06
+8.965207E+00,+1.428785E-09,-8.686419E-06
+8.975236E+00,+2.027672E-09,-9.522630E-06
+8.985068E+00,+2.038077E-09,-9.583045E-06
+8.995081E+00,+2.452950E-09,-9.429456E-06
+9.005112E+00,+2.505871E-09,-9.231120E-06
+9.015110E+00,+1.761208E-09,-8.784705E-06
+9.025144E+00,+1.480181E-09,-8.532726E-06
+9.035141E+00,+1.643251E-09,-8.997908E-06
+9.045143E+00,+2.159141E-09,-9.166146E-06
+9.055168E+00,+4.567612E-09,-9.079333E-06
+9.065156E+00,+4.781276E-09,-8.771583E-06
+9.075171E+00,+5.601673E-09,-8.069706E-06
+9.085195E+00,+5.831879E-09,-8.093300E-06
+9.095205E+00,+6.803346E-09,-8.060838E-06
+9.105208E+00,+6.743394E-09,-8.048097E-06
+9.115239E+00,+5.551722E-09,-7.820740E-06
+9.125242E+00,+5.401625E-09,-7.956314E-06
+9.135041E+00,+5.316637E-09,-8.377877E-06
+9.145043E+00,+5.310917E-09,-8.624230E-06
+9.155048E+00,+4.926981E-09,-8.199549E-06
+9.165070E+00,+4.946460E-09,-7.993556E-06
+9.175067E+00,+6.045924E-09,-7.814999E-06
+9.185097E+00,+6.260931E-09,-8.054200E-06
+9.195129E+00,+6.075882E-09,-8.319465E-06
+9.205118E+00,+5.964524E-09,-8.561984E-06
+9.215134E+00,+6.052198E-09,-8.605519E-06
+9.225165E+00,+6.163167E-09,-8.512602E-06
+9.235172E+00,+5.690927E-09,-8.593551E-06
+9.245207E+00,+5.315334E-09,-8.559742E-06
+9.255198E+00,+4.122528E-09,-8.191892E-06
+9.265222E+00,+3.983320E-09,-8.042784E-06
+9.275244E+00,+2.663629E-09,-8.411504E-06
+9.285245E+00,+2.153704E-09,-8.209982E-06
+9.295033E+00,+42.53946E-12,-8.786956E-06
+9.305059E+00,-40.74641E-12,-8.688794E-06
+9.315058E+00,+855.0726E-12,-8.714610E-06
+9.325068E+00,+1.181289E-09,-8.660117E-06
+9.335095E+00,+2.459737E-09,-8.047848E-06
+9.345089E+00,+2.917960E-09,-7.927370E-06
+9.355124E+00,+4.828781E-09,-7.528105E-06
+9.365130E+00,+4.926721E-09,-7.590199E-06
+9.375139E+00,+4.216661E-09,-7.832289E-06
+9.385170E+00,+4.153731E-09,-7.941724E-06
+9.395195E+00,+5.406431E-09,-7.858248E-06
+9.405198E+00,+5.838893E-09,-7.954389E-06
+9.415223E+00,+7.053340E-09,-7.304555E-06
+9.425219E+00,+7.231364E-09,-7.270670E-06
+9.435233E+00,+9.167611E-09,-7.662287E-06
+9.445043E+00,+9.488616E-09,-7.857542E-06
+9.455036E+00,+9.268312E-09,-8.541270E-06
+9.465235E+00,+8.771838E-09,-8.638831E-06
+9.475135E+00,+7.324219E-09,-8.571482E-06
+9.485107E+00,+7.331691E-09,-8.852826E-06
+9.495093E+00,+7.481666E-09,-8.515540E-06
+9.505039E+00,+7.390300E-09,-8.323212E-06
+9.515242E+00,+7.116818E-09,-7.426186E-06
+9.525225E+00,+7.243424E-09,-7.464143E-06
+9.535185E+00,+7.804812E-09,-8.283711E-06
+9.545172E+00,+7.673359E-09,-8.403102E-06
+9.555124E+00,+7.035193E-09,-8.294784E-06
+9.565094E+00,+7.209657E-09,-8.258601E-06
+9.575078E+00,+9.012604E-09,-8.442040E-06
+9.585049E+00,+9.266393E-09,-8.629466E-06
+9.595029E+00,+9.081849E-09,-8.506260E-06
+9.605240E+00,+8.951128E-09,-8.066674E-06
+9.615241E+00,+9.098128E-09,-7.388106E-06
+9.625053E+00,+9.055713E-09,-7.858802E-06
+9.635087E+00,+7.413577E-09,-8.649665E-06
+9.645096E+00,+6.941800E-09,-8.539067E-06
+9.655122E+00,+5.501354E-09,-9.442492E-06
+9.665120E+00,+5.397881E-09,-9.484358E-06
+9.675148E+00,+3.758022E-09,-8.586121E-06
+9.685215E+00,+3.421431E-09,-8.296119E-06
+9.695033E+00,+2.954471E-09,-8.455563E-06
+9.705047E+00,+3.239549E-09,-8.054210E-06
+9.715088E+00,+4.047307E-09,-8.421031E-06
+9.725102E+00,+3.954603E-09,-8.545352E-06
+9.735120E+00,+3.574837E-09,-8.897982E-06
+9.745151E+00,+3.804581E-09,-8.683787E-06
+9.755157E+00,+5.641067E-09,-8.558551E-06
+9.765191E+00,+5.972029E-09,-8.787881E-06
+9.775099E+00,+6.793561E-09,-9.058676E-06
+9.785119E+00,+7.284977E-09,-9.272671E-06
+9.795154E+00,+9.483897E-09,-8.951169E-06
+9.805146E+00,+9.782375E-09,-8.715620E-06
+9.815170E+00,+9.269714E-09,-8.240490E-06
+9.825203E+00,+9.009062E-09,-8.282338E-06
+9.835223E+00,+8.614470E-09,-8.729249E-06
+9.845237E+00,+8.508196E-09,-8.602115E-06
+9.855035E+00,+6.469528E-09,-8.387004E-06
+9.865039E+00,+5.862402E-09,-8.253852E-06
+9.875077E+00,+3.890279E-09,-8.473168E-06
+9.885071E+00,+3.778252E-09,-8.606873E-06
+9.895098E+00,+2.477281E-09,-8.952742E-06
+9.905129E+00,+2.159010E-09,-8.875552E-06
+9.915135E+00,+1.072487E-09,-9.276124E-06
+9.925152E+00,+1.119793E-09,-9.091741E-06
+9.935180E+00,+1.775765E-09,-9.619303E-06
+9.945186E+00,+1.877235E-09,-9.661933E-06
+9.955212E+00,+4.221729E-09,-8.997260E-06
+9.965014E+00,+4.815726E-09,-8.847275E-06
+9.975021E+00,+9.257358E-09,-7.760001E-06
+9.985082E+00,+9.806620E-09,-7.839089E-06
+9.995135E+00,+11.11924E-09,-8.053256E-06

MicroMag 2900/3900 Data File ends
