# Supplementary material for: Magnetic signatures of a creosote oil contaminated site: case study in São Paulo, Brazil
Source: Sci Rep. 2022 Dec 17;12:21853. doi: 10.1038/s41598-022-23493-2 (PMC9759522; doi:10.1038/s41598-022-23493-2)
Supplement: Supplementary file 3 — Supplementary Information 3. [file 41598_2022_23493_MOESM3_ESM.zip › moment_vs_time/SD23/5_1/nm4xxx/5_7.009]

MicroMag 2900/3900 Data File (Series 0016.002)
Moment vs. time

INSTRUMENT
Configuration                   VSM
Temperature control             None
Hardware version                0004
Software version                01/29/2013
Units of measure                Hybrid SI
Temperature in                  Celsius

SAMPLE
Mass                            N/A
Volume                          N/A
Demagnetizing factor            N/A

SETTINGS
Field range                    +100.0000E-03
Field command                   0.000000E+00
Moment range                   +2.000000E-06
Averaging time                 +12.22589E-03
Temperature (command)           N/A
Tmprtr difference correction    No
Orientation                     0.000000E+00
Vibration amplitude             1.0
Calibration factor             +4.401063E+00
Operating frequency            +83.00000E+00

MEASUREMENT
Description                    "SD34_5_7"
Field (measured)               +141.8243E-06
Temperature (measured)          N/A
Averages (completed)            N/A
Moment at conditioning field   +316.6182E-09
Measured on                     08/28/2020  10:28
Elapsed time                   +22.64241E+00

PROCESSING
Background subtraction          No
Delta-m processing              N/A
Demagnetizing factor            No
Normalization                   No
Normalization factor            N/A
Offset (field)                  No
Offset (moment)                 No
Pole saturation                 No
Slope correction                No

VIEWPORT
Left                            0.000000E+00
Right                          +10.00000E+00
Bottom                         -2.000000E-06
Top                            +2.000000E-06
Show X-axis?                    Yes
Show Y-axis?                    Yes

SCRIPT
Averaging time                 +10.00000E-03
Initial (conditioning) field   +100.0000E-03
Final (measuring) field         0.000000E+00
Pause at initial field         +10.00000E+00
Field slew rate limit          +10.00000E+03
Field slew time limit          +100.0000E-03
Slope correction                0.000000E+00
Timebase                       +10.00000E+00
Number of segments              1
Number of data                  1000

Segment   Averaging                                                            Final 
 Number      Time        Initial      Increment       Final         Pause      Index 
             (s)           (s)           (s)           (s)           (s)     
0000001,+10.00000E-03, 0.000000E+00,+10.00000E-03,+10.00000E+00,+10.00000E+00,0001000

                                         
     Time         Moment        Field    
     (s)          (Am�)          (T)     
+5.132116E-03,+231.4690E-09,+72.79778E-03
+15.20391E-03,+130.0166E-09,+40.36609E-03
+25.12983E-03,+68.47245E-09,+20.65295E-03
+35.15727E-03,+32.66119E-09,+9.034153E-03
+45.19334E-03,+17.81766E-09,+4.244243E-03
+55.20997E-03,+9.537624E-09,+1.761735E-03
+65.19050E-03,+6.246154E-09,+827.4215E-06
+75.02551E-03,+5.098048E-09,+373.4863E-06
+85.06963E-03,+4.950171E-09,+192.1624E-06
+95.10588E-03,+4.661465E-09,+107.4326E-06
+105.1302E-03,+4.496892E-09,+74.98326E-06
+115.1923E-03,+5.215601E-09,+53.74078E-06
+125.0286E-03,+6.174679E-09,+44.05289E-06
+135.0747E-03,+6.520835E-09,+36.42777E-06
+145.0958E-03,+5.905938E-09,+32.07009E-06
+155.1274E-03,+5.479027E-09,+28.42819E-06
+165.2014E-03,+6.132657E-09,+26.41598E-06
+175.2272E-03,+7.365844E-09,+23.99181E-06
+185.2244E-03,+7.622648E-09,+22.47404E-06
+195.2447E-03,+7.378030E-09,+20.81481E-06
+205.0455E-03,+7.510365E-09,+19.92720E-06
+215.0458E-03,+8.272599E-09,+18.91724E-06
+225.0685E-03,+8.651258E-09,+18.26314E-06
+235.1016E-03,+8.661825E-09,+17.75309E-06
+245.1065E-03,+8.762207E-09,+17.05629E-06
+255.1332E-03,+9.385777E-09,+16.83996E-06
+265.2256E-03,+9.604101E-09,+16.39167E-06
+275.1548E-03,+9.317070E-09,+15.49002E-06
+285.1904E-03,+9.098751E-09,+14.29676E-06
+295.2320E-03,+9.250285E-09,+14.76550E-06
+305.0190E-03,+9.199100E-09,+14.68123E-06
+315.0565E-03,+8.242056E-09,+14.29127E-06
+325.1067E-03,+7.696867E-09,+13.89306E-06
+335.1149E-03,+8.388195E-09,+12.08517E-06
+345.1513E-03,+9.667505E-09,+10.84042E-06
+355.1993E-03,+10.92851E-09,+10.41736E-06
+365.1914E-03,+10.78186E-09,+10.58977E-06
+375.2208E-03,+10.02281E-09,+10.10525E-06
+385.2351E-03,+9.690264E-09,+9.980861E-06
+395.2292E-03,+9.330146E-09,+9.698439E-06
+405.2044E-03,+9.048929E-09,+9.763327E-06
+415.2410E-03,+8.654577E-09,+9.692012E-06
+425.0474E-03,+8.672898E-09,+9.005175E-06
+435.0406E-03,+8.537228E-09,+7.797146E-06
+445.0660E-03,+8.024991E-09,+7.469273E-06
+455.1006E-03,+7.049118E-09,+7.130423E-06
+465.0861E-03,+6.968565E-09,+7.317448E-06
+475.1423E-03,+7.266745E-09,+7.341414E-06
+485.2123E-03,+6.949415E-09,+6.767750E-06
+495.2238E-03,+5.447642E-09,+7.128106E-06
+505.0268E-03,+4.951974E-09,+6.930752E-06
+515.0298E-03,+5.900343E-09,+5.990620E-06
+525.0598E-03,+6.937342E-09,+6.048374E-06
+535.0919E-03,+7.269501E-09,+5.259581E-06
+545.0973E-03,+6.883163E-09,+4.729395E-06
+555.1251E-03,+6.881126E-09,+4.384403E-06
+565.1522E-03,+7.555162E-09,+4.326038E-06
+575.1566E-03,+8.551966E-09,+4.377890E-06
+585.1728E-03,+8.760447E-09,+4.209891E-06
+595.2131E-03,+9.189709E-09,+4.204817E-06
+605.2198E-03,+9.837044E-09,+3.696709E-06
+615.2438E-03,+11.15400E-09,+2.886296E-06
+625.0495E-03,+11.54336E-09,+2.781935E-06
+635.0546E-03,+12.27568E-09,+2.563362E-06
+645.0848E-03,+12.93875E-09,+2.756043E-06
+655.1091E-03,+13.80582E-09,+2.238369E-06
+665.1226E-03,+13.48227E-09,+2.274685E-06
+675.1561E-03,+11.90526E-09,+2.140017E-06
+685.1618E-03,+11.46007E-09,+2.007170E-06
+695.1934E-03,+12.10030E-09,+992.2410E-09
+705.2332E-03,+12.54807E-09,+907.4021E-09
+715.0152E-03,+12.32352E-09,+1.097088E-06
+725.0599E-03,+11.88199E-09,+970.7547E-09
+735.0569E-03,+11.85572E-09,+696.0774E-09
+745.0832E-03,+11.98543E-09,+601.3489E-09
+755.1279E-03,+11.20850E-09,+440.1017E-09
+765.1244E-03,+10.03343E-09,-180.6355E-09
+775.1496E-03,+8.324798E-09,-457.2869E-09
+785.1695E-03,+7.475220E-09,-421.8293E-09
+795.1853E-03,+5.890141E-09,-881.6339E-09
+805.2363E-03,+4.602423E-09,-1.348868E-06
+815.0457E-03,+3.756366E-09,-1.385660E-06
+825.0950E-03,+4.185115E-09,-1.112766E-06
+835.1439E-03,+5.052002E-09,-1.318817E-06
+845.1610E-03,+5.214878E-09,-1.624956E-06
+855.2046E-03,+5.209222E-09,-1.924629E-06
+865.0175E-03,+5.902456E-09,-1.799326E-06
+875.0476E-03,+7.800052E-09,-1.854906E-06
+885.0718E-03,+9.207559E-09,-1.537953E-06
+895.0582E-03,+10.24565E-09,-2.189407E-06
+905.0257E-03,+10.78660E-09,-2.746220E-06
+915.0207E-03,+11.78980E-09,-3.485957E-06
+925.2406E-03,+12.03630E-09,-3.149223E-06
+935.2090E-03,+11.34959E-09,-2.139502E-06
+945.1963E-03,+10.69454E-09,-1.587134E-06
+955.1800E-03,+10.18329E-09,-2.240801E-06
+965.1340E-03,+9.949301E-09,-3.150673E-06
+975.1199E-03,+9.147628E-09,-3.283072E-06
+985.0813E-03,+8.617439E-09,-3.261147E-06
+995.0627E-03,+8.576710E-09,-3.516779E-06
+1.005054E+00,+8.893911E-09,-3.146401E-06
+1.015032E+00,+8.637053E-09,-2.766514E-06
+1.025016E+00,+7.825070E-09,-2.571888E-06
+1.035190E+00,+7.395089E-09,-2.921114E-06
+1.045163E+00,+8.140075E-09,-2.960320E-06
+1.055146E+00,+9.419163E-09,-2.801361E-06
+1.065075E+00,+9.562205E-09,-3.411770E-06
+1.075071E+00,+8.828485E-09,-3.939200E-06
+1.085050E+00,+8.540318E-09,-4.481717E-06
+1.095021E+00,+8.744339E-09,-3.992405E-06
+1.105219E+00,+8.758302E-09,-4.068156E-06
+1.115205E+00,+8.370455E-09,-4.317074E-06
+1.125185E+00,+8.427290E-09,-4.324932E-06
+1.135212E+00,+9.299193E-09,-4.418612E-06
+1.145231E+00,+9.601451E-09,-4.346705E-06
+1.155029E+00,+9.053402E-09,-4.420147E-06
+1.165033E+00,+8.513902E-09,-4.027949E-06
+1.175044E+00,+8.114331E-09,-4.235058E-06
+1.185048E+00,+8.012246E-09,-4.593554E-06
+1.195074E+00,+7.215566E-09,-5.421782E-06
+1.205068E+00,+6.914174E-09,-5.648546E-06
+1.215086E+00,+7.848533E-09,-4.853058E-06
+1.225117E+00,+8.858057E-09,-4.429255E-06
+1.235121E+00,+9.737564E-09,-4.053813E-06
+1.245163E+00,+9.070228E-09,-4.577656E-06
+1.255188E+00,+7.158183E-09,-5.691405E-06
+1.265192E+00,+6.582882E-09,-6.240664E-06
+1.275221E+00,+6.311373E-09,-5.766803E-06
+1.285233E+00,+6.276250E-09,-5.486078E-06
+1.295016E+00,+6.756793E-09,-5.520497E-06
+1.305041E+00,+7.593602E-09,-5.260516E-06
+1.315039E+00,+9.223296E-09,-5.707055E-06
+1.325064E+00,+9.417690E-09,-6.078482E-06
+1.335092E+00,+8.469157E-09,-6.297474E-06
+1.345089E+00,+8.108087E-09,-6.176081E-06
+1.355126E+00,+8.389404E-09,-5.984545E-06
+1.365116E+00,+8.479957E-09,-5.791512E-06
+1.375134E+00,+7.757026E-09,-5.993023E-06
+1.385162E+00,+7.460833E-09,-6.222258E-06
+1.395160E+00,+8.025819E-09,-6.965485E-06
+1.405168E+00,+8.596247E-09,-7.351924E-06
+1.415196E+00,+8.976773E-09,-6.931858E-06
+1.425207E+00,+8.846590E-09,-6.298237E-06
+1.435209E+00,+8.784849E-09,-6.848803E-06
+1.445237E+00,+8.801882E-09,-6.523772E-06
+1.455059E+00,+7.830401E-09,-6.567965E-06
+1.465096E+00,+6.665629E-09,-6.784583E-06
+1.475094E+00,+5.327675E-09,-6.614991E-06
+1.485107E+00,+5.407759E-09,-6.319638E-06
+1.495140E+00,+6.256445E-09,-5.917712E-06
+1.505142E+00,+6.476905E-09,-5.668249E-06
+1.515158E+00,+6.524440E-09,-6.329642E-06
+1.525190E+00,+6.904168E-09,-6.911440E-06
+1.535179E+00,+8.000586E-09,-7.281065E-06
+1.545203E+00,+8.532697E-09,-7.053843E-06
+1.555218E+00,+8.949900E-09,-6.629315E-06
+1.565156E+00,+9.465417E-09,-6.172495E-06
+1.575160E+00,+10.19202E-09,-7.047902E-06
+1.585163E+00,+10.01199E-09,-7.780572E-06
+1.595177E+00,+8.656504E-09,-8.037320E-06
+1.605187E+00,+7.764461E-09,-8.197576E-06
+1.615205E+00,+7.656212E-09,-7.656537E-06
+1.625230E+00,+7.925891E-09,-7.129507E-06
+1.635027E+00,+7.856228E-09,-7.091962E-06
+1.645052E+00,+7.753575E-09,-7.369280E-06
+1.655082E+00,+8.704646E-09,-7.565709E-06
+1.665066E+00,+9.762965E-09,-7.577610E-06
+1.675098E+00,+11.01107E-09,-8.043681E-06
+1.685126E+00,+10.83808E-09,-7.991105E-06
+1.695117E+00,+10.15262E-09,-7.272807E-06
+1.705115E+00,+10.10974E-09,-7.488471E-06
+1.715137E+00,+10.44660E-09,-7.813216E-06
+1.725150E+00,+10.47393E-09,-7.051373E-06
+1.735164E+00,+10.43527E-09,-6.308527E-06
+1.745219E+00,+10.73984E-09,-6.345511E-06
+1.755238E+00,+11.28565E-09,-6.722813E-06
+1.765044E+00,+11.13676E-09,-7.523041E-06
+1.775054E+00,+10.36418E-09,-7.920104E-06
+1.785071E+00,+10.07050E-09,-7.712193E-06
+1.795108E+00,+10.26181E-09,-8.395072E-06
+1.805107E+00,+10.19829E-09,-8.675232E-06
+1.815076E+00,+9.042521E-09,-8.932477E-06
+1.825125E+00,+8.123950E-09,-8.603011E-06
+1.835145E+00,+7.125187E-09,-7.548094E-06
+1.845169E+00,+6.699016E-09,-7.711306E-06
+1.855203E+00,+5.815140E-09,-7.549000E-06
+1.865202E+00,+5.614857E-09,-7.634116E-06
+1.875036E+00,+6.652042E-09,-7.681466E-06
+1.885066E+00,+7.549180E-09,-7.838097E-06
+1.895085E+00,+8.714422E-09,-8.353568E-06
+1.905127E+00,+8.502974E-09,-8.458310E-06
+1.915157E+00,+7.597968E-09,-8.887435E-06
+1.925182E+00,+7.352149E-09,-8.713103E-06
+1.935211E+00,+7.103202E-09,-8.880101E-06
+1.945215E+00,+6.828778E-09,-8.751765E-06
+1.955018E+00,+6.283349E-09,-8.493176E-06
+1.965054E+00,+6.381576E-09,-8.692532E-06
+1.975056E+00,+6.705324E-09,-8.225232E-06
+1.985108E+00,+6.395775E-09,-8.020230E-06
+1.995149E+00,+5.485562E-09,-7.644911E-06
+2.005191E+00,+5.395473E-09,-7.372208E-06
+2.015227E+00,+6.469858E-09,-7.850381E-06
+2.025038E+00,+7.112593E-09,-8.163091E-06
+2.035048E+00,+7.501407E-09,-8.641607E-06
+2.045071E+00,+7.720294E-09,-8.631535E-06
+2.055087E+00,+8.723462E-09,-8.895618E-06
+2.065125E+00,+9.447079E-09,-9.146529E-06
+2.075150E+00,+9.564032E-09,-8.958807E-06
+2.085157E+00,+9.280619E-09,-8.410683E-06
+2.095170E+00,+9.514626E-09,-7.448903E-06
+2.105181E+00,+10.13282E-09,-6.581221E-06
+2.115194E+00,+10.30479E-09,-6.807461E-06
+2.125224E+00,+9.574023E-09,-7.108984E-06
+2.135215E+00,+8.658145E-09,-7.398234E-06
+2.145240E+00,+8.344413E-09,-8.405781E-06
+2.155039E+00,+8.169505E-09,-8.699284E-06
+2.165198E+00,+7.596194E-09,-8.488771E-06
+2.175199E+00,+7.082117E-09,-8.710605E-06
+2.185172E+00,+7.318050E-09,-8.899012E-06
+2.195188E+00,+7.981904E-09,-9.666062E-06
+2.205220E+00,+7.976268E-09,-9.144659E-06
+2.215218E+00,+7.439078E-09,-9.217444E-06
+2.225241E+00,+7.311430E-09,-8.805619E-06
+2.235032E+00,+7.844894E-09,-8.603297E-06
+2.245025E+00,+8.189051E-09,-8.516703E-06
+2.255031E+00,+7.788079E-09,-8.424092E-06
+2.265048E+00,+7.181070E-09,-8.187219E-06
+2.275061E+00,+7.135939E-09,-8.301517E-06
+2.285084E+00,+7.458201E-09,-9.035750E-06
+2.295079E+00,+7.378485E-09,-9.119807E-06
+2.305097E+00,+7.005255E-09,-8.778439E-06
+2.315125E+00,+7.220791E-09,-8.183823E-06
+2.325132E+00,+7.936364E-09,-7.894278E-06
+2.335140E+00,+8.172607E-09,-8.220492E-06
+2.345120E+00,+7.599662E-09,-8.658028E-06
+2.355073E+00,+7.256919E-09,-8.639155E-06
+2.365050E+00,+7.859774E-09,-9.250432E-06
+2.375039E+00,+8.711941E-09,-9.058419E-06
+2.385211E+00,+9.112214E-09,-9.071599E-06
+2.395209E+00,+9.042110E-09,-8.941613E-06
+2.405195E+00,+9.238644E-09,-8.436461E-06
+2.415212E+00,+9.748345E-09,-8.307057E-06
+2.425246E+00,+9.770155E-09,-8.847094E-06
+2.435028E+00,+9.170430E-09,-9.996053E-06
+2.445047E+00,+8.576024E-09,-10.26452E-06
+2.455088E+00,+8.204163E-09,-10.02711E-06
+2.465016E+00,+7.493139E-09,-9.381209E-06
+2.475039E+00,+6.101593E-09,-9.061089E-06
+2.485090E+00,+5.245613E-09,-9.067231E-06
+2.495096E+00,+5.483238E-09,-8.926116E-06
+2.505125E+00,+6.247458E-09,-9.071761E-06
+2.515030E+00,+6.392452E-09,-9.004174E-06
+2.525048E+00,+6.146760E-09,-8.695002E-06
+2.535076E+00,+6.355798E-09,-8.856402E-06
+2.545073E+00,+6.912942E-09,-9.630118E-06
+2.555083E+00,+6.635410E-09,-9.902774E-06
+2.565108E+00,+5.145334E-09,-9.723540E-06
+2.575121E+00,+4.205774E-09,-9.739905E-06
+2.585129E+00,+4.779293E-09,-9.822779E-06
+2.595166E+00,+6.237125E-09,-9.763575E-06
+2.605190E+00,+7.585829E-09,-10.09837E-06
+2.615214E+00,+8.496849E-09,-10.31490E-06
+2.625226E+00,+9.531888E-09,-9.653645E-06
+2.635228E+00,+10.88460E-09,-10.02586E-06
+2.645023E+00,+11.48041E-09,-10.24201E-06
+2.655030E+00,+11.44197E-09,-9.654294E-06
+2.665076E+00,+11.52743E-09,-9.162493E-06
+2.675106E+00,+11.99683E-09,-9.259835E-06
+2.685096E+00,+11.91151E-09,-9.167939E-06
+2.695119E+00,+10.68184E-09,-9.041005E-06
+2.705150E+00,+9.626777E-09,-9.565993E-06
+2.715147E+00,+9.431488E-09,-9.610854E-06
+2.725173E+00,+9.619600E-09,-10.05138E-06
+2.735211E+00,+9.125284E-09,-9.754344E-06
+2.745027E+00,+8.272449E-09,-9.934465E-06
+2.755050E+00,+7.874163E-09,-9.966308E-06
+2.765141E+00,+8.004561E-09,-9.557171E-06
+2.775133E+00,+7.467968E-09,-9.208537E-06
+2.785161E+00,+6.204095E-09,-9.253722E-06
+2.795153E+00,+5.183193E-09,-9.386893E-06
+2.805180E+00,+5.389272E-09,-9.711381E-06
+2.815141E+00,+5.877449E-09,-9.500171E-06
+2.825170E+00,+5.672527E-09,-9.184208E-06
+2.835203E+00,+5.151449E-09,-9.420529E-06
+2.845208E+00,+5.305822E-09,-9.493705E-06
+2.855231E+00,+6.122084E-09,-8.995647E-06
+2.865057E+00,+6.534453E-09,-9.037819E-06
+2.875115E+00,+6.354412E-09,-8.529863E-06
+2.885122E+00,+6.376877E-09,-9.094791E-06
+2.895160E+00,+7.140016E-09,-9.764052E-06
+2.905155E+00,+7.745743E-09,-8.896409E-06
+2.915199E+00,+7.356873E-09,-9.286424E-06
+2.925236E+00,+6.469294E-09,-9.679719E-06
+2.935024E+00,+5.293926E-09,-9.978381E-06
+2.945066E+00,+4.303258E-09,-10.06188E-06
+2.955081E+00,+2.990657E-09,-10.50366E-06
+2.965113E+00,+1.978163E-09,-10.32011E-06
+2.975144E+00,+2.064458E-09,-10.55444E-06
+2.985132E+00,+2.938094E-09,-10.73100E-06
+2.995161E+00,+3.621803E-09,-10.43872E-06
+3.005201E+00,+3.518419E-09,-10.26189E-06
+3.015228E+00,+3.713532E-09,-9.492894E-06
+3.025040E+00,+4.738109E-09,-9.410077E-06
+3.035051E+00,+5.796656E-09,-10.06719E-06
+3.045075E+00,+5.858918E-09,-9.580184E-06
+3.055117E+00,+5.170982E-09,-9.171582E-06
+3.065069E+00,+4.806552E-09,-8.687078E-06
+3.075110E+00,+4.858883E-09,-9.083453E-06
+3.085154E+00,+4.819176E-09,-9.768573E-06
+3.095168E+00,+4.763986E-09,-9.939891E-06
+3.105185E+00,+5.329564E-09,-10.45984E-06
+3.115225E+00,+6.566886E-09,-10.23738E-06
+3.125025E+00,+7.469865E-09,-9.767237E-06
+3.135055E+00,+7.893167E-09,-10.04590E-06
+3.145063E+00,+8.141796E-09,-10.15970E-06
+3.155114E+00,+9.134594E-09,-10.55434E-06
+3.165163E+00,+9.754626E-09,-10.40508E-06
+3.175142E+00,+9.495052E-09,-9.547262E-06
+3.185151E+00,+8.750002E-09,-9.073039E-06
+3.195153E+00,+8.380250E-09,-10.47628E-06
+3.205161E+00,+8.543110E-09,-11.14716E-06
+3.215163E+00,+8.144994E-09,-10.57348E-06
+3.225224E+00,+7.134664E-09,-9.727002E-06
+3.235034E+00,+6.490608E-09,-9.664135E-06
+3.245069E+00,+7.263792E-09,-10.17885E-06
+3.255075E+00,+8.540411E-09,-10.60307E-06
+3.265094E+00,+9.732507E-09,-11.53698E-06
+3.275126E+00,+10.27440E-09,-11.57298E-06
+3.285139E+00,+10.78205E-09,-10.24530E-06
+3.295166E+00,+10.65803E-09,-9.528619E-06
+3.305192E+00,+9.125413E-09,-9.490777E-06
+3.315180E+00,+7.592132E-09,-9.640427E-06
+3.325204E+00,+6.210221E-09,-8.979865E-06
+3.335236E+00,+6.214727E-09,-9.468642E-06
+3.345233E+00,+6.269773E-09,-10.61948E-06
+3.355033E+00,+5.776315E-09,-10.57107E-06
+3.365042E+00,+5.300177E-09,-9.935647E-06
+3.375072E+00,+5.799562E-09,-9.377423E-06
+3.385103E+00,+7.031969E-09,-9.880105E-06
+3.395108E+00,+7.599508E-09,-10.40830E-06
+3.405132E+00,+7.678697E-09,-10.20996E-06
+3.415158E+00,+7.825040E-09,-10.09818E-06
+3.425153E+00,+8.285852E-09,-10.11097E-06
+3.435178E+00,+8.341027E-09,-10.35792E-06
+3.445149E+00,+7.731025E-09,-9.890699E-06
+3.455162E+00,+7.044050E-09,-9.521284E-06
+3.465193E+00,+6.954462E-09,-9.273806E-06
+3.475206E+00,+7.061125E-09,-9.136430E-06
+3.485233E+00,+6.798123E-09,-8.809968E-06
+3.495059E+00,+6.578541E-09,-9.998131E-06
+3.505070E+00,+7.083401E-09,-10.76258E-06
+3.515088E+00,+8.028811E-09,-11.34966E-06
+3.525095E+00,+8.296971E-09,-11.62720E-06
+3.535071E+00,+7.737854E-09,-11.49465E-06
+3.545099E+00,+7.233677E-09,-10.63493E-06
+3.555099E+00,+7.490752E-09,-9.933053E-06
+3.565116E+00,+7.675861E-09,-9.527169E-06
+3.575149E+00,+6.804402E-09,-9.497577E-06
+3.585135E+00,+4.565701E-09,-10.25517E-06
+3.595151E+00,+2.711621E-09,-10.14861E-06
+3.605184E+00,+750.1384E-12,-10.00473E-06
+3.615171E+00,-334.3280E-12,-9.580889E-06
+3.625193E+00,-1.040230E-09,-9.952327E-06
+3.635229E+00,-375.6772E-12,-10.28222E-06
+3.645223E+00,+1.522669E-09,-10.50426E-06
+3.655229E+00,+2.791651E-09,-10.51566E-06
+3.665016E+00,+3.515638E-09,-10.59434E-06
+3.675042E+00,+4.087668E-09,-10.23359E-06
+3.685076E+00,+5.313267E-09,-9.999619E-06
+3.695073E+00,+6.094155E-09,-9.941902E-06
+3.705076E+00,+6.177193E-09,-10.80157E-06
+3.715113E+00,+5.961645E-09,-11.31847E-06
+3.725143E+00,+6.529000E-09,-10.63231E-06
+3.735151E+00,+7.572767E-09,-10.63951E-06
+3.745183E+00,+8.181453E-09,-10.86292E-06
+3.755185E+00,+8.118107E-09,-9.613066E-06
+3.765218E+00,+8.496986E-09,-8.454314E-06
+3.775241E+00,+9.133386E-09,-8.482075E-06
+3.785022E+00,+9.391191E-09,-8.928805E-06
+3.795059E+00,+8.399803E-09,-9.724436E-06
+3.805084E+00,+6.570430E-09,-10.98873E-06
+3.815024E+00,+5.770423E-09,-11.18364E-06
+3.825054E+00,+5.516567E-09,-10.10525E-06
+3.835059E+00,+5.155244E-09,-10.13031E-06
+3.845081E+00,+4.209925E-09,-10.57357E-06
+3.855112E+00,+3.940916E-09,-10.73611E-06
+3.865108E+00,+4.321774E-09,-10.85808E-06
+3.875137E+00,+4.501184E-09,-10.87594E-06
+3.885116E+00,+4.121717E-09,-10.52612E-06
+3.895126E+00,+3.867795E-09,-9.992295E-06
+3.905161E+00,+4.295689E-09,-9.931403E-06
+3.915127E+00,+4.633829E-09,-9.849254E-06
+3.925144E+00,+4.147766E-09,-11.01485E-06
+3.935177E+00,+3.537116E-09,-11.39040E-06
+3.945178E+00,+3.875380E-09,-11.40018E-06
+3.955183E+00,+5.037467E-09,-11.25154E-06
+3.965209E+00,+5.887405E-09,-10.85435E-06
+3.975225E+00,+5.973312E-09,-10.90991E-06
+3.985023E+00,+6.416591E-09,-10.59453E-06
+3.995019E+00,+7.533234E-09,-10.26060E-06
+4.005046E+00,+9.067398E-09,-10.04114E-06
+4.015090E+00,+9.230518E-09,-10.08726E-06
+4.025137E+00,+8.572462E-09,-9.535485E-06
+4.035155E+00,+8.175603E-09,-9.884864E-06
+4.045187E+00,+8.185144E-09,-10.08805E-06
+4.055188E+00,+8.069788E-09,-10.18971E-06
+4.065199E+00,+7.634896E-09,-10.01625E-06
+4.075233E+00,+7.715144E-09,-9.446727E-06
+4.085233E+00,+8.494010E-09,-9.568015E-06
+4.095038E+00,+9.062273E-09,-9.175282E-06
+4.105042E+00,+9.097503E-09,-9.394045E-06
+4.115096E+00,+9.085341E-09,-9.566718E-06
+4.125110E+00,+9.423408E-09,-9.562007E-06
+4.135103E+00,+9.491484E-09,-9.936276E-06
+4.145113E+00,+8.720996E-09,-10.86066E-06
+4.155117E+00,+8.125731E-09,-10.97255E-06
+4.165140E+00,+8.873926E-09,-9.733087E-06
+4.175200E+00,+10.51826E-09,-9.161645E-06
+4.185235E+00,+11.72911E-09,-9.183808E-06
+4.195029E+00,+11.56533E-09,-8.999376E-06
+4.205056E+00,+10.76860E-09,-9.624892E-06
+4.215145E+00,+10.45112E-09,-10.52514E-06
+4.225168E+00,+9.931857E-09,-10.09378E-06
+4.235226E+00,+8.822687E-09,-10.37948E-06
+4.245025E+00,+7.453671E-09,-9.688845E-06
+4.255037E+00,+6.564916E-09,-9.819099E-06
+4.265066E+00,+5.945207E-09,-11.15901E-06
+4.275085E+00,+4.926029E-09,-11.33476E-06
+4.285117E+00,+3.340244E-09,-11.52360E-06
+4.295120E+00,+2.661648E-09,-11.26064E-06
+4.305145E+00,+2.798115E-09,-10.69865E-06
+4.315172E+00,+3.142493E-09,-10.27713E-06
+4.325177E+00,+3.412808E-09,-9.817830E-06
+4.335197E+00,+3.900908E-09,-10.12173E-06
+4.345249E+00,+5.017453E-09,-10.09898E-06
+4.355044E+00,+5.600079E-09,-10.08557E-06
+4.365021E+00,+5.403549E-09,-10.24644E-06
+4.375239E+00,+5.185293E-09,-9.945135E-06
+4.385181E+00,+5.924069E-09,-9.995958E-06
+4.395173E+00,+7.134246E-09,-10.80262E-06
+4.405166E+00,+7.642648E-09,-11.15125E-06
+4.415181E+00,+7.198858E-09,-11.80357E-06
+4.425213E+00,+6.897446E-09,-11.32202E-06
+4.435215E+00,+7.340206E-09,-10.49120E-06
+4.445242E+00,+7.976328E-09,-9.900427E-06
+4.455225E+00,+7.991485E-09,-9.459439E-06
+4.465123E+00,+7.842393E-09,-9.705906E-06
+4.475097E+00,+8.178856E-09,-10.10493E-06
+4.485079E+00,+8.737245E-09,-10.50983E-06
+4.495034E+00,+8.725525E-09,-10.89821E-06
+4.505017E+00,+8.159047E-09,-10.91494E-06
+4.515084E+00,+7.912084E-09,-10.55671E-06
+4.525076E+00,+7.914005E-09,-10.28523E-06
+4.535090E+00,+7.578811E-09,-10.33375E-06
+4.545135E+00,+6.750471E-09,-10.03792E-06
+4.555109E+00,+6.365778E-09,-9.356767E-06
+4.565089E+00,+7.001778E-09,-9.696179E-06
+4.575062E+00,+7.709875E-09,-10.31759E-06
+4.585043E+00,+7.863306E-09,-10.65585E-06
+4.595017E+00,+7.795732E-09,-9.981814E-06
+4.605209E+00,+8.497614E-09,-10.09332E-06
+4.615216E+00,+9.593745E-09,-9.822666E-06
+4.625211E+00,+9.937294E-09,-10.00459E-06
+4.635178E+00,+9.098817E-09,-9.673720E-06
+4.645192E+00,+7.971629E-09,-8.861753E-06
+4.655201E+00,+7.164371E-09,-8.781043E-06
+4.665154E+00,+6.442957E-09,-9.828892E-06
+4.675172E+00,+5.392485E-09,-10.27866E-06
+4.685160E+00,+4.826243E-09,-9.654284E-06
+4.695176E+00,+5.153420E-09,-9.103252E-06
+4.705214E+00,+5.756413E-09,-9.763070E-06
+4.715221E+00,+5.875428E-09,-10.09965E-06
+4.725022E+00,+5.712109E-09,-10.68656E-06
+4.735244E+00,+6.034033E-09,-10.70954E-06
+4.745027E+00,+6.469413E-09,-10.11919E-06
+4.755052E+00,+5.749766E-09,-10.25895E-06
+4.765117E+00,+4.197513E-09,-10.61798E-06
+4.775144E+00,+2.869911E-09,-10.83119E-06
+4.785171E+00,+3.503726E-09,-10.92904E-06
+4.795172E+00,+5.266533E-09,-11.04644E-06
+4.805225E+00,+6.462535E-09,-10.98870E-06
+4.815195E+00,+6.639195E-09,-10.95712E-06
+4.825239E+00,+6.544318E-09,-10.28764E-06
+4.835054E+00,+6.484591E-09,-10.17734E-06
+4.845078E+00,+6.116919E-09,-10.31832E-06
+4.855097E+00,+5.446289E-09,-10.62024E-06
+4.865130E+00,+4.958420E-09,-10.42477E-06
+4.875148E+00,+4.823268E-09,-10.87479E-06
+4.885156E+00,+4.237473E-09,-11.36997E-06
+4.895186E+00,+3.109550E-09,-11.01557E-06
+4.905186E+00,+1.993754E-09,-11.00521E-06
+4.915225E+00,+1.846978E-09,-10.52400E-06
+4.925021E+00,+2.214108E-09,-10.00160E-06
+4.935021E+00,+2.391430E-09,-10.16211E-06
+4.945048E+00,+2.427094E-09,-10.91379E-06
+4.955061E+00,+3.181522E-09,-11.57738E-06
+4.965075E+00,+4.594309E-09,-11.93490E-06
+4.975101E+00,+5.801739E-09,-12.17834E-06
+4.985117E+00,+6.094811E-09,-12.17481E-06
+4.995161E+00,+6.325697E-09,-11.38541E-06
+5.005199E+00,+6.902984E-09,-11.16244E-06
+5.015238E+00,+7.379363E-09,-11.03301E-06
+5.025043E+00,+7.019687E-09,-10.68166E-06
+5.035039E+00,+6.343345E-09,-10.37768E-06
+5.045056E+00,+6.332122E-09,-10.15717E-06
+5.055087E+00,+6.981342E-09,-10.70857E-06
+5.065020E+00,+7.228513E-09,-10.37619E-06
+5.075060E+00,+6.771426E-09,-10.11225E-06
+5.085086E+00,+6.367652E-09,-10.54908E-06
+5.095080E+00,+6.360655E-09,-9.907151E-06
+5.105087E+00,+6.194877E-09,-10.02958E-06
+5.115119E+00,+5.475188E-09,-9.640456E-06
+5.125140E+00,+5.018209E-09,-10.20419E-06
+5.135170E+00,+5.523900E-09,-10.87123E-06
+5.145170E+00,+6.187678E-09,-10.94246E-06
+5.155196E+00,+6.202488E-09,-11.20966E-06
+5.165236E+00,+5.607030E-09,-11.42837E-06
+5.175016E+00,+5.491985E-09,-10.84177E-06
+5.185032E+00,+6.356800E-09,-10.16749E-06
+5.195083E+00,+7.190605E-09,-9.790946E-06
+5.205103E+00,+6.949399E-09,-10.12135E-06
+5.215122E+00,+5.927846E-09,-9.677649E-06
+5.225154E+00,+5.322879E-09,-10.04640E-06
+5.235150E+00,+4.925884E-09,-10.76871E-06
+5.245175E+00,+4.340325E-09,-10.91186E-06
+5.255137E+00,+3.872878E-09,-11.53831E-06
+5.265102E+00,+4.156715E-09,-11.53337E-06
+5.275087E+00,+5.063167E-09,-11.40197E-06
+5.285039E+00,+5.799917E-09,-11.48035E-06
+5.295241E+00,+6.062482E-09,-11.65105E-06
+5.305230E+00,+6.247198E-09,-11.13416E-06
+5.315135E+00,+6.514270E-09,-10.92270E-06
+5.325111E+00,+6.245483E-09,-10.56300E-06
+5.335092E+00,+5.247943E-09,-10.64468E-06
+5.345049E+00,+4.572480E-09,-10.33255E-06
+5.355042E+00,+4.898890E-09,-10.27019E-06
+5.365073E+00,+5.434425E-09,-11.06232E-06
+5.375043E+00,+5.030228E-09,-10.65785E-06
+5.385022E+00,+3.728270E-09,-11.08370E-06
+5.395208E+00,+2.394123E-09,-11.47431E-06
+5.405176E+00,+1.909579E-09,-11.18701E-06
+5.415156E+00,+1.564752E-09,-11.38409E-06
+5.425129E+00,+1.373000E-09,-12.20311E-06
+5.435126E+00,+2.074662E-09,-12.22158E-06
+5.445136E+00,+3.281166E-09,-11.24043E-06
+5.455169E+00,+5.470413E-09,-10.78137E-06
+5.465206E+00,+6.433807E-09,-11.28989E-06
+5.475212E+00,+7.915337E-09,-11.67848E-06
+5.485227E+00,+9.546981E-09,-11.38500E-06
+5.495245E+00,+11.68527E-09,-11.17568E-06
+5.505017E+00,+11.97932E-09,-10.74325E-06
+5.515035E+00,+10.54625E-09,-10.33607E-06
+5.525066E+00,+9.592998E-09,-10.46798E-06
+5.535054E+00,+9.732705E-09,-10.76731E-06
+5.545073E+00,+10.45009E-09,-11.07932E-06
+5.555037E+00,+10.81230E-09,-10.35360E-06
+5.565236E+00,+10.73500E-09,-10.03060E-06
+5.575225E+00,+10.72637E-09,-9.738007E-06
+5.585174E+00,+10.47595E-09,-9.734326E-06
+5.595148E+00,+9.240105E-09,-10.53016E-06
+5.605113E+00,+7.798516E-09,-10.45278E-06
+5.615081E+00,+7.083975E-09,-10.66555E-06
+5.625064E+00,+7.477011E-09,-10.45531E-06
+5.635054E+00,+7.800441E-09,-10.89271E-06
+5.645242E+00,+7.187908E-09,-10.96255E-06
+5.655231E+00,+6.038151E-09,-10.73085E-06
+5.665177E+00,+5.728694E-09,-10.52982E-06
+5.675154E+00,+5.722396E-09,-10.64884E-06
+5.685134E+00,+5.472400E-09,-10.96287E-06
+5.695084E+00,+5.013292E-09,-11.03605E-06
+5.705055E+00,+5.134841E-09,-10.96140E-06
+5.715042E+00,+5.782339E-09,-11.16558E-06
+5.725245E+00,+5.901863E-09,-11.15770E-06
+5.735036E+00,+5.375641E-09,-10.87732E-06
+5.745115E+00,+5.145238E-09,-10.16035E-06
+5.755138E+00,+5.511518E-09,-10.44339E-06
+5.765175E+00,+5.819991E-09,-10.86057E-06
+5.775206E+00,+5.534013E-09,-11.50993E-06
+5.785217E+00,+5.055934E-09,-11.72160E-06
+5.795018E+00,+4.999645E-09,-11.84415E-06
+5.805022E+00,+4.800570E-09,-11.88436E-06
+5.815035E+00,+3.673045E-09,-12.37511E-06
+5.825057E+00,+1.717170E-09,-11.70343E-06
+5.835053E+00,+432.4490E-12,-11.65978E-06
+5.845069E+00,-225.3395E-12,-11.81451E-06
+5.855079E+00,-256.9940E-12,-12.59628E-06
+5.865088E+00,+269.7632E-12,-12.62634E-06
+5.875110E+00,+1.689952E-09,-12.10755E-06
+5.885117E+00,+4.664151E-09,-11.58803E-06
+5.895114E+00,+6.771635E-09,-11.30493E-06
+5.905141E+00,+7.667830E-09,-10.54350E-06
+5.915121E+00,+7.374677E-09,-9.895459E-06
+5.925138E+00,+7.088950E-09,-10.31893E-06
+5.935169E+00,+7.294166E-09,-10.80929E-06
+5.945165E+00,+7.268614E-09,-10.89977E-06
+5.955168E+00,+6.741340E-09,-11.38810E-06
+5.965194E+00,+6.005803E-09,-11.18197E-06
+5.975210E+00,+5.615912E-09,-11.01733E-06
+5.985239E+00,+4.446250E-09,-11.32927E-06
+5.995236E+00,+3.458777E-09,-11.45631E-06
+6.005029E+00,+2.473708E-09,-11.32341E-06
+6.015052E+00,+2.947166E-09,-10.95665E-06
+6.025082E+00,+4.363061E-09,-11.00503E-06
+6.035098E+00,+4.905148E-09,-10.92276E-06
+6.045126E+00,+5.015083E-09,-11.19296E-06
+6.055127E+00,+5.407698E-09,-10.86015E-06
+6.065156E+00,+6.819915E-09,-11.29216E-06
+6.075204E+00,+7.321988E-09,-11.48541E-06
+6.085218E+00,+6.808112E-09,-11.62214E-06
+6.095022E+00,+6.236128E-09,-10.66615E-06
+6.105043E+00,+6.196740E-09,-11.07398E-06
+6.115207E+00,+6.445517E-09,-11.67672E-06
+6.125231E+00,+6.256402E-09,-11.44767E-06
+6.135233E+00,+6.011950E-09,-10.77989E-06
+6.145039E+00,+6.574957E-09,-10.51617E-06
+6.155070E+00,+7.698394E-09,-11.23386E-06
+6.165074E+00,+8.454524E-09,-11.73728E-06
+6.175108E+00,+8.315730E-09,-11.43011E-06
+6.185095E+00,+8.127405E-09,-11.39147E-06
+6.195147E+00,+8.333945E-09,-10.71681E-06
+6.205190E+00,+8.068363E-09,-10.72085E-06
+6.215141E+00,+6.646407E-09,-10.62490E-06
+6.225156E+00,+4.719798E-09,-11.42094E-06
+6.235186E+00,+3.816866E-09,-12.15054E-06
+6.245190E+00,+3.904024E-09,-11.58984E-06
+6.255234E+00,+3.929624E-09,-11.49997E-06
+6.265051E+00,+3.623349E-09,-11.20297E-06
+6.275074E+00,+3.640284E-09,-10.77095E-06
+6.285107E+00,+4.027134E-09,-10.64675E-06
+6.295107E+00,+3.924379E-09,-10.91221E-06
+6.305115E+00,+3.135310E-09,-11.87358E-06
+6.315143E+00,+2.956335E-09,-12.28937E-06
+6.325161E+00,+4.085117E-09,-12.00949E-06
+6.335166E+00,+5.744831E-09,-10.94497E-06
+6.345197E+00,+6.553178E-09,-10.37944E-06
+6.355196E+00,+6.624787E-09,-10.37632E-06
+6.365211E+00,+6.993648E-09,-10.66351E-06
+6.375241E+00,+7.450567E-09,-10.98237E-06
+6.385231E+00,+7.063345E-09,-11.53030E-06
+6.395031E+00,+5.710105E-09,-12.27700E-06
+6.405029E+00,+4.736469E-09,-12.71293E-06
+6.415047E+00,+4.680305E-09,-12.47111E-06
+6.425072E+00,+4.796010E-09,-12.01601E-06
+6.435060E+00,+4.245785E-09,-11.52782E-06
+6.445076E+00,+3.486572E-09,-11.50673E-06
+6.455108E+00,+3.446678E-09,-11.14710E-06
+6.465065E+00,+3.645941E-09,-11.25919E-06
+6.475093E+00,+3.019500E-09,-11.39019E-06
+6.485151E+00,+1.743563E-09,-11.53501E-06
+6.495192E+00,+1.124386E-09,-11.25712E-06
+6.505227E+00,+1.965654E-09,-11.03026E-06
+6.515071E+00,+3.125043E-09,-11.16155E-06
+6.525085E+00,+4.104371E-09,-11.11203E-06
+6.535118E+00,+4.405166E-09,-11.09090E-06
+6.545115E+00,+4.514643E-09,-11.08154E-06
+6.555121E+00,+4.299892E-09,-11.48108E-06
+6.565154E+00,+3.677153E-09,-11.25454E-06
+6.575173E+00,+3.599697E-09,-10.38486E-06
+6.585179E+00,+4.984056E-09,-10.27849E-06
+6.595205E+00,+6.808004E-09,-10.43310E-06
+6.605187E+00,+7.970821E-09,-11.00800E-06
+6.615180E+00,+7.853534E-09,-11.46339E-06
+6.625178E+00,+7.629406E-09,-10.88559E-06
+6.635143E+00,+8.130625E-09,-10.60128E-06
+6.645126E+00,+8.681679E-09,-10.56404E-06
+6.655080E+00,+8.531077E-09,-10.80203E-06
+6.665051E+00,+7.952442E-09,-10.89088E-06
+6.675039E+00,+7.771993E-09,-11.28292E-06
+6.685228E+00,+7.952234E-09,-11.22940E-06
+6.695212E+00,+7.693179E-09,-11.93363E-06
+6.705201E+00,+6.844738E-09,-11.54863E-06
+6.715082E+00,+6.191789E-09,-11.21682E-06
+6.725076E+00,+5.766625E-09,-10.99350E-06
+6.735065E+00,+5.183211E-09,-11.15760E-06
+6.745089E+00,+3.713805E-09,-12.20243E-06
+6.755125E+00,+2.858324E-09,-12.07542E-06
+6.765124E+00,+2.905564E-09,-12.04845E-06
+6.775153E+00,+3.381329E-09,-11.88445E-06
+6.785186E+00,+3.265586E-09,-11.84448E-06
+6.795180E+00,+2.748108E-09,-11.08494E-06
+6.805170E+00,+2.569138E-09,-11.30194E-06
+6.815097E+00,+2.989164E-09,-11.70182E-06
+6.825070E+00,+3.679784E-09,-11.02358E-06
+6.835057E+00,+3.794091E-09,-10.80245E-06
+6.845244E+00,+4.258055E-09,-10.92776E-06
+6.855206E+00,+5.139564E-09,-11.32831E-06
+6.865190E+00,+6.740716E-09,-11.93764E-06
+6.875165E+00,+7.282364E-09,-12.18971E-06
+6.885142E+00,+7.837156E-09,-11.79124E-06
+6.895173E+00,+8.202597E-09,-11.84778E-06
+6.905210E+00,+8.379236E-09,-11.48102E-06
+6.915017E+00,+7.781736E-09,-11.32170E-06
+6.925026E+00,+6.536676E-09,-11.48541E-06
+6.935030E+00,+6.272116E-09,-12.01959E-06
+6.945065E+00,+6.659596E-09,-11.16903E-06
+6.955081E+00,+6.509366E-09,-10.57032E-06
+6.965050E+00,+5.040692E-09,-10.83672E-06
+6.975034E+00,+4.143220E-09,-11.07195E-06
+6.985211E+00,+3.990234E-09,-11.38386E-06
+6.995188E+00,+4.188648E-09,-11.26984E-06
+7.005177E+00,+3.652075E-09,-11.80205E-06
+7.015150E+00,+3.077321E-09,-11.83971E-06
+7.025161E+00,+2.782257E-09,-11.56796E-06
+7.035145E+00,+3.019357E-09,-11.43550E-06
+7.045164E+00,+2.988038E-09,-12.87125E-06
+7.055202E+00,+2.470317E-09,-12.62221E-06
+7.065219E+00,+1.417103E-09,-11.49074E-06
+7.075034E+00,+1.265862E-09,-11.26525E-06
+7.085063E+00,+1.653406E-09,-11.78368E-06
+7.095065E+00,+1.982160E-09,-11.89799E-06
+7.105095E+00,+3.758995E-09,-12.17419E-06
+7.115124E+00,+4.973046E-09,-12.02752E-06
+7.125165E+00,+7.471589E-09,-10.74232E-06
+7.135202E+00,+8.012090E-09,-10.46975E-06
+7.145217E+00,+8.032685E-09,-10.06007E-06
+7.155234E+00,+8.226695E-09,-10.00299E-06
+7.165029E+00,+9.046453E-09,-10.31984E-06
+7.175050E+00,+9.034150E-09,-10.64679E-06
+7.185054E+00,+7.211457E-09,-11.86921E-06
+7.195089E+00,+5.875097E-09,-11.69784E-06
+7.205112E+00,+4.928975E-09,-11.54712E-06
+7.215123E+00,+4.987598E-09,-11.14391E-06
+7.225155E+00,+4.865921E-09,-11.07546E-06
+7.235178E+00,+4.616253E-09,-10.86117E-06
+7.245234E+00,+4.627676E-09,-11.03562E-06
+7.255245E+00,+4.804535E-09,-11.04598E-06
+7.265023E+00,+4.504772E-09,-11.17964E-06
+7.275048E+00,+4.048525E-09,-11.51698E-06
+7.285017E+00,+4.141662E-09,-11.33804E-06
+7.295034E+00,+5.073614E-09,-10.58494E-06
+7.305091E+00,+6.686105E-09,-10.94379E-06
+7.315145E+00,+6.791497E-09,-11.44405E-06
+7.325213E+00,+6.086840E-09,-12.50948E-06
+7.335021E+00,+6.034963E-09,-12.75637E-06
+7.345033E+00,+7.042327E-09,-12.10453E-06
+7.355062E+00,+7.829557E-09,-12.10957E-06
+7.365061E+00,+9.005406E-09,-11.56993E-06
+7.375084E+00,+9.922171E-09,-11.11499E-06
+7.385095E+00,+11.35197E-09,-11.56839E-06
+7.395108E+00,+11.77532E-09,-11.51410E-06
+7.405133E+00,+11.32910E-09,-11.66573E-06
+7.415165E+00,+10.85135E-09,-11.65942E-06
+7.425163E+00,+10.54519E-09,-11.17844E-06
+7.435201E+00,+10.08895E-09,-11.49129E-06
+7.445230E+00,+8.741178E-09,-10.94255E-06
+7.455241E+00,+7.272408E-09,-10.88947E-06
+7.465038E+00,+6.869624E-09,-11.09478E-06
+7.475050E+00,+7.668476E-09,-11.27192E-06
+7.485054E+00,+8.765531E-09,-11.18971E-06
+7.495088E+00,+9.181622E-09,-11.10101E-06
+7.505098E+00,+9.314965E-09,-10.45771E-06
+7.515144E+00,+9.513633E-09,-11.08728E-06
+7.525171E+00,+9.447293E-09,-11.41170E-06
+7.535173E+00,+8.888001E-09,-11.51190E-06
+7.545193E+00,+8.577573E-09,-11.96521E-06
+7.555189E+00,+9.084069E-09,-11.82686E-06
+7.565202E+00,+9.901798E-09,-11.93588E-06
+7.575217E+00,+9.663303E-09,-11.86464E-06
+7.585214E+00,+8.295848E-09,-11.11411E-06
+7.595228E+00,+7.180156E-09,-10.59851E-06
+7.605029E+00,+6.718809E-09,-11.15134E-06
+7.615169E+00,+6.556473E-09,-11.33975E-06
+7.625194E+00,+6.277069E-09,-10.91223E-06
+7.635227E+00,+6.562769E-09,-11.19171E-06
+7.645223E+00,+7.791953E-09,-10.60300E-06
+7.655018E+00,+9.218214E-09,-10.44735E-06
+7.665171E+00,+9.584146E-09,-10.78830E-06
+7.675195E+00,+9.154132E-09,-10.77756E-06
+7.685213E+00,+8.898824E-09,-11.53925E-06
+7.695229E+00,+8.789915E-09,-12.31548E-06
+7.705242E+00,+7.986530E-09,-12.07385E-06
+7.715045E+00,+6.300823E-09,-11.41463E-06
+7.725069E+00,+5.004899E-09,-11.44622E-06
+7.735086E+00,+4.677700E-09,-11.13957E-06
+7.745126E+00,+4.814992E-09,-10.91581E-06
+7.755123E+00,+4.527089E-09,-11.51051E-06
+7.765144E+00,+4.070384E-09,-11.44980E-06
+7.775157E+00,+4.360463E-09,-11.32686E-06
+7.785166E+00,+5.528914E-09,-11.20074E-06
+7.795198E+00,+6.285350E-09,-11.07636E-06
+7.805213E+00,+6.319914E-09,-11.55478E-06
+7.815203E+00,+5.938649E-09,-12.59008E-06
+7.825174E+00,+5.361512E-09,-12.64063E-06
+7.835135E+00,+4.524130E-09,-11.53207E-06
+7.845108E+00,+3.160712E-09,-11.61509E-06
+7.855091E+00,+2.607128E-09,-11.88933E-06
+7.865049E+00,+3.121215E-09,-11.94043E-06
+7.875032E+00,+3.823811E-09,-11.74040E-06
+7.885203E+00,+3.591835E-09,-12.00003E-06
+7.895171E+00,+2.766013E-09,-12.05682E-06
+7.905148E+00,+2.577690E-09,-12.14917E-06
+7.915053E+00,+3.127002E-09,-11.63593E-06
+7.925035E+00,+3.635453E-09,-11.16713E-06
+7.935241E+00,+3.643745E-09,-11.44052E-06
+7.945200E+00,+3.959321E-09,-11.25938E-06
+7.955173E+00,+5.023636E-09,-11.70436E-06
+7.965164E+00,+5.788391E-09,-12.97439E-06
+7.975151E+00,+5.624054E-09,-12.65958E-06
+7.985158E+00,+5.042763E-09,-12.51148E-06
+7.995142E+00,+5.186912E-09,-11.51849E-06
+8.005151E+00,+6.298721E-09,-11.03555E-06
+8.015189E+00,+7.356769E-09,-11.30242E-06
+8.025227E+00,+8.504138E-09,-10.82813E-06
+8.035242E+00,+9.878717E-09,-10.86906E-06
+8.045030E+00,+11.13135E-09,-11.34160E-06
+8.055038E+00,+11.17056E-09,-10.94586E-06
+8.065074E+00,+9.671055E-09,-11.09858E-06
+8.075109E+00,+8.143935E-09,-11.49758E-06
+8.085111E+00,+7.583945E-09,-11.14679E-06
+8.095142E+00,+7.862525E-09,-10.81694E-06
+8.105145E+00,+7.875265E-09,-10.90569E-06
+8.115158E+00,+7.602279E-09,-11.61179E-06
+8.125194E+00,+7.877812E-09,-12.08220E-06
+8.135185E+00,+8.623537E-09,-12.03792E-06
+8.145208E+00,+8.900065E-09,-11.85656E-06
+8.155020E+00,+8.175844E-09,-11.87894E-06
+8.165036E+00,+7.255528E-09,-11.92073E-06
+8.175106E+00,+7.148610E-09,-12.07042E-06
+8.185156E+00,+7.327067E-09,-12.25212E-06
+8.195191E+00,+6.989005E-09,-11.91941E-06
+8.205221E+00,+6.606037E-09,-12.21704E-06
+8.215149E+00,+7.095686E-09,-11.72533E-06
+8.225177E+00,+8.311758E-09,-11.06592E-06
+8.235213E+00,+8.961668E-09,-11.54533E-06
+8.245218E+00,+8.735707E-09,-12.06323E-06
+8.255200E+00,+8.583664E-09,-11.68260E-06
+8.265186E+00,+9.208857E-09,-11.74080E-06
+8.275167E+00,+10.03075E-09,-11.11145E-06
+8.285142E+00,+10.27584E-09,-10.90911E-06
+8.295131E+00,+10.12982E-09,-11.12143E-06
+8.305152E+00,+10.21578E-09,-11.48190E-06
+8.315209E+00,+10.41456E-09,-11.79143E-06
+8.325036E+00,+10.27025E-09,-12.08916E-06
+8.335047E+00,+10.03455E-09,-12.67544E-06
+8.345077E+00,+10.52770E-09,-13.03496E-06
+8.355077E+00,+11.69925E-09,-13.08875E-06
+8.365046E+00,+12.42401E-09,-12.61168E-06
+8.375055E+00,+12.12723E-09,-12.00354E-06
+8.385042E+00,+11.49022E-09,-11.41220E-06
+8.395068E+00,+10.91962E-09,-11.30041E-06
+8.405061E+00,+10.52241E-09,-11.61032E-06
+8.415077E+00,+9.343629E-09,-11.31482E-06
+8.425111E+00,+8.500736E-09,-11.76939E-06
+8.435113E+00,+7.981672E-09,-11.84219E-06
+8.445125E+00,+8.015141E-09,-11.91057E-06
+8.455153E+00,+7.802758E-09,-11.59501E-06
+8.465137E+00,+7.536759E-09,-11.44674E-06
+8.475156E+00,+7.355037E-09,-10.83204E-06
+8.485187E+00,+7.355156E-09,-11.22279E-06
+8.495182E+00,+6.632789E-09,-12.07276E-06
+8.505210E+00,+5.750873E-09,-12.09892E-06
+8.515205E+00,+5.551632E-09,-11.57402E-06
+8.525216E+00,+6.841735E-09,-11.89980E-06
+8.535014E+00,+9.260026E-09,-11.42746E-06
+8.545241E+00,+10.57752E-09,-10.90333E-06
+8.555259E+00,+11.15875E-09,-10.98822E-06
+8.565049E+00,+11.28200E-09,-10.72491E-06
+8.575041E+00,+11.14532E-09,-10.60480E-06
+8.585049E+00,+10.36436E-09,-10.96231E-06
+8.595078E+00,+8.996276E-09,-11.49077E-06
+8.605074E+00,+8.475997E-09,-12.05089E-06
+8.615103E+00,+8.843989E-09,-11.97300E-06
+8.625127E+00,+9.017806E-09,-11.90085E-06
+8.635134E+00,+7.977640E-09,-11.58885E-06
+8.645164E+00,+6.750360E-09,-11.25867E-06
+8.655204E+00,+5.323807E-09,-11.92291E-06
+8.665233E+00,+4.787095E-09,-12.12689E-06
+8.675030E+00,+4.315613E-09,-12.09816E-06
+8.685028E+00,+4.199920E-09,-12.50551E-06
+8.695063E+00,+4.716465E-09,-12.75194E-06
+8.705076E+00,+5.171949E-09,-12.83611E-06
+8.715100E+00,+5.243368E-09,-11.83070E-06
+8.725136E+00,+4.775295E-09,-11.19918E-06
+8.735126E+00,+4.316354E-09,-11.50702E-06
+8.745142E+00,+4.676199E-09,-11.47109E-06
+8.755180E+00,+5.672593E-09,-11.61006E-06
+8.765177E+00,+5.988183E-09,-11.33404E-06
+8.775194E+00,+6.516226E-09,-11.58716E-06
+8.785223E+00,+7.294382E-09,-11.76137E-06
+8.795220E+00,+8.867121E-09,-11.24434E-06
+8.805017E+00,+9.256058E-09,-10.89800E-06
+8.815022E+00,+8.487691E-09,-10.90602E-06
+8.825054E+00,+7.734185E-09,-10.32955E-06
+8.835087E+00,+7.601205E-09,-10.15829E-06
+8.845084E+00,+7.961942E-09,-10.50244E-06
+8.855092E+00,+8.628974E-09,-10.46321E-06
+8.865132E+00,+9.222665E-09,-10.84389E-06
+8.875162E+00,+10.72455E-09,-11.86571E-06
+8.885184E+00,+11.81326E-09,-12.48306E-06
+8.895238E+00,+12.05598E-09,-13.07877E-06
+8.905025E+00,+11.47877E-09,-13.63383E-06
+8.915059E+00,+10.25492E-09,-12.66370E-06
+8.925093E+00,+9.889392E-09,-12.34890E-06
+8.935102E+00,+8.736367E-09,-11.82134E-06
+8.945125E+00,+7.939163E-09,-11.48299E-06
+8.955153E+00,+6.428929E-09,-10.88416E-06
+8.965168E+00,+6.172177E-09,-11.48354E-06
+8.975203E+00,+5.736188E-09,-11.65078E-06
+8.985204E+00,+5.350585E-09,-11.59960E-06
+8.995228E+00,+4.257986E-09,-11.59417E-06
+9.005038E+00,+4.257553E-09,-11.86938E-06
+9.015091E+00,+5.238291E-09,-11.63338E-06
+9.025132E+00,+5.592792E-09,-11.80944E-06
+9.035109E+00,+5.702269E-09,-11.53292E-06
+9.045129E+00,+5.813853E-09,-10.88221E-06
+9.055168E+00,+6.781278E-09,-10.58270E-06
+9.065175E+00,+7.117773E-09,-10.64405E-06
+9.075205E+00,+6.743883E-09,-11.34279E-06
+9.085241E+00,+6.309678E-09,-11.49551E-06
+9.095030E+00,+5.970980E-09,-11.59379E-06
+9.105240E+00,+6.105133E-09,-11.83785E-06
+9.115232E+00,+5.820889E-09,-11.71416E-06
+9.125215E+00,+5.355219E-09,-11.94173E-06
+9.135203E+00,+4.767345E-09,-11.75115E-06
+9.145163E+00,+4.856272E-09,-11.61013E-06
+9.155166E+00,+5.191939E-09,-10.93496E-06
+9.165172E+00,+5.270987E-09,-10.86808E-06
+9.175138E+00,+6.079401E-09,-10.83432E-06
+9.185107E+00,+6.919891E-09,-10.95024E-06
+9.195090E+00,+8.294492E-09,-11.42943E-06
+9.205045E+00,+8.347412E-09,-11.75913E-06
+9.215244E+00,+8.350074E-09,-12.03140E-06
+9.225233E+00,+8.894431E-09,-12.12556E-06
+9.235175E+00,+11.35386E-09,-11.45792E-06
+9.245171E+00,+12.21391E-09,-11.25679E-06
+9.255153E+00,+12.44367E-09,-11.00894E-06
+9.265135E+00,+12.04925E-09,-11.09655E-06
+9.275140E+00,+11.00711E-09,-11.63148E-06
+9.285111E+00,+10.55716E-09,-11.60376E-06
+9.295089E+00,+8.706846E-09,-11.25990E-06
+9.305053E+00,+8.089160E-09,-11.11066E-06
+9.315026E+00,+7.436795E-09,-11.00762E-06
+9.325240E+00,+7.483235E-09,-11.46946E-06
+9.335225E+00,+6.986559E-09,-12.19702E-06
+9.345157E+00,+6.641277E-09,-12.42334E-06
+9.355150E+00,+6.334353E-09,-11.88390E-06
+9.365102E+00,+6.563543E-09,-12.24804E-06
+9.375082E+00,+7.981368E-09,-12.76860E-06
+9.385073E+00,+8.282363E-09,-12.66610E-06
+9.395030E+00,+9.233044E-09,-13.38142E-06
+9.405228E+00,+9.451888E-09,-13.35068E-06
+9.415221E+00,+8.515470E-09,-12.11735E-06
+9.425205E+00,+7.752442E-09,-11.63989E-06
+9.435112E+00,+4.874783E-09,-11.78252E-06
+9.445088E+00,+4.471254E-09,-11.71348E-06
+9.455170E+00,+4.821936E-09,-10.79616E-06
+9.465076E+00,+4.995471E-09,-10.86127E-06
+9.475122E+00,+4.802791E-09,-11.26786E-06
+9.485144E+00,+4.745094E-09,-11.39164E-06
+9.495166E+00,+5.151723E-09,-11.50345E-06
+9.505171E+00,+5.204573E-09,-11.83520E-06
+9.515198E+00,+4.335152E-09,-11.81987E-06
+9.525237E+00,+3.944210E-09,-12.00069E-06
+9.535233E+00,+3.983127E-09,-11.98145E-06
+9.545025E+00,+4.216670E-09,-11.73117E-06
+9.555229E+00,+3.718407E-09,-11.55952E-06
+9.565193E+00,+3.088649E-09,-11.41531E-06
+9.575176E+00,+2.351436E-09,-11.46731E-06
+9.585131E+00,+2.565138E-09,-11.40820E-06
+9.595105E+00,+3.372485E-09,-11.40254E-06
+9.605094E+00,+3.414622E-09,-11.77337E-06
+9.615057E+00,+3.710623E-09,-12.10747E-06
+9.625066E+00,+4.314844E-09,-11.78322E-06
+9.635051E+00,+6.264870E-09,-11.00674E-06
+9.645241E+00,+6.780877E-09,-10.98286E-06
+9.655226E+00,+7.277018E-09,-11.52351E-06
+9.665154E+00,+7.424316E-09,-12.17042E-06
+9.675120E+00,+7.870451E-09,-12.43238E-06
+9.685106E+00,+7.692026E-09,-12.35310E-06
+9.695063E+00,+6.400239E-09,-12.01301E-06
+9.705023E+00,+6.089006E-09,-11.94766E-06
+9.715237E+00,+6.914385E-09,-10.42707E-06
+9.725212E+00,+7.330057E-09,-10.56461E-06
+9.735119E+00,+8.100650E-09,-11.35947E-06
+9.745104E+00,+8.192641E-09,-11.24893E-06
+9.755096E+00,+9.139383E-09,-11.26071E-06
+9.765098E+00,+9.710521E-09,-11.91286E-06
+9.775064E+00,+10.06182E-09,-12.55096E-06
+9.785041E+00,+9.610197E-09,-12.77258E-06
+9.795039E+00,+8.262644E-09,-12.75171E-06
+9.805016E+00,+7.801714E-09,-12.64277E-06
+9.815218E+00,+6.468038E-09,-10.91913E-06
+9.825199E+00,+5.902445E-09,-10.80864E-06
+9.835136E+00,+5.115689E-09,-10.78937E-06
+9.845108E+00,+5.246098E-09,-11.37683E-06
+9.855097E+00,+5.734420E-09,-11.92012E-06
+9.865047E+00,+5.637017E-09,-11.41577E-06
+9.875037E+00,+5.036087E-09,-11.64518E-06
+9.885225E+00,+5.120545E-09,-11.60513E-06
+9.895176E+00,+6.207601E-09,-11.77975E-06
+9.905160E+00,+6.396252E-09,-11.88276E-06
+9.915113E+00,+5.795710E-09,-11.79887E-06
+9.925096E+00,+5.564836E-09,-11.83600E-06
+9.935080E+00,+6.373642E-09,-12.09653E-06
+9.945036E+00,+6.871121E-09,-11.92295E-06
+9.955021E+00,+7.562954E-09,-11.97874E-06
+9.965244E+00,+7.465874E-09,-12.46349E-06
+9.975206E+00,+7.540820E-09,-12.43923E-06
+9.985198E+00,+7.863360E-09,-12.45890E-06
+9.995157E+00,+8.456442E-09,-12.89021E-06

MicroMag 2900/3900 Data File ends
