# Supplementary material for: Magnetic signatures of a creosote oil contaminated site: case study in São Paulo, Brazil
Source: Sci Rep. 2022 Dec 17;12:21853. doi: 10.1038/s41598-022-23493-2 (PMC9759522; doi:10.1038/s41598-022-23493-2)
Supplement: Supplementary file 3 — Supplementary Information 3. [file 41598_2022_23493_MOESM3_ESM.zip › moment_vs_time/SD23/5_1/nm4xxx/5_7.010]

MicroMag 2900/3900 Data File (Series 0016.002)
Moment vs. time

INSTRUMENT
Configuration                   VSM
Temperature control             None
Hardware version                0004
Software version                01/29/2013
Units of measure                Hybrid SI
Temperature in                  Celsius

SAMPLE
Mass                            N/A
Volume                          N/A
Demagnetizing factor            N/A

SETTINGS
Field range                    +300.0000E-03
Field command                   0.000000E+00
Moment range                   +2.000000E-06
Averaging time                 +15.12506E-03
Temperature (command)           N/A
Tmprtr difference correction    No
Orientation                     0.000000E+00
Vibration amplitude             1.0
Calibration factor             +4.401063E+00
Operating frequency            +83.00000E+00

MEASUREMENT
Description                    "SD34_5_7"
Field (measured)               +181.3569E-06
Temperature (measured)          N/A
Averages (completed)            N/A
Moment at conditioning field   +364.9656E-09
Measured on                     08/28/2020  10:28
Elapsed time                   +22.64919E+00

PROCESSING
Background subtraction          No
Delta-m processing              N/A
Demagnetizing factor            No
Normalization                   No
Normalization factor            N/A
Offset (field)                  No
Offset (moment)                 No
Pole saturation                 No
Slope correction                No

VIEWPORT
Left                            0.000000E+00
Right                          +10.00000E+00
Bottom                         -2.000000E-06
Top                            +2.000000E-06
Show X-axis?                    Yes
Show Y-axis?                    Yes

SCRIPT
Averaging time                 +10.00000E-03
Initial (conditioning) field   +120.0000E-03
Final (measuring) field         0.000000E+00
Pause at initial field         +10.00000E+00
Field slew rate limit          +10.00000E+03
Field slew time limit          +100.0000E-03
Slope correction                0.000000E+00
Timebase                       +10.00000E+00
Number of segments              1
Number of data                  1000

Segment   Averaging                                                            Final 
 Number      Time        Initial      Increment       Final         Pause      Index 
             (s)           (s)           (s)           (s)           (s)     
0000001,+10.00000E-03, 0.000000E+00,+10.00000E-03,+10.00000E+00,+10.00000E+00,0001000

                                         
     Time         Moment        Field    
     (s)          (Am�)          (T)     
+5.175184E-03,+266.0823E-09,+87.03163E-03
+15.24332E-03,+151.9161E-09,+48.50179E-03
+25.07686E-03,+82.27728E-09,+24.93859E-03
+35.17579E-03,+40.00508E-09,+10.82324E-03
+45.06266E-03,+23.08465E-09,+5.268161E-03
+55.18614E-03,+13.60598E-09,+2.083696E-03
+65.06459E-03,+10.51074E-09,+1.047371E-03
+75.10927E-03,+7.909812E-09,+418.3482E-06
+85.16952E-03,+6.954733E-09,+255.8167E-06
+95.22629E-03,+7.168981E-09,+132.6626E-06
+105.0934E-03,+7.863483E-09,+106.5475E-06
+115.2114E-03,+8.815628E-09,+74.66521E-06
+125.0158E-03,+8.727131E-09,+65.92910E-06
+135.1174E-03,+8.566191E-09,+52.90043E-06
+145.1748E-03,+8.794391E-09,+49.52580E-06
+155.2134E-03,+9.224403E-09,+43.76241E-06
+165.0147E-03,+9.183466E-09,+42.53046E-06
+175.0509E-03,+9.353325E-09,+37.84796E-06
+185.0811E-03,+9.671127E-09,+36.53538E-06
+195.1403E-03,+11.06396E-09,+36.07095E-06
+205.2080E-03,+11.29309E-09,+35.43978E-06
+215.0275E-03,+11.98083E-09,+32.80094E-06
+225.0487E-03,+12.61938E-09,+32.82841E-06
+235.0864E-03,+14.66540E-09,+32.45811E-06
+245.0986E-03,+14.92081E-09,+32.31497E-06
+255.1354E-03,+14.06641E-09,+30.18585E-06
+265.1867E-03,+13.70185E-09,+30.15536E-06
+275.0351E-03,+13.55915E-09,+29.31035E-06
+285.0598E-03,+13.55242E-09,+29.56247E-06
+295.0951E-03,+12.79139E-09,+28.90140E-06
+305.1220E-03,+12.44316E-09,+28.64293E-06
+315.1529E-03,+13.28632E-09,+26.70170E-06
+325.1584E-03,+14.04910E-09,+26.16629E-06
+335.1827E-03,+15.16790E-09,+25.28478E-06
+345.2224E-03,+15.09947E-09,+25.32732E-06
+355.2292E-03,+14.79467E-09,+22.60924E-06
+365.0270E-03,+14.65076E-09,+21.94230E-06
+375.0623E-03,+12.83339E-09,+22.20137E-06
+385.0693E-03,+11.51815E-09,+21.22224E-06
+395.1324E-03,+7.802589E-09,+23.64567E-06
+405.1819E-03,+7.242054E-09,+22.99994E-06
+415.2192E-03,+6.408397E-09,+20.92215E-06
+425.0225E-03,+6.167062E-09,+19.89670E-06
+435.0359E-03,+4.898332E-09,+19.45625E-06
+445.0576E-03,+4.605876E-09,+19.44008E-06
+455.0990E-03,+3.901893E-09,+17.19180E-06
+465.1154E-03,+3.645797E-09,+18.51317E-06
+475.1383E-03,+2.780131E-09,+17.40712E-06
+485.1789E-03,+3.006104E-09,+17.11438E-06
+495.1974E-03,+5.807725E-09,+18.29707E-06
+505.2373E-03,+6.887052E-09,+17.32910E-06
+515.2407E-03,+8.694008E-09,+16.86802E-06
+525.0189E-03,+9.040178E-09,+16.36425E-06
+535.0602E-03,+10.39846E-09,+16.05609E-06
+545.0753E-03,+10.71356E-09,+16.92802E-06
+555.0898E-03,+10.05618E-09,+16.92770E-06
+565.1253E-03,+9.371749E-09,+16.76611E-06
+575.0330E-03,+7.907269E-09,+13.96294E-06
+585.0607E-03,+7.930944E-09,+15.27952E-06
+595.1262E-03,+8.238976E-09,+15.58983E-06
+605.1776E-03,+8.123338E-09,+15.52162E-06
+615.2194E-03,+7.862393E-09,+14.52982E-06
+625.2382E-03,+8.023338E-09,+15.20906E-06
+635.0383E-03,+9.233440E-09,+13.28359E-06
+645.0796E-03,+9.344778E-09,+13.28413E-06
+655.1086E-03,+9.220511E-09,+12.06863E-06
+665.1453E-03,+9.338899E-09,+12.18327E-06
+675.1831E-03,+10.27725E-09,+12.03718E-06
+685.2300E-03,+10.36331E-09,+12.93042E-06
+695.0403E-03,+9.789796E-09,+12.24260E-06
+705.0804E-03,+9.669174E-09,+11.45966E-06
+715.0945E-03,+10.30305E-09,+12.36546E-06
+725.1348E-03,+10.57161E-09,+12.54942E-06
+735.1421E-03,+9.992561E-09,+12.35247E-06
+745.1373E-03,+9.302495E-09,+11.63598E-06
+755.1519E-03,+7.991872E-09,+9.542829E-06
+765.1784E-03,+7.629128E-09,+9.194985E-06
+775.1940E-03,+6.813271E-09,+8.955031E-06
+785.0162E-03,+6.571977E-09,+9.649973E-06
+795.0476E-03,+7.033703E-09,+10.65591E-06
+805.0774E-03,+7.604714E-09,+10.26953E-06
+815.0864E-03,+7.796059E-09,+10.16762E-06
+825.0955E-03,+7.207922E-09,+10.55846E-06
+835.1325E-03,+6.313345E-09,+10.53083E-06
+845.1398E-03,+6.320671E-09,+11.26087E-06
+855.1575E-03,+6.349603E-09,+9.056283E-06
+865.1936E-03,+5.839213E-09,+7.187034E-06
+875.1818E-03,+4.783463E-09,+8.920012E-06
+885.1987E-03,+4.848111E-09,+9.675638E-06
+895.0279E-03,+6.020962E-09,+11.08068E-06
+905.0809E-03,+6.524263E-09,+10.36623E-06
+915.1155E-03,+6.392735E-09,+10.35770E-06
+925.1213E-03,+6.258972E-09,+10.06806E-06
+935.1515E-03,+6.975950E-09,+12.36786E-06
+945.2086E-03,+7.508218E-09,+12.45292E-06
+955.2414E-03,+7.716813E-09,+9.459058E-06
+965.0469E-03,+7.540968E-09,+7.760182E-06
+975.0932E-03,+7.758552E-09,+6.211882E-06
+985.1254E-03,+8.042575E-09,+5.784102E-06
+995.1676E-03,+7.986384E-09,+6.255227E-06
+1.005216E+00,+7.520676E-09,+6.223841E-06
+1.015223E+00,+6.555467E-09,+6.966334E-06
+1.025018E+00,+6.297750E-09,+6.898070E-06
+1.035024E+00,+5.526626E-09,+7.991667E-06
+1.045063E+00,+4.847640E-09,+8.544446E-06
+1.055107E+00,+4.100274E-09,+5.465527E-06
+1.065140E+00,+4.267636E-09,+4.225874E-06
+1.075154E+00,+4.991594E-09,+4.485827E-06
+1.085193E+00,+5.120403E-09,+3.349371E-06
+1.095227E+00,+5.559371E-09,+4.006376E-06
+1.105021E+00,+6.328665E-09,+5.099516E-06
+1.115053E+00,+8.764937E-09,+5.921403E-06
+1.125046E+00,+9.447255E-09,+6.791268E-06
+1.135069E+00,+9.618162E-09,+7.485753E-06
+1.145090E+00,+9.459041E-09,+7.371055E-06
+1.155113E+00,+9.164122E-09,+5.990983E-06
+1.165127E+00,+8.979189E-09,+5.412799E-06
+1.175074E+00,+7.534149E-09,+3.874512E-06
+1.185103E+00,+7.112305E-09,+4.316111E-06
+1.195170E+00,+7.358016E-09,+7.241765E-06
+1.205225E+00,+7.710782E-09,+7.264796E-06
+1.215022E+00,+8.369973E-09,+9.187175E-06
+1.225060E+00,+8.181757E-09,+8.213254E-06
+1.235071E+00,+7.464917E-09,+6.719170E-06
+1.245105E+00,+7.340823E-09,+6.235085E-06
+1.255111E+00,+6.824302E-09,+4.835587E-06
+1.265157E+00,+6.402397E-09,+5.194874E-06
+1.275192E+00,+6.140279E-09,+5.806933E-06
+1.285201E+00,+6.550227E-09,+5.594187E-06
+1.295241E+00,+8.094665E-09,+3.740902E-06
+1.305048E+00,+8.378428E-09,+2.530461E-06
+1.315056E+00,+8.687325E-09,+3.551646E-06
+1.325076E+00,+8.963604E-09,+3.188267E-06
+1.335119E+00,+10.04438E-09,+2.251969E-06
+1.345134E+00,+10.17769E-09,+2.729759E-06
+1.355167E+00,+9.570123E-09,+5.104552E-06
+1.365168E+00,+9.383129E-09,+4.959383E-06
+1.375201E+00,+9.038557E-09,+3.678761E-06
+1.385021E+00,+8.946627E-09,+3.260622E-06
+1.395041E+00,+7.746524E-09,+2.307959E-06
+1.405065E+00,+7.364279E-09,+1.222172E-06
+1.415111E+00,+6.837622E-09,+1.119518E-06
+1.425129E+00,+6.864620E-09,+1.665516E-06
+1.435167E+00,+6.622665E-09,+2.435389E-06
+1.445182E+00,+6.572308E-09,+3.010168E-06
+1.455193E+00,+7.526712E-09,+2.926770E-06
+1.465220E+00,+7.888842E-09,+2.923794E-06
+1.475223E+00,+9.139694E-09,+2.260151E-06
+1.485246E+00,+9.002497E-09,+1.929789E-06
+1.495073E+00,+7.778511E-09,+3.352347E-06
+1.505121E+00,+7.712574E-09,+3.061352E-06
+1.515158E+00,+8.268866E-09,+3.082409E-06
+1.525199E+00,+8.369395E-09,+2.880335E-06
+1.535217E+00,+8.274410E-09,+2.200842E-06
+1.545024E+00,+8.183410E-09,+2.031012E-06
+1.555039E+00,+7.529227E-09,+802.8604E-09
+1.565062E+00,+7.237157E-09,+952.7780E-09
+1.575098E+00,+6.454081E-09,+4.991284E-06
+1.585158E+00,+6.544977E-09,+4.089003E-06
+1.595214E+00,+7.851964E-09,+3.810082E-06
+1.605026E+00,+7.971932E-09,+3.990383E-06
+1.615034E+00,+6.911718E-09,+2.835217E-06
+1.625046E+00,+6.590458E-09,+2.045517E-06
+1.635080E+00,+7.002341E-09,+1.049624E-06
+1.645104E+00,+7.286885E-09,+885.3722E-09
+1.655136E+00,+7.592662E-09,+1.371431E-06
+1.665139E+00,+7.411236E-09,+1.772118E-06
+1.675159E+00,+5.838868E-09,+3.027392E-06
+1.685215E+00,+5.811627E-09,+2.818337E-06
+1.695049E+00,+6.098505E-09,+707.9316E-09
+1.705075E+00,+6.092967E-09,-97.76116E-09
+1.715111E+00,+6.089476E-09,+453.8441E-09
+1.725122E+00,+6.162501E-09,+741.2912E-09
+1.735144E+00,+6.799177E-09,+2.099877E-06
+1.745178E+00,+6.797797E-09,+2.306814E-06
+1.755171E+00,+6.652323E-09,+1.660309E-06
+1.765197E+00,+6.789563E-09,+2.281151E-06
+1.775190E+00,+7.561793E-09,+2.551489E-06
+1.785220E+00,+7.544115E-09,+2.266560E-06
+1.795054E+00,+6.743849E-09,+2.811699E-06
+1.805099E+00,+6.647306E-09,+2.286501E-06
+1.815134E+00,+7.208044E-09,+1.303454E-06
+1.825170E+00,+7.311942E-09,+2.172947E-06
+1.835177E+00,+6.518217E-09,+1.213245E-06
+1.845191E+00,+6.156070E-09,+1.591673E-06
+1.855232E+00,+6.041653E-09,+2.424574E-06
+1.865246E+00,+6.148551E-09,+2.041397E-06
+1.875050E+00,+5.282422E-09,+879.0208E-09
+1.885054E+00,+4.828627E-09,+582.2754E-09
+1.895096E+00,+3.071911E-09,+1.394377E-06
+1.905139E+00,+2.992765E-09,+1.179056E-06
+1.915152E+00,+2.996425E-09,+1.365824E-06
+1.925169E+00,+2.925279E-09,+2.382345E-06
+1.935216E+00,+3.403518E-09,+3.357811E-06
+1.945233E+00,+3.839957E-09,+2.924967E-06
+1.955024E+00,+6.807069E-09,+242.2142E-09
+1.965064E+00,+7.384388E-09,+196.6381E-09
+1.975242E+00,+8.334868E-09,+2.108688E-06
+1.985022E+00,+8.506913E-09,+2.635718E-06
+1.995035E+00,+9.386482E-09,+3.473940E-06
+2.005063E+00,+9.575470E-09,+3.372517E-06
+2.015085E+00,+9.776590E-09,+2.158699E-06
+2.025090E+00,+9.925635E-09,+2.816248E-06
+2.035121E+00,+11.06494E-09,+4.669820E-06
+2.045166E+00,+11.33350E-09,+3.206721E-06
+2.055187E+00,+10.64207E-09,+876.0167E-09
+2.065224E+00,+10.02365E-09,+1.616135E-06
+2.075024E+00,+9.209773E-09,+2.839165E-06
+2.085047E+00,+9.255355E-09,+3.933650E-06
+2.095104E+00,+9.076264E-09,+3.380013E-06
+2.105147E+00,+8.863674E-09,+2.514210E-06
+2.115187E+00,+8.689496E-09,-852.6135E-09
+2.125227E+00,+8.907530E-09,-1.375208E-06
+2.135242E+00,+9.126491E-09,-2.204447E-06
+2.145034E+00,+8.892926E-09,-2.152605E-06
+2.155074E+00,+8.527901E-09,-2.887288E-06
+2.165087E+00,+8.775489E-09,-2.188053E-06
+2.175123E+00,+10.13206E-09,+1.515226E-06
+2.185148E+00,+10.16392E-09,+1.422672E-06
+2.195195E+00,+9.571415E-09,-1.013832E-06
+2.205017E+00,+9.569162E-09,-1.221943E-06
+2.215046E+00,+10.43971E-09,-419.6263E-09
+2.225062E+00,+10.56885E-09,+1.002817E-06
+2.235093E+00,+10.39347E-09,+1.604862E-06
+2.245101E+00,+10.38966E-09,+1.859579E-06
+2.255126E+00,+11.25233E-09,+3.955136E-06
+2.265161E+00,+11.36150E-09,+4.237347E-06
+2.275174E+00,+10.49236E-09,+2.833157E-06
+2.285210E+00,+10.11047E-09,+2.943364E-06
+2.295242E+00,+9.622937E-09,+1.603289E-06
+2.305022E+00,+9.785889E-09,+1.122465E-06
+2.315054E+00,+10.27833E-09,+950.7752E-09
+2.325051E+00,+10.27710E-09,+1.027994E-06
+2.335069E+00,+10.91257E-09,+2.564135E-06
+2.345098E+00,+11.16122E-09,+2.701950E-06
+2.355096E+00,+11.41764E-09,+2.263642E-06
+2.365106E+00,+11.12369E-09,+737.1140E-09
+2.375109E+00,+9.911082E-09,-631.1417E-09
+2.385114E+00,+9.899837E-09,+203.4188E-09
+2.395184E+00,+9.837468E-09,+905.4566E-09
+2.405235E+00,+9.671574E-09,+355.9399E-09
+2.415015E+00,+7.172053E-09,+1.057692E-06
+2.425045E+00,+6.930000E-09,+450.8973E-09
+2.435070E+00,+6.885382E-09,+349.3882E-09
+2.445085E+00,+6.973311E-09,+648.3651E-09
+2.455119E+00,+6.893867E-09,+577.6406E-09
+2.465134E+00,+6.874415E-09,+889.9785E-09
+2.475157E+00,+7.648160E-09,+636.9210E-09
+2.485195E+00,+7.790351E-09,+557.5276E-09
+2.495205E+00,+8.503546E-09,+576.4675E-09
+2.505236E+00,+8.540885E-09,+192.9474E-09
+2.515241E+00,+8.939498E-09,-889.6924E-09
+2.525027E+00,+8.967305E-09,-32.01485E-09
+2.535080E+00,+7.839861E-09,+3.517800E-06
+2.545107E+00,+7.639591E-09,+3.226633E-06
+2.555120E+00,+7.039299E-09,+922.4511E-09
+2.565149E+00,+7.176456E-09,+436.7638E-09
+2.575149E+00,+7.681694E-09,-323.7534E-09
+2.585175E+00,+7.528461E-09,-70.23812E-09
+2.595210E+00,+6.781028E-09,+434.2175E-09
+2.605203E+00,+6.835505E-09,+283.7277E-09
+2.615235E+00,+7.601779E-09,+818.1668E-09
+2.625236E+00,+7.577904E-09,+754.6235E-09
+2.635034E+00,+6.406726E-09,+2.305956E-06
+2.645081E+00,+6.358635E-09,+2.491379E-06
+2.655099E+00,+7.030929E-09,-64.17275E-09
+2.665107E+00,+7.103159E-09,-287.4470E-09
+2.675168E+00,+6.542033E-09,-677.3473E-09
+2.685103E+00,+6.488019E-09,-219.3546E-09
+2.695128E+00,+7.032608E-09,+824.5183E-09
+2.705164E+00,+7.153172E-09,+782.2895E-09
+2.715177E+00,+7.083292E-09,+600.8721E-09
+2.725217E+00,+6.907130E-09,+1.145353E-06
+2.735225E+00,+6.049756E-09,+2.343350E-06
+2.745241E+00,+5.915628E-09,+2.131262E-06
+2.755050E+00,+4.667456E-09,+1.855345E-06
+2.765062E+00,+4.417226E-09,+1.736155E-06
+2.775082E+00,+4.416443E-09,+271.5969E-09
+2.785120E+00,+4.766541E-09,+159.5021E-09
+2.795132E+00,+6.505828E-09,-2.783861E-06
+2.805167E+00,+6.717398E-09,-1.866188E-06
+2.815142E+00,+7.390896E-09,-1.120577E-06
+2.825151E+00,+7.828370E-09,-1.231442E-06
+2.835183E+00,+9.414221E-09,-1.275244E-06
+2.845203E+00,+9.526580E-09,-1.635161E-06
+2.855223E+00,+8.860102E-09,-2.815791E-06
+2.865237E+00,+8.697587E-09,-2.290049E-06
+2.875021E+00,+8.506584E-09,-940.9619E-09
+2.885051E+00,+8.368404E-09,-851.0114E-09
+2.895109E+00,+7.038047E-09,+226.9936E-09
+2.905153E+00,+6.821931E-09,-117.3592E-09
+2.915162E+00,+7.280024E-09,-1.145125E-06
+2.925155E+00,+7.455146E-09,-704.0406E-09
+2.935222E+00,+7.410681E-09,+223.7320E-09
+2.945039E+00,+7.225822E-09,+926.6568E-09
+2.955055E+00,+6.175763E-09,+1.071940E-06
+2.965090E+00,+6.127304E-09,+1.051741E-06
+2.975081E+00,+5.688340E-09,+259.4376E-09
+2.985223E+00,+5.569501E-09,-1.716614E-09
+2.995044E+00,+5.384925E-09,+1.236677E-06
+3.005115E+00,+5.585219E-09,+217.4092E-09
+3.015132E+00,+6.553409E-09,-88.03369E-09
+3.025152E+00,+6.505672E-09,+355.3963E-09
+3.035176E+00,+5.586057E-09,+2.107143E-06
+3.045211E+00,+5.367043E-09,+1.854630E-06
+3.055245E+00,+4.913438E-09,-2.240753E-06
+3.065020E+00,+4.759078E-09,-2.023773E-06
+3.075034E+00,+4.184513E-09,-430.4982E-09
+3.085063E+00,+4.318256E-09,+72.26944E-09
+3.095074E+00,+5.598935E-09,+155.8399E-09
+3.105083E+00,+5.767490E-09,+323.3529E-09
+3.115121E+00,+4.909163E-09,+501.5660E-09
+3.125129E+00,+4.714642E-09,+266.1610E-09
+3.135169E+00,+5.564197E-09,+1.516142E-06
+3.145206E+00,+5.857514E-09,+1.548758E-06
+3.155231E+00,+7.100091E-09,+162.1914E-09
+3.165035E+00,+7.119806E-09,-257.0057E-09
+3.175047E+00,+7.527992E-09,+918.8176E-09
+3.185085E+00,+7.668310E-09,+1.181145E-06
+3.195130E+00,+7.601162E-09,+2.105169E-06
+3.205149E+00,+7.461878E-09,+2.571431E-06
+3.215169E+00,+6.247766E-09,+1.983490E-06
+3.225200E+00,+6.163980E-09,+1.607609E-06
+3.235028E+00,+5.076262E-09,-2.130404E-06
+3.245126E+00,+4.653275E-09,-2.381859E-06
+3.255194E+00,+3.796632E-09,-3.075085E-06
+3.265052E+00,+4.088845E-09,-2.596951E-06
+3.275087E+00,+6.354608E-09,-2.758341E-06
+3.285115E+00,+6.599934E-09,-2.719088E-06
+3.295187E+00,+6.963869E-09,-2.366409E-06
+3.305039E+00,+7.082858E-09,-3.514624E-06
+3.315081E+00,+9.291258E-09,-2.613802E-06
+3.325129E+00,+9.847983E-09,-1.540117E-06
+3.335195E+00,+11.37093E-09,-189.2281E-09
+3.345017E+00,+11.38697E-09,-11.61575E-09
+3.355094E+00,+10.73055E-09,+122.7379E-09
+3.365142E+00,+10.57445E-09,+369.3009E-09
+3.375200E+00,+8.074753E-09,+1.520577E-06
+3.385203E+00,+7.798121E-09,+1.664944E-06
+3.395063E+00,+6.623008E-09,-2.447291E-06
+3.405138E+00,+6.691767E-09,-2.414847E-06
+3.415211E+00,+7.413256E-09,-2.394734E-06
+3.425021E+00,+7.432196E-09,-2.230282E-06
+3.435102E+00,+8.106387E-09,-145.5689E-09
+3.445621E+00,+8.153525E-09,-328.9318E-09
+3.455216E+00,+7.829407E-09,-1.306772E-06
+3.465061E+00,+7.618485E-09,-863.0277E-09
+3.475080E+00,+5.712998E-09,+1.281195E-06
+3.485113E+00,+5.636506E-09,+952.2915E-09
+3.495169E+00,+5.755848E-09,-775.3373E-09
+3.505203E+00,+5.718526E-09,-894.5275E-09
+3.515029E+00,+4.383482E-09,-2.573891E-06
+3.525104E+00,+4.215488E-09,-3.275643E-06
+3.535143E+00,+3.784236E-09,-2.287817E-06
+3.545216E+00,+3.751014E-09,-1.904812E-06
+3.555242E+00,+3.460354E-09,-2.222214E-06
+3.565045E+00,+3.478950E-09,-1.710034E-06
+3.575078E+00,+4.172451E-09,-2.780142E-06
+3.585091E+00,+4.248757E-09,-3.057003E-06
+3.595097E+00,+3.982244E-09,-3.867331E-06
+3.605106E+00,+3.937987E-09,-3.596392E-06
+3.615063E+00,+5.294934E-09,-231.8287E-09
+3.625027E+00,+5.796988E-09,-332.7370E-09
+3.635020E+00,+7.157721E-09,-744.0949E-09
+3.645242E+00,+7.080498E-09,-1.023331E-06
+3.655053E+00,+6.570969E-09,-2.279949E-06
+3.665066E+00,+6.634393E-09,-2.545567E-06
+3.675065E+00,+7.386168E-09,-2.464342E-06
+3.685105E+00,+7.398983E-09,-1.856089E-06
+3.695123E+00,+7.406112E-09,+116.8442E-09
+3.705141E+00,+7.519936E-09,-4.749299E-09
+3.715173E+00,+7.837681E-09,+490.2936E-09
+3.725174E+00,+7.690836E-09,+127.8591E-09
+3.735186E+00,+5.593193E-09,-227.5944E-09
+3.745213E+00,+5.313179E-09,-15.53536E-09
+3.755208E+00,+4.663988E-09,+241.4417E-09
+3.765234E+00,+4.539917E-09,-174.4652E-09
+3.775190E+00,+3.657832E-09,-1.149874E-06
+3.785213E+00,+3.661073E-09,-14.82010E-09
+3.795246E+00,+5.930732E-09,-16.67977E-09
+3.805238E+00,+6.623090E-09,+296.3162E-09
+3.815029E+00,+8.820964E-09,+283.1841E-09
+3.825062E+00,+9.009461E-09,-296.5737E-09
+3.835068E+00,+9.618206E-09,+120.7924E-09
+3.845082E+00,+9.823139E-09,+839.1667E-09
+3.855111E+00,+9.338422E-09,+480.4517E-09
+3.865092E+00,+8.880135E-09,+372.5910E-09
+3.875124E+00,+6.987954E-09,+2.644072E-06
+3.885140E+00,+6.859488E-09,+2.174778E-06
+3.895164E+00,+6.499729E-09,+778.7991E-09
+3.905210E+00,+6.347566E-09,+282.9552E-09
+3.915206E+00,+6.197677E-09,-931.7208E-09
+3.925213E+00,+6.567225E-09,-170.1737E-09
+3.935018E+00,+9.367220E-09,-370.6742E-09
+3.945022E+00,+9.846540E-09,-734.1099E-09
+3.955060E+00,+10.79825E-09,-3.124810E-06
+3.965113E+00,+10.83720E-09,-3.829136E-06
+3.975145E+00,+10.74020E-09,-2.714482E-06
+3.985152E+00,+10.40261E-09,-2.232599E-06
+3.995164E+00,+8.029255E-09,+142.5362E-09
+4.005170E+00,+7.134902E-09,+734.7680E-09
+4.015197E+00,+5.794863E-09,+1.642685E-06
+4.025197E+00,+5.666048E-09,+2.124996E-06
+4.035223E+00,+4.571338E-09,+511.2648E-09
+4.045033E+00,+4.165032E-09,+481.3672E-09
+4.055054E+00,+4.001545E-09,-1.410885E-06
+4.065089E+00,+4.586040E-09,-1.964836E-06
+4.075153E+00,+6.706087E-09,-1.443443E-06
+4.085201E+00,+7.243394E-09,-868.1775E-09
+4.095036E+00,+8.052383E-09,+1.308232E-06
+4.105085E+00,+8.154488E-09,+2.286301E-06
+4.115124E+00,+7.594566E-09,+1.219712E-06
+4.125162E+00,+7.120329E-09,+1.634073E-06
+4.135177E+00,+6.402907E-09,-174.0074E-09
+4.145204E+00,+6.743269E-09,-1.799441E-06
+4.155015E+00,+8.134645E-09,-996.7519E-09
+4.165030E+00,+8.237130E-09,-475.1588E-09
+4.175064E+00,+6.947427E-09,-476.3317E-09
+4.185087E+00,+6.553281E-09,-694.0842E-09
+4.195154E+00,+6.020687E-09,-2.665816E-06
+4.205187E+00,+5.960116E-09,-3.307286E-06
+4.215225E+00,+5.329393E-09,-3.108731E-06
+4.225019E+00,+5.263276E-09,-2.144709E-06
+4.235042E+00,+6.586432E-09,-388.4411E-09
+4.245045E+00,+7.087514E-09,-265.3313E-09
+4.255072E+00,+8.481526E-09,-178.7567E-09
+4.265109E+00,+8.695300E-09,+384.8362E-09
+4.275051E+00,+10.24964E-09,+168.4284E-09
+4.285076E+00,+10.92244E-09,-570.6883E-09
+4.295110E+00,+12.04341E-09,-2.253628E-06
+4.305124E+00,+11.97854E-09,-1.971302E-06
+4.315153E+00,+11.86014E-09,-534.4678E-09
+4.325159E+00,+12.00929E-09,-1.387453E-06
+4.335176E+00,+11.87927E-09,-3.376437E-06
+4.345206E+00,+11.33578E-09,-3.178053E-06
+4.355209E+00,+8.370082E-09,-2.826834E-06
+4.365222E+00,+7.669279E-09,-2.502709E-06
+4.375019E+00,+6.773019E-09,+1.503124E-06
+4.385036E+00,+6.769104E-09,+5.261679E-06
+4.395098E+00,+7.119951E-09,+1.078520E-06
+4.405149E+00,+7.297243E-09,+285.1010E-09
+4.415181E+00,+8.254338E-09,-765.3524E-09
+4.425212E+00,+8.288364E-09,-1.137343E-06
+4.435220E+00,+7.313675E-09,-2.221070E-06
+4.445233E+00,+7.031794E-09,-1.880751E-06
+4.455043E+00,+7.190112E-09,-1.030941E-06
+4.465062E+00,+7.401429E-09,+1.412831E-06
+4.475038E+00,+7.575854E-09,+3.132906E-06
+4.485023E+00,+7.391294E-09,+2.748185E-06
+4.495233E+00,+6.926474E-09,-758.8864E-09
+4.505229E+00,+6.898957E-09,-2.629538E-06
+4.515178E+00,+6.260519E-09,-1.000414E-06
+4.525126E+00,+5.806824E-09,-817.6518E-09
+4.535117E+00,+5.247425E-09,-2.001171E-06
+4.545102E+00,+5.517022E-09,-2.657375E-06
+4.555091E+00,+6.968530E-09,-5.532103E-06
+4.565087E+00,+7.117411E-09,-6.245213E-06
+4.575184E+00,+6.835896E-09,-4.103909E-06
+4.585161E+00,+6.819865E-09,-2.826348E-06
+4.595168E+00,+6.919871E-09,-572.3477E-09
+4.605153E+00,+6.724046E-09,-1.132994E-06
+4.615193E+00,+4.635380E-09,-3.131705E-06
+4.625221E+00,+4.304746E-09,-4.091206E-06
+4.635016E+00,+3.897324E-09,-4.252138E-06
+4.645059E+00,+4.045245E-09,-3.977795E-06
+4.655056E+00,+4.469088E-09,+2.330189E-06
+4.665054E+00,+4.565468E-09,+3.163319E-06
+4.675042E+00,+5.386249E-09,+975.9236E-09
+4.685049E+00,+5.536274E-09,+202.5890E-09
+4.695052E+00,+4.954851E-09,-1.849394E-06
+4.705049E+00,+4.615645E-09,-2.209483E-06
+4.715240E+00,+4.103234E-09,-1.481867E-06
+4.725226E+00,+4.237603E-09,-2.270165E-06
+4.735192E+00,+4.040841E-09,-943.8230E-09
+4.745158E+00,+3.611679E-09,-966.1103E-09
+4.755138E+00,+2.599182E-09,-1.974535E-06
+4.765099E+00,+2.732963E-09,-1.750689E-06
+4.775075E+00,+3.930289E-09,-1.984148E-06
+4.785061E+00,+3.959948E-09,-1.598082E-06
+4.795038E+00,+2.946007E-09,-895.9008E-09
+4.805051E+00,+2.748318E-09,-339.1743E-09
+4.815055E+00,+3.697262E-09,+1.506672E-06
+4.825065E+00,+4.423257E-09,+1.246691E-06
+4.835105E+00,+6.411142E-09,+188.2839E-09
+4.845114E+00,+7.134906E-09,+859.3942E-09
+4.855145E+00,+9.815953E-09,+658.4931E-09
+4.865162E+00,+10.40085E-09,-426.4927E-09
+4.875119E+00,+10.41106E-09,-3.055315E-06
+4.885141E+00,+10.05945E-09,-4.213629E-06
+4.895170E+00,+9.516261E-09,-3.623200E-06
+4.905227E+00,+9.540432E-09,-3.845444E-06
+4.915031E+00,+8.724857E-09,-2.975178E-06
+4.925045E+00,+8.377675E-09,-3.018665E-06
+4.935074E+00,+7.669890E-09,-1.775122E-06
+4.945106E+00,+7.884472E-09,-1.216650E-06
+4.955104E+00,+8.929943E-09,-137.7011E-09
+4.965120E+00,+8.965614E-09,+377.1973E-09
+4.975103E+00,+8.308617E-09,+491.9816E-09
+4.985087E+00,+8.102845E-09,-36.56388E-09
+4.995084E+00,+6.372303E-09,-438.3087E-09
+5.005106E+00,+5.800085E-09,-179.7867E-09
+5.015098E+00,+4.446599E-09,-2.148485E-06
+5.025084E+00,+4.728536E-09,-2.427121E-06
+5.035045E+00,+6.947657E-09,+352.9072E-09
+5.045015E+00,+7.553786E-09,+106.7448E-09
+5.055227E+00,+7.869471E-09,+1.032715E-06
+5.065187E+00,+7.821046E-09,+691.8240E-09
+5.075169E+00,+7.772009E-09,+331.4495E-09
+5.085184E+00,+7.612361E-09,+525.9705E-09
+5.095206E+00,+6.418707E-09,-2.357111E-06
+5.105190E+00,+6.293699E-09,-3.300076E-06
+5.115178E+00,+8.248012E-09,-2.530976E-06
+5.125139E+00,+8.998579E-09,-3.209296E-06
+5.135134E+00,+10.64361E-09,-2.089720E-06
+5.145104E+00,+10.59950E-09,-2.190199E-06
+5.155077E+00,+10.65879E-09,-1.015406E-06
+5.165066E+00,+10.89936E-09,-1.073284E-06
+5.175025E+00,+11.94526E-09,-4.297486E-06
+5.185243E+00,+11.94564E-09,-3.291550E-06
+5.195035E+00,+11.65909E-09,-358.8581E-09
+5.205072E+00,+11.65098E-09,-1.124039E-06
+5.215112E+00,+10.81136E-09,-1.561690E-06
+5.225149E+00,+10.19107E-09,-1.718788E-06
+5.235161E+00,+7.781956E-09,-4.135552E-06
+5.245178E+00,+7.450002E-09,-4.066973E-06
+5.255210E+00,+7.472544E-09,-6.378194E-06
+5.265019E+00,+7.386251E-09,-6.179496E-06
+5.275024E+00,+6.066498E-09,-2.186995E-06
+5.285038E+00,+5.836063E-09,-1.952505E-06
+5.295078E+00,+6.111412E-09,+2.947140E-06
+5.305119E+00,+6.313652E-09,+3.609925E-06
+5.315128E+00,+6.547858E-09,+2.961188E-06
+5.325147E+00,+6.567886E-09,+2.752819E-06
+5.335181E+00,+7.675358E-09,+1.056519E-06
+5.345186E+00,+8.022668E-09,+87.20399E-09
+5.355219E+00,+8.762147E-09,-1.294441E-06
+5.365224E+00,+8.715836E-09,-1.168184E-06
+5.375026E+00,+9.232133E-09,-438.1943E-09
+5.385074E+00,+9.617603E-09,+88.06229E-09
+5.395066E+00,+11.29613E-09,-97.93283E-09
+5.405048E+00,+11.35409E-09,+875.5589E-09
+5.415024E+00,+10.85252E-09,+1.173964E-06
+5.425207E+00,+10.80447E-09,+787.9830E-09
+5.435186E+00,+10.54527E-09,+236.2347E-09
+5.445171E+00,+10.26498E-09,-158.9871E-09
+5.455207E+00,+8.354408E-09,-4.082823E-06
+5.465117E+00,+8.050154E-09,-3.379927E-06
+5.475096E+00,+8.060544E-09,-3.189411E-06
+5.485089E+00,+8.151160E-09,-2.789584E-06
+5.495118E+00,+7.686345E-09,-1.184292E-06
+5.505144E+00,+7.514328E-09,-1.078434E-06
+5.515187E+00,+6.521401E-09,-1.175337E-06
+5.525229E+00,+6.285163E-09,-1.391544E-06
+5.535226E+00,+4.851034E-09,-2.138586E-06
+5.545237E+00,+4.624828E-09,-2.187424E-06
+5.555198E+00,+4.913875E-09,-2.707329E-06
+5.565163E+00,+5.076850E-09,-3.763648E-06
+5.575141E+00,+4.369294E-09,-2.825547E-06
+5.585111E+00,+3.986751E-09,-2.989283E-06
+5.595110E+00,+3.621514E-09,-1.816178E-06
+5.605116E+00,+3.954943E-09,-874.9009E-09
+5.615088E+00,+5.125853E-09,-1.866875E-06
+5.625062E+00,+5.231235E-09,-2.036219E-06
+5.635050E+00,+5.585023E-09,-324.0681E-09
+5.645241E+00,+5.846228E-09,+385.2368E-09
+5.655225E+00,+6.467887E-09,+346.3841E-09
+5.665184E+00,+6.326001E-09,-458.9367E-09
+5.675151E+00,+5.286339E-09,-110.4069E-09
+5.685133E+00,+5.325582E-09,+209.4555E-09
+5.695103E+00,+6.690488E-09,-204.7348E-09
+5.705071E+00,+7.047038E-09,-18.42499E-09
+5.715059E+00,+7.624035E-09,-841.9419E-09
+5.725044E+00,+7.749900E-09,-1.522179E-06
+5.735045E+00,+8.923586E-09,-2.228251E-06
+5.745055E+00,+9.045125E-09,-2.027893E-06
+5.755039E+00,+7.772140E-09,-2.517643E-06
+5.765049E+00,+7.152687E-09,-2.631913E-06
+5.775157E+00,+6.560632E-09,-443.2297E-09
+5.785138E+00,+6.903221E-09,+279.1786E-09
+5.795156E+00,+8.145152E-09,-1.453457E-06
+5.805161E+00,+8.294557E-09,-1.599798E-06
+5.815149E+00,+9.065968E-09,-3.201514E-06
+5.825139E+00,+9.398540E-09,-3.152132E-06
+5.835100E+00,+10.10826E-09,-3.188095E-06
+5.845075E+00,+9.966905E-09,-2.600899E-06
+5.855064E+00,+9.012742E-09,-740.0322E-09
+5.865041E+00,+8.831829E-09,+15.04898E-09
+5.875023E+00,+7.390359E-09,+161.5620E-09
+5.885245E+00,+6.829103E-09,-1.241369E-06
+5.895242E+00,+3.892377E-09,-5.806819E-06
+5.905231E+00,+3.593278E-09,-5.654612E-06
+5.915196E+00,+4.053914E-09,-3.890362E-06
+5.925165E+00,+4.289662E-09,-3.338700E-06
+5.935163E+00,+4.747320E-09,-2.696028E-06
+5.945137E+00,+4.926290E-09,-2.672367E-06
+5.955119E+00,+6.729544E-09,-1.834345E-06
+5.965116E+00,+7.027224E-09,-1.492138E-06
+5.975069E+00,+6.574925E-09,-842.6286E-09
+5.985041E+00,+6.204183E-09,-841.1122E-09
+5.995023E+00,+6.316189E-09,-1.602917E-06
+6.005017E+00,+6.889715E-09,-2.660580E-06
+6.015225E+00,+8.704890E-09,-3.727399E-06
+6.025181E+00,+9.029748E-09,-3.264370E-06
+6.035165E+00,+10.64756E-09,-4.982186E-06
+6.045151E+00,+11.06546E-09,-4.660263E-06
+6.055132E+00,+11.53517E-09,-3.148527E-06
+6.065108E+00,+11.22649E-09,-2.578068E-06
+6.075090E+00,+9.951684E-09,-235.1761E-09
+6.085052E+00,+9.995352E-09,+111.0077E-09
+6.095064E+00,+11.20054E-09,+1.081524E-06
+6.105065E+00,+11.25844E-09,+1.004648E-06
+6.115111E+00,+10.55967E-09,+1.092682E-06
+6.125155E+00,+10.43773E-09,+613.9470E-09
+6.135164E+00,+9.739558E-09,-2.754050E-06
+6.145192E+00,+9.533639E-09,-2.908173E-06
+6.155232E+00,+7.666960E-09,-1.258593E-06
+6.165245E+00,+7.549649E-09,-1.358385E-06
+6.175050E+00,+8.495833E-09,-1.136942E-06
+6.185213E+00,+8.687382E-09,-663.7860E-09
+6.195220E+00,+9.317544E-09,+549.2020E-09
+6.205238E+00,+9.222216E-09,+86.20263E-09
+6.215233E+00,+8.476227E-09,-3.092509E-06
+6.225208E+00,+8.354343E-09,-3.600112E-06
+6.235195E+00,+6.725160E-09,-3.735152E-06
+6.245162E+00,+6.480033E-09,-3.722134E-06
+6.255145E+00,+4.982907E-09,-4.734020E-06
+6.265141E+00,+4.935503E-09,-4.656659E-06
+6.275116E+00,+4.070117E-09,-3.356867E-06
+6.285109E+00,+3.692824E-09,-3.562203E-06
+6.295087E+00,+2.309173E-09,-3.597765E-06
+6.305066E+00,+2.361806E-09,-2.933665E-06
+6.315050E+00,+3.260892E-09,-1.561203E-06
+6.325239E+00,+3.272320E-09,-1.739931E-06
+6.335209E+00,+2.791271E-09,-1.685543E-06
+6.345191E+00,+2.911080E-09,-1.066218E-06
+6.355155E+00,+4.887292E-09,-510.9216E-09
+6.365126E+00,+5.460942E-09,+278.4920E-09
+6.375111E+00,+6.484514E-09,-783.5199E-09
+6.385088E+00,+6.599567E-09,-1.671438E-06
+6.395105E+00,+7.861304E-09,-6.259690E-06
+6.405109E+00,+8.032439E-09,-6.218405E-06
+6.415101E+00,+7.526852E-09,-6.191998E-06
+6.425089E+00,+7.214058E-09,-5.401326E-06
+6.435078E+00,+5.850314E-09,-1.178856E-06
+6.445077E+00,+5.765556E-09,-335.9127E-09
+6.455060E+00,+5.354878E-09,+584.9362E-09
+6.465043E+00,+5.300665E-09,+392.1604E-09
+6.475059E+00,+6.291017E-09,-3.176623E-06
+6.485122E+00,+6.732634E-09,-3.139515E-06
+6.495151E+00,+8.843278E-09,-4.210282E-06
+6.505170E+00,+8.945143E-09,-4.191514E-06
+6.515164E+00,+8.720927E-09,-614.2331E-09
+6.525141E+00,+8.782199E-09,-184.3071E-09
+6.535127E+00,+9.365196E-09,-2.445460E-06
+6.545090E+00,+9.383426E-09,-3.325854E-06
+6.555060E+00,+9.095634E-09,-1.976509E-06
+6.565045E+00,+9.118924E-09,-1.309004E-06
+6.575234E+00,+9.285138E-09,-849.3520E-09
+6.585223E+00,+9.112626E-09,-1.152735E-06
+6.595218E+00,+7.591702E-09,-1.340246E-06
+6.605171E+00,+7.425422E-09,-1.606407E-06
+6.615158E+00,+7.471236E-09,-1.869192E-06
+6.625119E+00,+7.469852E-09,-1.439009E-06
+6.635098E+00,+6.483876E-09,+439.2243E-09
+6.645088E+00,+6.365831E-09,-75.98878E-09
+6.655056E+00,+6.841937E-09,-2.574349E-06
+6.665025E+00,+6.999552E-09,-2.165508E-06
+6.675232E+00,+6.167530E-09,-3.570757E-06
+6.685063E+00,+6.010736E-09,-3.517742E-06
+6.695046E+00,+5.303153E-09,-888.5480E-09
+6.705055E+00,+5.440986E-09,-199.2417E-09
+6.715073E+00,+6.341370E-09,+560.2456E-09
+6.725116E+00,+6.231677E-09,+36.56388E-09
+6.735116E+00,+5.269829E-09,+571.1175E-09
+6.745149E+00,+5.233462E-09,+207.8820E-09
+6.755182E+00,+5.482589E-09,-3.819094E-06
+6.765183E+00,+5.440435E-09,-3.476115E-06
+6.775202E+00,+5.268941E-09,-1.513710E-06
+6.785247E+00,+5.481811E-09,-2.423630E-06
+6.795232E+00,+7.813356E-09,-5.769425E-06
+6.805233E+00,+8.170098E-09,-6.085482E-06
+6.815193E+00,+7.709769E-09,-4.966279E-06
+6.825159E+00,+7.309780E-09,-4.531975E-06
+6.835145E+00,+6.267481E-09,-4.107542E-06
+6.845098E+00,+6.096627E-09,-3.707171E-06
+6.855074E+00,+4.780316E-09,-850.4678E-09
+6.865064E+00,+4.591798E-09,-940.1895E-09
+6.875020E+00,+5.850424E-09,-1.880837E-06
+6.885231E+00,+6.723088E-09,-1.166725E-06
+6.895222E+00,+8.912451E-09,-3.204775E-06
+6.905174E+00,+9.151473E-09,-4.323979E-06
+6.915157E+00,+10.49101E-09,-4.426547E-06
+6.925112E+00,+10.85940E-09,-4.797163E-06
+6.935089E+00,+12.37766E-09,-2.969313E-06
+6.945079E+00,+12.32843E-09,-2.834444E-06
+6.955033E+00,+11.65756E-09,-5.537253E-06
+6.965227E+00,+11.74384E-09,-4.479276E-06
+6.975213E+00,+12.39973E-09,-2.135096E-06
+6.985188E+00,+12.32023E-09,-2.604418E-06
+6.995080E+00,+10.90485E-09,-3.005820E-06
+7.005212E+00,+10.59167E-09,-3.536797E-06
+7.015037E+00,+9.918324E-09,-3.204575E-06
+7.025074E+00,+9.540712E-09,-3.854142E-06
+7.035093E+00,+8.171494E-09,-3.490134E-06
+7.045120E+00,+7.877025E-09,-2.546854E-06
+7.055160E+00,+8.542741E-09,-2.971602E-06
+7.065193E+00,+8.846040E-09,-3.247576E-06
+7.075107E+00,+8.442516E-09,-2.832957E-06
+7.085144E+00,+7.914324E-09,-3.206148E-06
+7.095171E+00,+7.483051E-09,-3.986979E-06
+7.105192E+00,+7.631053E-09,-4.101163E-06
+7.115234E+00,+7.283052E-09,-3.794747E-06
+7.125015E+00,+6.809558E-09,-3.174162E-06
+7.135055E+00,+5.700899E-09,-1.469307E-06
+7.145070E+00,+5.688069E-09,-1.791487E-06
+7.155093E+00,+5.818502E-09,-1.635504E-06
+7.165133E+00,+5.614644E-09,-1.244803E-06
+7.175116E+00,+4.914162E-09,-2.084570E-06
+7.185137E+00,+5.063350E-09,-1.553106E-06
+7.195180E+00,+6.548448E-09,-696.8022E-09
+7.205202E+00,+6.919552E-09,-1.216850E-06
+7.215227E+00,+7.391793E-09,-1.014118E-06
+7.225035E+00,+7.428615E-09,-449.8673E-09
+7.235048E+00,+7.658832E-09,-1.404448E-06
+7.245042E+00,+7.594879E-09,-2.362719E-06
+7.255039E+00,+6.991863E-09,-570.4308E-09
+7.265083E+00,+7.007066E-09,-308.3325E-09
+7.275068E+00,+8.395294E-09,-1.977110E-06
+7.285023E+00,+8.871588E-09,-2.196293E-06
+7.295242E+00,+8.726336E-09,-1.615992E-06
+7.305229E+00,+8.291565E-09,-1.760674E-06
+7.315182E+00,+7.433203E-09,-812.0728E-09
+7.325145E+00,+7.407905E-09,-682.4399E-09
+7.335134E+00,+7.054794E-09,-723.1523E-09
+7.345095E+00,+6.856034E-09,-1.433973E-06
+7.355099E+00,+6.925168E-09,-3.274441E-06
+7.365080E+00,+7.140974E-09,-3.706026E-06
+7.375046E+00,+7.403403E-09,-1.966353E-06
+7.385033E+00,+7.097044E-09,-2.001372E-06
+7.395231E+00,+5.804427E-09,-2.989455E-06
+7.405213E+00,+5.840063E-09,-3.305569E-06
+7.415023E+00,+7.120444E-09,-4.037905E-06
+7.425018E+00,+7.369134E-09,-3.885127E-06
+7.435054E+00,+8.382361E-09,-2.270651E-06
+7.445062E+00,+8.604491E-09,-2.127571E-06
+7.455082E+00,+10.68626E-09,-3.070536E-06
+7.465104E+00,+10.81485E-09,-3.341732E-06
+7.475133E+00,+9.557385E-09,-1.608324E-06
+7.485105E+00,+9.252508E-09,-2.657747E-06
+7.495129E+00,+8.083670E-09,-3.372259E-06
+7.505144E+00,+8.052727E-09,-2.987652E-06
+7.515158E+00,+7.063174E-09,-1.358643E-06
+7.525183E+00,+6.815921E-09,-1.436405E-06
+7.535198E+00,+6.371607E-09,-3.583146E-06
+7.545228E+00,+6.524122E-09,-3.511105E-06
+7.555231E+00,+6.547272E-09,-3.224631E-06
+7.565245E+00,+6.277300E-09,-3.242397E-06
+7.575037E+00,+5.364401E-09,-2.486201E-06
+7.585051E+00,+5.316506E-09,-2.645531E-06
+7.595082E+00,+5.089532E-09,-1.629467E-06
+7.605119E+00,+4.854848E-09,-1.791859E-06
+7.615127E+00,+4.158472E-09,-807.6096E-09
+7.625141E+00,+4.261732E-09,-1.473084E-06
+7.635174E+00,+5.014638E-09,-1.533222E-06
+7.645182E+00,+4.988370E-09,+349.7029E-09
+7.655215E+00,+4.262628E-09,+1.649065E-06
+7.665217E+00,+4.278971E-09,+1.163407E-06
+7.675240E+00,+5.520464E-09,+632.7153E-09
+7.685051E+00,+5.694392E-09,-63.88665E-09
+7.695063E+00,+5.664365E-09,-2.545195E-06
+7.705080E+00,+5.645477E-09,-3.403158E-06
+7.715114E+00,+6.556173E-09,-3.975621E-06
+7.725113E+00,+6.662657E-09,-3.491278E-06
+7.735136E+00,+5.623248E-09,-2.999754E-06
+7.745174E+00,+5.304666E-09,-2.300091E-06
+7.755153E+00,+4.727453E-09,-1.370945E-06
+7.765159E+00,+4.880608E-09,-1.339417E-06
+7.775074E+00,+4.823475E-09,-3.167410E-06
+7.785048E+00,+4.534753E-09,-3.344107E-06
+7.795035E+00,+4.261069E-09,-5.014029E-06
+7.805212E+00,+4.583805E-09,-4.766379E-06
+7.815176E+00,+6.129792E-09,-1.323252E-06
+7.825152E+00,+6.207455E-09,-1.387453E-06
+7.835117E+00,+5.743789E-09,-3.065386E-06
+7.845086E+00,+5.723542E-09,-2.214403E-06
+7.855095E+00,+6.180807E-09,+871.4391E-09
+7.865079E+00,+6.208102E-09,+1.097746E-06
+7.875062E+00,+5.675211E-09,+1.294012E-06
+7.885064E+00,+5.559226E-09,+686.9889E-09
+7.895098E+00,+4.868753E-09,-2.606221E-06
+7.905135E+00,+4.600999E-09,-3.664112E-06
+7.915139E+00,+2.731297E-09,-3.730059E-06
+7.925154E+00,+2.456879E-09,-4.930773E-06
+7.935189E+00,+3.096528E-09,-4.928942E-06
+7.945195E+00,+3.358517E-09,-4.415732E-06
+7.955233E+00,+4.113046E-09,-1.199827E-06
+7.965045E+00,+4.099491E-09,-1.725655E-06
+7.975060E+00,+4.219469E-09,-3.904495E-06
+7.985054E+00,+4.259646E-09,-3.467646E-06
+7.995039E+00,+3.445437E-09,-2.564449E-06
+8.005044E+00,+3.035908E-09,-2.687216E-06
+8.015097E+00,+2.836097E-09,-3.256102E-06
+8.025107E+00,+3.184323E-09,-3.668261E-06
+8.035124E+00,+4.974544E-09,-3.403845E-06
+8.045168E+00,+5.104834E-09,-2.544451E-06
+8.055171E+00,+5.398172E-09,-2.574521E-06
+8.065180E+00,+5.749730E-09,-2.833214E-06
+8.075207E+00,+7.643353E-09,-4.314595E-06
+8.085241E+00,+7.837732E-09,-5.748683E-06
+8.095050E+00,+7.489847E-09,-4.831896E-06
+8.105048E+00,+7.418396E-09,-5.116654E-06
+8.115080E+00,+7.650987E-09,-4.026003E-06
+8.125119E+00,+7.653684E-09,-3.488818E-06
+8.135102E+00,+6.595747E-09,-4.137154E-06
+8.145089E+00,+6.299549E-09,-4.231940E-06
+8.155080E+00,+6.242044E-09,-3.997364E-06
+8.165050E+00,+6.366647E-09,-3.768883E-06
+8.175035E+00,+6.279778E-09,-1.885042E-06
+8.185167E+00,+6.135970E-09,-1.804390E-06
+8.195152E+00,+5.209421E-09,-6.103621E-06
+8.205151E+00,+5.121481E-09,-6.542445E-06
+8.215134E+00,+4.040075E-09,-5.432625E-06
+8.225113E+00,+3.733799E-09,-4.355135E-06
+8.235114E+00,+3.448347E-09,-3.774376E-06
+8.245089E+00,+3.643323E-09,-3.810683E-06
+8.255077E+00,+4.751513E-09,-3.642970E-06
+8.265077E+00,+4.663373E-09,-4.121418E-06
+8.275052E+00,+3.748090E-09,-7.539369E-06
+8.285048E+00,+3.828446E-09,-7.758008E-06
+8.295017E+00,+5.467802E-09,-4.394818E-06
+8.305223E+00,+5.969643E-09,-4.252453E-06
+8.315228E+00,+7.072464E-09,-2.401543E-06
+8.325203E+00,+7.316796E-09,-2.370529E-06
+8.335176E+00,+8.334855E-09,-1.258392E-06
+8.345166E+00,+8.343733E-09,-559.2156E-09
+8.355129E+00,+7.130185E-09,-1.027622E-06
+8.365100E+00,+6.733033E-09,-1.210642E-06
+8.375084E+00,+6.869281E-09,-1.152363E-06
+8.385077E+00,+7.132091E-09,-409.2121E-09
+8.395074E+00,+7.339339E-09,-1.445933E-06
+8.405031E+00,+7.204289E-09,-1.993818E-06
+8.415230E+00,+6.598992E-09,-2.704182E-06
+8.425217E+00,+6.592273E-09,-2.577067E-06
+8.435178E+00,+6.146172E-09,-4.494953E-06
+8.445168E+00,+5.940128E-09,-4.781685E-06
+8.455158E+00,+5.482737E-09,-3.132277E-06
+8.465124E+00,+5.576104E-09,-3.543921E-06
+8.475113E+00,+6.282409E-09,-3.774090E-06
+8.485113E+00,+6.260777E-09,-3.742505E-06
+8.495089E+00,+6.320556E-09,-4.473010E-06
+8.505081E+00,+6.621175E-09,-4.076701E-06
+8.515047E+00,+8.359720E-09,-2.389498E-06
+8.525018E+00,+8.575176E-09,-1.912766E-06
+8.535242E+00,+8.185388E-09,-1.294213E-06
+8.545209E+00,+8.160284E-09,-1.583405E-06
+8.555191E+00,+9.016206E-09,-2.515183E-06
+8.565182E+00,+9.190208E-09,-2.215376E-06
+8.575142E+00,+9.246612E-09,-3.951788E-06
+8.585127E+00,+9.294430E-09,-4.240294E-06
+8.595122E+00,+11.03095E-09,-1.192932E-06
+8.605078E+00,+11.44630E-09,-1.555567E-06
+8.615069E+00,+12.60022E-09,-2.413760E-06
+8.625031E+00,+12.56273E-09,-2.539959E-06
+8.635242E+00,+12.53422E-09,-4.616061E-06
+8.645239E+00,+12.61115E-09,-4.689789E-06
+8.655203E+00,+12.80938E-09,-5.991069E-06
+8.665174E+00,+12.70020E-09,-5.320874E-06
+8.675177E+00,+12.08990E-09,-3.226004E-06
+8.685030E+00,+12.10833E-09,-3.187809E-06
+8.695029E+00,+12.29982E-09,-2.500878E-06
+8.705234E+00,+12.26982E-09,-2.655688E-06
+8.715027E+00,+11.64784E-09,-2.269564E-06
+8.725063E+00,+11.64729E-09,-2.101450E-06
+8.735070E+00,+11.45683E-09,-2.237263E-06
+8.745080E+00,+11.26140E-09,-2.532149E-06
+8.755147E+00,+8.695602E-09,-2.268391E-06
+8.765209E+00,+8.527387E-09,-2.626362E-06
+8.775194E+00,+8.029574E-09,-2.032442E-06
+8.785187E+00,+8.075632E-09,-2.203932E-06
+8.795152E+00,+8.136911E-09,-3.065186E-06
+8.805137E+00,+8.134977E-09,-3.971501E-06
+8.815108E+00,+8.889106E-09,-4.776192E-06
+8.825072E+00,+9.101899E-09,-4.584360E-06
+8.835060E+00,+8.883028E-09,-3.295298E-06
+8.845025E+00,+8.688582E-09,-3.011914E-06
+8.855243E+00,+7.796311E-09,-5.604172E-06
+8.865238E+00,+7.841979E-09,-5.639391E-06
+8.875197E+00,+8.397510E-09,-5.718384E-06
+8.885197E+00,+8.421731E-09,-5.394516E-06
+8.895196E+00,+8.265389E-09,-3.996449E-06
+8.905167E+00,+8.221073E-09,-4.228792E-06
+8.915158E+00,+6.315595E-09,-4.373475E-06
+8.925119E+00,+6.116005E-09,-4.747868E-06
+8.935111E+00,+1.883149E-09,-4.865542E-06
+8.945121E+00,+1.661409E-09,-4.859705E-06
+8.955094E+00,+225.5962E-12,-5.901948E-06
+8.965059E+00,+126.8097E-12,-5.435515E-06
+8.975048E+00,-753.5443E-12,-5.747595E-06
+8.985178E+00,-737.1007E-12,-5.843440E-06
+8.995150E+00,+1.631292E-09,-4.756966E-06
+9.005123E+00,+2.045796E-09,-4.590855E-06
+9.015101E+00,+5.919733E-09,-7.419663E-06
+9.025094E+00,+6.399826E-09,-7.438918E-06
+9.035039E+00,+9.821981E-09,-4.289246E-06
+9.045014E+00,+10.24018E-09,-3.187409E-06
+9.055239E+00,+10.54089E-09,-1.444988E-06
+9.065207E+00,+10.41616E-09,-1.311550E-06
+9.075184E+00,+8.728444E-09,-2.176953E-06
+9.085018E+00,+8.624730E-09,-2.272396E-06
+9.095217E+00,+6.448281E-09,-883.0262E-09
+9.105178E+00,+6.315502E-09,-772.1616E-09
+9.115179E+00,+5.418709E-09,-1.868534E-06
+9.125654E+00,+5.489832E-09,-1.699104E-06
+9.135180E+00,+6.871413E-09,-3.137770E-06
+9.145157E+00,+6.886826E-09,-3.114195E-06
+9.155139E+00,+6.820650E-09,-2.912321E-06
+9.165133E+00,+6.892567E-09,-2.938900E-06
+9.175104E+00,+8.865373E-09,-2.205935E-06
+9.185068E+00,+9.058929E-09,-3.243799E-06
+9.195088E+00,+10.21081E-09,-4.013844E-06
+9.205110E+00,+10.27864E-09,-3.775435E-06
+9.215144E+00,+12.10484E-09,-2.628851E-06
+9.225190E+00,+12.19087E-09,-2.769957E-06
+9.235195E+00,+11.34430E-09,-3.994818E-06
+9.245221E+00,+11.08455E-09,-4.024573E-06
+9.255220E+00,+9.749255E-09,-1.627722E-06
+9.265236E+00,+9.571079E-09,-662.8132E-09
+9.275233E+00,+7.059398E-09,-989.3990E-09
+9.285131E+00,+6.681191E-09,-1.276188E-06
+9.295133E+00,+4.379594E-09,-3.990383E-06
+9.305142E+00,+4.397509E-09,-4.115668E-06
+9.315090E+00,+5.175398E-09,-4.351960E-06
+9.325044E+00,+5.208556E-09,-4.051123E-06
+9.335027E+00,+4.963165E-09,-804.8917E-09
+9.345212E+00,+4.956678E-09,-602.4171E-09
+9.355186E+00,+4.842228E-09,-5.489788E-06
+9.365136E+00,+4.787655E-09,-5.136109E-06
+9.375111E+00,+3.959736E-09,-3.704567E-06
+9.385118E+00,+3.929876E-09,-3.654528E-06
+9.395123E+00,+3.676296E-09,-3.906727E-06
+9.405093E+00,+3.537094E-09,-4.164162E-06
+9.415085E+00,+2.345202E-09,-4.224930E-06
+9.425050E+00,+2.358700E-09,-4.143792E-06
+9.435042E+00,+4.465636E-09,-2.196436E-06
+9.445243E+00,+4.592717E-09,-2.408638E-06
+9.455219E+00,+5.420001E-09,-3.621454E-06
+9.465209E+00,+5.407987E-09,-3.569184E-06
+9.475186E+00,+6.500787E-09,-425.0336E-09
+9.485097E+00,+6.749062E-09,-108.8905E-09
+9.495081E+00,+8.618053E-09,-1.616993E-06
+9.505050E+00,+8.638447E-09,-1.909390E-06
+9.515087E+00,+8.486216E-09,-4.837761E-06
+9.525145E+00,+8.472002E-09,-5.191699E-06
+9.535151E+00,+8.250185E-09,-4.833928E-06
+9.545185E+00,+8.240105E-09,-4.894238E-06
+9.555187E+00,+9.476549E-09,-3.345480E-06
+9.565178E+00,+9.947471E-09,-2.340975E-06
+9.575218E+00,+12.63520E-09,-1.528158E-06
+9.585237E+00,+12.73266E-09,-1.646719E-06
+9.595017E+00,+12.50063E-09,-4.413243E-06
+9.605036E+00,+12.53516E-09,-5.028506E-06
+9.615222E+00,+13.86575E-09,-4.451008E-06
+9.625187E+00,+14.08061E-09,-4.773016E-06
+9.635229E+00,+14.01652E-09,-3.375435E-06
+9.645040E+00,+13.94327E-09,-3.632613E-06
+9.655030E+00,+13.18251E-09,-3.694640E-06
+9.665230E+00,+13.12905E-09,-3.810110E-06
+9.675215E+00,+10.96232E-09,-2.555809E-06
+9.685215E+00,+10.76830E-09,-2.392273E-06
+9.695185E+00,+9.321900E-09,-4.983645E-06
+9.705160E+00,+9.258644E-09,-4.975663E-06
+9.715191E+00,+8.144753E-09,-7.294751E-06
+9.725195E+00,+8.064742E-09,-7.120600E-06
+9.735216E+00,+7.446744E-09,-5.561715E-06
+9.745022E+00,+7.474928E-09,-5.672723E-06
+9.755023E+00,+7.785705E-09,-3.477688E-06
+9.765059E+00,+7.736912E-09,-3.596135E-06
+9.775067E+00,+7.462094E-09,-3.413830E-06
+9.785041E+00,+7.522251E-09,-4.245673E-06
+9.795028E+00,+7.500081E-09,-3.106327E-06
+9.805224E+00,+7.358325E-09,-3.279705E-06
+9.815198E+00,+6.012065E-09,-2.783976E-06
+9.825184E+00,+6.040905E-09,-2.598896E-06
+9.835140E+00,+7.926062E-09,-3.762417E-06
+9.845105E+00,+8.274444E-09,-3.831826E-06
+9.855094E+00,+9.233545E-09,-3.614674E-06
+9.865049E+00,+9.274778E-09,-3.988953E-06
+9.875029E+00,+10.19652E-09,-542.7075E-09
+9.885183E+00,+10.27595E-09,-595.3217E-09
+9.895158E+00,+9.890354E-09,-1.900435E-06
+9.905148E+00,+9.710572E-09,-2.150946E-06
+9.915101E+00,+8.893509E-09,-2.173090E-06
+9.925065E+00,+8.860598E-09,-2.930060E-06
+9.935048E+00,+8.376650E-09,-3.508816E-06
+9.945236E+00,+8.269735E-09,-2.767353E-06
+9.955212E+00,+8.251880E-09,-1.687088E-06
+9.965199E+00,+8.395813E-09,-1.111622E-06
+9.975146E+00,+8.685815E-09,-1.211701E-06
+9.985132E+00,+8.487179E-09,-1.976939E-06
+9.995130E+00,+7.456245E-09,-3.167754E-06

MicroMag 2900/3900 Data File ends
