# Supplementary material for: Magnetic signatures of a creosote oil contaminated site: case study in São Paulo, Brazil
Source: Sci Rep. 2022 Dec 17;12:21853. doi: 10.1038/s41598-022-23493-2 (PMC9759522; doi:10.1038/s41598-022-23493-2)
Supplement: Supplementary file 3 — Supplementary Information 3. [file 41598_2022_23493_MOESM3_ESM.zip › moment_vs_time/SD23/5_1/nm4xxx/5_7.011]

MicroMag 2900/3900 Data File (Series 0016.002)
Moment vs. time

INSTRUMENT
Configuration                   VSM
Temperature control             None
Hardware version                0004
Software version                01/29/2013
Units of measure                Hybrid SI
Temperature in                  Celsius

SAMPLE
Mass                            N/A
Volume                          N/A
Demagnetizing factor            N/A

SETTINGS
Field range                    +300.0000E-03
Field command                   0.000000E+00
Moment range                   +2.000000E-06
Averaging time                 +13.13569E-03
Temperature (command)           N/A
Tmprtr difference correction    No
Orientation                     0.000000E+00
Vibration amplitude             1.0
Calibration factor             +4.401063E+00
Operating frequency            +83.00000E+00

MEASUREMENT
Description                    "SD34_5_7"
Field (measured)               +208.5179E-06
Temperature (measured)          N/A
Averages (completed)            N/A
Moment at conditioning field   +409.7302E-09
Measured on                     08/28/2020  10:29
Elapsed time                   +22.66434E+00

PROCESSING
Background subtraction          No
Delta-m processing              N/A
Demagnetizing factor            No
Normalization                   No
Normalization factor            N/A
Offset (field)                  No
Offset (moment)                 No
Pole saturation                 No
Slope correction                No

VIEWPORT
Left                            0.000000E+00
Right                          +10.00000E+00
Bottom                         -2.000000E-06
Top                            +2.000000E-06
Show X-axis?                    Yes
Show Y-axis?                    Yes

SCRIPT
Averaging time                 +10.00000E-03
Initial (conditioning) field   +140.0000E-03
Final (measuring) field         0.000000E+00
Pause at initial field         +10.00000E+00
Field slew rate limit          +10.00000E+03
Field slew time limit          +100.0000E-03
Slope correction                0.000000E+00
Timebase                       +10.00000E+00
Number of segments              1
Number of data                  1000

Segment   Averaging                                                            Final 
 Number      Time        Initial      Increment       Final         Pause      Index 
             (s)           (s)           (s)           (s)           (s)     
0000001,+10.00000E-03, 0.000000E+00,+10.00000E-03,+10.00000E+00,+10.00000E+00,0001000

                                         
     Time         Moment        Field    
     (s)          (Am�)          (T)     
+5.162538E-03,+299.0114E-09,+101.6257E-03
+15.21729E-03,+169.9058E-09,+56.66648E-03
+25.05249E-03,+91.02123E-09,+29.08236E-03
+35.14866E-03,+44.23682E-09,+12.66820E-03
+45.16768E-03,+24.80601E-09,+5.969190E-03
+55.04704E-03,+14.80712E-09,+2.548472E-03
+65.12214E-03,+11.30594E-09,+1.150587E-03
+75.02130E-03,+10.21461E-09,+538.1997E-06
+85.12297E-03,+9.199488E-09,+269.3694E-06
+95.23161E-03,+7.893252E-09,+159.9151E-06
+105.1051E-03,+7.231054E-09,+110.5988E-06
+115.1833E-03,+7.496004E-09,+81.16640E-06
+125.2196E-03,+7.552057E-09,+66.50116E-06
+135.2336E-03,+6.759639E-09,+58.23409E-06
+145.0314E-03,+5.970239E-09,+52.56632E-06
+155.0754E-03,+6.591447E-09,+46.42843E-06
+165.0790E-03,+8.110441E-09,+42.07758E-06
+175.1154E-03,+9.493991E-09,+38.48594E-06
+185.1255E-03,+9.694952E-09,+36.64433E-06
+195.1514E-03,+9.577925E-09,+34.81015E-06
+205.1908E-03,+9.495983E-09,+34.51189E-06
+215.2041E-03,+8.885439E-09,+34.28175E-06
+225.0205E-03,+7.775265E-09,+33.86982E-06
+235.0615E-03,+6.738003E-09,+31.06622E-06
+245.1169E-03,+6.954578E-09,+29.65125E-06
+255.1439E-03,+7.784145E-09,+27.90590E-06
+265.1819E-03,+7.754871E-09,+26.63601E-06
+275.1905E-03,+6.958835E-09,+27.67102E-06
+285.2317E-03,+6.356930E-09,+29.42937E-06
+295.2386E-03,+5.971054E-09,+31.05409E-06
+305.0410E-03,+5.039169E-09,+28.82326E-06
+315.0803E-03,+3.237890E-09,+25.46631E-06
+325.0895E-03,+2.012742E-09,+25.36326E-06
+335.1006E-03,+1.541491E-09,+23.23843E-06
+345.1403E-03,+1.502446E-09,+22.22992E-06
+355.1687E-03,+1.393154E-09,+20.60555E-06
+365.1804E-03,+1.787856E-09,+20.43526E-06
+375.2265E-03,+3.533640E-09,+21.49707E-06
+385.0410E-03,+5.357466E-09,+22.74576E-06
+395.0798E-03,+7.024230E-09,+21.26667E-06
+405.1113E-03,+7.448827E-09,+19.84626E-06
+415.1232E-03,+8.521598E-09,+19.93063E-06
+425.1622E-03,+9.681654E-09,+21.74678E-06
+435.2109E-03,+10.90792E-09,+22.43059E-06
+445.1331E-03,+10.85490E-09,+22.13545E-06
+455.1671E-03,+10.19071E-09,+23.97989E-06
+465.1677E-03,+10.13796E-09,+22.89448E-06
+475.1896E-03,+10.46663E-09,+19.03307E-06
+485.2346E-03,+10.56572E-09,+16.85695E-06
+495.0165E-03,+11.05681E-09,+16.03629E-06
+505.0496E-03,+12.25234E-09,+15.38444E-06
+515.0390E-03,+13.96864E-09,+15.28490E-06
+525.0631E-03,+14.29641E-09,+13.93496E-06
+535.0986E-03,+12.87313E-09,+14.10713E-06
+545.2421E-03,+11.43651E-09,+13.78372E-06
+555.0339E-03,+10.41769E-09,+14.54624E-06
+565.0712E-03,+9.826655E-09,+14.84176E-06
+575.0834E-03,+9.035888E-09,+15.33065E-06
+585.0557E-03,+8.709721E-09,+14.82496E-06
+595.0865E-03,+9.775968E-09,+13.75526E-06
+605.1401E-03,+11.39616E-09,+13.68839E-06
+615.1802E-03,+12.41920E-09,+13.34564E-06
+625.2018E-03,+12.23534E-09,+12.35779E-06
+635.0705E-03,+11.75299E-09,+12.58819E-06
+645.1302E-03,+11.74844E-09,+11.54669E-06
+655.1641E-03,+11.60792E-09,+12.58558E-06
+665.1741E-03,+10.61919E-09,+10.62744E-06
+675.2045E-03,+8.962032E-09,+8.931142E-06
+685.2061E-03,+7.742008E-09,+9.682418E-06
+695.2222E-03,+6.339615E-09,+10.63723E-06
+705.0220E-03,+5.021565E-09,+10.37819E-06
+715.2457E-03,+3.498144E-09,+10.35894E-06
+725.0582E-03,+3.060999E-09,+9.193269E-06
+735.0673E-03,+3.470847E-09,+10.06777E-06
+745.0770E-03,+3.989043E-09,+10.66964E-06
+755.0870E-03,+4.645291E-09,+10.24023E-06
+765.0690E-03,+5.624259E-09,+9.137479E-06
+775.0939E-03,+7.739399E-09,+6.429892E-06
+785.1378E-03,+8.910638E-09,+5.348883E-06
+795.1607E-03,+8.920328E-09,+7.881518E-06
+805.1933E-03,+8.313810E-09,+8.561040E-06
+815.1913E-03,+8.153438E-09,+7.459918E-06
+825.2207E-03,+8.277175E-09,+7.553530E-06
+835.0231E-03,+7.734688E-09,+7.476798E-06
+845.0150E-03,+6.560598E-09,+9.713661E-06
+855.0448E-03,+6.003455E-09,+7.108270E-06
+865.0777E-03,+6.932617E-09,+7.141972E-06
+875.0806E-03,+8.306855E-09,+8.511144E-06
+885.0905E-03,+9.328703E-09,+6.553345E-06
+895.1201E-03,+9.892987E-09,+6.444083E-06
+905.1436E-03,+10.67663E-09,+6.409779E-06
+915.1815E-03,+11.50324E-09,+6.264525E-06
+925.1865E-03,+11.57161E-09,+7.904292E-06
+935.1947E-03,+11.07448E-09,+8.042851E-06
+945.2258E-03,+10.90243E-09,+6.544419E-06
+955.0167E-03,+10.95410E-09,+5.530730E-06
+965.0328E-03,+10.45022E-09,+3.726569E-06
+975.0738E-03,+9.290037E-09,+4.649707E-06
+985.0873E-03,+8.641226E-09,+7.003499E-06
+995.1184E-03,+9.131431E-09,+7.806817E-06
+1.005163E+00,+10.02481E-09,+7.625428E-06
+1.015156E+00,+10.35809E-09,+5.559483E-06
+1.025173E+00,+10.19370E-09,+3.980055E-06
+1.035143E+00,+10.29319E-09,+2.010641E-06
+1.045126E+00,+10.84903E-09,+1.653700E-06
+1.055114E+00,+11.04973E-09,+1.807595E-06
+1.065032E+00,+10.73755E-09,+3.529244E-06
+1.075235E+00,+10.34620E-09,+4.272480E-06
+1.085218E+00,+9.952026E-09,+3.814259E-06
+1.095111E+00,+8.959638E-09,+2.720376E-06
+1.105080E+00,+6.887646E-09,+2.444916E-06
+1.115084E+00,+5.221599E-09,+1.295443E-06
+1.125069E+00,+4.990291E-09,+2.145252E-06
+1.135050E+00,+5.919997E-09,+1.798582E-06
+1.145163E+00,+6.400763E-09,+823.8317E-09
+1.155173E+00,+5.922316E-09,+4.708901E-06
+1.165170E+00,+5.205882E-09,+4.647761E-06
+1.175131E+00,+4.689727E-09,+2.326269E-06
+1.185107E+00,+4.122102E-09,+759.5158E-09
+1.195092E+00,+3.516153E-09,+2.268620E-06
+1.205068E+00,+3.622636E-09,+3.104096E-06
+1.215041E+00,+4.730840E-09,+3.170243E-06
+1.225025E+00,+5.711972E-09,+2.980957E-06
+1.235210E+00,+5.923037E-09,+3.441324E-06
+1.245195E+00,+5.914479E-09,+3.211041E-06
+1.255166E+00,+6.557766E-09,+1.787996E-06
+1.265135E+00,+7.756160E-09,+2.794218E-06
+1.275123E+00,+8.140528E-09,+1.415434E-06
+1.285081E+00,+7.692448E-09,+1.441612E-06
+1.295056E+00,+7.368846E-09,+1.692982E-06
+1.305045E+00,+7.679278E-09,+1.750860E-06
+1.315230E+00,+7.843573E-09,+3.742018E-06
+1.325205E+00,+7.153080E-09,+3.558398E-06
+1.335199E+00,+6.264917E-09,+1.173935E-06
+1.345140E+00,+6.123232E-09,+4.584876E-06
+1.355144E+00,+6.606371E-09,+6.460505E-06
+1.365126E+00,+6.846778E-09,+3.651810E-06
+1.375149E+00,+6.998980E-09,+3.258419E-06
+1.385191E+00,+7.429914E-09,+1.855774E-06
+1.395188E+00,+8.149732E-09,+1.642628E-06
+1.405221E+00,+8.140272E-09,+294.4565E-09
+1.415026E+00,+7.115157E-09,+232.8587E-09
+1.425038E+00,+6.132081E-09,+1.100035E-06
+1.435086E+00,+5.535373E-09,+818.5960E-09
+1.445172E+00,+5.422746E-09,+1.487532E-06
+1.455184E+00,+5.234797E-09,+834.6464E-09
+1.465216E+00,+5.360250E-09,+1.761446E-06
+1.475202E+00,+6.378348E-09,+2.171374E-06
+1.485222E+00,+7.559968E-09,+3.327857E-06
+1.495025E+00,+7.930904E-09,+2.605992E-06
+1.505044E+00,+7.329140E-09,+1.716929E-06
+1.515053E+00,+6.772901E-09,+1.138172E-06
+1.525085E+00,+7.148838E-09,-496.7309E-09
+1.535088E+00,+7.586728E-09,-1.383305E-06
+1.545119E+00,+6.885284E-09,-599.7563E-09
+1.555136E+00,+5.582294E-09,+593.9198E-09
+1.565145E+00,+4.709444E-09,+1.129789E-06
+1.575204E+00,+4.829358E-09,+1.958571E-06
+1.585245E+00,+5.067983E-09,-503.3112E-09
+1.595025E+00,+5.141132E-09,-1.077604E-06
+1.605051E+00,+5.613393E-09,-1.356897E-06
+1.615073E+00,+6.370636E-09,-2.485142E-06
+1.625113E+00,+6.679763E-09,-3.216763E-06
+1.635153E+00,+5.846906E-09,-2.919932E-06
+1.645184E+00,+4.771621E-09,-2.439823E-06
+1.655217E+00,+4.759249E-09,-2.558527E-06
+1.665222E+00,+5.448783E-09,-2.677603E-06
+1.675017E+00,+5.852295E-09,-3.478518E-06
+1.685049E+00,+5.840342E-09,-1.938601E-06
+1.695044E+00,+6.356272E-09,-1.950503E-06
+1.705069E+00,+7.980915E-09,-1.531477E-06
+1.715109E+00,+9.524350E-09,-1.469307E-06
+1.725125E+00,+10.19809E-09,-758.4001E-09
+1.735088E+00,+10.03266E-09,+866.7470E-09
+1.745074E+00,+9.439249E-09,+131.2637E-09
+1.755053E+00,+8.434365E-09,-653.2288E-09
+1.765035E+00,+6.693250E-09,-1.244373E-06
+1.775230E+00,+5.689751E-09,-3.113966E-06
+1.785198E+00,+5.729765E-09,-540.5618E-09
+1.795179E+00,+6.197368E-09,-669.1648E-09
+1.805149E+00,+5.868411E-09,-166.0252E-09
+1.815107E+00,+4.781584E-09,-2.169428E-06
+1.825089E+00,+4.262545E-09,-2.918816E-06
+1.835047E+00,+4.904707E-09,-1.819010E-06
+1.845022E+00,+6.123593E-09,-201.9882E-09
+1.855243E+00,+6.748449E-09,-360.7750E-09
+1.865184E+00,+7.323560E-09,-1.699448E-06
+1.875178E+00,+8.501811E-09,-2.424918E-06
+1.885163E+00,+9.525635E-09,-3.900834E-06
+1.895180E+00,+10.07794E-09,-3.764420E-06
+1.905221E+00,+10.20431E-09,-2.718573E-06
+1.915215E+00,+10.74689E-09,-1.017380E-06
+1.925230E+00,+11.46118E-09,+1.430025E-06
+1.935035E+00,+11.43795E-09,+2.492552E-06
+1.945034E+00,+10.58182E-09,+1.724339E-06
+1.955060E+00,+9.967835E-09,-1.461182E-06
+1.965095E+00,+10.63738E-09,-3.952875E-06
+1.975103E+00,+11.60581E-09,-5.029908E-06
+1.985145E+00,+11.59690E-09,-4.764119E-06
+1.995053E+00,+10.80900E-09,-3.509188E-06
+2.005068E+00,+10.05706E-09,-410.9002E-09
+2.015099E+00,+10.02497E-09,-1.029968E-06
+2.025099E+00,+9.941145E-09,-1.161175E-06
+2.035107E+00,+9.601095E-09,-2.959814E-06
+2.045135E+00,+9.767476E-09,-1.124954E-06
+2.055151E+00,+10.55411E-09,-347.9576E-09
+2.065158E+00,+11.31789E-09,+1.225834E-06
+2.075188E+00,+11.04336E-09,+237.4363E-09
+2.085189E+00,+10.37430E-09,+531.8929E-09
+2.095214E+00,+10.45878E-09,-499.9924E-09
+2.105236E+00,+11.12643E-09,-1.276417E-06
+2.115015E+00,+11.59470E-09,-978.3270E-09
+2.125046E+00,+11.53050E-09,-2.033987E-06
+2.135046E+00,+11.46179E-09,-1.688347E-06
+2.145064E+00,+11.44526E-09,+922.9375E-09
+2.155097E+00,+10.89962E-09,+642.2425E-09
+2.165113E+00,+9.772046E-09,-2.190743E-06
+2.175214E+00,+8.912815E-09,-2.476387E-06
+2.185110E+00,+9.013808E-09,-1.867533E-06
+2.195147E+00,+9.309244E-09,-1.933079E-06
+2.205211E+00,+8.564331E-09,-3.163519E-06
+2.215029E+00,+6.740168E-09,-4.172631E-06
+2.225074E+00,+5.247127E-09,-2.345066E-06
+2.235074E+00,+4.567646E-09,-56.44799E-09
+2.245196E+00,+4.382942E-09,-220.4132E-09
+2.255182E+00,+4.485909E-09,-2.028380E-06
+2.265173E+00,+5.463739E-09,-2.549257E-06
+2.275138E+00,+7.368394E-09,-3.281422E-06
+2.285127E+00,+9.252533E-09,-2.417221E-06
+2.295043E+00,+9.791825E-09,-1.380386E-06
+2.305022E+00,+9.630024E-09,-580.5302E-09
+2.315235E+00,+9.651928E-09,-1.839008E-06
+2.325197E+00,+9.717009E-09,-2.388354E-06
+2.335161E+00,+9.139892E-09,-3.785105E-06
+2.345134E+00,+8.141706E-09,-3.036461E-06
+2.355139E+00,+7.527376E-09,-2.749872E-06
+2.365127E+00,+7.541479E-09,-2.980929E-06
+2.375120E+00,+7.265241E-09,-1.974020E-06
+2.385111E+00,+6.377749E-09,-1.859036E-06
+2.395104E+00,+5.107594E-09,-1.864042E-06
+2.405090E+00,+4.730010E-09,-1.628494E-06
+2.415062E+00,+4.602104E-09,-1.076860E-06
+2.425058E+00,+4.420073E-09,-2.307959E-06
+2.435045E+00,+4.447600E-09,-4.143677E-06
+2.445183E+00,+5.348197E-09,-1.938973E-06
+2.455142E+00,+7.173123E-09,-1.565867E-06
+2.465088E+00,+8.262960E-09,-2.275887E-06
+2.475124E+00,+8.908415E-09,-1.852942E-06
+2.485154E+00,+9.284489E-09,-728.3593E-09
+2.495152E+00,+10.02952E-09,-2.511778E-06
+2.505177E+00,+10.24744E-09,-4.078675E-06
+2.515181E+00,+9.307276E-09,-4.746352E-06
+2.525198E+00,+8.069986E-09,-4.300604E-06
+2.535238E+00,+7.295957E-09,-3.415862E-06
+2.545067E+00,+7.095050E-09,-3.420754E-06
+2.555081E+00,+6.271710E-09,-2.272768E-06
+2.565113E+00,+5.172208E-09,-3.913937E-06
+2.575108E+00,+4.495759E-09,-2.313023E-06
+2.585112E+00,+4.962312E-09,-3.464012E-06
+2.595147E+00,+5.842424E-09,-3.725596E-06
+2.605166E+00,+6.074873E-09,-3.912993E-06
+2.615198E+00,+6.205290E-09,-6.209937E-06
+2.625212E+00,+6.592824E-09,-6.561528E-06
+2.635019E+00,+7.418529E-09,-3.845873E-06
+2.645046E+00,+7.511995E-09,-2.494784E-06
+2.655050E+00,+7.189339E-09,-1.024275E-06
+2.665061E+00,+7.394525E-09,-135.4408E-09
+2.675094E+00,+8.583672E-09,-1.671896E-06
+2.685101E+00,+9.355283E-09,-228.8533E-09
+2.695114E+00,+9.665931E-09,-1.280937E-06
+2.705139E+00,+9.636961E-09,-1.319132E-06
+2.715136E+00,+10.00505E-09,-2.892752E-06
+2.725141E+00,+10.32325E-09,-2.781716E-06
+2.735103E+00,+10.18353E-09,-3.099547E-06
+2.745034E+00,+9.833595E-09,-3.855343E-06
+2.755033E+00,+9.833714E-09,-4.605647E-06
+2.765088E+00,+10.00362E-09,-5.404988E-06
+2.775077E+00,+9.437362E-09,-5.620738E-06
+2.785046E+00,+8.439978E-09,-5.964633E-06
+2.795026E+00,+7.239938E-09,-7.093478E-06
+2.805022E+00,+7.134152E-09,-5.814343E-06
+2.815202E+00,+7.236109E-09,-4.939471E-06
+2.825184E+00,+6.818174E-09,-2.981072E-06
+2.835185E+00,+5.743388E-09,-1.567326E-06
+2.845135E+00,+5.227714E-09,-544.8819E-09
+2.855155E+00,+4.531009E-09,-1.436291E-06
+2.865201E+00,+4.045038E-09,-4.012213E-06
+2.875212E+00,+3.888671E-09,-4.270192E-06
+2.885233E+00,+4.640484E-09,-4.725323E-06
+2.895042E+00,+6.157899E-09,-5.066358E-06
+2.905061E+00,+6.549429E-09,-5.632725E-06
+2.915095E+00,+5.749504E-09,-5.212727E-06
+2.925099E+00,+5.278638E-09,-3.306341E-06
+2.935130E+00,+5.817135E-09,-2.328816E-06
+2.945172E+00,+6.720620E-09,-3.326798E-06
+2.955178E+00,+8.074319E-09,-2.337942E-06
+2.965218E+00,+8.820173E-09,-2.691078E-06
+2.975027E+00,+10.04896E-09,-2.953005E-06
+2.985043E+00,+10.48850E-09,-2.961674E-06
+2.995070E+00,+9.663738E-09,-1.451340E-06
+3.005113E+00,+8.432115E-09,-1.742048E-06
+3.015112E+00,+7.211574E-09,-3.613329E-06
+3.025136E+00,+7.233993E-09,-3.968811E-06
+3.035098E+00,+7.490598E-09,-4.451724E-06
+3.045027E+00,+7.120651E-09,-4.235316E-06
+3.055241E+00,+6.232030E-09,-2.395764E-06
+3.065197E+00,+5.749962E-09,-2.441855E-06
+3.075169E+00,+5.003279E-09,-1.771088E-06
+3.085153E+00,+4.273204E-09,-3.065358E-06
+3.095114E+00,+3.741186E-09,-4.447575E-06
+3.105104E+00,+4.402830E-09,-5.329113E-06
+3.115101E+00,+6.241904E-09,-6.830407E-06
+3.125106E+00,+7.045398E-09,-5.368939E-06
+3.135133E+00,+6.772628E-09,-3.007508E-06
+3.145113E+00,+6.461290E-09,-3.446389E-06
+3.155130E+00,+7.011674E-09,-3.833971E-06
+3.165166E+00,+7.675736E-09,-4.377566E-06
+3.175176E+00,+7.948657E-09,-4.269562E-06
+3.185178E+00,+7.552825E-09,-3.712779E-06
+3.195211E+00,+7.177699E-09,-2.761402E-06
+3.205233E+00,+7.316797E-09,-3.329544E-06
+3.215242E+00,+7.505029E-09,-5.242682E-06
+3.225043E+00,+7.486543E-09,-4.760142E-06
+3.235060E+00,+7.918304E-09,-5.764933E-06
+3.245093E+00,+8.624251E-09,-5.692521E-06
+3.255099E+00,+9.402263E-09,-4.622155E-06
+3.265089E+00,+9.324572E-09,-4.287901E-06
+3.275114E+00,+8.867642E-09,-2.927256E-06
+3.285112E+00,+8.849695E-09,-2.919274E-06
+3.295139E+00,+8.901824E-09,-1.414175E-06
+3.305174E+00,+8.350920E-09,-2.399740E-06
+3.315158E+00,+6.821758E-09,-2.845946E-06
+3.325172E+00,+6.002498E-09,-2.218094E-06
+3.335206E+00,+5.815718E-09,-2.512894E-06
+3.345197E+00,+5.961432E-09,-2.277518E-06
+3.355232E+00,+6.545208E-09,-2.953692E-06
+3.365232E+00,+7.265781E-09,-3.332062E-06
+3.375246E+00,+9.696604E-09,-2.703524E-06
+3.385039E+00,+10.67793E-09,-3.804904E-06
+3.395056E+00,+11.37051E-09,-4.363375E-06
+3.405085E+00,+11.20813E-09,-3.813773E-06
+3.415116E+00,+10.85775E-09,-2.720805E-06
+3.425121E+00,+10.65456E-09,-2.852326E-06
+3.435162E+00,+8.689956E-09,-4.730874E-06
+3.445165E+00,+7.892029E-09,-4.253970E-06
+3.455164E+00,+5.893845E-09,-4.459420E-06
+3.465200E+00,+5.727237E-09,-4.499703E-06
+3.475208E+00,+5.137952E-09,-4.751416E-06
+3.485230E+00,+4.706430E-09,-5.211240E-06
+3.495032E+00,+4.414464E-09,-6.124220E-06
+3.505035E+00,+4.998324E-09,-4.980956E-06
+3.515186E+00,+8.305580E-09,-4.193230E-06
+3.525209E+00,+9.114118E-09,-2.746782E-06
+3.535236E+00,+10.06078E-09,-3.513680E-06
+3.545032E+00,+10.04133E-09,-3.209038E-06
+3.555237E+00,+9.606383E-09,-3.732233E-06
+3.565199E+00,+9.307517E-09,-3.600512E-06
+3.575172E+00,+7.649501E-09,-2.074843E-06
+3.585135E+00,+7.326142E-09,-2.133436E-06
+3.595112E+00,+7.202303E-09,-3.407393E-06
+3.605102E+00,+7.271205E-09,-3.283511E-06
+3.615196E+00,+7.023043E-09,-1.489592E-06
+3.625230E+00,+7.045971E-09,-1.174650E-06
+3.635041E+00,+8.820415E-09,-3.932848E-06
+3.645066E+00,+9.640972E-09,-5.325680E-06
+3.655087E+00,+11.58476E-09,-3.083811E-06
+3.665098E+00,+11.59361E-09,-3.556967E-06
+3.675145E+00,+10.81553E-09,-6.323949E-06
+3.685205E+00,+10.50249E-09,-5.675412E-06
+3.695215E+00,+8.663158E-09,-4.287186E-06
+3.705214E+00,+7.704136E-09,-5.055314E-06
+3.715204E+00,+5.650211E-09,-4.603100E-06
+3.725168E+00,+5.634462E-09,-3.777895E-06
+3.735175E+00,+6.648833E-09,-3.458491E-06
+3.745154E+00,+6.721804E-09,-1.486845E-06
+3.755107E+00,+5.818618E-09,+982.0748E-09
+3.765092E+00,+5.568416E-09,+783.9490E-09
+3.775050E+00,+6.245059E-09,-2.494612E-06
+3.785020E+00,+6.855640E-09,-3.676530E-06
+3.795242E+00,+7.944749E-09,-1.911736E-06
+3.805221E+00,+8.144141E-09,-1.960802E-06
+3.815142E+00,+8.493391E-09,-3.776179E-06
+3.825124E+00,+8.320836E-09,-4.193831E-06
+3.835099E+00,+6.863620E-09,-4.283381E-06
+3.845064E+00,+6.138651E-09,-4.483968E-06
+3.855054E+00,+5.722947E-09,-3.473854E-06
+3.865014E+00,+6.026228E-09,-3.709374E-06
+3.875037E+00,+6.886011E-09,-1.133223E-06
+3.885063E+00,+6.999080E-09,-2.101078E-06
+3.895051E+00,+7.859645E-09,-4.553862E-06
+3.905052E+00,+8.258940E-09,-5.735636E-06
+3.915151E+00,+8.515265E-09,-4.661837E-06
+3.925128E+00,+8.043911E-09,-2.601843E-06
+3.935126E+00,+6.178584E-09,-941.3624E-09
+3.945081E+00,+6.031356E-09,-286.1023E-09
+3.955116E+00,+6.486235E-09,-2.671051E-06
+3.965149E+00,+6.600446E-09,-3.750458E-06
+3.975159E+00,+6.745060E-09,-4.643498E-06
+3.985194E+00,+6.986809E-09,-4.471092E-06
+3.995192E+00,+8.292623E-09,-5.144349E-06
+4.005214E+00,+8.688533E-09,-3.770142E-06
+4.015246E+00,+8.923178E-09,-4.423085E-06
+4.025018E+00,+8.978201E-09,-4.315310E-06
+4.035045E+00,+9.806771E-09,-6.048746E-06
+4.045038E+00,+9.957951E-09,-5.190497E-06
+4.055065E+00,+8.757490E-09,-4.861136E-06
+4.065093E+00,+8.085888E-09,-4.538670E-06
+4.075107E+00,+6.553655E-09,-2.835932E-06
+4.085122E+00,+6.560851E-09,-2.842970E-06
+4.095151E+00,+6.785475E-09,-4.419909E-06
+4.105149E+00,+6.748503E-09,-3.680334E-06
+4.115158E+00,+7.007928E-09,-3.994217E-06
+4.125187E+00,+7.232068E-09,-4.028807E-06
+4.135179E+00,+7.440851E-09,-5.134678E-06
+4.145175E+00,+7.081407E-09,-5.051337E-06
+4.155217E+00,+5.471985E-09,-5.068302E-06
+4.165244E+00,+5.395465E-09,-5.324307E-06
+4.175050E+00,+6.270230E-09,-4.575005E-06
+4.185059E+00,+6.451723E-09,-4.210825E-06
+4.195069E+00,+7.319332E-09,-2.048979E-06
+4.205096E+00,+7.572262E-09,-2.325812E-06
+4.215091E+00,+9.163241E-09,-5.771199E-06
+4.225110E+00,+9.349987E-09,-5.238390E-06
+4.235107E+00,+8.835295E-09,-4.401284E-06
+4.245063E+00,+8.715562E-09,-4.232884E-06
+4.255044E+00,+9.008559E-09,-6.126423E-06
+4.265038E+00,+9.127114E-09,-6.321860E-06
+4.275236E+00,+8.551419E-09,-6.391154E-06
+4.285233E+00,+8.232050E-09,-6.477500E-06
+4.295205E+00,+7.895010E-09,-5.917912E-06
+4.305203E+00,+8.166549E-09,-6.071406E-06
+4.315242E+00,+9.377401E-09,-8.486052E-06
+4.325045E+00,+9.537572E-09,-7.834712E-06
+4.335073E+00,+11.02580E-09,-4.162388E-06
+4.345108E+00,+11.45197E-09,-4.533177E-06
+4.355105E+00,+12.73173E-09,-5.358525E-06
+4.365118E+00,+12.62061E-09,-5.428248E-06
+4.375157E+00,+11.25429E-09,-4.008494E-06
+4.385184E+00,+11.10158E-09,-3.316584E-06
+4.395220E+00,+10.43550E-09,-4.074698E-06
+4.405233E+00,+10.26833E-09,-4.363776E-06
+4.415016E+00,+7.572957E-09,-6.763173E-06
+4.425199E+00,+7.194133E-09,-10.08742E-06
+4.435235E+00,+6.475683E-09,-9.457169E-06
+4.445052E+00,+6.532641E-09,-9.065267E-06
+4.455084E+00,+7.206604E-09,-5.397864E-06
+4.465087E+00,+7.299948E-09,-5.483695E-06
+4.475112E+00,+9.447882E-09,-6.519013E-06
+4.485151E+00,+9.675039E-09,-6.349040E-06
+4.495150E+00,+10.22983E-09,-6.411725E-06
+4.505177E+00,+10.11991E-09,-6.109200E-06
+4.515179E+00,+10.05857E-09,-7.000924E-06
+4.525204E+00,+10.12808E-09,-7.400638E-06
+4.535236E+00,+8.694827E-09,-8.506910E-06
+4.545227E+00,+8.185516E-09,-8.514519E-06
+4.555243E+00,+4.528662E-09,-7.191154E-06
+4.565039E+00,+4.308836E-09,-6.976033E-06
+4.575035E+00,+4.488665E-09,-4.221125E-06
+4.585040E+00,+4.593006E-09,-3.790884E-06
+4.595073E+00,+4.780622E-09,-4.600440E-06
+4.605077E+00,+4.805934E-09,-5.324564E-06
+4.615121E+00,+5.251538E-09,-6.649333E-06
+4.625137E+00,+5.238933E-09,-6.666470E-06
+4.635156E+00,+3.856407E-09,-2.379828E-06
+4.645191E+00,+3.743987E-09,-2.270050E-06
+4.655199E+00,+3.394016E-09,-4.013243E-06
+4.665215E+00,+3.426905E-09,-4.386464E-06
+4.675018E+00,+3.519670E-09,-4.950286E-06
+4.685022E+00,+3.551929E-09,-5.143948E-06
+4.695057E+00,+5.581467E-09,-5.196133E-06
+4.705296E+00,+5.732280E-09,-5.134421E-06
+4.715087E+00,+7.706183E-09,-5.334349E-06
+4.725130E+00,+7.791349E-09,-5.071936E-06
+4.735121E+00,+8.173065E-09,-4.618378E-06
+4.745114E+00,+8.143574E-09,-4.796706E-06
+4.755094E+00,+6.234222E-09,-5.883723E-06
+4.765045E+00,+5.979606E-09,-5.755835E-06
+4.775015E+00,+3.973586E-09,-6.245042E-06
+4.785231E+00,+4.045855E-09,-6.061993E-06
+4.795186E+00,+5.558604E-09,-7.097598E-06
+4.805170E+00,+5.775750E-09,-7.074366E-06
+4.815167E+00,+6.359382E-09,-6.239520E-06
+4.825148E+00,+6.566558E-09,-6.650105E-06
+4.835133E+00,+7.752623E-09,-5.354863E-06
+4.845075E+00,+7.885118E-09,-5.420895E-06
+4.855050E+00,+8.461416E-09,-5.342904E-06
+4.865042E+00,+8.689383E-09,-5.478030E-06
+4.875056E+00,+10.50652E-09,-6.748067E-06
+4.885069E+00,+10.81550E-09,-5.932789E-06
+4.895097E+00,+10.36869E-09,-5.584889E-06
+4.905097E+00,+10.10275E-09,-5.170756E-06
+4.915130E+00,+9.323063E-09,-4.958125E-06
+4.925126E+00,+9.353346E-09,-4.759112E-06
+4.935135E+00,+9.614332E-09,-4.748068E-06
+4.945140E+00,+9.587356E-09,-4.781800E-06
+4.955161E+00,+9.151224E-09,-5.503493E-06
+4.965175E+00,+9.094514E-09,-5.419665E-06
+4.975210E+00,+7.755587E-09,-6.455040E-06
+4.985217E+00,+7.660740E-09,-6.523791E-06
+4.995235E+00,+7.057130E-09,-5.441924E-06
+5.005037E+00,+7.107900E-09,-5.557481E-06
+5.015047E+00,+7.600502E-09,-5.750171E-06
+5.025084E+00,+7.488115E-09,-6.215344E-06
+5.035091E+00,+6.336112E-09,-5.435114E-06
+5.045101E+00,+6.366392E-09,-5.830622E-06
+5.055129E+00,+7.594433E-09,-7.174931E-06
+5.065131E+00,+7.638366E-09,-7.110616E-06
+5.075150E+00,+6.967877E-09,-6.515666E-06
+5.085184E+00,+6.910314E-09,-6.621123E-06
+5.095182E+00,+7.851013E-09,-4.086485E-06
+5.105236E+00,+8.075515E-09,-3.066874E-06
+5.115029E+00,+8.750391E-09,-3.824244E-06
+5.125181E+00,+8.745416E-09,-3.511105E-06
+5.135203E+00,+9.024217E-09,-3.906670E-06
+5.145201E+00,+9.048231E-09,-3.987980E-06
+5.155215E+00,+8.009238E-09,-3.657818E-06
+5.165245E+00,+7.757452E-09,-3.871823E-06
+5.175237E+00,+5.780682E-09,-5.343390E-06
+5.185020E+00,+5.666176E-09,-5.983172E-06
+5.195060E+00,+4.819922E-09,-6.580096E-06
+5.205096E+00,+4.792438E-09,-6.088028E-06
+5.215118E+00,+5.932987E-09,-1.299591E-06
+5.225155E+00,+6.156853E-09,-1.407223E-06
+5.235184E+00,+8.585896E-09,-2.664357E-06
+5.245237E+00,+8.661745E-09,-3.057347E-06
+5.255017E+00,+8.172269E-09,-4.980383E-06
+5.265036E+00,+8.122438E-09,-4.849406E-06
+5.275067E+00,+8.569197E-09,-4.164219E-06
+5.285070E+00,+8.620272E-09,-4.082766E-06
+5.295097E+00,+8.917378E-09,-4.639607E-06
+5.305152E+00,+9.100692E-09,-4.107886E-06
+5.315200E+00,+11.10577E-09,-3.006277E-06
+5.325246E+00,+11.44447E-09,-2.919045E-06
+5.335046E+00,+11.88461E-09,-4.481020E-06
+5.345039E+00,+11.89652E-09,-4.902278E-06
+5.355080E+00,+12.83961E-09,-5.890561E-06
+5.365089E+00,+12.93672E-09,-6.052466E-06
+5.375118E+00,+11.38236E-09,-7.483178E-06
+5.385159E+00,+10.87828E-09,-7.378178E-06
+5.395185E+00,+8.101638E-09,-7.651121E-06
+5.405208E+00,+8.034913E-09,-7.349683E-06
+5.415246E+00,+9.041284E-09,-7.466097E-06
+5.425094E+00,+9.151419E-09,-7.093077E-06
+5.435137E+00,+9.992950E-09,-4.618121E-06
+5.445161E+00,+10.03479E-09,-4.490462E-06
+5.455181E+00,+9.921531E-09,-4.603558E-06
+5.465216E+00,+9.793188E-09,-4.862452E-06
+5.475232E+00,+7.916906E-09,-6.608792E-06
+5.485026E+00,+7.848192E-09,-6.540785E-06
+5.495061E+00,+8.113316E-09,-5.055199E-06
+5.505301E+00,+8.141358E-09,-5.303450E-06
+5.515094E+00,+8.828549E-09,-5.531359E-06
+5.525136E+00,+8.966363E-09,-5.249663E-06
+5.535149E+00,+10.24034E-09,-4.920988E-06
+5.545166E+00,+10.20643E-09,-5.392228E-06
+5.555179E+00,+7.936482E-09,-5.302163E-06
+5.565186E+00,+7.584469E-09,-5.399266E-06
+5.575211E+00,+7.536531E-09,-5.468817E-06
+5.585206E+00,+7.726172E-09,-5.518456E-06
+5.595231E+00,+9.937342E-09,-4.907513E-06
+5.605018E+00,+9.983887E-09,-4.757223E-06
+5.615032E+00,+10.33656E-09,-2.799282E-06
+5.625041E+00,+10.34956E-09,-2.105484E-06
+5.635076E+00,+9.618920E-09,-2.823372E-06
+5.645568E+00,+9.513766E-09,-3.012600E-06
+5.655146E+00,+7.825212E-09,-6.006375E-06
+5.665183E+00,+7.791058E-09,-5.952988E-06
+5.675200E+00,+6.964856E-09,-4.115554E-06
+5.685230E+00,+6.815017E-09,-3.773546E-06
+5.695227E+00,+4.720862E-09,-4.334765E-06
+5.705233E+00,+4.630371E-09,-4.619837E-06
+5.715040E+00,+5.013498E-09,-2.285099E-06
+5.725132E+00,+5.037082E-09,-2.329331E-06
+5.735148E+00,+4.252380E-09,-6.034756E-06
+5.745183E+00,+4.159196E-09,-6.006890E-06
+5.755184E+00,+4.853577E-09,-7.261821E-06
+5.765215E+00,+5.150749E-09,-8.090602E-06
+5.775237E+00,+6.163433E-09,-9.096395E-06
+5.785243E+00,+6.292312E-09,-7.963687E-06
+5.795042E+00,+6.901812E-09,-4.721775E-06
+5.805043E+00,+6.946906E-09,-4.365636E-06
+5.815065E+00,+5.932640E-09,-5.104524E-06
+5.825106E+00,+5.570542E-09,-4.770298E-06
+5.835118E+00,+5.445284E-09,-5.303393E-06
+5.845115E+00,+5.827563E-09,-5.265313E-06
+5.855148E+00,+6.659037E-09,-5.797148E-06
+5.865174E+00,+6.499492E-09,-5.271407E-06
+5.875200E+00,+5.390220E-09,-3.799067E-06
+5.885194E+00,+5.364285E-09,-4.158182E-06
+5.895190E+00,+5.800755E-09,-4.009438E-06
+5.905221E+00,+5.827871E-09,-3.637391E-06
+5.915225E+00,+5.971630E-09,-3.346568E-06
+5.925024E+00,+6.156235E-09,-4.115668E-06
+5.935057E+00,+8.116112E-09,-4.994202E-06
+5.945043E+00,+8.269155E-09,-5.019951E-06
+5.955059E+00,+8.449132E-09,-5.177050E-06
+5.965087E+00,+8.434903E-09,-5.084925E-06
+5.975091E+00,+9.198318E-09,-4.070092E-06
+5.985129E+00,+9.403464E-09,-4.156437E-06
+5.995142E+00,+9.541008E-09,-6.326695E-06
+6.005164E+00,+9.440202E-09,-6.473265E-06
+6.015144E+00,+9.480043E-09,-6.939841E-06
+6.025168E+00,+9.509444E-09,-6.597119E-06
+6.035188E+00,+8.520856E-09,-5.075770E-06
+6.045197E+00,+8.089185E-09,-5.024529E-06
+6.055205E+00,+7.264951E-09,-7.797433E-06
+6.065211E+00,+7.465217E-09,-7.170869E-06
+6.075015E+00,+8.446347E-09,-3.163004E-06
+6.085019E+00,+8.448453E-09,-3.634244E-06
+6.095048E+00,+8.046304E-09,-3.707715E-06
+6.105047E+00,+8.069569E-09,-4.263869E-06
+6.115062E+00,+8.494393E-09,-5.263081E-06
+6.125094E+00,+8.468326E-09,-5.394116E-06
+6.135106E+00,+8.098738E-09,-3.176308E-06
+6.145121E+00,+8.206829E-09,-2.719603E-06
+6.155172E+00,+9.575229E-09,-5.581684E-06
+6.165205E+00,+9.685822E-09,-5.739613E-06
+6.175016E+00,+9.015543E-09,-4.832325E-06
+6.185059E+00,+8.885118E-09,-4.602528E-06
+6.195083E+00,+8.796697E-09,-4.708644E-06
+6.205119E+00,+8.871140E-09,-4.683895E-06
+6.215126E+00,+8.758913E-09,-4.074554E-06
+6.225119E+00,+8.700234E-09,-4.331589E-06
+6.235144E+00,+9.564701E-09,-6.493264E-06
+6.245160E+00,+9.756187E-09,-6.177836E-06
+6.255138E+00,+10.74077E-09,-5.480061E-06
+6.265128E+00,+10.75517E-09,-5.854884E-06
+6.275081E+00,+11.90771E-09,-5.204945E-06
+6.285063E+00,+12.40967E-09,-5.591097E-06
+6.295016E+00,+14.25712E-09,-5.227204E-06
+6.305203E+00,+14.30217E-09,-5.126925E-06
+6.315183E+00,+14.00415E-09,-4.650622E-06
+6.325154E+00,+14.10450E-09,-4.968138E-06
+6.335132E+00,+14.60878E-09,-2.755051E-06
+6.345114E+00,+14.37754E-09,-2.977553E-06
+6.355064E+00,+12.02475E-09,-5.354663E-06
+6.365025E+00,+11.44741E-09,-6.054269E-06
+6.375023E+00,+10.43622E-09,-5.549670E-06
+6.385226E+00,+10.28246E-09,-5.734091E-06
+6.395210E+00,+9.167095E-09,-5.443611E-06
+6.405169E+00,+9.057652E-09,-4.645157E-06
+6.415142E+00,+9.699612E-09,-5.835972E-06
+6.425071E+00,+9.854024E-09,-5.932446E-06
+6.435050E+00,+9.838946E-09,-5.390654E-06
+6.445031E+00,+9.778160E-09,-5.157881E-06
+6.455028E+00,+10.53851E-09,-5.447789E-06
+6.465216E+00,+10.73349E-09,-5.125265E-06
+6.475179E+00,+11.00106E-09,-5.528298E-06
+6.485162E+00,+10.85327E-09,-5.601569E-06
+6.495111E+00,+10.66008E-09,-5.610295E-06
+6.505091E+00,+10.79253E-09,-5.687371E-06
+6.515200E+00,+9.900315E-09,-4.555378E-06
+6.525175E+00,+9.161311E-09,-4.517985E-06
+6.535159E+00,+5.862653E-09,-5.661822E-06
+6.545123E+00,+5.557977E-09,-4.862910E-06
+6.555095E+00,+6.409028E-09,-5.231953E-06
+6.565083E+00,+6.790981E-09,-5.612269E-06
+6.575016E+00,+7.483096E-09,-6.934892E-06
+6.585215E+00,+7.574894E-09,-7.886239E-06
+6.595201E+00,+7.711264E-09,-9.437285E-06
+6.605144E+00,+7.657962E-09,-8.584415E-06
+6.615129E+00,+7.468625E-09,-6.865226E-06
+6.625103E+00,+7.604853E-09,-7.131415E-06
+6.635084E+00,+9.367842E-09,-5.991183E-06
+6.645069E+00,+9.715904E-09,-5.818148E-06
+6.655027E+00,+9.209383E-09,-5.793286E-06
+6.665223E+00,+8.505967E-09,-6.835643E-06
+6.675204E+00,+6.085259E-09,-7.790881E-06
+6.685157E+00,+5.628640E-09,-7.482834E-06
+6.695133E+00,+4.092204E-09,-6.184216E-06
+6.705122E+00,+3.869199E-09,-7.049075E-06
+6.715220E+00,+4.374971E-09,-5.589839E-06
+6.725215E+00,+4.890887E-09,-4.945737E-06
+6.735245E+00,+6.260198E-09,-4.466973E-06
+6.745044E+00,+6.442742E-09,-5.411769E-06
+6.755039E+00,+7.271737E-09,-6.168366E-06
+6.765236E+00,+7.721506E-09,-6.055184E-06
+6.775213E+00,+9.004228E-09,-4.229622E-06
+6.785207E+00,+8.856668E-09,-4.431181E-06
+6.795174E+00,+7.323353E-09,-5.334321E-06
+6.805167E+00,+6.962902E-09,-5.586320E-06
+6.815145E+00,+7.273257E-09,-6.528312E-06
+6.825185E+00,+7.428947E-09,-5.956993E-06
+6.835206E+00,+7.129197E-09,-4.508886E-06
+6.845032E+00,+7.191605E-09,-5.485440E-06
+6.855058E+00,+9.216598E-09,-5.660678E-06
+6.865088E+00,+10.13844E-09,-6.097384E-06
+6.875086E+00,+11.10111E-09,-5.739241E-06
+6.885087E+00,+10.80914E-09,-4.895439E-06
+6.895114E+00,+10.06353E-09,-4.158497E-06
+6.905134E+00,+9.980835E-09,-4.895382E-06
+6.915161E+00,+9.244782E-09,-5.498228E-06
+6.925158E+00,+8.911465E-09,-5.166522E-06
+6.935187E+00,+7.851018E-09,-5.777064E-06
+6.945220E+00,+7.786255E-09,-6.060105E-06
+6.955225E+00,+7.280763E-09,-6.072207E-06
+6.965240E+00,+6.886000E-09,-6.308356E-06
+6.975049E+00,+6.099318E-09,-6.676398E-06
+6.985058E+00,+6.261947E-09,-7.442151E-06
+6.995071E+00,+7.221487E-09,-8.445998E-06
+7.005104E+00,+7.097956E-09,-8.393698E-06
+7.015189E+00,+5.203222E-09,-8.544617E-06
+7.025019E+00,+4.629995E-09,-8.693992E-06
+7.035055E+00,+4.183909E-09,-7.006732E-06
+7.045073E+00,+4.290963E-09,-6.526480E-06
+7.055109E+00,+4.525340E-09,-5.020438E-06
+7.065121E+00,+4.666879E-09,-5.025358E-06
+7.075151E+00,+6.115052E-09,-5.041609E-06
+7.085187E+00,+6.600340E-09,-5.249234E-06
+7.095191E+00,+7.080488E-09,-5.034199E-06
+7.105216E+00,+6.998710E-09,-5.397492E-06
+7.115021E+00,+7.616507E-09,-4.926653E-06
+7.125026E+00,+8.092145E-09,-4.595404E-06
+7.135062E+00,+8.626804E-09,-5.624171E-06
+7.145055E+00,+8.327827E-09,-6.258717E-06
+7.155078E+00,+6.740132E-09,-5.011797E-06
+7.165116E+00,+6.571125E-09,-4.087973E-06
+7.175122E+00,+6.106970E-09,-5.710831E-06
+7.185142E+00,+5.711114E-09,-5.698872E-06
+7.195174E+00,+4.587617E-09,-6.476670E-06
+7.205179E+00,+4.717477E-09,-6.228848E-06
+7.215157E+00,+6.866583E-09,-8.533346E-06
+7.225177E+00,+7.350953E-09,-7.978220E-06
+7.235196E+00,+7.682436E-09,-6.503793E-06
+7.245234E+00,+7.611244E-09,-6.030751E-06
+7.255234E+00,+7.788504E-09,-5.593815E-06
+7.265015E+00,+7.744267E-09,-5.699387E-06
+7.275048E+00,+6.476070E-09,-6.238976E-06
+7.285049E+00,+6.044830E-09,-6.678858E-06
+7.295065E+00,+5.718933E-09,-5.634642E-06
+7.305099E+00,+5.923991E-09,-5.234671E-06
+7.315172E+00,+6.210247E-09,-3.817950E-06
+7.325184E+00,+6.228770E-09,-3.822498E-06
+7.335217E+00,+7.309143E-09,-4.844771E-06
+7.345202E+00,+7.769029E-09,-5.740071E-06
+7.355229E+00,+8.772987E-09,-6.742144E-06
+7.365225E+00,+8.695968E-09,-5.908213E-06
+7.375015E+00,+8.565094E-09,-5.465642E-06
+7.385055E+00,+8.791898E-09,-6.070004E-06
+7.395074E+00,+9.500635E-09,-5.388136E-06
+7.405078E+00,+9.302744E-09,-5.924579E-06
+7.415019E+00,+7.694546E-09,-6.547909E-06
+7.425033E+00,+7.355176E-09,-6.015244E-06
+7.435067E+00,+6.496900E-09,-4.732705E-06
+7.445054E+00,+6.221168E-09,-5.392400E-06
+7.455075E+00,+4.671739E-09,-6.246901E-06
+7.465110E+00,+4.617739E-09,-6.483193E-06
+7.475117E+00,+6.068988E-09,-8.012067E-06
+7.485134E+00,+6.577526E-09,-9.130698E-06
+7.495169E+00,+7.427889E-09,-6.898156E-06
+7.505173E+00,+7.470793E-09,-6.438990E-06
+7.515182E+00,+8.024693E-09,-8.139554E-06
+7.525208E+00,+8.057101E-09,-7.861891E-06
+7.535209E+00,+6.339117E-09,-8.276568E-06
+7.545241E+00,+5.438995E-09,-8.319226E-06
+7.555017E+00,+3.845846E-09,-8.280888E-06
+7.565040E+00,+4.008494E-09,-7.412597E-06
+7.575080E+00,+5.099253E-09,-5.397635E-06
+7.585086E+00,+5.293833E-09,-5.016861E-06
+7.595112E+00,+5.719834E-09,-4.202700E-06
+7.605154E+00,+5.945262E-09,-5.844041E-06
+7.615150E+00,+5.835826E-09,-6.615773E-06
+7.625184E+00,+5.181516E-09,-5.745707E-06
+7.635232E+00,+2.990229E-09,-7.006960E-06
+7.645046E+00,+2.705959E-09,-5.719271E-06
+7.655065E+00,+3.552146E-09,-6.491376E-06
+7.665045E+00,+3.873920E-09,-5.686255E-06
+7.675019E+00,+5.540401E-09,-5.239621E-06
+7.685236E+00,+6.149741E-09,-5.423213E-06
+7.695199E+00,+9.230014E-09,-4.851552E-06
+7.705181E+00,+10.05568E-09,-4.058848E-06
+7.715104E+00,+10.79532E-09,-4.297028E-06
+7.725137E+00,+10.55571E-09,-4.046002E-06
+7.735120E+00,+10.05868E-09,-6.004087E-06
+7.745107E+00,+10.00654E-09,-7.121630E-06
+7.755057E+00,+9.506367E-09,-4.931689E-06
+7.765038E+00,+9.175562E-09,-5.173732E-06
+7.775226E+00,+9.089520E-09,-5.578795E-06
+7.785194E+00,+9.255585E-09,-5.698186E-06
+7.795175E+00,+9.039840E-09,-5.799866E-06
+7.805153E+00,+8.731972E-09,-5.823842E-06
+7.815116E+00,+8.716466E-09,-6.445914E-06
+7.825097E+00,+9.216318E-09,-6.259976E-06
+7.835065E+00,+10.05401E-09,-6.577006E-06
+7.845028E+00,+9.822773E-09,-5.988665E-06
+7.855018E+00,+8.598052E-09,-4.584704E-06
+7.865214E+00,+8.195536E-09,-4.042454E-06
+7.875198E+00,+7.431138E-09,-5.152388E-06
+7.885153E+00,+7.002940E-09,-5.885239E-06
+7.895123E+00,+5.734818E-09,-6.764403E-06
+7.905118E+00,+5.644315E-09,-7.011796E-06
+7.915048E+00,+6.260764E-09,-8.291532E-06
+7.925018E+00,+6.252692E-09,-7.772999E-06
+7.935234E+00,+4.331504E-09,-5.271836E-06
+7.945174E+00,+3.534768E-09,-5.859977E-06
+7.955147E+00,+2.550955E-09,-5.245343E-06
+7.965133E+00,+2.804683E-09,-5.780755E-06
+7.975093E+00,+3.669984E-09,-4.964447E-06
+7.985085E+00,+3.917844E-09,-4.909773E-06
+7.995042E+00,+4.843316E-09,-6.249362E-06
+8.005022E+00,+5.426787E-09,-6.670504E-06
+8.015239E+00,+5.731402E-09,-6.676884E-06
+8.025197E+00,+5.449780E-09,-6.119014E-06
+8.035177E+00,+5.080382E-09,-4.773245E-06
+8.045160E+00,+5.430155E-09,-4.855071E-06
+8.055115E+00,+6.549042E-09,-6.075984E-06
+8.065125E+00,+6.750795E-09,-7.159253E-06
+8.075154E+00,+7.101475E-09,-6.593686E-06
+8.085164E+00,+7.769395E-09,-7.152501E-06
+8.095191E+00,+9.363503E-09,-7.521830E-06
+8.105236E+00,+9.565353E-09,-7.893592E-06
+8.115239E+00,+8.450480E-09,-8.559124E-06
+8.125028E+00,+7.882839E-09,-8.533660E-06
+8.135056E+00,+7.528249E-09,-7.748767E-06
+8.145065E+00,+7.641127E-09,-7.719613E-06
+8.155099E+00,+7.697637E-09,-5.080777E-06
+8.165103E+00,+7.730668E-09,-5.684138E-06
+8.175135E+00,+8.601927E-09,-5.613757E-06
+8.185149E+00,+8.860265E-09,-5.985747E-06
+8.195169E+00,+8.703892E-09,-6.227761E-06
+8.205225E+00,+8.342883E-09,-7.281304E-06
+8.215123E+00,+7.296285E-09,-6.645499E-06
+8.225165E+00,+7.103772E-09,-6.267329E-06
+8.235205E+00,+5.711478E-09,-5.968009E-06
+8.245208E+00,+5.143048E-09,-3.119202E-06
+8.255238E+00,+3.460748E-09,-3.147011E-06
+8.265041E+00,+3.512712E-09,-4.263840E-06
+8.275041E+00,+4.540762E-09,-6.215802E-06
+8.285069E+00,+4.720897E-09,-7.199565E-06
+8.295077E+00,+5.342716E-09,-6.406632E-06
+8.305109E+00,+5.894367E-09,-5.948754E-06
+8.315143E+00,+7.866394E-09,-4.039908E-06
+8.325146E+00,+8.037514E-09,-3.408966E-06
+8.335170E+00,+7.035839E-09,-4.381743E-06
+8.345203E+00,+6.778918E-09,-5.014487E-06
+8.355216E+00,+7.451706E-09,-8.590795E-06
+8.365231E+00,+7.875872E-09,-8.179608E-06
+8.375036E+00,+8.005504E-09,-7.120686E-06
+8.385072E+00,+7.789898E-09,-6.491089E-06
+8.395111E+00,+7.327138E-09,-6.906539E-06
+8.405122E+00,+7.212654E-09,-7.601939E-06
+8.415092E+00,+5.819791E-09,-6.570597E-06
+8.425108E+00,+5.394898E-09,-6.746522E-06
+8.435109E+00,+5.432920E-09,-7.666741E-06
+8.445131E+00,+5.943337E-09,-5.840607E-06
+8.455165E+00,+7.130093E-09,-4.067231E-06
+8.465173E+00,+7.047796E-09,-5.290890E-06
+8.475212E+00,+6.490567E-09,-7.909127E-06
+8.485035E+00,+6.582869E-09,-7.837287E-06
+8.495051E+00,+7.397559E-09,-6.146737E-06
+8.505094E+00,+7.458703E-09,-5.937882E-06
+8.515090E+00,+7.143151E-09,-8.672390E-06
+8.525136E+00,+7.182349E-09,-7.318069E-06
+8.535181E+00,+8.029096E-09,-7.579508E-06
+8.545183E+00,+8.215077E-09,-7.539741E-06
+8.555205E+00,+8.764150E-09,-7.011881E-06
+8.565239E+00,+9.045061E-09,-6.876012E-06
+8.575239E+00,+10.90047E-09,-6.016646E-06
+8.585024E+00,+11.38271E-09,-5.932217E-06
+8.595075E+00,+11.89712E-09,-6.229621E-06
+8.605113E+00,+11.81884E-09,-5.205746E-06
+8.615145E+00,+11.46936E-09,-5.514651E-06
+8.625074E+00,+11.38470E-09,-5.314780E-06
+8.635132E+00,+9.048449E-09,-2.488918E-06
+8.645183E+00,+8.564021E-09,-2.369671E-06
+8.655216E+00,+6.176979E-09,-2.832585E-06
+8.665243E+00,+6.132602E-09,-3.126870E-06
+8.675056E+00,+6.671871E-09,-6.613799E-06
+8.685071E+00,+6.751859E-09,-6.392241E-06
+8.695106E+00,+8.193518E-09,-7.885237E-06
+8.705155E+00,+8.500669E-09,-8.062163E-06
+8.715166E+00,+10.17142E-09,-7.492877E-06
+8.725147E+00,+10.17340E-09,-6.762801E-06
+8.735198E+00,+9.145755E-09,-7.979594E-06
+8.745016E+00,+9.026894E-09,-7.281619E-06
+8.755068E+00,+8.377621E-09,-5.088416E-06
+8.765112E+00,+8.275880E-09,-5.487700E-06
+8.775129E+00,+6.462884E-09,-7.327538E-06
+8.785159E+00,+6.351265E-09,-7.491189E-06
+8.795162E+00,+6.936757E-09,-7.202426E-06
+8.805196E+00,+7.155814E-09,-6.860820E-06
+8.815199E+00,+7.584990E-09,-7.420178E-06
+8.825218E+00,+7.543694E-09,-7.220050E-06
+8.835232E+00,+7.866976E-09,-6.837674E-06
+8.845211E+00,+7.972520E-09,-7.198077E-06
+8.855227E+00,+8.229915E-09,-7.000151E-06
+8.865029E+00,+8.211309E-09,-7.286855E-06
+8.875032E+00,+8.771080E-09,-5.122662E-06
+8.885047E+00,+8.938824E-09,-4.818735E-06
+8.895079E+00,+8.645951E-09,-2.249995E-06
+8.905078E+00,+8.424339E-09,-1.655102E-06
+8.915111E+00,+6.053944E-09,-2.909718E-06
+8.925115E+00,+5.984449E-09,-2.882738E-06
+8.935129E+00,+5.732312E-09,-6.301661E-06
+8.945161E+00,+5.742413E-09,-6.431837E-06
+8.955160E+00,+6.485360E-09,-7.806188E-06
+8.965170E+00,+6.700985E-09,-8.446599E-06
+8.975207E+00,+9.238347E-09,-6.987449E-06
+8.985216E+00,+9.307495E-09,-6.750842E-06
+8.995231E+00,+8.844578E-09,-1.226807E-06
+9.005030E+00,+8.790694E-09,-1.229267E-06
+9.015032E+00,+8.796952E-09,-4.422370E-06
+9.025061E+00,+8.840400E-09,-4.602757E-06
+9.035048E+00,+8.034817E-09,-5.551015E-06
+9.045041E+00,+7.790852E-09,-5.096627E-06
+9.055142E+00,+6.510337E-09,-5.383358E-06
+9.065042E+00,+6.473597E-09,-5.556165E-06
+9.075076E+00,+4.976938E-09,-5.260278E-06
+9.085120E+00,+4.807428E-09,-5.271550E-06
+9.095135E+00,+3.984792E-09,-4.354907E-06
+9.105177E+00,+4.085926E-09,-4.789811E-06
+9.115213E+00,+4.739188E-09,-5.915166E-06
+9.125232E+00,+4.699874E-09,-5.907040E-06
+9.135040E+00,+3.823402E-09,-6.111003E-06
+9.145283E+00,+3.840589E-09,-6.312161E-06
+9.155092E+00,+4.983667E-09,-8.918468E-06
+9.165152E+00,+5.052215E-09,-8.482877E-06
+9.175177E+00,+4.927883E-09,-5.065299E-06
+9.185205E+00,+4.950969E-09,-4.849463E-06
+9.195024E+00,+5.898672E-09,-5.416289E-06
+9.205049E+00,+5.996168E-09,-5.580283E-06
+9.215100E+00,+6.090315E-09,-7.674152E-06
+9.225182E+00,+6.098623E-09,-7.381067E-06
+9.235193E+00,+6.702696E-09,-6.054068E-06
+9.245178E+00,+6.766367E-09,-5.967523E-06
+9.255150E+00,+6.025128E-09,-7.861720E-06
+9.265132E+00,+5.776791E-09,-8.954831E-06
+9.275119E+00,+6.085520E-09,-9.916564E-06
+9.285076E+00,+6.355336E-09,-9.610949E-06
+9.295046E+00,+7.692578E-09,-7.702361E-06
+9.305025E+00,+7.807918E-09,-7.241707E-06
+9.315220E+00,+8.641739E-09,-6.293965E-06
+9.325231E+00,+8.900450E-09,-5.805531E-06
+9.335016E+00,+9.298142E-09,-5.274353E-06
+9.345233E+00,+9.062274E-09,-5.845013E-06
+9.355028E+00,+7.544149E-09,-5.714064E-06
+9.365027E+00,+7.440298E-09,-6.314364E-06
+9.375051E+00,+7.566163E-09,-7.028533E-06
+9.385089E+00,+7.557910E-09,-7.294122E-06
+9.395119E+00,+7.216759E-09,-8.039075E-06
+9.405148E+00,+7.258431E-09,-8.141328E-06
+9.415174E+00,+8.025775E-09,-2.179070E-06
+9.425113E+00,+8.085488E-09,-1.733895E-06
+9.435123E+00,+7.582060E-09,-6.427489E-06
+9.445118E+00,+7.546604E-09,-6.679402E-06
+9.455135E+00,+8.240825E-09,-4.868002E-06
+9.465172E+00,+8.343698E-09,-4.586535E-06
+9.475182E+00,+7.702600E-09,-4.470864E-06
+9.485203E+00,+7.462122E-09,-4.786835E-06
+9.495238E+00,+7.142439E-09,-4.737196E-06
+9.505244E+00,+7.241595E-09,-5.341931E-06
+9.515089E+00,+7.814979E-09,-5.983086E-06
+9.525147E+00,+7.792307E-09,-5.189066E-06
+9.535169E+00,+8.016324E-09,-5.256014E-06
+9.545216E+00,+8.195554E-09,-5.060750E-06
+9.555230E+00,+8.280994E-09,-7.822352E-06
+9.565022E+00,+8.003054E-09,-8.306066E-06
+9.575074E+00,+6.871438E-09,-6.026889E-06
+9.585098E+00,+6.849455E-09,-5.781556E-06
+9.595136E+00,+6.669230E-09,-4.860535E-06
+9.605185E+00,+6.367401E-09,-5.302306E-06
+9.615137E+00,+4.375353E-09,-8.553487E-06
+9.625178E+00,+4.217467E-09,-9.543773E-06
+9.635217E+00,+5.603787E-09,-7.247029E-06
+9.645218E+00,+5.909417E-09,-6.090975E-06
+9.655016E+00,+6.511867E-09,-5.686942E-06
+9.665244E+00,+6.522200E-09,-6.237746E-06
+9.675029E+00,+7.551362E-09,-5.697013E-06
+9.685064E+00,+7.945269E-09,-4.979639E-06
+9.695071E+00,+9.043630E-09,-4.703064E-06
+9.705086E+00,+9.162958E-09,-4.445058E-06
+9.715128E+00,+9.699332E-09,-6.284638E-06
+9.725171E+00,+9.825723E-09,-6.797877E-06
+9.735152E+00,+10.12379E-09,-5.903207E-06
+9.745138E+00,+10.17771E-09,-6.716252E-06
+9.755080E+00,+10.97976E-09,-6.404057E-06
+9.765063E+00,+11.28075E-09,-5.865899E-06
+9.775019E+00,+11.20938E-09,-5.656816E-06
+9.785213E+00,+10.67959E-09,-6.431924E-06
+9.795191E+00,+9.357230E-09,-5.951901E-06
+9.805162E+00,+9.239017E-09,-6.394301E-06
+9.815022E+00,+9.209460E-09,-7.849647E-06
+9.825233E+00,+8.852744E-09,-8.111487E-06
+9.835201E+00,+7.416541E-09,-8.079215E-06
+9.845153E+00,+6.974672E-09,-7.207375E-06
+9.855139E+00,+7.258096E-09,-7.278271E-06
+9.865100E+00,+7.643106E-09,-6.891862E-06
+9.875091E+00,+8.742116E-09,-4.699860E-06
+9.885054E+00,+9.156888E-09,-3.961602E-06
+9.895022E+00,+10.57159E-09,-5.816489E-06
+9.905236E+00,+10.70623E-09,-7.276898E-06
+9.915195E+00,+9.260169E-09,-6.681748E-06
+9.925164E+00,+8.454485E-09,-6.878930E-06
+9.935156E+00,+7.305567E-09,-6.507254E-06
+9.945132E+00,+7.394440E-09,-5.566293E-06
+9.955126E+00,+7.847863E-09,-3.887043E-06
+9.965161E+00,+7.804465E-09,-3.655472E-06
+9.975172E+00,+7.789677E-09,-3.362532E-06
+9.985212E+00,+7.971811E-09,-3.472853E-06
+9.995204E+00,+8.203886E-09,-3.352576E-06

MicroMag 2900/3900 Data File ends
