# Supplementary material for: Magnetic signatures of a creosote oil contaminated site: case study in São Paulo, Brazil
Source: Sci Rep. 2022 Dec 17;12:21853. doi: 10.1038/s41598-022-23493-2 (PMC9759522; doi:10.1038/s41598-022-23493-2)
Supplement: Supplementary file 3 — Supplementary Information 3. [file 41598_2022_23493_MOESM3_ESM.zip › moment_vs_time/SD23/5_1/nm4xxx/5_7.012]

MicroMag 2900/3900 Data File (Series 0016.002)
Moment vs. time

INSTRUMENT
Configuration                   VSM
Temperature control             None
Hardware version                0004
Software version                01/29/2013
Units of measure                Hybrid SI
Temperature in                  Celsius

SAMPLE
Mass                            N/A
Volume                          N/A
Demagnetizing factor            N/A

SETTINGS
Field range                    +300.0000E-03
Field command                   0.000000E+00
Moment range                   +2.000000E-06
Averaging time                 +3.701946E-03
Temperature (command)           N/A
Tmprtr difference correction    No
Orientation                     0.000000E+00
Vibration amplitude             1.0
Calibration factor             +4.401063E+00
Operating frequency            +83.00000E+00

MEASUREMENT
Description                    "SD34_5_7"
Field (measured)               +261.9401E-06
Temperature (measured)          N/A
Averages (completed)            N/A
Moment at conditioning field   +503.1563E-09
Measured on                     08/28/2020  10:29
Elapsed time                   +22.69740E+00

PROCESSING
Background subtraction          No
Delta-m processing              N/A
Demagnetizing factor            No
Normalization                   No
Normalization factor            N/A
Offset (field)                  No
Offset (moment)                 No
Pole saturation                 No
Slope correction                No

VIEWPORT
Left                            0.000000E+00
Right                          +10.00000E+00
Bottom                         -2.000000E-06
Top                            +2.000000E-06
Show X-axis?                    Yes
Show Y-axis?                    Yes

SCRIPT
Averaging time                 +10.00000E-03
Initial (conditioning) field   +180.0000E-03
Final (measuring) field         0.000000E+00
Pause at initial field         +10.00000E+00
Field slew rate limit          +10.00000E+03
Field slew time limit          +100.0000E-03
Slope correction                0.000000E+00
Timebase                       +10.00000E+00
Number of segments              1
Number of data                  1000

Segment   Averaging                                                            Final 
 Number      Time        Initial      Increment       Final         Pause      Index 
             (s)           (s)           (s)           (s)           (s)     
0000001,+10.00000E-03, 0.000000E+00,+10.00000E-03,+10.00000E+00,+10.00000E+00,0001000

                                         
     Time         Moment        Field    
     (s)          (Am�)          (T)     
+5.159606E-03,+366.9811E-09,+130.6690E-03
+15.21143E-03,+208.6726E-09,+72.84636E-03
+25.02078E-03,+113.1716E-09,+37.53742E-03
+35.09423E-03,+56.49761E-09,+16.29182E-03
+45.19938E-03,+33.28289E-09,+7.660788E-03
+55.04521E-03,+21.19653E-09,+3.272525E-03
+65.09612E-03,+16.62797E-09,+1.471016E-03
+75.20218E-03,+15.20068E-09,+663.0314E-06
+85.24301E-03,+14.63287E-09,+339.9976E-06
+95.22629E-03,+14.05852E-09,+191.7881E-06
+105.0199E-03,+14.01400E-09,+134.1667E-06
+115.0832E-03,+14.57173E-09,+94.39649E-06
+125.0792E-03,+14.58785E-09,+77.29958E-06
+135.1132E-03,+13.37809E-09,+63.63988E-06
+145.0512E-03,+11.77565E-09,+54.94867E-06
+155.0521E-03,+10.43755E-09,+48.05521E-06
+165.0148E-03,+9.927354E-09,+43.51127E-06
+175.2375E-03,+9.765721E-09,+39.50655E-06
+185.1357E-03,+9.872752E-09,+36.50723E-06
+195.0552E-03,+10.31530E-09,+33.65356E-06
+205.0389E-03,+10.36641E-09,+31.77192E-06
+215.2162E-03,+9.193769E-09,+29.88319E-06
+225.1509E-03,+7.797452E-09,+29.40239E-06
+235.1432E-03,+6.334489E-09,+27.72105E-06
+245.0728E-03,+6.283379E-09,+27.86362E-06
+255.2402E-03,+6.931345E-09,+28.42106E-06
+265.2312E-03,+7.173417E-09,+27.84508E-06
+275.1416E-03,+7.461347E-09,+27.20985E-06
+285.1298E-03,+7.944874E-09,+25.48622E-06
+295.1046E-03,+8.799592E-09,+24.56480E-06
+305.0964E-03,+8.984540E-09,+23.97435E-06
+315.0913E-03,+8.728551E-09,+24.10924E-06
+325.0549E-03,+8.713305E-09,+21.89801E-06
+335.0554E-03,+8.815584E-09,+19.14849E-06
+345.0623E-03,+8.465110E-09,+19.77628E-06
+355.0673E-03,+7.242299E-09,+22.10126E-06
+365.0926E-03,+6.710180E-09,+22.45033E-06
+375.1188E-03,+7.043437E-09,+20.05483E-06
+385.1371E-03,+7.410822E-09,+18.63731E-06
+395.1667E-03,+7.301432E-09,+19.85833E-06
+405.1685E-03,+7.108886E-09,+19.76406E-06
+415.1745E-03,+7.831106E-09,+16.92252E-06
+425.2069E-03,+8.623772E-09,+14.84582E-06
+435.2096E-03,+9.598051E-09,+11.41191E-06
+445.2159E-03,+9.496793E-09,+12.26378E-06
+455.2452E-03,+9.064849E-09,+14.45157E-06
+465.2230E-03,+9.076989E-09,+14.73722E-06
+475.0289E-03,+9.245517E-09,+15.41059E-06
+485.0587E-03,+9.202413E-09,+14.44033E-06
+495.0840E-03,+9.443035E-09,+11.02089E-06
+505.1136E-03,+10.07528E-09,+9.547063E-06
+515.1306E-03,+10.99400E-09,+10.81238E-06
+525.1454E-03,+11.01294E-09,+14.29731E-06
+535.1943E-03,+10.35898E-09,+14.84393E-06
+545.2267E-03,+10.18941E-09,+15.25086E-06
+555.0146E-03,+10.37657E-09,+12.26360E-06
+565.0622E-03,+10.20122E-09,+11.03042E-06
+575.1612E-03,+9.211323E-09,+10.01018E-06
+585.1415E-03,+8.546951E-09,+8.998004E-06
+595.1250E-03,+8.450047E-09,+6.559182E-06
+605.0916E-03,+8.536897E-09,+6.609965E-06
+615.0836E-03,+8.019668E-09,+5.885611E-06
+625.0346E-03,+7.679606E-09,+6.376191E-06
+635.2338E-03,+8.098831E-09,+6.611224E-06
+645.2141E-03,+8.809538E-09,+6.943761E-06
+655.1710E-03,+9.910653E-09,+5.687028E-06
+665.1387E-03,+9.945167E-09,+5.690432E-06
+675.1242E-03,+9.593056E-09,+6.098185E-06
+685.1062E-03,+9.495939E-09,+6.051808E-06
+695.0704E-03,+8.932814E-09,+7.562657E-06
+705.0425E-03,+8.391171E-09,+8.835126E-06
+715.0238E-03,+7.247932E-09,+7.007332E-06
+725.2395E-03,+7.103245E-09,+6.409779E-06
+735.2031E-03,+7.075947E-09,+5.543147E-06
+745.1859E-03,+6.740985E-09,+6.314393E-06
+755.1616E-03,+5.843912E-09,+6.578179E-06
+765.1156E-03,+5.754007E-09,+6.819907E-06
+775.0908E-03,+6.530112E-09,+3.974104E-06
+785.0822E-03,+6.818784E-09,+3.709317E-06
+795.0266E-03,+6.178625E-09,+5.551043E-06
+805.0234E-03,+5.292799E-09,+5.836602E-06
+815.0265E-03,+4.122056E-09,+6.241808E-06
+825.0340E-03,+3.355510E-09,+4.751702E-06
+835.0654E-03,+2.141954E-09,+1.797238E-06
+845.0682E-03,+1.732819E-09,+206.3656E-09
+855.1092E-03,+2.424023E-09,+385.6373E-09
+865.1408E-03,+3.313366E-09,+1.360674E-06
+875.0482E-03,+3.883643E-09,+2.634116E-06
+885.0641E-03,+3.632976E-09,+2.441998E-06
+895.0990E-03,+3.722484E-09,+2.310877E-06
+905.1045E-03,+4.423322E-09,+1.530190E-06
+915.1415E-03,+5.691669E-09,+1.216507E-06
+925.1317E-03,+5.910836E-09,+2.484513E-06
+935.1511E-03,+6.268622E-09,-609.7985E-09
+945.1846E-03,+7.124026E-09,-949.3448E-09
+955.1834E-03,+9.845020E-09,+296.3162E-09
+965.1940E-03,+11.42442E-09,+1.556568E-06
+975.2268E-03,+13.37677E-09,+915.3558E-09
+985.2433E-03,+14.14102E-09,+954.0940E-09
+995.0200E-03,+15.17684E-09,-219.4405E-09
+1.005048E+00,+14.96433E-09,-1.143437E-06
+1.015091E+00,+13.24807E-09,-1.658306E-06
+1.025126E+00,+11.99117E-09,-2.465916E-06
+1.035127E+00,+11.27963E-09,-2.127457E-06
+1.045134E+00,+11.10924E-09,+222.3873E-09
+1.055137E+00,+10.30911E-09,-862.7130E-09
+1.065109E+00,+9.498321E-09,-1.528073E-06
+1.075019E+00,+8.671496E-09,-1.130934E-06
+1.085236E+00,+8.359520E-09,-2.077275E-06
+1.095209E+00,+7.455651E-09,-2.094383E-06
+1.105198E+00,+6.405751E-09,-3.361960E-06
+1.115204E+00,+5.387849E-09,-1.664715E-06
+1.125165E+00,+5.362924E-09,-15.02037E-09
+1.135164E+00,+5.663183E-09,-2.206622E-06
+1.145150E+00,+5.716503E-09,-4.895067E-06
+1.155164E+00,+6.261895E-09,-5.529671E-06
+1.165193E+00,+7.131031E-09,-5.075855E-06
+1.175171E+00,+8.853191E-09,-2.672596E-06
+1.185197E+00,+9.350748E-09,-1.577568E-06
+1.195238E+00,+9.681778E-09,-1.146555E-06
+1.205016E+00,+10.18658E-09,-2.036762E-06
+1.215047E+00,+12.53841E-09,-4.586821E-06
+1.225078E+00,+13.57943E-09,-5.630036E-06
+1.235068E+00,+14.51634E-09,-5.904065E-06
+1.245087E+00,+14.63459E-09,-5.269805E-06
+1.255082E+00,+14.67095E-09,-4.623786E-06
+1.265092E+00,+14.24877E-09,-3.378640E-06
+1.275126E+00,+12.41746E-09,-4.195490E-06
+1.285143E+00,+11.29764E-09,-4.404688E-06
+1.295146E+00,+10.68262E-09,-2.203217E-06
+1.305169E+00,+11.09422E-09,-521.0782E-09
+1.315190E+00,+11.46644E-09,-2.027779E-06
+1.325174E+00,+11.12950E-09,-3.404102E-06
+1.335206E+00,+10.40689E-09,-6.778308E-06
+1.345215E+00,+10.12615E-09,-5.487643E-06
+1.355015E+00,+9.072153E-09,-5.484525E-06
+1.365243E+00,+8.005716E-09,-5.797320E-06
+1.375031E+00,+6.280697E-09,-4.632798E-06
+1.385068E+00,+6.061991E-09,-5.361329E-06
+1.395035E+00,+6.667611E-09,-4.945737E-06
+1.405048E+00,+6.980242E-09,-3.321705E-06
+1.415071E+00,+7.067555E-09,-4.450922E-06
+1.425053E+00,+7.532981E-09,-4.857245E-06
+1.435083E+00,+9.374675E-09,-5.968009E-06
+1.445084E+00,+10.16390E-09,-5.742331E-06
+1.455106E+00,+10.45789E-09,-5.068417E-06
+1.465135E+00,+10.31326E-09,-5.809136E-06
+1.475165E+00,+10.72983E-09,-5.380984E-06
+1.485169E+00,+11.27376E-09,-5.748482E-06
+1.495198E+00,+11.64254E-09,-5.092020E-06
+1.505217E+00,+11.53917E-09,-4.442597E-06
+1.515017E+00,+11.60920E-09,-4.013758E-06
+1.525054E+00,+11.76179E-09,-2.935553E-06
+1.535061E+00,+11.30899E-09,-4.270621E-06
+1.545099E+00,+10.65887E-09,-4.277487E-06
+1.555118E+00,+10.66741E-09,-6.450348E-06
+1.565147E+00,+11.68149E-09,-8.476697E-06
+1.575176E+00,+12.93737E-09,-7.650890E-06
+1.585175E+00,+12.97653E-09,-6.906653E-06
+1.595186E+00,+12.55525E-09,-5.685368E-06
+1.605236E+00,+12.81697E-09,-6.244584E-06
+1.615054E+00,+13.57479E-09,-7.953444E-06
+1.625083E+00,+13.62256E-09,-6.478358E-06
+1.635141E+00,+12.65816E-09,-3.537884E-06
+1.645172E+00,+11.98048E-09,-3.672181E-06
+1.655211E+00,+11.81824E-09,-3.317156E-06
+1.665222E+00,+11.76274E-09,-2.140074E-06
+1.675205E+00,+10.98754E-09,-940.0750E-09
+1.685220E+00,+10.47051E-09,-4.442025E-06
+1.695210E+00,+10.61725E-09,-6.343575E-06
+1.705233E+00,+11.05646E-09,-7.979394E-06
+1.715033E+00,+10.77354E-09,-8.894234E-06
+1.725017E+00,+9.872521E-09,-8.559638E-06
+1.735035E+00,+8.454157E-09,-8.016244E-06
+1.745054E+00,+7.895305E-09,-5.945693E-06
+1.755076E+00,+7.204176E-09,-5.169497E-06
+1.765121E+00,+6.719095E-09,-6.744920E-06
+1.775200E+00,+6.578720E-09,-9.215928E-06
+1.785220E+00,+6.937519E-09,-9.736348E-06
+1.795026E+00,+7.140096E-09,-8.906823E-06
+1.805036E+00,+6.771731E-09,-7.240592E-06
+1.815070E+00,+6.274032E-09,-5.387192E-06
+1.825110E+00,+6.585462E-09,-5.603428E-06
+1.835116E+00,+7.308531E-09,-6.143161E-06
+1.845140E+00,+7.189328E-09,-7.025958E-06
+1.855208E+00,+6.062295E-09,-7.979880E-06
+1.865048E+00,+5.601167E-09,-8.389407E-06
+1.875120E+00,+6.246766E-09,-9.095736E-06
+1.885168E+00,+6.859306E-09,-10.35748E-06
+1.895185E+00,+7.368891E-09,-8.274251E-06
+1.905230E+00,+7.273612E-09,-8.730069E-06
+1.915032E+00,+7.077737E-09,-5.848790E-06
+1.925042E+00,+6.783104E-09,-6.641007E-06
+1.935074E+00,+5.646548E-09,-8.145161E-06
+1.945057E+00,+5.089384E-09,-9.106523E-06
+1.955079E+00,+5.599953E-09,-9.679671E-06
+1.965115E+00,+6.783952E-09,-10.56956E-06
+1.975043E+00,+8.614431E-09,-8.304034E-06
+1.985059E+00,+9.284972E-09,-6.710330E-06
+1.995048E+00,+9.951052E-09,-5.327368E-06
+2.005075E+00,+10.63018E-09,-7.221881E-06
+2.015118E+00,+11.14561E-09,-9.663335E-06
+2.025121E+00,+10.98822E-09,-10.41330E-06
+2.035159E+00,+10.69816E-09,-9.711000E-06
+2.045200E+00,+11.06596E-09,-8.889457E-06
+2.055212E+00,+11.85091E-09,-8.443366E-06
+2.065247E+00,+11.90651E-09,-7.284909E-06
+2.075057E+00,+11.25089E-09,-6.817676E-06
+2.085062E+00,+10.96645E-09,-6.842767E-06
+2.095097E+00,+11.38836E-09,-5.873967E-06
+2.105098E+00,+11.65446E-09,-6.938354E-06
+2.115124E+00,+11.39289E-09,-6.547652E-06
+2.125156E+00,+11.10373E-09,-6.876755E-06
+2.135160E+00,+10.97746E-09,-9.074965E-06
+2.145181E+00,+10.68256E-09,-9.213325E-06
+2.155226E+00,+9.316174E-09,-8.875581E-06
+2.165234E+00,+8.422694E-09,-8.256397E-06
+2.175039E+00,+8.331560E-09,-8.067886E-06
+2.185081E+00,+8.916315E-09,-8.571254E-06
+2.195118E+00,+9.206832E-09,-9.520742E-06
+2.205157E+00,+8.571427E-09,-9.160482E-06
+2.215198E+00,+7.752110E-09,-7.979880E-06
+2.225224E+00,+8.120090E-09,-8.013869E-06
+2.235030E+00,+9.322440E-09,-9.958307E-06
+2.245039E+00,+9.672219E-09,-11.12065E-06
+2.255071E+00,+9.443706E-09,-10.96250E-06
+2.265095E+00,+9.278764E-09,-10.76140E-06
+2.275154E+00,+8.806317E-09,-7.920800E-06
+2.285171E+00,+7.851481E-09,-8.608476E-06
+2.295185E+00,+5.778913E-09,-8.064137E-06
+2.305215E+00,+4.677708E-09,-9.078170E-06
+2.315019E+00,+4.417551E-09,-8.626128E-06
+2.325244E+00,+4.689960E-09,-7.627803E-06
+2.335034E+00,+5.001491E-09,-8.124705E-06
+2.345081E+00,+5.448740E-09,-10.44328E-06
+2.355110E+00,+6.438958E-09,-11.40341E-06
+2.365155E+00,+7.327543E-09,-9.878656E-06
+2.375210E+00,+7.366582E-09,-8.930255E-06
+2.385217E+00,+6.935091E-09,-7.837544E-06
+2.395021E+00,+6.966155E-09,-6.540127E-06
+2.405036E+00,+7.566253E-09,-6.727582E-06
+2.415090E+00,+8.303090E-09,-5.167637E-06
+2.425116E+00,+8.512407E-09,-6.047059E-06
+2.435148E+00,+8.930586E-09,-8.052207E-06
+2.445165E+00,+9.623817E-09,-10.76082E-06
+2.455188E+00,+9.982973E-09,-11.79391E-06
+2.465215E+00,+9.435947E-09,-11.22686E-06
+2.475222E+00,+8.673713E-09,-10.96828E-06
+2.485023E+00,+8.819052E-09,-12.39284E-06
+2.495048E+00,+9.549339E-09,-11.71849E-06
+2.505073E+00,+9.590661E-09,-10.69224E-06
+2.515105E+00,+8.659264E-09,-10.58616E-06
+2.525116E+00,+7.877532E-09,-9.148923E-06
+2.535154E+00,+7.812529E-09,-8.788577E-06
+2.545173E+00,+7.780784E-09,-9.191065E-06
+2.555187E+00,+7.064281E-09,-8.751069E-06
+2.565213E+00,+6.517152E-09,-8.819706E-06
+2.575196E+00,+6.922212E-09,-8.633080E-06
+2.585181E+00,+7.967651E-09,-7.880603E-06
+2.595210E+00,+8.616372E-09,-9.587175E-06
+2.605211E+00,+8.747389E-09,-10.90213E-06
+2.615042E+00,+9.550273E-09,-11.02444E-06
+2.625073E+00,+10.73603E-09,-10.25869E-06
+2.635059E+00,+11.85879E-09,-8.923904E-06
+2.645041E+00,+11.51426E-09,-9.330941E-06
+2.655035E+00,+10.17796E-09,-10.30340E-06
+2.665028E+00,+9.126067E-09,-10.20699E-06
+2.675041E+00,+8.206090E-09,-10.31965E-06
+2.685058E+00,+7.487054E-09,-9.665195E-06
+2.695066E+00,+6.972054E-09,-9.024268E-06
+2.705092E+00,+7.366672E-09,-11.15625E-06
+2.715114E+00,+8.271256E-09,-11.68699E-06
+2.725154E+00,+8.698253E-09,-11.81397E-06
+2.735166E+00,+8.674697E-09,-10.81879E-06
+2.745173E+00,+9.077502E-09,-10.48468E-06
+2.755185E+00,+9.969953E-09,-9.142828E-06
+2.765170E+00,+10.21261E-09,-7.262707E-06
+2.775152E+00,+8.864636E-09,-9.410278E-06
+2.785170E+00,+6.916551E-09,-9.519855E-06
+2.795142E+00,+5.936395E-09,-8.691817E-06
+2.805130E+00,+6.575223E-09,-7.791510E-06
+2.815111E+00,+7.870871E-09,-8.525019E-06
+2.825078E+00,+9.577780E-09,-10.00680E-06
+2.835059E+00,+11.20412E-09,-9.690286E-06
+2.845033E+00,+12.54672E-09,-8.449774E-06
+2.855015E+00,+12.39186E-09,-9.852792E-06
+2.865236E+00,+10.51182E-09,-9.857712E-06
+2.875184E+00,+9.105650E-09,-9.333430E-06
+2.885197E+00,+7.926997E-09,-6.439991E-06
+2.895239E+00,+7.418773E-09,-7.619562E-06
+2.905245E+00,+6.302360E-09,-11.58660E-06
+2.915045E+00,+5.467580E-09,-12.79315E-06
+2.925043E+00,+5.629893E-09,-11.96534E-06
+2.935059E+00,+6.848465E-09,-10.76841E-06
+2.945082E+00,+8.446634E-09,-9.837027E-06
+2.955077E+00,+9.177215E-09,-11.55330E-06
+2.965109E+00,+9.801036E-09,-11.96082E-06
+2.975115E+00,+10.20146E-09,-12.86004E-06
+2.985125E+00,+10.22381E-09,-12.67416E-06
+2.995130E+00,+9.701131E-09,-9.279443E-06
+3.005165E+00,+9.261612E-09,-8.376017E-06
+3.015169E+00,+9.762048E-09,-8.099957E-06
+3.025145E+00,+11.14670E-09,-9.817716E-06
+3.035171E+00,+11.36576E-09,-8.754217E-06
+3.045179E+00,+10.42244E-09,-9.083920E-06
+3.055208E+00,+9.828265E-09,-9.326679E-06
+3.065223E+00,+9.829676E-09,-10.96081E-06
+3.075230E+00,+10.02523E-09,-10.58939E-06
+3.085030E+00,+9.888163E-09,-10.93772E-06
+3.095032E+00,+9.862491E-09,-9.501000E-06
+3.105045E+00,+10.38699E-09,-10.39061E-06
+3.115097E+00,+10.59787E-09,-11.39949E-06
+3.125089E+00,+9.789191E-09,-12.38723E-06
+3.135072E+00,+8.726723E-09,-12.43015E-06
+3.145037E+00,+8.358295E-09,-12.88164E-06
+3.155242E+00,+9.204296E-09,-13.91130E-06
+3.165233E+00,+10.29958E-09,-12.42897E-06
+3.175184E+00,+10.67718E-09,-11.50455E-06
+3.185166E+00,+10.91940E-09,-8.841649E-06
+3.195147E+00,+11.32887E-09,-8.813983E-06
+3.205123E+00,+11.57067E-09,-9.411593E-06
+3.215113E+00,+10.97048E-09,-9.910298E-06
+3.225101E+00,+9.753822E-09,-9.897996E-06
+3.235059E+00,+8.971683E-09,-11.32467E-06
+3.245223E+00,+8.150401E-09,-12.03326E-06
+3.255193E+00,+7.200004E-09,-10.35092E-06
+3.265186E+00,+5.668887E-09,-10.86574E-06
+3.275177E+00,+5.299422E-09,-10.57715E-06
+3.285131E+00,+6.124045E-09,-8.545590E-06
+3.295106E+00,+7.016267E-09,-8.559180E-06
+3.305101E+00,+7.137703E-09,-10.35856E-06
+3.315125E+00,+6.846911E-09,-10.61935E-06
+3.325133E+00,+6.825031E-09,-10.08339E-06
+3.335157E+00,+6.866306E-09,-8.257428E-06
+3.345167E+00,+6.238847E-09,-7.926951E-06
+3.355192E+00,+5.356918E-09,-10.39084E-06
+3.365190E+00,+5.005246E-09,-10.81049E-06
+3.375150E+00,+5.017941E-09,-10.94668E-06
+3.385128E+00,+4.561927E-09,-10.48262E-06
+3.395080E+00,+3.820763E-09,-9.486123E-06
+3.405047E+00,+3.850794E-09,-9.423353E-06
+3.415036E+00,+5.123725E-09,-6.840277E-06
+3.425215E+00,+6.655533E-09,-8.642951E-06
+3.435187E+00,+7.320855E-09,-9.190465E-06
+3.445173E+00,+7.691606E-09,-10.29657E-06
+3.455127E+00,+8.500131E-09,-12.05884E-06
+3.465112E+00,+9.828116E-09,-11.32445E-06
+3.475054E+00,+10.04993E-09,-11.29309E-06
+3.485020E+00,+9.099095E-09,-9.715663E-06
+3.495232E+00,+8.380982E-09,-10.29104E-06
+3.505206E+00,+8.023295E-09,-11.67916E-06
+3.515186E+00,+7.790808E-09,-11.56208E-06
+3.525181E+00,+7.098619E-09,-10.08622E-06
+3.535147E+00,+6.957070E-09,-9.495307E-06
+3.545134E+00,+8.015218E-09,-10.23491E-06
+3.555095E+00,+8.806501E-09,-9.709970E-06
+3.565053E+00,+9.529268E-09,-8.766176E-06
+3.575030E+00,+9.492058E-09,-8.836328E-06
+3.585070E+00,+9.854404E-09,-10.59918E-06
+3.595088E+00,+10.25294E-09,-10.81638E-06
+3.605117E+00,+10.31294E-09,-9.380751E-06
+3.615121E+00,+9.897590E-09,-10.13323E-06
+3.625146E+00,+8.910880E-09,-11.22934E-06
+3.635180E+00,+8.926029E-09,-11.46412E-06
+3.645184E+00,+9.655388E-09,-12.82439E-06
+3.655122E+00,+9.963502E-09,-12.19709E-06
+3.665140E+00,+11.04122E-09,-9.891301E-06
+3.675128E+00,+11.67424E-09,-10.34163E-06
+3.685157E+00,+12.83950E-09,-10.50405E-06
+3.695155E+00,+12.65247E-09,-11.08921E-06
+3.705174E+00,+10.71411E-09,-8.196746E-06
+3.715208E+00,+10.20979E-09,-8.306351E-06
+3.725202E+00,+9.873395E-09,-9.664565E-06
+3.735224E+00,+9.720943E-09,-9.786130E-06
+3.745023E+00,+8.131286E-09,-10.60249E-06
+3.755210E+00,+7.322674E-09,-11.81631E-06
+3.765238E+00,+6.264064E-09,-13.63938E-06
+3.775018E+00,+6.279461E-09,-15.52489E-06
+3.785037E+00,+6.624544E-09,-15.49424E-06
+3.795067E+00,+6.751111E-09,-14.97946E-06
+3.805068E+00,+7.752222E-09,-12.69622E-06
+3.815079E+00,+8.247873E-09,-10.79061E-06
+3.825105E+00,+8.819285E-09,-9.930353E-06
+3.835123E+00,+8.635844E-09,-9.623652E-06
+3.845150E+00,+8.044990E-09,-11.03125E-06
+3.855173E+00,+8.098899E-09,-11.27701E-06
+3.865130E+00,+8.104391E-09,-12.45066E-06
+3.875135E+00,+7.694378E-09,-13.60336E-06
+3.885100E+00,+6.203206E-09,-15.22943E-06
+3.895066E+00,+5.786523E-09,-14.14890E-06
+3.905046E+00,+5.484101E-09,-10.41827E-06
+3.915229E+00,+5.329253E-09,-9.759151E-06
+3.925201E+00,+4.853571E-09,-10.47083E-06
+3.935225E+00,+4.979860E-09,-11.43660E-06
+3.945244E+00,+6.044425E-09,-10.25857E-06
+3.955239E+00,+6.490289E-09,-10.92960E-06
+3.965230E+00,+6.578450E-09,-12.31313E-06
+3.975184E+00,+6.545338E-09,-12.57242E-06
+3.985176E+00,+7.384649E-09,-12.26804E-06
+3.995139E+00,+7.777730E-09,-12.61348E-06
+4.005118E+00,+8.401814E-09,-12.07180E-06
+4.015110E+00,+8.514188E-09,-11.20131E-06
+4.025078E+00,+9.753418E-09,-10.85638E-06
+4.035099E+00,+10.47882E-09,-10.05366E-06
+4.045134E+00,+11.19586E-09,-9.543086E-06
+4.055217E+00,+10.98933E-09,-11.04272E-06
+4.065228E+00,+10.89632E-09,-9.816114E-06
+4.075023E+00,+11.33063E-09,-9.796458E-06
+4.085027E+00,+12.72698E-09,-9.430276E-06
+4.095062E+00,+12.88376E-09,-9.047614E-06
+4.105071E+00,+12.51636E-09,-10.18164E-06
+4.115089E+00,+12.47610E-09,-10.95786E-06
+4.125120E+00,+12.93236E-09,-9.235068E-06
+4.135154E+00,+13.10906E-09,-8.302690E-06
+4.145145E+00,+13.46768E-09,-11.24926E-06
+4.155126E+00,+13.81451E-09,-14.09761E-06
+4.165082E+00,+14.76197E-09,-15.54282E-06
+4.175067E+00,+14.75565E-09,-14.77412E-06
+4.185032E+00,+13.25557E-09,-14.20195E-06
+4.195230E+00,+11.95097E-09,-14.02230E-06
+4.205220E+00,+10.52003E-09,-12.76686E-06
+4.215179E+00,+9.998375E-09,-11.43308E-06
+4.225152E+00,+8.626543E-09,-12.46565E-06
+4.235148E+00,+7.714066E-09,-12.03530E-06
+4.245134E+00,+6.759683E-09,-11.83322E-06
+4.255104E+00,+6.733145E-09,-11.77849E-06
+4.265114E+00,+6.400519E-09,-12.09809E-06
+4.275129E+00,+5.868228E-09,-12.23600E-06
+4.285165E+00,+4.847745E-09,-12.93477E-06
+4.295179E+00,+4.847843E-09,-13.35142E-06
+4.305214E+00,+5.142816E-09,-12.04133E-06
+4.315245E+00,+5.076395E-09,-10.51026E-06
+4.325237E+00,+5.139259E-09,-9.813624E-06
+4.335037E+00,+5.578379E-09,-9.901687E-06
+4.345079E+00,+7.087853E-09,-10.95142E-06
+4.355179E+00,+7.255608E-09,-12.55986E-06
+4.365203E+00,+6.794873E-09,-14.21722E-06
+4.375221E+00,+6.819951E-09,-13.75117E-06
+4.385184E+00,+8.127623E-09,-11.10206E-06
+4.395168E+00,+8.801780E-09,-10.64358E-06
+4.405135E+00,+9.086082E-09,-13.43774E-06
+4.415101E+00,+8.989019E-09,-12.98653E-06
+4.425082E+00,+9.584652E-09,-12.50825E-06
+4.435077E+00,+10.13934E-09,-12.15600E-06
+4.445061E+00,+10.67847E-09,-12.35115E-06
+4.455044E+00,+10.41326E-09,-12.08038E-06
+4.465024E+00,+9.674294E-09,-13.36332E-06
+4.475224E+00,+9.334664E-09,-13.67538E-06
+4.485202E+00,+8.454481E-09,-13.48303E-06
+4.495191E+00,+7.718859E-09,-13.20548E-06
+4.505176E+00,+7.020533E-09,-12.63196E-06
+4.515140E+00,+7.145792E-09,-11.72696E-06
+4.525079E+00,+7.457665E-09,-10.42316E-06
+4.535027E+00,+7.277052E-09,-10.18673E-06
+4.545164E+00,+7.216644E-09,-11.33440E-06
+4.555158E+00,+7.872993E-09,-12.45057E-06
+4.565152E+00,+9.576516E-09,-10.88911E-06
+4.575108E+00,+9.752543E-09,-11.42552E-06
+4.585080E+00,+8.508354E-09,-11.93479E-06
+4.595042E+00,+7.979356E-09,-12.10917E-06
+4.605016E+00,+8.173159E-09,-11.92228E-06
+4.615237E+00,+8.529000E-09,-11.64471E-06
+4.625136E+00,+8.399567E-09,-11.99793E-06
+4.635093E+00,+8.054180E-09,-12.47346E-06
+4.645072E+00,+8.200538E-09,-12.46122E-06
+4.655245E+00,+8.685729E-09,-14.25771E-06
+4.665226E+00,+9.304538E-09,-13.45021E-06
+4.675215E+00,+9.352890E-09,-12.37041E-06
+4.685194E+00,+9.433987E-09,-12.17168E-06
+4.695183E+00,+9.452538E-09,-11.48881E-06
+4.705166E+00,+8.822525E-09,-13.13112E-06
+4.715127E+00,+8.211869E-09,-15.85407E-06
+4.725105E+00,+7.826227E-09,-17.11753E-06
+4.735073E+00,+8.204621E-09,-17.30118E-06
+4.745038E+00,+9.134776E-09,-15.25148E-06
+4.755039E+00,+9.084354E-09,-14.28904E-06
+4.765048E+00,+8.646643E-09,-14.34405E-06
+4.775024E+00,+8.860925E-09,-13.97850E-06
+4.785016E+00,+9.953508E-09,-13.28021E-06
+4.795208E+00,+10.09306E-09,-14.45910E-06
+4.805195E+00,+8.886801E-09,-15.83825E-06
+4.815155E+00,+8.221988E-09,-14.32669E-06
+4.825123E+00,+7.281425E-09,-13.90686E-06
+4.835110E+00,+7.110815E-09,-13.54343E-06
+4.845088E+00,+6.619004E-09,-13.19026E-06
+4.855126E+00,+6.541089E-09,-12.47094E-06
+4.865139E+00,+7.185113E-09,-12.27405E-06
+4.875141E+00,+7.390593E-09,-12.34680E-06
+4.885175E+00,+6.301784E-09,-11.35054E-06
+4.895210E+00,+5.464901E-09,-12.20324E-06
+4.905213E+00,+4.912863E-09,-14.21488E-06
+4.915244E+00,+5.508618E-09,-13.22903E-06
+4.925179E+00,+6.526466E-09,-11.65146E-06
+4.935206E+00,+6.496584E-09,-10.74188E-06
+4.945234E+00,+6.251670E-09,-11.55129E-06
+4.955233E+00,+6.579153E-09,-12.33833E-06
+4.965032E+00,+7.639350E-09,-12.73436E-06
+4.975071E+00,+7.766705E-09,-12.23966E-06
+4.985074E+00,+7.045415E-09,-10.79441E-06
+4.995078E+00,+6.630144E-09,-11.31374E-06
+5.005089E+00,+6.767175E-09,-10.96982E-06
+5.015067E+00,+7.000674E-09,-10.73290E-06
+5.025055E+00,+7.139294E-09,-17.35914E-06
+5.035031E+00,+7.212977E-09,-16.63868E-06
+5.045218E+00,+7.719931E-09,-11.43039E-06
+5.055192E+00,+7.776710E-09,-10.27270E-06
+5.065168E+00,+7.045923E-09,-10.19946E-06
+5.075139E+00,+6.584260E-09,-10.24178E-06
+5.085123E+00,+6.370406E-09,-12.45335E-06
+5.095078E+00,+6.495349E-09,-13.83193E-06
+5.105052E+00,+6.496985E-09,-13.90257E-06
+5.115040E+00,+6.454749E-09,-14.00196E-06
+5.125226E+00,+7.195772E-09,-12.20029E-06
+5.135212E+00,+7.830637E-09,-11.92806E-06
+5.145155E+00,+8.370468E-09,-11.17347E-06
+5.155123E+00,+8.096983E-09,-10.42437E-06
+5.165109E+00,+7.757143E-09,-9.478083E-06
+5.175053E+00,+8.019423E-09,-9.226657E-06
+5.185030E+00,+8.697969E-09,-11.10094E-06
+5.195024E+00,+8.545879E-09,-11.86449E-06
+5.205220E+00,+7.589327E-09,-11.51785E-06
+5.215185E+00,+7.309062E-09,-12.07858E-06
+5.225163E+00,+6.970658E-09,-14.35166E-06
+5.235135E+00,+6.519271E-09,-13.97770E-06
+5.245124E+00,+4.385092E-09,-14.30191E-06
+5.255185E+00,+3.813095E-09,-13.21441E-06
+5.265141E+00,+3.737096E-09,-14.11391E-06
+5.275122E+00,+4.092218E-09,-13.41806E-06
+5.285077E+00,+4.847344E-09,-12.21723E-06
+5.295051E+00,+5.242026E-09,-12.32852E-06
+5.305060E+00,+6.959445E-09,-13.32069E-06
+5.315038E+00,+7.626944E-09,-13.69146E-06
+5.325016E+00,+8.442266E-09,-14.15832E-06
+5.335028E+00,+8.408059E-09,-14.29562E-06
+5.345055E+00,+8.894081E-09,-13.35943E-06
+5.355081E+00,+9.491218E-09,-12.46971E-06
+5.365080E+00,+10.33196E-09,-10.42013E-06
+5.375055E+00,+10.32819E-09,-10.05784E-06
+5.385046E+00,+10.39192E-09,-11.96022E-06
+5.395016E+00,+10.77710E-09,-11.61086E-06
+5.405223E+00,+11.68872E-09,-13.85496E-06
+5.415202E+00,+11.65634E-09,-13.36830E-06
+5.425220E+00,+11.16434E-09,-14.49177E-06
+5.435042E+00,+11.19210E-09,-12.73902E-06
+5.445031E+00,+11.53397E-09,-10.64781E-06
+5.455177E+00,+11.33727E-09,-10.50121E-06
+5.465137E+00,+9.724654E-09,-12.45535E-06
+5.475085E+00,+9.228980E-09,-12.35370E-06
+5.485066E+00,+8.620844E-09,-12.18573E-06
+5.495062E+00,+8.496554E-09,-13.04398E-06
+5.505041E+00,+7.577843E-09,-13.42507E-06
+5.515239E+00,+7.293442E-09,-12.60790E-06
+5.525220E+00,+8.040001E-09,-12.28930E-06
+5.535196E+00,+8.594387E-09,-11.82032E-06
+5.545187E+00,+9.204576E-09,-10.87813E-06
+5.555143E+00,+9.017413E-09,-12.03698E-06
+5.565132E+00,+8.469398E-09,-14.19231E-06
+5.575123E+00,+8.568447E-09,-14.47300E-06
+5.585072E+00,+8.921058E-09,-15.22439E-06
+5.595037E+00,+8.860934E-09,-14.46845E-06
+5.605242E+00,+8.969097E-09,-14.22418E-06
+5.615198E+00,+9.240064E-09,-13.83903E-06
+5.625179E+00,+10.32373E-09,-12.80308E-06
+5.635170E+00,+10.23728E-09,-12.91028E-06
+5.645150E+00,+8.886141E-09,-12.30323E-06
+5.655109E+00,+8.672516E-09,-12.75936E-06
+5.665082E+00,+8.713958E-09,-12.91557E-06
+5.675049E+00,+8.705139E-09,-12.86159E-06
+5.685032E+00,+7.958366E-09,-12.35848E-06
+5.695221E+00,+7.935020E-09,-12.31565E-06
+5.705192E+00,+9.504039E-09,-13.63095E-06
+5.715154E+00,+9.875484E-09,-14.04133E-06
+5.725153E+00,+9.835972E-09,-13.78678E-06
+5.735133E+00,+9.520654E-09,-13.74850E-06
+5.745216E+00,+8.634090E-09,-13.59922E-06
+5.755103E+00,+8.665785E-09,-13.75752E-06
+5.765135E+00,+8.968585E-09,-13.34968E-06
+5.775138E+00,+8.974091E-09,-13.87176E-06
+5.785155E+00,+9.976787E-09,-14.43704E-06
+5.795176E+00,+10.06238E-09,-14.06971E-06
+5.805197E+00,+9.660101E-09,-12.14461E-06
+5.815214E+00,+9.485265E-09,-12.33001E-06
+5.825238E+00,+5.541168E-09,-12.62907E-06
+5.835716E+00,+5.428776E-09,-12.62713E-06
+5.845062E+00,+4.585711E-09,-12.82219E-06
+5.855123E+00,+4.493072E-09,-12.80831E-06
+5.865129E+00,+3.763704E-09,-12.64240E-06
+5.875126E+00,+3.820062E-09,-13.05886E-06
+5.885100E+00,+5.205897E-09,-13.60036E-06
+5.895088E+00,+5.510385E-09,-12.85632E-06
+5.905072E+00,+5.759424E-09,-10.56865E-06
+5.915033E+00,+5.756999E-09,-10.87764E-06
+5.925041E+00,+6.682766E-09,-11.27080E-06
+5.935028E+00,+6.946950E-09,-10.99723E-06
+5.945226E+00,+7.556386E-09,-12.05827E-06
+5.955199E+00,+7.584839E-09,-12.05950E-06
+5.965182E+00,+8.818350E-09,-11.34796E-06
+5.975133E+00,+9.121625E-09,-11.79182E-06
+5.985117E+00,+10.61993E-09,-11.02847E-06
+5.995074E+00,+10.63978E-09,-10.91149E-06
+6.005021E+00,+10.97837E-09,-11.99556E-06
+6.015233E+00,+11.09333E-09,-12.26040E-06
+6.025187E+00,+11.11160E-09,-10.79393E-06
+6.035166E+00,+10.84074E-09,-10.39885E-06
+6.045155E+00,+9.071421E-09,-11.19464E-06
+6.055102E+00,+9.041790E-09,-11.07187E-06
+6.065092E+00,+10.39717E-09,-12.02723E-06
+6.075050E+00,+10.47729E-09,-12.30895E-06
+6.085026E+00,+11.28784E-09,-11.98889E-06
+6.095020E+00,+11.33438E-09,-12.20879E-06
+6.105209E+00,+12.09033E-09,-14.16069E-06
+6.115148E+00,+12.09819E-09,-13.48131E-06
+6.125127E+00,+11.27560E-09,-12.44631E-06
+6.135314E+00,+11.23408E-09,-12.56559E-06
+6.145210E+00,+10.99473E-09,-8.316965E-06
+6.155196E+00,+10.94110E-09,-7.987548E-06
+6.165164E+00,+8.584851E-09,-10.38377E-06
+6.175135E+00,+8.275602E-09,-10.74280E-06
+6.185119E+00,+7.187174E-09,-11.50111E-06
+6.195095E+00,+7.259655E-09,-11.62806E-06
+6.205086E+00,+7.359234E-09,-13.87605E-06
+6.215050E+00,+7.302421E-09,-14.05192E-06
+6.225045E+00,+6.489998E-09,-12.28157E-06
+6.235052E+00,+6.524372E-09,-12.16527E-06
+6.245200E+00,+7.047663E-09,-12.66312E-06
+6.255194E+00,+7.014154E-09,-12.41335E-06
+6.265228E+00,+6.263447E-09,-11.38656E-06
+6.275471E+00,+6.268515E-09,-11.63901E-06
+6.285061E+00,+6.797753E-09,-12.97560E-06
+6.295103E+00,+6.793614E-09,-13.22940E-06
+6.305115E+00,+6.272908E-09,-13.99020E-06
+6.315141E+00,+6.289513E-09,-13.65320E-06
+6.325130E+00,+7.531247E-09,-12.98201E-06
+6.335162E+00,+7.656425E-09,-12.78694E-06
+6.345210E+00,+7.743228E-09,-7.814284E-06
+6.355252E+00,+7.727840E-09,-8.009177E-06
+6.365048E+00,+8.360739E-09,-11.47991E-06
+6.375076E+00,+8.478880E-09,-11.69618E-06
+6.385077E+00,+8.864819E-09,-13.53799E-06
+6.395111E+00,+8.841373E-09,-13.33709E-06
+6.405126E+00,+8.905570E-09,-15.02017E-06
+6.415141E+00,+8.849791E-09,-14.28535E-06
+6.425173E+00,+6.661452E-09,-17.03047E-06
+6.435198E+00,+6.141736E-09,-16.96956E-06
+6.445227E+00,+3.275010E-09,-15.29789E-06
+6.455030E+00,+3.124893E-09,-15.02346E-06
+6.465049E+00,+2.674590E-09,-15.12732E-06
+6.475071E+00,+2.605436E-09,-14.91912E-06
+6.485072E+00,+2.924580E-09,-14.26692E-06
+6.495079E+00,+3.114086E-09,-14.62215E-06
+6.505061E+00,+4.974070E-09,-14.50310E-06
+6.515020E+00,+5.004996E-09,-14.12253E-06
+6.525039E+00,+4.483674E-09,-10.41421E-06
+6.535024E+00,+4.458729E-09,-10.44537E-06
+6.545218E+00,+5.002430E-09,-11.32731E-06
+6.555178E+00,+5.035860E-09,-11.69998E-06
+6.565212E+00,+4.864003E-09,-12.25957E-06
+6.575448E+00,+4.898590E-09,-12.09134E-06
+6.585239E+00,+8.060018E-09,-11.83846E-06
+6.595046E+00,+8.448161E-09,-11.88026E-06
+6.605052E+00,+12.45796E-09,-11.96775E-06
+6.615068E+00,+12.70496E-09,-12.41444E-06
+6.625090E+00,+14.05269E-09,-12.92642E-06
+6.635134E+00,+14.10911E-09,-13.07651E-06
+6.645143E+00,+13.26255E-09,-13.21183E-06
+6.655090E+00,+13.15686E-09,-13.36095E-06
+6.665068E+00,+11.41975E-09,-14.12519E-06
+6.675058E+00,+11.32645E-09,-14.43249E-06
+6.685240E+00,+9.026308E-09,-14.77976E-06
+6.695180E+00,+8.733433E-09,-14.59156E-06
+6.705166E+00,+5.332395E-09,-12.31959E-06
+6.715378E+00,+5.274209E-09,-12.14739E-06
+6.725132E+00,+6.087312E-09,-12.24775E-06
+6.735321E+00,+6.144534E-09,-12.49918E-06
+6.745021E+00,+6.027788E-09,-13.96013E-06
+6.755239E+00,+5.892047E-09,-14.46960E-06
+6.765215E+00,+4.770177E-09,-14.53634E-06
+6.775180E+00,+4.557901E-09,-14.28949E-06
+6.785168E+00,+3.758532E-09,-15.65231E-06
+6.795131E+00,+3.855820E-09,-15.27446E-06
+6.805120E+00,+7.192606E-09,-12.98418E-06
+6.815079E+00,+7.415618E-09,-12.76111E-06
+6.825053E+00,+10.30938E-09,-12.94625E-06
+6.835020E+00,+10.38105E-09,-13.03731E-06
+6.845178E+00,+11.94682E-09,-12.54596E-06
+6.855355E+00,+12.01857E-09,-12.53620E-06
+6.865109E+00,+11.63770E-09,-13.94706E-06
+6.875278E+00,+11.53811E-09,-13.73881E-06
+6.885019E+00,+10.35811E-09,-14.46196E-06
+6.895234E+00,+10.39362E-09,-14.44479E-06
+6.905190E+00,+10.47464E-09,-13.18102E-06
+6.915175E+00,+10.29684E-09,-12.62295E-06
+6.925123E+00,+9.359263E-09,-12.45953E-06
+6.935101E+00,+9.336187E-09,-13.41697E-06
+6.945086E+00,+9.336508E-09,-14.74978E-06
+6.955028E+00,+9.145531E-09,-14.55282E-06
+6.965235E+00,+7.165392E-09,-14.99720E-06
+6.975219E+00,+6.978025E-09,-15.32796E-06
+6.985178E+00,+7.325071E-09,-11.59424E-06
+6.995146E+00,+7.497387E-09,-11.33572E-06
+7.005157E+00,+8.267571E-09,-12.65811E-06
+7.015163E+00,+8.475517E-09,-13.68739E-06
+7.025146E+00,+11.54511E-09,-16.04974E-06
+7.035104E+00,+11.79097E-09,-15.89559E-06
+7.045019E+00,+12.28051E-09,-15.61538E-06
+7.055226E+00,+12.02958E-09,-15.63672E-06
+7.065183E+00,+10.27090E-09,-13.39062E-06
+7.075153E+00,+10.06045E-09,-13.57370E-06
+7.085142E+00,+7.944339E-09,-14.93008E-06
+7.095102E+00,+7.608607E-09,-14.97786E-06
+7.105073E+00,+5.025290E-09,-14.67427E-06
+7.115066E+00,+4.884045E-09,-14.33604E-06
+7.125083E+00,+4.197336E-09,-13.30879E-06
+7.135108E+00,+3.961084E-09,-13.54703E-06
+7.145111E+00,+2.964540E-09,-14.23788E-06
+7.155113E+00,+3.004387E-09,-14.66232E-06
+7.165151E+00,+4.082148E-09,-14.70640E-06
+7.175177E+00,+4.228457E-09,-15.45247E-06
+7.185210E+00,+4.430114E-09,-15.50792E-06
+7.195019E+00,+4.503669E-09,-15.26940E-06
+7.205031E+00,+5.817254E-09,-13.11364E-06
+7.215044E+00,+6.080506E-09,-12.26855E-06
+7.225077E+00,+6.255900E-09,-14.13231E-06
+7.235095E+00,+6.221874E-09,-14.66126E-06
+7.245131E+00,+7.104818E-09,-14.73141E-06
+7.255127E+00,+7.240960E-09,-14.70329E-06
+7.265123E+00,+8.412687E-09,-14.68008E-06
+7.275156E+00,+8.471714E-09,-14.80720E-06
+7.285169E+00,+9.666469E-09,-12.78483E-06
+7.295028E+00,+9.867138E-09,-12.96693E-06
+7.305078E+00,+10.71147E-09,-12.38663E-06
+7.315124E+00,+10.68797E-09,-12.09103E-06
+7.325158E+00,+11.00150E-09,-12.07818E-06
+7.335199E+00,+11.15599E-09,-12.57065E-06
+7.345068E+00,+13.06726E-09,-14.01821E-06
+7.355108E+00,+13.07931E-09,-14.03320E-06
+7.365109E+00,+11.31063E-09,-15.19833E-06
+7.375122E+00,+10.91168E-09,-15.40209E-06
+7.385165E+00,+9.001962E-09,-14.93320E-06
+7.395188E+00,+8.836682E-09,-14.78485E-06
+7.405204E+00,+7.784451E-09,-17.68645E-06
+7.415236E+00,+7.815183E-09,-18.06753E-06
+7.425237E+00,+8.956408E-09,-17.34255E-06
+7.435038E+00,+9.051645E-09,-17.47087E-06
+7.445078E+00,+8.200518E-09,-15.23140E-06
+7.455076E+00,+8.090325E-09,-15.14712E-06
+7.465101E+00,+7.955890E-09,-16.90261E-06
+7.475331E+00,+7.997597E-09,-17.15873E-06
+7.485116E+00,+7.966181E-09,-16.76085E-06
+7.495150E+00,+7.858385E-09,-16.63230E-06
+7.505243E+00,+6.972329E-09,-14.70474E-06
+7.515147E+00,+6.899144E-09,-15.00861E-06
+7.525181E+00,+5.425984E-09,-16.41947E-06
+7.535201E+00,+5.297203E-09,-16.59385E-06
+7.545237E+00,+3.024508E-09,-16.82059E-06
+7.555725E+00,+2.946891E-09,-16.48705E-06
+7.565070E+00,+1.591561E-09,-15.88944E-06
+7.575123E+00,+1.379994E-09,-16.08050E-06
+7.585132E+00,+1.223999E-09,-16.95131E-06
+7.595147E+00,+1.523304E-09,-17.08835E-06
+7.605195E+00,+3.661125E-09,-16.61259E-06
+7.615213E+00,+3.862871E-09,-15.79416E-06
+7.625235E+00,+4.618168E-09,-11.99181E-06
+7.635065E+00,+4.747342E-09,-12.07561E-06
+7.645128E+00,+6.188789E-09,-11.71037E-06
+7.655164E+00,+6.422249E-09,-11.16471E-06
+7.665185E+00,+7.160713E-09,-12.61485E-06
+7.675209E+00,+7.421355E-09,-12.24169E-06
+7.685244E+00,+9.252716E-09,-15.06355E-06
+7.695231E+00,+9.469194E-09,-15.51378E-06
+7.705026E+00,+8.729745E-09,-13.09230E-06
+7.715069E+00,+8.288437E-09,-12.38837E-06
+7.725096E+00,+6.538971E-09,-10.53323E-06
+7.735133E+00,+6.364956E-09,-11.19679E-06
+7.745164E+00,+5.400812E-09,-11.30210E-06
+7.755154E+00,+5.223286E-09,-12.36723E-06
+7.765182E+00,+4.739614E-09,-14.20959E-06
+7.775178E+00,+4.795694E-09,-14.25199E-06
+7.785191E+00,+5.285081E-09,-13.09817E-06
+7.795221E+00,+5.240234E-09,-12.65416E-06
+7.805223E+00,+5.072252E-09,-12.46542E-06
+7.815229E+00,+5.208970E-09,-12.41501E-06
+7.825026E+00,+6.533604E-09,-12.79922E-06
+7.835041E+00,+6.578764E-09,-12.97714E-06
+7.845236E+00,+6.684182E-09,-14.32969E-06
+7.855057E+00,+6.810954E-09,-14.55277E-06
+7.865087E+00,+9.278933E-09,-17.73637E-06
+7.875138E+00,+9.628776E-09,-17.00761E-06
+7.885142E+00,+9.999995E-09,-13.96820E-06
+7.895158E+00,+9.925530E-09,-13.14869E-06
+7.905204E+00,+10.57308E-09,-13.08998E-06
+7.915215E+00,+10.73233E-09,-13.68922E-06
+7.925240E+00,+10.72618E-09,-11.52117E-06
+7.935071E+00,+10.57306E-09,-12.27794E-06
+7.945128E+00,+9.815774E-09,-14.51861E-06
+7.955139E+00,+9.753957E-09,-14.71567E-06
+7.965180E+00,+8.330615E-09,-16.12956E-06
+7.975199E+00,+8.073857E-09,-15.77113E-06
+7.985234E+00,+6.677960E-09,-14.67053E-06
+7.995239E+00,+6.695161E-09,-14.46782E-06
+8.005044E+00,+6.961051E-09,-9.467211E-06
+8.015097E+00,+6.862572E-09,-9.185830E-06
+8.025109E+00,+5.691612E-09,-8.780366E-06
+8.035141E+00,+5.695294E-09,-9.531070E-06
+8.045181E+00,+7.140214E-09,-13.24782E-06
+8.055184E+00,+7.272815E-09,-13.54792E-06
+8.065244E+00,+8.239201E-09,-14.73453E-06
+8.075054E+00,+8.287952E-09,-15.01136E-06
+8.085066E+00,+8.789438E-09,-13.13527E-06
+8.095108E+00,+8.727601E-09,-12.69024E-06
+8.105120E+00,+7.026581E-09,-13.41047E-06
+8.115139E+00,+6.713803E-09,-13.68387E-06
+8.125181E+00,+5.880215E-09,-14.62712E-06
+8.135209E+00,+5.832979E-09,-14.44522E-06
+8.145234E+00,+4.173723E-09,-13.54981E-06
+8.155050E+00,+3.990382E-09,-13.51324E-06
+8.165079E+00,+3.182286E-09,-15.00295E-06
+8.175110E+00,+3.310443E-09,-14.63582E-06
+8.185119E+00,+4.263892E-09,-13.15827E-06
+8.195128E+00,+4.347545E-09,-13.03711E-06
+8.205157E+00,+5.622713E-09,-13.29784E-06
+8.215155E+00,+5.889939E-09,-13.07831E-06
+8.225173E+00,+8.251629E-09,-12.93878E-06
+8.235233E+00,+8.389094E-09,-13.03228E-06
+8.245017E+00,+8.730321E-09,-14.14896E-06
+8.255218E+00,+8.875293E-09,-15.28061E-06
+8.265210E+00,+9.486310E-09,-16.93256E-06
+8.275179E+00,+9.428848E-09,-17.16954E-06
+8.285144E+00,+8.174007E-09,-15.84512E-06
+8.295110E+00,+8.001598E-09,-15.38369E-06
+8.305143E+00,+7.562956E-09,-14.84837E-06
+8.315173E+00,+7.390376E-09,-14.10278E-06
+8.325177E+00,+5.535710E-09,-13.59261E-06
+8.335205E+00,+5.158487E-09,-12.99337E-06
+8.345033E+00,+5.421193E-09,-11.70736E-06
+8.355084E+00,+5.768723E-09,-12.81850E-06
+8.365127E+00,+7.147035E-09,-14.23348E-06
+8.375154E+00,+7.347427E-09,-13.76836E-06
+8.385166E+00,+8.562854E-09,-12.72208E-06
+8.395207E+00,+8.866647E-09,-13.37568E-06
+8.405215E+00,+7.953808E-09,-14.98750E-06
+8.415223E+00,+6.995087E-09,-15.77998E-06
+8.425021E+00,+4.849230E-09,-14.71696E-06
+8.435065E+00,+4.905067E-09,-13.94443E-06
+8.445097E+00,+6.714656E-09,-18.34731E-06
+8.455132E+00,+7.264504E-09,-17.47799E-06
+8.465140E+00,+7.855570E-09,-17.79144E-06
+8.475155E+00,+7.916938E-09,-17.56113E-06
+8.485206E+00,+7.794225E-09,-16.92584E-06
+8.495026E+00,+7.566466E-09,-16.57388E-06
+8.505061E+00,+6.687454E-09,-15.73117E-06
+8.515072E+00,+6.775302E-09,-15.90437E-06
+8.525101E+00,+9.051186E-09,-15.68290E-06
+8.535165E+00,+9.656079E-09,-15.43625E-06
+8.545230E+00,+10.82498E-09,-14.18710E-06
+8.555036E+00,+10.87437E-09,-14.90410E-06
+8.565085E+00,+11.54994E-09,-12.66040E-06
+8.575111E+00,+11.68851E-09,-13.25197E-06
+8.585140E+00,+11.35879E-09,-14.31748E-06
+8.595181E+00,+11.09629E-09,-14.26386E-06
+8.605211E+00,+10.09166E-09,-13.88423E-06
+8.615020E+00,+9.908811E-09,-14.12201E-06
+8.625054E+00,+8.147045E-09,-14.40505E-06
+8.635094E+00,+7.423410E-09,-14.56063E-06
+8.645130E+00,+5.955525E-09,-14.26037E-06
+8.655123E+00,+6.082379E-09,-13.91888E-06
+8.665152E+00,+7.529843E-09,-12.82296E-06
+8.675189E+00,+7.782265E-09,-12.82811E-06
+8.685193E+00,+9.022182E-09,-13.17913E-06
+8.695214E+00,+9.622936E-09,-13.84864E-06
+8.705236E+00,+11.78663E-09,-15.20734E-06
+8.715241E+00,+11.89979E-09,-15.65066E-06
+8.725038E+00,+10.40722E-09,-15.47422E-06
+8.735077E+00,+9.995670E-09,-13.77031E-06
+8.745108E+00,+9.436932E-09,-11.31841E-06
+8.755123E+00,+9.372531E-09,-11.38787E-06
+8.765152E+00,+7.938926E-09,-11.93484E-06
+8.775168E+00,+7.530550E-09,-12.19789E-06
+8.785194E+00,+7.186832E-09,-12.83378E-06
+8.795199E+00,+7.322759E-09,-13.04847E-06
+8.805235E+00,+7.535359E-09,-14.14885E-06
+8.815245E+00,+7.468531E-09,-14.59851E-06
+8.825064E+00,+7.253088E-09,-14.93672E-06
+8.835104E+00,+7.341436E-09,-14.41226E-06
+8.845134E+00,+7.700120E-09,-14.53377E-06
+8.855165E+00,+7.665983E-09,-14.29585E-06
+8.865202E+00,+8.056716E-09,-14.45518E-06
+8.875205E+00,+8.248870E-09,-13.68139E-06
+8.885226E+00,+9.507323E-09,-12.15975E-06
+8.895244E+00,+9.513837E-09,-11.86343E-06
+8.905033E+00,+9.015344E-09,-10.48700E-06
+8.915046E+00,+9.045206E-09,-9.633552E-06
+8.925071E+00,+9.983727E-09,-13.94162E-06
+8.935103E+00,+10.02596E-09,-14.61208E-06
+8.945138E+00,+8.749869E-09,-14.91191E-06
+8.955127E+00,+8.569931E-09,-15.02203E-06
+8.965134E+00,+8.122258E-09,-14.75702E-06
+8.975157E+00,+8.158367E-09,-15.05093E-06
+8.985159E+00,+7.658448E-09,-13.57887E-06
+8.995171E+00,+7.478568E-09,-13.39995E-06
+9.005204E+00,+6.938407E-09,-14.10971E-06
+9.015211E+00,+6.933316E-09,-14.31736E-06
+9.025033E+00,+6.782840E-09,-13.75992E-06
+9.035056E+00,+6.784909E-09,-13.77191E-06
+9.045238E+00,+7.895663E-09,-12.33710E-06
+9.055033E+00,+7.981957E-09,-12.29365E-06
+9.065043E+00,+8.169987E-09,-12.36712E-06
+9.075060E+00,+8.066493E-09,-12.52545E-06
+9.085089E+00,+7.758337E-09,-17.28501E-06
+9.095323E+00,+7.844810E-09,-17.13767E-06
+9.105116E+00,+9.472917E-09,-13.62551E-06
+9.115136E+00,+9.465641E-09,-13.01471E-06
+9.125159E+00,+8.128464E-09,-13.69578E-06
+9.135189E+00,+8.064619E-09,-13.59341E-06
+9.145211E+00,+8.522727E-09,-9.263765E-06
+9.155221E+00,+8.585435E-09,-9.135420E-06
+9.165031E+00,+8.357135E-09,-13.27292E-06
+9.175055E+00,+8.337942E-09,-13.16508E-06
+9.185070E+00,+8.886109E-09,-12.69671E-06
+9.195101E+00,+8.949249E-09,-12.51941E-06
+9.205110E+00,+8.522911E-09,-14.81060E-06
+9.215122E+00,+8.412837E-09,-14.97076E-06
+9.225153E+00,+8.283972E-09,-13.02149E-06
+9.235174E+00,+8.272256E-09,-11.75949E-06
+9.245211E+00,+6.390639E-09,-12.27433E-06
+9.255436E+00,+6.234464E-09,-12.47684E-06
+9.265209E+00,+4.551067E-09,-15.38635E-06
+9.275239E+00,+4.552878E-09,-15.54880E-06
+9.285021E+00,+4.045081E-09,-15.75011E-06
+9.295053E+00,+3.761081E-09,-14.77072E-06
+9.305086E+00,+2.825897E-09,-11.99810E-06
+9.315088E+00,+2.974984E-09,-11.64725E-06
+9.325109E+00,+5.733602E-09,-14.92035E-06
+9.335146E+00,+6.040848E-09,-14.97978E-06
+9.345166E+00,+7.505787E-09,-14.90831E-06
+9.355222E+00,+7.825187E-09,-15.30627E-06
+9.365022E+00,+9.558756E-09,-15.81259E-06
+9.375033E+00,+9.758095E-09,-16.11454E-06
+9.385060E+00,+8.945126E-09,-15.21395E-06
+9.395060E+00,+8.734008E-09,-15.62416E-06
+9.405072E+00,+8.990502E-09,-14.33670E-06
+9.415101E+00,+9.183868E-09,-14.04568E-06
+9.425100E+00,+8.988462E-09,-13.71612E-06
+9.435129E+00,+8.698806E-09,-13.84509E-06
+9.445135E+00,+8.277313E-09,-14.00760E-06
+9.455204E+00,+8.283719E-09,-14.62612E-06
+9.465229E+00,+7.686262E-09,-15.29097E-06
+9.475202E+00,+7.374406E-09,-15.89287E-06
+9.485221E+00,+7.550510E-09,-15.42769E-06
+9.495028E+00,+8.014875E-09,-15.53118E-06
+9.505048E+00,+8.809117E-09,-17.20897E-06
+9.515064E+00,+8.482895E-09,-16.51159E-06
+9.525099E+00,+7.032907E-09,-14.33891E-06
+9.535124E+00,+6.917832E-09,-12.83773E-06
+9.545162E+00,+7.448567E-09,-13.13547E-06
+9.555166E+00,+7.517230E-09,-13.90257E-06
+9.565185E+00,+7.642466E-09,-13.09327E-06
+9.575213E+00,+7.831956E-09,-13.17424E-06
+9.585241E+00,+8.999821E-09,-15.88251E-06
+9.595056E+00,+9.056059E-09,-15.55344E-06
+9.605095E+00,+7.995945E-09,-13.06040E-06
+9.615106E+00,+7.857479E-09,-12.47183E-06
+9.625135E+00,+8.525801E-09,-14.60223E-06
+9.635177E+00,+8.715144E-09,-14.58899E-06
+9.645190E+00,+8.434978E-09,-14.05420E-06
+9.655230E+00,+8.259428E-09,-14.01638E-06
+9.665233E+00,+8.941888E-09,-14.40794E-06
+9.675014E+00,+9.356388E-09,-15.03330E-06
+9.685051E+00,+9.490882E-09,-11.67755E-06
+9.695060E+00,+9.204027E-09,-10.99051E-06
+9.705082E+00,+8.471629E-09,-12.71316E-06
+9.715117E+00,+8.648561E-09,-13.39219E-06
+9.725116E+00,+9.244610E-09,-14.15331E-06
+9.735146E+00,+9.073243E-09,-13.47885E-06
+9.745173E+00,+8.271530E-09,-12.58530E-06
+9.755159E+00,+8.326593E-09,-12.85475E-06
+9.765190E+00,+9.097245E-09,-16.81154E-06
+9.775189E+00,+9.080170E-09,-18.09534E-06
+9.785203E+00,+8.054083E-09,-17.79599E-06
+9.795237E+00,+7.940134E-09,-17.43405E-06
+9.805016E+00,+7.825310E-09,-13.96285E-06
+9.815032E+00,+7.678937E-09,-13.11925E-06
+9.825063E+00,+6.308503E-09,-13.68742E-06
+9.835106E+00,+6.200096E-09,-12.42291E-06
+9.845125E+00,+7.614047E-09,-10.70558E-06
+9.855157E+00,+8.083309E-09,-12.45575E-06
+9.865157E+00,+9.273029E-09,-14.85892E-06
+9.875188E+00,+9.299874E-09,-14.80208E-06
+9.885191E+00,+9.692404E-09,-14.59940E-06
+9.895212E+00,+9.879381E-09,-14.58896E-06
+9.905015E+00,+9.428475E-09,-13.57198E-06
+9.915023E+00,+9.028341E-09,-13.23641E-06
+9.925044E+00,+8.199740E-09,-12.18776E-06
+9.935077E+00,+8.298503E-09,-12.79321E-06
+9.945065E+00,+8.487419E-09,-13.33340E-06
+9.955189E+00,+8.289812E-09,-12.91540E-06
+9.965221E+00,+8.150069E-09,-12.55466E-06
+9.975224E+00,+8.500034E-09,-13.07676E-06
+9.985023E+00,+9.842075E-09,-15.48526E-06
+9.995028E+00,+9.857435E-09,-15.89021E-06

MicroMag 2900/3900 Data File ends
