# Supplementary material for: Magnetic signatures of a creosote oil contaminated site: case study in São Paulo, Brazil
Source: Sci Rep. 2022 Dec 17;12:21853. doi: 10.1038/s41598-022-23493-2 (PMC9759522; doi:10.1038/s41598-022-23493-2)
Supplement: Supplementary file 3 — Supplementary Information 3. [file 41598_2022_23493_MOESM3_ESM.zip › moment_vs_time/SD23/5_1/nm4xxx/5_7.013]

MicroMag 2900/3900 Data File (Series 0016.002)
Moment vs. time

INSTRUMENT
Configuration                   VSM
Temperature control             None
Hardware version                0004
Software version                01/29/2013
Units of measure                Hybrid SI
Temperature in                  Celsius

SAMPLE
Mass                            N/A
Volume                          N/A
Demagnetizing factor            N/A

SETTINGS
Field range                    +300.0000E-03
Field command                   0.000000E+00
Moment range                   +2.000000E-06
Averaging time                 +16.60134E-03
Temperature (command)           N/A
Tmprtr difference correction    No
Orientation                     0.000000E+00
Vibration amplitude             1.0
Calibration factor             +4.401063E+00
Operating frequency            +83.00000E+00

MEASUREMENT
Description                    "SD34_5_7"
Field (measured)               +316.4527E-06
Temperature (measured)          N/A
Averages (completed)            N/A
Moment at conditioning field   +577.0032E-09
Measured on                     08/28/2020  10:30
Elapsed time                   +22.74756E+00

PROCESSING
Background subtraction          No
Delta-m processing              N/A
Demagnetizing factor            No
Normalization                   No
Normalization factor            N/A
Offset (field)                  No
Offset (moment)                 No
Pole saturation                 No
Slope correction                No

VIEWPORT
Left                            0.000000E+00
Right                          +10.00000E+00
Bottom                         -2.000000E-06
Top                            +2.000000E-06
Show X-axis?                    Yes
Show Y-axis?                    Yes

SCRIPT
Averaging time                 +10.00000E-03
Initial (conditioning) field   +220.0000E-03
Final (measuring) field         0.000000E+00
Pause at initial field         +10.00000E+00
Field slew rate limit          +10.00000E+03
Field slew time limit          +100.0000E-03
Slope correction                0.000000E+00
Timebase                       +10.00000E+00
Number of segments              1
Number of data                  1000

Segment   Averaging                                                            Final 
 Number      Time        Initial      Increment       Final         Pause      Index 
             (s)           (s)           (s)           (s)           (s)     
0000001,+10.00000E-03, 0.000000E+00,+10.00000E-03,+10.00000E+00,+10.00000E+00,0001000

                                         
     Time         Moment        Field    
     (s)          (Am�)          (T)     
+5.101876E-03,+423.9225E-09,+160.6665E-03
+15.10788E-03,+240.8966E-09,+89.59296E-03
+25.20020E-03,+124.1312E-09,+44.55234E-03
+35.01927E-03,+62.43521E-09,+20.84623E-03
+45.13029E-03,+31.79645E-09,+9.036792E-03
+55.21492E-03,+18.38641E-09,+4.015294E-03
+65.09373E-03,+11.75717E-09,+1.784916E-03
+75.08893E-03,+8.906080E-09,+778.5921E-06
+85.15485E-03,+8.985111E-09,+419.8136E-06
+95.14125E-03,+10.48610E-09,+219.2952E-06
+105.1680E-03,+11.25806E-09,+156.5673E-06
+115.2225E-03,+12.13233E-09,+104.6234E-06
+125.2159E-03,+13.31963E-09,+84.58818E-06
+135.0159E-03,+15.41856E-09,+67.31130E-06
+145.2319E-03,+16.53521E-09,+55.40869E-06
+155.2203E-03,+16.19671E-09,+48.65468E-06
+165.1814E-03,+15.59662E-09,+45.45030E-06
+175.1721E-03,+15.78802E-09,+40.52840E-06
+185.1392E-03,+16.38489E-09,+36.71522E-06
+195.1540E-03,+16.79662E-09,+33.32671E-06
+205.1457E-03,+16.61534E-09,+32.21186E-06
+215.1508E-03,+16.26852E-09,+29.77702E-06
+225.1980E-03,+15.78217E-09,+29.43838E-06
+235.1980E-03,+14.14306E-09,+29.22203E-06
+245.1860E-03,+12.59119E-09,+30.06658E-06
+255.0924E-03,+11.11336E-09,+28.76991E-06
+265.0813E-03,+11.07093E-09,+27.67808E-06
+275.0437E-03,+11.29920E-09,+25.85544E-06
+285.0328E-03,+10.95785E-09,+24.12014E-06
+295.2241E-03,+10.26584E-09,+25.04560E-06
+305.1940E-03,+9.823285E-09,+24.44204E-06
+315.2030E-03,+9.408304E-09,+22.85732E-06
+325.1874E-03,+8.969825E-09,+21.94336E-06
+335.1655E-03,+8.990942E-09,+19.50545E-06
+345.1618E-03,+9.962119E-09,+18.34405E-06
+355.1143E-03,+11.21992E-09,+17.28261E-06
+365.0891E-03,+11.28431E-09,+17.54606E-06
+375.0687E-03,+10.09585E-09,+16.50092E-06
+385.0232E-03,+9.299042E-09,+17.35477E-06
+395.2292E-03,+9.432309E-09,+17.06878E-06
+405.1940E-03,+9.762008E-09,+16.97414E-06
+415.1670E-03,+9.576197E-09,+14.45398E-06
+425.1475E-03,+9.350964E-09,+12.03392E-06
+435.1013E-03,+9.870604E-09,+11.92434E-06
+445.0734E-03,+10.81883E-09,+12.67622E-06
+455.0634E-03,+11.72484E-09,+12.59314E-06
+465.0733E-03,+12.13962E-09,+14.43077E-06
+475.0890E-03,+12.77445E-09,+14.00162E-06
+485.1227E-03,+13.16918E-09,+13.08297E-06
+495.1441E-03,+12.73946E-09,+12.05032E-06
+505.1763E-03,+11.46592E-09,+10.48760E-06
+515.1404E-03,+10.38128E-09,+9.738608E-06
+525.1359E-03,+10.07352E-09,+9.077597E-06
+535.1705E-03,+9.811959E-09,+9.556533E-06
+545.2078E-03,+8.967120E-09,+7.602368E-06
+555.2202E-03,+7.908355E-09,+7.985402E-06
+565.0171E-03,+7.782399E-09,+8.659773E-06
+575.0163E-03,+8.450537E-09,+7.250233E-06
+585.0249E-03,+8.799890E-09,+7.382327E-06
+595.0639E-03,+8.532599E-09,+5.698558E-06
+605.0796E-03,+8.578163E-09,+5.892392E-06
+615.1104E-03,+9.547275E-09,+5.846101E-06
+625.1188E-03,+10.16788E-09,+5.655070E-06
+635.1440E-03,+9.723575E-09,+5.212384E-06
+645.1979E-03,+8.788362E-09,+4.966136E-06
+655.2101E-03,+8.157866E-09,+6.223441E-06
+665.2408E-03,+8.366564E-09,+5.698844E-06
+675.0599E-03,+8.806240E-09,+6.401739E-06
+685.0822E-03,+9.102855E-09,+6.299401E-06
+695.1212E-03,+9.959791E-09,+3.540316E-06
+705.1374E-03,+10.87871E-09,+2.422886E-06
+715.1697E-03,+11.39827E-09,+1.180830E-06
+725.2105E-03,+10.73256E-09,+413.2462E-09
+735.2204E-03,+9.642087E-09,-452.8713E-09
+745.0187E-03,+9.232681E-09,-408.2966E-09
+755.2269E-03,+8.840065E-09,-455.6752E-09
+765.2028E-03,+7.813735E-09,-548.4868E-09
+775.1797E-03,+5.520097E-09,-1.245003E-06
+785.1838E-03,+4.380766E-09,-541.0481E-09
+795.1711E-03,+4.527381E-09,-405.0923E-09
+805.1532E-03,+5.393571E-09,-97.27479E-09
+815.1395E-03,+6.309663E-09,-517.2444E-09
+825.1643E-03,+7.437410E-09,+219.8124E-09
+835.2500E-03,+8.841828E-09,+1.554709E-06
+845.1726E-03,+9.717308E-09,+1.814203E-06
+855.1505E-03,+9.911499E-09,-1.706028E-06
+865.1459E-03,+10.07501E-09,-3.548699E-06
+875.1222E-03,+11.14148E-09,-4.774018E-06
+885.1532E-03,+12.59543E-09,-6.070977E-06
+895.1885E-03,+13.29468E-09,-3.801956E-06
+905.1822E-03,+12.93653E-09,-3.440695E-06
+915.2236E-03,+12.34680E-09,-4.247017E-06
+925.2318E-03,+12.30770E-09,-3.972016E-06
+935.0206E-03,+12.30147E-09,-2.595091E-06
+945.0585E-03,+12.12019E-09,-3.622198E-06
+955.0511E-03,+12.12724E-09,-4.213401E-06
+965.0711E-03,+12.47861E-09,-4.318629E-06
+975.1015E-03,+12.47900E-09,-3.441382E-06
+985.1046E-03,+11.57078E-09,-4.621983E-06
+995.1169E-03,+9.832113E-09,-6.760341E-06
+1.005105E+00,+9.250463E-09,-3.587695E-06
+1.015072E+00,+9.687781E-09,-1.783848E-06
+1.025049E+00,+10.28663E-09,-2.997179E-06
+1.035035E+00,+10.59685E-09,-4.955692E-06
+1.045027E+00,+10.78941E-09,-6.080075E-06
+1.055025E+00,+11.28487E-09,-7.419062E-06
+1.065222E+00,+11.50665E-09,-7.550241E-06
+1.075194E+00,+11.32181E-09,-7.737065E-06
+1.085189E+00,+11.45053E-09,-8.361827E-06
+1.095169E+00,+12.53655E-09,-8.072147E-06
+1.105139E+00,+13.86038E-09,-10.89472E-06
+1.115135E+00,+14.46999E-09,-10.72981E-06
+1.125102E+00,+14.24761E-09,-9.489642E-06
+1.135091E+00,+14.18847E-09,-8.021709E-06
+1.145127E+00,+14.58866E-09,-8.678428E-06
+1.155132E+00,+14.73587E-09,-9.651490E-06
+1.165158E+00,+14.07899E-09,-9.364959E-06
+1.175167E+00,+12.95608E-09,-9.038745E-06
+1.185202E+00,+12.68215E-09,-8.627015E-06
+1.195202E+00,+12.40920E-09,-8.829547E-06
+1.205164E+00,+11.62911E-09,-10.10033E-06
+1.215145E+00,+9.669563E-09,-8.842336E-06
+1.225137E+00,+8.849165E-09,-8.429347E-06
+1.235100E+00,+8.370493E-09,-7.488642E-06
+1.245098E+00,+7.818998E-09,-6.507369E-06
+1.255049E+00,+6.493920E-09,-7.330428E-06
+1.265052E+00,+5.499916E-09,-8.097611E-06
+1.275077E+00,+5.394377E-09,-8.726750E-06
+1.285068E+00,+5.707932E-09,-9.938852E-06
+1.295062E+00,+5.896390E-09,-10.44231E-06
+1.305050E+00,+6.117940E-09,-8.930541E-06
+1.315031E+00,+7.370472E-09,-9.701758E-06
+1.325032E+00,+9.226003E-09,-11.31698E-06
+1.335031E+00,+11.08917E-09,-12.09850E-06
+1.345024E+00,+11.81302E-09,-11.83989E-06
+1.355243E+00,+12.78341E-09,-11.83514E-06
+1.365201E+00,+13.53407E-09,-12.31751E-06
+1.375175E+00,+14.53551E-09,-12.79275E-06
+1.385189E+00,+14.50362E-09,-12.58925E-06
+1.395222E+00,+14.18424E-09,-15.08958E-06
+1.405231E+00,+14.47316E-09,-14.84242E-06
+1.415023E+00,+15.35351E-09,-13.43330E-06
+1.425022E+00,+15.56480E-09,-11.32021E-06
+1.435048E+00,+15.30720E-09,-12.69173E-06
+1.445038E+00,+15.24549E-09,-12.86642E-06
+1.455048E+00,+15.25297E-09,-13.06226E-06
+1.465076E+00,+14.76937E-09,-13.26330E-06
+1.475062E+00,+12.80072E-09,-12.75115E-06
+1.485077E+00,+11.67053E-09,-13.32768E-06
+1.495114E+00,+10.80275E-09,-12.56393E-06
+1.505109E+00,+10.55039E-09,-12.25488E-06
+1.515125E+00,+9.354878E-09,-12.18959E-06
+1.525135E+00,+8.702131E-09,-13.28302E-06
+1.535157E+00,+8.731409E-09,-13.50895E-06
+1.545178E+00,+9.376547E-09,-13.76907E-06
+1.555107E+00,+9.914578E-09,-11.43173E-06
+1.565133E+00,+9.519091E-09,-10.53952E-06
+1.575162E+00,+8.662028E-09,-12.37613E-06
+1.585154E+00,+8.563585E-09,-11.12503E-06
+1.595206E+00,+8.684702E-09,-13.18628E-06
+1.605238E+00,+8.637827E-09,-12.33888E-06
+1.615016E+00,+8.850893E-09,-10.50073E-06
+1.625031E+00,+9.507347E-09,-11.60397E-06
+1.635055E+00,+10.40973E-09,-12.56138E-06
+1.645131E+00,+10.21240E-09,-13.59730E-06
+1.655131E+00,+9.023950E-09,-14.82019E-06
+1.665102E+00,+8.642872E-09,-15.36653E-06
+1.675068E+00,+9.000422E-09,-14.94587E-06
+1.685057E+00,+9.273232E-09,-13.89631E-06
+1.695051E+00,+9.171627E-09,-12.33430E-06
+1.705030E+00,+9.123660E-09,-12.64821E-06
+1.715031E+00,+9.697562E-09,-12.36583E-06
+1.725236E+00,+10.14352E-09,-14.44070E-06
+1.735215E+00,+10.39847E-09,-14.21622E-06
+1.745210E+00,+10.48063E-09,-13.66734E-06
+1.755159E+00,+11.15903E-09,-13.58445E-06
+1.765148E+00,+11.78602E-09,-13.67274E-06
+1.775111E+00,+11.86189E-09,-11.96434E-06
+1.785104E+00,+11.47395E-09,-10.14962E-06
+1.795101E+00,+11.48357E-09,-12.31568E-06
+1.805054E+00,+11.89361E-09,-12.33290E-06
+1.815041E+00,+11.59753E-09,-11.11731E-06
+1.825036E+00,+10.08944E-09,-13.10271E-06
+1.835222E+00,+7.827649E-09,-15.33883E-06
+1.845225E+00,+6.767835E-09,-16.28904E-06
+1.855038E+00,+6.009832E-09,-14.81486E-06
+1.865062E+00,+5.085364E-09,-14.57354E-06
+1.875108E+00,+3.530491E-09,-14.84451E-06
+1.885105E+00,+3.223927E-09,-15.85665E-06
+1.895121E+00,+4.217095E-09,-13.62248E-06
+1.905146E+00,+4.972545E-09,-12.93057E-06
+1.915144E+00,+5.473286E-09,-13.36704E-06
+1.925152E+00,+5.930745E-09,-14.50442E-06
+1.935174E+00,+7.828733E-09,-16.84405E-06
+1.945174E+00,+9.411304E-09,-17.68335E-06
+1.955104E+00,+11.26801E-09,-16.24569E-06
+1.965123E+00,+11.79499E-09,-15.45768E-06
+1.975132E+00,+12.57409E-09,-15.92488E-06
+1.985159E+00,+13.09615E-09,-16.17874E-06
+1.995172E+00,+13.29776E-09,-16.48358E-06
+2.005175E+00,+13.08499E-09,-16.39744E-06
+2.015204E+00,+13.09581E-09,-17.10451E-06
+2.025212E+00,+13.37687E-09,-16.74254E-06
+2.035227E+00,+13.25601E-09,-16.93440E-06
+2.045024E+00,+12.56881E-09,-17.18142E-06
+2.055156E+00,+11.25734E-09,-14.40600E-06
+2.065174E+00,+10.72837E-09,-14.70180E-06
+2.075202E+00,+9.648437E-09,-15.37093E-06
+2.085145E+00,+8.659645E-09,-15.39937E-06
+2.095170E+00,+6.367590E-09,-15.84432E-06
+2.105179E+00,+5.844715E-09,-15.04140E-06
+2.115224E+00,+6.065712E-09,-14.58598E-06
+2.125058E+00,+6.233169E-09,-14.48279E-06
+2.135133E+00,+6.241213E-09,-16.55474E-06
+2.145136E+00,+6.558179E-09,-16.46602E-06
+2.155117E+00,+8.433537E-09,-18.80164E-06
+2.165086E+00,+9.386567E-09,-16.46822E-06
+2.175072E+00,+10.42256E-09,-14.87523E-06
+2.185136E+00,+10.61348E-09,-14.32042E-06
+2.195122E+00,+12.13466E-09,-13.13753E-06
+2.205123E+00,+13.03801E-09,-12.15305E-06
+2.215091E+00,+13.65942E-09,-13.24671E-06
+2.225060E+00,+13.00881E-09,-15.19306E-06
+2.235044E+00,+11.22931E-09,-16.69662E-06
+2.245210E+00,+10.84146E-09,-16.73081E-06
+2.255182E+00,+10.43765E-09,-15.65592E-06
+2.265165E+00,+10.15037E-09,-15.34347E-06
+2.275121E+00,+9.525870E-09,-15.84875E-06
+2.285128E+00,+9.406788E-09,-14.26417E-06
+2.295145E+00,+9.181675E-09,-13.52720E-06
+2.305164E+00,+8.542220E-09,-13.73929E-06
+2.315153E+00,+7.298245E-09,-15.08386E-06
+2.325134E+00,+7.110986E-09,-17.27034E-06
+2.335099E+00,+7.815932E-09,-18.54930E-06
+2.345079E+00,+8.169718E-09,-18.23204E-06
+2.355168E+00,+7.916869E-09,-17.68238E-06
+2.365136E+00,+7.671479E-09,-18.51875E-06
+2.375121E+00,+7.916060E-09,-17.56849E-06
+2.385129E+00,+8.085536E-09,-17.06060E-06
+2.395164E+00,+7.399424E-09,-15.60099E-06
+2.405221E+00,+6.885401E-09,-14.43712E-06
+2.415210E+00,+6.403635E-09,-14.81495E-06
+2.425194E+00,+6.643902E-09,-15.10288E-06
+2.435153E+00,+6.911824E-09,-15.21967E-06
+2.445118E+00,+6.624159E-09,-17.03891E-06
+2.455110E+00,+5.806426E-09,-17.27077E-06
+2.465096E+00,+5.668046E-09,-17.89647E-06
+2.475056E+00,+5.475752E-09,-19.93630E-06
+2.485037E+00,+5.345344E-09,-20.07551E-06
+2.495016E+00,+5.754810E-09,-18.06379E-06
+2.505238E+00,+6.780364E-09,-16.53354E-06
+2.515201E+00,+8.719222E-09,-16.04510E-06
+2.525149E+00,+9.235801E-09,-16.10084E-06
+2.535139E+00,+8.877985E-09,-16.13214E-06
+2.545109E+00,+8.742506E-09,-16.46010E-06
+2.555037E+00,+9.448903E-09,-14.92244E-06
+2.565026E+00,+10.01028E-09,-15.47642E-06
+2.575022E+00,+10.42424E-09,-15.85528E-06
+2.585043E+00,+10.71428E-09,-15.40581E-06
+2.595094E+00,+11.78661E-09,-15.18963E-06
+2.605123E+00,+12.33860E-09,-14.19863E-06
+2.615160E+00,+12.24701E-09,-16.45832E-06
+2.625168E+00,+11.81092E-09,-16.46490E-06
+2.635216E+00,+11.03507E-09,-16.30211E-06
+2.645220E+00,+10.74815E-09,-15.94225E-06
+2.655123E+00,+9.273586E-09,-17.05836E-06
+2.665100E+00,+8.017982E-09,-17.89610E-06
+2.675082E+00,+6.401287E-09,-18.11242E-06
+2.685201E+00,+6.342724E-09,-17.46174E-06
+2.695174E+00,+6.668998E-09,-15.35771E-06
+2.705158E+00,+6.485478E-09,-14.52038E-06
+2.715113E+00,+6.002491E-09,-17.66004E-06
+2.725094E+00,+6.288951E-09,-17.13750E-06
+2.735020E+00,+7.346518E-09,-16.00974E-06
+2.745229E+00,+7.821898E-09,-16.41192E-06
+2.755217E+00,+7.808590E-09,-16.13308E-06
+2.765198E+00,+8.053021E-09,-17.66994E-06
+2.775223E+00,+9.433647E-09,-17.15607E-06
+2.785028E+00,+10.40979E-09,-15.95779E-06
+2.795056E+00,+10.79495E-09,-15.55744E-06
+2.805105E+00,+10.40425E-09,-15.49828E-06
+2.815117E+00,+9.683224E-09,-16.27007E-06
+2.825135E+00,+8.896272E-09,-16.40376E-06
+2.835162E+00,+7.668470E-09,-14.65865E-06
+2.845228E+00,+6.817961E-09,-18.28039E-06
+2.855029E+00,+6.895397E-09,-18.33807E-06
+2.865057E+00,+7.682373E-09,-18.30975E-06
+2.875063E+00,+8.048019E-09,-16.68935E-06
+2.885085E+00,+7.916507E-09,-15.88918E-06
+2.895133E+00,+8.309360E-09,-16.44619E-06
+2.905112E+00,+9.548308E-09,-16.89414E-06
+2.915128E+00,+10.56805E-09,-17.78504E-06
+2.925117E+00,+10.08902E-09,-18.23579E-06
+2.935144E+00,+8.514886E-09,-18.58984E-06
+2.945226E+00,+7.215177E-09,-17.39714E-06
+2.955232E+00,+6.518360E-09,-16.94378E-06
+2.965017E+00,+6.123392E-09,-15.49991E-06
+2.975049E+00,+5.860420E-09,-14.02308E-06
+2.985055E+00,+6.165703E-09,-13.92434E-06
+2.995067E+00,+7.255873E-09,-14.63739E-06
+3.005106E+00,+7.834454E-09,-14.81684E-06
+3.015113E+00,+7.806203E-09,-14.53034E-06
+3.025160E+00,+7.691378E-09,-15.51759E-06
+3.035188E+00,+8.058283E-09,-16.64375E-06
+3.045211E+00,+8.345716E-09,-16.94178E-06
+3.055241E+00,+7.575553E-09,-15.63275E-06
+3.065241E+00,+6.286858E-09,-15.61155E-06
+3.075016E+00,+5.465023E-09,-15.56986E-06
+3.085047E+00,+5.617808E-09,-15.65658E-06
+3.095062E+00,+6.087380E-09,-15.39422E-06
+3.105066E+00,+6.690245E-09,-15.49318E-06
+3.115094E+00,+7.703459E-09,-18.48290E-06
+3.125168E+00,+9.216151E-09,-17.46600E-06
+3.135247E+00,+10.19351E-09,-15.57890E-06
+3.145072E+00,+9.845856E-09,-16.90167E-06
+3.155210E+00,+8.535972E-09,-15.96108E-06
+3.165023E+00,+7.995224E-09,-17.48880E-06
+3.175050E+00,+7.755499E-09,-21.06394E-06
+3.185080E+00,+7.487073E-09,-20.88115E-06
+3.195138E+00,+6.515810E-09,-17.91601E-06
+3.205150E+00,+6.193534E-09,-17.42715E-06
+3.215210E+00,+6.375954E-09,-17.60811E-06
+3.225059E+00,+6.550622E-09,-19.22321E-06
+3.235100E+00,+6.496542E-09,-19.35637E-06
+3.245152E+00,+6.525362E-09,-19.49218E-06
+3.255059E+00,+7.197226E-09,-19.45690E-06
+3.265116E+00,+7.662952E-09,-17.51739E-06
+3.275171E+00,+7.408104E-09,-17.55767E-06
+3.285198E+00,+6.959933E-09,-17.35231E-06
+3.295247E+00,+6.725160E-09,-19.46754E-06
+3.305067E+00,+7.041948E-09,-19.48317E-06
+3.315085E+00,+7.563682E-09,-18.23296E-06
+3.325113E+00,+7.706378E-09,-18.73058E-06
+3.335165E+00,+8.755347E-09,-19.73408E-06
+3.345188E+00,+9.852914E-09,-19.37270E-06
+3.355227E+00,+11.72038E-09,-20.01792E-06
+3.365042E+00,+11.83411E-09,-20.51588E-06
+3.375064E+00,+11.07688E-09,-18.80282E-06
+3.385109E+00,+10.88945E-09,-18.28477E-06
+3.395144E+00,+11.01873E-09,-17.13576E-06
+3.405172E+00,+10.78539E-09,-16.17319E-06
+3.415221E+00,+9.302926E-09,-16.59207E-06
+3.425245E+00,+8.573918E-09,-17.52780E-06
+3.435057E+00,+7.456211E-09,-17.62891E-06
+3.445110E+00,+6.918998E-09,-17.69240E-06
+3.455027E+00,+5.838641E-09,-17.29300E-06
+3.465069E+00,+5.720287E-09,-17.79187E-06
+3.475061E+00,+7.171045E-09,-18.31481E-06
+3.485082E+00,+8.769169E-09,-18.09526E-06
+3.495148E+00,+10.03714E-09,-19.91916E-06
+3.505201E+00,+9.958646E-09,-20.18741E-06
+3.515222E+00,+9.321912E-09,-18.05947E-06
+3.525246E+00,+8.978022E-09,-15.99801E-06
+3.535039E+00,+8.090606E-09,-17.49109E-06
+3.545068E+00,+7.170738E-09,-17.89416E-06
+3.555059E+00,+6.164345E-09,-18.64377E-06
+3.565103E+00,+5.679648E-09,-20.29492E-06
+3.575132E+00,+4.712589E-09,-18.45532E-06
+3.585144E+00,+3.624806E-09,-18.45686E-06
+3.595214E+00,+2.591357E-09,-19.04240E-06
+3.605016E+00,+3.314596E-09,-19.72644E-06
+3.615246E+00,+6.219059E-09,-19.34833E-06
+3.625023E+00,+8.024949E-09,-17.99481E-06
+3.635059E+00,+10.06719E-09,-15.12984E-06
+3.645080E+00,+10.83548E-09,-14.62432E-06
+3.655108E+00,+12.56568E-09,-16.28331E-06
+3.665123E+00,+12.97712E-09,-17.00092E-06
+3.675145E+00,+12.01572E-09,-18.17313E-06
+3.685177E+00,+10.90816E-09,-18.54721E-06
+3.695186E+00,+8.381580E-09,-19.55615E-06
+3.705210E+00,+7.402801E-09,-18.46965E-06
+3.715239E+00,+5.945459E-09,-18.57445E-06
+3.725236E+00,+5.758336E-09,-19.33680E-06
+3.735019E+00,+6.686983E-09,-20.20251E-06
+3.745050E+00,+7.459912E-09,-19.74343E-06
+3.755016E+00,+8.163569E-09,-20.50141E-06
+3.765023E+00,+8.064557E-09,-20.18801E-06
+3.775231E+00,+8.486013E-09,-17.92463E-06
+3.785245E+00,+9.422418E-09,-15.89275E-06
+3.795052E+00,+10.91510E-09,-18.01726E-06
+3.805047E+00,+10.93613E-09,-18.31913E-06
+3.815069E+00,+9.680241E-09,-20.54189E-06
+3.825109E+00,+8.990907E-09,-21.01542E-06
+3.835107E+00,+8.342674E-09,-19.24052E-06
+3.845128E+00,+7.763997E-09,-20.30683E-06
+3.855152E+00,+6.220778E-09,-19.16777E-06
+3.865147E+00,+5.396543E-09,-18.17156E-06
+3.875175E+00,+4.579090E-09,-20.24881E-06
+3.885098E+00,+4.305366E-09,-18.29467E-06
+3.895132E+00,+3.597488E-09,-19.93724E-06
+3.905175E+00,+3.702130E-09,-21.04217E-06
+3.915180E+00,+5.102820E-09,-19.31786E-06
+3.925192E+00,+5.814009E-09,-17.78567E-06
+3.935217E+00,+5.647072E-09,-17.14834E-06
+3.945218E+00,+5.271903E-09,-18.16034E-06
+3.955237E+00,+5.830845E-09,-18.57768E-06
+3.965036E+00,+6.705072E-09,-19.17155E-06
+3.975015E+00,+8.161339E-09,-17.67978E-06
+3.985048E+00,+8.195619E-09,-17.32046E-06
+3.995070E+00,+7.888358E-09,-15.78186E-06
+4.005079E+00,+8.013096E-09,-13.89170E-06
+4.015131E+00,+7.967059E-09,-17.02074E-06
+4.025161E+00,+7.386855E-09,-17.71886E-06
+4.035181E+00,+5.969590E-09,-16.27304E-06
+4.045221E+00,+5.872454E-09,-16.67364E-06
+4.055134E+00,+6.822150E-09,-15.28470E-06
+4.065161E+00,+7.438834E-09,-14.97551E-06
+4.075199E+00,+7.936698E-09,-16.71367E-06
+4.085151E+00,+8.195204E-09,-17.66725E-06
+4.095182E+00,+9.119314E-09,-20.08315E-06
+4.105186E+00,+9.311497E-09,-19.80452E-06
+4.115216E+00,+8.649305E-09,-18.27190E-06
+4.125026E+00,+8.219454E-09,-18.26099E-06
+4.135029E+00,+7.916584E-09,-19.43055E-06
+4.145041E+00,+8.063869E-09,-19.88314E-06
+4.155087E+00,+7.841220E-09,-20.28566E-06
+4.165142E+00,+7.592376E-09,-19.83848E-06
+4.175176E+00,+7.744331E-09,-17.95472E-06
+4.185169E+00,+8.049554E-09,-17.32899E-06
+4.195210E+00,+8.641342E-09,-16.83623E-06
+4.205034E+00,+8.467137E-09,-16.70574E-06
+4.215056E+00,+7.895459E-09,-19.47862E-06
+4.225114E+00,+8.089922E-09,-19.18167E-06
+4.235140E+00,+9.366163E-09,-19.17924E-06
+4.245150E+00,+9.575420E-09,-19.17924E-06
+4.255168E+00,+10.12832E-09,-17.62697E-06
+4.265197E+00,+10.36512E-09,-17.33594E-06
+4.275200E+00,+11.13915E-09,-19.69674E-06
+4.285229E+00,+10.95676E-09,-19.09464E-06
+4.295241E+00,+9.161115E-09,-16.88330E-06
+4.305032E+00,+8.548003E-09,-17.57140E-06
+4.315079E+00,+8.094831E-09,-18.04150E-06
+4.325098E+00,+8.141295E-09,-18.40676E-06
+4.335124E+00,+7.845660E-09,-17.44809E-06
+4.345163E+00,+7.754263E-09,-16.38702E-06
+4.355165E+00,+8.404076E-09,-15.16162E-06
+4.365186E+00,+8.722735E-09,-15.53364E-06
+4.375216E+00,+8.086744E-09,-19.03971E-06
+4.385196E+00,+7.540784E-09,-19.15704E-06
+4.395237E+00,+6.281689E-09,-18.13234E-06
+4.405240E+00,+6.367227E-09,-17.95261E-06
+4.415049E+00,+7.183677E-09,-17.99890E-06
+4.425107E+00,+7.195057E-09,-17.44022E-06
+4.435117E+00,+6.902932E-09,-17.79164E-06
+4.445128E+00,+6.911244E-09,-19.04872E-06
+4.455166E+00,+6.892674E-09,-21.44703E-06
+4.465178E+00,+6.769478E-09,-21.02635E-06
+4.475218E+00,+6.595337E-09,-21.42832E-06
+4.485038E+00,+6.868486E-09,-20.68262E-06
+4.495050E+00,+8.598451E-09,-19.97160E-06
+4.505086E+00,+8.788499E-09,-19.93847E-06
+4.515068E+00,+8.255099E-09,-19.77797E-06
+4.525086E+00,+8.191923E-09,-18.80602E-06
+4.535131E+00,+9.310838E-09,-18.86387E-06
+4.545170E+00,+9.591525E-09,-19.30570E-06
+4.555194E+00,+8.402592E-09,-19.00812E-06
+4.565218E+00,+7.605192E-09,-18.65467E-06
+4.575016E+00,+5.248519E-09,-19.30470E-06
+4.585198E+00,+4.855191E-09,-19.30973E-06
+4.595247E+00,+4.144020E-09,-17.93218E-06
+4.605065E+00,+4.048516E-09,-17.88222E-06
+4.615101E+00,+4.840321E-09,-17.87258E-06
+4.625112E+00,+5.177489E-09,-18.54658E-06
+4.635145E+00,+7.051137E-09,-19.88480E-06
+4.645193E+00,+7.302082E-09,-19.72704E-06
+4.655214E+00,+9.308549E-09,-19.18316E-06
+4.665018E+00,+9.949360E-09,-19.50734E-06
+4.675054E+00,+12.55810E-09,-21.87816E-06
+4.685066E+00,+12.67830E-09,-21.09736E-06
+4.695092E+00,+12.04397E-09,-19.81250E-06
+4.705138E+00,+11.98796E-09,-19.36941E-06
+4.715139E+00,+12.58388E-09,-17.62782E-06
+4.725172E+00,+12.70408E-09,-18.55620E-06
+4.735187E+00,+12.33693E-09,-18.55388E-06
+4.745231E+00,+12.15759E-09,-18.43884E-06
+4.755032E+00,+11.91669E-09,-20.96355E-06
+4.765052E+00,+11.69566E-09,-20.36834E-06
+4.775098E+00,+9.874594E-09,-19.47930E-06
+4.785149E+00,+9.333769E-09,-19.60250E-06
+4.795166E+00,+9.811984E-09,-17.47127E-06
+4.805182E+00,+10.60212E-09,-17.67477E-06
+4.815206E+00,+11.90280E-09,-17.68524E-06
+4.825222E+00,+11.77435E-09,-18.06081E-06
+4.835031E+00,+10.82411E-09,-20.22280E-06
+4.845043E+00,+10.56178E-09,-21.04326E-06
+4.855078E+00,+9.910197E-09,-18.64297E-06
+4.865149E+00,+9.768137E-09,-17.54826E-06
+4.875183E+00,+10.82529E-09,-18.09274E-06
+4.885190E+00,+12.05815E-09,-16.98152E-06
+4.895228E+00,+15.14888E-09,-17.45625E-06
+4.905238E+00,+15.73837E-09,-16.66921E-06
+4.915034E+00,+15.93289E-09,-17.08011E-06
+4.925034E+00,+15.83278E-09,-17.92998E-06
+4.935072E+00,+15.29566E-09,-20.03703E-06
+4.945129E+00,+14.78924E-09,-20.52375E-06
+4.955145E+00,+12.54392E-09,-20.62492E-06
+4.965169E+00,+11.77147E-09,-21.07393E-06
+4.975202E+00,+10.82807E-09,-19.22393E-06
+4.985189E+00,+10.61459E-09,-19.52116E-06
+4.995215E+00,+9.312141E-09,-21.56539E-06
+5.005015E+00,+8.928287E-09,-20.59694E-06
+5.015219E+00,+8.210286E-09,-18.46290E-06
+5.025206E+00,+8.074119E-09,-18.52913E-06
+5.035205E+00,+6.705935E-09,-18.76454E-06
+5.045223E+00,+6.251740E-09,-18.66903E-06
+5.055016E+00,+7.012045E-09,-17.42269E-06
+5.065032E+00,+7.861807E-09,-18.12856E-06
+5.075051E+00,+10.64121E-09,-20.16369E-06
+5.085061E+00,+10.84295E-09,-20.47245E-06
+5.095086E+00,+10.39218E-09,-20.00044E-06
+5.105098E+00,+10.39737E-09,-19.13449E-06
+5.115124E+00,+11.07026E-09,-18.60143E-06
+5.125117E+00,+11.07821E-09,-18.72251E-06
+5.135149E+00,+10.03446E-09,-20.88859E-06
+5.145154E+00,+9.885635E-09,-21.58264E-06
+5.155134E+00,+9.389317E-09,-18.96581E-06
+5.165125E+00,+9.320601E-09,-18.95434E-06
+5.175112E+00,+8.507211E-09,-20.72454E-06
+5.185084E+00,+8.496800E-09,-20.76279E-06
+5.195079E+00,+10.16306E-09,-17.66467E-06
+5.205034E+00,+10.35139E-09,-17.22860E-06
+5.215020E+00,+11.92085E-09,-19.61357E-06
+5.225016E+00,+12.04032E-09,-19.78941E-06
+5.235201E+00,+14.21849E-09,-20.57225E-06
+5.245190E+00,+14.55052E-09,-20.66632E-06
+5.255162E+00,+15.16001E-09,-20.74474E-06
+5.265161E+00,+14.94125E-09,-21.31523E-06
+5.275211E+00,+13.83557E-09,-22.38141E-06
+5.285021E+00,+13.81618E-09,-22.57307E-06
+5.295024E+00,+13.15365E-09,-21.81968E-06
+5.305023E+00,+12.94854E-09,-21.50554E-06
+5.315232E+00,+10.79334E-09,-18.61914E-06
+5.325215E+00,+10.67445E-09,-18.93874E-06
+5.335029E+00,+10.05801E-09,-19.82669E-06
+5.345047E+00,+9.987685E-09,-20.24205E-06
+5.355095E+00,+9.290571E-09,-20.54217E-06
+5.365366E+00,+9.308565E-09,-20.36325E-06
+5.375068E+00,+9.784832E-09,-18.47594E-06
+5.385101E+00,+9.735839E-09,-18.63181E-06
+5.395140E+00,+7.947880E-09,-18.57611E-06
+5.405178E+00,+7.834978E-09,-18.47025E-06
+5.415223E+00,+7.790875E-09,-18.51640E-06
+5.425473E+00,+7.796702E-09,-18.70920E-06
+5.435039E+00,+6.645401E-09,-19.04191E-06
+5.445085E+00,+6.429338E-09,-19.29317E-06
+5.455101E+00,+6.479814E-09,-18.87511E-06
+5.465161E+00,+6.787506E-09,-19.42337E-06
+5.475184E+00,+7.799428E-09,-20.03503E-06
+5.485194E+00,+7.829665E-09,-20.10553E-06
+5.495231E+00,+8.404182E-09,-22.92315E-06
+5.505246E+00,+8.640319E-09,-22.20349E-06
+5.515044E+00,+9.503998E-09,-20.49139E-06
+5.525065E+00,+9.402421E-09,-20.11963E-06
+5.535097E+00,+8.618466E-09,-21.45493E-06
+5.545141E+00,+8.652046E-09,-22.39171E-06
+5.555151E+00,+9.230940E-09,-22.39037E-06
+5.565203E+00,+9.227346E-09,-22.85672E-06
+5.575241E+00,+8.648505E-09,-21.67151E-06
+5.585233E+00,+8.645987E-09,-21.83699E-06
+5.595040E+00,+9.611466E-09,-19.87579E-06
+5.605057E+00,+9.799806E-09,-19.20142E-06
+5.615072E+00,+9.695810E-09,-18.99242E-06
+5.625079E+00,+9.675840E-09,-18.37043E-06
+5.635110E+00,+10.73238E-09,-19.48629E-06
+5.645121E+00,+10.95813E-09,-18.82851E-06
+5.655152E+00,+10.98125E-09,-18.97754E-06
+5.665171E+00,+10.88261E-09,-19.24739E-06
+5.675191E+00,+10.75913E-09,-18.81335E-06
+5.685224E+00,+10.84090E-09,-18.49915E-06
+5.695225E+00,+10.65050E-09,-20.48501E-06
+5.705234E+00,+10.47429E-09,-20.20437E-06
+5.715031E+00,+9.978358E-09,-19.24894E-06
+5.725028E+00,+10.03660E-09,-18.92321E-06
+5.735044E+00,+10.11493E-09,-18.98835E-06
+5.745079E+00,+10.01368E-09,-18.53840E-06
+5.755075E+00,+10.04690E-09,-19.69849E-06
+5.765100E+00,+10.30027E-09,-19.90085E-06
+5.775104E+00,+10.77504E-09,-20.69389E-06
+5.785111E+00,+10.40815E-09,-20.53683E-06
+5.795146E+00,+8.036015E-09,-22.72285E-06
+5.805150E+00,+7.725003E-09,-22.78095E-06
+5.815167E+00,+7.474402E-09,-20.01709E-06
+5.825196E+00,+7.440587E-09,-19.84520E-06
+5.835221E+00,+6.839448E-09,-18.60606E-06
+5.845037E+00,+6.857985E-09,-18.97150E-06
+5.855082E+00,+8.798567E-09,-20.32582E-06
+5.865133E+00,+9.259048E-09,-21.38512E-06
+5.875165E+00,+10.69349E-09,-20.04464E-06
+5.885152E+00,+10.72859E-09,-20.52232E-06
+5.895172E+00,+11.34309E-09,-19.16496E-06
+5.905207E+00,+11.44341E-09,-18.98215E-06
+5.915206E+00,+11.16078E-09,-21.52328E-06
+5.925216E+00,+10.96133E-09,-21.48797E-06
+5.935036E+00,+10.49981E-09,-18.18318E-06
+5.945063E+00,+10.57922E-09,-18.63061E-06
+5.955081E+00,+10.48375E-09,-18.55860E-06
+5.965138E+00,+10.21055E-09,-19.01516E-06
+5.975137E+00,+8.365130E-09,-22.04733E-06
+5.985102E+00,+8.195448E-09,-21.50949E-06
+5.995127E+00,+7.935468E-09,-20.21425E-06
+6.005146E+00,+7.718019E-09,-20.12307E-06
+6.015172E+00,+5.415968E-09,-22.56523E-06
+6.025168E+00,+5.135460E-09,-22.75781E-06
+6.035184E+00,+4.955869E-09,-22.72113E-06
+6.045217E+00,+5.198410E-09,-22.37881E-06
+6.055212E+00,+7.482950E-09,-19.53381E-06
+6.065233E+00,+8.109713E-09,-19.28879E-06
+6.075036E+00,+11.69680E-09,-19.82858E-06
+6.085026E+00,+12.15189E-09,-19.75837E-06
+6.095075E+00,+12.81498E-09,-19.72541E-06
+6.105092E+00,+12.77022E-09,-19.58705E-06
+6.115119E+00,+13.15051E-09,-18.24864E-06
+6.125162E+00,+13.24475E-09,-17.92503E-06
+6.135190E+00,+11.83433E-09,-17.16205E-06
+6.145225E+00,+11.19971E-09,-17.35251E-06
+6.155023E+00,+7.614643E-09,-18.37352E-06
+6.165062E+00,+7.326012E-09,-19.14425E-06
+6.175091E+00,+5.845710E-09,-21.19397E-06
+6.185076E+00,+5.711122E-09,-21.40752E-06
+6.195121E+00,+4.915158E-09,-20.50676E-06
+6.205181E+00,+5.045765E-09,-20.37950E-06
+6.215197E+00,+6.915368E-09,-19.24650E-06
+6.225233E+00,+7.007195E-09,-19.46154E-06
+6.235035E+00,+6.055248E-09,-18.54149E-06
+6.245040E+00,+5.888563E-09,-18.25596E-06
+6.255061E+00,+4.589571E-09,-20.05008E-06
+6.265100E+00,+4.412601E-09,-20.73815E-06
+6.275105E+00,+3.376301E-09,-20.55900E-06
+6.285138E+00,+3.502000E-09,-20.33054E-06
+6.295136E+00,+6.283960E-09,-18.21611E-06
+6.305145E+00,+7.061699E-09,-18.01712E-06
+6.315175E+00,+8.671718E-09,-18.24555E-06
+6.325177E+00,+8.688306E-09,-18.44905E-06
+6.335181E+00,+9.041163E-09,-22.12384E-06
+6.345206E+00,+9.172624E-09,-22.39062E-06
+6.355209E+00,+8.508492E-09,-20.81131E-06
+6.365236E+00,+7.987468E-09,-20.66780E-06
+6.375034E+00,+6.160559E-09,-18.36127E-06
+6.385053E+00,+6.067080E-09,-19.06466E-06
+6.395091E+00,+5.892090E-09,-21.24985E-06
+6.405099E+00,+5.748604E-09,-21.51930E-06
+6.415132E+00,+4.498806E-09,-21.01505E-06
+6.425184E+00,+4.489313E-09,-21.23211E-06
+6.435226E+00,+5.602239E-09,-19.73989E-06
+6.445035E+00,+5.846669E-09,-19.72404E-06
+6.455070E+00,+7.318592E-09,-19.81098E-06
+6.465089E+00,+7.520901E-09,-19.76595E-06
+6.475119E+00,+9.687071E-09,-19.51653E-06
+6.485134E+00,+9.860543E-09,-19.55235E-06
+6.495157E+00,+10.71033E-09,-21.00623E-06
+6.505198E+00,+10.81736E-09,-21.12972E-06
+6.515203E+00,+11.71847E-09,-20.07932E-06
+6.525222E+00,+11.68868E-09,-21.19706E-06
+6.535028E+00,+9.236789E-09,-22.70562E-06
+6.545034E+00,+8.706397E-09,-22.07094E-06
+6.555066E+00,+5.969900E-09,-19.08285E-06
+6.565116E+00,+5.820435E-09,-18.40061E-06
+6.575128E+00,+5.046633E-09,-15.72479E-06
+6.585140E+00,+4.844892E-09,-16.00745E-06
+6.595181E+00,+4.868529E-09,-20.91723E-06
+6.605210E+00,+5.094457E-09,-21.21761E-06
+6.615016E+00,+6.798790E-09,-21.71379E-06
+6.625021E+00,+6.852930E-09,-21.70641E-06
+6.635039E+00,+6.907485E-09,-21.86975E-06
+6.645078E+00,+7.018400E-09,-22.19779E-06
+6.655086E+00,+8.456126E-09,-21.45916E-06
+6.665113E+00,+8.615600E-09,-21.64141E-06
+6.675222E+00,+8.707925E-09,-20.37272E-06
+6.685147E+00,+8.744684E-09,-18.40390E-06
+6.695240E+00,+9.511793E-09,-15.36361E-06
+6.705144E+00,+9.521059E-09,-15.52726E-06
+6.715159E+00,+8.158300E-09,-20.65313E-06
+6.725226E+00,+8.050191E-09,-20.63853E-06
+6.735229E+00,+7.094236E-09,-19.92076E-06
+6.745218E+00,+7.102327E-09,-19.84609E-06
+6.755018E+00,+7.366305E-09,-17.71377E-06
+6.765279E+00,+7.393252E-09,-17.57933E-06
+6.775028E+00,+8.848488E-09,-18.02711E-06
+6.785060E+00,+9.108717E-09,-18.63150E-06
+6.795084E+00,+10.03114E-09,-23.63403E-06
+6.805091E+00,+10.02101E-09,-24.32388E-06
+6.815110E+00,+10.33503E-09,-22.35014E-06
+6.825124E+00,+10.47804E-09,-21.52170E-06
+6.835147E+00,+9.917179E-09,-21.41055E-06
+6.845152E+00,+9.623216E-09,-21.71388E-06
+6.855167E+00,+6.829296E-09,-23.36644E-06
+6.865198E+00,+6.728496E-09,-23.48004E-06
+6.875221E+00,+7.219422E-09,-21.33199E-06
+6.885231E+00,+7.256418E-09,-21.04531E-06
+6.895032E+00,+7.073023E-09,-20.47280E-06
+6.905036E+00,+7.134782E-09,-20.79197E-06
+6.915072E+00,+10.05137E-09,-20.97716E-06
+6.925310E+00,+10.23988E-09,-21.14991E-06
+6.935208E+00,+12.36323E-09,-23.33845E-06
+6.945133E+00,+12.41433E-09,-23.44946E-06
+6.955241E+00,+12.94187E-09,-20.92269E-06
+6.965047E+00,+12.94734E-09,-21.04812E-06
+6.975121E+00,+11.22686E-09,-20.68320E-06
+6.985417E+00,+11.06336E-09,-20.79881E-06
+6.995234E+00,+8.848763E-09,-23.31542E-06
+7.005045E+00,+8.805031E-09,-23.36212E-06
+7.015244E+00,+8.404638E-09,-20.77626E-06
+7.025033E+00,+8.390958E-09,-20.68589E-06
+7.035034E+00,+8.370802E-09,-20.00814E-06
+7.045039E+00,+8.404613E-09,-19.84371E-06
+7.055065E+00,+8.260016E-09,-21.10425E-06
+7.065547E+00,+8.185784E-09,-21.29282E-06
+7.075109E+00,+7.454243E-09,-21.80927E-06
+7.085141E+00,+7.581471E-09,-21.47450E-06
+7.095144E+00,+9.221573E-09,-20.30256E-06
+7.105134E+00,+9.323267E-09,-21.27019E-06
+7.115162E+00,+8.242273E-09,-20.55319E-06
+7.125162E+00,+8.080211E-09,-20.23602E-06
+7.135185E+00,+7.631737E-09,-19.41313E-06
+7.145177E+00,+7.649175E-09,-19.79656E-06
+7.155194E+00,+7.768154E-09,-23.06188E-06
+7.165228E+00,+7.780871E-09,-23.00097E-06
+7.175227E+00,+8.533318E-09,-20.99496E-06
+7.185227E+00,+8.608647E-09,-20.73690E-06
+7.195216E+00,+8.407858E-09,-20.39028E-06
+7.205181E+00,+8.379456E-09,-20.41469E-06
+7.215162E+00,+8.869088E-09,-21.58513E-06
+7.225158E+00,+8.974040E-09,-21.43109E-06
+7.235117E+00,+9.530391E-09,-21.44431E-06
+7.245086E+00,+9.490454E-09,-21.73971E-06
+7.255059E+00,+9.574019E-09,-21.69191E-06
+7.265039E+00,+9.639802E-09,-21.01834E-06
+7.275051E+00,+8.917096E-09,-18.48507E-06
+7.285053E+00,+8.774887E-09,-18.48879E-06
+7.295087E+00,+6.161736E-09,-18.96816E-06
+7.305126E+00,+6.094813E-09,-18.81460E-06
+7.315150E+00,+6.756916E-09,-18.39924E-06
+7.325179E+00,+6.852731E-09,-18.38711E-06
+7.335207E+00,+7.734814E-09,-18.41815E-06
+7.345227E+00,+7.835152E-09,-18.23061E-06
+7.355028E+00,+10.70743E-09,-19.83968E-06
+7.365303E+00,+10.83381E-09,-19.90079E-06
+7.375042E+00,+11.29953E-09,-17.27045E-06
+7.385082E+00,+11.18685E-09,-17.89848E-06
+7.395092E+00,+10.44196E-09,-18.22967E-06
+7.405109E+00,+10.30100E-09,-17.37316E-06
+7.415135E+00,+9.044162E-09,-20.06759E-06
+7.425133E+00,+8.936786E-09,-20.53419E-06
+7.435186E+00,+9.400644E-09,-22.91391E-06
+7.445295E+00,+9.467171E-09,-22.87508E-06
+7.455069E+00,+8.904903E-09,-20.99118E-06
+7.465112E+00,+8.726027E-09,-21.63377E-06
+7.475149E+00,+7.575673E-09,-22.28943E-06
+7.485154E+00,+7.630724E-09,-22.10756E-06
+7.495186E+00,+8.884220E-09,-20.84290E-06
+7.505657E+00,+8.864284E-09,-20.36717E-06
+7.515204E+00,+7.426981E-09,-20.77830E-06
+7.525225E+00,+7.273058E-09,-20.47428E-06
+7.535051E+00,+6.848372E-09,-21.33431E-06
+7.545086E+00,+6.717012E-09,-21.14379E-06
+7.555076E+00,+6.006594E-09,-19.42186E-06
+7.565099E+00,+6.050336E-09,-19.02283E-06
+7.575139E+00,+7.709997E-09,-22.35375E-06
+7.585172E+00,+8.114879E-09,-22.37583E-06
+7.595022E+00,+9.023283E-09,-19.76944E-06
+7.605067E+00,+9.089542E-09,-19.25855E-06
+7.615081E+00,+9.641541E-09,-21.46506E-06
+7.625082E+00,+9.789028E-09,-21.27857E-06
+7.635118E+00,+9.268406E-09,-21.42217E-06
+7.645144E+00,+8.992034E-09,-22.29824E-06
+7.655172E+00,+8.566615E-09,-24.51176E-06
+7.665177E+00,+8.626408E-09,-24.86864E-06
+7.675199E+00,+8.361179E-09,-22.95339E-06
+7.685225E+00,+8.124479E-09,-21.87847E-06
+7.695225E+00,+7.287550E-09,-19.59137E-06
+7.705242E+00,+7.361279E-09,-19.58677E-06
+7.715040E+00,+8.176031E-09,-21.52411E-06
+7.725040E+00,+8.286698E-09,-20.96552E-06
+7.735057E+00,+8.889070E-09,-19.65881E-06
+7.745087E+00,+9.167795E-09,-20.20569E-06
+7.755082E+00,+10.37487E-09,-20.34971E-06
+7.765109E+00,+10.46602E-09,-20.25581E-06
+7.775133E+00,+9.797603E-09,-22.82716E-06
+7.785141E+00,+9.616430E-09,-23.35136E-06
+7.795154E+00,+9.798582E-09,-20.65218E-06
+7.805147E+00,+9.897690E-09,-20.40030E-06
+7.815117E+00,+9.768534E-09,-19.90414E-06
+7.825100E+00,+9.660662E-09,-21.32996E-06
+7.835082E+00,+9.642501E-09,-23.40469E-06
+7.845146E+00,+9.653737E-09,-23.51681E-06
+7.855148E+00,+8.428439E-09,-21.83450E-06
+7.865153E+00,+7.920262E-09,-21.67111E-06
+7.875171E+00,+5.444860E-09,-21.88717E-06
+7.885182E+00,+5.207931E-09,-22.09491E-06
+7.895216E+00,+4.248496E-09,-23.82580E-06
+7.905020E+00,+4.210102E-09,-23.52717E-06
+7.915030E+00,+4.753642E-09,-23.01424E-06
+7.925045E+00,+4.941576E-09,-23.05762E-06
+7.935087E+00,+5.178267E-09,-23.64759E-06
+7.945153E+00,+5.059762E-09,-23.65754E-06
+7.955169E+00,+4.317912E-09,-20.81972E-06
+7.965202E+00,+4.425290E-09,-21.07221E-06
+7.975202E+00,+5.997691E-09,-20.22872E-06
+7.985219E+00,+6.179633E-09,-20.64875E-06
+7.995241E+00,+6.141659E-09,-20.80327E-06
+8.005095E+00,+6.155708E-09,-21.54519E-06
+8.015079E+00,+7.035233E-09,-21.19091E-06
+8.025043E+00,+7.113070E-09,-20.67756E-06
+8.035022E+00,+6.520296E-09,-18.84982E-06
+8.045242E+00,+6.414917E-09,-18.71662E-06
+8.055195E+00,+7.762160E-09,-19.18888E-06
+8.065181E+00,+8.382783E-09,-19.43167E-06
+8.075168E+00,+9.936389E-09,-22.02327E-06
+8.085113E+00,+9.903911E-09,-22.40825E-06
+8.095100E+00,+8.822162E-09,-19.80337E-06
+8.105059E+00,+8.651997E-09,-19.30676E-06
+8.115025E+00,+5.901227E-09,-19.44595E-06
+8.125238E+00,+5.349029E-09,-20.11989E-06
+8.135195E+00,+3.789782E-09,-22.11193E-06
+8.145191E+00,+4.029904E-09,-23.29308E-06
+8.155222E+00,+6.309878E-09,-23.39207E-06
+8.165240E+00,+6.521989E-09,-23.05496E-06
+8.175040E+00,+7.315670E-09,-20.76462E-06
+8.185030E+00,+7.439574E-09,-20.47849E-06
+8.195056E+00,+9.191969E-09,-17.97815E-06
+8.205098E+00,+9.325592E-09,-17.61369E-06
+8.215077E+00,+9.305646E-09,-19.28787E-06
+8.225088E+00,+9.335745E-09,-19.74584E-06
+8.235119E+00,+10.56816E-09,-21.98007E-06
+8.245122E+00,+10.67977E-09,-22.17110E-06
+8.255138E+00,+9.867997E-09,-22.98486E-06
+8.265174E+00,+9.618414E-09,-23.32918E-06
+8.275181E+00,+9.009645E-09,-23.78080E-06
+8.285176E+00,+9.118238E-09,-22.67361E-06
+8.295153E+00,+9.558013E-09,-19.45479E-06
+8.305127E+00,+9.550926E-09,-19.29191E-06
+8.315107E+00,+9.958201E-09,-20.28145E-06
+8.325062E+00,+10.06462E-09,-20.62509E-06
+8.335039E+00,+10.57485E-09,-22.18197E-06
+8.345029E+00,+10.52590E-09,-22.37169E-06
+8.355226E+00,+10.36048E-09,-22.29452E-06
+8.365214E+00,+10.41482E-09,-22.48192E-06
+8.375196E+00,+10.05177E-09,-21.15200E-06
+8.385139E+00,+9.897050E-09,-21.10763E-06
+8.395138E+00,+7.398594E-09,-20.47328E-06
+8.405377E+00,+7.329740E-09,-20.37014E-06
+8.415158E+00,+7.699907E-09,-19.26819E-06
+8.425178E+00,+7.799729E-09,-19.31085E-06
+8.435150E+00,+8.299986E-09,-19.72664E-06
+8.445124E+00,+8.365503E-09,-19.81239E-06
+8.455112E+00,+9.606151E-09,-20.56523E-06
+8.465089E+00,+9.719800E-09,-21.06322E-06
+8.475233E+00,+10.42663E-09,-21.71909E-06
+8.485039E+00,+10.44362E-09,-21.64178E-06
+8.495048E+00,+11.24574E-09,-24.84149E-06
+8.505087E+00,+11.31736E-09,-24.80865E-06
+8.515091E+00,+10.65457E-09,-22.75154E-06
+8.525108E+00,+10.42693E-09,-21.75044E-06
+8.535143E+00,+9.644154E-09,-21.22084E-06
+8.545148E+00,+9.699485E-09,-21.04291E-06
+8.555186E+00,+10.32387E-09,-19.08637E-06
+8.565218E+00,+10.30454E-09,-19.30187E-06
+8.575216E+00,+10.14941E-09,-21.95735E-06
+8.585215E+00,+10.19106E-09,-21.63981E-06
+8.595019E+00,+9.814083E-09,-20.39174E-06
+8.605056E+00,+9.610835E-09,-20.65862E-06
+8.615088E+00,+7.390142E-09,-22.20411E-06
+8.625087E+00,+7.352887E-09,-22.08223E-06
+8.635121E+00,+8.292294E-09,-18.80167E-06
+8.645165E+00,+8.378762E-09,-19.27151E-06
+8.655180E+00,+8.069136E-09,-22.79975E-06
+8.665203E+00,+7.951083E-09,-22.97931E-06
+8.675225E+00,+7.434571E-09,-20.77521E-06
+8.685207E+00,+7.417290E-09,-21.02638E-06
+8.695230E+00,+6.470808E-09,-20.73630E-06
+8.705035E+00,+6.428407E-09,-20.71681E-06
+8.715036E+00,+6.816823E-09,-21.95890E-06
+8.725062E+00,+6.914131E-09,-22.31641E-06
+8.735056E+00,+6.397370E-09,-21.66275E-06
+8.745059E+00,+6.159562E-09,-21.97077E-06
+8.755084E+00,+5.972177E-09,-20.55496E-06
+8.765093E+00,+6.150026E-09,-20.54032E-06
+8.775095E+00,+8.903844E-09,-16.25344E-06
+8.785123E+00,+9.034633E-09,-16.17591E-06
+8.795134E+00,+10.08881E-09,-20.19868E-06
+8.805168E+00,+10.23039E-09,-19.92694E-06
+8.815187E+00,+11.51608E-09,-20.04753E-06
+8.825196E+00,+11.54869E-09,-19.91381E-06
+8.835228E+00,+11.32148E-09,-20.68074E-06
+8.845252E+00,+11.33273E-09,-20.68800E-06
+8.855040E+00,+11.86350E-09,-21.52471E-06
+8.865077E+00,+11.83531E-09,-21.34598E-06
+8.875084E+00,+10.04682E-09,-22.42324E-06
+8.885086E+00,+9.754284E-09,-22.31198E-06
+8.895119E+00,+8.722052E-09,-21.70552E-06
+8.905122E+00,+8.699829E-09,-21.13049E-06
+8.915157E+00,+7.675775E-09,-20.38099E-06
+8.925394E+00,+7.590845E-09,-20.11439E-06
+8.935178E+00,+6.650848E-09,-19.70547E-06
+8.945206E+00,+6.643791E-09,-19.93810E-06
+8.955216E+00,+6.187817E-09,-21.28412E-06
+8.965022E+00,+6.097311E-09,-21.42689E-06
+8.975055E+00,+6.373975E-09,-20.73415E-06
+8.985044E+00,+6.459287E-09,-20.61513E-06
+8.995050E+00,+7.466800E-09,-18.39157E-06
+9.005095E+00,+7.415461E-09,-18.33144E-06
+9.015101E+00,+6.459499E-09,-19.28244E-06
+9.025137E+00,+6.481417E-09,-19.62839E-06
+9.035109E+00,+7.508977E-09,-21.22084E-06
+9.045113E+00,+7.626405E-09,-20.37873E-06
+9.055144E+00,+7.976071E-09,-19.73777E-06
+9.065162E+00,+8.101101E-09,-19.51226E-06
+9.075176E+00,+10.61056E-09,-19.91112E-06
+9.085177E+00,+10.88801E-09,-19.76601E-06
+9.095207E+00,+11.96550E-09,-21.52608E-06
+9.105231E+00,+11.95461E-09,-21.19326E-06
+9.115032E+00,+11.42021E-09,-22.43019E-06
+9.125031E+00,+11.31361E-09,-21.92505E-06
+9.135060E+00,+8.580514E-09,-21.14680E-06
+9.145294E+00,+8.439217E-09,-20.90879E-06
+9.155072E+00,+8.198588E-09,-19.92645E-06
+9.165101E+00,+8.433458E-09,-19.86612E-06
+9.175097E+00,+10.63293E-09,-21.97924E-06
+9.185097E+00,+10.82594E-09,-22.88206E-06
+9.195139E+00,+12.21383E-09,-23.77124E-06
+9.205155E+00,+12.33811E-09,-23.45713E-06
+9.215164E+00,+12.72176E-09,-20.12979E-06
+9.225189E+00,+12.55505E-09,-19.85301E-06
+9.235189E+00,+10.76002E-09,-17.91295E-06
+9.245220E+00,+10.69847E-09,-17.44352E-06
+9.255207E+00,+11.44457E-09,-18.22580E-06
+9.265022E+00,+11.56110E-09,-18.89949E-06
+9.275239E+00,+11.36497E-09,-24.05391E-06
+9.285189E+00,+11.33258E-09,-24.76164E-06
+9.295170E+00,+10.85589E-09,-24.26686E-06
+9.305162E+00,+10.72494E-09,-24.13047E-06
+9.315179E+00,+8.685634E-09,-21.55624E-06
+9.325231E+00,+8.472970E-09,-21.86998E-06
+9.335048E+00,+8.842518E-09,-24.10813E-06
+9.345086E+00,+9.021086E-09,-24.41955E-06
+9.355124E+00,+10.01569E-09,-23.67766E-06
+9.365164E+00,+10.02393E-09,-23.43836E-06
+9.375108E+00,+10.33930E-09,-21.32507E-06
+9.385145E+00,+10.36858E-09,-21.03510E-06
+9.395154E+00,+9.447771E-09,-20.21722E-06
+9.405172E+00,+9.177649E-09,-20.21874E-06
+9.415212E+00,+8.077406E-09,-20.38473E-06
+9.425224E+00,+8.126714E-09,-20.74039E-06
+9.435246E+00,+9.040821E-09,-21.64645E-06
+9.445045E+00,+9.044080E-09,-21.67139E-06
+9.455037E+00,+8.453695E-09,-20.05998E-06
+9.465067E+00,+8.376664E-09,-20.07111E-06
+9.475069E+00,+7.580763E-09,-18.89918E-06
+9.485060E+00,+7.334799E-09,-19.79193E-06
+9.495048E+00,+5.700057E-09,-20.95433E-06
+9.505240E+00,+5.638065E-09,-20.75092E-06
+9.515212E+00,+6.530005E-09,-19.64997E-06
+9.525198E+00,+6.698240E-09,-19.59629E-06
+9.535152E+00,+7.173846E-09,-22.62775E-06
+9.545133E+00,+7.390753E-09,-22.67264E-06
+9.555099E+00,+9.613534E-09,-22.29950E-06
+9.565117E+00,+10.29575E-09,-22.19273E-06
+9.575155E+00,+11.05778E-09,-22.14586E-06
+9.585185E+00,+10.88335E-09,-21.51023E-06
+9.595043E+00,+10.42607E-09,-22.85786E-06
+9.605092E+00,+10.61171E-09,-23.13861E-06
+9.615128E+00,+11.52330E-09,-21.22401E-06
+9.625170E+00,+11.63320E-09,-21.75511E-06
+9.635214E+00,+11.70642E-09,-23.04160E-06
+9.645038E+00,+11.72129E-09,-22.93431E-06
+9.655076E+00,+11.18601E-09,-21.31165E-06
+9.665103E+00,+11.00986E-09,-21.47164E-06
+9.675141E+00,+10.13791E-09,-22.37352E-06
+9.685182E+00,+10.16816E-09,-22.38433E-06
+9.695192E+00,+10.14691E-09,-22.78150E-06
+9.705216E+00,+9.859968E-09,-23.45684E-06
+9.715023E+00,+7.657670E-09,-23.21806E-06
+9.725037E+00,+7.440300E-09,-23.28298E-06
+9.735056E+00,+7.800366E-09,-21.70633E-06
+9.745090E+00,+7.927061E-09,-21.66421E-06
+9.755096E+00,+7.353301E-09,-23.50579E-06
+9.765134E+00,+7.070440E-09,-23.77224E-06
+9.775140E+00,+7.041292E-09,-23.72392E-06
+9.785148E+00,+7.281332E-09,-23.05790E-06
+9.795183E+00,+8.154546E-09,-21.81470E-06
+9.805186E+00,+8.520394E-09,-21.21583E-06
+9.815198E+00,+11.69473E-09,-21.78663E-06
+9.825204E+00,+12.54824E-09,-21.58416E-06
+9.835217E+00,+13.35270E-09,-22.80201E-06
+9.845223E+00,+12.69620E-09,-23.18124E-06
+9.855023E+00,+8.955070E-09,-21.92302E-06
+9.865049E+00,+8.432836E-09,-21.92145E-06
+9.875085E+00,+7.229938E-09,-22.87394E-06
+9.885077E+00,+7.136538E-09,-23.01894E-06
+9.895104E+00,+6.758578E-09,-22.79881E-06
+9.905146E+00,+6.848416E-09,-23.38017E-06
+9.915140E+00,+7.802670E-09,-22.96223E-06
+9.925157E+00,+7.859990E-09,-21.96579E-06
+9.935190E+00,+7.411061E-09,-18.71524E-06
+9.945211E+00,+7.409658E-09,-18.03171E-06
+9.955239E+00,+8.748772E-09,-17.75130E-06
+9.965048E+00,+9.023950E-09,-18.32302E-06
+9.975061E+00,+10.66369E-09,-20.06902E-06
+9.985074E+00,+10.89417E-09,-20.31012E-06
+9.995098E+00,+12.36135E-09,-20.87752E-06

MicroMag 2900/3900 Data File ends
