# Supplementary material for: Magnetic signatures of a creosote oil contaminated site: case study in São Paulo, Brazil
Source: Sci Rep. 2022 Dec 17;12:21853. doi: 10.1038/s41598-022-23493-2 (PMC9759522; doi:10.1038/s41598-022-23493-2)
Supplement: Supplementary file 3 — Supplementary Information 3. [file 41598_2022_23493_MOESM3_ESM.zip › moment_vs_time/SD23/5_1/nm4xxx/5_7.014]

MicroMag 2900/3900 Data File (Series 0016.002)
Moment vs. time

INSTRUMENT
Configuration                   VSM
Temperature control             None
Hardware version                0004
Software version                01/29/2013
Units of measure                Hybrid SI
Temperature in                  Celsius

SAMPLE
Mass                            N/A
Volume                          N/A
Demagnetizing factor            N/A

SETTINGS
Field range                    +300.0000E-03
Field command                   0.000000E+00
Moment range                   +2.000000E-06
Averaging time                 +3.452083E-03
Temperature (command)           N/A
Tmprtr difference correction    No
Orientation                     0.000000E+00
Vibration amplitude             1.0
Calibration factor             +4.401063E+00
Operating frequency            +83.00000E+00

MEASUREMENT
Description                    "SD34_5_7"
Field (measured)               +369.4204E-06
Temperature (measured)          N/A
Averages (completed)            N/A
Moment at conditioning field   +662.5414E-09
Measured on                     08/28/2020  10:30
Elapsed time                   +22.78206E+00

PROCESSING
Background subtraction          No
Delta-m processing              N/A
Demagnetizing factor            No
Normalization                   No
Normalization factor            N/A
Offset (field)                  No
Offset (moment)                 No
Pole saturation                 No
Slope correction                No

VIEWPORT
Left                            0.000000E+00
Right                          +10.00000E+00
Bottom                         -2.000000E-06
Top                            +2.000000E-06
Show X-axis?                    Yes
Show Y-axis?                    Yes

SCRIPT
Averaging time                 +10.00000E-03
Initial (conditioning) field   +260.0000E-03
Final (measuring) field         0.000000E+00
Pause at initial field         +10.00000E+00
Field slew rate limit          +10.00000E+03
Field slew time limit          +100.0000E-03
Slope correction                0.000000E+00
Timebase                       +10.00000E+00
Number of segments              1
Number of data                  1000

Segment   Averaging                                                            Final 
 Number      Time        Initial      Increment       Final         Pause      Index 
             (s)           (s)           (s)           (s)           (s)     
0000001,+10.00000E-03, 0.000000E+00,+10.00000E-03,+10.00000E+00,+10.00000E+00,0001000

                                         
     Time         Moment        Field    
     (s)          (Am�)          (T)     
+5.123869E-03,+484.2082E-09,+189.5072E-03
+15.20556E-03,+271.7861E-09,+104.8392E-03
+25.13551E-03,+144.8072E-09,+53.78351E-03
+35.22985E-03,+69.90473E-09,+23.31766E-03
+45.03920E-03,+40.41207E-09,+11.37500E-03
+55.05034E-03,+23.32468E-09,+4.533078E-03
+65.10473E-03,+18.10777E-09,+2.183080E-03
+75.12374E-03,+16.31246E-09,+912.2687E-06
+85.17227E-03,+15.69441E-09,+489.7721E-06
+95.21126E-03,+14.33571E-09,+251.6579E-06
+105.2044E-03,+13.53699E-09,+176.6245E-06
+115.2212E-03,+13.47531E-09,+117.5093E-06
+125.0161E-03,+13.80206E-09,+98.75940E-06
+135.2428E-03,+13.74766E-09,+76.48161E-06
+145.0378E-03,+13.42249E-09,+65.93254E-06
+155.0732E-03,+13.21013E-09,+54.40525E-06
+165.0783E-03,+13.23063E-09,+49.06063E-06
+175.1187E-03,+12.44544E-09,+41.45233E-06
+185.1106E-03,+11.83566E-09,+39.00141E-06
+195.1294E-03,+10.90861E-09,+33.48556E-06
+205.1673E-03,+10.94100E-09,+30.79728E-06
+215.1677E-03,+10.83740E-09,+28.07199E-06
+225.1753E-03,+10.46659E-09,+27.53200E-06
+235.2110E-03,+10.27186E-09,+26.65281E-06
+245.2143E-03,+10.82654E-09,+26.21106E-06
+255.1578E-03,+12.98893E-09,+25.42791E-06
+265.1861E-03,+13.73622E-09,+26.79480E-06
+275.2099E-03,+15.36630E-09,+25.12453E-06
+285.2423E-03,+16.61324E-09,+23.74109E-06
+295.0176E-03,+18.83784E-09,+22.97281E-06
+305.2459E-03,+19.31221E-09,+21.57964E-06
+315.0391E-03,+18.22058E-09,+19.81055E-06
+325.0598E-03,+17.08611E-09,+18.00888E-06
+335.0770E-03,+16.37091E-09,+17.22104E-06
+345.1081E-03,+15.74557E-09,+15.59123E-06
+355.1066E-03,+14.29976E-09,+15.49035E-06
+365.1325E-03,+12.86095E-09,+12.92916E-06
+375.1653E-03,+12.38204E-09,+12.42027E-06
+385.1574E-03,+12.61620E-09,+12.80039E-06
+395.1863E-03,+12.39810E-09,+13.75986E-06
+405.1895E-03,+11.84895E-09,+14.87878E-06
+415.2157E-03,+11.52994E-09,+13.02392E-06
+425.0201E-03,+11.89660E-09,+11.97702E-06
+435.0201E-03,+12.32758E-09,+9.072763E-06
+445.0790E-03,+12.11099E-09,+9.451018E-06
+455.1355E-03,+11.91557E-09,+9.956532E-06
+465.1695E-03,+12.23372E-09,+10.09955E-06
+475.1933E-03,+12.56335E-09,+10.02746E-06
+485.2202E-03,+12.16343E-09,+8.982640E-06
+495.0156E-03,+11.53911E-09,+8.359423E-06
+505.0828E-03,+12.01835E-09,+6.579581E-06
+515.1314E-03,+13.40537E-09,+4.061795E-06
+525.1352E-03,+14.10049E-09,+3.744164E-06
+535.1617E-03,+13.46676E-09,+3.294125E-06
+545.1846E-03,+12.61829E-09,+4.430381E-06
+555.1870E-03,+11.87376E-09,+5.385848E-06
+565.2065E-03,+10.98057E-09,+4.898615E-06
+575.2090E-03,+9.270563E-09,+4.461594E-06
+585.2223E-03,+7.737868E-09,+4.992743E-06
+595.0166E-03,+7.256656E-09,+3.870135E-06
+605.0287E-03,+7.442163E-09,+2.637091E-06
+615.0988E-03,+7.201025E-09,+2.071009E-06
+625.1162E-03,+6.829330E-09,+2.148199E-06
+635.1435E-03,+7.400692E-09,-643.3583E-09
+645.2107E-03,+8.767474E-09,-1.237822E-06
+655.0501E-03,+9.820388E-09,-403.9479E-09
+665.0839E-03,+9.314399E-09,-1.113453E-06
+675.1013E-03,+8.103898E-09,-2.404318E-06
+685.1566E-03,+7.576251E-09,-3.485728E-06
+695.2255E-03,+7.701271E-09,-5.495511E-06
+705.0222E-03,+7.674162E-09,-5.004959E-06
+715.0260E-03,+7.471384E-09,-4.560499E-06
+725.0631E-03,+7.985770E-09,-5.109759E-06
+735.0647E-03,+9.057710E-09,-5.076772E-06
+745.0882E-03,+10.12555E-09,-3.478604E-06
+755.0971E-03,+10.32093E-09,-4.067831E-06
+765.1224E-03,+10.29354E-09,-5.841094E-06
+775.1546E-03,+10.32036E-09,-5.787020E-06
+785.1857E-03,+9.649225E-09,-4.820738E-06
+795.2073E-03,+8.535033E-09,-5.994330E-06
+805.2087E-03,+7.277157E-09,-7.869902E-06
+815.2241E-03,+7.617161E-09,-7.187291E-06
+825.2306E-03,+9.153767E-09,-5.042611E-06
+835.0198E-03,+9.757213E-09,-5.217190E-06
+845.0415E-03,+9.699423E-09,-6.523848E-06
+855.0531E-03,+9.807726E-09,-6.447659E-06
+865.0833E-03,+10.91574E-09,-10.32432E-06
+875.0845E-03,+11.64540E-09,-9.519740E-06
+885.1041E-03,+12.02640E-09,-11.11765E-06
+895.1438E-03,+11.96832E-09,-10.43607E-06
+905.1412E-03,+11.98190E-09,-9.265681E-06
+915.1829E-03,+11.85484E-09,-8.981953E-06
+925.1955E-03,+11.28185E-09,-9.591953E-06
+935.2063E-03,+11.04508E-09,-11.08641E-06
+945.2345E-03,+11.82163E-09,-10.95491E-06
+955.2298E-03,+12.61561E-09,-10.39272E-06
+965.2461E-03,+12.51648E-09,-11.50355E-06
+975.0450E-03,+11.52606E-09,-11.66416E-06
+985.0439E-03,+10.39008E-09,-9.932186E-06
+995.0690E-03,+10.39438E-09,-10.34952E-06
+1.005095E+00,+10.87634E-09,-11.93256E-06
+1.015068E+00,+10.94230E-09,-12.56049E-06
+1.025100E+00,+10.98338E-09,-11.63796E-06
+1.035180E+00,+11.32526E-09,-10.99983E-06
+1.045197E+00,+11.86949E-09,-10.31038E-06
+1.055233E+00,+11.51042E-09,-10.50980E-06
+1.065233E+00,+10.07883E-09,-10.30767E-06
+1.075239E+00,+9.188030E-09,-10.83138E-06
+1.085023E+00,+8.775621E-09,-11.04484E-06
+1.095046E+00,+8.693023E-09,-11.36959E-06
+1.105054E+00,+8.680755E-09,-8.861505E-06
+1.115087E+00,+9.143466E-09,-9.605857E-06
+1.125093E+00,+10.18912E-09,-12.76503E-06
+1.135111E+00,+10.77614E-09,-16.17560E-06
+1.145135E+00,+10.07165E-09,-18.01303E-06
+1.155143E+00,+8.718421E-09,-15.41468E-06
+1.165159E+00,+7.704761E-09,-13.51751E-06
+1.175166E+00,+7.294817E-09,-14.53589E-06
+1.185185E+00,+6.751036E-09,-14.12954E-06
+1.195225E+00,+6.124313E-09,-14.26043E-06
+1.205235E+00,+6.392214E-09,-14.37286E-06
+1.215015E+00,+7.910504E-09,-13.42266E-06
+1.225042E+00,+9.345594E-09,-14.19737E-06
+1.235031E+00,+9.633671E-09,-15.58394E-06
+1.245051E+00,+9.316405E-09,-15.54840E-06
+1.255063E+00,+9.507456E-09,-15.10560E-06
+1.265086E+00,+10.32181E-09,-14.45604E-06
+1.275121E+00,+10.82054E-09,-15.74295E-06
+1.285134E+00,+10.91265E-09,-19.17295E-06
+1.295161E+00,+11.08136E-09,-18.91528E-06
+1.305191E+00,+10.99578E-09,-18.45755E-06
+1.315189E+00,+9.868030E-09,-18.18363E-06
+1.325215E+00,+7.609237E-09,-16.61837E-06
+1.335220E+00,+6.353539E-09,-18.14967E-06
+1.345037E+00,+6.839564E-09,-17.73706E-06
+1.355091E+00,+8.163393E-09,-18.78030E-06
+1.365127E+00,+8.613314E-09,-20.17843E-06
+1.375172E+00,+8.340717E-09,-18.04991E-06
+1.385207E+00,+8.570018E-09,-16.95414E-06
+1.395016E+00,+9.539729E-09,-17.73345E-06
+1.405029E+00,+10.39235E-09,-15.49702E-06
+1.415063E+00,+10.24014E-09,-16.06819E-06
+1.425068E+00,+9.814936E-09,-16.25147E-06
+1.435101E+00,+9.781086E-09,-16.46834E-06
+1.445140E+00,+9.726341E-09,-14.51915E-06
+1.455171E+00,+8.538350E-09,-23.95383E-06
+1.465198E+00,+7.573772E-09,-22.98249E-06
+1.475222E+00,+7.088694E-09,-21.60685E-06
+1.485224E+00,+7.520684E-09,-20.47403E-06
+1.495222E+00,+8.416570E-09,-18.50868E-06
+1.505196E+00,+9.069849E-09,-19.49152E-06
+1.515164E+00,+10.34967E-09,-19.12445E-06
+1.525130E+00,+11.08620E-09,-18.91963E-06
+1.535123E+00,+11.05285E-09,-19.28387E-06
+1.545130E+00,+10.29974E-09,-18.29747E-06
+1.555075E+00,+9.883791E-09,-17.06294E-06
+1.565052E+00,+10.63872E-09,-17.44352E-06
+1.575069E+00,+11.75107E-09,-17.12823E-06
+1.585237E+00,+11.70315E-09,-16.95394E-06
+1.595214E+00,+10.93122E-09,-16.98361E-06
+1.605195E+00,+10.88459E-09,-16.17431E-06
+1.615219E+00,+11.57821E-09,-17.54174E-06
+1.625244E+00,+11.80710E-09,-18.26574E-06
+1.635045E+00,+11.22786E-09,-16.86184E-06
+1.645082E+00,+10.88926E-09,-16.96747E-06
+1.655112E+00,+11.38953E-09,-17.55381E-06
+1.665096E+00,+11.83245E-09,-18.80616E-06
+1.675106E+00,+11.56355E-09,-19.22027E-06
+1.685133E+00,+10.93956E-09,-19.71488E-06
+1.695170E+00,+10.45324E-09,-19.34658E-06
+1.705221E+00,+10.08728E-09,-19.96319E-06
+1.715070E+00,+8.913671E-09,-19.33634E-06
+1.725149E+00,+7.822340E-09,-20.23256E-06
+1.735168E+00,+7.417600E-09,-20.91906E-06
+1.745200E+00,+8.086788E-09,-21.06128E-06
+1.755164E+00,+8.675072E-09,-20.22037E-06
+1.765181E+00,+8.141830E-09,-19.21114E-06
+1.775146E+00,+7.208119E-09,-19.21523E-06
+1.785120E+00,+6.785223E-09,-18.37472E-06
+1.795108E+00,+6.661841E-09,-18.86582E-06
+1.805050E+00,+6.055890E-09,-16.01878E-06
+1.815018E+00,+4.907557E-09,-18.51972E-06
+1.825235E+00,+4.555354E-09,-19.57409E-06
+1.835194E+00,+5.139680E-09,-21.07982E-06
+1.845228E+00,+5.902755E-09,-20.45755E-06
+1.855041E+00,+6.170719E-09,-20.41632E-06
+1.865065E+00,+6.673584E-09,-20.65667E-06
+1.875120E+00,+7.777818E-09,-19.84678E-06
+1.885162E+00,+8.689798E-09,-20.16515E-06
+1.895033E+00,+8.974097E-09,-21.62341E-06
+1.905059E+00,+9.252642E-09,-20.40007E-06
+1.915068E+00,+10.15917E-09,-21.43668E-06
+1.925082E+00,+11.27780E-09,-21.51063E-06
+1.935109E+00,+11.29680E-09,-22.28626E-06
+1.945121E+00,+10.47299E-09,-22.36768E-06
+1.955126E+00,+9.932376E-09,-22.17931E-06
+1.965148E+00,+10.03542E-09,-21.27694E-06
+1.975145E+00,+9.803196E-09,-20.17791E-06
+1.985174E+00,+8.613280E-09,-20.78287E-06
+1.995188E+00,+7.835077E-09,-19.62453E-06
+2.005188E+00,+8.007988E-09,-18.45337E-06
+2.015218E+00,+8.691892E-09,-19.65969E-06
+2.025244E+00,+8.913857E-09,-17.40163E-06
+2.035025E+00,+8.656272E-09,-18.31761E-06
+2.045059E+00,+8.937136E-09,-19.87441E-06
+2.055047E+00,+9.507288E-09,-19.30879E-06
+2.065063E+00,+9.852390E-09,-19.38260E-06
+2.075052E+00,+9.686271E-09,-19.62937E-06
+2.085075E+00,+10.14912E-09,-20.98289E-06
+2.095136E+00,+11.31144E-09,-20.90243E-06
+2.105181E+00,+12.50042E-09,-20.55860E-06
+2.115199E+00,+12.10943E-09,-20.30448E-06
+2.125182E+00,+10.46224E-09,-20.19490E-06
+2.135091E+00,+9.579865E-09,-21.32567E-06
+2.145072E+00,+8.930160E-09,-21.79496E-06
+2.155049E+00,+8.488080E-09,-21.48754E-06
+2.165027E+00,+7.696460E-09,-21.01702E-06
+2.175245E+00,+7.740867E-09,-20.91156E-06
+2.185180E+00,+8.589521E-09,-21.22914E-06
+2.195161E+00,+9.168275E-09,-21.67116E-06
+2.205140E+00,+9.024619E-09,-21.24067E-06
+2.215096E+00,+8.795700E-09,-20.75235E-06
+2.225058E+00,+9.142758E-09,-21.00369E-06
+2.235041E+00,+9.613930E-09,-20.48338E-06
+2.245019E+00,+9.668077E-09,-19.64270E-06
+2.255213E+00,+9.708894E-09,-19.39817E-06
+2.265199E+00,+10.82202E-09,-20.28855E-06
+2.275161E+00,+12.21610E-09,-20.08421E-06
+2.285151E+00,+12.78743E-09,-20.96029E-06
+2.295105E+00,+11.92534E-09,-21.51306E-06
+2.305057E+00,+10.29475E-09,-22.34090E-06
+2.315036E+00,+9.947463E-09,-21.64805E-06
+2.325238E+00,+10.03454E-09,-20.90206E-06
+2.335191E+00,+9.868733E-09,-21.86786E-06
+2.345150E+00,+9.784838E-09,-20.62672E-06
+2.355081E+00,+10.31517E-09,-20.39472E-06
+2.365073E+00,+11.60639E-09,-21.28229E-06
+2.375078E+00,+11.81863E-09,-21.70444E-06
+2.385037E+00,+11.18051E-09,-22.19196E-06
+2.395021E+00,+10.86114E-09,-21.34217E-06
+2.405189E+00,+11.20056E-09,-21.05756E-06
+2.415155E+00,+11.47605E-09,-21.37619E-06
+2.425136E+00,+11.19759E-09,-19.85911E-06
+2.435244E+00,+11.01179E-09,-17.68424E-06
+2.445218E+00,+11.57982E-09,-18.72480E-06
+2.455205E+00,+12.16387E-09,-18.97745E-06
+2.465227E+00,+12.14621E-09,-17.73162E-06
+2.475244E+00,+11.79847E-09,-16.98178E-06
+2.485045E+00,+12.09243E-09,-18.82651E-06
+2.495087E+00,+12.86758E-09,-20.05583E-06
+2.505116E+00,+13.21326E-09,-22.27576E-06
+2.515120E+00,+12.68722E-09,-24.08043E-06
+2.525133E+00,+12.04956E-09,-25.43123E-06
+2.535182E+00,+12.24537E-09,-24.59991E-06
+2.545230E+00,+12.26742E-09,-22.64134E-06
+2.555019E+00,+11.26780E-09,-21.42180E-06
+2.565039E+00,+8.996603E-09,-21.89269E-06
+2.575035E+00,+8.114177E-09,-20.77950E-06
+2.585056E+00,+8.051763E-09,-21.65634E-06
+2.595087E+00,+8.282388E-09,-23.02800E-06
+2.605073E+00,+8.414913E-09,-23.72718E-06
+2.615095E+00,+8.553275E-09,-25.07581E-06
+2.625063E+00,+8.697426E-09,-25.25746E-06
+2.635063E+00,+8.212233E-09,-23.93535E-06
+2.645052E+00,+6.716590E-09,-23.38143E-06
+2.655023E+00,+5.773549E-09,-23.85644E-06
+2.665024E+00,+5.826234E-09,-25.79055E-06
+2.675025E+00,+6.292390E-09,-24.82264E-06
+2.685219E+00,+6.075696E-09,-25.63671E-06
+2.695220E+00,+5.380467E-09,-23.74738E-06
+2.705201E+00,+5.042879E-09,-22.05949E-06
+2.715161E+00,+5.369372E-09,-25.03513E-06
+2.725171E+00,+5.680898E-09,-25.59048E-06
+2.735194E+00,+5.612115E-09,-25.56479E-06
+2.745217E+00,+6.121684E-09,-22.69550E-06
+2.755242E+00,+6.982686E-09,-21.28979E-06
+2.765241E+00,+8.196911E-09,-21.16496E-06
+2.775036E+00,+8.383348E-09,-22.59187E-06
+2.785066E+00,+8.588563E-09,-24.31418E-06
+2.795096E+00,+9.235366E-09,-25.57283E-06
+2.805124E+00,+10.94368E-09,-25.77688E-06
+2.815119E+00,+11.04181E-09,-24.45849E-06
+2.825141E+00,+9.362027E-09,-21.39665E-06
+2.835147E+00,+8.587208E-09,-21.10093E-06
+2.845165E+00,+7.814878E-09,-23.05644E-06
+2.855194E+00,+7.745286E-09,-23.36046E-06
+2.865240E+00,+6.945307E-09,-23.80800E-06
+2.875246E+00,+6.668771E-09,-24.56343E-06
+2.885036E+00,+6.675081E-09,-22.48899E-06
+2.895078E+00,+6.778102E-09,-22.43099E-06
+2.905069E+00,+6.053757E-09,-22.46264E-06
+2.915098E+00,+5.402741E-09,-22.31964E-06
+2.925122E+00,+5.165883E-09,-24.21321E-06
+2.935066E+00,+5.722128E-09,-23.52871E-06
+2.945096E+00,+6.592134E-09,-24.83411E-06
+2.955090E+00,+6.647597E-09,-25.16167E-06
+2.965103E+00,+7.073613E-09,-25.57366E-06
+2.975134E+00,+7.678675E-09,-24.52538E-06
+2.985132E+00,+8.643220E-09,-24.76267E-06
+2.995155E+00,+8.550569E-09,-26.00524E-06
+3.005179E+00,+7.976803E-09,-24.56317E-06
+3.015175E+00,+8.048303E-09,-23.72873E-06
+3.025203E+00,+8.589011E-09,-23.73671E-06
+3.035186E+00,+8.459904E-09,-24.12149E-06
+3.045201E+00,+7.044452E-09,-24.90896E-06
+3.055234E+00,+6.631941E-09,-24.24894E-06
+3.065239E+00,+6.574903E-09,-25.35024E-06
+3.075233E+00,+6.496853E-09,-24.43088E-06
+3.085030E+00,+5.243199E-09,-24.36513E-06
+3.095032E+00,+4.670854E-09,-24.98846E-06
+3.105232E+00,+4.525080E-09,-24.62111E-06
+3.115024E+00,+4.791539E-09,-24.66050E-06
+3.125052E+00,+4.749037E-09,-23.50514E-06
+3.135085E+00,+4.307336E-09,-23.81435E-06
+3.145103E+00,+3.490097E-09,-25.26358E-06
+3.155134E+00,+3.370862E-09,-24.83960E-06
+3.165154E+00,+3.128117E-09,-25.08010E-06
+3.175150E+00,+2.986951E-09,-25.08153E-06
+3.185169E+00,+3.483572E-09,-26.90274E-06
+3.195208E+00,+4.179995E-09,-26.77148E-06
+3.205226E+00,+5.321132E-09,-26.08715E-06
+3.215020E+00,+5.187678E-09,-25.68767E-06
+3.225055E+00,+4.522887E-09,-24.21510E-06
+3.235049E+00,+4.753347E-09,-23.70444E-06
+3.245074E+00,+6.861748E-09,-23.59411E-06
+3.255084E+00,+7.398226E-09,-23.11389E-06
+3.265097E+00,+8.227404E-09,-22.72479E-06
+3.275112E+00,+8.368585E-09,-24.35755E-06
+3.285100E+00,+8.857254E-09,-25.80580E-06
+3.295086E+00,+8.773471E-09,-26.52495E-06
+3.305068E+00,+7.835150E-09,-24.37031E-06
+3.315046E+00,+7.779514E-09,-23.83850E-06
+3.325034E+00,+9.581638E-09,-21.76887E-06
+3.335214E+00,+10.37944E-09,-22.81234E-06
+3.345182E+00,+11.48072E-09,-24.33758E-06
+3.355165E+00,+11.36455E-09,-24.93133E-06
+3.365164E+00,+11.35877E-09,-23.46909E-06
+3.375117E+00,+11.55487E-09,-22.95413E-06
+3.385092E+00,+10.98363E-09,-22.60400E-06
+3.395045E+00,+10.33177E-09,-23.18093E-06
+3.405241E+00,+8.623104E-09,-24.57897E-06
+3.415220E+00,+8.631892E-09,-25.15128E-06
+3.425198E+00,+8.954459E-09,-25.58576E-06
+3.435165E+00,+8.688034E-09,-24.23822E-06
+3.445148E+00,+6.635842E-09,-23.47947E-06
+3.455110E+00,+6.335117E-09,-24.28557E-06
+3.465093E+00,+6.375279E-09,-28.28848E-06
+3.475055E+00,+6.485445E-09,-27.89297E-06
+3.485105E+00,+7.584646E-09,-24.00873E-06
+3.495160E+00,+7.913193E-09,-24.04350E-06
+3.505186E+00,+10.29669E-09,-25.79456E-06
+3.515220E+00,+10.53751E-09,-25.50368E-06
+3.525018E+00,+9.261578E-09,-26.03794E-06
+3.535236E+00,+8.772883E-09,-27.79413E-06
+3.545021E+00,+7.790859E-09,-27.38872E-06
+3.555232E+00,+7.902687E-09,-27.77919E-06
+3.565207E+00,+8.269837E-09,-28.99244E-06
+3.575194E+00,+8.250205E-09,-28.54383E-06
+3.585151E+00,+8.879361E-09,-25.66057E-06
+3.595118E+00,+9.277799E-09,-24.19015E-06
+3.605124E+00,+10.17290E-09,-23.99852E-06
+3.615127E+00,+10.09748E-09,-23.87552E-06
+3.625117E+00,+9.584135E-09,-24.45746E-06
+3.635107E+00,+9.580543E-09,-24.71006E-06
+3.645091E+00,+9.206742E-09,-24.68022E-06
+3.655094E+00,+8.832781E-09,-25.49114E-06
+3.665061E+00,+7.565502E-09,-24.58566E-06
+3.675228E+00,+7.643322E-09,-23.69248E-06
+3.685217E+00,+9.124867E-09,-23.19057E-06
+3.695192E+00,+9.382878E-09,-23.20370E-06
+3.705162E+00,+9.369132E-09,-22.87957E-06
+3.715156E+00,+9.350408E-09,-23.51306E-06
+3.725127E+00,+10.06364E-09,-24.22549E-06
+3.735103E+00,+10.26305E-09,-25.37118E-06
+3.745134E+00,+9.493203E-09,-23.98911E-06
+3.755139E+00,+9.112957E-09,-23.56779E-06
+3.765161E+00,+8.313607E-09,-22.50801E-06
+3.775189E+00,+8.311828E-09,-22.74991E-06
+3.785187E+00,+7.947337E-09,-24.74688E-06
+3.795186E+00,+7.800134E-09,-24.98783E-06
+3.805173E+00,+8.211316E-09,-24.65541E-06
+3.815128E+00,+8.575102E-09,-25.25334E-06
+3.825109E+00,+8.646875E-09,-26.02950E-06
+3.835056E+00,+8.273735E-09,-26.78908E-06
+3.845024E+00,+6.892003E-09,-26.25696E-06
+3.855229E+00,+6.917559E-09,-26.80338E-06
+3.865178E+00,+7.195264E-09,-26.37864E-06
+3.875161E+00,+6.912525E-09,-26.14746E-06
+3.885102E+00,+5.807829E-09,-24.65870E-06
+3.895070E+00,+5.752838E-09,-24.12910E-06
+3.905052E+00,+6.772159E-09,-24.61925E-06
+3.915235E+00,+7.110462E-09,-23.63265E-06
+3.925213E+00,+7.253234E-09,-23.84497E-06
+3.935195E+00,+7.352027E-09,-23.55589E-06
+3.945152E+00,+8.152202E-09,-21.80489E-06
+3.955130E+00,+8.408787E-09,-22.99479E-06
+3.965124E+00,+7.886198E-09,-24.79128E-06
+3.975116E+00,+7.591779E-09,-26.22763E-06
+3.985144E+00,+8.101640E-09,-27.36334E-06
+3.995149E+00,+8.601406E-09,-26.94944E-06
+4.005160E+00,+10.04212E-09,-28.39134E-06
+4.015189E+00,+10.36360E-09,-26.60775E-06
+4.025218E+00,+11.97264E-09,-23.34561E-06
+4.035223E+00,+12.64484E-09,-23.14290E-06
+4.045026E+00,+13.82403E-09,-22.72056E-06
+4.055244E+00,+13.71738E-09,-22.90235E-06
+4.065025E+00,+13.16862E-09,-23.65285E-06
+4.075045E+00,+13.27217E-09,-23.80400E-06
+4.085050E+00,+13.68421E-09,-24.32405E-06
+4.095082E+00,+13.47014E-09,-23.88305E-06
+4.105072E+00,+12.53777E-09,-24.29046E-06
+4.115090E+00,+12.27694E-09,-24.31592E-06
+4.125119E+00,+12.27314E-09,-23.61200E-06
+4.135099E+00,+12.07147E-09,-24.21055E-06
+4.145114E+00,+10.77954E-09,-24.13488E-06
+4.155142E+00,+10.29939E-09,-24.86879E-06
+4.165143E+00,+10.52184E-09,-26.38728E-06
+4.175175E+00,+10.98707E-09,-25.99528E-06
+4.185173E+00,+11.35739E-09,-25.68177E-06
+4.195206E+00,+11.31130E-09,-27.33585E-06
+4.205237E+00,+11.14830E-09,-25.63474E-06
+4.215230E+00,+10.90403E-09,-25.48010E-06
+4.225251E+00,+9.801497E-09,-25.49586E-06
+4.235049E+00,+9.148527E-09,-25.12127E-06
+4.245041E+00,+8.710917E-09,-25.99528E-06
+4.255045E+00,+8.724590E-09,-25.60195E-06
+4.265076E+00,+7.878803E-09,-25.80039E-06
+4.275095E+00,+6.939582E-09,-26.06612E-06
+4.285131E+00,+5.407234E-09,-26.00284E-06
+4.295132E+00,+5.381312E-09,-25.94336E-06
+4.305064E+00,+6.023320E-09,-26.51013E-06
+4.315085E+00,+6.066583E-09,-26.86006E-06
+4.325105E+00,+5.580075E-09,-31.67193E-06
+4.335108E+00,+5.393408E-09,-31.41441E-06
+4.345129E+00,+5.117995E-09,-28.33120E-06
+4.355114E+00,+4.813101E-09,-27.90244E-06
+4.365098E+00,+3.737503E-09,-27.43369E-06
+4.375093E+00,+3.691547E-09,-27.81650E-06
+4.385095E+00,+4.888327E-09,-27.41970E-06
+4.395131E+00,+5.598640E-09,-28.24514E-06
+4.405120E+00,+6.067794E-09,-28.69792E-06
+4.415134E+00,+6.210851E-09,-29.29902E-06
+4.425163E+00,+7.519126E-09,-28.28923E-06
+4.435145E+00,+8.577398E-09,-26.36913E-06
+4.445161E+00,+10.15068E-09,-25.07475E-06
+4.455174E+00,+10.45087E-09,-26.17075E-06
+4.465190E+00,+10.81177E-09,-26.74762E-06
+4.475188E+00,+10.90389E-09,-25.32014E-06
+4.485219E+00,+10.06425E-09,-25.58462E-06
+4.495239E+00,+9.284359E-09,-25.24790E-06
+4.505241E+00,+7.775078E-09,-25.01908E-06
+4.515029E+00,+7.843692E-09,-24.92655E-06
+4.525050E+00,+9.166617E-09,-26.93931E-06
+4.535079E+00,+9.634161E-09,-26.52254E-06
+4.545081E+00,+10.21990E-09,-23.30366E-06
+4.555102E+00,+10.59032E-09,-22.91545E-06
+4.565131E+00,+11.58924E-09,-25.48459E-06
+4.575128E+00,+11.72247E-09,-26.07771E-06
+4.585143E+00,+11.14120E-09,-25.02774E-06
+4.595173E+00,+10.91136E-09,-24.82779E-06
+4.605157E+00,+10.84958E-09,-25.58919E-06
+4.615188E+00,+10.68939E-09,-25.26195E-06
+4.625209E+00,+9.543791E-09,-26.20199E-06
+4.635067E+00,+8.722373E-09,-28.39597E-06
+4.645113E+00,+7.928306E-09,-27.43415E-06
+4.655129E+00,+7.849527E-09,-26.72725E-06
+4.665099E+00,+7.674473E-09,-25.35322E-06
+4.675086E+00,+7.735099E-09,-24.70431E-06
+4.685062E+00,+8.687071E-09,-25.72386E-06
+4.695055E+00,+9.717740E-09,-26.93602E-06
+4.705027E+00,+10.46116E-09,-26.88363E-06
+4.715245E+00,+9.908743E-09,-24.78095E-06
+4.725233E+00,+8.573539E-09,-24.79446E-06
+4.735071E+00,+7.993020E-09,-24.73752E-06
+4.745053E+00,+6.875848E-09,-25.94648E-06
+4.755045E+00,+5.583550E-09,-26.69366E-06
+4.765233E+00,+3.216678E-09,-26.60649E-06
+4.775241E+00,+2.360478E-09,-25.72426E-06
+4.785046E+00,+2.781347E-09,-25.08777E-06
+4.795073E+00,+3.634997E-09,-25.04568E-06
+4.805110E+00,+5.099012E-09,-24.88733E-06
+4.815115E+00,+5.793781E-09,-25.72955E-06
+4.825142E+00,+7.186430E-09,-27.52442E-06
+4.835176E+00,+7.619925E-09,-27.29411E-06
+4.845173E+00,+7.507857E-09,-25.82465E-06
+4.855182E+00,+7.306708E-09,-26.09960E-06
+4.865219E+00,+7.957825E-09,-26.50455E-06
+4.875210E+00,+8.709795E-09,-26.29452E-06
+4.885222E+00,+9.963510E-09,-26.18340E-06
+4.895231E+00,+10.16759E-09,-25.49652E-06
+4.905242E+00,+10.30032E-09,-26.07471E-06
+4.915049E+00,+10.51305E-09,-26.71283E-06
+4.925093E+00,+10.98090E-09,-25.44935E-06
+4.935120E+00,+11.19659E-09,-25.05389E-06
+4.945147E+00,+11.99572E-09,-24.40822E-06
+4.955151E+00,+12.53306E-09,-24.02376E-06
+4.965166E+00,+13.09102E-09,-26.30662E-06
+4.975200E+00,+12.64958E-09,-26.91602E-06
+4.985219E+00,+11.13716E-09,-27.94436E-06
+4.995018E+00,+10.73100E-09,-27.98129E-06
+5.005047E+00,+10.93796E-09,-26.47119E-06
+5.015045E+00,+11.00186E-09,-24.75621E-06
+5.025075E+00,+10.50208E-09,-22.03637E-06
+5.035063E+00,+10.32460E-09,-22.84787E-06
+5.045086E+00,+10.30816E-09,-24.42227E-06
+5.055119E+00,+10.24704E-09,-27.47515E-06
+5.065110E+00,+9.147779E-09,-29.20450E-06
+5.075112E+00,+8.601194E-09,-27.02151E-06
+5.085130E+00,+8.003938E-09,-23.56207E-06
+5.095124E+00,+7.993503E-09,-23.89847E-06
+5.105134E+00,+7.108737E-09,-25.82674E-06
+5.115160E+00,+6.511347E-09,-25.75144E-06
+5.125175E+00,+5.586629E-09,-23.71059E-06
+5.135215E+00,+5.760426E-09,-22.27332E-06
+5.145210E+00,+6.501215E-09,-22.62454E-06
+5.155221E+00,+6.870958E-09,-23.54536E-06
+5.165021E+00,+8.326791E-09,-25.72832E-06
+5.175230E+00,+9.500572E-09,-25.96851E-06
+5.185243E+00,+11.61526E-09,-25.49046E-06
+5.195044E+00,+11.81498E-09,-25.63234E-06
+5.205048E+00,+10.91325E-09,-25.46268E-06
+5.215112E+00,+10.43181E-09,-26.54417E-06
+5.225149E+00,+10.07463E-09,-28.76656E-06
+5.235134E+00,+9.839439E-09,-27.13649E-06
+5.245159E+00,+8.640996E-09,-25.71891E-06
+5.255150E+00,+8.249217E-09,-26.78084E-06
+5.265169E+00,+7.937040E-09,-28.21252E-06
+5.275205E+00,+7.859475E-09,-28.93490E-06
+5.285218E+00,+6.986608E-09,-28.87250E-06
+5.295240E+00,+6.525326E-09,-27.51243E-06
+5.305037E+00,+6.040131E-09,-27.36846E-06
+5.315036E+00,+5.934095E-09,-27.91543E-06
+5.325059E+00,+5.012474E-09,-28.45708E-06
+5.335088E+00,+4.542899E-09,-28.38390E-06
+5.345084E+00,+4.978683E-09,-27.04540E-06
+5.355108E+00,+6.061337E-09,-26.33618E-06
+5.365103E+00,+7.868696E-09,-26.66296E-06
+5.375106E+00,+8.318982E-09,-26.15342E-06
+5.385132E+00,+9.014991E-09,-28.12924E-06
+5.395149E+00,+9.908094E-09,-27.26635E-06
+5.405153E+00,+12.25656E-09,-27.54547E-06
+5.415182E+00,+12.89681E-09,-28.28279E-06
+5.425203E+00,+12.62112E-09,-26.40756E-06
+5.435045E+00,+12.16426E-09,-26.11056E-06
+5.445072E+00,+11.44443E-09,-25.40466E-06
+5.455070E+00,+11.05175E-09,-26.50260E-06
+5.465099E+00,+9.855302E-09,-27.03312E-06
+5.475098E+00,+9.564292E-09,-28.28868E-06
+5.485119E+00,+9.125227E-09,-28.28551E-06
+5.495162E+00,+8.735636E-09,-28.34999E-06
+5.505108E+00,+6.402158E-09,-29.90896E-06
+5.515156E+00,+5.494813E-09,-30.68493E-06
+5.525185E+00,+4.435146E-09,-27.40875E-06
+5.535167E+00,+4.529514E-09,-27.27491E-06
+5.545196E+00,+4.816512E-09,-28.19836E-06
+5.555197E+00,+4.821902E-09,-27.08682E-06
+5.565210E+00,+5.307069E-09,-26.70920E-06
+5.575235E+00,+5.446159E-09,-27.13251E-06
+5.585211E+00,+4.700417E-09,-26.83657E-06
+5.595218E+00,+4.078410E-09,-26.31890E-06
+5.605021E+00,+2.341723E-09,-27.89612E-06
+5.615041E+00,+2.400282E-09,-28.24239E-06
+5.625062E+00,+3.832809E-09,-28.59864E-06
+5.635094E+00,+4.155003E-09,-29.69942E-06
+5.645107E+00,+5.124069E-09,-29.88285E-06
+5.655133E+00,+5.697013E-09,-29.42339E-06
+5.665138E+00,+7.832281E-09,-26.84973E-06
+5.675151E+00,+8.371821E-09,-26.82733E-06
+5.685182E+00,+8.311644E-09,-23.01708E-06
+5.695189E+00,+8.114746E-09,-23.34257E-06
+5.705172E+00,+7.880281E-09,-25.97952E-06
+5.715174E+00,+7.808633E-09,-27.09915E-06
+5.725167E+00,+7.109494E-09,-28.91659E-06
+5.735166E+00,+6.877187E-09,-28.26027E-06
+5.745192E+00,+7.246213E-09,-28.32576E-06
+5.755190E+00,+7.506221E-09,-28.08638E-06
+5.765238E+00,+7.568417E-09,-27.28875E-06
+5.775049E+00,+7.470134E-09,-26.78041E-06
+5.785072E+00,+7.955872E-09,-26.33666E-06
+5.795111E+00,+8.352447E-09,-26.72688E-06
+5.805104E+00,+9.702942E-09,-27.31422E-06
+5.815114E+00,+9.752132E-09,-27.49026E-06
+5.825172E+00,+9.609317E-09,-27.67654E-06
+5.835213E+00,+9.671884E-09,-27.68355E-06
+5.845016E+00,+9.873681E-09,-27.22524E-06
+5.855055E+00,+9.744716E-09,-26.82784E-06
+5.865083E+00,+9.331933E-09,-25.71462E-06
+5.875118E+00,+9.492474E-09,-26.55376E-06
+5.885196E+00,+10.54778E-09,-24.10200E-06
+5.895113E+00,+10.64885E-09,-23.94531E-06
+5.905148E+00,+10.24390E-09,-26.82701E-06
+5.915188E+00,+10.25548E-09,-27.24584E-06
+5.925212E+00,+11.49462E-09,-29.54919E-06
+5.935240E+00,+11.77275E-09,-29.59354E-06
+5.945230E+00,+11.50295E-09,-28.22717E-06
+5.955237E+00,+11.18084E-09,-27.40397E-06
+5.965058E+00,+10.50759E-09,-25.92056E-06
+5.975088E+00,+10.43313E-09,-26.76041E-06
+5.985120E+00,+9.420797E-09,-28.72293E-06
+5.995127E+00,+9.182159E-09,-29.08021E-06
+6.005143E+00,+8.700558E-09,-28.15333E-06
+6.015178E+00,+8.855560E-09,-27.57068E-06
+6.025190E+00,+9.384319E-09,-28.36164E-06
+6.035193E+00,+9.343980E-09,-29.36096E-06
+6.045223E+00,+9.197207E-09,-28.08541E-06
+6.055225E+00,+9.220905E-09,-27.52027E-06
+6.065026E+00,+8.635793E-09,-27.34824E-06
+6.075072E+00,+8.248357E-09,-27.68026E-06
+6.085075E+00,+6.893728E-09,-28.04990E-06
+6.095108E+00,+6.953059E-09,-27.93801E-06
+6.105034E+00,+7.963420E-09,-28.30905E-06
+6.115059E+00,+8.105652E-09,-28.39285E-06
+6.125121E+00,+7.980439E-09,-27.19589E-06
+6.135167E+00,+8.255940E-09,-27.23285E-06
+6.145201E+00,+11.55363E-09,-25.84668E-06
+6.155217E+00,+12.58485E-09,-26.23472E-06
+6.165234E+00,+14.32712E-09,-28.07076E-06
+6.175028E+00,+14.28457E-09,-28.54274E-06
+6.185238E+00,+14.22449E-09,-27.76929E-06
+6.195247E+00,+14.32964E-09,-28.48681E-06
+6.205049E+00,+13.79047E-09,-28.39900E-06
+6.215070E+00,+13.32014E-09,-28.38976E-06
+6.225094E+00,+10.99514E-09,-28.05225E-06
+6.235126E+00,+10.50317E-09,-28.69137E-06
+6.245130E+00,+8.543790E-09,-28.10211E-06
+6.255146E+00,+7.794455E-09,-28.18594E-06
+6.265180E+00,+5.786078E-09,-25.17932E-06
+6.275204E+00,+5.618796E-09,-24.54761E-06
+6.285233E+00,+5.839233E-09,-24.88029E-06
+6.295236E+00,+5.898598E-09,-25.47261E-06
+6.305023E+00,+6.560087E-09,-27.25625E-06
+6.315051E+00,+6.900750E-09,-27.53257E-06
+6.325053E+00,+8.090995E-09,-25.69076E-06
+6.335062E+00,+7.973107E-09,-24.94386E-06
+6.345095E+00,+5.882076E-09,-24.78596E-06
+6.355119E+00,+5.476427E-09,-25.13458E-06
+6.365150E+00,+5.280856E-09,-24.74714E-06
+6.375189E+00,+5.482507E-09,-24.36344E-06
+6.385189E+00,+5.793685E-09,-24.98455E-06
+6.395221E+00,+5.831605E-09,-25.24298E-06
+6.405177E+00,+6.917824E-09,-27.96035E-06
+6.415213E+00,+7.471838E-09,-31.90170E-06
+6.425022E+00,+7.702107E-09,-30.77772E-06
+6.435018E+00,+7.299915E-09,-30.01428E-06
+6.445244E+00,+6.340481E-09,-28.83047E-06
+6.455228E+00,+6.420690E-09,-28.48398E-06
+6.465194E+00,+6.551198E-09,-28.53330E-06
+6.475165E+00,+6.168920E-09,-29.20329E-06
+6.485155E+00,+4.458142E-09,-30.93570E-06
+6.495117E+00,+4.240774E-09,-31.01764E-06
+6.505102E+00,+5.187074E-09,-28.99430E-06
+6.515082E+00,+5.630892E-09,-28.23535E-06
+6.525069E+00,+8.672298E-09,-25.45341E-06
+6.535058E+00,+9.495539E-09,-25.56110E-06
+6.545016E+00,+12.44913E-09,-26.93785E-06
+6.555218E+00,+12.83925E-09,-27.91890E-06
+6.565196E+00,+12.63067E-09,-29.63399E-06
+6.575148E+00,+12.53793E-09,-30.00384E-06
+6.585123E+00,+12.73004E-09,-29.06147E-06
+6.595113E+00,+12.70719E-09,-28.47067E-06
+6.605075E+00,+11.77665E-09,-28.75131E-06
+6.615064E+00,+11.55161E-09,-28.85711E-06
+6.625059E+00,+12.53590E-09,-27.88182E-06
+6.635068E+00,+13.23406E-09,-27.68658E-06
+6.645112E+00,+13.29618E-09,-28.05170E-06
+6.655151E+00,+12.66461E-09,-27.81306E-06
+6.665175E+00,+10.45608E-09,-25.88579E-06
+6.675209E+00,+10.07324E-09,-25.32003E-06
+6.685221E+00,+9.354345E-09,-25.53538E-06
+6.695024E+00,+8.943061E-09,-25.63488E-06
+6.705052E+00,+7.858878E-09,-27.37882E-06
+6.715077E+00,+7.836366E-09,-26.84063E-06
+6.725110E+00,+8.171589E-09,-27.83215E-06
+6.735095E+00,+8.125538E-09,-27.93984E-06
+6.745110E+00,+7.540624E-09,-30.22817E-06
+6.755139E+00,+7.585713E-09,-30.77674E-06
+6.765146E+00,+8.701398E-09,-30.56585E-06
+6.775184E+00,+8.920154E-09,-29.56879E-06
+6.785225E+00,+8.430323E-09,-26.73412E-06
+6.795016E+00,+8.273079E-09,-25.95188E-06
+6.805229E+00,+8.307694E-09,-27.13869E-06
+6.815143E+00,+8.367413E-09,-26.88827E-06
+6.825110E+00,+9.052497E-09,-26.22880E-06
+6.835089E+00,+9.159599E-09,-26.12349E-06
+6.845044E+00,+11.56131E-09,-25.10056E-06
+6.855236E+00,+12.06826E-09,-24.94755E-06
+6.865228E+00,+13.64026E-09,-26.47165E-06
+6.875195E+00,+13.61279E-09,-26.48770E-06
+6.885122E+00,+13.20359E-09,-26.67881E-06
+6.895066E+00,+13.23277E-09,-26.90200E-06
+6.905047E+00,+13.22709E-09,-28.08461E-06
+6.915081E+00,+13.08342E-09,-27.85930E-06
+6.925151E+00,+12.63470E-09,-27.39404E-06
+6.935179E+00,+12.68754E-09,-28.11130E-06
+6.945211E+00,+12.28958E-09,-26.93714E-06
+6.955242E+00,+11.94091E-09,-26.73300E-06
+6.965034E+00,+8.963676E-09,-27.35298E-06
+6.975044E+00,+8.476516E-09,-26.68451E-06
+6.985061E+00,+7.508866E-09,-26.58549E-06
+6.995070E+00,+7.511005E-09,-25.40386E-06
+7.005102E+00,+8.039012E-09,-27.21425E-06
+7.015145E+00,+8.224394E-09,-27.11964E-06
+7.025177E+00,+9.972172E-09,-27.58467E-06
+7.035163E+00,+10.04205E-09,-27.66761E-06
+7.045186E+00,+8.670653E-09,-28.32685E-06
+7.055204E+00,+8.457691E-09,-28.93839E-06
+7.065223E+00,+6.975316E-09,-29.14802E-06
+7.075235E+00,+6.997501E-09,-29.05034E-06
+7.085031E+00,+8.093899E-09,-28.47081E-06
+7.095028E+00,+8.182695E-09,-28.22997E-06
+7.105048E+00,+11.23777E-09,-26.85362E-06
+7.115213E+00,+11.52479E-09,-26.90729E-06
+7.125230E+00,+13.74024E-09,-27.88090E-06
+7.135032E+00,+13.70366E-09,-27.94044E-06
+7.145030E+00,+12.38747E-09,-26.33151E-06
+7.155037E+00,+12.30819E-09,-26.27532E-06
+7.165160E+00,+11.70195E-09,-26.89056E-06
+7.175366E+00,+11.60758E-09,-26.64866E-06
+7.185165E+00,+9.559234E-09,-28.99999E-06
+7.195201E+00,+9.465666E-09,-29.65539E-06
+7.205224E+00,+9.998373E-09,-30.32033E-06
+7.215022E+00,+10.06925E-09,-30.02827E-06
+7.225051E+00,+9.858182E-09,-29.98415E-06
+7.235045E+00,+9.856586E-09,-29.76889E-06
+7.245062E+00,+11.12066E-09,-28.71366E-06
+7.255526E+00,+11.18968E-09,-28.96866E-06
+7.265087E+00,+10.66626E-09,-29.67591E-06
+7.275127E+00,+10.39623E-09,-29.25860E-06
+7.285152E+00,+9.096874E-09,-29.03318E-06
+7.295173E+00,+9.036588E-09,-29.80045E-06
+7.305205E+00,+8.380315E-09,-29.52224E-06
+7.315150E+00,+8.260608E-09,-29.27791E-06
+7.325142E+00,+7.608173E-09,-27.90788E-06
+7.335170E+00,+7.595088E-09,-27.71273E-06
+7.345175E+00,+6.301446E-09,-27.08087E-06
+7.355207E+00,+5.777583E-09,-27.91383E-06
+7.365207E+00,+4.075164E-09,-27.72618E-06
+7.375215E+00,+4.178937E-09,-27.71153E-06
+7.385244E+00,+5.371559E-09,-26.42038E-06
+7.395242E+00,+5.405470E-09,-26.14386E-06
+7.405029E+00,+4.897872E-09,-27.99531E-06
+7.415062E+00,+4.988674E-09,-27.64106E-06
+7.425062E+00,+6.443839E-09,-29.26375E-06
+7.435090E+00,+6.736975E-09,-28.85914E-06
+7.445042E+00,+6.305646E-09,-27.26713E-06
+7.455069E+00,+6.097643E-09,-26.84607E-06
+7.465101E+00,+7.093124E-09,-27.35101E-06
+7.475103E+00,+7.629966E-09,-27.51569E-06
+7.485141E+00,+8.785105E-09,-27.98696E-06
+7.495196E+00,+8.830675E-09,-27.38812E-06
+7.505148E+00,+8.879526E-09,-27.72165E-06
+7.515185E+00,+8.791199E-09,-27.60046E-06
+7.525216E+00,+7.181030E-09,-28.30159E-06
+7.535213E+00,+6.516442E-09,-28.09305E-06
+7.545018E+00,+5.815350E-09,-31.05872E-06
+7.555048E+00,+6.288528E-09,-30.84523E-06
+7.565066E+00,+9.286792E-09,-28.77403E-06
+7.575093E+00,+9.829811E-09,-28.26013E-06
+7.585085E+00,+10.71900E-09,-27.60913E-06
+7.595103E+00,+10.93419E-09,-27.48153E-06
+7.605124E+00,+11.61541E-09,-26.43085E-06
+7.615139E+00,+11.60227E-09,-25.59331E-06
+7.625171E+00,+11.01361E-09,-25.37273E-06
+7.635205E+00,+10.98339E-09,-25.79985E-06
+7.645229E+00,+11.64492E-09,-25.41427E-06
+7.655030E+00,+11.84871E-09,-25.52840E-06
+7.665034E+00,+11.65275E-09,-28.72487E-06
+7.675044E+00,+11.41194E-09,-28.66156E-06
+7.685079E+00,+10.62072E-09,-27.63391E-06
+7.695094E+00,+10.28465E-09,-28.33091E-06
+7.705107E+00,+8.419152E-09,-28.79374E-06
+7.715134E+00,+8.004313E-09,-30.75268E-06
+7.725162E+00,+8.344897E-09,-28.40412E-06
+7.735211E+00,+8.842973E-09,-27.77130E-06
+7.745025E+00,+10.18633E-09,-27.17514E-06
+7.755050E+00,+10.24684E-09,-28.22646E-06
+7.765086E+00,+10.30882E-09,-27.54507E-06
+7.775092E+00,+10.32963E-09,-26.98122E-06
+7.785117E+00,+9.033947E-09,-28.31486E-06
+7.795143E+00,+8.489604E-09,-28.39966E-06
+7.805165E+00,+5.173034E-09,-29.72826E-06
+7.815191E+00,+4.912262E-09,-29.63044E-06
+7.825226E+00,+4.633704E-09,-29.68414E-06
+7.835222E+00,+4.619226E-09,-29.48745E-06
+7.845239E+00,+4.579749E-09,-27.47772E-06
+7.855042E+00,+4.683798E-09,-27.41593E-06
+7.865043E+00,+6.600767E-09,-26.39088E-06
+7.875075E+00,+6.836554E-09,-26.18872E-06
+7.885080E+00,+6.694743E-09,-26.89242E-06
+7.895096E+00,+6.581596E-09,-26.55015E-06
+7.905139E+00,+7.301871E-09,-27.64552E-06
+7.915183E+00,+7.532835E-09,-27.13114E-06
+7.925210E+00,+8.851251E-09,-25.51526E-06
+7.935241E+00,+8.981000E-09,-25.74821E-06
+7.945243E+00,+9.893729E-09,-29.10178E-06
+7.955026E+00,+10.01715E-09,-29.46702E-06
+7.965060E+00,+9.206516E-09,-29.30394E-06
+7.975036E+00,+8.979392E-09,-29.65908E-06
+7.985084E+00,+7.439819E-09,-28.39600E-06
+7.995104E+00,+7.432217E-09,-28.48057E-06
+8.005132E+00,+7.278719E-09,-29.09183E-06
+8.015176E+00,+7.204449E-09,-29.03787E-06
+8.025168E+00,+6.332017E-09,-29.44937E-06
+8.035175E+00,+6.338371E-09,-29.92081E-06
+8.045204E+00,+7.144109E-09,-29.38992E-06
+8.055205E+00,+7.189884E-09,-29.37270E-06
+8.065224E+00,+8.485770E-09,-26.56912E-06
+8.075026E+00,+8.606025E-09,-26.38710E-06
+8.085035E+00,+11.03099E-09,-25.99257E-06
+8.095041E+00,+11.10443E-09,-25.86791E-06
+8.105059E+00,+10.10093E-09,-26.89940E-06
+8.115020E+00,+9.993951E-09,-26.73955E-06
+8.125025E+00,+9.884988E-09,-25.07558E-06
+8.135234E+00,+9.910012E-09,-25.37648E-06
+8.145017E+00,+9.466659E-09,-26.56706E-06
+8.155049E+00,+9.388811E-09,-26.64485E-06
+8.165050E+00,+10.42309E-09,-26.56949E-06
+8.175056E+00,+10.76944E-09,-27.11532E-06
+8.185068E+00,+12.39421E-09,-27.32495E-06
+8.195080E+00,+12.35940E-09,-27.38297E-06
+8.205103E+00,+11.58131E-09,-28.39342E-06
+8.215076E+00,+11.56726E-09,-28.52114E-06
+8.225097E+00,+11.56392E-09,-29.14444E-06
+8.235126E+00,+11.48373E-09,-29.18455E-06
+8.245129E+00,+10.24247E-09,-26.27827E-06
+8.255140E+00,+10.13432E-09,-26.25884E-06
+8.265176E+00,+10.01226E-09,-28.76513E-06
+8.275208E+00,+10.00660E-09,-28.52386E-06
+8.285014E+00,+10.06994E-09,-26.97152E-06
+8.295025E+00,+10.11811E-09,-27.10945E-06
+8.305048E+00,+11.50697E-09,-29.17737E-06
+8.315084E+00,+11.55425E-09,-29.05212E-06
+8.325087E+00,+10.83248E-09,-27.82923E-06
+8.335094E+00,+10.71038E-09,-28.41668E-06
+8.345135E+00,+10.22210E-09,-28.98571E-06
+8.355152E+00,+10.19835E-09,-28.80762E-06
+8.365176E+00,+8.545554E-09,-27.40734E-06
+8.375195E+00,+8.433545E-09,-27.41647E-06
+8.385217E+00,+7.831567E-09,-28.43122E-06
+8.395021E+00,+7.878015E-09,-28.67229E-06
+8.405022E+00,+8.305736E-09,-31.45876E-06
+8.415205E+00,+8.247104E-09,-31.16046E-06
+8.425215E+00,+8.071234E-09,-30.11960E-06
+8.435196E+00,+8.116006E-09,-30.02343E-06
+8.445214E+00,+9.055690E-09,-26.76602E-06
+8.455019E+00,+9.072575E-09,-26.75165E-06
+8.465029E+00,+9.410770E-09,-26.62749E-06
+8.475047E+00,+9.473497E-09,-26.54806E-06
+8.485074E+00,+9.253012E-09,-26.34081E-06
+8.495093E+00,+9.059135E-09,-26.33048E-06
+8.505130E+00,+5.293592E-09,-28.60949E-06
+8.515312E+00,+5.163145E-09,-28.79771E-06
+8.525101E+00,+4.804450E-09,-26.71460E-06
+8.535139E+00,+4.910678E-09,-26.83125E-06
+8.545148E+00,+5.281400E-09,-29.31447E-06
+8.555161E+00,+5.279806E-09,-29.04637E-06
+8.565188E+00,+6.021649E-09,-29.15737E-06
+8.575191E+00,+6.108481E-09,-29.03352E-06
+8.585214E+00,+6.729904E-09,-29.35953E-06
+8.595021E+00,+6.780423E-09,-29.39836E-06
+8.605038E+00,+9.010585E-09,-29.19949E-06
+8.615067E+00,+9.481766E-09,-29.15340E-06
+8.625048E+00,+11.99329E-09,-29.25548E-06
+8.635047E+00,+12.11451E-09,-28.56755E-06
+8.645040E+00,+12.38711E-09,-27.34769E-06
+8.655020E+00,+12.45778E-09,-27.69279E-06
+8.665051E+00,+12.93359E-09,-29.05624E-06
+8.675097E+00,+12.88676E-09,-28.74590E-06
+8.685101E+00,+12.60780E-09,-27.77536E-06
+8.695120E+00,+12.67917E-09,-27.09641E-06
+8.705140E+00,+12.30397E-09,-29.43198E-06
+8.715102E+00,+12.05315E-09,-29.73768E-06
+8.725115E+00,+8.525290E-09,-30.42921E-06
+8.735100E+00,+8.384512E-09,-30.49404E-06
+8.745111E+00,+7.312987E-09,-28.87084E-06
+8.755139E+00,+7.271881E-09,-28.70985E-06
+8.765154E+00,+5.961994E-09,-26.09771E-06
+8.775187E+00,+5.832503E-09,-26.09099E-06
+8.785221E+00,+5.933035E-09,-25.92499E-06
+8.795227E+00,+5.972743E-09,-25.64624E-06
+8.805021E+00,+5.964757E-09,-24.08661E-06
+8.815118E+00,+5.951380E-09,-24.30027E-06
+8.825135E+00,+7.195703E-09,-27.07341E-06
+8.835169E+00,+7.408201E-09,-27.41032E-06
+8.845166E+00,+9.269910E-09,-27.92136E-06
+8.855169E+00,+9.316125E-09,-27.64747E-06
+8.865199E+00,+10.01816E-09,-26.11742E-06
+8.875203E+00,+10.09342E-09,-25.98313E-06
+8.885212E+00,+10.14069E-09,-27.69508E-06
+8.895234E+00,+9.936551E-09,-27.81827E-06
+8.905214E+00,+6.382947E-09,-27.49481E-06
+8.915167E+00,+6.126120E-09,-28.03185E-06
+8.925196E+00,+5.595114E-09,-30.16857E-06
+8.935226E+00,+5.679459E-09,-30.47762E-06
+8.945040E+00,+7.275916E-09,-29.51414E-06
+8.955083E+00,+7.494037E-09,-29.29911E-06
+8.965105E+00,+10.32416E-09,-31.45486E-06
+8.975129E+00,+10.40656E-09,-32.29540E-06
+8.985138E+00,+8.829496E-09,-31.96841E-06
+8.995139E+00,+8.627364E-09,-30.76893E-06
+9.005169E+00,+7.445782E-09,-26.09313E-06
+9.015342E+00,+7.443692E-09,-26.30382E-06
+9.025151E+00,+6.815130E-09,-28.28585E-06
+9.035413E+00,+6.770269E-09,-28.51945E-06
+9.045206E+00,+7.532170E-09,-31.47497E-06
+9.055243E+00,+7.757097E-09,-31.49623E-06
+9.065023E+00,+8.755555E-09,-26.93015E-06
+9.075037E+00,+8.684340E-09,-25.85879E-06
+9.085063E+00,+9.032928E-09,-23.73276E-06
+9.095063E+00,+9.252402E-09,-23.81138E-06
+9.105081E+00,+11.13156E-09,-26.18989E-06
+9.115064E+00,+11.12194E-09,-26.19327E-06
+9.125085E+00,+9.704650E-09,-26.58468E-06
+9.135118E+00,+9.565131E-09,-26.45331E-06
+9.145115E+00,+9.313466E-09,-25.51732E-06
+9.155116E+00,+9.216484E-09,-26.32977E-06
+9.165146E+00,+7.496302E-09,-27.47043E-06
+9.175147E+00,+7.310168E-09,-27.65591E-06
+9.185160E+00,+6.688241E-09,-28.90898E-06
+9.195188E+00,+6.661180E-09,-28.92014E-06
+9.205185E+00,+5.765314E-09,-26.75781E-06
+9.215210E+00,+5.603018E-09,-26.99945E-06
+9.225235E+00,+6.001674E-09,-28.24073E-06
+9.235219E+00,+6.159507E-09,-28.20445E-06
+9.245022E+00,+6.854233E-09,-27.12113E-06
+9.255021E+00,+6.843354E-09,-27.43607E-06
+9.265040E+00,+7.705147E-09,-27.17863E-06
+9.275078E+00,+7.910751E-09,-27.24810E-06
+9.285089E+00,+9.124458E-09,-28.71140E-06
+9.295097E+00,+9.092820E-09,-28.50824E-06
+9.305131E+00,+9.043308E-09,-29.08199E-06
+9.315055E+00,+9.144329E-09,-29.23090E-06
+9.325085E+00,+11.48819E-09,-28.15656E-06
+9.335128E+00,+11.66483E-09,-27.93466E-06
+9.345140E+00,+14.10470E-09,-29.27731E-06
+9.355165E+00,+14.44372E-09,-29.36964E-06
+9.365164E+00,+17.21243E-09,-29.65253E-06
+9.375173E+00,+17.26834E-09,-29.75433E-06
+9.385197E+00,+14.51239E-09,-28.42813E-06
+9.395178E+00,+14.19255E-09,-28.35758E-06
+9.405190E+00,+11.13558E-09,-29.53964E-06
+9.415220E+00,+10.91516E-09,-29.41899E-06
+9.425225E+00,+8.777532E-09,-27.02457E-06
+9.435237E+00,+8.557320E-09,-26.84721E-06
+9.445045E+00,+8.716599E-09,-28.45474E-06
+9.455055E+00,+8.871337E-09,-28.75060E-06
+9.465084E+00,+9.728909E-09,-28.43122E-06
+9.475086E+00,+9.741910E-09,-28.56440E-06
+9.485118E+00,+10.98179E-09,-28.91221E-06
+9.495162E+00,+11.13963E-09,-28.63836E-06
+9.505177E+00,+11.62521E-09,-27.61016E-06
+9.515134E+00,+11.43377E-09,-27.10885E-06
+9.525147E+00,+9.028834E-09,-26.81268E-06
+9.535144E+00,+8.960960E-09,-26.98429E-06
+9.545172E+00,+8.134855E-09,-28.50761E-06
+9.555631E+00,+8.065487E-09,-28.52563E-06
+9.565181E+00,+6.889593E-09,-28.75139E-06
+9.575212E+00,+6.918551E-09,-28.08967E-06
+9.585206E+00,+8.075268E-09,-26.78281E-06
+9.595214E+00,+8.167971E-09,-26.32854E-06
+9.605243E+00,+7.033748E-09,-27.91160E-06
+9.615178E+00,+6.840335E-09,-27.57443E-06
+9.625189E+00,+5.134418E-09,-26.65429E-06
+9.635221E+00,+4.863536E-09,-26.90171E-06
+9.645243E+00,+2.426241E-09,-29.87749E-06
+9.655040E+00,+2.182505E-09,-29.90353E-06
+9.665043E+00,+3.756107E-09,-29.33338E-06
+9.675053E+00,+4.531501E-09,-28.74150E-06
+9.685091E+00,+7.863734E-09,-27.79149E-06
+9.695114E+00,+8.100730E-09,-28.25461E-06
+9.705126E+00,+9.182388E-09,-26.85995E-06
+9.715169E+00,+9.334286E-09,-26.35100E-06
+9.725193E+00,+9.517819E-09,-29.82597E-06
+9.735206E+00,+9.404772E-09,-29.65800E-06
+9.745227E+00,+9.419661E-09,-27.83432E-06
+9.755234E+00,+9.603225E-09,-27.77347E-06
+9.765023E+00,+9.791144E-09,-28.11356E-06
+9.775039E+00,+9.443108E-09,-27.31024E-06
+9.785068E+00,+7.551949E-09,-27.93701E-06
+9.795107E+00,+7.429913E-09,-27.26990E-06
+9.805101E+00,+8.465913E-09,-27.94748E-06
+9.815128E+00,+8.880519E-09,-28.31266E-06
+9.825166E+00,+9.816009E-09,-30.05800E-06
+9.835163E+00,+10.06908E-09,-29.67554E-06
+9.845176E+00,+11.53501E-09,-29.09741E-06
+9.855197E+00,+11.77998E-09,-28.37683E-06
+9.865169E+00,+11.36005E-09,-27.29797E-06
+9.875196E+00,+11.00730E-09,-26.78355E-06
+9.885196E+00,+10.80194E-09,-26.95802E-06
+9.895224E+00,+10.96137E-09,-27.37865E-06
+9.905016E+00,+10.77505E-09,-28.67375E-06
+9.915017E+00,+10.49618E-09,-28.14412E-06
+9.925049E+00,+10.41411E-09,-28.74753E-06
+9.935084E+00,+10.75845E-09,-28.79651E-06
+9.945084E+00,+10.94047E-09,-28.13153E-06
+9.955093E+00,+10.37289E-09,-28.93859E-06
+9.965120E+00,+8.806533E-09,-27.82929E-06
+9.975114E+00,+8.617103E-09,-27.84313E-06
+9.985146E+00,+8.692743E-09,-28.02624E-06
+9.995152E+00,+8.513477E-09,-28.92523E-06

MicroMag 2900/3900 Data File ends
