# Supplementary material for: Magnetic signatures of a creosote oil contaminated site: case study in São Paulo, Brazil
Source: Sci Rep. 2022 Dec 17;12:21853. doi: 10.1038/s41598-022-23493-2 (PMC9759522; doi:10.1038/s41598-022-23493-2)
Supplement: Supplementary file 3 — Supplementary Information 3. [file 41598_2022_23493_MOESM3_ESM.zip › moment_vs_time/SD23/5_1/nm4xxx/5_7.015]

MicroMag 2900/3900 Data File (Series 0016.002)
Moment vs. time

INSTRUMENT
Configuration                   VSM
Temperature control             None
Hardware version                0004
Software version                01/29/2013
Units of measure                Hybrid SI
Temperature in                  Celsius

SAMPLE
Mass                            N/A
Volume                          N/A
Demagnetizing factor            N/A

SETTINGS
Field range                    +300.0000E-03
Field command                   0.000000E+00
Moment range                   +2.000000E-06
Averaging time                 +15.52179E-03
Temperature (command)           N/A
Tmprtr difference correction    No
Orientation                     0.000000E+00
Vibration amplitude             1.0
Calibration factor             +4.401063E+00
Operating frequency            +83.00000E+00

MEASUREMENT
Description                    "SD34_5_7"
Field (measured)               +423.3782E-06
Temperature (measured)          N/A
Averages (completed)            N/A
Moment at conditioning field   +744.2707E-09
Measured on                     08/28/2020  10:31
Elapsed time                   +22.82120E+00

PROCESSING
Background subtraction          No
Delta-m processing              N/A
Demagnetizing factor            No
Normalization                   No
Normalization factor            N/A
Offset (field)                  No
Offset (moment)                 No
Pole saturation                 No
Slope correction                No

VIEWPORT
Left                            0.000000E+00
Right                          +10.00000E+00
Bottom                         -2.000000E-06
Top                            +2.000000E-06
Show X-axis?                    Yes
Show Y-axis?                    Yes

SCRIPT
Averaging time                 +10.00000E-03
Initial (conditioning) field   +300.0000E-03
Final (measuring) field         0.000000E+00
Pause at initial field         +10.00000E+00
Field slew rate limit          +10.00000E+03
Field slew time limit          +100.0000E-03
Slope correction                0.000000E+00
Timebase                       +10.00000E+00
Number of segments              1
Number of data                  1000

Segment   Averaging                                                            Final 
 Number      Time        Initial      Increment       Final         Pause      Index 
             (s)           (s)           (s)           (s)           (s)     
0000001,+10.00000E-03, 0.000000E+00,+10.00000E-03,+10.00000E+00,+10.00000E+00,0001000

                                         
     Time         Moment        Field    
     (s)          (Am�)          (T)     
+5.159606E-03,+542.6926E-09,+217.8388E-03
+15.20905E-03,+307.8008E-09,+121.4804E-03
+25.08419E-03,+163.4124E-09,+62.27171E-03
+35.17634E-03,+77.58990E-09,+26.99547E-03
+45.05075E-03,+44.38694E-09,+13.11789E-03
+55.14179E-03,+25.77184E-09,+5.175826E-03
+65.23393E-03,+19.06069E-09,+2.484193E-03
+75.02844E-03,+14.87181E-09,+1.034509E-03
+85.10482E-03,+13.81993E-09,+566.9204E-06
+95.12933E-03,+14.23279E-09,+279.0887E-06
+105.1139E-03,+14.41663E-09,+198.4621E-06
+115.1346E-03,+13.25334E-09,+129.3745E-06
+125.1637E-03,+12.09150E-09,+102.4677E-06
+135.1632E-03,+11.18556E-09,+77.69031E-06
+145.1788E-03,+11.05673E-09,+65.11366E-06
+155.2086E-03,+10.60082E-09,+53.96691E-06
+165.2263E-03,+10.36288E-09,+50.03452E-06
+175.0247E-03,+11.30876E-09,+43.33535E-06
+185.0212E-03,+12.43613E-09,+41.66797E-06
+195.0468E-03,+13.58900E-09,+34.80035E-06
+205.0775E-03,+13.02868E-09,+31.56742E-06
+215.0716E-03,+11.11253E-09,+27.94141E-06
+225.0718E-03,+10.08910E-09,+28.57450E-06
+235.0963E-03,+9.459052E-09,+26.59693E-06
+245.0902E-03,+9.662442E-09,+25.92007E-06
+255.0999E-03,+11.16042E-09,+24.80762E-06
+265.1356E-03,+12.38805E-09,+23.58396E-06
+275.1280E-03,+13.43713E-09,+22.27372E-06
+285.1463E-03,+12.71963E-09,+22.56354E-06
+295.1218E-03,+10.57219E-09,+21.56834E-06
+305.0846E-03,+9.124419E-09,+19.59609E-06
+315.0615E-03,+8.127100E-09,+18.45231E-06
+325.0314E-03,+7.635970E-09,+18.22266E-06
+335.2344E-03,+6.955825E-09,+16.51666E-06
+345.2116E-03,+7.038707E-09,+16.07351E-06
+355.1610E-03,+8.115782E-09,+15.94351E-06
+365.1747E-03,+8.860107E-09,+14.33959E-06
+375.2252E-03,+8.542350E-09,+13.42052E-06
+385.2179E-03,+7.989096E-09,+10.16596E-06
+395.0160E-03,+8.302861E-09,+8.007890E-06
+405.2317E-03,+9.265231E-09,+7.755548E-06
+415.0165E-03,+10.17411E-09,+8.009607E-06
+425.0293E-03,+9.882850E-09,+6.643210E-06
+435.0763E-03,+9.251176E-09,+5.990611E-06
+445.1128E-03,+9.350892E-09,+3.978654E-06
+455.1338E-03,+9.620154E-09,+3.330803E-06
+465.1702E-03,+9.269750E-09,+3.137770E-06
+475.2105E-03,+8.296494E-09,+3.535109E-06
+485.2433E-03,+8.265429E-09,+4.216119E-06
+495.2582E-03,+9.099029E-09,+2.771874E-06
+505.0579E-03,+9.502822E-09,+2.939616E-06
+515.0637E-03,+9.202052E-09,+3.273468E-06
+525.0745E-03,+8.690909E-09,+2.162218E-06
+535.1208E-03,+8.106074E-09,+602.0451E-09
+545.1481E-03,+7.553994E-09,-1.914254E-06
+555.1659E-03,+6.475157E-09,-631.0559E-09
+565.1963E-03,+6.247722E-09,+1.673412E-06
+575.1826E-03,+7.259616E-09,-75.04464E-09
+585.2208E-03,+8.453497E-09,+1.127129E-06
+595.0274E-03,+9.106817E-09,+176.6110E-09
+605.0870E-03,+9.010583E-09,-655.3746E-09
+615.1177E-03,+9.141607E-09,-841.8561E-09
+625.1138E-03,+9.504387E-09,-1.083612E-06
+635.1319E-03,+9.497579E-09,+422.3443E-09
+645.1679E-03,+9.059767E-09,-621.1567E-09
+655.1934E-03,+9.178014E-09,-3.765851E-06
+665.2322E-03,+10.37424E-09,-6.183186E-06
+675.0264E-03,+12.23237E-09,-9.057885E-06
+685.0459E-03,+13.09693E-09,-6.996690E-06
+695.0691E-03,+13.16007E-09,-6.667443E-06
+705.0918E-03,+13.17274E-09,-5.391598E-06
+715.1086E-03,+13.31687E-09,-7.249032E-06
+725.1453E-03,+13.03451E-09,-7.890015E-06
+735.1540E-03,+12.50945E-09,-7.665425E-06
+745.1842E-03,+12.30096E-09,-8.937579E-06
+755.2170E-03,+12.71426E-09,-9.567033E-06
+765.2358E-03,+12.94874E-09,-9.512702E-06
+775.2411E-03,+12.34182E-09,-10.94124E-06
+785.0361E-03,+11.48739E-09,-8.800650E-06
+795.0318E-03,+11.22938E-09,-9.263621E-06
+805.0601E-03,+11.24534E-09,-9.169637E-06
+815.1196E-03,+10.86821E-09,-10.08608E-06
+825.1587E-03,+9.964957E-09,-11.10683E-06
+835.2100E-03,+9.838613E-09,-10.33342E-06
+845.2492E-03,+10.64405E-09,-8.360425E-06
+855.1759E-03,+11.43912E-09,-7.425385E-06
+865.2070E-03,+11.81957E-09,-10.08808E-06
+875.2190E-03,+11.89717E-09,-12.77710E-06
+885.0678E-03,+12.05797E-09,-9.808875E-06
+895.1877E-03,+11.88792E-09,-10.42151E-06
+905.0404E-03,+11.22430E-09,-12.31213E-06
+915.0509E-03,+11.06301E-09,-11.27830E-06
+925.0370E-03,+12.08203E-09,-10.46196E-06
+935.0479E-03,+13.93706E-09,-10.32603E-06
+945.0758E-03,+14.50977E-09,-11.78876E-06
+955.0818E-03,+13.67693E-09,-12.00377E-06
+965.1296E-03,+12.56402E-09,-15.47808E-06
+975.1636E-03,+12.18999E-09,-16.84797E-06
+985.1888E-03,+12.45553E-09,-14.73690E-06
+995.2464E-03,+13.03943E-09,-16.40239E-06
+1.005053E+00,+13.89176E-09,-15.93141E-06
+1.015065E+00,+15.32575E-09,-15.25861E-06
+1.025093E+00,+16.00183E-09,-14.02820E-06
+1.035089E+00,+15.03435E-09,-14.07801E-06
+1.045073E+00,+12.75219E-09,-15.16136E-06
+1.055104E+00,+10.73519E-09,-15.63772E-06
+1.065130E+00,+9.805641E-09,-16.27241E-06
+1.075140E+00,+9.393093E-09,-17.31466E-06
+1.085152E+00,+9.402199E-09,-16.42018E-06
+1.095156E+00,+10.32394E-09,-16.02462E-06
+1.105114E+00,+12.00493E-09,-15.20851E-06
+1.115147E+00,+13.88193E-09,-17.06984E-06
+1.125156E+00,+14.50411E-09,-17.89004E-06
+1.135211E+00,+14.92798E-09,-17.36355E-06
+1.145234E+00,+15.45192E-09,-17.69583E-06
+1.155020E+00,+16.23598E-09,-18.44945E-06
+1.165057E+00,+15.87510E-09,-19.00684E-06
+1.175075E+00,+14.27925E-09,-18.63038E-06
+1.185125E+00,+13.13857E-09,-18.79618E-06
+1.195199E+00,+12.42611E-09,-19.46337E-06
+1.205206E+00,+11.93527E-09,-19.33402E-06
+1.215221E+00,+10.91740E-09,-19.13143E-06
+1.225018E+00,+10.76687E-09,-18.80167E-06
+1.235246E+00,+12.04684E-09,-18.03498E-06
+1.245040E+00,+13.04531E-09,-18.36574E-06
+1.255038E+00,+12.89856E-09,-19.48906E-06
+1.265061E+00,+11.68340E-09,-20.08098E-06
+1.275094E+00,+10.06543E-09,-21.56588E-06
+1.285096E+00,+9.580531E-09,-20.24492E-06
+1.295121E+00,+8.877254E-09,-18.97694E-06
+1.305128E+00,+8.302176E-09,-20.02224E-06
+1.315146E+00,+8.017198E-09,-21.47412E-06
+1.325155E+00,+8.504401E-09,-22.62274E-06
+1.335186E+00,+9.353402E-09,-22.55182E-06
+1.345196E+00,+9.336103E-09,-21.10359E-06
+1.355230E+00,+9.228473E-09,-20.84664E-06
+1.365019E+00,+9.558967E-09,-21.13824E-06
+1.375172E+00,+11.11054E-09,-20.79815E-06
+1.385228E+00,+11.29461E-09,-20.28654E-06
+1.395029E+00,+10.73706E-09,-21.46580E-06
+1.405046E+00,+10.56378E-09,-21.91298E-06
+1.415078E+00,+10.88158E-09,-22.93797E-06
+1.425086E+00,+10.85774E-09,-23.26195E-06
+1.435138E+00,+9.561121E-09,-23.94485E-06
+1.445190E+00,+9.240694E-09,-23.12156E-06
+1.455217E+00,+10.22983E-09,-21.55884E-06
+1.465250E+00,+10.87451E-09,-22.00753E-06
+1.475206E+00,+11.98039E-09,-24.35775E-06
+1.485243E+00,+11.78623E-09,-25.19623E-06
+1.495061E+00,+10.95926E-09,-24.49562E-06
+1.505088E+00,+10.85351E-09,-24.60054E-06
+1.515109E+00,+10.20164E-09,-25.57383E-06
+1.525135E+00,+9.812688E-09,-24.83042E-06
+1.535137E+00,+8.875221E-09,-23.81888E-06
+1.545152E+00,+8.782854E-09,-24.81463E-06
+1.555168E+00,+8.266058E-09,-27.40866E-06
+1.565194E+00,+7.809552E-09,-27.17537E-06
+1.575220E+00,+6.623957E-09,-24.26248E-06
+1.585218E+00,+6.627626E-09,-22.92609E-06
+1.595242E+00,+7.595984E-09,-23.28973E-06
+1.605033E+00,+7.814517E-09,-23.22931E-06
+1.615032E+00,+8.406584E-09,-24.06384E-06
+1.625039E+00,+8.807334E-09,-24.54555E-06
+1.635064E+00,+11.26344E-09,-23.16559E-06
+1.645091E+00,+11.81253E-09,-23.53901E-06
+1.655115E+00,+12.35271E-09,-23.75708E-06
+1.665117E+00,+12.22969E-09,-22.66566E-06
+1.675135E+00,+11.81112E-09,-23.39954E-06
+1.685195E+00,+11.77865E-09,-23.39264E-06
+1.695029E+00,+10.88552E-09,-25.08434E-06
+1.705096E+00,+10.47408E-09,-25.11830E-06
+1.715130E+00,+9.802327E-09,-25.60753E-06
+1.725157E+00,+9.950312E-09,-25.76675E-06
+1.735176E+00,+11.14299E-09,-26.60036E-06
+1.745204E+00,+11.39134E-09,-26.29066E-06
+1.755209E+00,+12.85151E-09,-27.58850E-06
+1.765247E+00,+13.42513E-09,-26.71440E-06
+1.775234E+00,+14.27505E-09,-25.30518E-06
+1.785014E+00,+13.91788E-09,-25.30710E-06
+1.795049E+00,+11.58714E-09,-24.73232E-06
+1.805044E+00,+11.19893E-09,-25.24052E-06
+1.815061E+00,+10.91834E-09,-22.74136E-06
+1.825090E+00,+10.94252E-09,-23.14053E-06
+1.835086E+00,+10.73035E-09,-25.07518E-06
+1.845094E+00,+10.79455E-09,-25.68383E-06
+1.855140E+00,+11.92555E-09,-25.64149E-06
+1.865159E+00,+12.15298E-09,-25.55778E-06
+1.875197E+00,+11.83574E-09,-27.00039E-06
+1.885173E+00,+11.69442E-09,-27.17943E-06
+1.895208E+00,+11.50667E-09,-28.20208E-06
+1.905019E+00,+11.52204E-09,-27.87987E-06
+1.915032E+00,+10.45520E-09,-26.90006E-06
+1.925048E+00,+10.02214E-09,-26.55284E-06
+1.935104E+00,+8.317108E-09,-26.64462E-06
+1.945138E+00,+8.236087E-09,-26.51591E-06
+1.955164E+00,+8.123264E-09,-26.26974E-06
+1.965203E+00,+8.172574E-09,-25.64899E-06
+1.975192E+00,+9.625146E-09,-23.68821E-06
+1.985175E+00,+10.19888E-09,-23.12156E-06
+1.995231E+00,+12.48589E-09,-25.04056E-06
+2.005240E+00,+12.68686E-09,-25.68243E-06
+2.015050E+00,+12.86964E-09,-26.13759E-06
+2.025074E+00,+12.95301E-09,-26.07511E-06
+2.035087E+00,+13.18600E-09,-27.42188E-06
+2.045115E+00,+12.93736E-09,-27.70735E-06
+2.055102E+00,+10.69304E-09,-26.48815E-06
+2.065127E+00,+10.09406E-09,-26.14217E-06
+2.075109E+00,+9.539374E-09,-27.19028E-06
+2.085126E+00,+9.591392E-09,-28.00112E-06
+2.095158E+00,+9.499928E-09,-26.21032E-06
+2.105174E+00,+9.560208E-09,-25.67471E-06
+2.115185E+00,+10.84790E-09,-26.14789E-06
+2.125213E+00,+11.22179E-09,-26.37343E-06
+2.135212E+00,+10.25806E-09,-27.81149E-06
+2.145223E+00,+9.271212E-09,-28.82092E-06
+2.155243E+00,+7.187501E-09,-27.75490E-06
+2.165041E+00,+7.090952E-09,-27.64784E-06
+2.175070E+00,+7.396103E-09,-30.26633E-06
+2.185067E+00,+7.323832E-09,-30.10878E-06
+2.195093E+00,+6.795930E-09,-27.95154E-06
+2.205122E+00,+6.862911E-09,-26.89230E-06
+2.215121E+00,+7.421559E-09,-30.58305E-06
+2.225132E+00,+7.457635E-09,-30.57541E-06
+2.235159E+00,+7.594442E-09,-29.11088E-06
+2.245162E+00,+7.802926E-09,-29.16361E-06
+2.255152E+00,+9.135203E-09,-27.29124E-06
+2.265180E+00,+9.329005E-09,-27.79478E-06
+2.275243E+00,+9.420809E-09,-27.33113E-06
+2.285054E+00,+9.594402E-09,-27.10565E-06
+2.295073E+00,+11.32501E-09,-26.31575E-06
+2.305077E+00,+11.82717E-09,-26.20849E-06
+2.315103E+00,+11.90035E-09,-27.18396E-06
+2.325101E+00,+11.69819E-09,-27.99835E-06
+2.335124E+00,+11.83267E-09,-28.39597E-06
+2.345159E+00,+12.09497E-09,-28.11210E-06
+2.355158E+00,+12.12519E-09,-28.07699E-06
+2.365181E+00,+11.75869E-09,-27.95403E-06
+2.375206E+00,+10.75083E-09,-29.01184E-06
+2.385206E+00,+10.68458E-09,-28.25489E-06
+2.395243E+00,+9.934864E-09,-27.66950E-06
+2.405240E+00,+9.601231E-09,-28.33168E-06
+2.415024E+00,+7.159306E-09,-29.78016E-06
+2.425035E+00,+6.756354E-09,-29.07735E-06
+2.435061E+00,+5.016656E-09,-28.88309E-06
+2.445137E+00,+4.683538E-09,-29.63923E-06
+2.455129E+00,+3.972418E-09,-29.70987E-06
+2.465124E+00,+4.101449E-09,-30.00644E-06
+2.475165E+00,+5.641291E-09,-30.23074E-06
+2.485210E+00,+5.735351E-09,-29.78631E-06
+2.495229E+00,+5.615429E-09,-28.55095E-06
+2.505038E+00,+5.818102E-09,-28.81740E-06
+2.515051E+00,+8.943885E-09,-29.03870E-06
+2.525077E+00,+9.814505E-09,-28.98886E-06
+2.535092E+00,+11.76642E-09,-28.48812E-06
+2.545100E+00,+11.86536E-09,-29.35204E-06
+2.555117E+00,+12.87027E-09,-29.79490E-06
+2.565153E+00,+13.33455E-09,-29.11171E-06
+2.575211E+00,+14.22615E-09,-27.91429E-06
+2.585232E+00,+14.14722E-09,-26.79225E-06
+2.595027E+00,+13.59567E-09,-25.20647E-06
+2.605246E+00,+13.48594E-09,-25.55415E-06
+2.615040E+00,+12.25053E-09,-28.60966E-06
+2.625036E+00,+11.72806E-09,-29.14911E-06
+2.635054E+00,+9.960293E-09,-28.27672E-06
+2.645087E+00,+9.820504E-09,-28.07728E-06
+2.655104E+00,+9.183602E-09,-27.66372E-06
+2.665134E+00,+8.588109E-09,-27.54187E-06
+2.675161E+00,+6.113853E-09,-27.30675E-06
+2.685159E+00,+5.818542E-09,-27.33588E-06
+2.695208E+00,+6.112846E-09,-28.51925E-06
+2.705043E+00,+6.257126E-09,-28.43073E-06
+2.715060E+00,+6.461871E-09,-27.54544E-06
+2.725088E+00,+6.670661E-09,-28.26021E-06
+2.735085E+00,+8.354074E-09,-29.68131E-06
+2.745094E+00,+8.975825E-09,-29.22140E-06
+2.755119E+00,+9.389812E-09,-29.68366E-06
+2.765182E+00,+9.212119E-09,-27.58856E-06
+2.775229E+00,+8.819849E-09,-27.40174E-06
+2.785021E+00,+8.822713E-09,-27.86393E-06
+2.795040E+00,+8.744944E-09,-28.46032E-06
+2.805067E+00,+8.778265E-09,-27.93872E-06
+2.815064E+00,+10.10080E-09,-27.95540E-06
+2.825069E+00,+10.89106E-09,-28.05694E-06
+2.835115E+00,+12.15399E-09,-30.37217E-06
+2.845137E+00,+11.96569E-09,-30.39428E-06
+2.855153E+00,+10.43593E-09,-31.45240E-06
+2.865185E+00,+10.09377E-09,-31.90024E-06
+2.875171E+00,+9.056859E-09,-31.77558E-06
+2.885196E+00,+8.403924E-09,-31.39933E-06
+2.895235E+00,+6.287487E-09,-30.04312E-06
+2.905245E+00,+6.090656E-09,-30.43314E-06
+2.915045E+00,+7.458754E-09,-27.65574E-06
+2.925048E+00,+7.967935E-09,-28.02269E-06
+2.935059E+00,+9.144172E-09,-27.78694E-06
+2.945089E+00,+9.223479E-09,-26.80055E-06
+2.955092E+00,+9.907954E-09,-26.19058E-06
+2.965135E+00,+10.26800E-09,-27.30738E-06
+2.975181E+00,+11.40887E-09,-29.22715E-06
+2.985179E+00,+11.72208E-09,-29.36972E-06
+2.995190E+00,+13.58950E-09,-29.70847E-06
+3.005220E+00,+14.04899E-09,-29.36660E-06
+3.015215E+00,+14.40943E-09,-27.64518E-06
+3.025240E+00,+14.11999E-09,-27.71181E-06
+3.035239E+00,+13.55507E-09,-29.30743E-06
+3.045246E+00,+13.52714E-09,-28.82901E-06
+3.055043E+00,+12.65205E-09,-28.55004E-06
+3.065059E+00,+11.88460E-09,-28.67927E-06
+3.075062E+00,+9.663928E-09,-28.25950E-06
+3.085094E+00,+9.270433E-09,-28.19593E-06
+3.095116E+00,+9.065608E-09,-28.82967E-06
+3.105120E+00,+8.983334E-09,-30.44824E-06
+3.115149E+00,+8.978744E-09,-30.43522E-06
+3.125151E+00,+9.304653E-09,-30.02261E-06
+3.135175E+00,+10.59991E-09,-29.37622E-06
+3.145185E+00,+10.64148E-09,-29.75444E-06
+3.155220E+00,+9.173255E-09,-30.28565E-06
+3.165249E+00,+8.747844E-09,-30.40598E-06
+3.175164E+00,+8.466725E-09,-30.70659E-06
+3.185184E+00,+8.515919E-09,-31.86092E-06
+3.195212E+00,+7.633330E-09,-30.70258E-06
+3.205202E+00,+7.300895E-09,-30.84818E-06
+3.215198E+00,+7.010988E-09,-31.02585E-06
+3.225224E+00,+7.271320E-09,-31.64200E-06
+3.235220E+00,+7.907070E-09,-31.14181E-06
+3.245016E+00,+7.937095E-09,-31.10651E-06
+3.255244E+00,+8.667004E-09,-30.24393E-06
+3.265019E+00,+9.053742E-09,-29.85029E-06
+3.275051E+00,+9.305349E-09,-28.98457E-06
+3.285072E+00,+8.955766E-09,-29.92359E-06
+3.295094E+00,+7.129162E-09,-29.91878E-06
+3.305123E+00,+7.107279E-09,-29.50816E-06
+3.315117E+00,+8.117403E-09,-30.65695E-06
+3.325159E+00,+8.291911E-09,-31.02199E-06
+3.335213E+00,+8.344382E-09,-31.91128E-06
+3.345017E+00,+8.436204E-09,-32.06269E-06
+3.355047E+00,+9.719776E-09,-31.80662E-06
+3.365052E+00,+9.790473E-09,-30.98946E-06
+3.375098E+00,+8.711655E-09,-30.74375E-06
+3.385187E+00,+8.508348E-09,-30.67403E-06
+3.395225E+00,+7.446029E-09,-33.73573E-06
+3.405017E+00,+7.408583E-09,-33.47011E-06
+3.415048E+00,+6.752075E-09,-33.27164E-06
+3.425282E+00,+6.743303E-09,-33.23493E-06
+3.435117E+00,+8.393156E-09,-32.66284E-06
+3.445199E+00,+8.696647E-09,-32.64559E-06
+3.455222E+00,+10.42471E-09,-32.87032E-06
+3.465235E+00,+10.43597E-09,-32.81871E-06
+3.475241E+00,+10.29030E-09,-33.19076E-06
+3.485128E+00,+10.34020E-09,-33.57669E-06
+3.495156E+00,+10.48951E-09,-32.37631E-06
+3.505170E+00,+10.41970E-09,-32.06406E-06
+3.515180E+00,+9.588863E-09,-30.66888E-06
+3.525205E+00,+9.608685E-09,-30.45825E-06
+3.535204E+00,+9.815208E-09,-29.93655E-06
+3.545239E+00,+9.649599E-09,-29.43721E-06
+3.555243E+00,+7.778078E-09,-31.78322E-06
+3.565022E+00,+7.567480E-09,-31.72900E-06
+3.575050E+00,+7.867581E-09,-31.39807E-06
+3.585156E+00,+7.955912E-09,-31.52058E-06
+3.595175E+00,+8.092047E-09,-32.91731E-06
+3.605207E+00,+8.186215E-09,-33.20938E-06
+3.615209E+00,+10.11320E-09,-33.56449E-06
+3.625221E+00,+10.54554E-09,-33.92905E-06
+3.635037E+00,+10.85518E-09,-32.92640E-06
+3.645082E+00,+10.62078E-09,-32.23097E-06
+3.655115E+00,+9.631949E-09,-29.82537E-06
+3.665120E+00,+9.632358E-09,-29.94873E-06
+3.675144E+00,+9.695923E-09,-30.32213E-06
+3.685179E+00,+9.686392E-09,-30.49496E-06
+3.695192E+00,+10.52815E-09,-34.96542E-06
+3.705218E+00,+10.82742E-09,-35.19064E-06
+3.715018E+00,+11.68701E-09,-32.50603E-06
+3.725023E+00,+11.54892E-09,-31.90095E-06
+3.735037E+00,+10.12230E-09,-31.82262E-06
+3.745080E+00,+10.06101E-09,-32.29463E-06
+3.755122E+00,+10.25411E-09,-27.90393E-06
+3.765154E+00,+10.11130E-09,-27.34918E-06
+3.775060E+00,+8.568450E-09,-29.78820E-06
+3.785076E+00,+8.230704E-09,-29.04282E-06
+3.795109E+00,+8.007697E-09,-29.86737E-06
+3.805105E+00,+8.007325E-09,-29.91163E-06
+3.815119E+00,+7.617309E-09,-30.08000E-06
+3.825144E+00,+7.627774E-09,-29.58304E-06
+3.835137E+00,+8.916016E-09,-31.24549E-06
+3.845178E+00,+9.418756E-09,-30.59341E-06
+3.855215E+00,+10.40734E-09,-30.80558E-06
+3.865233E+00,+10.43884E-09,-31.31482E-06
+3.875033E+00,+10.61759E-09,-32.93069E-06
+3.885211E+00,+10.56873E-09,-33.22423E-06
+3.895234E+00,+8.583180E-09,-31.57039E-06
+3.905022E+00,+8.036780E-09,-30.55341E-06
+3.915026E+00,+6.478128E-09,-29.43312E-06
+3.925043E+00,+6.707244E-09,-29.56513E-06
+3.935075E+00,+9.184309E-09,-32.05184E-06
+3.945080E+00,+9.347589E-09,-32.14666E-06
+3.955103E+00,+9.624554E-09,-29.74657E-06
+3.965142E+00,+9.619541E-09,-29.36855E-06
+3.975189E+00,+9.238567E-09,-29.27862E-06
+3.985025E+00,+9.088615E-09,-28.98683E-06
+3.995073E+00,+6.151251E-09,-29.65339E-06
+4.005122E+00,+5.967164E-09,-29.52685E-06
+4.015151E+00,+5.322168E-09,-30.83840E-06
+4.025385E+00,+5.327252E-09,-30.69695E-06
+4.035166E+00,+5.088016E-09,-33.08853E-06
+4.045194E+00,+5.116069E-09,-33.07237E-06
+4.055201E+00,+7.567835E-09,-31.57105E-06
+4.065209E+00,+8.127596E-09,-31.26034E-06
+4.075243E+00,+12.03352E-09,-32.44155E-06
+4.085019E+00,+12.19736E-09,-32.50025E-06
+4.095056E+00,+14.85679E-09,-33.01000E-06
+4.105527E+00,+14.92021E-09,-32.64662E-06
+4.115076E+00,+13.49939E-09,-28.94240E-06
+4.125102E+00,+12.99894E-09,-28.66322E-06
+4.135108E+00,+10.01662E-09,-29.95328E-06
+4.145125E+00,+9.826291E-09,-30.15458E-06
+4.155159E+00,+9.082218E-09,-29.35335E-06
+4.165162E+00,+8.922109E-09,-29.43744E-06
+4.175187E+00,+7.452605E-09,-31.46179E-06
+4.185186E+00,+7.453409E-09,-31.39973E-06
+4.195237E+00,+8.358405E-09,-30.60683E-06
+4.205069E+00,+8.373354E-09,-30.65137E-06
+4.215066E+00,+7.616799E-09,-30.55670E-06
+4.225075E+00,+7.578466E-09,-30.88480E-06
+4.235113E+00,+8.346625E-09,-34.87642E-06
+4.245353E+00,+8.394458E-09,-34.83353E-06
+4.255141E+00,+7.808516E-09,-35.03595E-06
+4.265177E+00,+7.657524E-09,-34.57515E-06
+4.275197E+00,+7.433959E-09,-32.46449E-06
+4.285230E+00,+7.585106E-09,-31.90095E-06
+4.295234E+00,+8.379188E-09,-31.00674E-06
+4.305236E+00,+8.530065E-09,-30.09302E-06
+4.315033E+00,+10.38233E-09,-30.39102E-06
+4.325034E+00,+10.83901E-09,-30.87530E-06
+4.335047E+00,+12.04979E-09,-31.20284E-06
+4.345074E+00,+11.81831E-09,-31.40365E-06
+4.355077E+00,+10.19142E-09,-33.10962E-06
+4.365078E+00,+9.993452E-09,-33.29496E-06
+4.375106E+00,+9.272878E-09,-32.18614E-06
+4.385080E+00,+9.001292E-09,-31.52479E-06
+4.395110E+00,+7.202652E-09,-30.56714E-06
+4.405122E+00,+7.164195E-09,-30.52174E-06
+4.415148E+00,+8.002467E-09,-33.53540E-06
+4.425185E+00,+8.076995E-09,-33.77524E-06
+4.435186E+00,+7.880863E-09,-33.98040E-06
+4.445193E+00,+7.968465E-09,-34.28601E-06
+4.455226E+00,+10.57244E-09,-33.74336E-06
+4.465017E+00,+10.84590E-09,-33.28924E-06
+4.475036E+00,+12.54443E-09,-32.54297E-06
+4.485068E+00,+12.54976E-09,-32.33749E-06
+4.495068E+00,+13.03871E-09,-34.71428E-06
+4.505097E+00,+13.24420E-09,-34.44529E-06
+4.515093E+00,+14.10863E-09,-32.39070E-06
+4.525102E+00,+14.14017E-09,-31.57434E-06
+4.535138E+00,+14.36016E-09,-32.45791E-06
+4.545143E+00,+14.41271E-09,-32.42361E-06
+4.555153E+00,+13.78984E-09,-32.50208E-06
+4.565178E+00,+13.53783E-09,-33.25485E-06
+4.575140E+00,+13.15656E-09,-32.92328E-06
+4.585080E+00,+13.44659E-09,-32.06724E-06
+4.595104E+00,+14.95895E-09,-29.96167E-06
+4.605095E+00,+14.91002E-09,-29.70160E-06
+4.615071E+00,+12.49929E-09,-31.80966E-06
+4.625015E+00,+12.26550E-09,-31.85549E-06
+4.635211E+00,+9.871915E-09,-32.52268E-06
+4.645190E+00,+9.742585E-09,-32.25332E-06
+4.655159E+00,+9.152209E-09,-31.36665E-06
+4.665139E+00,+9.280125E-09,-31.76022E-06
+4.675119E+00,+11.60351E-09,-32.12085E-06
+4.685074E+00,+11.68500E-09,-31.98298E-06
+4.695068E+00,+11.21790E-09,-34.54708E-06
+4.705077E+00,+11.11682E-09,-34.27108E-06
+4.715038E+00,+11.23359E-09,-33.55565E-06
+4.725019E+00,+11.38800E-09,-33.78259E-06
+4.735203E+00,+11.46102E-09,-33.62386E-06
+4.745165E+00,+11.31966E-09,-33.68268E-06
+4.755147E+00,+10.96902E-09,-33.32291E-06
+4.765104E+00,+11.00038E-09,-33.40654E-06
+4.775075E+00,+9.821889E-09,-35.40679E-06
+4.785063E+00,+9.490877E-09,-35.16587E-06
+4.795030E+00,+7.259944E-09,-32.12071E-06
+4.805237E+00,+7.380801E-09,-31.82525E-06
+4.815020E+00,+10.40979E-09,-31.57791E-06
+4.825029E+00,+11.07519E-09,-32.07596E-06
+4.835055E+00,+13.20640E-09,-32.14297E-06
+4.845054E+00,+13.35596E-09,-31.52373E-06
+4.855072E+00,+13.42774E-09,-33.73830E-06
+4.865102E+00,+13.16689E-09,-34.24396E-06
+4.875117E+00,+10.47631E-09,-33.25256E-06
+4.885063E+00,+10.06836E-09,-33.97173E-06
+4.895092E+00,+10.35001E-09,-36.95318E-06
+4.905106E+00,+10.60281E-09,-37.68314E-06
+4.915155E+00,+11.84992E-09,-34.27572E-06
+4.925155E+00,+11.89293E-09,-33.76528E-06
+4.935201E+00,+13.09499E-09,-31.50442E-06
+4.945032E+00,+13.21341E-09,-31.65359E-06
+4.955040E+00,+13.12646E-09,-33.65882E-06
+4.965056E+00,+12.94779E-09,-33.83146E-06
+4.975099E+00,+11.92825E-09,-31.63539E-06
+4.985115E+00,+11.95311E-09,-31.53128E-06
+4.995142E+00,+12.60382E-09,-31.62126E-06
+5.005185E+00,+12.60455E-09,-31.66689E-06
+5.015201E+00,+12.96354E-09,-32.81745E-06
+5.025239E+00,+13.11091E-09,-32.41657E-06
+5.035245E+00,+13.30818E-09,-32.35434E-06
+5.045028E+00,+13.05886E-09,-32.39783E-06
+5.055065E+00,+10.78047E-09,-32.60430E-06
+5.065073E+00,+10.74542E-09,-32.20820E-06
+5.075093E+00,+12.78999E-09,-30.44301E-06
+5.085130E+00,+13.05699E-09,-30.71967E-06
+5.095135E+00,+13.70792E-09,-32.55195E-06
+5.105145E+00,+13.62512E-09,-32.80973E-06
+5.115198E+00,+13.57962E-09,-34.31549E-06
+5.125021E+00,+13.59790E-09,-34.38392E-06
+5.135055E+00,+13.09915E-09,-32.18308E-06
+5.145525E+00,+13.05324E-09,-32.07527E-06
+5.155085E+00,+13.19581E-09,-31.71827E-06
+5.165124E+00,+13.28347E-09,-31.97288E-06
+5.175140E+00,+12.29629E-09,-33.30780E-06
+5.185128E+00,+11.84331E-09,-31.73006E-06
+5.195155E+00,+9.023443E-09,-30.37125E-06
+5.205165E+00,+8.819224E-09,-29.89824E-06
+5.215187E+00,+6.963369E-09,-32.53335E-06
+5.225211E+00,+6.673719E-09,-32.65626E-06
+5.235173E+00,+5.528767E-09,-31.45784E-06
+5.245158E+00,+5.657425E-09,-32.33577E-06
+5.255112E+00,+6.994123E-09,-34.39474E-06
+5.265078E+00,+7.181501E-09,-33.69627E-06
+5.275064E+00,+7.327877E-09,-34.20225E-06
+5.285194E+00,+7.410431E-09,-33.71472E-06
+5.295166E+00,+8.225305E-09,-32.84669E-06
+5.305151E+00,+8.284681E-09,-33.44980E-06
+5.315110E+00,+8.108838E-09,-34.32080E-06
+5.325075E+00,+8.270589E-09,-34.10457E-06
+5.335057E+00,+10.54167E-09,-34.09865E-06
+5.345018E+00,+11.08540E-09,-33.99562E-06
+5.355236E+00,+12.46015E-09,-31.80356E-06
+5.365195E+00,+12.49573E-09,-31.92742E-06
+5.375208E+00,+13.27024E-09,-32.27495E-06
+5.385236E+00,+13.40233E-09,-32.62016E-06
+5.395022E+00,+13.39342E-09,-35.12656E-06
+5.405027E+00,+13.23737E-09,-34.67019E-06
+5.415058E+00,+13.19576E-09,-33.83913E-06
+5.425064E+00,+13.31910E-09,-33.57606E-06
+5.435106E+00,+13.28164E-09,-33.95156E-06
+5.445148E+00,+13.16204E-09,-34.15049E-06
+5.455194E+00,+12.19114E-09,-32.61340E-06
+5.465018E+00,+12.25331E-09,-32.73711E-06
+5.475028E+00,+13.89280E-09,-34.03608E-06
+5.485051E+00,+14.01782E-09,-33.45758E-06
+5.495075E+00,+14.22911E-09,-36.39645E-06
+5.505075E+00,+14.26156E-09,-36.65520E-06
+5.515089E+00,+14.64531E-09,-36.64559E-06
+5.525117E+00,+14.53709E-09,-36.65280E-06
+5.535121E+00,+12.02679E-09,-33.81509E-06
+5.545156E+00,+11.67745E-09,-33.42728E-06
+5.555155E+00,+12.18825E-09,-32.93870E-06
+5.565164E+00,+12.66067E-09,-32.65343E-06
+5.575196E+00,+14.22397E-09,-33.22014E-06
+5.585065E+00,+14.24511E-09,-33.83025E-06
+5.595083E+00,+14.19816E-09,-33.87669E-06
+5.605118E+00,+14.20067E-09,-33.80353E-06
+5.615119E+00,+13.49642E-09,-33.13732E-06
+5.625111E+00,+13.23502E-09,-32.95129E-06
+5.635144E+00,+13.12679E-09,-31.52553E-06
+5.645161E+00,+13.32310E-09,-31.90813E-06
+5.655197E+00,+14.17555E-09,-35.33905E-06
+5.665184E+00,+14.10699E-09,-35.36817E-06
+5.675204E+00,+12.48950E-09,-34.22882E-06
+5.685242E+00,+12.39194E-09,-34.14093E-06
+5.695047E+00,+12.03381E-09,-34.64328E-06
+5.705098E+00,+11.89116E-09,-34.73508E-06
+5.715130E+00,+10.30344E-09,-34.64075E-06
+5.725113E+00,+10.18256E-09,-34.96199E-06
+5.735134E+00,+9.955971E-09,-34.88989E-06
+5.745169E+00,+9.925673E-09,-35.08619E-06
+5.755177E+00,+8.891918E-09,-35.12087E-06
+5.765198E+00,+8.753252E-09,-35.07815E-06
+5.775195E+00,+9.245521E-09,-32.33892E-06
+5.785142E+00,+9.391921E-09,-32.24024E-06
+5.795174E+00,+9.039435E-09,-34.18774E-06
+5.805188E+00,+8.958168E-09,-34.13856E-06
+5.815209E+00,+10.16233E-09,-32.65927E-06
+5.825227E+00,+10.45952E-09,-32.77614E-06
+5.835024E+00,+11.66676E-09,-32.70178E-06
+5.845044E+00,+11.50589E-09,-33.37584E-06
+5.855070E+00,+10.08000E-09,-34.68661E-06
+5.865069E+00,+10.05510E-09,-34.70212E-06
+5.875130E+00,+9.689527E-09,-34.64041E-06
+5.885423E+00,+9.620239E-09,-34.39677E-06
+5.895219E+00,+8.925692E-09,-31.94779E-06
+5.905241E+00,+9.040606E-09,-31.77215E-06
+5.915034E+00,+11.83455E-09,-31.65800E-06
+5.925051E+00,+12.08425E-09,-32.39316E-06
+5.935083E+00,+12.84040E-09,-36.33162E-06
+5.945086E+00,+12.83431E-09,-36.43155E-06
+5.955097E+00,+12.41839E-09,-34.47630E-06
+5.965123E+00,+12.29958E-09,-34.43110E-06
+5.975118E+00,+9.264043E-09,-34.34327E-06
+5.985103E+00,+8.905679E-09,-34.65306E-06
+5.995121E+00,+6.841164E-09,-35.24929E-06
+6.005154E+00,+6.730481E-09,-35.12235E-06
+6.015185E+00,+5.318036E-09,-33.93225E-06
+6.025194E+00,+5.230132E-09,-34.06395E-06
+6.035170E+00,+4.573427E-09,-33.67144E-06
+6.045158E+00,+4.615789E-09,-33.46959E-06
+6.055115E+00,+5.624280E-09,-31.27837E-06
+6.065102E+00,+5.867230E-09,-31.45561E-06
+6.075059E+00,+9.450704E-09,-34.65992E-06
+6.085196E+00,+10.33261E-09,-34.00589E-06
+6.095165E+00,+12.88484E-09,-35.59582E-06
+6.105127E+00,+12.76256E-09,-35.95233E-06
+6.115098E+00,+11.15313E-09,-33.45524E-06
+6.125084E+00,+11.02279E-09,-33.14120E-06
+6.135035E+00,+11.20314E-09,-34.81991E-06
+6.145233E+00,+11.03075E-09,-39.10884E-06
+6.155211E+00,+9.339305E-09,-38.74452E-06
+6.165158E+00,+9.015200E-09,-37.62105E-06
+6.175137E+00,+9.265534E-09,-33.87143E-06
+6.185065E+00,+9.462016E-09,-33.94593E-06
+6.195052E+00,+10.46179E-09,-35.16973E-06
+6.205036E+00,+10.63809E-09,-34.48660E-06
+6.215241E+00,+11.42589E-09,-36.08812E-06
+6.225225E+00,+11.41009E-09,-36.80025E-06
+6.235212E+00,+9.802353E-09,-35.12707E-06
+6.245193E+00,+9.496939E-09,-34.97229E-06
+6.255174E+00,+8.740156E-09,-34.42200E-06
+6.265152E+00,+8.832902E-09,-34.63729E-06
+6.275172E+00,+9.182949E-09,-34.95018E-06
+6.285218E+00,+9.157652E-09,-34.34584E-06
+6.295235E+00,+10.09608E-09,-34.52448E-06
+6.305222E+00,+10.57982E-09,-33.66068E-06
+6.315021E+00,+12.51233E-09,-34.62233E-06
+6.325028E+00,+12.53600E-09,-35.39246E-06
+6.335052E+00,+11.51956E-09,-34.97961E-06
+6.345081E+00,+11.34137E-09,-34.92348E-06
+6.355090E+00,+10.56998E-09,-35.14819E-06
+6.365101E+00,+10.27570E-09,-34.45439E-06
+6.375145E+00,+8.866182E-09,-36.32009E-06
+6.385092E+00,+8.818407E-09,-35.94478E-06
+6.395119E+00,+9.674101E-09,-35.12324E-06
+6.405158E+00,+9.742696E-09,-34.61701E-06
+6.415205E+00,+9.287000E-09,-34.85350E-06
+6.425232E+00,+9.213291E-09,-34.40180E-06
+6.435064E+00,+9.376550E-09,-32.75254E-06
+6.445130E+00,+9.399238E-09,-32.55504E-06
+6.455182E+00,+7.822732E-09,-32.87250E-06
+6.465225E+00,+7.613153E-09,-33.51125E-06
+6.475203E+00,+6.588297E-09,-35.16967E-06
+6.485194E+00,+6.679068E-09,-35.21150E-06
+6.495162E+00,+7.557246E-09,-36.34037E-06
+6.505147E+00,+7.578648E-09,-35.76222E-06
+6.515093E+00,+7.953697E-09,-33.93262E-06
+6.525054E+00,+8.219263E-09,-34.08720E-06
+6.535037E+00,+9.948606E-09,-34.56225E-06
+6.545224E+00,+10.18027E-09,-34.21898E-06
+6.555196E+00,+11.80638E-09,-34.30713E-06
+6.565178E+00,+12.26536E-09,-34.38733E-06
+6.575078E+00,+14.18482E-09,-35.28028E-06
+6.585055E+00,+14.20765E-09,-35.60549E-06
+6.595044E+00,+12.15922E-09,-34.79794E-06
+6.605227E+00,+11.60959E-09,-35.04159E-06
+6.615208E+00,+9.182610E-09,-35.60163E-06
+6.625165E+00,+8.856134E-09,-35.90876E-06
+6.635141E+00,+6.682776E-09,-36.44449E-06
+6.645129E+00,+6.576520E-09,-36.88712E-06
+6.655110E+00,+8.364400E-09,-37.32087E-06
+6.665116E+00,+8.934424E-09,-37.34651E-06
+6.675150E+00,+10.24099E-09,-35.64082E-06
+6.685044E+00,+10.20868E-09,-34.79722E-06
+6.695055E+00,+10.37971E-09,-36.62668E-06
+6.705094E+00,+10.53346E-09,-36.48663E-06
+6.715127E+00,+10.77722E-09,-35.21362E-06
+6.725181E+00,+10.59585E-09,-34.49364E-06
+6.735185E+00,+10.58239E-09,-32.79005E-06
+6.745193E+00,+11.01463E-09,-32.24674E-06
+6.755223E+00,+12.93280E-09,-32.80060E-06
+6.765225E+00,+13.07809E-09,-33.83549E-06
+6.775173E+00,+13.03370E-09,-35.54719E-06
+6.785189E+00,+13.12547E-09,-35.21319E-06
+6.795210E+00,+13.87768E-09,-34.90074E-06
+6.805016E+00,+13.87534E-09,-34.32707E-06
+6.815031E+00,+12.92427E-09,-35.74348E-06
+6.825038E+00,+12.62993E-09,-36.68993E-06
+6.835061E+00,+12.17193E-09,-37.94715E-06
+6.845057E+00,+12.00150E-09,-39.96169E-06
+6.855064E+00,+10.38268E-09,-40.01284E-06
+6.865089E+00,+9.967249E-09,-39.96801E-06
+6.875153E+00,+9.501369E-09,-37.44158E-06
+6.885161E+00,+9.493089E-09,-37.82782E-06
+6.895235E+00,+8.537280E-09,-36.14162E-06
+6.905083E+00,+8.276292E-09,-36.13999E-06
+6.915116E+00,+8.232388E-09,-37.40376E-06
+6.925132E+00,+8.445131E-09,-37.26523E-06
+6.935170E+00,+10.80883E-09,-35.59485E-06
+6.945209E+00,+10.97958E-09,-36.05802E-06
+6.955223E+00,+12.21552E-09,-35.60658E-06
+6.965232E+00,+12.33581E-09,-35.65387E-06
+6.975027E+00,+12.51043E-09,-35.40405E-06
+6.985028E+00,+12.41295E-09,-35.34769E-06
+6.995039E+00,+11.10889E-09,-33.73018E-06
+7.005067E+00,+11.10695E-09,-33.74972E-06
+7.015073E+00,+11.73494E-09,-35.72442E-06
+7.025110E+00,+11.69315E-09,-35.92664E-06
+7.035111E+00,+10.14080E-09,-35.68526E-06
+7.045124E+00,+9.824267E-09,-34.99037E-06
+7.055151E+00,+9.591245E-09,-35.35452E-06
+7.065150E+00,+9.675144E-09,-35.57479E-06
+7.075163E+00,+10.05557E-09,-35.70334E-06
+7.085189E+00,+10.13053E-09,-35.10613E-06
+7.095196E+00,+10.70785E-09,-32.72993E-06
+7.105221E+00,+10.65417E-09,-32.11564E-06
+7.115207E+00,+8.609816E-09,-31.89180E-06
+7.125168E+00,+8.241627E-09,-31.95823E-06
+7.135199E+00,+7.588381E-09,-33.39681E-06
+7.145210E+00,+7.725977E-09,-33.63951E-06
+7.155214E+00,+9.464360E-09,-34.82409E-06
+7.165215E+00,+9.519341E-09,-34.82088E-06
+7.175234E+00,+10.28848E-09,-32.45304E-06
+7.185017E+00,+10.34428E-09,-32.18299E-06
+7.195067E+00,+9.620240E-09,-32.64828E-06
+7.205560E+00,+9.446116E-09,-32.50800E-06
+7.215132E+00,+6.381614E-09,-33.69530E-06
+7.225181E+00,+6.310225E-09,-34.27875E-06
+7.235160E+00,+7.845244E-09,-33.01933E-06
+7.245190E+00,+8.110816E-09,-33.60615E-06
+7.255196E+00,+7.782948E-09,-33.46788E-06
+7.265208E+00,+7.626660E-09,-33.94564E-06
+7.275242E+00,+8.774900E-09,-36.06411E-06
+7.285230E+00,+9.178624E-09,-35.44132E-06
+7.295023E+00,+10.96905E-09,-37.59181E-06
+7.305042E+00,+11.16548E-09,-37.09271E-06
+7.315066E+00,+11.85149E-09,-35.98767E-06
+7.325084E+00,+11.88217E-09,-37.26414E-06
+7.335111E+00,+11.09159E-09,-37.18006E-06
+7.345116E+00,+10.95225E-09,-37.18292E-06
+7.355139E+00,+11.53352E-09,-37.26179E-06
+7.365134E+00,+11.69671E-09,-37.18048E-06
+7.375164E+00,+12.97523E-09,-36.54050E-06
+7.385210E+00,+12.94832E-09,-36.31102E-06
+7.395211E+00,+12.87823E-09,-35.89102E-06
+7.405215E+00,+13.01634E-09,-35.62289E-06
+7.415242E+00,+13.82304E-09,-34.00343E-06
+7.425244E+00,+13.78190E-09,-33.73378E-06
+7.435029E+00,+12.96630E-09,-33.92118E-06
+7.445059E+00,+12.99578E-09,-33.96970E-06
+7.455058E+00,+13.52655E-09,-33.24252E-06
+7.465094E+00,+13.34467E-09,-33.56870E-06
+7.475066E+00,+10.64748E-09,-33.92218E-06
+7.485100E+00,+9.979679E-09,-33.03072E-06
+7.495137E+00,+8.623389E-09,-32.76693E-06
+7.505133E+00,+8.517811E-09,-33.49872E-06
+7.515148E+00,+7.416797E-09,-33.84150E-06
+7.525177E+00,+7.231826E-09,-32.37786E-06
+7.535186E+00,+7.674037E-09,-32.01328E-06
+7.545222E+00,+8.061768E-09,-31.69038E-06
+7.555227E+00,+9.072582E-09,-35.72674E-06
+7.565257E+00,+9.284012E-09,-35.45059E-06
+7.575057E+00,+10.65391E-09,-33.91337E-06
+7.585059E+00,+11.13827E-09,-33.56249E-06
+7.595151E+00,+11.65650E-09,-34.03708E-06
+7.605024E+00,+11.37014E-09,-33.89746E-06
+7.615072E+00,+10.33293E-09,-31.72140E-06
+7.625087E+00,+10.36064E-09,-32.20445E-06
+7.635116E+00,+11.09108E-09,-35.04270E-06
+7.645118E+00,+11.18327E-09,-35.48421E-06
+7.655153E+00,+11.52033E-09,-35.64970E-06
+7.665188E+00,+11.69663E-09,-35.11938E-06
+7.675195E+00,+12.46189E-09,-35.19416E-06
+7.685227E+00,+12.25398E-09,-35.75489E-06
+7.695021E+00,+9.986446E-09,-34.96293E-06
+7.705058E+00,+9.572289E-09,-34.45470E-06
+7.715105E+00,+10.21703E-09,-31.80686E-06
+7.725135E+00,+10.55152E-09,-31.58647E-06
+7.735155E+00,+11.27196E-09,-35.68354E-06
+7.745188E+00,+11.26822E-09,-36.18826E-06
+7.755175E+00,+11.76040E-09,-35.92535E-06
+7.765214E+00,+11.91689E-09,-36.07933E-06
+7.775199E+00,+11.20175E-09,-34.56789E-06
+7.785213E+00,+10.66631E-09,-33.93594E-06
+7.795240E+00,+10.01835E-09,-33.48665E-06
+7.805226E+00,+10.13812E-09,-34.22016E-06
+7.815241E+00,+10.14276E-09,-35.43921E-06
+7.825036E+00,+9.861172E-09,-35.50424E-06
+7.835030E+00,+9.265339E-09,-36.63632E-06
+7.845034E+00,+9.528087E-09,-36.53278E-06
+7.855044E+00,+10.70241E-09,-35.79658E-06
+7.865063E+00,+10.68637E-09,-35.93866E-06
+7.875095E+00,+9.420288E-09,-37.11448E-06
+7.885095E+00,+9.195666E-09,-37.11079E-06
+7.895124E+00,+9.477013E-09,-36.68713E-06
+7.905135E+00,+9.704605E-09,-36.96837E-06
+7.915173E+00,+10.82163E-09,-34.92397E-06
+7.925213E+00,+11.14508E-09,-34.54027E-06
+7.935033E+00,+12.06835E-09,-34.52926E-06
+7.945058E+00,+11.90725E-09,-34.29935E-06
+7.955076E+00,+8.849119E-09,-33.97897E-06
+7.965087E+00,+8.112434E-09,-33.32726E-06
+7.975062E+00,+6.226306E-09,-30.34067E-06
+7.985083E+00,+6.186142E-09,-29.87137E-06
+7.995099E+00,+6.133766E-09,-33.12859E-06
+8.005116E+00,+6.146544E-09,-33.67902E-06
+8.015141E+00,+7.777350E-09,-35.46873E-06
+8.025141E+00,+8.430499E-09,-35.89465E-06
+8.035157E+00,+10.94777E-09,-37.25247E-06
+8.045163E+00,+11.02763E-09,-37.40756E-06
+8.055180E+00,+10.36971E-09,-37.30743E-06
+8.065189E+00,+10.27203E-09,-37.73346E-06
+8.075219E+00,+9.859082E-09,-37.47248E-06
+8.085231E+00,+9.703876E-09,-37.00133E-06
+8.095029E+00,+8.406587E-09,-35.14424E-06
+8.105032E+00,+8.318402E-09,-34.47799E-06
+8.115046E+00,+8.043361E-09,-33.13523E-06
+8.125078E+00,+7.915554E-09,-33.11108E-06
+8.135079E+00,+7.271073E-09,-33.39973E-06
+8.145088E+00,+7.473181E-09,-33.70583E-06
+8.155119E+00,+10.85088E-09,-35.81057E-06
+8.165122E+00,+11.36226E-09,-36.56336E-06
+8.175156E+00,+12.98996E-09,-35.57208E-06
+8.185158E+00,+12.99675E-09,-35.75652E-06
+8.195171E+00,+13.98508E-09,-35.42433E-06
+8.205204E+00,+14.18392E-09,-35.15997E-06
+8.215219E+00,+15.15728E-09,-35.63442E-06
+8.225016E+00,+15.11937E-09,-35.69444E-06
+8.235052E+00,+14.77596E-09,-34.40389E-06
+8.245061E+00,+14.78378E-09,-33.98326E-06
+8.255079E+00,+13.73624E-09,-32.98694E-06
+8.265111E+00,+13.51586E-09,-33.26286E-06
+8.275141E+00,+10.78051E-09,-34.77362E-06
+8.285200E+00,+10.62544E-09,-34.12626E-06
+8.295236E+00,+10.75585E-09,-34.47710E-06
+8.305025E+00,+10.78756E-09,-34.05425E-06
+8.315047E+00,+11.03890E-09,-32.94732E-06
+8.325046E+00,+11.13689E-09,-33.40390E-06
+8.335063E+00,+13.32507E-09,-34.81490E-06
+8.345095E+00,+13.50379E-09,-35.03406E-06
+8.355099E+00,+13.80828E-09,-35.31455E-06
+8.365110E+00,+13.75978E-09,-35.21883E-06
+8.375142E+00,+13.69575E-09,-35.87294E-06
+8.385145E+00,+13.68225E-09,-35.65295E-06
+8.395173E+00,+12.58803E-09,-34.47728E-06
+8.405401E+00,+12.52668E-09,-34.28991E-06
+8.415189E+00,+12.46888E-09,-32.94932E-06
+8.425223E+00,+12.53982E-09,-32.58502E-06
+8.435221E+00,+12.55521E-09,-33.96767E-06
+8.445238E+00,+12.52543E-09,-34.67955E-06
+8.455040E+00,+13.87226E-09,-37.05111E-06
+8.465044E+00,+14.15794E-09,-37.05952E-06
+8.475057E+00,+15.37229E-09,-35.96260E-06
+8.485086E+00,+15.19185E-09,-35.97934E-06
+8.495084E+00,+13.29826E-09,-37.34828E-06
+8.505111E+00,+13.16098E-09,-36.98416E-06
+8.515119E+00,+13.34930E-09,-36.03419E-06
+8.525182E+00,+13.28574E-09,-36.97581E-06
+8.535227E+00,+12.21589E-09,-33.76914E-06
+8.545022E+00,+12.09281E-09,-34.12211E-06
+8.555055E+00,+12.10779E-09,-35.92885E-06
+8.565101E+00,+12.18434E-09,-36.15495E-06
+8.575065E+00,+12.70828E-09,-37.86947E-06
+8.585047E+00,+12.92080E-09,-38.61826E-06
+8.595074E+00,+14.60013E-09,-37.22935E-06
+8.605069E+00,+14.76406E-09,-37.14166E-06
+8.615112E+00,+14.75138E-09,-36.13109E-06
+8.625125E+00,+14.71797E-09,-35.92598E-06
+8.635162E+00,+15.33455E-09,-34.28613E-06
+8.645217E+00,+15.43088E-09,-34.29065E-06
+8.655247E+00,+14.55889E-09,-34.77207E-06
+8.665043E+00,+14.29609E-09,-34.54148E-06
+8.675093E+00,+12.42694E-09,-34.40257E-06
+8.685092E+00,+12.40106E-09,-34.32976E-06
+8.695156E+00,+12.19534E-09,-34.93207E-06
+8.705238E+00,+12.16650E-09,-35.43440E-06
+8.715047E+00,+12.66347E-09,-38.06214E-06
+8.725094E+00,+12.99574E-09,-38.24419E-06
+8.735057E+00,+15.07270E-09,-38.31133E-06
+8.745025E+00,+15.23895E-09,-38.47533E-06
+8.755017E+00,+15.14473E-09,-37.07136E-06
+8.765217E+00,+15.17490E-09,-36.84380E-06
+8.775235E+00,+15.80246E-09,-35.58366E-06
+8.785076E+00,+15.78609E-09,-35.25173E-06
+8.795084E+00,+14.08981E-09,-33.46568E-06
+8.805064E+00,+13.47914E-09,-32.83719E-06
+8.815078E+00,+10.59886E-09,-33.18592E-06
+8.825113E+00,+9.714630E-09,-33.14553E-06
+8.835162E+00,+6.353218E-09,-33.37141E-06
+8.845202E+00,+5.923447E-09,-33.29396E-06
+8.855226E+00,+6.297776E-09,-34.89127E-06
+8.865027E+00,+6.724568E-09,-34.92809E-06
+8.875203E+00,+8.353414E-09,-36.72804E-06
+8.885234E+00,+8.472419E-09,-37.07549E-06
+8.895245E+00,+9.006965E-09,-36.52872E-06
+8.905230E+00,+9.101681E-09,-36.89730E-06
+8.915066E+00,+9.058621E-09,-35.81878E-06
+8.925130E+00,+8.946196E-09,-35.92464E-06
+8.935159E+00,+8.565760E-09,-36.31417E-06
+8.945201E+00,+8.722447E-09,-36.43430E-06
+8.955214E+00,+10.07447E-09,-36.70123E-06
+8.965231E+00,+10.16807E-09,-35.95654E-06
+8.975067E+00,+10.93472E-09,-35.66328E-06
+8.985237E+00,+11.29277E-09,-36.06203E-06
+8.995030E+00,+14.35349E-09,-35.66531E-06
+9.005068E+00,+14.80065E-09,-35.04759E-06
+9.015087E+00,+14.40200E-09,-34.31915E-06
+9.025131E+00,+13.89301E-09,-35.29152E-06
+9.035141E+00,+12.60066E-09,-37.46544E-06
+9.045171E+00,+12.17273E-09,-37.94384E-06
+9.055209E+00,+10.03509E-09,-37.40256E-06
+9.065229E+00,+9.423073E-09,-37.43217E-06
+9.075184E+00,+8.572990E-09,-35.57254E-06
+9.085219E+00,+8.659550E-09,-36.00998E-06
+9.095243E+00,+8.424033E-09,-36.16188E-06
+9.105021E+00,+8.145443E-09,-35.75152E-06
+9.115064E+00,+8.203672E-09,-34.66253E-06
+9.125079E+00,+8.560246E-09,-34.14961E-06
+9.135123E+00,+9.632315E-09,-34.79101E-06
+9.145137E+00,+9.627318E-09,-35.16610E-06
+9.155155E+00,+9.518859E-09,-36.02621E-06
+9.165193E+00,+9.609724E-09,-36.23901E-06
+9.175058E+00,+9.576538E-09,-34.77024E-06
+9.185082E+00,+9.271445E-09,-34.54814E-06
+9.195115E+00,+8.113686E-09,-34.79848E-06
+9.205129E+00,+8.171808E-09,-33.50233E-06
+9.215153E+00,+9.387553E-09,-31.70852E-06
+9.225197E+00,+9.580802E-09,-31.82477E-06
+9.235199E+00,+9.109503E-09,-33.57096E-06
+9.245201E+00,+8.940858E-09,-33.88044E-06
+9.255224E+00,+9.676737E-09,-36.09132E-06
+9.265232E+00,+10.17457E-09,-36.48403E-06
+9.275042E+00,+11.00967E-09,-36.11930E-06
+9.285070E+00,+11.10381E-09,-33.64901E-06
+9.295107E+00,+11.58853E-09,-30.65761E-06
+9.305148E+00,+11.75366E-09,-30.23572E-06
+9.315163E+00,+11.18816E-09,-32.25558E-06
+9.325202E+00,+10.55152E-09,-33.09534E-06
+9.335224E+00,+9.253501E-09,-33.33295E-06
+9.345222E+00,+9.175036E-09,-33.77962E-06
+9.355243E+00,+9.022344E-09,-35.80121E-06
+9.365258E+00,+8.819282E-09,-35.86447E-06
+9.375199E+00,+7.626517E-09,-35.54761E-06
+9.385244E+00,+7.447230E-09,-35.61047E-06
+9.395071E+00,+7.295252E-09,-33.80637E-06
+9.405096E+00,+7.230898E-09,-33.10404E-06
+9.415144E+00,+7.290695E-09,-35.15820E-06
+9.425169E+00,+7.536134E-09,-36.01922E-06
+9.435211E+00,+8.720282E-09,-34.90806E-06
+9.445225E+00,+8.763545E-09,-34.23847E-06
+9.455022E+00,+7.993679E-09,-33.86442E-06
+9.465069E+00,+7.919613E-09,-34.51513E-06
+9.475042E+00,+9.277049E-09,-35.00619E-06
+9.485088E+00,+9.844610E-09,-34.83396E-06
+9.495136E+00,+10.85986E-09,-35.81146E-06
+9.505167E+00,+10.86956E-09,-37.82121E-06
+9.515193E+00,+10.84789E-09,-40.58493E-06
+9.525239E+00,+10.73905E-09,-40.41161E-06
+9.535026E+00,+9.188692E-09,-38.80763E-06
+9.545049E+00,+8.272091E-09,-38.21778E-06
+9.555078E+00,+7.162113E-09,-35.00602E-06
+9.565158E+00,+7.477561E-09,-32.14082E-06
+9.575191E+00,+8.625283E-09,-32.40323E-06
+9.585195E+00,+8.772551E-09,-34.19712E-06
+9.595222E+00,+9.332632E-09,-37.69939E-06
+9.605021E+00,+9.852887E-09,-37.97181E-06
+9.615027E+00,+12.13282E-09,-37.80799E-06
+9.625045E+00,+12.70004E-09,-36.46177E-06
+9.635087E+00,+13.33489E-09,-34.54840E-06
+9.645118E+00,+13.39119E-09,-34.08720E-06
+9.655151E+00,+13.15837E-09,-34.83316E-06
+9.665159E+00,+12.92297E-09,-34.05971E-06
+9.675116E+00,+11.26728E-09,-35.94387E-06
+9.685149E+00,+11.08200E-09,-35.72179E-06
+9.695172E+00,+11.64650E-09,-33.64108E-06
+9.705191E+00,+11.87965E-09,-33.21708E-06
+9.715221E+00,+11.75680E-09,-34.63755E-06
+9.725225E+00,+11.62207E-09,-35.58535E-06
+9.735245E+00,+11.41667E-09,-35.95396E-06
+9.745049E+00,+11.39726E-09,-36.03121E-06
+9.755050E+00,+10.22651E-09,-35.63353E-06
+9.765082E+00,+9.777490E-09,-36.97961E-06
+9.775139E+00,+9.596503E-09,-37.57230E-06
+9.785182E+00,+9.991291E-09,-36.32083E-06
+9.795234E+00,+10.78599E-09,-35.54149E-06
+9.805240E+00,+10.56901E-09,-35.00488E-06
+9.815033E+00,+8.794846E-09,-34.16128E-06
+9.825052E+00,+8.596889E-09,-34.04066E-06
+9.835084E+00,+8.961682E-09,-35.04548E-06
+9.845110E+00,+9.094082E-09,-34.76100E-06
+9.855155E+00,+9.437032E-09,-32.61438E-06
+9.865170E+00,+9.547477E-09,-32.60373E-06
+9.875194E+00,+10.42791E-09,-33.74268E-06
+9.885219E+00,+10.46036E-09,-34.20742E-06
+9.895015E+00,+9.723201E-09,-34.52903E-06
+9.905062E+00,+9.567866E-09,-34.88174E-06
+9.915078E+00,+9.571177E-09,-39.37858E-06
+9.925105E+00,+9.528265E-09,-39.58172E-06
+9.935170E+00,+8.520540E-09,-36.26318E-06
+9.945223E+00,+8.364155E-09,-36.67262E-06
+9.955243E+00,+9.526518E-09,-36.30590E-06
+9.965039E+00,+9.930226E-09,-35.37389E-06
+9.975048E+00,+10.75687E-09,-33.45411E-06
+9.985102E+00,+10.47309E-09,-33.63004E-06
+9.995151E+00,+8.496391E-09,-34.48763E-06

MicroMag 2900/3900 Data File ends
