# Supplementary material for: Magnetic signatures of a creosote oil contaminated site: case study in São Paulo, Brazil
Source: Sci Rep. 2022 Dec 17;12:21853. doi: 10.1038/s41598-022-23493-2 (PMC9759522; doi:10.1038/s41598-022-23493-2)
Supplement: Supplementary file 3 — Supplementary Information 3. [file 41598_2022_23493_MOESM3_ESM.zip › moment_vs_time/SD23/5_1/nm4xxx/5_7.016]

MicroMag 2900/3900 Data File (Series 0016.002)
Moment vs. time

INSTRUMENT
Configuration                   VSM
Temperature control             None
Hardware version                0004
Software version                01/29/2013
Units of measure                Hybrid SI
Temperature in                  Celsius

SAMPLE
Mass                            N/A
Volume                          N/A
Demagnetizing factor            N/A

SETTINGS
Field range                    +1.000000E+00
Field command                   0.000000E+00
Moment range                   +2.000000E-06
Averaging time                 +4.688045E-03
Temperature (command)           N/A
Tmprtr difference correction    No
Orientation                     0.000000E+00
Vibration amplitude             1.0
Calibration factor             +4.401063E+00
Operating frequency            +83.00000E+00

MEASUREMENT
Description                    "SD34_5_7"
Field (measured)               +523.4901E-06
Temperature (measured)          N/A
Averages (completed)            N/A
Moment at conditioning field   +821.4744E-09
Measured on                     08/28/2020  10:31
Elapsed time                   +22.85785E+00

PROCESSING
Background subtraction          No
Delta-m processing              N/A
Demagnetizing factor            No
Normalization                   No
Normalization factor            N/A
Offset (field)                  No
Offset (moment)                 No
Pole saturation                 No
Slope correction                No

VIEWPORT
Left                            0.000000E+00
Right                          +10.00000E+00
Bottom                         -2.000000E-06
Top                            +2.000000E-06
Show X-axis?                    Yes
Show Y-axis?                    Yes

SCRIPT
Averaging time                 +10.00000E-03
Initial (conditioning) field   +340.0000E-03
Final (measuring) field         0.000000E+00
Pause at initial field         +10.00000E+00
Field slew rate limit          +10.00000E+03
Field slew time limit          +100.0000E-03
Slope correction                0.000000E+00
Timebase                       +10.00000E+00
Number of segments              1
Number of data                  1000

Segment   Averaging                                                            Final 
 Number      Time        Initial      Increment       Final         Pause      Index 
             (s)           (s)           (s)           (s)           (s)     
0000001,+10.00000E-03, 0.000000E+00,+10.00000E-03,+10.00000E+00,+10.00000E+00,0001000

                                         
     Time         Moment        Field    
     (s)          (Am�)          (T)     
+5.160889E-03,+598.0695E-09,+247.2141E-03
+15.21289E-03,+337.8558E-09,+137.8406E-03
+25.04992E-03,+178.7478E-09,+70.72125E-03
+35.11054E-03,+84.36800E-09,+30.89117E-03
+45.20012E-03,+44.89137E-09,+14.43649E-03
+55.03476E-03,+25.04909E-09,+6.200701E-03
+65.07577E-03,+17.41660E-09,+2.791520E-03
+75.12832E-03,+14.11547E-09,+1.267207E-03
+85.12846E-03,+11.71533E-09,+655.4636E-06
+95.15885E-03,+9.075601E-09,+366.9284E-06
+105.1846E-03,+8.002662E-09,+255.4696E-06
+115.1012E-03,+9.178876E-09,+183.3331E-06
+125.1510E-03,+11.69264E-09,+148.8896E-06
+135.1731E-03,+14.64965E-09,+128.5465E-06
+145.1962E-03,+17.02679E-09,+118.0937E-06
+155.2363E-03,+18.59174E-09,+102.5983E-06
+165.2313E-03,+18.30061E-09,+88.32226E-06
+175.0333E-03,+15.46909E-09,+86.70073E-06
+185.0335E-03,+12.60387E-09,+84.24454E-06
+195.0576E-03,+9.903945E-09,+81.24190E-06
+205.0904E-03,+9.249704E-09,+75.94643E-06
+215.0810E-03,+9.082998E-09,+74.02115E-06
+225.1044E-03,+9.040755E-09,+68.62488E-06
+235.1371E-03,+9.555957E-09,+67.53836E-06
+245.1162E-03,+10.43303E-09,+65.31859E-06
+255.1440E-03,+11.37407E-09,+67.87376E-06
+265.1755E-03,+11.41811E-09,+72.10150E-06
+275.1738E-03,+11.30897E-09,+65.83415E-06
+285.2058E-03,+11.61531E-09,+56.44951E-06
+295.2060E-03,+11.79365E-09,+58.03204E-06
+305.2314E-03,+10.91280E-09,+66.32462E-06
+315.0307E-03,+9.292819E-09,+65.57570E-06
+325.0391E-03,+7.960344E-09,+62.86564E-06
+335.0258E-03,+7.352374E-09,+50.26675E-06
+345.0542E-03,+6.863588E-09,+50.74797E-06
+355.0761E-03,+6.209972E-09,+50.70667E-06
+365.0222E-03,+5.880381E-09,+51.10378E-06
+375.0539E-03,+6.448950E-09,+55.31588E-06
+385.0725E-03,+7.354550E-09,+55.63155E-06
+395.1216E-03,+8.097870E-09,+47.32132E-06
+405.1606E-03,+8.823602E-09,+46.77325E-06
+415.1642E-03,+10.55627E-09,+43.74762E-06
+425.2041E-03,+12.07347E-09,+45.08524E-06
+435.2189E-03,+12.72737E-09,+45.03756E-06
+445.2372E-03,+12.06914E-09,+51.19801E-06
+455.0378E-03,+10.89530E-09,+51.95990E-06
+465.0300E-03,+10.20694E-09,+47.97144E-06
+475.0533E-03,+8.947357E-09,+48.89365E-06
+485.0779E-03,+7.700144E-09,+44.75746E-06
+495.1320E-03,+6.680762E-09,+42.54075E-06
+505.1690E-03,+7.138820E-09,+42.31539E-06
+515.1609E-03,+8.508153E-09,+38.24063E-06
+525.1896E-03,+9.448768E-09,+34.48544E-06
+535.2198E-03,+10.07611E-09,+40.66630E-06
+545.2153E-03,+10.70362E-09,+41.09173E-06
+555.2419E-03,+11.84369E-09,+39.00747E-06
+565.0400E-03,+12.27912E-09,+41.02793E-06
+575.0352E-03,+12.20844E-09,+46.00239E-06
+585.0447E-03,+12.38507E-09,+43.63022E-06
+595.0758E-03,+13.58828E-09,+45.74995E-06
+605.0723E-03,+14.47566E-09,+44.88507E-06
+615.1159E-03,+14.72952E-09,+37.42237E-06
+625.2126E-03,+14.42811E-09,+44.63482E-06
+635.2195E-03,+14.25418E-09,+42.28754E-06
+645.2424E-03,+14.41149E-09,+34.93586E-06
+655.0640E-03,+14.27118E-09,+31.47841E-06
+665.1145E-03,+13.74712E-09,+29.66442E-06
+675.1587E-03,+13.23613E-09,+29.35238E-06
+685.1810E-03,+13.26152E-09,+29.45080E-06
+695.1987E-03,+13.10554E-09,+30.07889E-06
+705.2264E-03,+12.68853E-09,+33.89473E-06
+715.1748E-03,+12.38555E-09,+31.32668E-06
+725.1936E-03,+12.85638E-09,+28.63503E-06
+735.2015E-03,+13.61117E-09,+27.21339E-06
+745.2319E-03,+13.67789E-09,+31.84729E-06
+755.0542E-03,+13.39288E-09,+31.57568E-06
+765.0619E-03,+13.51082E-09,+27.33402E-06
+775.0835E-03,+13.88533E-09,+27.65761E-06
+785.1149E-03,+13.53986E-09,+33.97751E-06
+795.1041E-03,+12.33556E-09,+33.80919E-06
+805.1581E-03,+11.19109E-09,+33.26064E-06
+815.1909E-03,+10.58133E-09,+30.62105E-06
+825.2311E-03,+9.669140E-09,+30.16148E-06
+835.0365E-03,+8.448835E-09,+27.42758E-06
+845.0652E-03,+7.672261E-09,+28.55826E-06
+855.1061E-03,+8.597459E-09,+33.52528E-06
+865.1342E-03,+10.91965E-09,+32.66869E-06
+875.1391E-03,+12.51170E-09,+28.48778E-06
+885.1552E-03,+13.17316E-09,+22.40877E-06
+895.1846E-03,+13.12383E-09,+25.22011E-06
+905.2036E-03,+12.92494E-09,+25.14019E-06
+915.2340E-03,+12.26459E-09,+21.02127E-06
+925.2281E-03,+11.18979E-09,+24.47462E-06
+935.2336E-03,+10.32997E-09,+26.58634E-06
+945.0312E-03,+10.56647E-09,+32.47471E-06
+955.0528E-03,+11.35923E-09,+28.55864E-06
+965.0593E-03,+11.49434E-09,+30.34687E-06
+975.0918E-03,+10.83092E-09,+28.45402E-06
+985.0952E-03,+10.44564E-09,+31.05822E-06
+995.1098E-03,+10.64880E-09,+28.85590E-06
+1.005137E+00,+10.89677E-09,+27.35348E-06
+1.015124E+00,+10.91878E-09,+24.27740E-06
+1.025157E+00,+11.22453E-09,+20.21847E-06
+1.035162E+00,+11.89916E-09,+20.70837E-06
+1.045178E+00,+12.39698E-09,+16.52632E-06
+1.055202E+00,+12.16220E-09,+16.86535E-06
+1.065163E+00,+11.98187E-09,+13.68113E-06
+1.075176E+00,+12.74554E-09,+22.00842E-06
+1.085204E+00,+13.86128E-09,+21.41981E-06
+1.095209E+00,+13.87723E-09,+18.37893E-06
+1.105235E+00,+12.57824E-09,+20.18280E-06
+1.115034E+00,+11.45760E-09,+24.38040E-06
+1.125033E+00,+11.00034E-09,+25.72336E-06
+1.135064E+00,+10.77262E-09,+19.38009E-06
+1.145090E+00,+10.19453E-09,+22.48488E-06
+1.155121E+00,+9.576068E-09,+23.31381E-06
+1.165151E+00,+9.588912E-09,+24.57142E-06
+1.175144E+00,+9.824127E-09,+27.70233E-06
+1.185149E+00,+9.702236E-09,+25.18330E-06
+1.195182E+00,+9.566382E-09,+20.07256E-06
+1.205202E+00,+10.06410E-09,+22.07680E-06
+1.215208E+00,+11.07379E-09,+22.26267E-06
+1.225235E+00,+11.42353E-09,+20.96377E-06
+1.235235E+00,+11.14834E-09,+19.33737E-06
+1.245031E+00,+11.35461E-09,+23.53459E-06
+1.255053E+00,+12.53749E-09,+26.28317E-06
+1.265085E+00,+14.05761E-09,+23.76204E-06
+1.275116E+00,+14.30074E-09,+22.37501E-06
+1.285116E+00,+13.31543E-09,+24.30477E-06
+1.295130E+00,+11.64216E-09,+22.06202E-06
+1.305154E+00,+9.602912E-09,+19.96698E-06
+1.315138E+00,+7.356248E-09,+20.18576E-06
+1.325156E+00,+5.084423E-09,+22.04924E-06
+1.335194E+00,+4.392116E-09,+17.60178E-06
+1.345201E+00,+4.995639E-09,+19.55109E-06
+1.355233E+00,+5.689248E-09,+27.09608E-06
+1.365214E+00,+5.572221E-09,+32.29389E-06
+1.375230E+00,+5.248533E-09,+33.63800E-06
+1.385028E+00,+5.514694E-09,+35.13213E-06
+1.395026E+00,+6.035123E-09,+30.75762E-06
+1.405051E+00,+5.976688E-09,+22.84174E-06
+1.415080E+00,+5.699307E-09,+16.64810E-06
+1.425071E+00,+6.172794E-09,+18.05773E-06
+1.435094E+00,+7.923783E-09,+17.49954E-06
+1.445092E+00,+8.835226E-09,+23.09485E-06
+1.455120E+00,+9.198164E-09,+21.21229E-06
+1.465151E+00,+9.213820E-09,+20.52117E-06
+1.475152E+00,+9.766263E-09,+19.75002E-06
+1.485144E+00,+10.06223E-09,+18.78920E-06
+1.495169E+00,+9.453758E-09,+17.71860E-06
+1.505165E+00,+8.794186E-09,+22.75810E-06
+1.515145E+00,+8.345062E-09,+24.21551E-06
+1.525152E+00,+8.355640E-09,+21.62857E-06
+1.535136E+00,+7.986219E-09,+14.17408E-06
+1.545178E+00,+7.619563E-09,+16.67252E-06
+1.555196E+00,+7.989869E-09,+16.73946E-06
+1.565197E+00,+8.918676E-09,+22.37673E-06
+1.575230E+00,+9.340379E-09,+21.29784E-06
+1.585020E+00,+8.843608E-09,+24.29743E-06
+1.595019E+00,+8.151803E-09,+21.21763E-06
+1.605051E+00,+8.460733E-09,+21.33322E-06
+1.615154E+00,+9.290481E-09,+18.47839E-06
+1.625173E+00,+9.383990E-09,+19.11755E-06
+1.635209E+00,+8.996894E-09,+21.76256E-06
+1.645215E+00,+9.093156E-09,+20.88652E-06
+1.655241E+00,+10.11608E-09,+14.43987E-06
+1.665230E+00,+10.60112E-09,+8.717251E-06
+1.675031E+00,+11.24034E-09,+18.16225E-06
+1.685058E+00,+11.97707E-09,+20.26043E-06
+1.695034E+00,+14.13069E-09,+22.59865E-06
+1.705042E+00,+15.49204E-09,+22.90068E-06
+1.715074E+00,+16.30313E-09,+19.25535E-06
+1.725092E+00,+16.27085E-09,+14.76832E-06
+1.735096E+00,+16.39624E-09,+11.60231E-06
+1.745121E+00,+16.51251E-09,+13.41066E-06
+1.755135E+00,+16.02096E-09,+8.516026E-06
+1.765170E+00,+15.40064E-09,+11.33862E-06
+1.775172E+00,+15.15763E-09,+16.03193E-06
+1.785180E+00,+15.41347E-09,+12.35333E-06
+1.795208E+00,+15.04313E-09,+9.512044E-06
+1.805200E+00,+14.00276E-09,+12.02889E-06
+1.815164E+00,+12.30808E-09,+13.26962E-06
+1.825196E+00,+11.76846E-09,+15.82537E-06
+1.835215E+00,+11.36999E-09,+15.37199E-06
+1.845032E+00,+10.61799E-09,+15.95640E-06
+1.855066E+00,+9.275706E-09,+12.17623E-06
+1.865061E+00,+9.114165E-09,+6.310654E-06
+1.875098E+00,+10.24525E-09,+8.564950E-06
+1.885118E+00,+10.85492E-09,+12.56218E-06
+1.895135E+00,+11.42548E-09,+19.04164E-06
+1.905167E+00,+11.76208E-09,+18.54897E-06
+1.915142E+00,+12.92902E-09,+19.06033E-06
+1.925164E+00,+13.46444E-09,+23.28234E-06
+1.935185E+00,+13.27029E-09,+20.54701E-06
+1.945182E+00,+13.00501E-09,+22.87293E-06
+1.955210E+00,+13.35199E-09,+19.65523E-06
+1.965240E+00,+13.79986E-09,+17.05628E-06
+1.975237E+00,+13.78606E-09,+10.97889E-06
+1.985030E+00,+13.38057E-09,+8.935643E-06
+1.995039E+00,+13.32285E-09,+10.31008E-06
+2.005071E+00,+13.78643E-09,+11.52125E-06
+2.015103E+00,+13.91053E-09,+9.772683E-06
+2.025127E+00,+13.33825E-09,+11.12032E-06
+2.035138E+00,+12.29894E-09,+13.20276E-06
+2.045165E+00,+12.27875E-09,+11.92293E-06
+2.055180E+00,+12.41059E-09,+13.85164E-06
+2.065188E+00,+11.89420E-09,+16.04490E-06
+2.075220E+00,+10.43355E-09,+12.13722E-06
+2.085220E+00,+9.885802E-09,+8.806897E-06
+2.095016E+00,+9.380507E-09,+7.757188E-06
+2.105249E+00,+8.970630E-09,+10.20079E-06
+2.115056E+00,+8.061438E-09,+12.60386E-06
+2.125086E+00,+7.995604E-09,+12.86278E-06
+2.135083E+00,+8.759335E-09,+5.944729E-06
+2.145109E+00,+9.157383E-09,+5.765438E-06
+2.155168E+00,+8.657203E-09,+11.13548E-06
+2.165207E+00,+8.270322E-09,+17.50383E-06
+2.175018E+00,+8.842359E-09,+23.69127E-06
+2.185029E+00,+9.535886E-09,+16.83483E-06
+2.195053E+00,+9.753464E-09,+10.62641E-06
+2.205089E+00,+9.072145E-09,+13.38844E-06
+2.215021E+00,+7.939000E-09,+15.47041E-06
+2.225038E+00,+7.549712E-09,+12.94832E-06
+2.235069E+00,+6.948600E-09,+9.114933E-06
+2.245075E+00,+6.471089E-09,+10.04429E-06
+2.255107E+00,+6.241938E-09,+12.27131E-06
+2.265144E+00,+6.754535E-09,+15.50036E-06
+2.275144E+00,+7.454351E-09,+17.71612E-06
+2.285171E+00,+7.186291E-09,+14.60085E-06
+2.295171E+00,+6.644762E-09,+13.21707E-06
+2.305190E+00,+6.987072E-09,+15.29951E-06
+2.315208E+00,+8.341546E-09,+19.54899E-06
+2.325205E+00,+9.013208E-09,+6.622601E-06
+2.335213E+00,+9.109251E-09,+7.435322E-06
+2.345241E+00,+9.095954E-09,+13.04359E-06
+2.355031E+00,+9.483236E-09,+14.65674E-06
+2.365050E+00,+9.830670E-09,+13.66444E-06
+2.375096E+00,+9.880701E-09,+17.93652E-06
+2.385118E+00,+10.09462E-09,+20.93668E-06
+2.395158E+00,+11.37436E-09,+16.48026E-06
+2.405161E+00,+12.35105E-09,+14.35566E-06
+2.415135E+00,+13.09686E-09,+14.75563E-06
+2.425157E+00,+13.08221E-09,+9.816171E-06
+2.435180E+00,+13.56847E-09,+12.70828E-06
+2.445207E+00,+14.49249E-09,+8.189297E-06
+2.455239E+00,+15.43162E-09,+4.876996E-06
+2.465235E+00,+15.30039E-09,+1.264000E-06
+2.475039E+00,+14.43692E-09,+470.3522E-09
+2.485075E+00,+13.79361E-09,+116.0622E-09
+2.495077E+00,+12.68278E-09,+3.993702E-06
+2.505116E+00,+11.28084E-09,+8.146763E-06
+2.515111E+00,+9.882210E-09,+8.687211E-06
+2.525136E+00,+9.396121E-09,+8.681870E-06
+2.535131E+00,+9.359551E-09,+8.710099E-06
+2.545143E+00,+8.626180E-09,+5.094815E-06
+2.555140E+00,+7.080143E-09,+6.709862E-06
+2.565176E+00,+6.247888E-09,+16.73956E-06
+2.575182E+00,+6.915934E-09,+19.41137E-06
+2.585191E+00,+8.516001E-09,+22.21794E-06
+2.595220E+00,+9.558642E-09,+21.34972E-06
+2.605222E+00,+10.07996E-09,+15.80000E-06
+2.615025E+00,+10.63255E-09,+19.34576E-06
+2.625056E+00,+11.04385E-09,+16.33187E-06
+2.635070E+00,+10.93361E-09,+16.07351E-06
+2.645102E+00,+10.52689E-09,+15.33842E-06
+2.655127E+00,+10.49716E-09,+18.49499E-06
+2.665137E+00,+10.75529E-09,+22.28708E-06
+2.675188E+00,+10.23729E-09,+18.43500E-06
+2.685207E+00,+8.812791E-09,+13.06648E-06
+2.695222E+00,+7.086115E-09,+16.02659E-06
+2.705027E+00,+6.307395E-09,+14.03475E-06
+2.715246E+00,+5.854743E-09,+14.33744E-06
+2.725050E+00,+5.089793E-09,+11.87487E-06
+2.735072E+00,+4.115118E-09,+7.948303E-06
+2.745097E+00,+4.079790E-09,+2.027607E-06
+2.755169E+00,+5.184849E-09,+1.242065E-06
+2.765203E+00,+6.112084E-09,+9.254743E-06
+2.775190E+00,+6.638989E-09,+5.579853E-06
+2.785178E+00,+6.925040E-09,+4.485226E-06
+2.795127E+00,+7.413867E-09,+15.15169E-06
+2.805111E+00,+7.703272E-09,+16.87107E-06
+2.815054E+00,+7.576659E-09,+13.38530E-06
+2.825033E+00,+7.610366E-09,+8.499624E-06
+2.835021E+00,+8.237864E-09,+8.471108E-06
+2.845204E+00,+8.895523E-09,+10.18667E-06
+2.855173E+00,+8.761807E-09,+8.172226E-06
+2.865154E+00,+8.259084E-09,+10.24580E-06
+2.875134E+00,+8.583631E-09,+9.798241E-06
+2.885114E+00,+9.972108E-09,+10.43663E-06
+2.895089E+00,+10.75114E-09,+4.745579E-06
+2.905075E+00,+10.47322E-09,+866.8900E-09
+2.915054E+00,+9.938384E-09,+3.050041E-06
+2.925237E+00,+9.996948E-09,+10.02750E-06
+2.935207E+00,+10.28487E-09,+11.41424E-06
+2.945189E+00,+9.923254E-09,+10.44035E-06
+2.955156E+00,+9.387398E-09,+12.84342E-06
+2.965127E+00,+9.456901E-09,+13.18607E-06
+2.975112E+00,+10.16770E-09,+3.557587E-06
+2.985085E+00,+10.94616E-09,+3.802395E-06
+2.995059E+00,+11.36652E-09,+10.45103E-06
+3.005038E+00,+12.53329E-09,+12.74080E-06
+3.015192E+00,+14.00041E-09,+10.14223E-06
+3.025174E+00,+15.91427E-09,+9.518338E-06
+3.035132E+00,+16.39019E-09,+10.56185E-06
+3.045109E+00,+16.37368E-09,+10.71701E-06
+3.055093E+00,+16.26560E-09,+11.78379E-06
+3.065177E+00,+15.68063E-09,+18.94531E-06
+3.075149E+00,+14.71055E-09,+19.19594E-06
+3.085131E+00,+12.95738E-09,+17.55963E-06
+3.095082E+00,+12.42796E-09,+15.69815E-06
+3.105065E+00,+12.12310E-09,+14.23979E-06
+3.115047E+00,+11.62059E-09,+11.06711E-06
+3.125228E+00,+9.847020E-09,+5.655575E-06
+3.135214E+00,+8.867440E-09,+6.031609E-06
+3.145169E+00,+8.658526E-09,+8.457376E-06
+3.155147E+00,+8.982010E-09,+8.819962E-06
+3.165143E+00,+8.619703E-09,+6.552506E-06
+3.175149E+00,+7.944873E-09,+3.349114E-06
+3.185158E+00,+7.484336E-09,+4.813576E-06
+3.195190E+00,+7.839402E-09,+4.975224E-06
+3.205219E+00,+8.411978E-09,+1.407433E-06
+3.215227E+00,+8.578796E-09,+8.500195E-06
+3.225038E+00,+9.142663E-09,+9.837629E-06
+3.235048E+00,+9.921041E-09,+8.661843E-06
+3.245071E+00,+10.93992E-09,+10.94627E-06
+3.255091E+00,+11.14691E-09,+8.230209E-06
+3.265041E+00,+11.41655E-09,+14.69049E-06
+3.275057E+00,+11.99705E-09,+13.22346E-06
+3.285043E+00,+12.80208E-09,+14.70852E-06
+3.295059E+00,+12.85676E-09,+13.31654E-06
+3.305104E+00,+12.52315E-09,+9.847833E-06
+3.315109E+00,+12.71571E-09,+8.602047E-06
+3.325139E+00,+13.61693E-09,+6.872559E-06
+3.335175E+00,+13.73967E-09,+6.499768E-06
+3.345180E+00,+12.48200E-09,+5.544377E-06
+3.355222E+00,+10.96758E-09,+9.286595E-06
+3.365216E+00,+9.960099E-09,+12.58259E-06
+3.375233E+00,+9.687895E-09,+14.30016E-06
+3.385033E+00,+9.519048E-09,+16.23039E-06
+3.395030E+00,+9.379516E-09,+17.91410E-06
+3.405064E+00,+9.515086E-09,+17.36899E-06
+3.415081E+00,+9.659147E-09,+8.596802E-06
+3.425109E+00,+9.385598E-09,+6.604099E-06
+3.435120E+00,+9.068224E-09,-5.718136E-06
+3.445140E+00,+9.499300E-09,+594.3299E-09
+3.455171E+00,+10.48942E-09,+1.895809E-06
+3.465214E+00,+11.22639E-09,+6.560612E-06
+3.475222E+00,+11.10514E-09,+9.782791E-06
+3.485231E+00,+10.96317E-09,+6.892205E-06
+3.495035E+00,+11.43062E-09,+3.962040E-06
+3.505071E+00,+12.08258E-09,+5.530930E-06
+3.515090E+00,+11.69794E-09,+7.211018E-06
+3.525136E+00,+10.19839E-09,+5.052185E-06
+3.535165E+00,+9.396272E-09,+8.591462E-06
+3.545190E+00,+8.990757E-09,+6.778622E-06
+3.555223E+00,+8.678266E-09,+9.512615E-06
+3.565168E+00,+7.601425E-09,+817.2989E-09
+3.575197E+00,+7.184231E-09,+3.864098E-06
+3.585210E+00,+7.918391E-09,+1.238442E-06
+3.595232E+00,+8.892651E-09,+7.449150E-06
+3.605029E+00,+9.371524E-09,+12.43963E-06
+3.615022E+00,+9.382354E-09,+13.23710E-06
+3.625059E+00,+9.943463E-09,+11.61699E-06
+3.635072E+00,+10.71205E-09,+11.18736E-06
+3.645082E+00,+11.19133E-09,+4.115582E-06
+3.655109E+00,+10.99758E-09,+4.953290E-06
+3.665103E+00,+11.02269E-09,+6.527043E-06
+3.675155E+00,+11.51622E-09,+12.09011E-06
+3.685186E+00,+11.61292E-09,+17.14830E-06
+3.695190E+00,+10.73487E-09,+18.48793E-06
+3.705202E+00,+8.947034E-09,+7.476997E-06
+3.715218E+00,+8.155579E-09,-3.173542E-06
+3.725218E+00,+7.881033E-09,-14.72626E-06
+3.735241E+00,+7.768948E-09,-13.28926E-06
+3.745040E+00,+7.718710E-09,-6.247139E-06
+3.755016E+00,+8.276960E-09,-1.525593E-06
+3.765045E+00,+10.22327E-09,+1.568032E-06
+3.775061E+00,+11.30197E-09,+2.256966E-06
+3.785068E+00,+12.42691E-09,+14.46390E-06
+3.795102E+00,+12.83163E-09,+23.67993E-06
+3.805122E+00,+13.56682E-09,+28.80669E-06
+3.815132E+00,+13.70872E-09,+31.23837E-06
+3.825166E+00,+12.62981E-09,+17.14687E-06
+3.835171E+00,+11.71805E-09,+14.69479E-06
+3.845185E+00,+10.94634E-09,+14.98127E-06
+3.855213E+00,+11.05163E-09,+13.46560E-06
+3.865147E+00,+10.92055E-09,+18.93950E-06
+3.875177E+00,+10.37719E-09,+16.01162E-06
+3.885202E+00,+9.904378E-09,+12.07733E-06
+3.895227E+00,+10.04061E-09,+12.28266E-06
+3.905030E+00,+10.05462E-09,+8.136463E-06
+3.915027E+00,+9.552976E-09,+7.307816E-06
+3.925045E+00,+8.918532E-09,+3.495121E-06
+3.935051E+00,+9.124252E-09,+8.006477E-06
+3.945064E+00,+9.733822E-09,+11.71122E-06
+3.955093E+00,+9.492204E-09,+12.85973E-06
+3.965126E+00,+8.393749E-09,+11.18879E-06
+3.975126E+00,+8.167858E-09,+7.473660E-06
+3.985154E+00,+9.310193E-09,+8.105851E-06
+3.995150E+00,+10.13454E-09,+9.455300E-06
+4.005159E+00,+11.39758E-09,+5.991269E-06
+4.015196E+00,+12.09436E-09,+2.676964E-06
+4.026578E+00,+13.55683E-09,-2.313710E-06
+4.035234E+00,+14.19227E-09,-14.14871E-06
+4.045029E+00,+14.05405E-09,-5.252171E-06
+4.055047E+00,+13.94963E-09,-3.207207E-06
+4.065081E+00,+13.49695E-09,-1.795483E-06
+4.075325E+00,+13.51895E-09,-2.107811E-06
+4.085038E+00,+12.98749E-09,+2.733898E-06
+4.095062E+00,+12.81997E-09,+2.584457E-06
+4.105032E+00,+11.88429E-09,+3.974533E-06
+4.115234E+00,+11.89036E-09,+5.967141E-06
+4.125222E+00,+11.18027E-09,+10.76574E-06
+4.135188E+00,+10.93585E-09,+9.648515E-06
+4.145170E+00,+8.746163E-09,+7.643509E-06
+4.155163E+00,+8.700463E-09,+5.968857E-06
+4.165171E+00,+9.821107E-09,+4.656792E-06
+4.175181E+00,+9.957090E-09,+6.548119E-06
+4.185019E+00,+10.88418E-09,-5.518437E-06
+4.195218E+00,+11.09563E-09,-3.000355E-06
+4.205235E+00,+12.44484E-09,+251.4839E-09
+4.215232E+00,+12.44384E-09,+444.1261E-09
+4.225072E+00,+10.88268E-09,+1.712990E-06
+4.235102E+00,+10.63172E-09,+2.122021E-06
+4.245103E+00,+10.81227E-09,+7.188416E-06
+4.255117E+00,+11.04706E-09,+13.40818E-06
+4.265150E+00,+11.35701E-09,+16.90111E-06
+4.275173E+00,+11.25669E-09,+17.67139E-06
+4.285207E+00,+10.56545E-09,+13.78489E-06
+4.295194E+00,+10.51196E-09,+14.89554E-06
+4.305197E+00,+9.161186E-09,+13.11722E-06
+4.315199E+00,+9.034274E-09,+13.47323E-06
+4.325216E+00,+8.800989E-09,+7.048417E-06
+4.335226E+00,+8.911566E-09,+5.176259E-06
+4.345020E+00,+9.986219E-09,+2.993107E-06
+4.355017E+00,+9.972593E-09,+2.769470E-06
+4.365036E+00,+9.480072E-09,+3.404236E-06
+4.375073E+00,+9.498266E-09,+3.442288E-06
+4.385023E+00,+9.613416E-09,+6.386757E-06
+4.395042E+00,+9.471148E-09,+6.376457E-06
+4.405244E+00,+7.872553E-09,+9.197999E-06
+4.415017E+00,+7.789698E-09,+10.72760E-06
+4.425044E+00,+8.398689E-09,+8.284379E-06
+4.435041E+00,+8.457743E-09,+8.784581E-06
+4.445059E+00,+9.274451E-09,+20.39871E-06
+4.455091E+00,+9.353661E-09,+19.92750E-06
+4.465081E+00,+11.41375E-09,+13.84230E-06
+4.475122E+00,+11.66857E-09,+12.21123E-06
+4.485174E+00,+13.12989E-09,+7.493306E-06
+4.495216E+00,+13.15671E-09,+7.187462E-06
+4.505207E+00,+12.96923E-09,+5.050850E-06
+4.515646E+00,+12.89325E-09,+4.817486E-06
+4.525183E+00,+9.994499E-09,+5.489159E-06
+4.535221E+00,+9.541790E-09,+5.942441E-06
+4.545217E+00,+8.287365E-09,+9.875584E-06
+4.555229E+00,+8.518878E-09,+7.636833E-06
+4.565022E+00,+10.60674E-09,+3.015614E-06
+4.575041E+00,+10.79414E-09,+2.289582E-06
+4.585150E+00,+11.58666E-09,+2.875710E-06
+4.595182E+00,+11.72325E-09,+4.156590E-06
+4.605186E+00,+12.76946E-09,+13.56096E-06
+4.615223E+00,+12.79904E-09,+13.45968E-06
+4.625020E+00,+11.99572E-09,+9.364987E-06
+4.635047E+00,+11.77170E-09,+6.651783E-06
+4.645079E+00,+11.57270E-09,+2.187347E-06
+4.655080E+00,+11.58613E-09,+770.4735E-09
+4.665101E+00,+11.67254E-09,+8.486749E-06
+4.675143E+00,+11.83703E-09,+8.969593E-06
+4.685126E+00,+13.26294E-09,+6.854916E-06
+4.695098E+00,+13.55251E-09,+9.069920E-06
+4.705084E+00,+13.19482E-09,+7.020092E-06
+4.715037E+00,+12.98256E-09,+4.623890E-06
+4.725019E+00,+12.69181E-09,+1.967526E-06
+4.735209E+00,+12.70267E-09,+3.465653E-06
+4.745180E+00,+11.26347E-09,+5.846882E-06
+4.755161E+00,+10.69676E-09,+5.884457E-06
+4.765111E+00,+8.785468E-09,+6.936455E-06
+4.775089E+00,+8.777572E-09,+7.980920E-06
+4.785077E+00,+9.226963E-09,+7.284165E-06
+4.795022E+00,+9.149041E-09,+8.108330E-06
+4.805245E+00,+8.107088E-09,+14.22539E-06
+4.815209E+00,+8.077261E-09,+14.65454E-06
+4.825219E+00,+8.695630E-09,+3.797722E-06
+4.835245E+00,+8.780266E-09,+5.354405E-06
+4.845016E+00,+9.494254E-09,+4.795075E-06
+4.855032E+00,+9.718744E-09,+5.064869E-06
+4.865056E+00,+11.83767E-09,+8.379841E-06
+4.875065E+00,+12.00612E-09,+8.611584E-06
+4.885021E+00,+11.87948E-09,+6.596947E-06
+4.895051E+00,+11.68578E-09,+4.998589E-06
+4.905052E+00,+10.71022E-09,+6.347466E-06
+4.915080E+00,+10.41978E-09,+6.420613E-06
+4.925074E+00,+8.087137E-09,+7.699395E-06
+4.935081E+00,+7.325850E-09,+6.637001E-06
+4.945117E+00,+5.667334E-09,+10.42452E-06
+4.955122E+00,+5.612882E-09,+9.232426E-06
+4.965136E+00,+5.414354E-09,+9.934141E-06
+4.975169E+00,+5.323350E-09,+9.297848E-06
+4.985180E+00,+5.960495E-09,+7.271386E-06
+4.995193E+00,+6.536514E-09,+5.763055E-06
+5.005215E+00,+9.073753E-09,+10.43224E-06
+5.015212E+00,+9.470396E-09,+12.29849E-06
+5.025229E+00,+11.38048E-09,+12.55369E-06
+5.035237E+00,+11.84045E-09,+13.62047E-06
+5.045020E+00,+13.62737E-09,+15.34262E-06
+5.055051E+00,+13.67284E-09,+15.51409E-06
+5.065047E+00,+12.85728E-09,+3.274727E-06
+5.075069E+00,+12.69850E-09,+2.856827E-06
+5.085098E+00,+12.91327E-09,+5.625725E-06
+5.095072E+00,+12.90423E-09,+8.614255E-06
+5.105084E+00,+11.96691E-09,-1.096344E-06
+5.115117E+00,+11.68716E-09,-139.8087E-09
+5.125115E+00,+10.98500E-09,+766.4681E-09
+5.135142E+00,+10.55817E-09,+1.364708E-06
+5.145137E+00,+8.050141E-09,+11.59916E-06
+5.155139E+00,+6.891676E-09,+16.39357E-06
+5.165166E+00,+5.276979E-09,+18.06269E-06
+5.175186E+00,+5.298216E-09,+17.07325E-06
+5.185211E+00,+6.064485E-09,+14.79101E-06
+5.195240E+00,+6.429953E-09,+15.55596E-06
+5.205239E+00,+8.035636E-09,+5.105114E-06
+5.215232E+00,+8.776766E-09,-3.524113E-06
+5.225027E+00,+9.828511E-09,-1.946831E-06
+5.235028E+00,+9.867008E-09,-284.2903E-09
+5.245073E+00,+10.69503E-09,+7.488823E-06
+5.255095E+00,+11.27521E-09,+3.144837E-06
+5.265105E+00,+12.99128E-09,-502.9679E-09
+5.275132E+00,+12.88060E-09,+2.897835E-06
+5.285141E+00,+11.24780E-09,+9.503938E-06
+5.295019E+00,+10.88477E-09,+9.286690E-06
+5.305048E+00,+11.00629E-09,+5.086041E-06
+5.315056E+00,+10.95373E-09,+7.178593E-06
+5.325051E+00,+9.355066E-09,+11.68461E-06
+5.335089E+00,+8.899280E-09,+10.22377E-06
+5.345134E+00,+9.134190E-09,+15.43703E-06
+5.355164E+00,+9.619555E-09,+14.46982E-06
+5.365173E+00,+10.40979E-09,+12.88881E-06
+5.375196E+00,+10.29740E-09,+10.20088E-06
+5.385224E+00,+9.906211E-09,+13.83295E-06
+5.395208E+00,+9.867144E-09,+12.52623E-06
+5.405220E+00,+9.293799E-09,+3.660965E-06
+5.415234E+00,+9.040757E-09,+2.007198E-06
+5.425016E+00,+9.106071E-09,+729.9424E-09
+5.435049E+00,+9.656229E-09,+676.4412E-09
+5.445057E+00,+11.48487E-09,+5.909348E-06
+5.455073E+00,+11.90083E-09,+4.349995E-06
+5.465087E+00,+12.52368E-09,+3.676987E-06
+5.475102E+00,+12.83262E-09,+4.473400E-06
+5.485136E+00,+13.90142E-09,+5.056763E-06
+5.495172E+00,+13.96666E-09,+5.920410E-06
+5.505166E+00,+13.60941E-09,+7.952595E-06
+5.515168E+00,+13.61742E-09,+5.989075E-06
+5.525201E+00,+14.15886E-09,-1.178646E-06
+5.535209E+00,+14.21426E-09,-928.9742E-09
+5.545033E+00,+13.50496E-09,+5.289269E-06
+5.555066E+00,+13.24643E-09,+9.223652E-06
+5.565060E+00,+12.64036E-09,+4.815674E-06
+5.575094E+00,+12.30998E-09,+7.213975E-06
+5.585082E+00,+9.992770E-09,+4.400635E-06
+5.595019E+00,+9.131138E-09,+3.472805E-06
+5.605040E+00,+8.510931E-09,+1.828098E-06
+5.615023E+00,+8.970721E-09,+2.066708E-06
+5.625052E+00,+10.52461E-09,+5.785656E-06
+5.635063E+00,+10.87965E-09,+7.483292E-06
+5.645077E+00,+12.03586E-09,+9.803963E-06
+5.655109E+00,+12.63825E-09,+3.853131E-06
+5.665163E+00,+13.60961E-09,+930.8816E-09
+5.675194E+00,+13.60079E-09,+2.348900E-06
+5.685221E+00,+13.73340E-09,+7.811356E-06
+5.695172E+00,+14.16842E-09,+6.259823E-06
+5.705187E+00,+15.84383E-09,+9.331704E-06
+5.715217E+00,+16.03326E-09,+8.315850E-06
+5.725216E+00,+15.09878E-09,+11.90224E-06
+5.735219E+00,+14.57009E-09,+10.93044E-06
+5.745245E+00,+13.99665E-09,+3.300953E-06
+5.755245E+00,+13.89172E-09,+5.281162E-06
+5.765040E+00,+13.38266E-09,+7.005406E-06
+5.775056E+00,+13.34211E-09,+6.193543E-06
+5.785079E+00,+14.34473E-09,+7.313157E-06
+5.795107E+00,+14.82771E-09,+8.381081E-06
+5.805099E+00,+15.34796E-09,+8.259011E-06
+5.815103E+00,+15.31394E-09,+11.89508E-06
+5.825133E+00,+15.34669E-09,+10.29129E-06
+5.835136E+00,+15.23822E-09,+4.520416E-06
+5.845146E+00,+13.07810E-09,+4.535962E-06
+5.855166E+00,+11.81524E-09,+4.666233E-06
+5.865158E+00,+8.990379E-09,+922.7753E-09
+5.875185E+00,+8.639282E-09,-678.4439E-09
+5.885191E+00,+8.574092E-09,-1.250076E-06
+5.895161E+00,+8.281961E-09,+2.675724E-06
+5.905184E+00,+6.769326E-09,+7.086277E-06
+5.915182E+00,+6.388786E-09,+3.827477E-06
+5.925223E+00,+5.697876E-09,+4.446125E-06
+5.935020E+00,+5.501181E-09,+5.277157E-06
+5.945015E+00,+5.299361E-09,+9.316922E-06
+5.955017E+00,+5.708200E-09,+10.46915E-06
+5.965041E+00,+8.280522E-09,+8.889771E-06
+5.975056E+00,+8.992404E-09,+10.67162E-06
+5.985091E+00,+10.24040E-09,+14.11457E-06
+5.995082E+00,+10.28599E-09,+14.99052E-06
+6.005099E+00,+10.63913E-09,+11.99474E-06
+6.015133E+00,+10.72224E-09,+12.16564E-06
+6.025140E+00,+10.72930E-09,+7.745361E-06
+6.035146E+00,+10.78538E-09,+8.213807E-06
+6.045175E+00,+11.97748E-09,+4.470635E-06
+6.055179E+00,+12.29026E-09,+2.013970E-06
+6.065198E+00,+12.32906E-09,-3.338814E-06
+6.075233E+00,+11.96606E-09,-3.503323E-06
+6.085036E+00,+10.69933E-09,+1.669693E-06
+6.095096E+00,+10.58884E-09,+3.887367E-06
+6.105109E+00,+10.35938E-09,+6.348706E-06
+6.115139E+00,+10.07323E-09,+7.661343E-06
+6.125171E+00,+9.617281E-09,+244.2360E-09
+6.135193E+00,+9.801446E-09,-1.124382E-06
+6.145216E+00,+10.91942E-09,+1.322556E-06
+6.155016E+00,+11.10905E-09,+557.1366E-09
+6.165245E+00,+11.15882E-09,+2.766132E-06
+6.175046E+00,+11.21186E-09,+5.542469E-06
+6.185037E+00,+11.61862E-09,+6.832409E-06
+6.195234E+00,+11.56541E-09,+6.966115E-06
+6.205040E+00,+10.72083E-09,+4.013157E-06
+6.215053E+00,+10.48268E-09,+1.978111E-06
+6.225078E+00,+10.62175E-09,+5.362225E-06
+6.235117E+00,+10.70889E-09,+7.091714E-06
+6.245168E+00,+10.17103E-09,+6.723500E-06
+6.255192E+00,+9.912706E-09,+2.956009E-06
+6.265224E+00,+10.90037E-09,+4.678631E-06
+6.275243E+00,+11.75333E-09,+5.256844E-06
+6.285040E+00,+13.53047E-09,+3.393459E-06
+6.295148E+00,+13.56616E-09,+1.117611E-06
+6.305160E+00,+12.53565E-09,+10.21271E-06
+6.315190E+00,+11.93352E-09,+9.562779E-06
+6.325174E+00,+9.881464E-09,+1.688862E-06
+6.335182E+00,+8.872240E-09,+512.5046E-09
+6.345206E+00,+7.741745E-09,-724.2203E-09
+6.355201E+00,+8.074428E-09,+1.087570E-06
+6.365246E+00,+9.416695E-09,+7.011319E-06
+6.375043E+00,+9.542931E-09,+6.538201E-06
+6.385031E+00,+8.808961E-09,+3.643131E-06
+6.395041E+00,+8.641367E-09,+666.4276E-09
+6.405060E+00,+9.564956E-09,+7.462884E-06
+6.415068E+00,+10.16192E-09,+7.660866E-06
+6.425104E+00,+10.56187E-09,+1.364994E-06
+6.435117E+00,+10.50404E-09,+3.661442E-06
+6.445129E+00,+10.48935E-09,+5.180264E-06
+6.455158E+00,+10.38705E-09,+1.541138E-06
+6.465156E+00,+9.501091E-09,-761.3182E-09
+6.475176E+00,+9.056718E-09,-3.880501E-06
+6.485182E+00,+9.105884E-09,+4.869270E-06
+6.495193E+00,+9.481727E-09,+112.1521E-09
+6.505219E+00,+10.12594E-09,-1.887989E-06
+6.515225E+00,+10.42002E-09,+2.926254E-06
+6.525023E+00,+11.73302E-09,+8.901501E-06
+6.535055E+00,+12.68291E-09,+7.847309E-06
+6.545050E+00,+13.17953E-09,+6.382847E-06
+6.555059E+00,+12.59158E-09,+3.792095E-06
+6.565086E+00,+11.60277E-09,+4.398156E-06
+6.575101E+00,+11.60695E-09,+2.951145E-06
+6.585108E+00,+12.00715E-09,+3.925419E-06
+6.595133E+00,+11.85028E-09,+4.442215E-06
+6.605146E+00,+11.32534E-09,+3.361130E-06
+6.615180E+00,+11.59862E-09,+4.760838E-06
+6.625194E+00,+12.66113E-09,+6.595231E-06
+6.635199E+00,+13.11904E-09,+5.678749E-06
+6.645223E+00,+12.84938E-09,+7.924175E-06
+6.655258E+00,+12.72628E-09,+11.10849E-06
+6.665109E+00,+13.25032E-09,+12.64801E-06
+6.675138E+00,+13.56200E-09,+10.95591E-06
+6.685162E+00,+13.03895E-09,+5.149269E-06
+6.695211E+00,+12.35890E-09,+1.159477E-06
+6.705236E+00,+12.53188E-09,-2.906704E-06
+6.715223E+00,+13.32204E-09,-841.0454E-09
+6.725027E+00,+14.17144E-09,+2.972031E-06
+6.735036E+00,+14.10434E-09,+7.422543E-06
+6.745052E+00,+13.63971E-09,+6.903745E-06
+6.755079E+00,+13.44138E-09,+3.567982E-06
+6.765059E+00,+12.79145E-09,+3.605461E-06
+6.775074E+00,+11.83081E-09,+2.337265E-06
+6.785107E+00,+10.68854E-09,+6.421757E-06
+6.795184E+00,+10.65189E-09,+7.484246E-06
+6.805212E+00,+11.33834E-09,+4.728317E-06
+6.815201E+00,+11.53271E-09,+2.653313E-06
+6.825229E+00,+11.50314E-09,+4.343224E-06
+6.835051E+00,+11.64771E-09,+4.526902E-06
+6.845106E+00,+12.01350E-09,+10.44264E-06
+6.855117E+00,+11.70796E-09,+7.894421E-06
+6.865146E+00,+9.661131E-09,+6.401539E-06
+6.875166E+00,+8.552511E-09,+8.534623E-06
+6.885192E+00,+6.690290E-09,+10.56614E-06
+6.895224E+00,+5.992299E-09,+9.383107E-06
+6.905034E+00,+4.661558E-09,+2.625084E-06
+6.915069E+00,+4.343285E-09,+2.891922E-06
+6.925071E+00,+5.453924E-09,+7.446671E-06
+6.935080E+00,+6.948821E-09,+5.175782E-06
+6.945114E+00,+8.473942E-09,+4.050827E-06
+6.955127E+00,+8.787116E-09,-1.871586E-06
+6.965114E+00,+9.392782E-09,-5.523396E-06
+6.975124E+00,+10.23098E-09,-4.684830E-06
+6.985111E+00,+11.26159E-09,-1.744843E-06
+6.995131E+00,+11.25966E-09,-201.1299E-09
+7.005164E+00,+10.74493E-09,+5.121136E-06
+7.015148E+00,+10.74192E-09,+8.159638E-06
+7.025186E+00,+11.16791E-09,+8.332157E-06
+7.035192E+00,+11.17525E-09,+2.825069E-06
+7.045214E+00,+11.04624E-09,+1.408291E-06
+7.055241E+00,+11.47381E-09,-1.815415E-06
+7.065164E+00,+13.28564E-09,-3.342819E-06
+7.075181E+00,+14.27490E-09,-5.893135E-06
+7.085213E+00,+14.72008E-09,-3.048802E-06
+7.095228E+00,+14.55938E-09,+124.6452E-09
+7.105038E+00,+14.19563E-09,-111.9614E-09
+7.115069E+00,+13.72532E-09,+4.564477E-06
+7.125071E+00,+12.15509E-09,+2.712536E-06
+7.135100E+00,+11.05416E-09,+3.473664E-06
+7.145068E+00,+10.50404E-09,+3.991127E-06
+7.155094E+00,+10.62733E-09,+3.292656E-06
+7.165131E+00,+10.42403E-09,+3.284455E-06
+7.175128E+00,+10.06486E-09,+7.213784E-06
+7.185136E+00,+10.28811E-09,+7.005215E-06
+7.195174E+00,+11.17121E-09,+5.471993E-06
+7.205196E+00,+12.21825E-09,+3.630257E-06
+7.215207E+00,+12.38694E-09,+7.273389E-06
+7.225235E+00,+12.34650E-09,+8.012104E-06
+7.235238E+00,+12.56802E-09,+7.016945E-06
+7.245048E+00,+12.84015E-09,+12.51946E-06
+7.255081E+00,+12.50539E-09,+7.323456E-06
+7.265048E+00,+11.49104E-09,+4.563713E-06
+7.275054E+00,+11.32855E-09,+7.205010E-06
+7.285024E+00,+12.10582E-09,+11.72447E-06
+7.295040E+00,+12.69307E-09,+3.463078E-06
+7.305079E+00,+12.55007E-09,-2.507019E-06
+7.315079E+00,+12.14641E-09,+2.216721E-06
+7.325101E+00,+11.69946E-09,+1.740933E-06
+7.335134E+00,+11.38712E-09,+154.5906E-09
+7.345129E+00,+10.50454E-09,-4.293347E-06
+7.355163E+00,+9.968119E-09,-3.172684E-06
+7.365149E+00,+10.29401E-09,-1.172733E-06
+7.375169E+00,+11.20289E-09,-210.6667E-09
+7.385201E+00,+11.86397E-09,-4.839993E-06
+7.395194E+00,+11.78735E-09,-5.737591E-06
+7.405216E+00,+11.60617E-09,-1.501083E-06
+7.415028E+00,+11.59565E-09,+5.188465E-06
+7.425102E+00,+10.92006E-09,+9.418679E-06
+7.435139E+00,+9.514376E-09,+9.617806E-06
+7.445149E+00,+8.074572E-09,+5.534554E-06
+7.455177E+00,+7.834225E-09,+498.1041E-09
+7.465214E+00,+8.618271E-09,+668.2396E-09
+7.475218E+00,+9.448683E-09,+1.732731E-06
+7.485224E+00,+10.62600E-09,+7.096482E-06
+7.495245E+00,+12.00219E-09,+12.10222E-06
+7.505038E+00,+13.76944E-09,+9.331990E-06
+7.515048E+00,+14.41161E-09,+4.606247E-06
+7.525097E+00,+13.86925E-09,+882.8163E-09
+7.535121E+00,+13.31782E-09,+5.967713E-06
+7.545155E+00,+12.95964E-09,+5.178738E-06
+7.555165E+00,+12.48528E-09,+6.029702E-06
+7.565111E+00,+10.32646E-09,+4.843903E-06
+7.575124E+00,+8.702497E-09,+341.7969E-09
+7.585146E+00,+7.638959E-09,-976.8486E-09
+7.595188E+00,+7.810876E-09,-3.121281E-06
+7.605216E+00,+7.910469E-09,+1.837444E-06
+7.615209E+00,+7.492888E-09,+1.763344E-06
+7.625246E+00,+6.870099E-09,-6.306267E-06
+7.635047E+00,+6.886268E-09,-2.799225E-06
+7.645051E+00,+6.928591E-09,+585.4607E-09
+7.655080E+00,+6.660811E-09,-1.335144E-06
+7.665144E+00,+6.635317E-09,-2.588749E-06
+7.675182E+00,+7.396075E-09,-1.041794E-06
+7.685209E+00,+8.924566E-09,+2.776146E-06
+7.695203E+00,+9.359609E-09,+2.544117E-06
+7.705234E+00,+9.059915E-09,+2.029228E-06
+7.715036E+00,+8.856613E-09,+7.643604E-06
+7.725035E+00,+8.873952E-09,+3.007031E-06
+7.735044E+00,+8.807292E-09,+4.018307E-06
+7.745076E+00,+8.616901E-09,+3.222180E-06
+7.755075E+00,+9.012084E-09,+26.98899E-09
+7.765099E+00,+11.05313E-09,+5.950260E-06
+7.775116E+00,+11.86556E-09,+1.029968E-06
+7.785128E+00,+11.66005E-09,-1.730728E-06
+7.795161E+00,+10.91142E-09,-1.939678E-06
+7.805180E+00,+10.13774E-09,-512.7907E-09
+7.815194E+00,+10.26463E-09,-1.207447E-06
+7.825227E+00,+10.24533E-09,+3.565789E-06
+7.835230E+00,+9.884093E-09,+7.599068E-06
+7.845233E+00,+9.059296E-09,+14.66084E-06
+7.855019E+00,+8.895485E-09,+13.11512E-06
+7.865028E+00,+8.255225E-09,+8.241655E-06
+7.875056E+00,+7.758307E-09,+5.031395E-06
+7.885050E+00,+7.076996E-09,-5.531311E-09
+7.895067E+00,+7.270379E-09,+1.576805E-06
+7.905100E+00,+7.968080E-09,-2.085972E-06
+7.915090E+00,+7.976204E-09,+2.828980E-06
+7.925105E+00,+7.924269E-09,+9.177877E-06
+7.935138E+00,+8.428674E-09,+10.67791E-06
+7.945141E+00,+10.47821E-09,+3.385163E-06
+7.955154E+00,+11.19913E-09,+2.105999E-06
+7.965184E+00,+11.10314E-09,+5.587196E-06
+7.975201E+00,+10.72175E-09,+4.689121E-06
+7.985228E+00,+10.19979E-09,+1.375389E-06
+7.995017E+00,+10.09744E-09,+667.5721E-09
+8.005037E+00,+8.697247E-09,+4.697132E-06
+8.015047E+00,+8.060316E-09,+3.505993E-06
+8.025061E+00,+7.065088E-09,+6.000901E-06
+8.035068E+00,+7.114406E-09,+8.678914E-06
+8.045095E+00,+6.561354E-09,+9.584809E-06
+8.055102E+00,+6.129583E-09,+5.532170E-06
+8.065132E+00,+4.799665E-09,+6.844521E-06
+8.075147E+00,+4.859403E-09,+7.947731E-06
+8.085171E+00,+6.140244E-09,+6.628228E-06
+8.095206E+00,+6.390594E-09,+6.006718E-06
+8.105199E+00,+8.355379E-09,+4.676533E-06
+8.115190E+00,+9.098147E-09,+5.717564E-06
+8.125234E+00,+11.85210E-09,+3.677273E-06
+8.135018E+00,+11.90862E-09,+1.636601E-06
+8.145041E+00,+10.27516E-09,+4.761601E-06
+8.155074E+00,+10.01016E-09,+3.086567E-06
+8.165078E+00,+9.841747E-09,+2.504635E-06
+8.175141E+00,+9.943789E-09,+568.9621E-09
+8.185181E+00,+9.881182E-09,+6.367398E-06
+8.195197E+00,+9.887271E-09,+8.171750E-06
+8.205235E+00,+10.42511E-09,+8.523942E-06
+8.215017E+00,+10.46263E-09,+8.844377E-06
+8.225103E+00,+9.516446E-09,+5.358887E-06
+8.235140E+00,+9.345647E-09,+5.060864E-06
+8.245178E+00,+10.74086E-09,+2.557755E-06
+8.255220E+00,+11.49044E-09,+1.928711E-06
+8.265017E+00,+13.80008E-09,-1.570034E-06
+8.275036E+00,+13.91759E-09,-5.484009E-06
+8.285074E+00,+14.33438E-09,-13.03606E-06
+8.295068E+00,+14.49804E-09,-11.03621E-06
+8.305086E+00,+15.65784E-09,-2.471256E-06
+8.315114E+00,+15.69264E-09,-2.328682E-06
+8.325115E+00,+15.29592E-09,-4.320431E-06
+8.335155E+00,+15.21847E-09,-4.837704E-06
+8.345216E+00,+14.51277E-09,-4.011250E-06
+8.355220E+00,+14.31055E-09,-3.530121E-06
+8.365239E+00,+12.82834E-09,-5.231953E-06
+8.375065E+00,+12.73958E-09,-5.073452E-06
+8.385122E+00,+12.06885E-09,-3.550148E-06
+8.395160E+00,+11.66177E-09,-3.077126E-06
+8.405169E+00,+8.106076E-09,+9.256078E-06
+8.415210E+00,+7.333464E-09,+11.05652E-06
+8.425234E+00,+6.397972E-09,+12.21962E-06
+8.435236E+00,+6.551539E-09,+10.12182E-06
+8.445025E+00,+7.255735E-09,+1.643276E-06
+8.455058E+00,+7.358165E-09,-1.020432E-06
+8.465057E+00,+8.949383E-09,-2.917862E-06
+8.475082E+00,+9.698367E-09,-3.871060E-06
+8.485112E+00,+11.85643E-09,-997.0666E-09
+8.495124E+00,+12.08487E-09,-2.260494E-06
+8.505157E+00,+12.80120E-09,-4.782963E-06
+8.515162E+00,+13.07760E-09,-3.034687E-06
+8.525175E+00,+14.30318E-09,+1.498222E-06
+8.535199E+00,+14.35139E-09,-226.6884E-09
+8.545192E+00,+14.38615E-09,+534.8206E-09
+8.555205E+00,+14.53555E-09,-1.740170E-06
+8.565234E+00,+14.64169E-09,-764.0839E-09
+8.575244E+00,+14.33754E-09,+276.2795E-09
+8.585024E+00,+12.03423E-09,-3.263855E-06
+8.595043E+00,+11.78331E-09,-4.531384E-06
+8.605042E+00,+12.98816E-09,-35.95352E-09
+8.615076E+00,+13.57092E-09,+3.242779E-06
+8.625099E+00,+13.70392E-09,+8.943463E-06
+8.635117E+00,+13.27354E-09,+9.235669E-06
+8.645146E+00,+12.00366E-09,+8.648968E-06
+8.655146E+00,+11.56792E-09,+6.821346E-06
+8.665168E+00,+9.812440E-09,+10.98948E-06
+8.675230E+00,+9.395706E-09,+11.01923E-06
+8.685051E+00,+9.828520E-09,+7.528591E-06
+8.695075E+00,+10.47816E-09,+5.440998E-06
+8.705111E+00,+11.08357E-09,+6.667138E-06
+8.715125E+00,+10.86830E-09,+6.650735E-06
+8.725174E+00,+10.51200E-09,+7.588005E-06
+8.735219E+00,+10.65290E-09,+4.799652E-06
+8.745015E+00,+10.89140E-09,+2.619171E-06
+8.755050E+00,+10.62419E-09,+1.856613E-06
+8.765059E+00,+9.758478E-09,+10.65874E-06
+8.775096E+00,+9.731629E-09,+5.885792E-06
+8.785132E+00,+10.09339E-09,+4.301453E-06
+8.795203E+00,+10.04451E-09,+5.090809E-06
+8.805017E+00,+9.697084E-09,+7.771874E-06
+8.815042E+00,+9.867057E-09,+9.831811E-06
+8.825063E+00,+11.26540E-09,+6.890774E-06
+8.835096E+00,+11.56213E-09,+4.262257E-06
+8.845101E+00,+11.28180E-09,+4.658699E-06
+8.855086E+00,+11.17540E-09,+3.084183E-06
+8.865108E+00,+12.13118E-09,+5.458546E-06
+8.875121E+00,+12.59192E-09,+6.643391E-06
+8.885108E+00,+13.22837E-09,+5.192757E-06
+8.895139E+00,+13.29376E-09,+3.177452E-06
+8.905136E+00,+14.23554E-09,+1.923847E-06
+8.915164E+00,+14.73430E-09,+4.661083E-06
+8.925162E+00,+14.34665E-09,+3.537655E-06
+8.935171E+00,+13.36865E-09,+4.273892E-06
+8.945201E+00,+11.40453E-09,+2.541924E-06
+8.955204E+00,+11.05860E-09,+1.657772E-06
+8.965228E+00,+10.46588E-09,+1.635838E-06
+8.975063E+00,+10.04079E-09,+1.165295E-06
+8.985069E+00,+9.322607E-09,+4.074956E-06
+8.995050E+00,+9.602602E-09,+3.667164E-06
+9.005042E+00,+10.99654E-09,+3.423405E-06
+9.015242E+00,+11.26381E-09,+2.155972E-06
+9.025229E+00,+10.79642E-09,-5.324650E-06
+9.035191E+00,+10.75107E-09,-3.818894E-06
+9.045183E+00,+11.74887E-09,-6.094742E-06
+9.055190E+00,+12.17473E-09,-4.897499E-06
+9.065157E+00,+11.79376E-09,-1.959896E-06
+9.075177E+00,+11.13172E-09,+4.156590E-06
+9.085236E+00,+10.06088E-09,+7.874871E-06
+9.095174E+00,+9.770757E-09,+8.483888E-06
+9.105207E+00,+8.706412E-09,+6.696129E-06
+9.115233E+00,+8.291885E-09,+8.687211E-06
+9.125016E+00,+8.073539E-09,-1.636219E-06
+9.135049E+00,+8.207524E-09,-6.627179E-06
+9.145049E+00,+7.797324E-09,-4.934693E-06
+9.155060E+00,+7.220005E-09,-6.358147E-06
+9.165110E+00,+7.067576E-09,-4.743099E-06
+9.175147E+00,+7.716123E-09,-2.333069E-06
+9.185156E+00,+9.310158E-09,+1.659107E-06
+9.195192E+00,+9.453641E-09,+4.004956E-06
+9.205220E+00,+8.982524E-09,-6.210328E-06
+9.215231E+00,+9.080568E-09,-1.832295E-06
+9.225040E+00,+10.20774E-09,-1.678276E-06
+9.235057E+00,+10.66053E-09,+652.4087E-09
+9.245096E+00,+10.50379E-09,+4.004669E-06
+9.255102E+00,+10.21068E-09,+5.811978E-06
+9.265121E+00,+9.413973E-09,+7.633496E-06
+9.275126E+00,+8.985752E-09,+160.5034E-09
+9.285135E+00,+7.661093E-09,-744.3429E-09
+9.295105E+00,+7.504871E-09,+1.529503E-06
+9.305130E+00,+8.958374E-09,+4.918099E-06
+9.315140E+00,+9.611513E-09,+7.976056E-06
+9.325158E+00,+10.61816E-09,-222.4922E-09
+9.335188E+00,+10.74513E-09,-2.726078E-06
+9.345192E+00,+12.25879E-09,-46.06247E-09
+9.355224E+00,+13.36244E-09,+622.3679E-09
+9.365219E+00,+15.00816E-09,+2.957630E-06
+9.375238E+00,+15.05570E-09,+2.760983E-06
+9.385033E+00,+14.54042E-09,-235.5576E-09
+9.395031E+00,+14.36952E-09,+2.288819E-06
+9.405062E+00,+13.53431E-09,+6.789876E-06
+9.415093E+00,+12.73093E-09,+5.876732E-06
+9.425093E+00,+11.38742E-09,-225.8301E-09
+9.435122E+00,+11.41229E-09,+812.0537E-09
+9.445118E+00,+12.04974E-09,+1.730061E-06
+9.455128E+00,+11.86425E-09,+2.393055E-06
+9.465169E+00,+10.25191E-09,+2.610684E-06
+9.475196E+00,+9.397860E-09,+2.379322E-06
+9.485198E+00,+8.966234E-09,-951.5763E-09
+9.495220E+00,+8.927091E-09,+1.420593E-06
+9.505225E+00,+8.345163E-09,+4.569149E-06
+9.515196E+00,+8.040725E-09,+1.927948E-06
+9.525217E+00,+8.409476E-09,-3.242588E-06
+9.535233E+00,+8.642841E-09,-6.252671E-06
+9.545027E+00,+8.203648E-09,-3.390026E-06
+9.555025E+00,+7.887722E-09,-1.705360E-06
+9.565057E+00,+8.593277E-09,+2.727127E-06
+9.575058E+00,+9.531821E-09,+1.649094E-06
+9.585235E+00,+10.45359E-09,+295.4483E-09
+9.595204E+00,+10.19959E-09,+1.031876E-06
+9.605188E+00,+9.875178E-09,+4.870320E-06
+9.615134E+00,+10.24808E-09,+9.631062E-06
+9.625123E+00,+11.25572E-09,+6.445122E-06
+9.635104E+00,+11.16066E-09,+2.865505E-06
+9.645055E+00,+10.37446E-09,+7.134438E-06
+9.655032E+00,+10.25967E-09,+8.852006E-06
+9.665149E+00,+10.53911E-09,+7.011509E-06
+9.675134E+00,+10.41454E-09,+8.117676E-06
+9.685114E+00,+9.488221E-09,+3.301716E-06
+9.695063E+00,+9.144595E-09,+2.105999E-06
+9.705112E+00,+9.217655E-09,+2.604103E-06
+9.715141E+00,+9.264796E-09,+1.907730E-06
+9.725142E+00,+9.070279E-09,-4.664994E-06
+9.735150E+00,+9.271806E-09,+4.606152E-06
+9.745183E+00,+10.91524E-09,+7.124233E-06
+9.755182E+00,+11.89883E-09,+3.838540E-06
+9.765207E+00,+12.50389E-09,+515.0795E-09
+9.775222E+00,+12.13594E-09,-3.038884E-06
+9.785226E+00,+10.87781E-09,-2.098847E-06
+9.795024E+00,+10.40058E-09,-5.910778E-06
+9.805044E+00,+9.000167E-09,+1.099587E-06
+9.815053E+00,+8.478652E-09,+2.010727E-06
+9.825097E+00,+8.933696E-09,+4.027748E-06
+9.835161E+00,+9.749422E-09,-393.6768E-09
+9.845214E+00,+11.97172E-09,-5.595303E-06
+9.855242E+00,+12.24210E-09,-2.283192E-06
+9.865016E+00,+11.94859E-09,-4.315377E-06
+9.875055E+00,+11.88908E-09,-4.614639E-06
+9.885047E+00,+12.14923E-09,-5.438900E-06
+9.895065E+00,+12.04656E-09,-2.509499E-06
+9.905092E+00,+11.21050E-09,-438.2134E-09
+9.915077E+00,+10.95082E-09,+1.607704E-06
+9.925134E+00,+11.30636E-09,+1.084709E-06
+9.935169E+00,+11.42913E-09,-2.139855E-06
+9.945179E+00,+10.88084E-09,-3.055477E-06
+9.955194E+00,+10.50844E-09,+1.119518E-06
+9.965229E+00,+10.81350E-09,+774.5743E-09
+9.975051E+00,+11.22708E-09,-1.815415E-06
+9.985085E+00,+11.69693E-09,+6.951333E-06
+9.995222E+00,+11.65174E-09,+9.067155E-06

MicroMag 2900/3900 Data File ends
