# Supplementary material for: Magnetic signatures of a creosote oil contaminated site: case study in São Paulo, Brazil
Source: Sci Rep. 2022 Dec 17;12:21853. doi: 10.1038/s41598-022-23493-2 (PMC9759522; doi:10.1038/s41598-022-23493-2)
Supplement: Supplementary file 3 — Supplementary Information 3. [file 41598_2022_23493_MOESM3_ESM.zip › moment_vs_time/SD23/5_1/nm4xxx/histerese]

MicroMag 2900/3900 Data File (Series 0016.002)
Direct moment vs. field; Initial magnetization; Hysteresis loop

INSTRUMENT
Configuration                   VSM
Temperature control             None
Hardware version                0004
Software version                01/29/2013
Units of measure                SI
Temperature in                  Kelvin

SAMPLE
Mass                            N/A
Volume                          N/A
Demagnetizing factor            N/A

SETTINGS
Field range                     N/A
Field (command)                 N/A
Moment range                   +5.000000E-06
Averaging time                 +400.0000E-03
Temperature (command)           N/A
Tmprtr difference correction    No
Orientation                     0.000000E+00
Vibration amplitude             1.0
Calibration factor             +4.191995E+00
Operating frequency            +83.00000E+00
Sweep mode                      Discrete
Pause after sweep increment    +300.0000E-03

MEASUREMENT
Description                    ""
Field (measured)                N/A
Temperature (measured)          N/A
Averages (completed)            1
Measured on                     08/26/2020  09:27
Elapsed time                   +377.0049E+00

PROCESSING
Background subtraction          No
Delta-m processing              N/A
Demagnetizing factor            No
Normalization                   No
Normalization factor            N/A
Offset (field)                  No
Offset (moment)                 No
Pole saturation                 No
Slope correction               -2.736587E-12

VIEWPORT
Left                           -800.0000E+03
Right                          +800.0000E+03
Bottom                         -5.000000E-06
Top                            +5.000000E-06
Show X-axis?                    Yes
Show Y-axis?                    Yes

CHARACTERIZATION
Initial slope                  +1.581568E-12
Saturation                     +256.9888E-09
Remanence                      +13.53878E-09
Coercivity                     +4.408721E+03
S*                             -30.03676E-03

SCRIPT
Averages (target)               1
Averaging time                 +400.0000E-03
Demagnetize?                    No
Maximum field                  +795.7747E+03
Field increment                +7.957747E+03
Hysteresis loop?                Yes
Initial magnetization?          Yes
Pause                          +1.000000E+00
Saturate before measuring?      Yes
Number of segments              3
Number of data                  503

Segment   Averaging      Initial        Field         Final                    Final 
 Number      Time         Field       Increment       Field         Pause      Index 
             (s)          (A/m)         (A/m)         (A/m)          (s)     
0000001,+400.0000E-03, 0.000000E+00,+7.957747E+03,+795.7747E+03,+1.000000E+00,0000101
0000002,+400.0000E-03,+795.7747E+03,+7.957747E+03,-795.7747E+03,+1.000000E+00,0000302
0000003,+400.0000E-03,-795.7747E+03,+7.957747E+03,+795.7747E+03,+1.000000E+00,0000503

                               Adjusted      Adjusted  
    Field         Moment        Field         Moment   
    (A/m)         (Am�)         (A/m)         (Am�)    
-17.73504E+00,+1.809017E-09,-17.73504E+00,+1.857551E-09
+2.000859E+03,+12.43249E-09,+2.000859E+03,+6.956966E-09
+6.684458E+03,+36.29773E-09,+6.684458E+03,+18.00513E-09
+13.01443E+03,+68.32012E-09,+13.01443E+03,+32.70501E-09
+20.25264E+03,+104.0390E-09,+20.25264E+03,+48.61588E-09
+27.88726E+03,+140.4361E-09,+27.88726E+03,+64.12019E-09
+35.73095E+03,+175.3830E-09,+35.73095E+03,+77.60212E-09
+43.63991E+03,+208.1074E-09,+43.63991E+03,+88.68297E-09
+51.60527E+03,+240.7732E-09,+51.60527E+03,+99.55087E-09
+59.55395E+03,+272.1511E-09,+59.55395E+03,+109.1765E-09
+67.54584E+03,+302.8878E-09,+67.54584E+03,+118.0427E-09
+75.51383E+03,+332.9309E-09,+75.51383E+03,+126.2807E-09
+83.50088E+03,+362.8016E-09,+83.50088E+03,+134.2942E-09
+91.46126E+03,+391.1967E-09,+91.46126E+03,+140.9050E-09
+99.44884E+03,+418.6350E-09,+99.44884E+03,+146.4846E-09
+107.4106E+03,+445.3261E-09,+107.4106E+03,+151.3875E-09
+115.4009E+03,+471.8513E-09,+115.4009E+03,+156.0468E-09
+123.3704E+03,+499.0113E-09,+123.3704E+03,+161.3975E-09
+131.2604E+03,+525.2427E-09,+131.2604E+03,+166.0371E-09
+139.2021E+03,+551.5151E-09,+139.2021E+03,+170.5764E-09
+147.1399E+03,+576.1639E-09,+147.1399E+03,+173.5027E-09
+155.1093E+03,+601.6714E-09,+155.1093E+03,+177.2013E-09
+163.0651E+03,+625.9235E-09,+163.0651E+03,+179.6817E-09
+171.0618E+03,+651.7324E-09,+171.0618E+03,+183.6069E-09
+179.0230E+03,+675.5151E-09,+179.0230E+03,+185.6029E-09
+187.0102E+03,+700.1703E-09,+187.0102E+03,+188.4006E-09
+194.9744E+03,+723.6446E-09,+194.9744E+03,+190.0802E-09
+202.9639E+03,+748.9100E-09,+202.9639E+03,+193.4815E-09
+210.9254E+03,+772.6638E-09,+210.9254E+03,+195.4480E-09
+218.9220E+03,+797.0827E-09,+218.9220E+03,+197.9835E-09
+226.8894E+03,+819.4928E-09,+226.8894E+03,+198.5902E-09
+234.8821E+03,+843.2696E-09,+234.8821E+03,+200.4942E-09
+242.8456E+03,+866.1954E-09,+242.8456E+03,+201.6272E-09
+250.8338E+03,+889.6672E-09,+250.8338E+03,+203.2386E-09
+258.7953E+03,+911.8438E-09,+258.7953E+03,+203.6280E-09
+266.6822E+03,+935.3313E-09,+266.6822E+03,+205.5322E-09
+274.6222E+03,+957.9252E-09,+274.6222E+03,+206.3976E-09
+282.5578E+03,+980.4497E-09,+282.5578E+03,+207.2057E-09
+290.5327E+03,+1.003033E-06,+290.5327E+03,+207.9651E-09
+298.4858E+03,+1.026492E-06,+298.4858E+03,+209.6596E-09
+306.4669E+03,+1.048720E-06,+306.4669E+03,+210.0465E-09
+314.4308E+03,+1.070472E-06,+314.4308E+03,+210.0047E-09
+322.4176E+03,+1.093659E-06,+322.4176E+03,+211.3351E-09
+330.3845E+03,+1.116635E-06,+330.3845E+03,+212.5090E-09
+338.3719E+03,+1.140124E-06,+338.3719E+03,+214.1397E-09
+346.3319E+03,+1.162754E-06,+346.3319E+03,+214.9865E-09
+354.3193E+03,+1.186234E-06,+354.3193E+03,+216.6085E-09
+362.2885E+03,+1.208306E-06,+362.2885E+03,+216.8720E-09
+370.2845E+03,+1.232192E-06,+370.2845E+03,+218.8762E-09
+378.2452E+03,+1.253041E-06,+378.2452E+03,+217.9400E-09
+386.1339E+03,+1.275154E-06,+386.1339E+03,+218.4648E-09
+394.0790E+03,+1.296437E-06,+394.0790E+03,+218.0053E-09
+402.0180E+03,+1.320288E-06,+402.0180E+03,+220.1308E-09
+409.9937E+03,+1.342229E-06,+409.9937E+03,+220.2454E-09
+417.9563E+03,+1.365437E-06,+417.9563E+03,+221.6633E-09
+425.9435E+03,+1.387634E-06,+425.9435E+03,+222.0025E-09
+433.9091E+03,+1.410679E-06,+433.9091E+03,+223.2490E-09
+441.8916E+03,+1.431670E-06,+441.8916E+03,+222.3950E-09
+449.8566E+03,+1.454624E-06,+449.8566E+03,+223.5523E-09
+457.8416E+03,+1.477005E-06,+457.8416E+03,+224.0816E-09
+465.8064E+03,+1.500225E-06,+465.8064E+03,+225.5051E-09
+473.7934E+03,+1.522077E-06,+473.7934E+03,+225.5001E-09
+481.7565E+03,+1.544455E-06,+481.7565E+03,+226.0863E-09
+489.7389E+03,+1.566709E-06,+489.7389E+03,+226.4957E-09
+497.6969E+03,+1.588363E-06,+497.6969E+03,+226.3721E-09
+505.6863E+03,+1.610015E-06,+505.6863E+03,+226.1603E-09
+513.6541E+03,+1.632528E-06,+513.6541E+03,+226.8687E-09
+521.5406E+03,+1.654145E-06,+521.5406E+03,+226.9037E-09
+529.4709E+03,+1.676000E-06,+529.4709E+03,+227.0566E-09
+537.4071E+03,+1.697718E-06,+537.4071E+03,+227.0565E-09
+545.3799E+03,+1.719831E-06,+545.3799E+03,+227.3514E-09
+553.3356E+03,+1.741939E-06,+553.3356E+03,+227.6879E-09
+561.3201E+03,+1.763072E-06,+561.3201E+03,+226.9707E-09
+569.2866E+03,+1.785290E-06,+569.2866E+03,+227.3877E-09
+577.2723E+03,+1.807603E-06,+577.2723E+03,+227.8470E-09
+585.2296E+03,+1.830059E-06,+585.2296E+03,+228.5272E-09
+593.2203E+03,+1.852171E-06,+593.2203E+03,+228.7718E-09
+601.1819E+03,+1.874493E-06,+601.1819E+03,+229.3064E-09
+609.1691E+03,+1.896815E-06,+609.1691E+03,+229.7707E-09
+617.1306E+03,+1.918660E-06,+617.1306E+03,+229.8284E-09
+625.1178E+03,+1.941308E-06,+625.1178E+03,+230.6186E-09
+633.0718E+03,+1.963584E-06,+633.0718E+03,+231.1278E-09
+641.0571E+03,+1.985276E-06,+641.0571E+03,+230.9674E-09
+649.0126E+03,+2.006430E-06,+649.0126E+03,+230.3504E-09
+656.8934E+03,+2.026650E-06,+656.8934E+03,+229.0040E-09
+664.8238E+03,+2.048207E-06,+664.8238E+03,+228.8589E-09
+672.7553E+03,+2.071364E-06,+672.7553E+03,+230.3104E-09
+680.7153E+03,+2.093825E-06,+680.7153E+03,+230.9882E-09
+688.6591E+03,+2.116112E-06,+688.6591E+03,+231.5364E-09
+696.6383E+03,+2.138116E-06,+696.6383E+03,+231.7046E-09
+704.5841E+03,+2.160149E-06,+704.5841E+03,+231.9931E-09
+712.5620E+03,+2.181698E-06,+712.5620E+03,+231.7099E-09
+720.5233E+03,+2.203087E-06,+720.5233E+03,+231.3121E-09
+728.5021E+03,+2.224657E-06,+728.5021E+03,+231.0474E-09
+736.4545E+03,+2.246842E-06,+736.4545E+03,+231.4701E-09
+744.4308E+03,+2.268804E-06,+744.4308E+03,+231.6044E-09
+752.3760E+03,+2.290190E-06,+752.3760E+03,+231.2474E-09
+760.3475E+03,+2.311372E-06,+760.3475E+03,+230.6149E-09
+768.2990E+03,+2.333885E-06,+768.2990E+03,+231.3678E-09
+776.2646E+03,+2.355091E-06,+776.2646E+03,+230.7752E-09
+796.3484E+03,+2.408751E-06,+796.3484E+03,+229.4741E-09

+796.3684E+03,+2.410507E-06,+796.3684E+03,+231.1755E-09
+794.4244E+03,+2.405938E-06,+794.4244E+03,+231.9262E-09
+789.8363E+03,+2.394569E-06,+789.8363E+03,+233.1133E-09
+783.5608E+03,+2.377811E-06,+783.5608E+03,+233.5286E-09
+776.3461E+03,+2.358454E-06,+776.3461E+03,+233.9152E-09
+768.7100E+03,+2.337576E-06,+768.7100E+03,+233.9340E-09
+760.8557E+03,+2.316963E-06,+760.8557E+03,+234.8150E-09
+752.9363E+03,+2.295295E-06,+752.9363E+03,+234.8192E-09
+744.9556E+03,+2.273217E-06,+744.9556E+03,+234.5809E-09
+736.9869E+03,+2.250707E-06,+736.9869E+03,+233.8781E-09
+728.9861E+03,+2.229293E-06,+728.9861E+03,+234.3590E-09
+721.0087E+03,+2.207807E-06,+721.0087E+03,+234.7039E-09
+713.0042E+03,+2.185905E-06,+713.0042E+03,+234.7069E-09
+705.0282E+03,+2.164505E-06,+705.0282E+03,+235.1340E-09
+697.0344E+03,+2.142037E-06,+697.0344E+03,+234.5414E-09
+689.0630E+03,+2.120738E-06,+689.0630E+03,+235.0569E-09
+681.0638E+03,+2.099612E-06,+681.0638E+03,+235.8216E-09
+673.0930E+03,+2.077901E-06,+673.0930E+03,+235.9233E-09
+665.2005E+03,+2.056134E-06,+665.2005E+03,+235.7548E-09
+657.2538E+03,+2.034206E-06,+657.2538E+03,+235.5737E-09
+649.3159E+03,+2.013436E-06,+649.3159E+03,+236.5263E-09
+641.3354E+03,+1.991381E-06,+641.3354E+03,+236.3108E-09
+633.3723E+03,+1.969017E-06,+633.3723E+03,+235.7384E-09
+625.3741E+03,+1.947045E-06,+625.3741E+03,+235.6541E-09
+617.4094E+03,+1.924642E-06,+617.4094E+03,+235.0474E-09
+609.4139E+03,+1.902645E-06,+609.4139E+03,+234.9307E-09
+601.4479E+03,+1.880523E-06,+601.4479E+03,+234.6084E-09
+593.4545E+03,+1.857808E-06,+593.4545E+03,+233.7680E-09
+585.4841E+03,+1.835281E-06,+585.4841E+03,+233.0526E-09
+577.4857E+03,+1.812952E-06,+577.4857E+03,+232.6120E-09
+569.5196E+03,+1.791450E-06,+569.5196E+03,+232.9101E-09
+561.5331E+03,+1.769397E-06,+561.5331E+03,+232.7128E-09
+553.5728E+03,+1.747601E-06,+553.5728E+03,+232.7007E-09
+545.5815E+03,+1.725172E-06,+545.5815E+03,+232.1406E-09
+537.6152E+03,+1.704299E-06,+537.6152E+03,+233.0682E-09
+529.7192E+03,+1.682654E-06,+529.7192E+03,+233.0312E-09
+521.7744E+03,+1.660150E-06,+521.7744E+03,+232.2689E-09
+513.8329E+03,+1.638292E-06,+513.8329E+03,+232.1434E-09
+505.8572E+03,+1.616508E-06,+505.8572E+03,+232.1857E-09
+497.9080E+03,+1.593902E-06,+497.9080E+03,+231.3334E-09
+489.9307E+03,+1.571961E-06,+489.9307E+03,+231.2229E-09
+481.9656E+03,+1.549123E-06,+481.9656E+03,+230.1822E-09
+473.9746E+03,+1.527191E-06,+473.9746E+03,+230.1183E-09
+466.0064E+03,+1.505433E-06,+466.0064E+03,+230.1659E-09
+458.0167E+03,+1.483155E-06,+458.0167E+03,+229.7524E-09
+450.0505E+03,+1.460871E-06,+450.0505E+03,+229.2686E-09
+442.0583E+03,+1.439059E-06,+442.0583E+03,+229.3278E-09
+434.0958E+03,+1.417495E-06,+434.0958E+03,+229.5540E-09
+426.1006E+03,+1.395075E-06,+426.1006E+03,+229.0135E-09
+418.1334E+03,+1.373346E-06,+418.1334E+03,+229.0875E-09
+410.2446E+03,+1.350972E-06,+410.2446E+03,+228.3018E-09
+402.2990E+03,+1.327799E-06,+402.2990E+03,+226.8728E-09
+394.3614E+03,+1.305300E-06,+394.3614E+03,+226.0957E-09
+386.3898E+03,+1.282793E-06,+386.3898E+03,+225.4037E-09
+378.4266E+03,+1.260234E-06,+378.4266E+03,+224.6366E-09
+370.4331E+03,+1.238314E-06,+370.4331E+03,+224.5916E-09
+362.4675E+03,+1.215490E-06,+362.4675E+03,+223.5661E-09
+354.4763E+03,+1.192758E-06,+354.4763E+03,+222.7025E-09
+346.5153E+03,+1.170056E-06,+346.5153E+03,+221.7866E-09
+338.5301E+03,+1.146738E-06,+338.5301E+03,+220.3209E-09
+330.5634E+03,+1.123729E-06,+330.5634E+03,+219.1134E-09
+322.5643E+03,+1.100733E-06,+322.5643E+03,+218.0077E-09
+314.6043E+03,+1.078802E-06,+314.6043E+03,+217.8600E-09
+306.6187E+03,+1.056178E-06,+306.6187E+03,+217.0892E-09
+298.6591E+03,+1.034011E-06,+298.6591E+03,+216.7044E-09
+290.6641E+03,+1.009737E-06,+290.6641E+03,+214.3094E-09
+282.7024E+03,+986.9351E-09,+282.7024E+03,+213.2954E-09
+274.8060E+03,+964.9461E-09,+274.8060E+03,+212.9156E-09
+266.8641E+03,+942.8888E-09,+266.8641E+03,+212.5920E-09
+258.9325E+03,+919.3303E-09,+258.9325E+03,+210.7391E-09
+250.9622E+03,+896.9084E-09,+250.9622E+03,+210.1284E-09
+243.0040E+03,+873.5768E-09,+243.0040E+03,+208.5751E-09
+235.0158E+03,+850.7076E-09,+235.0158E+03,+207.5665E-09
+227.0452E+03,+827.0829E-09,+227.0452E+03,+205.7539E-09
+219.0557E+03,+802.8141E-09,+219.0557E+03,+203.3491E-09
+211.0923E+03,+778.6112E-09,+211.0923E+03,+200.9388E-09
+203.0984E+03,+753.6096E-09,+203.0984E+03,+197.8130E-09
+195.1361E+03,+729.9317E-09,+195.1361E+03,+195.9248E-09
+187.1476E+03,+705.2099E-09,+187.1476E+03,+193.0642E-09
+179.1768E+03,+681.6530E-09,+179.1768E+03,+191.3200E-09
+171.1847E+03,+657.6251E-09,+171.1847E+03,+189.1634E-09
+163.2156E+03,+633.4322E-09,+163.2156E+03,+186.7784E-09
+155.2281E+03,+608.6020E-09,+155.2281E+03,+183.8068E-09
+147.2669E+03,+582.1292E-09,+147.2669E+03,+179.1206E-09
+139.3788E+03,+556.5774E-09,+139.3788E+03,+175.1551E-09
+131.4340E+03,+531.8392E-09,+131.4340E+03,+172.1587E-09
+123.4960E+03,+503.6002E-09,+123.4960E+03,+165.6425E-09
+115.5162E+03,+478.0872E-09,+115.5162E+03,+161.9672E-09
+107.5630E+03,+451.3755E-09,+107.5630E+03,+157.0201E-09
+99.58022E+03,+424.1524E-09,+99.58022E+03,+151.6425E-09
+91.61969E+03,+395.5330E-09,+91.61969E+03,+144.8077E-09
+83.63155E+03,+365.9137E-09,+83.63155E+03,+137.0487E-09
+75.66179E+03,+337.2747E-09,+75.66179E+03,+130.2196E-09
+67.67339E+03,+307.4003E-09,+67.67339E+03,+122.2062E-09
+59.71112E+03,+279.5020E-09,+59.71112E+03,+116.0973E-09
+51.71617E+03,+250.0694E-09,+51.71617E+03,+108.5436E-09
+43.75447E+03,+217.4358E-09,+43.75447E+03,+97.69788E-09
+35.76399E+03,+183.6896E-09,+35.76399E+03,+85.81831E-09
+27.79811E+03,+148.1566E-09,+27.79811E+03,+72.08466E-09
+19.80747E+03,+109.2617E-09,+19.80747E+03,+55.05683E-09
+11.84390E+03,+68.60363E-09,+11.84390E+03,+36.19177E-09
+3.964717E+03,+23.21367E-09,+3.964717E+03,+12.36388E-09
-3.959522E+03,-25.21226E-09,-3.959522E+03,-14.37668E-09
-11.88479E+03,-73.01163E-09,-11.88479E+03,-40.48786E-09
-19.85748E+03,-116.2875E-09,-19.85748E+03,-61.94576E-09
-27.81779E+03,-157.7810E-09,-27.81779E+03,-81.65520E-09
-35.80776E+03,-195.6904E-09,-35.80776E+03,-97.69934E-09
-43.77264E+03,-232.3541E-09,-43.77264E+03,-112.5664E-09
-51.76263E+03,-266.5073E-09,-51.76263E+03,-124.8544E-09
-59.72254E+03,-301.7185E-09,-59.72254E+03,-138.2826E-09
-67.71756E+03,-333.1520E-09,-67.71756E+03,-147.8370E-09
-75.68349E+03,-362.7840E-09,-75.68349E+03,-155.6695E-09
-83.67738E+03,-390.1483E-09,-83.67738E+03,-161.1578E-09
-91.63759E+03,-418.9978E-09,-91.63759E+03,-168.2235E-09
-99.62272E+03,-450.1379E-09,-99.62272E+03,-177.5116E-09
-107.5805E+03,-478.4871E-09,-107.5805E+03,-184.0836E-09
-115.5777E+03,-505.9891E-09,-115.5777E+03,-189.7007E-09
-123.5406E+03,-534.3480E-09,-123.5406E+03,-196.2683E-09
-131.4294E+03,-561.3609E-09,-131.4294E+03,-201.6928E-09
-139.3661E+03,-587.7522E-09,-139.3661E+03,-206.3647E-09
-147.2998E+03,-611.6354E-09,-147.2998E+03,-208.5366E-09
-155.2737E+03,-637.5260E-09,-155.2737E+03,-212.6059E-09
-163.2309E+03,-663.8558E-09,-163.2309E+03,-217.1602E-09
-171.2197E+03,-686.7492E-09,-171.2197E+03,-218.1916E-09
-179.1865E+03,-712.5129E-09,-179.1865E+03,-222.1534E-09
-187.1743E+03,-738.3119E-09,-187.1743E+03,-226.0932E-09
-195.1422E+03,-761.0761E-09,-195.1422E+03,-227.0525E-09
-203.1305E+03,-787.4362E-09,-203.1305E+03,-231.5519E-09
-211.0907E+03,-812.8829E-09,-211.0907E+03,-235.2148E-09
-219.0862E+03,-837.3474E-09,-219.0862E+03,-237.7990E-09
-227.0552E+03,-863.1561E-09,-227.0552E+03,-241.7997E-09
-235.0431E+03,-886.3116E-09,-235.0431E+03,-243.0956E-09
-243.0114E+03,-908.4398E-09,-243.0114E+03,-243.4180E-09
-250.9996E+03,-932.4486E-09,-250.9996E+03,-245.5663E-09
-258.9602E+03,-955.6755E-09,-258.9602E+03,-247.0083E-09
-266.8491E+03,-978.8769E-09,-266.8491E+03,-248.6210E-09
-274.7944E+03,-1.001241E-06,-274.7944E+03,-249.2422E-09
-282.7249E+03,-1.025325E-06,-282.7249E+03,-251.6236E-09
-290.6972E+03,-1.050612E-06,-290.6972E+03,-255.0939E-09
-298.6534E+03,-1.071141E-06,-298.6534E+03,-253.8500E-09
-306.6333E+03,-1.094379E-06,-306.6333E+03,-255.2503E-09
-314.5989E+03,-1.116943E-06,-314.5989E+03,-256.0156E-09
-322.5935E+03,-1.141695E-06,-322.5935E+03,-258.8898E-09
-330.5518E+03,-1.164578E-06,-330.5518E+03,-259.9942E-09
-338.5412E+03,-1.189093E-06,-338.5412E+03,-262.6456E-09
-346.5046E+03,-1.211627E-06,-346.5046E+03,-263.3870E-09
-354.4937E+03,-1.235133E-06,-354.4937E+03,-265.0302E-09
-362.4605E+03,-1.256217E-06,-362.4605E+03,-264.3123E-09
-370.4522E+03,-1.277395E-06,-370.4522E+03,-263.6202E-09
-378.4170E+03,-1.299098E-06,-378.4170E+03,-263.5270E-09
-386.3039E+03,-1.321490E-06,-386.3039E+03,-264.3357E-09
-394.2477E+03,-1.343156E-06,-394.2477E+03,-264.2627E-09
-402.1879E+03,-1.366817E-06,-402.1879E+03,-266.1947E-09
-410.1679E+03,-1.388568E-06,-410.1679E+03,-266.1077E-09
-418.1250E+03,-1.411594E-06,-418.1250E+03,-267.3584E-09
-426.1148E+03,-1.434090E-06,-426.1148E+03,-267.9897E-09
-434.0783E+03,-1.456663E-06,-434.0783E+03,-268.7698E-09
-442.0728E+03,-1.480676E-06,-442.0728E+03,-270.9051E-09
-450.0341E+03,-1.504246E-06,-450.0341E+03,-272.6885E-09
-458.0212E+03,-1.526844E-06,-458.0212E+03,-273.4291E-09
-465.9851E+03,-1.548888E-06,-465.9851E+03,-273.6792E-09
-473.9726E+03,-1.569998E-06,-473.9726E+03,-272.9305E-09
-481.9349E+03,-1.591390E-06,-481.9349E+03,-272.5330E-09
-489.9228E+03,-1.612415E-06,-489.9228E+03,-271.6986E-09
-497.8840E+03,-1.635024E-06,-497.8840E+03,-272.5209E-09
-505.8670E+03,-1.657602E-06,-505.8670E+03,-273.2528E-09
-513.8297E+03,-1.680794E-06,-513.8297E+03,-274.6542E-09
-521.7193E+03,-1.702766E-06,-521.7193E+03,-275.0355E-09
-529.6508E+03,-1.724388E-06,-529.6508E+03,-274.9525E-09
-537.5841E+03,-1.746437E-06,-537.5841E+03,-275.2913E-09
-545.5606E+03,-1.768487E-06,-545.5606E+03,-275.5127E-09
-553.5144E+03,-1.790825E-06,-553.5144E+03,-276.0844E-09
-561.4979E+03,-1.812344E-06,-561.4979E+03,-275.7559E-09
-569.4607E+03,-1.835622E-06,-569.4607E+03,-277.2432E-09
-577.4459E+03,-1.858063E-06,-577.4459E+03,-277.8320E-09
-585.4081E+03,-1.880022E-06,-585.4081E+03,-278.0017E-09
-593.3926E+03,-1.902881E-06,-593.3926E+03,-279.0105E-09
-601.3545E+03,-1.924813E-06,-601.3545E+03,-279.1539E-09
-609.3366E+03,-1.947122E-06,-609.3366E+03,-279.6193E-09
-617.3000E+03,-1.969069E-06,-617.3000E+03,-279.7737E-09
-625.2920E+03,-1.990728E-06,-625.2920E+03,-279.5618E-09
-633.2556E+03,-2.012638E-06,-633.2556E+03,-279.6790E-09
-641.2355E+03,-2.034012E-06,-641.2355E+03,-279.2150E-09
-649.1903E+03,-2.056137E-06,-649.1903E+03,-279.5711E-09
-657.0651E+03,-2.077902E-06,-657.0651E+03,-279.7862E-09
-664.9946E+03,-2.099120E-06,-664.9946E+03,-279.3043E-09
-672.9279E+03,-2.121705E-06,-672.9279E+03,-280.1789E-09
-680.8953E+03,-2.144403E-06,-680.8953E+03,-281.0737E-09
-688.8461E+03,-2.166908E-06,-688.8461E+03,-281.8206E-09
-696.8193E+03,-2.188112E-06,-696.8193E+03,-281.2051E-09
-704.7681E+03,-2.210935E-06,-704.7681E+03,-282.2757E-09
-712.7531E+03,-2.233324E-06,-712.7531E+03,-282.8129E-09
-720.7004E+03,-2.255203E-06,-720.7004E+03,-282.9436E-09
-728.6809E+03,-2.276564E-06,-728.6809E+03,-282.4650E-09
-736.6340E+03,-2.297867E-06,-736.6340E+03,-282.0038E-09
-744.6019E+03,-2.319323E-06,-744.6019E+03,-281.6549E-09
-752.5477E+03,-2.341346E-06,-752.5477E+03,-281.9337E-09
-760.5186E+03,-2.364457E-06,-760.5186E+03,-283.2315E-09
-768.4723E+03,-2.385960E-06,-768.4723E+03,-282.9685E-09
-776.4469E+03,-2.408127E-06,-776.4469E+03,-283.3125E-09
-796.5219E+03,-2.462129E-06,-796.5219E+03,-282.3773E-09

-796.5426E+03,-2.461291E-06,-796.5426E+03,-281.4826E-09
-794.6067E+03,-2.455198E-06,-794.6067E+03,-280.6875E-09
-790.0159E+03,-2.442681E-06,-790.0159E+03,-280.7336E-09
-783.7445E+03,-2.426191E-06,-783.7445E+03,-281.4058E-09
-776.5255E+03,-2.407057E-06,-776.5255E+03,-282.0273E-09
-768.8947E+03,-2.386317E-06,-768.8947E+03,-282.1696E-09
-761.0355E+03,-2.365511E-06,-761.0355E+03,-282.8709E-09
-753.1152E+03,-2.342750E-06,-753.1152E+03,-281.7845E-09
-745.1401E+03,-2.320835E-06,-745.1401E+03,-281.6940E-09
-737.1718E+03,-2.299518E-06,-737.1718E+03,-282.1830E-09
-729.1720E+03,-2.277849E-06,-729.1720E+03,-282.4063E-09
-721.1953E+03,-2.255575E-06,-721.1953E+03,-281.9613E-09
-713.1939E+03,-2.233847E-06,-713.1939E+03,-282.1296E-09
-705.2178E+03,-2.214117E-06,-705.2178E+03,-284.2270E-09
-697.2206E+03,-2.193060E-06,-697.2206E+03,-285.0550E-09
-689.2472E+03,-2.170673E-06,-689.2472E+03,-284.4880E-09
-681.2500E+03,-2.148455E-06,-681.2500E+03,-284.1550E-09
-673.2736E+03,-2.126317E-06,-673.2736E+03,-283.8450E-09
-665.3707E+03,-2.104492E-06,-665.3707E+03,-283.6472E-09
-657.4320E+03,-2.082074E-06,-657.4320E+03,-282.9539E-09
-649.4899E+03,-2.059751E-06,-649.4899E+03,-282.3654E-09
-641.5141E+03,-2.037053E-06,-641.5141E+03,-281.4939E-09
-633.5518E+03,-2.015519E-06,-633.5518E+03,-281.7492E-09
-625.5603E+03,-1.993231E-06,-625.5603E+03,-281.3309E-09
-617.5939E+03,-1.971274E-06,-617.5939E+03,-281.1744E-09
-609.6006E+03,-1.949144E-06,-609.6006E+03,-280.9187E-09
-601.6296E+03,-1.927412E-06,-601.6296E+03,-281.0003E-09
-593.6334E+03,-1.906083E-06,-593.6334E+03,-281.5534E-09
-585.6656E+03,-1.883967E-06,-585.6656E+03,-281.2419E-09
-577.6684E+03,-1.862429E-06,-577.6684E+03,-281.5890E-09
-569.7049E+03,-1.841112E-06,-569.7049E+03,-282.0649E-09
-561.7103E+03,-1.818869E-06,-561.7103E+03,-281.6998E-09
-553.7376E+03,-1.796014E-06,-553.7376E+03,-280.6627E-09
-545.7490E+03,-1.773249E-06,-545.7490E+03,-279.7592E-09
-537.7849E+03,-1.751302E-06,-537.7849E+03,-279.6068E-09
-529.8913E+03,-1.729424E-06,-529.8913E+03,-279.3303E-09
-521.9511E+03,-1.707612E-06,-521.9511E+03,-279.2473E-09
-514.0110E+03,-1.684727E-06,-514.0110E+03,-278.0911E-09
-506.0401E+03,-1.662735E-06,-506.0401E+03,-277.9121E-09
-498.0818E+03,-1.641139E-06,-498.0818E+03,-278.0947E-09
-490.0966E+03,-1.619731E-06,-490.0966E+03,-278.5391E-09
-482.1357E+03,-1.597175E-06,-482.1357E+03,-277.7687E-09
-474.1425E+03,-1.574859E-06,-474.1425E+03,-277.3266E-09
-466.1786E+03,-1.551865E-06,-466.1786E+03,-276.1267E-09
-458.1875E+03,-1.529370E-06,-458.1875E+03,-275.5000E-09
-450.2201E+03,-1.505899E-06,-450.2201E+03,-273.8324E-09
-442.2260E+03,-1.482539E-06,-442.2260E+03,-272.3490E-09
-434.2579E+03,-1.460038E-06,-434.2579E+03,-271.6533E-09
-426.2685E+03,-1.438455E-06,-426.2685E+03,-271.9341E-09
-418.3076E+03,-1.416181E-06,-418.3076E+03,-271.4457E-09
-410.4126E+03,-1.394161E-06,-410.4126E+03,-271.0312E-09
-402.4717E+03,-1.371242E-06,-402.4717E+03,-269.8432E-09
-394.5352E+03,-1.348648E-06,-394.5352E+03,-268.9681E-09
-386.5531E+03,-1.326590E-06,-386.5531E+03,-268.7537E-09
-378.5942E+03,-1.303647E-06,-378.5942E+03,-267.5909E-09
-370.6021E+03,-1.281349E-06,-370.6021E+03,-267.1640E-09
-362.6381E+03,-1.258076E-06,-362.6381E+03,-265.6852E-09
-354.6466E+03,-1.234488E-06,-354.6466E+03,-263.9665E-09
-346.6767E+03,-1.211928E-06,-346.6767E+03,-263.2169E-09
-338.6918E+03,-1.190408E-06,-338.6918E+03,-263.5484E-09
-330.7201E+03,-1.167439E-06,-330.7201E+03,-262.3946E-09
-322.7248E+03,-1.146269E-06,-322.7248E+03,-263.1046E-09
-314.7628E+03,-1.122900E-06,-314.7628E+03,-261.5242E-09
-306.7718E+03,-1.099688E-06,-306.7718E+03,-260.1803E-09
-298.8148E+03,-1.077687E-06,-298.8148E+03,-259.9541E-09
-290.8296E+03,-1.054254E-06,-290.8296E+03,-258.3735E-09
-282.8670E+03,-1.029589E-06,-282.8670E+03,-255.4987E-09
-274.9729E+03,-1.007158E-06,-274.9729E+03,-254.6707E-09
-267.0333E+03,-983.0593E-09,-267.0333E+03,-252.2995E-09
-259.0949E+03,-958.3421E-09,-259.0949E+03,-249.3064E-09
-251.1166E+03,-935.9688E-09,-251.1166E+03,-248.7664E-09
-243.1568E+03,-913.5491E-09,-243.1568E+03,-248.1294E-09
-235.1720E+03,-890.5608E-09,-235.1720E+03,-246.9920E-09
-227.2057E+03,-865.5309E-09,-227.2057E+03,-243.7627E-09
-219.2143E+03,-842.3084E-09,-219.2143E+03,-242.4094E-09
-211.2492E+03,-819.3243E-09,-211.2492E+03,-241.2224E-09
-203.2557E+03,-796.3337E-09,-203.2557E+03,-240.1067E-09
-195.2906E+03,-771.4239E-09,-195.2906E+03,-236.9942E-09
-187.3055E+03,-747.1711E-09,-187.3055E+03,-234.5933E-09
-179.3342E+03,-722.0699E-09,-179.3342E+03,-231.3063E-09
-171.3425E+03,-695.1014E-09,-171.3425E+03,-226.2076E-09
-163.3757E+03,-670.7623E-09,-163.3757E+03,-223.6703E-09
-155.3905E+03,-645.8849E-09,-155.3905E+03,-220.6451E-09
-147.4269E+03,-619.6768E-09,-147.4269E+03,-216.2303E-09
-139.5422E+03,-594.3322E-09,-139.5422E+03,-212.4628E-09
-131.6019E+03,-568.9840E-09,-131.6019E+03,-208.8440E-09
-123.6589E+03,-543.1796E-09,-123.6589E+03,-204.7764E-09
-115.6858E+03,-515.5808E-09,-115.6858E+03,-198.9964E-09
-107.7267E+03,-488.0468E-09,-107.7267E+03,-193.2432E-09
-99.74344E+03,-462.2601E-09,-99.74344E+03,-189.3035E-09
-91.78593E+03,-435.2293E-09,-91.78593E+03,-184.0491E-09
-83.79023E+03,-406.0746E-09,-83.79023E+03,-176.7753E-09
-75.82355E+03,-375.6460E-09,-75.82355E+03,-168.1482E-09
-67.83859E+03,-348.6732E-09,-67.83859E+03,-163.0270E-09
-59.87664E+03,-319.2723E-09,-59.87664E+03,-155.4146E-09
-51.88354E+03,-286.2006E-09,-51.88354E+03,-144.2168E-09
-43.91963E+03,-253.6409E-09,-43.91963E+03,-133.4510E-09
-35.92731E+03,-219.8822E-09,-35.92731E+03,-121.5640E-09
-27.95652E+03,-182.0540E-09,-27.95652E+03,-105.5485E-09
-19.96577E+03,-145.1266E-09,-19.96577E+03,-90.48853E-09
-12.01259E+03,-102.2593E-09,-12.01259E+03,-69.38579E-09
-4.136846E+03,-53.17515E-09,-4.136846E+03,-41.85431E-09
+3.788155E+03,-5.124484E-09,+3.788155E+03,-15.49110E-09
+11.71514E+03,+39.60686E-09,+11.71514E+03,+7.547356E-09
+19.69065E+03,+80.99101E-09,+19.69065E+03,+27.10583E-09
+27.65154E+03,+121.6444E-09,+27.65154E+03,+45.97355E-09
+35.64404E+03,+159.2534E-09,+35.64404E+03,+61.71038E-09
+43.60604E+03,+196.8057E-09,+43.60604E+03,+77.47396E-09
+51.59468E+03,+230.6941E-09,+51.59468E+03,+89.50077E-09
+59.55837E+03,+263.2296E-09,+59.55837E+03,+100.2429E-09
+67.55096E+03,+295.4366E-09,+67.55096E+03,+110.5775E-09
+75.51631E+03,+325.7659E-09,+75.51631E+03,+119.1089E-09
+83.50916E+03,+354.0163E-09,+83.50916E+03,+125.4862E-09
+91.46555E+03,+385.3572E-09,+91.46555E+03,+135.0538E-09
+99.45386E+03,+411.2352E-09,+99.45386E+03,+139.0710E-09
+107.4172E+03,+439.4210E-09,+107.4172E+03,+145.4645E-09
+115.4125E+03,+463.0089E-09,+115.4125E+03,+147.1726E-09
+123.3804E+03,+492.2044E-09,+123.3804E+03,+154.5631E-09
+131.2667E+03,+519.0141E-09,+131.2667E+03,+159.7913E-09
+139.2023E+03,+544.2828E-09,+139.2023E+03,+163.3435E-09
+147.1394E+03,+569.2471E-09,+147.1394E+03,+166.5873E-09
+155.1131E+03,+597.7171E-09,+155.1131E+03,+173.2365E-09
+163.0718E+03,+624.6835E-09,+163.0718E+03,+178.4232E-09
+171.0616E+03,+650.1832E-09,+171.0616E+03,+182.0581E-09
+179.0293E+03,+676.0749E-09,+179.0293E+03,+186.1457E-09
+187.0154E+03,+702.2593E-09,+187.0154E+03,+190.4753E-09
+194.9771E+03,+726.7017E-09,+194.9771E+03,+193.1300E-09
+202.9638E+03,+751.2388E-09,+202.9638E+03,+195.8108E-09
+210.9271E+03,+775.0590E-09,+210.9271E+03,+197.8386E-09
+218.9244E+03,+798.3327E-09,+218.9244E+03,+199.2270E-09
+226.8952E+03,+822.3886E-09,+226.8952E+03,+201.4701E-09
+234.8890E+03,+846.6267E-09,+234.8890E+03,+203.8325E-09
+242.8513E+03,+872.2047E-09,+242.8513E+03,+207.6208E-09
+250.8401E+03,+895.3405E-09,+250.8401E+03,+208.8946E-09
+258.8001E+03,+917.7357E-09,+258.8001E+03,+209.5066E-09
+266.6844E+03,+940.1942E-09,+266.6844E+03,+210.3890E-09
+274.6252E+03,+963.5278E-09,+274.6252E+03,+211.9920E-09
+282.5608E+03,+987.4243E-09,+282.5608E+03,+214.1722E-09
+290.5370E+03,+1.011625E-06,+290.5370E+03,+216.5451E-09
+298.4907E+03,+1.034396E-06,+298.4907E+03,+217.5501E-09
+306.4748E+03,+1.057053E-06,+306.4748E+03,+218.3582E-09
+314.4384E+03,+1.080208E-06,+314.4384E+03,+219.7198E-09
+322.4318E+03,+1.102443E-06,+322.4318E+03,+220.0801E-09
+330.3979E+03,+1.126154E-06,+330.3979E+03,+221.9912E-09
+338.3884E+03,+1.149719E-06,+338.3884E+03,+223.6896E-09
+346.3432E+03,+1.172095E-06,+346.3432E+03,+224.2967E-09
+354.3261E+03,+1.195638E-06,+354.3261E+03,+225.9937E-09
+362.2931E+03,+1.217892E-06,+362.2931E+03,+226.4454E-09
+370.2885E+03,+1.242004E-06,+370.2885E+03,+228.6772E-09
+378.2531E+03,+1.264689E-06,+378.2531E+03,+229.5663E-09
+386.1422E+03,+1.287032E-06,+386.1422E+03,+230.3201E-09
+394.0858E+03,+1.308271E-06,+394.0858E+03,+229.8208E-09
+402.0259E+03,+1.332070E-06,+402.0259E+03,+231.8910E-09
+410.0055E+03,+1.354496E-06,+410.0055E+03,+232.4802E-09
+417.9608E+03,+1.376560E-06,+417.9608E+03,+232.7740E-09
+425.9555E+03,+1.399013E-06,+425.9555E+03,+233.3485E-09
+433.9149E+03,+1.421636E-06,+433.9149E+03,+234.1899E-09
+441.9010E+03,+1.443159E-06,+441.9010E+03,+233.8584E-09
+449.8626E+03,+1.464247E-06,+449.8626E+03,+233.1588E-09
+457.8502E+03,+1.486073E-06,+457.8502E+03,+233.1261E-09
+465.8170E+03,+1.509586E-06,+465.8170E+03,+234.8372E-09
+473.8056E+03,+1.531036E-06,+473.8056E+03,+234.4256E-09
+481.7667E+03,+1.553388E-06,+481.7667E+03,+234.9913E-09
+489.7509E+03,+1.575667E-06,+489.7509E+03,+235.4211E-09
+497.7118E+03,+1.598198E-06,+497.7118E+03,+236.1662E-09
+505.6988E+03,+1.620651E-06,+505.6988E+03,+236.7620E-09
+513.6623E+03,+1.642215E-06,+513.6623E+03,+236.5335E-09
+521.5520E+03,+1.663748E-06,+521.5520E+03,+236.4755E-09
+529.4871E+03,+1.685415E-06,+529.4871E+03,+236.4275E-09
+537.4188E+03,+1.707542E-06,+537.4188E+03,+236.8485E-09
+545.3882E+03,+1.729919E-06,+545.3882E+03,+237.4166E-09
+553.3401E+03,+1.751513E-06,+553.3401E+03,+237.2495E-09
+561.3230E+03,+1.773853E-06,+561.3230E+03,+237.7436E-09
+569.2876E+03,+1.795921E-06,+569.2876E+03,+238.0159E-09
+577.2821E+03,+1.819257E-06,+577.2821E+03,+239.4743E-09
+585.2447E+03,+1.842304E-06,+585.2447E+03,+240.7308E-09
+593.2356E+03,+1.864426E-06,+593.2356E+03,+240.9850E-09
+601.1915E+03,+1.885358E-06,+601.1915E+03,+240.1450E-09
+609.1764E+03,+1.906898E-06,+609.1764E+03,+239.8335E-09
+617.1335E+03,+1.929290E-06,+617.1335E+03,+240.4503E-09
+625.1277E+03,+1.950643E-06,+625.1277E+03,+239.9266E-09
+633.0842E+03,+1.972493E-06,+633.0842E+03,+240.0029E-09
+641.0667E+03,+1.994737E-06,+641.0667E+03,+240.4021E-09
+649.0220E+03,+2.017193E-06,+649.0220E+03,+241.0878E-09
+656.8970E+03,+2.038786E-06,+656.8970E+03,+241.1302E-09
+664.8240E+03,+2.060754E-06,+664.8240E+03,+241.4052E-09
+672.7567E+03,+2.083207E-06,+672.7567E+03,+242.1496E-09
+680.7221E+03,+2.104747E-06,+680.7221E+03,+241.8917E-09
+688.6689E+03,+2.127405E-06,+688.6689E+03,+242.8025E-09
+696.6413E+03,+2.149884E-06,+696.6413E+03,+243.4643E-09
+704.5850E+03,+2.171375E-06,+704.5850E+03,+243.2166E-09
+712.5668E+03,+2.193006E-06,+712.5668E+03,+243.0048E-09
+720.5282E+03,+2.214101E-06,+720.5282E+03,+242.3127E-09
+728.5076E+03,+2.235191E-06,+728.5076E+03,+241.5665E-09
+736.4551E+03,+2.256939E-06,+736.4551E+03,+241.5654E-09
+744.4288E+03,+2.278683E-06,+744.4288E+03,+241.4888E-09
+752.3772E+03,+2.300536E-06,+752.3772E+03,+241.5901E-09
+760.3475E+03,+2.322369E-06,+760.3475E+03,+241.6118E-09
+768.2975E+03,+2.344846E-06,+768.2975E+03,+242.3329E-09
+776.2686E+03,+2.367145E-06,+776.2686E+03,+242.8183E-09
+796.3557E+03,+2.419659E-06,+796.3557E+03,+240.3623E-09

MicroMag 2900/3900 Data File ends
