# Supplementary material for: Magnetic signatures of a creosote oil contaminated site: case study in São Paulo, Brazil
Source: Sci Rep. 2022 Dec 17;12:21853. doi: 10.1038/s41598-022-23493-2 (PMC9759522; doi:10.1038/s41598-022-23493-2)
Supplement: Supplementary file 3 — Supplementary Information 3. [file 41598_2022_23493_MOESM3_ESM.zip › moment_vs_time/SD34/2_7/2_7.006]

MicroMag 2900/3900 Data File (Series 0016.002)
Moment vs. time

INSTRUMENT
Configuration                   VSM
Temperature control             None
Hardware version                0004
Software version                01/29/2013
Units of measure                Hybrid SI
Temperature in                  Celsius

SAMPLE
Mass                            N/A
Volume                          N/A
Demagnetizing factor            N/A

SETTINGS
Field range                    +100.0000E-03
Field command                   0.000000E+00
Moment range                   +20.00000E-06
Averaging time                 +2.445003E-03
Temperature (command)           N/A
Tmprtr difference correction    No
Orientation                     0.000000E+00
Vibration amplitude             1.0
Calibration factor             +4.401063E+00
Operating frequency            +83.00000E+00

MEASUREMENT
Description                    "SD34_2_7"
Field (measured)               +61.27269E-06
Temperature (measured)          N/A
Averages (completed)            N/A
Moment at conditioning field   +647.3194E-09
Measured on                     08/28/2020  09:47
Elapsed time                   +22.62537E+00

PROCESSING
Background subtraction          No
Delta-m processing              N/A
Demagnetizing factor            No
Normalization                   No
Normalization factor            N/A
Offset (field)                  No
Offset (moment)                 No
Pole saturation                 No
Slope correction                No

VIEWPORT
Left                            0.000000E+00
Right                          +10.00000E+00
Bottom                         -20.00000E-06
Top                            +20.00000E-06
Show X-axis?                    Yes
Show Y-axis?                    Yes

SCRIPT
Averaging time                 +10.00000E-03
Initial (conditioning) field   +40.00000E-03
Final (measuring) field         0.000000E+00
Pause at initial field         +10.00000E+00
Field slew rate limit          +10.00000E+03
Field slew time limit          +100.0000E-03
Slope correction                0.000000E+00
Timebase                       +10.00000E+00
Number of segments              1
Number of data                  1000

Segment   Averaging                                                            Final 
 Number      Time        Initial      Increment       Final         Pause      Index 
             (s)           (s)           (s)           (s)           (s)     
0000001,+10.00000E-03, 0.000000E+00,+10.00000E-03,+10.00000E+00,+10.00000E+00,0001000

                                         
     Time         Moment        Field    
     (s)          (Am�)          (T)     
+5.102059E-03,+483.4472E-09,+29.22165E-03
+15.11393E-03,+288.0468E-09,+16.28675E-03
+25.15475E-03,+164.7481E-09,+8.134364E-03
+35.15764E-03,+97.01265E-09,+3.687287E-03
+45.19737E-03,+64.73275E-09,+1.612165E-03
+55.05510E-03,+51.81258E-09,+777.5617E-06
+65.05085E-03,+45.42540E-09,+305.3484E-06
+75.04658E-03,+43.96557E-09,+168.3791E-06
+85.10391E-03,+42.65033E-09,+77.32912E-06
+95.13209E-03,+42.05161E-09,+51.81699E-06
+105.1680E-03,+41.93436E-09,+35.30434E-06
+115.2407E-03,+41.91537E-09,+29.25126E-06
+125.0332E-03,+41.05190E-09,+24.54250E-06
+135.0392E-03,+40.05468E-09,+22.32263E-06
+145.0721E-03,+39.18030E-09,+19.52390E-06
+155.0849E-03,+39.47097E-09,+18.09338E-06
+165.0808E-03,+40.66409E-09,+16.76359E-06
+175.1061E-03,+41.91912E-09,+15.87674E-06
+185.1084E-03,+43.74721E-09,+14.90064E-06
+195.1441E-03,+45.70929E-09,+14.59195E-06
+205.1837E-03,+46.64598E-09,+14.52723E-06
+215.1812E-03,+45.68689E-09,+14.05802E-06
+225.1827E-03,+43.57338E-09,+13.44695E-06
+235.2125E-03,+42.47745E-09,+12.83345E-06
+245.2238E-03,+41.96636E-09,+12.01244E-06
+255.2309E-03,+40.98807E-09,+11.76843E-06
+265.2074E-03,+39.11479E-09,+11.81817E-06
+275.1657E-03,+38.02487E-09,+12.24706E-06
+285.1567E-03,+37.68487E-09,+11.93767E-06
+295.1193E-03,+37.93181E-09,+12.30188E-06
+305.0289E-03,+38.22275E-09,+12.35067E-06
+315.0257E-03,+38.42851E-09,+11.62226E-06
+325.0290E-03,+39.39574E-09,+10.41353E-06
+335.0480E-03,+40.19894E-09,+9.701854E-06
+345.0892E-03,+40.31591E-09,+10.86714E-06
+355.1066E-03,+40.00487E-09,+10.37858E-06
+365.1305E-03,+40.49814E-09,+9.080849E-06
+375.1714E-03,+41.44209E-09,+8.593894E-06
+385.1957E-03,+42.50485E-09,+8.796159E-06
+395.2259E-03,+42.17688E-09,+9.323483E-06
+405.2163E-03,+41.33217E-09,+9.455119E-06
+415.2359E-03,+40.57059E-09,+9.308920E-06
+425.0394E-03,+39.49962E-09,+9.310532E-06
+435.0972E-03,+38.20244E-09,+8.940850E-06
+445.1399E-03,+37.12602E-09,+8.723365E-06
+455.1682E-03,+37.31311E-09,+8.366585E-06
+465.1693E-03,+38.10846E-09,+8.559695E-06
+475.1801E-03,+38.06485E-09,+8.801213E-06
+485.2125E-03,+36.59779E-09,+8.226329E-06
+495.2317E-03,+35.35278E-09,+7.297211E-06
+505.0285E-03,+35.31198E-09,+7.295352E-06
+515.0347E-03,+35.92438E-09,+7.628384E-06
+525.0851E-03,+36.03162E-09,+8.756123E-06
+535.1259E-03,+35.78704E-09,+8.741961E-06
+545.1667E-03,+36.03562E-09,+8.123522E-06
+555.1827E-03,+36.94204E-09,+7.023535E-06
+565.1690E-03,+38.07130E-09,+6.615115E-06
+575.1290E-03,+38.78184E-09,+6.853571E-06
+585.1028E-03,+39.94701E-09,+6.130143E-06
+595.0960E-03,+41.11994E-09,+6.604166E-06
+605.0399E-03,+41.85947E-09,+6.926299E-06
+615.0262E-03,+41.66547E-09,+6.447030E-06
+625.2181E-03,+41.33376E-09,+5.880594E-06
+635.1950E-03,+41.45830E-09,+5.479307E-06
+645.1927E-03,+41.74718E-09,+5.219221E-06
+655.1648E-03,+41.45805E-09,+5.777884E-06
+665.1278E-03,+40.61658E-09,+5.901204E-06
+675.1257E-03,+40.65370E-09,+5.661316E-06
+685.0960E-03,+41.50344E-09,+5.365248E-06
+695.0818E-03,+41.76901E-09,+4.763375E-06
+705.0691E-03,+41.10121E-09,+4.278069E-06
+715.0328E-03,+40.41858E-09,+4.356852E-06
+725.0268E-03,+40.48893E-09,+4.877825E-06
+735.0193E-03,+40.80468E-09,+5.430279E-06
+745.0349E-03,+40.54920E-09,+5.717831E-06
+755.0271E-03,+40.04098E-09,+5.695058E-06
+765.0208E-03,+39.82045E-09,+5.019722E-06
+775.0366E-03,+39.73100E-09,+4.568234E-06
+785.0711E-03,+39.36391E-09,+4.632349E-06
+795.0878E-03,+38.96087E-09,+5.549555E-06
+805.1176E-03,+39.15759E-09,+4.879771E-06
+815.1139E-03,+39.77988E-09,+3.901940E-06
+825.1171E-03,+40.39465E-09,+3.241711E-06
+835.1534E-03,+39.82922E-09,+2.908192E-06
+845.2001E-03,+38.59720E-09,+3.786306E-06
+855.2336E-03,+38.33428E-09,+4.479771E-06
+865.0349E-03,+39.02365E-09,+4.279290E-06
+875.0376E-03,+39.48299E-09,+3.808098E-06
+885.0575E-03,+39.58165E-09,+3.011379E-06
+895.0963E-03,+39.51503E-09,+2.735014E-06
+905.1903E-03,+39.31519E-09,+2.902956E-06
+915.2207E-03,+38.63535E-09,+3.440809E-06
+925.2303E-03,+37.71174E-09,+3.917570E-06
+935.0448E-03,+37.13963E-09,+4.760542E-06
+945.1025E-03,+37.10748E-09,+4.197703E-06
+955.1470E-03,+37.01162E-09,+4.155894E-06
+965.1819E-03,+36.01690E-09,+4.197112E-06
+975.2166E-03,+35.23968E-09,+4.139529E-06
+985.2165E-03,+35.51777E-09,+3.167324E-06
+995.2361E-03,+36.52545E-09,+3.277951E-06
+1.005041E+00,+37.20648E-09,+3.384800E-06
+1.015047E+00,+36.58844E-09,+3.569727E-06
+1.025076E+00,+35.35338E-09,+3.881779E-06
+1.035071E+00,+35.19760E-09,+4.055539E-06
+1.045112E+00,+35.56416E-09,+4.931126E-06
+1.055163E+00,+35.97266E-09,+4.914466E-06
+1.065163E+00,+37.05763E-09,+4.060078E-06
+1.075169E+00,+38.38303E-09,+3.240214E-06
+1.085193E+00,+40.44968E-09,+2.207337E-06
+1.095194E+00,+40.91000E-09,+1.652308E-06
+1.105165E+00,+40.65488E-09,+1.864348E-06
+1.115168E+00,+40.29744E-09,+2.307167E-06
+1.125147E+00,+39.74403E-09,+2.952051E-06
+1.135179E+00,+38.92296E-09,+2.861404E-06
+1.145171E+00,+37.52343E-09,+2.837010E-06
+1.155182E+00,+36.76512E-09,+2.470932E-06
+1.165220E+00,+37.02137E-09,+2.267876E-06
+1.175220E+00,+37.48806E-09,+2.374582E-06
+1.185033E+00,+37.41523E-09,+2.862540E-06
+1.195094E+00,+37.09966E-09,+3.153448E-06
+1.205080E+00,+37.19583E-09,+2.807284E-06
+1.215096E+00,+37.73412E-09,+1.855374E-06
+1.225129E+00,+37.87895E-09,+1.866532E-06
+1.235127E+00,+37.72309E-09,+1.982765E-06
+1.245159E+00,+38.03174E-09,+2.307377E-06
+1.255170E+00,+38.80475E-09,+1.973295E-06
+1.265188E+00,+39.79552E-09,+1.183672E-06
+1.275222E+00,+39.52228E-09,+1.414318E-06
+1.285226E+00,+38.30793E-09,+2.449055E-06
+1.295251E+00,+37.70819E-09,+2.807026E-06
+1.305053E+00,+37.65257E-09,+2.406340E-06
+1.315058E+00,+37.61237E-09,+2.115164E-06
+1.325062E+00,+37.71432E-09,+1.868486E-06
+1.335092E+00,+38.51353E-09,+1.752520E-06
+1.345134E+00,+40.10042E-09,+1.761151E-06
+1.355163E+00,+41.04311E-09,+1.580343E-06
+1.365173E+00,+40.87445E-09,+1.026201E-06
+1.375180E+00,+40.04063E-09,+873.0412E-09
+1.385201E+00,+39.51282E-09,+956.5545E-09
+1.395221E+00,+38.97583E-09,+1.795817E-06
+1.405233E+00,+37.72332E-09,+2.405463E-06
+1.415028E+00,+36.71025E-09,+2.755346E-06
+1.425024E+00,+36.60684E-09,+2.585135E-06
+1.435049E+00,+37.54022E-09,+1.924887E-06
+1.445067E+00,+37.99823E-09,+2.101135E-06
+1.455081E+00,+37.25105E-09,+2.468367E-06
+1.465122E+00,+36.46738E-09,+2.909975E-06
+1.475125E+00,+36.45971E-09,+2.790175E-06
+1.485140E+00,+36.78725E-09,+1.670380E-06
+1.495176E+00,+36.35392E-09,+1.485186E-06
+1.505162E+00,+35.73786E-09,+1.991472E-06
+1.515196E+00,+35.50426E-09,+2.670813E-06
+1.525244E+00,+35.52193E-09,+2.525101E-06
+1.535049E+00,+34.90775E-09,+1.655932E-06
+1.545092E+00,+33.62695E-09,+268.4689E-09
+1.555091E+00,+33.12666E-09,-641.0409E-09
+1.565062E+00,+33.59868E-09,+78.27759E-09
+1.575046E+00,+34.00369E-09,+1.164103E-06
+1.585237E+00,+34.01765E-09,+1.560516E-06
+1.595223E+00,+33.99103E-09,+1.205301E-06
+1.605206E+00,+34.72999E-09,+1.544647E-06
+1.615158E+00,+35.37668E-09,+1.927767E-06
+1.625126E+00,+35.44056E-09,+1.850052E-06
+1.635115E+00,+34.90998E-09,+1.566219E-06
+1.645095E+00,+34.94936E-09,+1.617546E-06
+1.655105E+00,+36.09741E-09,+1.648121E-06
+1.665125E+00,+37.40618E-09,+949.2588E-09
+1.675141E+00,+37.86699E-09,+583.6583E-09
+1.685174E+00,+38.08477E-09,+715.9711E-09
+1.695194E+00,+38.23970E-09,+1.140671E-06
+1.705149E+00,+37.98833E-09,+1.760588E-06
+1.715176E+00,+36.86555E-09,+1.920633E-06
+1.725176E+00,+35.52615E-09,+1.437493E-06
+1.735196E+00,+34.61954E-09,+1.264515E-06
+1.745241E+00,+34.80798E-09,+1.395884E-06
+1.755017E+00,+35.20579E-09,+884.3899E-09
+1.765043E+00,+35.97894E-09,+1.043987E-06
+1.775033E+00,+36.66124E-09,+1.740608E-06
+1.785048E+00,+37.95230E-09,+2.589865E-06
+1.795084E+00,+38.41499E-09,+2.492733E-06
+1.805223E+00,+38.24118E-09,+1.557474E-06
+1.815242E+00,+37.79779E-09,+841.1027E-09
+1.825044E+00,+37.68529E-09,+600.0615E-09
+1.835054E+00,+37.94494E-09,+172.0715E-09
+1.845111E+00,+37.46288E-09,+881.2142E-09
+1.855153E+00,+36.76146E-09,+1.588307E-06
+1.865183E+00,+36.26226E-09,+2.058869E-06
+1.875241E+00,+35.85233E-09,+2.345629E-06
+1.885036E+00,+34.52692E-09,+1.221791E-06
+1.895084E+00,+32.61150E-09,+508.1749E-09
+1.905138E+00,+31.45630E-09,+225.8110E-09
+1.915166E+00,+31.75996E-09,+125.0172E-09
+1.925202E+00,+32.82587E-09,+86.99418E-09
+1.935055E+00,+33.30769E-09,+142.9367E-09
+1.945145E+00,+33.50525E-09,+132.0553E-09
+1.955175E+00,+34.32318E-09,+283.7277E-09
+1.965164E+00,+36.03336E-09,+854.8355E-09
+1.975124E+00,+37.15504E-09,+833.9501E-09
+1.985112E+00,+38.24241E-09,+176.2295E-09
+1.995079E+00,+39.02703E-09,-426.8933E-09
+2.005051E+00,+40.62364E-09,+306.9878E-09
+2.015019E+00,+41.09090E-09,+749.5022E-09
+2.025171E+00,+40.76494E-09,+418.2148E-09
+2.035123E+00,+40.36550E-09,-123.2147E-09
+2.045126E+00,+41.00914E-09,-473.2323E-09
+2.055132E+00,+41.56681E-09,-213.4323E-09
+2.065155E+00,+41.05569E-09,+396.7953E-09
+2.075186E+00,+39.88140E-09,+825.1572E-09
+2.085210E+00,+37.98492E-09,+756.3877E-09
+2.095028E+00,+37.35222E-09,+1.165905E-06
+2.105161E+00,+36.90707E-09,+1.322308E-06
+2.115157E+00,+36.44906E-09,+1.466932E-06
+2.125191E+00,+36.71048E-09,+1.421747E-06
+2.135190E+00,+37.47704E-09,+909.0138E-09
+2.145223E+00,+38.89673E-09,+487.8903E-09
+2.155032E+00,+38.96577E-09,+872.8791E-09
+2.165055E+00,+38.57318E-09,+1.527386E-06
+2.175095E+00,+38.62592E-09,+1.314125E-06
+2.185103E+00,+39.22394E-09,+825.5101E-09
+2.195125E+00,+39.27826E-09,+1.554480E-06
+2.205154E+00,+38.45814E-09,+1.987257E-06
+2.215153E+00,+37.99174E-09,+1.576691E-06
+2.225167E+00,+38.08019E-09,+1.116047E-06
+2.235209E+00,+38.21986E-09,+928.7835E-09
+2.245027E+00,+37.77703E-09,+938.0914E-09
+2.255061E+00,+37.46674E-09,+1.394739E-06
+2.265087E+00,+38.35082E-09,+1.214600E-06
+2.275083E+00,+39.45799E-09,+1.154738E-06
+2.285106E+00,+40.73671E-09,+358.7246E-09
+2.295107E+00,+40.88845E-09,-19.46449E-09
+2.305122E+00,+40.99850E-09,-28.08571E-09
+2.315152E+00,+41.18122E-09,-69.34167E-09
+2.325140E+00,+40.98010E-09,-108.2230E-09
+2.335157E+00,+40.03672E-09,-230.7797E-09
+2.345201E+00,+38.86344E-09,+249.6815E-09
+2.355227E+00,+38.81591E-09,-91.32386E-09
+2.365020E+00,+39.05368E-09,-617.7807E-09
+2.375055E+00,+39.01940E-09,-434.0268E-09
+2.385064E+00,+38.27815E-09,+755.9491E-09
+2.395104E+00,+37.99633E-09,+1.245108E-06
+2.405090E+00,+38.40028E-09,+1.207810E-06
+2.415111E+00,+38.57826E-09,+682.0965E-09
+2.425146E+00,+38.30204E-09,+411.3674E-09
+2.435151E+00,+38.21400E-09,+690.7082E-09
+2.445180E+00,+38.94919E-09,-30.54619E-09
+2.455224E+00,+39.80062E-09,-750.0935E-09
+2.465226E+00,+39.87165E-09,-64.43978E-09
+2.475245E+00,+39.40841E-09,+65.40299E-09
+2.485052E+00,+39.05564E-09,+331.3351E-09
+2.495077E+00,+39.05425E-09,+716.4193E-09
+2.505116E+00,+38.59250E-09,+770.5117E-09
+2.515148E+00,+38.03337E-09,+1.093006E-06
+2.525182E+00,+37.49925E-09,+1.631489E-06
+2.535213E+00,+37.71641E-09,+1.241732E-06
+2.545244E+00,+38.07900E-09,+742.7598E-09
+2.555033E+00,+38.15966E-09,+300.8366E-09
+2.565061E+00,+38.46668E-09,+161.1805E-09
+2.575062E+00,+39.02654E-09,+552.1679E-09
+2.585083E+00,+39.56476E-09,+1.175871E-06
+2.595125E+00,+38.92251E-09,+1.481333E-06
+2.605128E+00,+37.36121E-09,+1.939040E-06
+2.615153E+00,+36.80500E-09,+1.222916E-06
+2.625164E+00,+37.10474E-09,+882.7687E-09
+2.635191E+00,+37.24267E-09,+859.7470E-09
+2.645021E+00,+36.73361E-09,+1.148682E-06
+2.655055E+00,+36.42586E-09,+593.0901E-09
+2.665054E+00,+36.74651E-09,-139.5989E-09
+2.675046E+00,+37.17361E-09,-42.84859E-09
+2.685240E+00,+36.94583E-09,+956.7643E-09
+2.695023E+00,+36.53869E-09,+1.281929E-06
+2.705240E+00,+36.89655E-09,+965.9100E-09
+2.715206E+00,+37.49945E-09,+427.3415E-09
+2.725194E+00,+37.60996E-09,+232.4677E-09
+2.735136E+00,+36.91730E-09,+409.4029E-09
+2.745125E+00,+35.33057E-09,+638.6757E-09
+2.755121E+00,+34.80729E-09,+895.9199E-09
+2.765085E+00,+34.32331E-09,+1.368809E-06
+2.775055E+00,+34.04103E-09,+730.4574E-09
+2.785041E+00,+34.33450E-09,+436.7829E-09
+2.795233E+00,+35.26260E-09,+717.2013E-09
+2.805218E+00,+37.86063E-09,+314.6935E-09
+2.815188E+00,+38.47261E-09,+95.10995E-09
+2.825124E+00,+38.40836E-09,+200.8629E-09
+2.835108E+00,+38.42840E-09,+163.3930E-09
+2.845117E+00,+38.77240E-09,-10.34737E-09
+2.855130E+00,+38.49897E-09,-138.8455E-09
+2.865160E+00,+36.92279E-09,+654.8883E-09
+2.875168E+00,+36.25208E-09,+710.7449E-09
+2.885185E+00,+36.59867E-09,+1.104088E-06
+2.895215E+00,+37.12890E-09,+985.3173E-09
+2.905226E+00,+37.24826E-09,+1.509094E-06
+2.915062E+00,+36.90701E-09,+1.509695E-06
+2.925114E+00,+37.40380E-09,+563.7646E-09
+2.935152E+00,+38.39580E-09,-381.4221E-09
+2.945201E+00,+39.31510E-09,-548.7443E-09
+2.955245E+00,+39.00873E-09,-375.7572E-09
+2.965041E+00,+38.29911E-09,-665.1116E-09
+2.975069E+00,+38.64633E-09,-700.6360E-09
+2.985097E+00,+39.78760E-09,-1.029930E-06
+2.995148E+00,+39.99044E-09,-633.2398E-09
+3.005197E+00,+39.33982E-09,+369.6442E-09
+3.015025E+00,+38.97806E-09,+404.3770E-09
+3.025058E+00,+38.05998E-09,+820.3412E-09
+3.035238E+00,+37.30477E-09,+594.3871E-09
+3.045043E+00,+35.45039E-09,+129.7283E-09
+3.055084E+00,+35.16141E-09,+150.7187E-09
+3.065089E+00,+36.14394E-09,+108.9859E-09
+3.075097E+00,+37.01983E-09,-359.8977E-09
+3.085123E+00,+37.48439E-09,-80.16587E-09
+3.095118E+00,+37.34133E-09,+836.7920E-09
+3.105134E+00,+37.57271E-09,+2.140713E-06
+3.115168E+00,+37.79166E-09,+1.764593E-06
+3.125160E+00,+37.22187E-09,+1.768026E-06
+3.135198E+00,+36.54719E-09,+1.696224E-06
+3.145232E+00,+36.74972E-09,+693.3880E-09
+3.155054E+00,+37.45206E-09,-188.9801E-09
+3.165118E+00,+38.04933E-09,-542.5931E-09
+3.175150E+00,+37.83446E-09,-249.1761E-09
+3.185201E+00,+37.30315E-09,-207.5195E-09
+3.195033E+00,+37.62453E-09,-123.7202E-09
+3.205055E+00,+38.38184E-09,+22.54486E-09
+3.215110E+00,+38.21104E-09,+147.3618E-09
+3.225137E+00,+37.24554E-09,+1.024904E-06
+3.235143E+00,+37.23255E-09,+1.252966E-06
+3.245191E+00,+37.70226E-09,+819.5877E-09
+3.255203E+00,+37.61491E-09,+998.6211E-09
+3.265181E+00,+36.54534E-09,+1.646042E-06
+3.275166E+00,+36.27041E-09,+1.843605E-06
+3.285123E+00,+36.54635E-09,+1.443939E-06
+3.295097E+00,+36.63708E-09,+1.448822E-06
+3.305082E+00,+36.02196E-09,+1.182499E-06
+3.315056E+00,+35.55908E-09,+1.045742E-06
+3.325020E+00,+35.20873E-09,+2.183085E-06
+3.335229E+00,+35.50752E-09,+2.862902E-06
+3.345211E+00,+35.91715E-09,+2.207060E-06
+3.355227E+00,+35.83467E-09,+1.429710E-06
+3.365246E+00,+36.11630E-09,+349.7410E-09
+3.375023E+00,+36.68839E-09,-99.14400E-09
+3.385053E+00,+37.56143E-09,+35.91538E-09
+3.395056E+00,+37.60151E-09,-28.39089E-09
+3.405075E+00,+38.00283E-09,+380.4780E-09
+3.415115E+00,+38.61190E-09,+214.4241E-09
+3.425107E+00,+39.49279E-09,+17.23290E-09
+3.435161E+00,+39.00392E-09,-18.77785E-09
+3.445218E+00,+37.69259E-09,+306.2630E-09
+3.455231E+00,+37.36519E-09,+319.1280E-09
+3.465030E+00,+37.93926E-09,-320.5490E-09
+3.475034E+00,+38.31418E-09,-575.6188E-09
+3.485059E+00,+38.15614E-09,-440.5117E-09
+3.495098E+00,+38.23104E-09,-202.4746E-09
+3.505170E+00,+39.17987E-09,+338.5067E-09
+3.515207E+00,+40.17033E-09,+191.5074E-09
+3.525225E+00,+40.58280E-09,-492.3153E-09
+3.535237E+00,+40.30545E-09,-642.7861E-09
+3.545230E+00,+39.96680E-09,-156.9271E-09
+3.555223E+00,+39.74607E-09,+536.1557E-09
+3.565238E+00,+37.59109E-09,+196.2185E-09
+3.575031E+00,+36.08283E-09,-374.4507E-09
+3.585035E+00,+34.06277E-09,-758.8291E-09
+3.595045E+00,+34.18514E-09,-660.3718E-09
+3.605071E+00,+35.45196E-09,-125.9327E-09
+3.615094E+00,+35.66247E-09,+97.83746E-09
+3.625099E+00,+35.63720E-09,+1.063681E-06
+3.635124E+00,+35.75332E-09,+1.303177E-06
+3.645144E+00,+36.08480E-09,+1.501761E-06
+3.655159E+00,+35.87959E-09,+1.133766E-06
+3.665159E+00,+35.28762E-09,+362.5107E-09
+3.675177E+00,+35.51842E-09,+436.2965E-09
+3.685208E+00,+36.78969E-09,+195.6368E-09
+3.695204E+00,+37.12985E-09,+657.5680E-09
+3.705218E+00,+36.57087E-09,+1.496363E-06
+3.715019E+00,+36.27213E-09,+1.908264E-06
+3.725240E+00,+36.81057E-09,+1.627569E-06
+3.735025E+00,+37.22585E-09,+851.7266E-09
+3.745056E+00,+37.05249E-09,+591.8599E-09
+3.755070E+00,+36.65813E-09,+869.5603E-09
+3.765108E+00,+36.28177E-09,+271.7304E-09
+3.775110E+00,+36.57118E-09,+289.4879E-09
+3.785127E+00,+37.33561E-09,+39.92081E-09
+3.795156E+00,+37.38987E-09,+60.52018E-09
+3.805145E+00,+37.76201E-09,+280.8571E-09
+3.815176E+00,+37.92097E-09,-67.61551E-09
+3.825208E+00,+37.48192E-09,+361.4235E-09
+3.835173E+00,+36.90570E-09,+691.3567E-09
+3.845201E+00,+35.75797E-09,-105.9151E-09
+3.855222E+00,+36.28547E-09,-269.7849E-09
+3.865227E+00,+39.22782E-09,-258.0452E-09
+3.875027E+00,+40.19489E-09,+157.3181E-09
+3.885033E+00,+40.71611E-09,+83.00782E-09
+3.895042E+00,+40.76351E-09,+149.7364E-09
+3.905069E+00,+41.55945E-09,-799.3317E-09
+3.915090E+00,+41.85349E-09,-868.3778E-09
+3.925103E+00,+41.92836E-09,-605.1541E-09
+3.935133E+00,+41.98642E-09,-356.4739E-09
+3.945162E+00,+43.06358E-09,+858.8982E-09
+3.955188E+00,+43.66305E-09,+870.3519E-09
+3.965215E+00,+44.02851E-09,+579.9961E-09
+3.975213E+00,+43.88349E-09,+443.1344E-09
+3.985240E+00,+43.46329E-09,+197.2676E-09
+3.995241E+00,+43.19276E-09,+121.8033E-09
+4.005031E+00,+41.54371E-09,-991.2205E-09
+4.015069E+00,+40.45379E-09,-897.9893E-09
+4.025061E+00,+38.09295E-09,+889.6828E-09
+4.035086E+00,+37.71899E-09,+1.389065E-06
+4.045128E+00,+37.66953E-09,+1.281538E-06
+4.055150E+00,+37.57955E-09,+1.702871E-06
+4.065165E+00,+37.35541E-09,+711.1931E-09
+4.075195E+00,+37.68137E-09,+397.7681E-09
+4.085192E+00,+39.40088E-09,+52.67144E-09
+4.095219E+00,+39.77530E-09,-155.1628E-09
+4.105195E+00,+39.71054E-09,-695.5815E-09
+4.115209E+00,+39.49368E-09,-887.8423E-09
+4.125208E+00,+38.79279E-09,-134.5539E-09
+4.135151E+00,+38.02919E-09,+74.89205E-09
+4.145142E+00,+35.44158E-09,+48.26546E-09
+4.155143E+00,+34.66922E-09,-73.24219E-09
+4.165147E+00,+35.40200E-09,-94.68079E-09
+4.175151E+00,+36.67549E-09,-463.4762E-09
+4.185140E+00,+38.38099E-09,-1.210346E-06
+4.195139E+00,+38.88055E-09,-1.465817E-06
+4.205121E+00,+40.09501E-09,-954.9427E-09
+4.215096E+00,+41.02501E-09,-439.6439E-09
+4.225068E+00,+41.89654E-09,-557.9281E-09
+4.235055E+00,+41.73987E-09,-491.3712E-09
+4.245068E+00,+41.24119E-09,-613.6322E-09
+4.255062E+00,+41.09809E-09,-813.6368E-09
+4.265049E+00,+40.62482E-09,-411.5868E-09
+4.275241E+00,+39.71834E-09,+234.3846E-09
+4.285230E+00,+37.58817E-09,+445.1943E-09
+4.295186E+00,+37.01949E-09,+590.0193E-09
+4.305156E+00,+36.69520E-09,+198.5264E-09
+4.315144E+00,+36.59617E-09,+640.6117E-09
+4.325103E+00,+36.50975E-09,+1.033640E-06
+4.335129E+00,+36.92823E-09,+1.438084E-06
+4.345161E+00,+38.90982E-09,+755.6725E-09
+4.355155E+00,+40.03207E-09,+660.6389E-09
+4.365169E+00,+40.49196E-09,+228.9868E-09
+4.375190E+00,+40.20031E-09,+275.1446E-09
+4.385186E+00,+40.00615E-09,+392.8089E-09
+4.395223E+00,+39.73001E-09,+123.3673E-09
+4.405076E+00,+38.12381E-09,-99.27751E-09
+4.415092E+00,+36.48088E-09,-1.175289E-06
+4.425126E+00,+35.22954E-09,-990.7342E-09
+4.435123E+00,+35.43754E-09,-207.9582E-09
+4.445151E+00,+36.45155E-09,+748.1003E-09
+4.455168E+00,+36.87333E-09,+241.1461E-09
+4.465165E+00,+37.81826E-09,+131.2256E-09
+4.475170E+00,+38.91880E-09,-25.53940E-09
+4.485198E+00,+40.50236E-09,-172.3194E-09
+4.495200E+00,+40.64237E-09,-294.7712E-09
+4.505233E+00,+39.62811E-09,-564.3654E-09
+4.515226E+00,+38.95472E-09,-540.6380E-09
+4.525190E+00,+38.50008E-09,-400.6672E-09
+4.535219E+00,+38.22164E-09,+71.54465E-09
+4.545025E+00,+37.09366E-09,+1.053591E-06
+4.555060E+00,+36.41761E-09,+1.661758E-06
+4.565088E+00,+36.92118E-09,+1.572218E-06
+4.575089E+00,+37.44939E-09,+1.157761E-06
+4.585106E+00,+37.38077E-09,+127.4395E-09
+4.595134E+00,+36.82196E-09,-43.16330E-09
+4.605089E+00,+36.58690E-09,+892.9539E-09
+4.615112E+00,+37.10159E-09,+1.414328E-06
+4.625124E+00,+37.93155E-09,+947.0464E-09
+4.635168E+00,+38.56178E-09,+586.5479E-09
+4.645199E+00,+39.68981E-09,-986.4426E-09
+4.655218E+00,+40.38467E-09,-762.0526E-09
+4.665243E+00,+40.43020E-09,-1.013899E-06
+4.675045E+00,+39.56665E-09,-289.8598E-09
+4.685050E+00,+38.25221E-09,+256.0330E-09
+4.695082E+00,+37.88334E-09,-270.0424E-09
+4.705123E+00,+38.43655E-09,-517.9406E-09
+4.715133E+00,+38.54291E-09,-525.0931E-09
+4.725159E+00,+38.20900E-09,-842.2853E-09
+4.735155E+00,+38.01330E-09,-860.4718E-09
+4.745185E+00,+38.07423E-09,+74.43428E-09
+4.755202E+00,+37.82894E-09,+525.7988E-09
+4.765199E+00,+36.88601E-09,+1.532793E-06
+4.775208E+00,+36.65263E-09,+2.113342E-06
+4.785238E+00,+37.63429E-09,+1.121101E-06
+4.795224E+00,+38.20751E-09,+902.0711E-09
+4.805025E+00,+38.04292E-09,+141.6779E-09
+4.815049E+00,+37.62598E-09,+129.0417E-09
+4.825057E+00,+37.58311E-09,+620.9946E-09
+4.835087E+00,+38.28137E-09,+695.1142E-09
+4.845129E+00,+39.40547E-09,+50.33494E-09
+4.855166E+00,+39.52297E-09,+364.9712E-09
+4.865193E+00,+39.72774E-09,-352.8023E-09
+4.875193E+00,+39.79091E-09,-609.6459E-09
+4.885212E+00,+38.97825E-09,-337.7342E-09
+4.895244E+00,+37.72911E-09,+116.0336E-09
+4.905018E+00,+35.20725E-09,+113.2298E-09
+4.915064E+00,+34.32993E-09,-358.2478E-09
+4.925060E+00,+33.68334E-09,-549.9459E-09
+4.935099E+00,+33.06879E-09,-700.4834E-09
+4.945174E+00,+31.85073E-09,-803.8235E-09
+4.955201E+00,+31.63928E-09,-602.9701E-09
+4.965220E+00,+32.42794E-09,+231.2470E-09
+4.975019E+00,+33.00449E-09,-111.2080E-09
+4.985022E+00,+33.38549E-09,-547.0944E-09
+4.995032E+00,+33.72786E-09,-365.5911E-09
+5.005062E+00,+35.14877E-09,+770.9980E-09
+5.015081E+00,+35.91800E-09,+510.8739E-09
+5.025120E+00,+36.58999E-09,+703.8022E-09
+5.035122E+00,+36.65076E-09,+1.105862E-06
+5.045180E+00,+36.81073E-09,+1.295748E-06
+5.055230E+00,+36.85928E-09,+1.152821E-06
+5.065015E+00,+36.18633E-09,+796.3563E-09
+5.075026E+00,+35.60394E-09,+1.152229E-06
+5.085059E+00,+35.30586E-09,+1.193409E-06
+5.095066E+00,+35.57603E-09,+1.502381E-06
+5.105063E+00,+35.64121E-09,+1.358576E-06
+5.115098E+00,+35.10483E-09,+686.7982E-09
+5.125085E+00,+34.14908E-09,+174.2077E-09
+5.135114E+00,+34.16656E-09,+170.1737E-09
+5.145136E+00,+34.53036E-09,+1.209908E-06
+5.155175E+00,+34.23166E-09,+892.4389E-09
+5.165222E+00,+33.31754E-09,+615.9210E-09
+5.175240E+00,+33.36655E-09,+245.6951E-09
+5.185034E+00,+34.97687E-09,+2.527237E-09
+5.195086E+00,+36.22517E-09,-101.5473E-09
+5.205131E+00,+37.07759E-09,+730.7912E-09
+5.215159E+00,+37.35503E-09,-79.35525E-09
+5.225191E+00,+38.21001E-09,-658.4550E-09
+5.235198E+00,+38.68519E-09,-420.7230E-09
+5.245195E+00,+38.40183E-09,-434.9900E-09
+5.255187E+00,+37.95093E-09,-123.6725E-09
+5.265217E+00,+38.16175E-09,+199.1177E-09
+5.275017E+00,+38.85047E-09,-5.064011E-09
+5.285022E+00,+39.54440E-09,-38.36632E-09
+5.295033E+00,+39.26123E-09,-235.7388E-09
+5.305064E+00,+38.80518E-09,-696.3730E-09
+5.315085E+00,+38.88183E-09,-677.0039E-09
+5.325095E+00,+39.28140E-09,-1.256046E-06
+5.335125E+00,+39.04187E-09,-994.2056E-09
+5.345153E+00,+38.69270E-09,-320.9782E-09
+5.355190E+00,+38.84066E-09,-535.4310E-09
+5.365204E+00,+39.12535E-09,-1.021147E-06
+5.375224E+00,+38.65689E-09,-768.7856E-09
+5.385030E+00,+37.12239E-09,-519.4855E-09
+5.395047E+00,+36.17558E-09,+267.7918E-09
+5.405236E+00,+35.60397E-09,+1.374808E-06
+5.415021E+00,+35.27014E-09,+1.227512E-06
+5.425023E+00,+34.13103E-09,+435.2093E-09
+5.435073E+00,+33.40619E-09,-984.5829E-09
+5.445106E+00,+33.63801E-09,-1.188831E-06
+5.455148E+00,+34.47945E-09,-809.8984E-09
+5.465172E+00,+35.67291E-09,+172.4243E-09
+5.475175E+00,+36.29587E-09,+557.6802E-09
+5.485204E+00,+37.76896E-09,+296.8216E-09
+5.495018E+00,+38.68651E-09,-198.1068E-09
+5.505231E+00,+39.03295E-09,-802.7745E-09
+5.515214E+00,+38.51952E-09,-83.09365E-09
+5.525224E+00,+37.60735E-09,+788.7269E-09
+5.535028E+00,+37.49048E-09,+906.0003E-09
+5.545076E+00,+37.44025E-09,+1.478405E-06
+5.555088E+00,+37.16483E-09,+1.738920E-06
+5.565119E+00,+36.74938E-09,+1.015835E-06
+5.575152E+00,+36.95799E-09,+799.3603E-09
+5.585151E+00,+38.11198E-09,-850.9732E-09
+5.595165E+00,+38.25295E-09,-1.430292E-06
+5.605206E+00,+37.54858E-09,-789.8904E-09
+5.615026E+00,+37.21846E-09,-24.33777E-09
+5.625079E+00,+37.16102E-09,+1.639595E-06
+5.635135E+00,+37.04020E-09,+1.230135E-06
+5.645166E+00,+35.99863E-09,+96.38787E-09
+5.655215E+00,+35.43848E-09,-520.0482E-09
+5.665231E+00,+35.23904E-09,-929.8230E-09
+5.675242E+00,+35.29016E-09,-208.3016E-09
+5.685061E+00,+34.80192E-09,+176.2581E-09
+5.695095E+00,+34.28413E-09,-29.41132E-09
+5.705113E+00,+33.87613E-09,-584.7455E-09
+5.715147E+00,+34.32492E-09,-217.7143E-09
+5.725137E+00,+35.20466E-09,+358.0761E-09
+5.735152E+00,+35.55288E-09,+37.33635E-09
+5.745193E+00,+36.06091E-09,+175.1900E-09
+5.755217E+00,+36.47625E-09,-69.03649E-09
+5.765236E+00,+36.81541E-09,+4.348755E-09
+5.775209E+00,+36.13481E-09,-40.17830E-09
+5.785182E+00,+33.43214E-09,-522.8329E-09
+5.795166E+00,+32.37906E-09,-1.051655E-06
+5.805133E+00,+30.97488E-09,-2.271938E-06
+5.815122E+00,+30.43219E-09,-2.945051E-06
+5.825114E+00,+29.54191E-09,-2.792731E-06
+5.835238E+00,+29.84758E-09,-2.256956E-06
+5.845238E+00,+32.02854E-09,-490.6846E-09
+5.855015E+00,+32.91244E-09,+182.4284E-09
+5.865232E+00,+33.38286E-09,+272.7795E-09
+5.875212E+00,+33.29358E-09,+149.6029E-09
+5.885169E+00,+33.64448E-09,-8.945466E-09
+5.895135E+00,+33.96574E-09,+125.9899E-09
+5.905118E+00,+33.65384E-09,+40.69329E-09
+5.915093E+00,+33.13467E-09,-417.9955E-09
+5.925060E+00,+32.96368E-09,-897.3885E-09
+5.935041E+00,+33.56878E-09,-943.7753E-09
+5.945031E+00,+34.44992E-09,-131.1302E-09
+5.955055E+00,+34.26732E-09,-134.7733E-09
+5.965092E+00,+33.86002E-09,-365.4194E-09
+5.975095E+00,+34.22203E-09,+268.6501E-09
+5.985126E+00,+36.08652E-09,+908.6991E-09
+5.995134E+00,+36.58831E-09,+911.8367E-09
+6.005152E+00,+37.39309E-09,+758.6003E-09
+6.015186E+00,+37.61592E-09,+320.6062E-09
+6.025179E+00,+37.75367E-09,-18.85414E-09
+6.035150E+00,+37.30927E-09,-474.8059E-09
+6.045174E+00,+34.97049E-09,-1.894722E-06
+6.055195E+00,+34.02724E-09,-2.477846E-06
+6.065220E+00,+32.67679E-09,-1.385842E-06
+6.075027E+00,+32.51137E-09,-829.6109E-09
+6.085028E+00,+31.78778E-09,-567.2551E-09
+6.095057E+00,+31.69947E-09,-579.7196E-09
+6.105063E+00,+33.17453E-09,-711.5174E-09
+6.115094E+00,+34.32983E-09,-452.9572E-09
+6.125122E+00,+35.84427E-09,+347.9481E-09
+6.135048E+00,+36.01847E-09,+408.1345E-09
+6.145069E+00,+36.15390E-09,+541.1816E-09
+6.155107E+00,+36.28687E-09,+995.7218E-09
+6.165127E+00,+35.84636E-09,+851.4119E-09
+6.175155E+00,+34.94935E-09,+479.7173E-09
+6.185157E+00,+33.37673E-09,-562.2769E-09
+6.195169E+00,+33.11539E-09,-76.90430E-09
+6.205201E+00,+33.46326E-09,+490.9897E-09
+6.215219E+00,+33.37061E-09,+280.7903E-09
+6.225222E+00,+33.25008E-09,-424.4519E-09
+6.235018E+00,+33.72366E-09,-615.0246E-09
+6.245045E+00,+35.83668E-09,-400.7721E-09
+6.255077E+00,+37.10615E-09,-348.2151E-09
+6.265108E+00,+38.68102E-09,-354.7478E-09
+6.275107E+00,+39.04638E-09,-385.8567E-09
+6.285138E+00,+40.17064E-09,-233.1162E-09
+6.295145E+00,+40.48617E-09,-534.1721E-09
+6.305158E+00,+40.52270E-09,-1.989775E-06
+6.315192E+00,+40.45176E-09,-2.114439E-06
+6.325183E+00,+41.31789E-09,-1.229792E-06
+6.335144E+00,+41.92693E-09,-2.194395E-06
+6.345160E+00,+42.24718E-09,-1.618834E-06
+6.355161E+00,+41.95273E-09,-1.053324E-06
+6.365178E+00,+41.13814E-09,-1.054840E-06
+6.375210E+00,+41.25984E-09,-1.163216E-06
+6.385213E+00,+41.47712E-09,-1.510372E-06
+6.395245E+00,+40.94042E-09,-1.218128E-06
+6.405234E+00,+39.88407E-09,-910.6541E-09
+6.415051E+00,+39.55050E-09,-630.7030E-09
+6.425084E+00,+39.05654E-09,-420.0554E-09
+6.435245E+00,+38.45354E-09,-198.7648E-09
+6.445035E+00,+36.44152E-09,+203.4760E-09
+6.455067E+00,+35.91667E-09,+520.8779E-09
+6.465076E+00,+36.48374E-09,+1.048470E-06
+6.475073E+00,+36.98389E-09,+1.613712E-06
+6.485105E+00,+37.38483E-09,+769.4054E-09
+6.495116E+00,+37.84248E-09,+104.7802E-09
+6.505145E+00,+39.86640E-09,-715.1223E-09
+6.515159E+00,+40.78689E-09,-219.3260E-09
+6.525167E+00,+41.08453E-09,-202.5795E-09
+6.535197E+00,+40.48521E-09,-39.32953E-09
+6.545024E+00,+39.34077E-09,-17.78603E-09
+6.555049E+00,+39.10995E-09,-488.1192E-09
+6.565034E+00,+38.77930E-09,-520.6490E-09
+6.575220E+00,+38.74640E-09,-379.6959E-09
+6.585204E+00,+39.10627E-09,-510.4351E-09
+6.595199E+00,+39.48983E-09,-305.5573E-09
+6.605093E+00,+39.99031E-09,+23.26012E-09
+6.615060E+00,+39.62970E-09,-150.6996E-09
+6.625233E+00,+39.05262E-09,-180.7118E-09
+6.635036E+00,+39.09310E-09,-143.8522E-09
+6.645230E+00,+38.55485E-09,-119.7147E-09
+6.655160E+00,+37.72599E-09,-1.184683E-06
+6.665193E+00,+34.61384E-09,-1.246529E-06
+6.675233E+00,+33.34474E-09,-1.203146E-06
+6.685224E+00,+32.54316E-09,-1.689739E-06
+6.695190E+00,+32.67365E-09,-2.256947E-06
+6.705173E+00,+33.23163E-09,-1.934786E-06
+6.715154E+00,+33.83545E-09,-1.230583E-06
+6.725155E+00,+36.49637E-09,-884.4186E-09
+6.735099E+00,+37.38059E-09,-847.0632E-09
+6.745080E+00,+37.92841E-09,-616.5982E-09
+6.755072E+00,+37.49971E-09,-179.7867E-09
+6.765049E+00,+37.03196E-09,-180.9406E-09
+6.775017E+00,+37.41010E-09,-53.25318E-09
+6.785233E+00,+38.21167E-09,-1.160298E-06
+6.795197E+00,+38.07717E-09,-969.9060E-09
+6.805176E+00,+37.92598E-09,-314.0450E-09
+6.815153E+00,+37.98677E-09,-600.8816E-09
+6.825134E+00,+38.37037E-09,-551.3955E-09
+6.835120E+00,+38.28290E-09,-419.4355E-09
+6.845109E+00,+37.82359E-09,+81.22445E-09
+6.855104E+00,+37.85692E-09,+417.9192E-09
+6.865088E+00,+38.03585E-09,+130.4054E-09
+6.875046E+00,+37.87908E-09,+72.42203E-09
+6.885019E+00,+36.99983E-09,-333.3950E-09
+6.895239E+00,+37.17475E-09,-301.2753E-09
+6.905194E+00,+39.10482E-09,-400.2094E-09
+6.915180E+00,+39.85923E-09,-351.4100E-09
+6.925122E+00,+39.90370E-09,-1.376658E-06
+6.935085E+00,+39.58020E-09,-1.441393E-06
+6.945063E+00,+39.39711E-09,-1.380949E-06
+6.955015E+00,+39.55176E-09,-1.097813E-06
+6.965226E+00,+39.84088E-09,+342.9604E-09
+6.975213E+00,+39.79257E-09,+485.2200E-09
+6.985225E+00,+40.28198E-09,+624.8093E-09
+6.995245E+00,+40.52174E-09,+250.6066E-09
+7.005030E+00,+40.32762E-09,-202.4174E-09
+7.015055E+00,+39.91929E-09,-494.6423E-09
+7.025106E+00,+39.66134E-09,-1.009474E-06
+7.035152E+00,+39.97330E-09,-839.4909E-09
+7.045200E+00,+40.91274E-09,-52.26136E-09
+7.055236E+00,+40.63530E-09,+62.20818E-09
+7.065016E+00,+39.07951E-09,+124.1303E-09
+7.075036E+00,+38.90677E-09,-17.72881E-09
+7.085072E+00,+39.77895E-09,-925.1405E-09
+7.095086E+00,+40.10363E-09,-1.322613E-06
+7.105153E+00,+40.26525E-09,-1.696663E-06
+7.115221E+00,+40.29805E-09,-1.726828E-06
+7.125025E+00,+41.10833E-09,-906.5152E-09
+7.135064E+00,+41.46649E-09,-636.9401E-09
+7.145090E+00,+41.49038E-09,-279.0356E-09
+7.155107E+00,+41.22181E-09,-115.9573E-09
+7.165148E+00,+41.15689E-09,-126.0376E-09
+7.175186E+00,+41.14022E-09,-331.9550E-09
+7.185212E+00,+39.83774E-09,-856.2947E-09
+7.195020E+00,+39.03987E-09,-583.7441E-09
+7.205242E+00,+38.30470E-09,+411.9206E-09
+7.215034E+00,+38.59934E-09,+536.1939E-09
+7.225071E+00,+39.56177E-09,+295.6200E-09
+7.235153E+00,+39.60657E-09,+209.0740E-09
+7.245179E+00,+39.32494E-09,-420.3415E-09
+7.255164E+00,+39.24950E-09,-937.3952E-09
+7.265133E+00,+38.13279E-09,-837.0019E-09
+7.275121E+00,+37.48297E-09,-322.3896E-09
+7.285077E+00,+35.39227E-09,+524.0536E-09
+7.295031E+00,+35.10378E-09,+588.3504E-09
+7.305016E+00,+35.53076E-09,+1.054506E-06
+7.315224E+00,+35.59934E-09,+947.4088E-09
+7.325203E+00,+35.05950E-09,+833.6068E-09
+7.335191E+00,+34.84634E-09,+884.8763E-09
+7.345152E+00,+35.41683E-09,+779.6193E-09
+7.355137E+00,+35.81669E-09,+477.9434E-09
+7.365099E+00,+35.99060E-09,+197.7825E-09
+7.375068E+00,+35.93469E-09,+642.8147E-09
+7.385062E+00,+37.25571E-09,-297.3271E-09
+7.395032E+00,+38.14358E-09,-912.7713E-09
+7.405233E+00,+39.40619E-09,-1.410265E-06
+7.415214E+00,+39.10994E-09,-1.213570E-06
+7.425154E+00,+38.03405E-09,-293.1118E-09
+7.435153E+00,+37.86466E-09,+42.40036E-09
+7.445169E+00,+37.62885E-09,+49.42894E-09
+7.455180E+00,+37.34916E-09,-231.8382E-09
+7.465214E+00,+36.81659E-09,-673.0462E-09
+7.475217E+00,+36.90138E-09,-283.2413E-09
+7.485229E+00,+37.16193E-09,-269.3176E-09
+7.495028E+00,+36.89367E-09,+6.837845E-09
+7.505044E+00,+36.05609E-09,+98.37152E-09
+7.515108E+00,+36.05741E-09,+441.3033E-09
+7.525143E+00,+37.07286E-09,-200.5673E-09
+7.535131E+00,+37.33816E-09,-244.8940E-09
+7.545152E+00,+36.84721E-09,-11.65390E-09
+7.555152E+00,+36.57872E-09,-39.79683E-09
+7.565180E+00,+36.71090E-09,+309.3625E-09
+7.575221E+00,+36.74274E-09,+518.6177E-09
+7.585229E+00,+35.88084E-09,+2.039328E-06
+7.595235E+00,+35.73946E-09,+2.236548E-06
+7.605050E+00,+36.83031E-09,+1.576815E-06
+7.615093E+00,+37.52901E-09,+1.165724E-06
+7.625124E+00,+38.45734E-09,+399.9424E-09
+7.635162E+00,+38.24194E-09,+310.8406E-09
+7.645172E+00,+37.69889E-09,+446.9395E-09
+7.655203E+00,+37.58269E-09,+351.3813E-09
+7.665203E+00,+36.92079E-09,+322.5994E-09
+7.675210E+00,+35.90741E-09,+127.6302E-09
+7.685237E+00,+34.20476E-09,-1.154051E-06
+7.695239E+00,+34.16485E-09,-870.3710E-09
+7.705023E+00,+34.83533E-09,-170.3739E-09
+7.715055E+00,+35.11983E-09,+426.5023E-09
+7.725055E+00,+35.44741E-09,+719.2994E-09
+7.735080E+00,+36.24499E-09,+46.50116E-09
+7.745133E+00,+38.23425E-09,-701.0174E-09
+7.755178E+00,+38.76540E-09,-703.1346E-09
+7.765236E+00,+37.89093E-09,-915.2317E-09
+7.775037E+00,+37.27893E-09,-895.7959E-09
+7.785054E+00,+36.88931E-09,-109.8919E-09
+7.795086E+00,+37.06270E-09,+176.6205E-09
+7.805089E+00,+36.40042E-09,+946.8366E-09
+7.815122E+00,+35.92585E-09,+1.475487E-06
+7.825157E+00,+36.07060E-09,+1.280146E-06
+7.835114E+00,+36.49483E-09,+546.0549E-09
+7.845165E+00,+37.05082E-09,-1.299305E-06
+7.855202E+00,+36.98159E-09,-1.107330E-06
+7.865194E+00,+37.43792E-09,-735.0922E-09
+7.875219E+00,+38.31543E-09,-719.1086E-09
+7.885219E+00,+39.43979E-09,-737.5146E-09
+7.895225E+00,+38.95072E-09,-522.5849E-09
+7.905028E+00,+37.13044E-09,-145.4640E-09
+7.915055E+00,+36.53052E-09,+62.73270E-09
+7.925068E+00,+36.33425E-09,+714.4547E-09
+7.935102E+00,+36.26339E-09,+723.6004E-09
+7.945119E+00,+35.85171E-09,+593.6432E-09
+7.955122E+00,+36.13337E-09,+295.1050E-09
+7.965152E+00,+37.27441E-09,-180.0728E-09
+7.975157E+00,+37.71751E-09,-684.0420E-09
+7.985184E+00,+37.35244E-09,-538.0535E-09
+7.995180E+00,+36.95249E-09,-61.68366E-09
+8.005203E+00,+37.03029E-09,+451.2310E-09
+8.015241E+00,+37.22733E-09,+111.3319E-09
+8.025230E+00,+36.48907E-09,+123.2910E-09
+8.035079E+00,+35.78985E-09,+355.1960E-09
+8.045200E+00,+34.70942E-09,-508.7948E-09
+8.055042E+00,+34.77346E-09,-233.9268E-09
+8.065074E+00,+34.57922E-09,-375.7191E-09
+8.075076E+00,+34.45182E-09,-418.6631E-09
+8.085093E+00,+34.75610E-09,+509.4433E-09
+8.095124E+00,+35.19131E-09,+830.7362E-09
+8.105113E+00,+36.38567E-09,+1.981755E-06
+8.115133E+00,+36.25865E-09,+2.016249E-06
+8.125158E+00,+34.83144E-09,+1.331015E-06
+8.135137E+00,+34.66123E-09,+1.056671E-06
+8.145176E+00,+34.26065E-09,-815.5537E-09
+8.155231E+00,+33.97922E-09,-1.129551E-06
+8.165014E+00,+32.43098E-09,-1.788349E-06
+8.175036E+00,+32.37458E-09,-1.811772E-06
+8.185035E+00,+33.76870E-09,-1.844044E-06
+8.195040E+00,+34.33332E-09,-893.2305E-09
+8.205068E+00,+34.71044E-09,-224.8860E-09
+8.215084E+00,+34.91196E-09,-315.8665E-09
+8.225113E+00,+35.85000E-09,+16.46042E-09
+8.235150E+00,+36.14845E-09,+18.33916E-09
+8.245173E+00,+35.53870E-09,+253.4485E-09
+8.255222E+00,+34.74261E-09,-84.51462E-09
+8.265040E+00,+33.83555E-09,-10.53810E-09
+8.275066E+00,+34.00590E-09,+17.03262E-09
+8.285100E+00,+34.28974E-09,-965.5286E-09
+8.295106E+00,+34.14058E-09,-1.115942E-06
+8.305117E+00,+33.89256E-09,-1.026650E-06
+8.315144E+00,+34.22392E-09,-513.7634E-09
+8.325127E+00,+35.25270E-09,+1.266432E-06
+8.335142E+00,+35.38678E-09,+1.529293E-06
+8.345169E+00,+35.75744E-09,+418.0336E-09
+8.355167E+00,+35.96221E-09,+16.86096E-09
+8.365203E+00,+37.04644E-09,+212.8792E-09
+8.375021E+00,+36.98837E-09,+1.019850E-06
+8.385028E+00,+36.18591E-09,+794.9734E-09
+8.395061E+00,+36.27286E-09,+676.2124E-09
+8.405071E+00,+38.02776E-09,-753.1453E-09
+8.415109E+00,+39.14773E-09,-1.190424E-06
+8.425144E+00,+40.87002E-09,-1.134968E-06
+8.435082E+00,+41.15247E-09,-1.200581E-06
+8.445105E+00,+42.12578E-09,-917.1963E-09
+8.455144E+00,+42.50136E-09,-604.8298E-09
+8.465126E+00,+42.40498E-09,-314.2071E-09
+8.475131E+00,+41.98231E-09,-838.3084E-09
+8.485165E+00,+41.20849E-09,-1.215572E-06
+8.495164E+00,+41.25736E-09,-1.117706E-06
+8.505187E+00,+41.72986E-09,-710.6877E-09
+8.515202E+00,+41.46310E-09,-614.5382E-09
+8.525236E+00,+40.21936E-09,-1.048279E-06
+8.535050E+00,+40.05153E-09,-1.135674E-06
+8.545088E+00,+39.48533E-09,-621.9483E-09
+8.555096E+00,+38.99770E-09,-351.3432E-09
+8.565119E+00,+36.64334E-09,-162.5443E-09
+8.575117E+00,+36.22135E-09,-293.0165E-09
+8.585125E+00,+35.32028E-09,+418.6249E-09
+8.595151E+00,+35.16038E-09,+196.9719E-09
+8.605134E+00,+34.98409E-09,-22.07756E-09
+8.615166E+00,+35.53518E-09,+133.8959E-09
+8.625160E+00,+38.54439E-09,+89.52141E-09
+8.635138E+00,+39.84706E-09,+128.6030E-09
+8.645177E+00,+41.34320E-09,-728.6072E-09
+8.655212E+00,+41.23638E-09,-742.2448E-09
+8.665239E+00,+41.06986E-09,-128.1071E-09
+8.675045E+00,+41.03790E-09,+339.7084E-09
+8.685052E+00,+39.56362E-09,+404.2244E-09
+8.695084E+00,+38.57593E-09,+532.5413E-09
+8.705109E+00,+37.01522E-09,+494.5470E-09
+8.715125E+00,+37.22122E-09,+175.7240E-09
+8.725160E+00,+38.03515E-09,-79.18359E-09
+8.735149E+00,+38.05272E-09,-236.3873E-09
+8.745174E+00,+38.39181E-09,-848.0263E-09
+8.755213E+00,+38.72659E-09,-1.141262E-06
+8.765216E+00,+40.74447E-09,-1.334772E-06
+8.775227E+00,+40.86990E-09,-912.2182E-09
+8.785027E+00,+39.72698E-09,-686.2069E-09
+8.795242E+00,+39.25544E-09,-723.6672E-09
+8.805037E+00,+37.72332E-09,-618.2480E-09
+8.815028E+00,+37.28136E-09,-535.8982E-09
+8.825047E+00,+34.89308E-09,-727.6250E-09
+8.835082E+00,+34.43608E-09,-603.2944E-09
+8.845108E+00,+34.11277E-09,-335.1689E-09
+8.855113E+00,+34.17748E-09,-475.0634E-09
+8.865146E+00,+33.76066E-09,-1.225176E-06
+8.875146E+00,+33.71642E-09,-1.426211E-06
+8.885159E+00,+35.16248E-09,-885.1529E-09
+8.895188E+00,+35.78755E-09,-697.9943E-09
+8.905191E+00,+36.85620E-09,-677.0135E-09
+8.915228E+00,+36.49901E-09,-1.269522E-06
+8.925219E+00,+35.78678E-09,-1.132908E-06
+8.935156E+00,+35.95043E-09,-985.9181E-09
+8.945186E+00,+37.20582E-09,+61.26404E-09
+8.955191E+00,+37.18628E-09,+1.422567E-06
+8.965207E+00,+36.68133E-09,+837.0686E-09
+8.975234E+00,+36.96347E-09,+683.9371E-09
+8.985244E+00,+38.51849E-09,-4.243851E-09
+8.995033E+00,+38.66410E-09,-317.0776E-09
+9.005058E+00,+36.93704E-09,+120.0581E-09
+9.015072E+00,+36.23113E-09,+236.5971E-09
+9.025101E+00,+34.11039E-09,+860.1380E-09
+9.035092E+00,+33.89467E-09,+731.5827E-09
+9.045138E+00,+32.57296E-09,-284.3285E-09
+9.055166E+00,+32.44558E-09,-612.1541E-09
+9.065182E+00,+32.43328E-09,-723.5814E-09
+9.075205E+00,+32.43316E-09,-611.6772E-09
+9.085236E+00,+31.11419E-09,-1.289539E-06
+9.095234E+00,+30.85978E-09,-1.568623E-06
+9.105020E+00,+31.15735E-09,-1.126042E-06
+9.115057E+00,+31.62865E-09,-932.5028E-09
+9.125068E+00,+32.83328E-09,-342.7983E-09
+9.135104E+00,+32.98354E-09,-412.9506E-09
+9.145111E+00,+34.74770E-09,+46.49162E-09
+9.155129E+00,+36.20513E-09,+253.5629E-09
+9.165190E+00,+39.14164E-09,+154.3331E-09
+9.175225E+00,+39.32121E-09,+75.55962E-09
+9.185242E+00,+38.07510E-09,-7.944108E-09
+9.195040E+00,+37.82359E-09,-179.3289E-09
+9.205045E+00,+38.19803E-09,-217.1993E-09
+9.215096E+00,+38.32497E-09,+24.58573E-09
+9.225159E+00,+37.61605E-09,+666.6756E-09
+9.235206E+00,+37.44022E-09,+564.3750E-09
+9.245019E+00,+37.77815E-09,+414.8197E-09
+9.255230E+00,+37.84255E-09,-1.525879E-09
+9.265090E+00,+36.81133E-09,-461.7310E-09
+9.275196E+00,+36.35914E-09,-22.24922E-09
+9.285081E+00,+35.99096E-09,+741.9873E-09
+9.295131E+00,+36.05427E-09,+731.7067E-09
+9.305160E+00,+35.30246E-09,-277.9961E-09
+9.315175E+00,+34.77304E-09,-960.2547E-09
+9.325211E+00,+34.65865E-09,-1.369171E-06
+9.335243E+00,+35.22108E-09,-1.006861E-06
+9.345021E+00,+36.65230E-09,-1.019030E-06
+9.355062E+00,+37.04571E-09,-614.9007E-09
+9.365066E+00,+38.25541E-09,+286.1881E-09
+9.375074E+00,+39.33692E-09,+24.69063E-09
+9.385111E+00,+41.32960E-09,+51.65101E-09
+9.395117E+00,+41.63025E-09,-126.7243E-09
+9.405139E+00,+41.05924E-09,-314.2262E-09
+9.415182E+00,+40.68749E-09,-563.0112E-09
+9.425176E+00,+39.87082E-09,-756.1970E-09
+9.435190E+00,+38.73752E-09,-673.4086E-09
+9.445125E+00,+36.47746E-09,-320.9877E-09
+9.455133E+00,+35.46568E-09,-507.6122E-09
+9.465117E+00,+35.93737E-09,-115.3469E-09
+9.475076E+00,+36.74790E-09,+328.1880E-09
+9.485053E+00,+37.54229E-09,-169.4870E-09
+9.495043E+00,+37.85465E-09,-142.7078E-09
+9.505196E+00,+39.22351E-09,-300.8938E-09
+9.515174E+00,+40.75214E-09,-247.2782E-09
+9.525170E+00,+42.27776E-09,+231.1134E-09
+9.535168E+00,+42.48463E-09,+90.13176E-09
+9.545180E+00,+43.18434E-09,-74.07189E-09
+9.555200E+00,+43.75301E-09,+449.7242E-09
+9.565188E+00,+44.05942E-09,+592.3176E-09
+9.575177E+00,+43.65526E-09,+520.1340E-09
+9.585151E+00,+42.91761E-09,+3.271103E-09
+9.595126E+00,+42.75710E-09,-627.7943E-09
+9.605114E+00,+42.81909E-09,-878.8396E-09
+9.615093E+00,+42.49032E-09,-931.8543E-09
+9.625056E+00,+40.72891E-09,-879.9077E-09
+9.635037E+00,+40.08453E-09,-957.7561E-09
+9.645227E+00,+38.81152E-09,-1.065168E-06
+9.655216E+00,+37.88845E-09,-428.0663E-09
+9.665169E+00,+35.68767E-09,-253.7155E-09
+9.675138E+00,+34.61946E-09,-537.5862E-09
+9.685132E+00,+34.45019E-09,-29.83094E-09
+9.695100E+00,+34.35434E-09,+304.0791E-09
+9.705079E+00,+33.16866E-09,-109.9873E-09
+9.715069E+00,+32.55607E-09,-571.4417E-09
+9.725244E+00,+33.06824E-09,-662.6034E-09
+9.735214E+00,+33.85596E-09,-533.0563E-09
+9.745205E+00,+34.89713E-09,-327.1199E-09
+9.755181E+00,+35.02657E-09,+290.2413E-09
+9.765185E+00,+35.85472E-09,+561.6284E-09
+9.775171E+00,+36.53089E-09,+151.2909E-09
+9.785206E+00,+37.31610E-09,-1.152058E-06
+9.795024E+00,+36.87125E-09,-1.234198E-06
+9.805229E+00,+35.32478E-09,-2.365151E-06
+9.815209E+00,+34.93041E-09,-2.148333E-06
+9.825195E+00,+33.74155E-09,-1.288290E-06
+9.835140E+00,+33.30415E-09,-1.568642E-06
+9.845156E+00,+32.28416E-09,-2.842817E-06
+9.855164E+00,+32.54890E-09,-2.670374E-06
+9.865122E+00,+35.12807E-09,-1.859923E-06
+9.875104E+00,+35.91156E-09,-1.265450E-06
+9.885061E+00,+36.30839E-09,+83.78030E-09
+9.895030E+00,+36.40834E-09,+682.7927E-09
+9.905245E+00,+37.31353E-09,+190.6681E-09
+9.915218E+00,+37.50858E-09,-113.2393E-09
+9.925200E+00,+36.54742E-09,-454.3114E-09
+9.935183E+00,+36.03287E-09,-507.5646E-09
+9.945136E+00,+36.27900E-09,-318.5558E-09
+9.955098E+00,+37.02917E-09,-492.9448E-09
+9.965075E+00,+38.76494E-09,-1.266260E-06
+9.975029E+00,+38.99297E-09,-1.330586E-06
+9.985236E+00,+40.11581E-09,-874.4718E-09
+9.995185E+00,+40.39670E-09,-970.3446E-09

MicroMag 2900/3900 Data File ends
