# Supplementary material for: Magnetic signatures of a creosote oil contaminated site: case study in São Paulo, Brazil
Source: Sci Rep. 2022 Dec 17;12:21853. doi: 10.1038/s41598-022-23493-2 (PMC9759522; doi:10.1038/s41598-022-23493-2)
Supplement: Supplementary file 3 — Supplementary Information 3. [file 41598_2022_23493_MOESM3_ESM.zip › moment_vs_time/SD35/2_35/nm1xxx/2_35.000]

MicroMag 2900/3900 Data File (Series 0016.002)
Moment vs. time

INSTRUMENT
Configuration                   VSM
Temperature control             None
Hardware version                0004
Software version                01/29/2013
Units of measure                Hybrid SI
Temperature in                  Celsius

SAMPLE
Mass                            N/A
Volume                          N/A
Demagnetizing factor            N/A

SETTINGS
Field range                    +10.00000E-03
Field command                   0.000000E+00
Moment range                   +20.00000E-06
Averaging time                 +10.50737E-03
Temperature (command)           N/A
Tmprtr difference correction    No
Orientation                     0.000000E+00
Vibration amplitude             1.0
Calibration factor             +4.407820E+00
Operating frequency            +83.00000E+00

MEASUREMENT
Description                    "SD35_2_35"
Field (measured)               +7.411619E-06
Temperature (measured)          N/A
Averages (completed)            N/A
Moment at conditioning field   +44.35586E-09
Measured on                     08/27/2020  17:13
Elapsed time                   +22.66496E+00

PROCESSING
Background subtraction          No
Delta-m processing              N/A
Demagnetizing factor            No
Normalization                   No
Normalization factor            N/A
Offset (field)                  No
Offset (moment)                 No
Pole saturation                 No
Slope correction                No

VIEWPORT
Left                            0.000000E+00
Right                          +10.00000E+00
Bottom                         -20.00000E-06
Top                            +20.00000E-06
Show X-axis?                    Yes
Show Y-axis?                    Yes

SCRIPT
Averaging time                 +10.00000E-03
Initial (conditioning) field   +5.000000E-03
Final (measuring) field         0.000000E+00
Pause at initial field         +10.00000E+00
Field slew rate limit          +10.00000E+03
Field slew time limit          +100.0000E-03
Slope correction                0.000000E+00
Timebase                       +10.00000E+00
Number of segments              1
Number of data                  1000

Segment   Averaging                                                            Final 
 Number      Time        Initial      Increment       Final         Pause      Index 
             (s)           (s)           (s)           (s)           (s)     
0000001,+10.00000E-03, 0.000000E+00,+10.00000E-03,+10.00000E+00,+10.00000E+00,0001000

                                         
     Time         Moment        Field    
     (s)          (Am�)          (T)     
+5.201354E-03,+33.58911E-09,+3.611848E-03
+15.03135E-03,+22.07973E-09,+2.084693E-03
+25.16465E-03,+14.28261E-09,+983.6947E-06
+35.05164E-03,+10.58895E-09,+489.5614E-06
+45.06545E-03,+7.198002E-09,+193.5891E-06
+55.17932E-03,+5.628421E-09,+99.67354E-06
+65.17884E-03,+5.400801E-09,+38.92880E-06
+75.24012E-03,+5.931285E-09,+20.55513E-06
+85.11996E-03,+6.056196E-09,+10.54987E-06
+95.16676E-03,+5.613858E-09,+6.311269E-06
+105.2385E-03,+5.566835E-09,+4.526813E-06
+115.1702E-03,+6.440669E-09,+3.519570E-06
+125.2175E-03,+6.654782E-09,+2.713714E-06
+135.0162E-03,+5.434418E-09,+2.036052E-06
+145.0557E-03,+3.502832E-09,+1.879619E-06
+155.0944E-03,+2.588760E-09,+2.276055E-06
+165.2438E-03,+2.327811E-09,+2.447226E-06
+175.0789E-03,+1.714769E-09,+2.353125E-06
+185.1516E-03,+1.146461E-09,+2.009293E-06
+195.2334E-03,+1.526305E-09,+1.717059E-06
+205.0826E-03,+2.337121E-09,+1.619034E-06
+215.2898E-03,+2.534508E-09,+1.750377E-06
+225.1040E-03,+1.819875E-09,+1.961473E-06
+235.1673E-03,+1.562074E-09,+2.142605E-06
+245.2313E-03,+2.100710E-09,+2.098677E-06
+255.0478E-03,+2.753808E-09,+1.888900E-06
+265.1439E-03,+2.245010E-09,+1.687974E-06
+275.1353E-03,+1.320089E-09,+1.554578E-06
+285.0956E-03,+882.0669E-12,+1.421417E-06
+295.0154E-03,+1.586132E-09,+1.171360E-06
+305.0774E-03,+2.401317E-09,+857.9598E-09
+315.1534E-03,+2.808997E-09,+783.0391E-09
+325.0798E-03,+3.708332E-09,+990.3659E-09
+335.1319E-03,+4.862996E-09,+1.203273E-06
+345.1730E-03,+4.929562E-09,+1.210746E-06
+355.2031E-03,+3.595743E-09,+1.130207E-06
+365.1709E-03,+2.017713E-09,+1.072932E-06
+375.0302E-03,+2.064900E-09,+1.042771E-06
+385.1170E-03,+3.225615E-09,+1.178812E-06
+395.1801E-03,+3.959511E-09,+1.315002E-06
+405.2450E-03,+3.940960E-09,+1.249730E-06
+415.1364E-03,+3.977523E-09,+964.2697E-09
+425.1330E-03,+4.653475E-09,+630.7249E-09
+435.1875E-03,+5.249665E-09,+433.1570E-09
+445.2301E-03,+5.159864E-09,+508.1301E-09
+455.0432E-03,+4.771505E-09,+890.3685E-09
+465.2013E-03,+4.291469E-09,+1.214534E-06
+475.0260E-03,+3.099394E-09,+1.120476E-06
+485.0929E-03,+957.2977E-12,+892.0146E-09
+495.1540E-03,-327.4287E-12,+803.7997E-09
+505.2102E-03,+79.57254E-12,+913.8604E-09
+515.0356E-03,+956.8012E-12,+1.038451E-06
+525.0825E-03,+1.271766E-09,+1.112665E-06
+535.1645E-03,+235.2996E-12,+1.113765E-06
+545.1270E-03,-925.2031E-12,+1.031016E-06
+555.1918E-03,-696.2961E-12,+955.3814E-09
+565.0396E-03,+332.9368E-12,+875.4207E-09
+575.2180E-03,+776.8156E-12,+809.9804E-09
+585.0536E-03,+1.456989E-09,+656.8375E-09
+595.1273E-03,+2.544843E-09,+530.3507E-09
+605.1773E-03,+3.690614E-09,+486.3301E-09
+615.2325E-03,+3.937343E-09,+470.3703E-09
+625.1693E-03,+3.385656E-09,+469.5158E-09
+635.2357E-03,+3.049087E-09,+520.4888E-09
+645.0947E-03,+3.033960E-09,+647.3666E-09
+655.1861E-03,+2.425910E-09,+961.3372E-09
+665.0327E-03,+1.360359E-09,+1.079364E-06
+675.1156E-03,+89.19607E-12,+749.1655E-09
+685.0675E-03,-70.67187E-12,+338.5019E-09
+695.1372E-03,-540.5644E-12,-168.3989E-09
+705.2082E-03,-1.475895E-09,-64.84985E-12
+715.1566E-03,-3.276855E-09,+544.7492E-09
+725.2308E-03,-3.681806E-09,+848.1322E-09
+735.0533E-03,-3.186885E-09,+802.8651E-09
+745.1038E-03,-2.875558E-09,+484.3560E-09
+755.1793E-03,-2.744168E-09,+247.3450E-09
+765.0156E-03,-1.842843E-09,+222.1203E-09
+775.0719E-03,+237.4058E-12,+328.1956E-09
+785.0177E-03,+1.302495E-09,+526.9881E-09
+795.0974E-03,+851.4781E-12,+696.9319E-09
+805.1729E-03,-119.1868E-12,+568.5587E-09
+815.1189E-03,-719.6770E-12,+302.5284E-09
+825.1849E-03,-771.0626E-12,+203.5151E-09
+835.0232E-03,-1.452885E-09,+206.2702E-09
+845.0856E-03,-2.534815E-09,+126.8978E-09
+855.1466E-03,-2.920396E-09,+185.8215E-09
+865.2114E-03,-2.307839E-09,+471.7808E-09
+875.1151E-03,-1.654541E-09,+830.1430E-09
+885.1599E-03,-1.460837E-09,+1.120586E-06
+895.2309E-03,-1.436024E-09,+1.011204E-06
+905.0621E-03,-889.2586E-12,+580.6294E-09
+915.1390E-03,-125.0274E-12,+131.0721E-09
+925.0956E-03,-212.1218E-12,+94.07616E-09
+935.1599E-03,+74.83583E-12,+427.3272E-09
+945.2237E-03,+1.004499E-09,+533.3223E-09
+955.0602E-03,+2.956697E-09,+375.5579E-09
+965.1258E-03,+3.813812E-09,+157.1102E-09
+975.1922E-03,+4.099435E-09,-65.28378E-09
+985.1356E-03,+4.431023E-09,+22.85290E-09
+995.2132E-03,+5.912070E-09,+318.2363E-09
+1.005063E+00,+6.404516E-09,+515.1759E-09
+1.015016E+00,+5.662627E-09,+679.2660E-09
+1.025096E+00,+4.627524E-09,+569.7250E-09
+1.035158E+00,+3.562148E-09,+111.4864E-09
+1.045224E+00,+2.971401E-09,-212.9707E-09
+1.055069E+00,+1.484017E-09,-325.6207E-09
+1.065128E+00,+194.4914E-12,-36.48186E-09
+1.075189E+00,-790.7762E-12,+462.3537E-09
+1.085140E+00,-406.2345E-12,+630.1604E-09
+1.095222E+00,+574.7098E-12,+412.4413E-09
+1.105090E+00,+1.020716E-09,+160.1267E-09
+1.115182E+00,+1.598467E-09,-128.5744E-09
+1.125158E+00,+1.993078E-09,-123.9882E-09
+1.135130E+00,+2.527384E-09,-84.55658E-09
+1.145081E+00,+2.371758E-09,-69.89861E-09
+1.155126E+00,+2.156500E-09,+67.08145E-09
+1.165182E+00,+2.469398E-09,+92.18121E-09
+1.175231E+00,+3.364109E-09,-84.36013E-09
+1.185164E+00,+3.288040E-09,-153.8029E-09
+1.195206E+00,+2.153048E-09,+42.56344E-09
+1.205239E+00,+2.102523E-09,+222.2424E-09
+1.215184E+00,+3.491831E-09,+561.0266E-09
+1.225219E+00,+3.997449E-09,+414.9056E-09
+1.235030E+00,+3.139920E-09,-206.6689E-09
+1.245072E+00,+2.012059E-09,-373.1041E-09
+1.255096E+00,+712.0697E-12,-104.7201E-09
+1.265165E+00,+329.2671E-12,+208.5037E-09
+1.275239E+00,+110.7318E-12,+418.8042E-09
+1.285190E+00,-101.7087E-12,+362.6137E-09
+1.295036E+00,-426.4284E-12,-95.69073E-09
+1.305105E+00,-316.6297E-12,-209.2381E-09
+1.315037E+00,-742.6262E-12,-87.83055E-09
+1.325120E+00,-1.536753E-09,+71.92517E-09
+1.335111E+00,-1.895750E-09,+105.3848E-09
+1.345070E+00,-1.115131E-09,-2.751351E-09
+1.355142E+00,+961.0575E-12,-257.6113E-09
+1.365206E+00,+1.635515E-09,-189.0831E-09
+1.375040E+00,+1.845931E-09,+255.3692E-09
+1.385114E+00,+2.260013E-09,+419.0121E-09
+1.395092E+00,+3.977195E-09,+363.9536E-09
+1.405191E+00,+4.878063E-09,+10.00500E-09
+1.415027E+00,+5.590094E-09,-446.5780E-09
+1.425193E+00,+6.027383E-09,-423.7967E-09
+1.435149E+00,+6.980811E-09,+44.25717E-09
+1.445086E+00,+7.328089E-09,+358.5663E-09
+1.455147E+00,+6.601941E-09,+526.2880E-09
+1.465217E+00,+5.734029E-09,+343.3199E-09
+1.475045E+00,+5.057185E-09,-189.4150E-09
+1.485228E+00,+4.779338E-09,-485.6558E-09
+1.495068E+00,+3.618547E-09,-511.0054E-09
+1.505123E+00,+2.315246E-09,-259.6207E-09
+1.515084E+00,+1.442546E-09,+65.39249E-09
+1.525174E+00,+2.135242E-09,+8.613587E-09
+1.535016E+00,+3.334827E-09,-326.6115E-09
+1.545069E+00,+3.534150E-09,-742.9915E-09
+1.555131E+00,+3.094382E-09,-777.4306E-09
+1.565083E+00,+2.677914E-09,-383.4381E-09
+1.575156E+00,+2.228733E-09,+181.4232E-09
+1.585221E+00,+1.351447E-09,+353.7035E-09
+1.595060E+00,+648.0352E-12,+208.2567E-09
+1.605122E+00,+1.048170E-09,-206.4314E-09
+1.615180E+00,+2.083447E-09,-403.5425E-09
+1.625073E+00,+2.399128E-09,-280.3554E-09
+1.635037E+00,+1.530324E-09,+159.7252E-09
+1.645222E+00,+1.084960E-09,+411.0213E-09
+1.655062E+00,+1.720511E-09,+267.3845E-09
+1.665237E+00,+2.869882E-09,-20.83778E-09
+1.675070E+00,+2.958433E-09,-325.1095E-09
+1.685057E+00,+2.309209E-09,-326.5591E-09
+1.695035E+00,+2.000833E-09,-261.9314E-09
+1.705109E+00,+2.048902E-09,-388.7548E-09
+1.715217E+00,+1.390955E-09,-562.6126E-09
+1.725140E+00,+306.9576E-12,-579.8398E-09
+1.735196E+00,-9.242471E-12,-356.6780E-09
+1.745026E+00,+991.7179E-12,+9.735108E-09
+1.755080E+00,+2.662321E-09,+261.1561E-09
+1.765151E+00,+3.759611E-09,+155.5319E-09
+1.775082E+00,+4.814152E-09,-132.9422E-09
+1.785162E+00,+6.472168E-09,-315.8484E-09
+1.795213E+00,+7.633187E-09,-264.1011E-09
+1.805038E+00,+7.280064E-09,-14.30225E-09
+1.815214E+00,+5.460214E-09,+92.77916E-09
+1.825040E+00,+4.099731E-09,+39.69193E-09
+1.835071E+00,+3.363328E-09,-188.1590E-09
+1.845111E+00,+2.516665E-09,-313.8428E-09
+1.855145E+00,+1.084692E-09,-124.5356E-09
+1.865194E+00,+57.16613E-12,+191.7067E-09
+1.875038E+00,+283.7290E-12,+334.3582E-09
+1.885182E+00,+971.1129E-12,+178.1664E-09
+1.895225E+00,+1.712298E-09,-76.91384E-09
+1.905063E+00,+2.004969E-09,-162.4260E-09
+1.915236E+00,+2.496472E-09,-180.5620E-09
+1.925082E+00,+3.008078E-09,-303.8883E-09
+1.935072E+00,+2.602988E-09,-654.0432E-09
+1.945040E+00,+1.778984E-09,-751.8101E-09
+1.955107E+00,+1.024353E-09,-338.6269E-09
+1.965168E+00,+1.226214E-09,-8.251191E-09
+1.975066E+00,+1.190965E-09,+42.18388E-09
+1.985018E+00,+1.637409E-12,-134.6989E-09
+1.995177E+00,-1.795741E-09,-330.9956E-09
+2.005235E+00,-2.520984E-09,-264.9813E-09
+2.015083E+00,-1.891741E-09,+47.56737E-09
+2.025034E+00,-1.197992E-09,+332.1695E-09
+2.035082E+00,-498.6084E-12,+460.5093E-09
+2.045146E+00,+562.8623E-12,+224.4349E-09
+2.055242E+00,+2.265052E-09,-240.8934E-09
+2.065076E+00,+3.626660E-09,-386.7235E-09
+2.075154E+00,+4.600819E-09,-289.6242E-09
+2.085038E+00,+5.091007E-09,-88.97591E-09
+2.095032E+00,+5.942675E-09,+149.1423E-09
+2.105099E+00,+6.009176E-09,+129.7217E-09
+2.115035E+00,+4.341538E-09,-130.8479E-09
+2.125098E+00,+3.042202E-09,-167.2821E-09
+2.135144E+00,+2.289066E-09,-129.7360E-09
+2.145209E+00,+2.438744E-09,-257.8783E-09
+2.155068E+00,+2.081810E-09,-568.5969E-09
+2.165146E+00,+1.331361E-09,-663.0564E-09
+2.175219E+00,+908.9652E-12,-503.4342E-09
+2.185184E+00,+1.530506E-09,-241.4656E-09
+2.195027E+00,+2.812055E-09,+181.2277E-09
+2.205101E+00,+3.015486E-09,+104.2404E-09
+2.215054E+00,+2.671695E-09,-275.6825E-09
+2.225094E+00,+2.335915E-09,-622.6664E-09
+2.235147E+00,+1.931265E-09,-544.6148E-09
+2.245200E+00,+1.004478E-09,-235.3525E-09
+2.255022E+00,-736.5523E-12,+273.9334E-09
+2.265065E+00,-754.2451E-12,+185.7014E-09
+2.275106E+00,+1.043704E-09,-494.1579E-09
+2.285030E+00,+2.047461E-09,-821.4521E-09
+2.295079E+00,+2.494423E-09,-804.5531E-09
+2.305126E+00,+2.581356E-09,-412.6787E-09
+2.315188E+00,+3.493003E-09,+275.7597E-09
+2.325125E+00,+3.975311E-09,+359.4751E-09
+2.335176E+00,+3.358733E-09,-62.05082E-09
+2.345240E+00,+2.473488E-09,-403.8058E-09
+2.355055E+00,+1.973240E-09,-631.4030E-09
+2.365106E+00,+2.456308E-09,-417.9087E-09
+2.375167E+00,+3.224857E-09,+110.1790E-09
+2.385106E+00,+3.207213E-09,+232.6269E-09
+2.395175E+00,+3.001521E-09,-148.7827E-09
+2.405233E+00,+3.261285E-09,-357.1644E-09
+2.415087E+00,+3.280349E-09,-487.9990E-09
+2.425064E+00,+3.080401E-09,-382.9422E-09
+2.435117E+00,+3.260021E-09,-122.6034E-09
+2.445168E+00,+4.205368E-09,-172.5884E-09
+2.455224E+00,+6.236974E-09,-527.6032E-09
+2.465034E+00,+6.229598E-09,-625.3901E-09
+2.475089E+00,+3.978907E-09,-261.8532E-09
+2.485159E+00,+3.012484E-09,+2.136231E-09
+2.495108E+00,+1.732478E-09,+276.7019E-09
+2.505079E+00,+1.355354E-09,+166.9741E-09
+2.515136E+00,-30.71816E-12,-110.8828E-09
+2.525213E+00,-1.047284E-09,-136.7836E-09
+2.535051E+00,-1.518783E-09,+167.0904E-09
+2.545123E+00,-1.275747E-09,+314.8565E-09
+2.555196E+00,-620.6704E-12,+62.82234E-09
+2.565044E+00,-439.8949E-12,-196.8012E-09
+2.575109E+00,+282.6228E-12,-437.8758E-09
+2.585064E+00,+813.6376E-12,-383.6288E-09
+2.595105E+00,+884.2264E-12,-195.5996E-09
+2.605127E+00,+683.3516E-12,-172.0657E-09
+2.615198E+00,+914.5334E-12,-247.2887E-09
+2.625143E+00,+1.330761E-09,-230.7463E-09
+2.635176E+00,+1.576594E-09,+5.257607E-09
+2.645219E+00,+667.1507E-12,+14.36043E-09
+2.655030E+00,-2.495224E-09,-199.2626E-09
+2.665070E+00,-3.221116E-09,-289.0082E-09
+2.675129E+00,-3.123514E-09,-317.0872E-09
+2.685078E+00,-2.838507E-09,-261.5585E-09
+2.695149E+00,-2.386356E-09,-179.3585E-09
+2.705215E+00,-2.126523E-09,-167.8114E-09
+2.715147E+00,-1.390491E-09,-358.8858E-09
+2.725199E+00,-1.038870E-09,-497.4480E-09
+2.735234E+00,-1.401955E-09,-401.9480E-09
+2.745069E+00,-1.516308E-09,-82.47852E-09
+2.755138E+00,-171.0989E-12,+611.6753E-09
+2.765198E+00,+668.5433E-12,+679.4510E-09
+2.775037E+00,+1.600000E-09,+225.6050E-09
+2.785112E+00,+1.914540E-09,-97.60571E-09
+2.795064E+00,+3.152063E-09,-337.4958E-09
+2.805036E+00,+4.308947E-09,-218.1559E-09
+2.815077E+00,+4.570410E-09,-162.2505E-09
+2.825134E+00,+3.313102E-09,-342.2127E-09
+2.835205E+00,+1.436082E-09,-479.9223E-09
+2.845032E+00,+1.135307E-09,-364.9054E-09
+2.855098E+00,+1.605689E-09,-58.39729E-09
+2.865174E+00,+1.736933E-09,-80.68181E-09
+2.875233E+00,+1.365890E-09,-481.3643E-09
+2.885183E+00,+1.228934E-09,-581.9998E-09
+2.895052E+00,+1.119263E-09,-514.0924E-09
+2.905138E+00,+853.7830E-12,-263.2256E-09
+2.915219E+00,-245.1148E-12,+168.4561E-09
+2.925178E+00,-382.6248E-12,+169.3478E-09
+2.935236E+00,-271.9970E-12,-294.6625E-09
+2.945076E+00,-447.2529E-12,-529.2168E-09
+2.955134E+00,-2.135793E-09,-781.6611E-09
+2.965197E+00,-3.034694E-09,-735.6902E-09
+2.975049E+00,-2.526060E-09,-240.5472E-09
+2.985234E+00,-1.461987E-09,+33.17833E-09
+2.995069E+00,+784.7831E-12,+529.9664E-09
+3.005134E+00,+1.380341E-09,+561.2421E-09
+3.015075E+00,+2.184458E-09,+98.88363E-09
+3.025141E+00,+2.695274E-09,-166.3971E-09
+3.035200E+00,+2.723164E-09,-378.4790E-09
+3.045059E+00,+2.266655E-09,-380.0583E-09
+3.055119E+00,+1.468680E-09,-354.3701E-09
+3.065180E+00,+1.380525E-09,-303.7958E-09
+3.075027E+00,+1.033783E-09,-263.9399E-09
+3.085127E+00,+411.2576E-12,-266.0809E-09
+3.095105E+00,-706.0212E-12,-378.0060E-09
+3.105178E+00,-773.2358E-12,-391.4824E-09
+3.115135E+00,+587.5966E-12,-336.9761E-09
+3.125065E+00,+1.391246E-09,-234.4675E-09
+3.135044E+00,+2.002016E-09,+121.4647E-09
+3.145234E+00,+2.089043E-09,+255.1308E-09
+3.155042E+00,+3.054925E-09,+322.5851E-09
+3.165097E+00,+3.814946E-09,+173.6307E-09
+3.175175E+00,+4.806766E-09,-57.38640E-09
+3.185133E+00,+5.129622E-09,-47.76096E-09
+3.195217E+00,+5.350831E-09,+100.9598E-09
+3.205074E+00,+5.051239E-09,+172.9889E-09
+3.215057E+00,+3.012225E-09,+184.6228E-09
+3.225118E+00,+1.725411E-09,+125.1955E-09
+3.235191E+00,+1.074436E-09,-218.9484E-09
+3.245049E+00,+1.732111E-09,-416.5411E-09
+3.255120E+00,+2.949657E-09,-587.0915E-09
+3.265196E+00,+3.146955E-09,-615.4394E-09
+3.275043E+00,+3.426739E-09,-511.1285E-09
+3.285225E+00,+4.419420E-09,-413.7602E-09
+3.295066E+00,+6.209034E-09,-328.3301E-09
+3.305054E+00,+6.316688E-09,-377.4576E-09
+3.315133E+00,+4.814734E-09,-503.1118E-09
+3.325204E+00,+3.666986E-09,-510.3769E-09
+3.335055E+00,+3.014657E-09,-344.2831E-09
+3.345115E+00,+2.671681E-09,-160.1524E-09
+3.355189E+00,+1.873923E-09,+37.09984E-09
+3.365031E+00,+1.693060E-09,+5.707741E-09
+3.375101E+00,+2.201207E-09,-211.7243E-09
+3.385174E+00,+2.295883E-09,-279.4838E-09
+3.395106E+00,+1.460742E-09,-329.2618E-09
+3.405168E+00,+999.3922E-12,-380.5723E-09
+3.415042E+00,+1.855854E-09,-421.4115E-09
+3.425039E+00,+3.011064E-09,-373.2872E-09
+3.435018E+00,+3.416954E-09,-216.5299E-09
+3.445208E+00,+2.582155E-09,-105.9084E-09
+3.455053E+00,+1.415564E-09,+57.90234E-09
+3.465127E+00,+1.333916E-09,+250.4749E-09
+3.475186E+00,+1.321029E-09,+461.0882E-09
+3.485137E+00,+904.3440E-12,+365.8037E-09
+3.495217E+00,+297.3872E-12,-24.33586E-09
+3.505219E+00,+396.2045E-12,-376.1406E-09
+3.515071E+00,+890.3857E-12,-572.0873E-09
+3.525156E+00,+840.2149E-12,-376.5030E-09
+3.535167E+00,+519.9802E-12,+36.70120E-09
+3.545166E+00,+805.7669E-12,+48.96164E-09
+3.555243E+00,+1.874667E-09,-331.7766E-09
+3.565079E+00,+2.193532E-09,-629.5958E-09
+3.575155E+00,+1.325080E-09,-657.1560E-09
+3.585099E+00,+863.2980E-12,-456.6794E-09
+3.595162E+00,+1.093681E-09,-48.36369E-09
+3.605016E+00,+1.359230E-09,+49.97253E-09
+3.615183E+00,+423.1698E-12,-218.4649E-09
+3.625241E+00,-787.6584E-12,-415.4739E-09
+3.635074E+00,-2.006794E-09,-249.4402E-09
+3.645147E+00,-2.131717E-09,+80.67417E-09
+3.655245E+00,-2.438716E-09,+521.7495E-09
+3.665115E+00,-2.783406E-09,+537.1914E-09
+3.675211E+00,-3.123823E-09,-43.41602E-09
+3.685050E+00,-2.942272E-09,-504.7169E-09
+3.695216E+00,-2.987262E-09,-1.017472E-06
+3.705055E+00,-3.366940E-09,-895.0082E-09
+3.715125E+00,-3.462554E-09,-234.2272E-09
+3.725065E+00,-3.086964E-09,-146.7762E-09
+3.735122E+00,-1.757072E-09,-353.9438E-09
+3.745191E+00,-1.685885E-09,-517.7394E-09
+3.755034E+00,-2.009997E-09,-512.9433E-09
+3.765120E+00,-1.632751E-09,-299.8285E-09
+3.775175E+00,+3.062348E-12,+172.6904E-09
+3.785125E+00,+892.9075E-12,+369.7882E-09
+3.795204E+00,+981.9997E-12,+334.8370E-09
+3.805035E+00,+701.6840E-12,+230.6624E-09
+3.815197E+00,+640.1138E-12,-86.70330E-09
+3.825026E+00,+763.7324E-12,-221.8142E-09
+3.835083E+00,-64.98597E-12,-323.2460E-09
+3.845149E+00,-808.0648E-12,-270.6337E-09
+3.855017E+00,-1.388724E-09,+13.01670E-09
+3.865144E+00,-1.127755E-09,-26.47305E-09
+3.875202E+00,-679.2684E-12,-432.4579E-09
+3.885132E+00,-680.3492E-12,-576.0832E-09
+3.895191E+00,+92.74340E-12,-528.2660E-09
+3.905167E+00,+799.6284E-12,-409.7967E-09
+3.915043E+00,+2.802900E-09,+26.56651E-09
+3.925105E+00,+2.840387E-09,+41.54682E-09
+3.935167E+00,+1.953367E-09,-271.1153E-09
+3.945230E+00,+1.555257E-09,-420.3415E-09
+3.955053E+00,+313.7197E-12,-601.0914E-09
+3.965117E+00,-140.9026E-12,-569.7441E-09
+3.975170E+00,-1.429218E-09,-105.3238E-09
+3.985241E+00,-1.401481E-09,+110.6710E-09
+3.995193E+00,+337.9968E-12,+431.5768E-09
+4.005030E+00,+1.233101E-09,+418.7136E-09
+4.015101E+00,+2.564063E-09,+142.1337E-09
+4.025053E+00,+2.943886E-09,-34.28173E-09
+4.035104E+00,+4.155682E-09,-488.2059E-09
+4.045159E+00,+4.014280E-09,-497.7932E-09
+4.055230E+00,+2.074558E-09,+67.42383E-09
+4.065090E+00,+1.254724E-09,+324.5697E-09
+4.075164E+00,+1.452973E-09,+10.53905E-09
+4.085106E+00,+2.128327E-09,-294.2867E-09
+4.095192E+00,+4.643378E-09,-969.8764E-09
+4.105093E+00,+4.881569E-09,-942.0939E-09
+4.115160E+00,+4.953072E-09,-290.3757E-09
+4.125236E+00,+5.013384E-09,-185.2322E-09
+4.135067E+00,+5.260337E-09,-131.2409E-09
+4.145152E+00,+5.159580E-09,-192.2016E-09
+4.155220E+00,+4.503762E-09,-161.9053E-09
+4.165054E+00,+4.496219E-09,-99.39767E-09
+4.175129E+00,+4.267501E-09,-52.18602E-09
+4.185192E+00,+4.029585E-09,-112.8616E-09
+4.195146E+00,+1.914554E-09,-336.6976E-09
+4.205134E+00,+1.867815E-09,-337.5635E-09
+4.215194E+00,+3.586510E-09,+29.88052E-09
+4.225023E+00,+3.782763E-09,+103.7312E-09
+4.235097E+00,+2.543136E-09,+321.6954E-09
+4.245163E+00,+2.253417E-09,+267.3903E-09
+4.255217E+00,+728.7417E-12,-873.3473E-09
+4.265065E+00,+755.5176E-12,-958.1767E-09
+4.275126E+00,+363.8651E-12,-590.4207E-09
+4.285204E+00,+244.1587E-12,-387.5389E-09
+4.295094E+00,+471.6985E-12,+594.3041E-09
+4.305027E+00,+738.5662E-12,+609.7146E-09
+4.315014E+00,+1.972829E-09,-153.7743E-09
+4.325218E+00,+2.009491E-09,-339.4127E-09
+4.335040E+00,+2.625229E-09,-864.6727E-09
+4.345105E+00,+2.890009E-09,-816.7248E-09
+4.355175E+00,+3.607730E-09,-78.00197E-09
+4.365022E+00,+3.475210E-09,+108.6559E-09
+4.375100E+00,+3.200001E-09,-27.72141E-09
+4.385279E+00,+3.497794E-09,-200.3641E-09
+4.395149E+00,+6.159528E-09,-916.1101E-09
+4.405123E+00,+6.292408E-09,-887.7039E-09
+4.415116E+00,+4.748472E-09,+40.16495E-09
+4.425120E+00,+4.387312E-09,+192.1740E-09
+4.435197E+00,+3.563579E-09,+355.6500E-09
+4.445042E+00,+3.585938E-09,+195.4336E-09
+4.455149E+00,+4.274129E-09,-587.8105E-09
+4.465017E+00,+4.369734E-09,-590.1242E-09
+4.475089E+00,+5.698613E-09,-147.2263E-09
+4.485167E+00,+5.767035E-09,-122.5805E-09
+4.495090E+00,+5.091668E-09,-315.1150E-09
+4.505064E+00,+4.962287E-09,-382.2785E-09
+4.515127E+00,+5.855969E-09,-498.7087E-09
+4.525221E+00,+6.298108E-09,-426.4841E-09
+4.535054E+00,+7.085905E-09,-125.1049E-09
+4.545105E+00,+6.959390E-09,-112.6700E-09
+4.555182E+00,+6.911359E-09,-215.4274E-09
+4.565036E+00,+7.140872E-09,-259.4853E-09
+4.575093E+00,+8.411567E-09,-418.3435E-09
+4.585272E+00,+8.207066E-09,-459.5337E-09
+4.595123E+00,+5.864460E-09,-527.9341E-09
+4.605075E+00,+5.498297E-09,-472.3587E-09
+4.615054E+00,+3.813844E-09,-298.5659E-09
+4.625014E+00,+3.617561E-09,-317.2694E-09
+4.635086E+00,+2.108052E-09,-685.3428E-09
+4.645168E+00,+2.012738E-09,-725.4496E-09
+4.655023E+00,+1.618504E-09,-646.2231E-09
+4.665105E+00,+1.518167E-09,-576.0699E-09
+4.675185E+00,+203.5768E-12,-290.1135E-09
+4.685025E+00,+110.5725E-12,-278.3518E-09
+4.695096E+00,+1.747397E-09,-122.2696E-09
+4.705158E+00,+1.901210E-09,-94.24019E-09
+4.715242E+00,+2.304248E-09,+122.2410E-09
+4.725099E+00,+2.188673E-09,+118.9499E-09
+4.735125E+00,+750.3329E-12,-393.8303E-09
+4.745187E+00,+765.9772E-12,-433.0731E-09
+4.755041E+00,+1.632224E-09,-569.2082E-09
+4.765113E+00,+1.654732E-09,-572.9256E-09
+4.775188E+00,+2.256592E-09,-354.2671E-09
+4.785040E+00,+2.303423E-09,-354.1584E-09
+4.795103E+00,+2.667427E-09,-418.5171E-09
+4.805176E+00,+2.501864E-09,-404.0222E-09
+4.815128E+00,+433.7125E-12,-127.0752E-09
+4.825078E+00,+360.0222E-12,-81.45047E-09
+4.835146E+00,+317.8998E-12,+38.92612E-09
+4.845203E+00,+255.8354E-12,+18.81027E-09
+4.855038E+00,-1.673173E-09,-386.4041E-09
+4.865113E+00,-1.821143E-09,-434.9041E-09
+4.875184E+00,-834.6699E-12,-579.5584E-09
+4.885019E+00,-653.3378E-12,-577.0159E-09
+4.895080E+00,+929.7066E-12,-251.7224E-09
+4.905359E+00,+974.0090E-12,-241.0021E-09
+4.915095E+00,+2.085272E-09,-275.4250E-09
+4.925263E+00,+2.145488E-09,-283.7220E-09
+4.935086E+00,+2.329065E-09,-264.3127E-09
+4.945153E+00,+2.312456E-09,-272.9568E-09
+4.955232E+00,+3.526238E-09,-285.0027E-09
+4.965086E+00,+3.799646E-09,-263.5155E-09
+4.975164E+00,+4.202922E-09,-397.7966E-09
+4.985238E+00,+4.053449E-09,-409.8597E-09
+4.995078E+00,+773.6723E-12,-781.8708E-09
+5.005155E+00,+584.4696E-12,-823.4807E-09
+5.015115E+00,-285.3780E-12,-490.0951E-09
+5.025071E+00,-422.2991E-12,-364.7824E-09
+5.035140E+00,-1.008462E-09,+117.1236E-09
+5.045235E+00,-866.4273E-12,+68.08185E-09
+5.055070E+00,+1.377738E-09,-474.9890E-09
+5.065131E+00,+1.537825E-09,-487.7501E-09
+5.075197E+00,+1.197971E-09,-34.57928E-09
+5.085040E+00,+1.073360E-09,+36.15380E-09
+5.095170E+00,+790.6215E-12,+28.87821E-09
+5.105119E+00,+800.0048E-12,-19.77348E-09
+5.115191E+00,+351.1746E-12,-190.6023E-09
+5.125255E+00,+333.4010E-12,-176.8389E-09
+5.135086E+00,+1.374456E-09,+34.86824E-09
+5.145370E+00,+1.428696E-09,+6.583214E-09
+5.155230E+00,+786.4344E-12,-830.6637E-09
+5.165098E+00,+613.1116E-12,-876.1416E-09
+5.175166E+00,+337.4125E-12,-911.2797E-09
+5.185243E+00,+554.8738E-12,-870.1115E-09
+5.195068E+00,+1.962561E-09,-113.5654E-09
+5.205111E+00,+1.826113E-09,-80.66464E-09
+5.215143E+00,-1.308195E-09,+256.3496E-09
+5.225226E+00,-1.506753E-09,+273.5739E-09
+5.235055E+00,-2.584377E-09,+158.1535E-09
+5.245123E+00,-2.703826E-09,+115.8438E-09
+5.255180E+00,-3.113010E-09,-73.71712E-09
+5.265022E+00,-2.997200E-09,-71.27763E-09
+5.275099E+00,-1.310549E-09,-26.86215E-09
+5.285186E+00,-1.219295E-09,-12.87937E-09
+5.295032E+00,-731.2267E-12,-143.9457E-09
+5.305104E+00,-556.6637E-12,-219.2125E-09
+5.315061E+00,+2.116944E-09,-816.2938E-09
+5.325019E+00,+2.536241E-09,-863.0572E-09
+5.335086E+00,+3.251950E-09,-884.8820E-09
+5.345140E+00,+3.288098E-09,-840.9081E-09
+5.355216E+00,+5.160365E-09,-42.25540E-09
+5.365278E+00,+5.359914E-09,+10.21099E-09
+5.375101E+00,+7.786686E-09,+684.3176E-09
+5.385159E+00,+7.832333E-09,+705.1239E-09
+5.395073E+00,+7.781376E-09,+183.1627E-09
+5.405024E+00,+7.767413E-09,+39.79016E-09
+5.415090E+00,+6.492006E-09,-914.5394E-09
+5.425142E+00,+6.294951E-09,-938.0847E-09
+5.435217E+00,+4.347085E-09,-692.2331E-09
+5.445513E+00,+4.323487E-09,-671.3572E-09
+5.455122E+00,+4.063994E-09,-229.1775E-09
+5.465198E+00,+3.861147E-09,-167.6435E-09
+5.475043E+00,+1.854986E-09,+250.5827E-09
+5.485241E+00,+1.734908E-09,+255.4045E-09
+5.495089E+00,+2.890512E-09,-178.1740E-09
+5.505042E+00,+3.029299E-09,-281.7068E-09
+5.515113E+00,+2.840060E-09,-835.0707E-09
+5.525195E+00,+2.898323E-09,-842.1688E-09
+5.535017E+00,+4.308875E-09,-432.0860E-09
+5.545067E+00,+4.787805E-09,-223.5241E-09
+5.555128E+00,+4.998717E-09,+372.0675E-09
+5.565193E+00,+4.832618E-09,+469.1391E-09
+5.575038E+00,+5.046007E-09,+330.4091E-09
+5.585225E+00,+5.171748E-09,+190.2952E-09
+5.595057E+00,+4.838232E-09,-579.0644E-09
+5.605134E+00,+4.508558E-09,-862.0272E-09
+5.615095E+00,+5.085148E-09,-1.043096E-06
+5.625173E+00,+5.932437E-09,-898.6073E-09
+5.635020E+00,+6.437246E-09,-391.5777E-09
+5.645087E+00,+5.707502E-09,-305.1739E-09
+5.655153E+00,+3.305952E-09,-191.7553E-09
+5.665208E+00,+2.848623E-09,-206.6059E-09
+5.675030E+00,+2.912422E-09,-248.0469E-09
+5.685090E+00,+2.919590E-09,-306.6349E-09
+5.695031E+00,+2.646155E-09,-359.4399E-09
+5.705110E+00,+2.809076E-09,-421.7310E-09
+5.715200E+00,+3.317389E-09,-388.1063E-09
+5.725127E+00,+3.090800E-09,-400.5127E-09
+5.735219E+00,+1.344812E-09,-247.2248E-09
+5.745245E+00,+680.3608E-12,-181.2487E-09
+5.755083E+00,+687.3100E-12,-110.2867E-09
+5.765156E+00,+954.6672E-12,-184.6361E-09
+5.775226E+00,+632.5941E-12,-497.7855E-09
+5.785186E+00,+212.3597E-12,-696.1632E-09
+5.795034E+00,+214.5468E-12,-654.0137E-09
+5.805100E+00,+358.5995E-12,-333.8633E-09
+5.815193E+00,-459.2320E-12,+247.8609E-09
+5.825164E+00,-1.455853E-09,+422.6961E-09
+5.835222E+00,-1.932861E-09,+8.782387E-09
+5.845053E+00,-1.225641E-09,-240.0026E-09
+5.855114E+00,+936.9352E-12,-316.5474E-09
+5.865170E+00,+1.399798E-09,-188.9305E-09
+5.875235E+00,+1.354583E-09,+68.26210E-09
+5.885181E+00,+1.313548E-09,+37.10651E-09
+5.895019E+00,+709.2152E-12,-374.7206E-09
+5.905092E+00,+231.0179E-12,-470.6154E-09
+5.915030E+00,-1.406754E-09,-551.0101E-09
+5.925087E+00,-1.652312E-09,-485.2734E-09
+5.935147E+00,-1.111854E-09,-158.5274E-09
+5.945203E+00,-1.015977E-09,-28.39375E-09
+5.955033E+00,-1.888436E-09,+73.91739E-09
+5.965096E+00,-2.133235E-09,+5.378723E-09
+5.975163E+00,-1.389987E-09,-207.9020E-09
+5.985035E+00,-742.7740E-12,-220.7804E-09
+5.995244E+00,-338.8259E-12,-176.9428E-09
+6.005083E+00,-345.1100E-12,-118.8545E-09
+6.015163E+00,+715.6470E-12,-234.5810E-09
+6.025110E+00,+1.248646E-09,-350.3971E-09
+6.035181E+00,+1.894612E-09,-444.8738E-09
+6.045031E+00,+1.827055E-09,-408.8421E-09
+6.055243E+00,+1.954020E-09,-360.0312E-09
+6.065045E+00,+2.218565E-09,-419.9620E-09
+6.075120E+00,+2.242105E-09,-529.1243E-09
+6.085067E+00,+1.795984E-09,-480.4068E-09
+6.095149E+00,-660.0168E-12,+119.0519E-09
+6.105104E+00,-774.0395E-12,+232.0471E-09
+6.115161E+00,-35.28628E-12,+411.0585E-09
+6.125227E+00,+2.607383E-12,+251.1320E-09
+6.135022E+00,-768.8432E-12,-777.2475E-09
+6.145087E+00,-865.7460E-12,-875.0163E-09
+6.155157E+00,+100.5194E-12,-344.0018E-09
+6.165222E+00,+256.4982E-12,-155.1685E-09
+6.175060E+00,+220.6900E-12,+167.4376E-09
+6.185120E+00,+214.5676E-12,+60.01950E-09
+6.195059E+00,+1.732979E-09,-760.9339E-09
+6.205036E+00,+1.948739E-09,-796.8922E-09
+6.215093E+00,+1.641949E-09,-241.7317E-09
+6.225172E+00,+1.484329E-09,-58.45929E-09
+6.235022E+00,+2.177574E-09,+99.04862E-09
+6.245109E+00,+2.411619E-09,-27.12441E-09
+6.255181E+00,+2.927907E-09,-827.6224E-09
+6.265024E+00,+2.731589E-09,-876.7080E-09
+6.275084E+00,+1.447384E-09,-654.0508E-09
+6.285162E+00,+1.490913E-09,-531.7078E-09
+6.295111E+00,+2.587855E-09,+94.54727E-09
+6.305042E+00,+2.717051E-09,+272.4018E-09
+6.315021E+00,+2.506084E-09,+397.1949E-09
+6.325204E+00,+2.507966E-09,+324.6346E-09
+6.335035E+00,+2.535483E-09,+33.37956E-09
+6.345109E+00,+2.426490E-09,-57.38163E-09
+6.355161E+00,+2.205110E-09,-538.2729E-09
+6.365230E+00,+2.656134E-09,-752.0704E-09
+6.375081E+00,+4.597581E-09,-1.039117E-06
+6.385038E+00,+4.787450E-09,-988.1821E-09
+6.395117E+00,+3.071701E-09,-179.5406E-09
+6.405190E+00,+2.560056E-09,+6.797791E-09
+6.415021E+00,+2.287765E-09,+371.1090E-09
+6.425089E+00,+2.615340E-09,+332.8734E-09
+6.435066E+00,+2.111433E-09,-137.8593E-09
+6.445053E+00,+1.222232E-09,-359.6602E-09
+6.455143E+00,-966.3670E-12,-836.3057E-09
+6.465233E+00,-1.270239E-09,-783.0057E-09
+6.475090E+00,-1.608691E-09,-104.5475E-09
+6.485162E+00,-1.649619E-09,+148.8991E-09
+6.495112E+00,-1.044565E-09,+232.6803E-09
+6.505079E+00,-322.2278E-12,-50.48370E-09
+6.515131E+00,+919.6188E-12,-892.1652E-09
+6.525206E+00,+908.9676E-12,-1.022220E-06
+6.535053E+00,+626.5757E-12,-696.2643E-09
+6.545126E+00,+817.9055E-12,-396.5559E-09
+6.555190E+00,+1.242632E-09,+200.0990E-09
+6.565031E+00,+674.8181E-12,+324.3962E-09
+6.575095E+00,-1.433608E-09,+142.1995E-09
+6.585066E+00,-1.933311E-09,-83.64105E-09
+6.595127E+00,-649.7373E-12,-439.1642E-09
+6.605177E+00,+140.3599E-12,-538.5008E-09
+6.615116E+00,+1.557243E-09,-584.4402E-09
+6.625172E+00,+1.704051E-09,-608.1934E-09
+6.635154E+00,+1.832785E-09,-590.0117E-09
+6.645146E+00,+1.813032E-09,-514.1144E-09
+6.655196E+00,+912.2355E-12,-71.94233E-09
+6.665028E+00,+346.1423E-12,+142.5648E-09
+6.675107E+00,-445.7540E-12,+159.1806E-09
+6.685056E+00,-415.0335E-12,+32.03964E-09
+6.695130E+00,-674.1968E-12,-603.8389E-09
+6.705136E+00,-941.6464E-12,-751.1998E-09
+6.715239E+00,-584.9753E-12,-618.3872E-09
+6.725071E+00,+239.5860E-12,-430.1348E-09
+6.735142E+00,+2.206438E-09,-273.5624E-09
+6.745188E+00,+2.649670E-09,-386.3134E-09
+6.755029E+00,+3.111886E-09,-487.0577E-09
+6.765090E+00,+3.379679E-09,-383.6680E-09
+6.775123E+00,+4.429612E-09,+165.5836E-09
+6.785188E+00,+4.440044E-09,+301.0283E-09
+6.795138E+00,+3.342405E-09,+105.0215E-09
+6.805109E+00,+2.674958E-09,-112.6480E-09
+6.815162E+00,+2.249929E-09,-341.4497E-09
+6.825222E+00,+1.868755E-09,-341.9638E-09
+6.835052E+00,+726.3283E-12,-292.2144E-09
+6.845108E+00,+425.8095E-12,-269.2366E-09
+6.855169E+00,+1.351031E-09,-153.5673E-09
+6.865238E+00,+1.943505E-09,-86.53736E-09
+6.875070E+00,+1.535952E-09,-215.6363E-09
+6.885015E+00,+578.1625E-12,-397.7976E-09
+6.895091E+00,+98.66256E-12,-646.7553E-09
+6.905155E+00,+652.0606E-12,-629.9639E-09
+6.915238E+00,+1.605737E-09,-465.6315E-09
+6.925203E+00,+1.581830E-09,-424.6722E-09
+6.935211E+00,+1.089191E-09,-732.0261E-09
+6.945201E+00,+1.461056E-09,-961.2131E-09
+6.955033E+00,+2.620169E-09,-1.034109E-06
+6.965106E+00,+3.048436E-09,-643.3153E-09
+6.975179E+00,+3.346709E-09,+201.6220E-09
+6.985124E+00,+3.617284E-09,+429.5130E-09
+6.995183E+00,+3.927883E-09,+135.6516E-09
+7.005018E+00,+3.543559E-09,-322.9303E-09
+7.015194E+00,+1.928810E-09,-1.286546E-06
+7.025036E+00,+1.663548E-09,-1.359463E-06
+7.035092E+00,+2.917494E-09,-639.2565E-09
+7.045160E+00,+3.574623E-09,-78.36724E-09
+7.055235E+00,+2.718540E-09,+394.6820E-09
+7.065074E+00,+1.745919E-09,+244.1816E-09
+7.075141E+00,-355.4563E-12,-235.4479E-09
+7.085090E+00,-790.8594E-12,-271.7095E-09
+7.095154E+00,-2.049376E-09,+37.64343E-09
+7.105217E+00,-2.435444E-09,+127.2936E-09
+7.115069E+00,-1.861928E-09,-182.7593E-09
+7.125023E+00,-1.169898E-09,-394.3624E-09
+7.135233E+00,+328.8536E-12,-775.9667E-09
+7.145190E+00,+431.5069E-12,-742.1284E-09
+7.155017E+00,+706.1645E-12,-241.4608E-09
+7.165086E+00,+959.7596E-12,-64.97383E-09
+7.175163E+00,+1.763351E-09,+257.3557E-09
+7.185146E+00,+1.558058E-09,+201.3826E-09
+7.195246E+00,-512.0356E-12,-373.3149E-09
+7.205242E+00,-862.6998E-12,-483.6664E-09
+7.215066E+00,-1.146893E-09,-772.0633E-09
+7.225127E+00,-1.130265E-09,-776.1202E-09
+7.235183E+00,-1.275041E-09,-623.0097E-09
+7.245242E+00,-1.057533E-09,-501.6976E-09
+7.255073E+00,+797.0418E-12,-174.7522E-09
+7.265155E+00,+1.840161E-09,-88.90152E-09
+7.275147E+00,+3.155532E-09,+21.71135E-09
+7.285227E+00,+3.209241E-09,+79.86259E-09
+7.295042E+00,+3.209264E-09,-2.607346E-09
+7.305106E+00,+3.235816E-09,-217.4807E-09
+7.315049E+00,+2.239428E-09,-772.1730E-09
+7.325123E+00,+1.423687E-09,-943.2507E-09
+7.335189E+00,+561.6914E-12,-800.5419E-09
+7.345244E+00,+733.5778E-12,-633.8883E-09
+7.355084E+00,+1.036919E-09,-293.9644E-09
+7.365161E+00,+752.8063E-12,-205.5578E-09
+7.375025E+00,+299.6459E-12,-111.6152E-09
+7.385097E+00,+526.7330E-12,-109.3540E-09
+7.395055E+00,+1.237200E-09,-185.5135E-09
+7.405150E+00,+987.8842E-12,-254.0789E-09
+7.415218E+00,+44.80589E-12,-435.5269E-09
+7.425169E+00,-185.5237E-12,-546.8826E-09
+7.435228E+00,+268.1771E-12,-795.0325E-09
+7.445064E+00,+258.9693E-12,-743.9795E-09
+7.455052E+00,-429.6778E-12,-450.8448E-09
+7.465029E+00,-164.3991E-12,-266.6369E-09
+7.475097E+00,+2.007122E-09,+86.90071E-09
+7.485044E+00,+2.739261E-09,+71.76304E-09
+7.495123E+00,+2.752122E-09,-331.6336E-09
+7.505039E+00,+2.482001E-09,-430.5725E-09
+7.515100E+00,+2.945272E-09,-494.6938E-09
+7.525176E+00,+3.595402E-09,-406.2815E-09
+7.535244E+00,+5.035407E-09,-189.3215E-09
+7.545070E+00,+4.865609E-09,-195.1313E-09
+7.555132E+00,+4.007733E-09,-325.1143E-09
+7.565201E+00,+3.892071E-09,-389.4491E-09
+7.575038E+00,+3.249504E-09,-706.5477E-09
+7.585208E+00,+2.672088E-09,-801.6262E-09
+7.595053E+00,+1.585206E-09,-711.8435E-09
+7.605045E+00,+1.616605E-09,-525.9848E-09
+7.615130E+00,+1.871981E-09,-392.2615E-09
+7.625214E+00,+1.602137E-09,-495.0638E-09
+7.635046E+00,+420.7333E-12,-728.8790E-09
+7.645107E+00,+239.5075E-12,-563.5929E-09
+7.655182E+00,+643.8297E-12,-109.8385E-09
+7.665244E+00,+566.1740E-12,+93.31227E-09
+7.675077E+00,-611.9638E-12,+286.5849E-09
+7.685022E+00,-873.1570E-12,+227.9730E-09
+7.695083E+00,-386.4516E-12,-63.18951E-09
+7.705145E+00,-21.48031E-12,-150.7778E-09
+7.715220E+00,+100.2769E-12,-324.1968E-09
+7.725224E+00,-13.83599E-12,-387.0039E-09
+7.735022E+00,+792.2196E-12,-573.2918E-09
+7.745074E+00,+1.344784E-09,-614.2722E-09
+7.755100E+00,+2.070205E-09,-604.4817E-09
+7.765139E+00,+2.020914E-09,-575.2831E-09
+7.775229E+00,+2.854020E-09,-604.2948E-09
+7.785113E+00,+3.627669E-09,-590.6992E-09
+7.795152E+00,+4.949994E-09,-323.6847E-09
+7.805239E+00,+4.682648E-09,-240.6931E-09
+7.815055E+00,+2.991828E-09,-49.18671E-09
+7.825099E+00,+2.606106E-09,-116.2157E-09
+7.835122E+00,+2.500418E-09,-469.7657E-09
+7.845157E+00,+2.240158E-09,-593.0681E-09
+7.855194E+00,+763.9888E-12,-656.0822E-09
+7.865239E+00,+421.1929E-12,-737.0253E-09
+7.875043E+00,+861.3719E-12,-875.6380E-09
+7.885182E+00,+1.214623E-09,-864.3132E-09
+7.895216E+00,+1.627695E-09,-443.4100E-09
+7.905028E+00,+1.878505E-09,-237.5622E-09
+7.915170E+00,+3.140763E-09,+154.9416E-09
+7.925204E+00,+3.384280E-09,+110.0693E-09
+7.935240E+00,+2.202676E-09,-336.4306E-09
+7.945040E+00,+1.828561E-09,-428.1178E-09
+7.955025E+00,+1.801919E-09,-495.3661E-09
+7.965214E+00,+2.288728E-09,-420.9681E-09
+7.975022E+00,+3.439984E-09,-205.2116E-09
+7.985099E+00,+3.198472E-09,-243.8917E-09
+7.995070E+00,+1.886256E-09,-540.7381E-09
+8.005122E+00,+1.395708E-09,-690.9514E-09
+8.015190E+00,+371.1399E-12,-693.7409E-09
+8.025158E+00,-145.5562E-12,-687.8682E-09
+8.035229E+00,-479.6754E-12,-544.7092E-09
+8.045075E+00,-21.91449E-12,-465.9720E-09
+8.055131E+00,+1.451846E-09,-113.4272E-09
+8.065181E+00,+1.570432E-09,+14.51683E-09
+8.075206E+00,+1.301022E-09,+8.290291E-09
+8.085026E+00,+1.460601E-09,-219.2621E-09
+8.095243E+00,+3.248529E-09,-948.1564E-09
+8.105207E+00,+3.534153E-09,-1.034331E-06
+8.115050E+00,+3.162851E-09,-718.1015E-09
+8.125121E+00,+2.644686E-09,-496.5401E-09
+8.135146E+00,+1.398077E-09,-26.09539E-09
+8.145224E+00,+1.080408E-09,-27.62127E-09
+8.155181E+00,-285.3203E-12,-141.0189E-09
+8.165130E+00,-622.5942E-12,-137.8021E-09
+8.175171E+00,-1.549622E-09,-155.1495E-09
+8.185323E+00,-1.597248E-09,-126.6794E-09
+8.195242E+00,-2.707351E-09,-36.54194E-09
+8.205052E+00,-2.870327E-09,-72.50214E-09
+8.215113E+00,-1.732222E-09,-80.88017E-09
+8.225141E+00,-1.090683E-09,-135.8671E-09
+8.235183E+00,+1.035325E-09,-196.3177E-09
+8.245216E+00,+1.042609E-09,-230.9532E-09
+8.255026E+00,+527.8600E-12,-464.2649E-09
+8.265064E+00,+724.0004E-12,-495.0991E-09
+8.275092E+00,+2.312853E-09,-385.9358E-09
+8.285138E+00,+2.510552E-09,-266.6969E-09
+8.295053E+00,+2.304996E-09,-334.8570E-09
+8.305084E+00,+2.332523E-09,-401.8688E-09
+8.315128E+00,+3.186218E-09,-546.1932E-09
+8.325069E+00,+3.398083E-09,-448.4854E-09
+8.335099E+00,+2.846059E-09,+58.24662E-09
+8.345148E+00,+2.750575E-09,+152.5583E-09
+8.355190E+00,+3.412113E-09,-43.18715E-09
+8.365239E+00,+3.713962E-09,-169.7092E-09
+8.375048E+00,+3.671055E-09,-512.1012E-09
+8.385188E+00,+3.628870E-09,-595.3846E-09
+8.395226E+00,+4.898186E-09,-1.005884E-06
+8.405236E+00,+5.565473E-09,-1.083061E-06
+8.415050E+00,+6.927257E-09,-971.2124E-09
+8.425105E+00,+6.778885E-09,-844.4872E-09
+8.435167E+00,+6.100596E-09,-546.1998E-09
+8.445242E+00,+6.010541E-09,-474.5398E-09
+8.455086E+00,+5.878416E-09,-68.57014E-09
+8.465148E+00,+5.629043E-09,+14.34136E-09
+8.475225E+00,+5.312855E-09,-30.50804E-09
+8.485081E+00,+5.596258E-09,-201.8156E-09
+8.495035E+00,+6.825437E-09,-440.5317E-09
+8.505242E+00,+6.668195E-09,-341.8112E-09
+8.515076E+00,+5.310191E-09,-63.43269E-09
+8.525152E+00,+4.709066E-09,+48.93112E-09
+8.535225E+00,+5.361524E-09,+162.4441E-09
+8.545062E+00,+5.842940E-09,+10.89191E-09
+8.555127E+00,+5.927795E-09,-553.2665E-09
+8.565200E+00,+5.735675E-09,-687.3055E-09
+8.575030E+00,+5.531331E-09,-664.6968E-09
+8.585218E+00,+5.179453E-09,-505.1718E-09
+8.595062E+00,+3.166211E-09,-349.5836E-09
+8.605112E+00,+1.560749E-09,-303.6785E-09
+8.615186E+00,-253.1933E-12,-138.4535E-09
+8.625134E+00,-251.3665E-12,-78.56369E-09
+8.635192E+00,-155.5816E-12,-213.0394E-09
+8.645035E+00,-281.2648E-12,-334.9934E-09
+8.655094E+00,+82.66491E-12,-490.3212E-09
+8.665154E+00,+685.3146E-12,-503.7623E-09
+8.675215E+00,+1.457433E-09,-450.5634E-09
+8.685154E+00,+1.254948E-09,-321.8060E-09
+8.695198E+00,+227.3943E-12,+71.42735E-09
+8.705235E+00,+450.6085E-12,+88.03940E-09
+8.715161E+00,+2.176398E-09,-162.7808E-09
+8.725220E+00,+2.762729E-09,-331.4781E-09
+8.735049E+00,+2.884748E-09,-364.4581E-09
+8.745121E+00,+2.983865E-09,-230.4144E-09
+8.755185E+00,+3.857309E-09,-64.90898E-09
+8.765226E+00,+4.408430E-09,-67.69753E-09
+8.775040E+00,+5.366685E-09,-121.7375E-09
+8.785087E+00,+6.157164E-09,-182.3683E-09
+8.795236E+00,+8.073517E-09,-418.3817E-09
+8.805181E+00,+9.310331E-09,-605.4487E-09
+8.815216E+00,+9.919157E-09,-606.5321E-09
+8.825032E+00,+9.911285E-09,-419.5366E-09
+8.835076E+00,+10.50943E-09,-169.2553E-09
+8.845112E+00,+10.52627E-09,-204.1102E-09
+8.855149E+00,+8.185750E-09,-531.3835E-09
+8.865191E+00,+5.506743E-09,-594.1296E-09
+8.875073E+00,+2.513594E-09,-284.1339E-09
+8.885112E+00,+2.384620E-09,+39.70242E-09
+8.895157E+00,+3.933352E-09,+304.5321E-09
+8.905190E+00,+4.568656E-09,+290.8926E-09
+8.915015E+00,+3.817297E-09,+21.99173E-09
+8.925179E+00,+2.766482E-09,-105.2771E-09
+8.935217E+00,+1.717538E-09,-403.0523E-09
+8.945026E+00,+1.618375E-09,-614.9760E-09
+8.955043E+00,+2.310562E-09,-787.7560E-09
+8.965079E+00,+3.375220E-09,-784.8368E-09
+8.975122E+00,+4.353164E-09,-461.2828E-09
+8.985039E+00,+3.845586E-09,-240.9554E-09
+8.995079E+00,+1.790453E-09,+112.0996E-09
+9.005119E+00,+1.156602E-09,+134.8934E-09
+9.015037E+00,+2.068713E-09,-86.57742E-09
+9.025075E+00,+3.359437E-09,-209.0912E-09
+9.035103E+00,+4.174444E-09,-283.6285E-09
+9.045143E+00,+4.093770E-09,-353.5433E-09
+9.055178E+00,+4.611967E-09,-364.1615E-09
+9.065226E+00,+5.502926E-09,-374.3486E-09
+9.075035E+00,+6.448554E-09,-268.2171E-09
+9.085078E+00,+6.380425E-09,-206.2712E-09
+9.095229E+00,+6.039478E-09,-305.6927E-09
+9.105038E+00,+6.040423E-09,-414.3381E-09
+9.115085E+00,+5.318399E-09,-635.2882E-09
+9.125237E+00,+4.010553E-09,-583.7965E-09
+9.135167E+00,+2.042872E-09,-362.1245E-09
+9.145075E+00,+1.845254E-09,-262.4550E-09
+9.155103E+00,+2.912262E-09,-330.5912E-09
+9.165141E+00,+3.086941E-09,-463.7328E-09
+9.175169E+00,+2.241419E-09,-618.0039E-09
+9.185069E+00,+1.660245E-09,-601.3938E-09
+9.195109E+00,+1.764649E-09,-477.1318E-09
+9.205136E+00,+2.086722E-09,-222.8375E-09
+9.215060E+00,+2.992930E-09,+479.8441E-09
+9.225081E+00,+3.778489E-09,+676.2925E-09
+9.235129E+00,+5.743424E-09,+383.6870E-09
+9.245198E+00,+6.809721E-09,-224.0400E-09
+9.255027E+00,+6.954333E-09,-891.7866E-09
+9.265208E+00,+6.561237E-09,-871.2636E-09
+9.275041E+00,+6.687035E-09,-366.6964E-09
+9.285075E+00,+7.169674E-09,+52.90127E-09
+9.295115E+00,+6.887130E-09,+106.6313E-09
+9.305157E+00,+5.219194E-09,-108.4023E-09
+9.315074E+00,+3.317606E-09,-298.2159E-09
+9.325103E+00,+2.430536E-09,-508.1063E-09
+9.335146E+00,+2.201301E-09,-608.6893E-09
+9.345205E+00,+2.143364E-09,-683.8017E-09
+9.355036E+00,+2.803006E-09,-639.4052E-09
+9.365069E+00,+4.096717E-09,-549.3517E-09
+9.375163E+00,+5.868818E-09,-345.9950E-09
+9.385201E+00,+6.090889E-09,-127.9821E-09
+9.395231E+00,+4.763759E-09,+188.5262E-09
+9.405022E+00,+3.513434E-09,+282.9933E-09
+9.415044E+00,+3.112652E-09,-54.11148E-09
+9.425179E+00,+3.080257E-09,-602.4695E-09
+9.435111E+00,+2.625256E-09,-1.157482E-06
+9.445015E+00,+2.481529E-09,-1.031757E-06
+9.455036E+00,+3.117615E-09,-236.7821E-09
+9.465076E+00,+3.919856E-09,+294.1914E-09
+9.475236E+00,+4.019047E-09,+324.6327E-09
+9.485045E+00,+3.416044E-09,+13.00240E-09
+9.495100E+00,+3.260183E-09,-427.4979E-09
+9.505169E+00,+3.516406E-09,-552.5446E-09
+9.515126E+00,+3.417254E-09,-510.2577E-09
+9.525203E+00,+2.807103E-09,-340.6887E-09
+9.535022E+00,+2.044424E-09,-47.84012E-09
+9.545075E+00,+2.444525E-09,+16.49475E-09
+9.555130E+00,+3.308091E-09,-237.0730E-09
+9.565293E+00,+3.493291E-09,-598.9046E-09
+9.575113E+00,+3.478494E-09,-805.0986E-09
+9.585180E+00,+3.802288E-09,-708.4951E-09
+9.595019E+00,+4.272275E-09,-365.9964E-09
+9.605096E+00,+3.648191E-09,-279.1529E-09
+9.615251E+00,+2.321282E-09,-343.3647E-09
+9.625083E+00,+1.628656E-09,-609.9033E-09
+9.635159E+00,+2.184978E-09,-747.1800E-09
+9.645227E+00,+2.867307E-09,-648.5739E-09
+9.655072E+00,+2.812099E-09,-243.4473E-09
+9.665133E+00,+2.663954E-09,+8.391381E-09
+9.675045E+00,+3.308887E-09,-114.4838E-09
+9.685021E+00,+4.191148E-09,-488.5531E-09
+9.695207E+00,+4.662304E-09,-776.2318E-09
+9.705035E+00,+4.592667E-09,-618.7449E-09
+9.715105E+00,+4.988435E-09,-58.48790E-09
+9.725060E+00,+5.500810E-09,+185.4467E-09
+9.735121E+00,+5.769165E-09,+261.1675E-09
+9.745160E+00,+5.168954E-09,+149.0469E-09
+9.755166E+00,+4.436046E-09,-46.70811E-09
+9.765226E+00,+4.777999E-09,-57.65343E-09
+9.775055E+00,+5.617297E-09,+4.548073E-09
+9.785123E+00,+5.726611E-09,+32.85694E-09
+9.795163E+00,+5.121349E-09,-193.5148E-09
+9.805195E+00,+4.358961E-09,-551.2056E-09
+9.815117E+00,+3.402910E-09,-1.018753E-06
+9.825155E+00,+2.258664E-09,-1.147721E-06
+9.835085E+00,+867.0993E-12,-835.7936E-09
+9.845043E+00,+254.7083E-12,-320.2362E-09
+9.855082E+00,+395.2761E-12,+137.6734E-09
+9.865107E+00,+424.2160E-12,+347.5609E-09
+9.875139E+00,-262.9208E-12,+182.5485E-09
+9.885058E+00,-437.2529E-12,-93.99795E-09
+9.895102E+00,+704.4647E-12,-463.0871E-09
+9.905152E+00,+1.785074E-09,-538.4398E-09
+9.915099E+00,+2.497030E-09,-305.2006E-09
+9.925156E+00,+1.948782E-09,-47.28508E-09
+9.935201E+00,+1.329495E-09,+167.9869E-09
+9.945238E+00,+1.390223E-09,+140.6441E-09
+9.955039E+00,+1.993004E-09,-140.3513E-09
+9.965078E+00,+2.179523E-09,-281.5113E-09
+9.975234E+00,+2.892563E-09,-264.4157E-09
+9.985158E+00,+3.667461E-09,-291.5058E-09
+9.995066E+00,+4.120636E-09,-595.0318E-09

MicroMag 2900/3900 Data File ends
