# Supplementary material for: Magnetic signatures of a creosote oil contaminated site: case study in São Paulo, Brazil
Source: Sci Rep. 2022 Dec 17;12:21853. doi: 10.1038/s41598-022-23493-2 (PMC9759522; doi:10.1038/s41598-022-23493-2)
Supplement: Supplementary file 3 — Supplementary Information 3. [file 41598_2022_23493_MOESM3_ESM.zip › moment_vs_time/SD35/2_35/nm1xxx/2_35.001]

MicroMag 2900/3900 Data File (Series 0016.002)
Moment vs. time

INSTRUMENT
Configuration                   VSM
Temperature control             None
Hardware version                0004
Software version                01/29/2013
Units of measure                Hybrid SI
Temperature in                  Celsius

SAMPLE
Mass                            N/A
Volume                          N/A
Demagnetizing factor            N/A

SETTINGS
Field range                    +10.00000E-03
Field command                   0.000000E+00
Moment range                   +20.00000E-06
Averaging time                 +15.82696E-03
Temperature (command)           N/A
Tmprtr difference correction    No
Orientation                     0.000000E+00
Vibration amplitude             1.0
Calibration factor             +4.407820E+00
Operating frequency            +83.00000E+00

MEASUREMENT
Description                    "SD35_2_35"
Field (measured)               +14.20328E-06
Temperature (measured)          N/A
Averages (completed)            N/A
Moment at conditioning field   +84.36808E-09
Measured on                     08/27/2020  17:13
Elapsed time                   +22.63632E+00

PROCESSING
Background subtraction          No
Delta-m processing              N/A
Demagnetizing factor            No
Normalization                   No
Normalization factor            N/A
Offset (field)                  No
Offset (moment)                 No
Pole saturation                 No
Slope correction                No

VIEWPORT
Left                            0.000000E+00
Right                          +10.00000E+00
Bottom                         -20.00000E-06
Top                            +20.00000E-06
Show X-axis?                    Yes
Show Y-axis?                    Yes

SCRIPT
Averaging time                 +10.00000E-03
Initial (conditioning) field   +10.00000E-03
Final (measuring) field         0.000000E+00
Pause at initial field         +10.00000E+00
Field slew rate limit          +10.00000E+03
Field slew time limit          +100.0000E-03
Slope correction                0.000000E+00
Timebase                       +10.00000E+00
Number of segments              1
Number of data                  1000

Segment   Averaging                                                            Final 
 Number      Time        Initial      Increment       Final         Pause      Index 
             (s)           (s)           (s)           (s)           (s)     
0000001,+10.00000E-03, 0.000000E+00,+10.00000E-03,+10.00000E+00,+10.00000E+00,0001000

                                         
     Time         Moment        Field    
     (s)          (Am�)          (T)     
+5.178628E-03,+62.74073E-09,+7.243739E-03
+15.23496E-03,+37.19367E-09,+4.045526E-03
+25.13038E-03,+21.04006E-09,+2.055428E-03
+35.07528E-03,+12.09528E-09,+937.5029E-06
+45.14334E-03,+7.823425E-09,+405.7410E-06
+55.22826E-03,+5.598523E-09,+186.2710E-06
+65.09985E-03,+4.292707E-09,+82.08531E-06
+75.16883E-03,+4.304728E-09,+37.78304E-06
+85.25778E-03,+5.066218E-09,+20.67562E-06
+95.09748E-03,+5.250383E-09,+12.04417E-06
+105.2442E-03,+4.340088E-09,+8.714938E-06
+115.0676E-03,+3.055733E-09,+6.499937E-06
+125.1563E-03,+2.672439E-09,+5.246325E-06
+135.3397E-03,+2.370010E-09,+4.443532E-06
+145.1796E-03,+1.625335E-09,+3.998486E-06
+155.0266E-03,+1.093976E-09,+3.637314E-06
+165.0956E-03,+1.274666E-09,+3.287317E-06
+175.1695E-03,+2.382432E-09,+3.022711E-06
+185.2427E-03,+2.896461E-09,+2.998677E-06
+195.1841E-03,+2.259343E-09,+3.023180E-06
+205.1554E-03,+1.580411E-09,+3.098181E-06
+215.0953E-03,+1.165567E-09,+3.058279E-06
+225.1495E-03,+413.4331E-12,+2.858775E-06
+235.2122E-03,-1.525199E-09,+2.586740E-06
+245.1500E-03,-2.958551E-09,+2.455309E-06
+255.2065E-03,-3.534252E-09,+2.561851E-06
+265.0380E-03,-2.915489E-09,+2.586788E-06
+275.0787E-03,-1.940956E-09,+2.183738E-06
+285.1438E-03,-1.159140E-09,+1.894728E-06
+295.1912E-03,+632.2339E-12,+1.774388E-06
+305.0158E-03,+2.399245E-09,+2.009572E-06
+315.0953E-03,+3.234749E-09,+2.317197E-06
+325.1683E-03,+2.574023E-09,+2.252772E-06
+335.1099E-03,+1.766383E-09,+1.916830E-06
+345.1737E-03,+2.170890E-09,+1.660595E-06
+355.2440E-03,+3.078754E-09,+1.528658E-06
+365.0892E-03,+3.262864E-09,+1.411230E-06
+375.1605E-03,+3.035105E-09,+1.452540E-06
+385.2154E-03,+3.126061E-09,+1.557759E-06
+395.0447E-03,+3.610785E-09,+1.779908E-06
+405.2205E-03,+3.387277E-09,+1.861515E-06
+415.0530E-03,+1.956785E-09,+1.710219E-06
+425.2435E-03,+1.415356E-09,+1.495042E-06
+435.0938E-03,+1.875284E-09,+1.214742E-06
+445.1511E-03,+2.431044E-09,+1.124907E-06
+455.1290E-03,+2.067907E-09,+1.110612E-06
+465.0944E-03,+1.546151E-09,+998.5762E-09
+475.1757E-03,+1.894323E-09,+731.4205E-09
+485.0297E-03,+2.630947E-09,+506.4878E-09
+495.1654E-03,+2.866540E-09,+468.5650E-09
+505.1090E-03,+2.548439E-09,+723.3334E-09
+515.0497E-03,+2.601868E-09,+957.6855E-09
+525.1253E-03,+3.288382E-09,+1.237603E-06
+535.2045E-03,+3.487252E-09,+1.320814E-06
+545.1433E-03,+2.736778E-09,+1.326540E-06
+555.2030E-03,+1.598739E-09,+1.294401E-06
+565.0403E-03,+1.218690E-09,+1.197748E-06
+575.0921E-03,+1.376719E-09,+1.061124E-06
+585.1849E-03,+1.133535E-09,+925.5047E-09
+595.0293E-03,+889.6928E-12,+816.0868E-09
+605.1769E-03,+1.462255E-09,+729.2176E-09
+615.0215E-03,+2.884762E-09,+555.7280E-09
+625.0880E-03,+3.711404E-09,+388.6604E-09
+635.0409E-03,+4.431937E-09,+413.9967E-09
+645.1182E-03,+5.034869E-09,+601.3031E-09
+655.1803E-03,+5.664464E-09,+713.0309E-09
+665.2436E-03,+5.518216E-09,+676.3201E-09
+675.0844E-03,+4.520161E-09,+531.1995E-09
+685.1805E-03,+3.984371E-09,+608.5654E-09
+695.0232E-03,+4.662798E-09,+746.1815E-09
+705.0953E-03,+5.843833E-09,+663.7239E-09
+715.1604E-03,+6.015208E-09,+363.3633E-09
+725.1313E-03,+5.025938E-09,-60.16445E-09
+735.1061E-03,+4.394215E-09,-193.5053E-09
+745.2020E-03,+4.469067E-09,-21.24691E-09
+755.1200E-03,+4.512695E-09,+127.9545E-09
+765.0315E-03,+3.843891E-09,+317.1024E-09
+775.0789E-03,+3.361790E-09,+497.9544E-09
+785.1541E-03,+3.448693E-09,+607.1320E-09
+795.1023E-03,+3.483213E-09,+533.4073E-09
+805.0717E-03,+3.049015E-09,+252.2287E-09
+815.0194E-03,+2.843697E-09,+97.38064E-09
+825.0856E-03,+3.560051E-09,+98.18936E-09
+835.1566E-03,+4.296102E-09,+88.22632E-09
+845.0211E-03,+4.402240E-09,-17.16423E-09
+855.1864E-03,+3.363236E-09,-83.74977E-09
+865.0254E-03,+2.425040E-09,-191.4072E-09
+875.0909E-03,+2.784616E-09,-191.6781E-09
+885.0422E-03,+3.437427E-09,-192.8930E-09
+895.1026E-03,+3.389368E-09,-167.2011E-09
+905.1382E-03,+3.165036E-09,-258.3523E-09
+915.1806E-03,+3.507379E-09,-365.4490E-09
+925.0318E-03,+4.081927E-09,-359.5877E-09
+935.0438E-03,+3.709796E-09,-313.9200E-09
+945.0324E-03,+2.740859E-09,-315.0787E-09
+955.0933E-03,+2.307079E-09,-344.9602E-09
+965.1443E-03,+3.026041E-09,-410.7008E-09
+975.1823E-03,+3.939130E-09,-488.1363E-09
+985.3363E-03,+4.281358E-09,-554.6704E-09
+995.1340E-03,+4.928234E-09,-547.6752E-09
+1.005202E+00,+6.369166E-09,-297.2479E-09
+1.015034E+00,+7.612686E-09,-17.38834E-09
+1.025109E+00,+7.760474E-09,+241.1146E-09
+1.035176E+00,+7.173062E-09,+329.4611E-09
+1.045217E+00,+6.886509E-09,+292.0122E-09
+1.055050E+00,+6.930903E-09,+232.3265E-09
+1.065233E+00,+6.226972E-09,+316.1488E-09
+1.075089E+00,+4.969370E-09,+290.5312E-09
+1.085183E+00,+3.211024E-09,-1.011848E-09
+1.095155E+00,+2.930212E-09,-105.8178E-09
+1.105178E+00,+2.228980E-09,-328.9299E-09
+1.115165E+00,+1.748231E-09,-590.9434E-09
+1.125228E+00,+1.772748E-09,-979.3530E-09
+1.135066E+00,+2.851912E-09,-1.168238E-06
+1.145121E+00,+5.170682E-09,-1.157011E-06
+1.155078E+00,+5.625424E-09,-776.0468E-09
+1.165158E+00,+4.288859E-09,-224.2966E-09
+1.175220E+00,+3.582967E-09,-190.6004E-09
+1.185176E+00,+3.531529E-09,-263.6433E-09
+1.195021E+00,+3.748799E-09,-284.4410E-09
+1.205080E+00,+3.259546E-09,-390.5878E-09
+1.215162E+00,+2.956814E-09,-476.9487E-09
+1.225234E+00,+2.883778E-09,-640.6136E-09
+1.235063E+00,+3.012322E-09,-683.8217E-09
+1.245140E+00,+3.155382E-09,-428.8187E-09
+1.255125E+00,+3.003775E-09,-393.2009E-09
+1.265035E+00,+3.230444E-09,-375.3557E-09
+1.275127E+00,+3.328060E-09,-392.3550E-09
+1.285088E+00,+2.224696E-09,-414.0692E-09
+1.295171E+00,+1.032360E-09,-427.5704E-09
+1.305018E+00,-226.0456E-12,-573.3061E-09
+1.315083E+00,+44.33475E-12,-668.0813E-09
+1.325143E+00,+373.2484E-12,-836.4287E-09
+1.335216E+00,-331.1469E-12,-807.6448E-09
+1.345064E+00,-2.328246E-09,-570.3363E-09
+1.355147E+00,-2.766967E-09,-310.9112E-09
+1.365098E+00,-1.848492E-09,-31.31580E-09
+1.375156E+00,-784.9587E-12,-38.32340E-09
+1.385226E+00,+609.5943E-12,-297.9651E-09
+1.395167E+00,+1.510633E-09,-550.4732E-09
+1.405239E+00,+2.617896E-09,-747.3440E-09
+1.415087E+00,+2.614982E-09,-730.3906E-09
+1.425152E+00,+2.013754E-09,-721.0016E-09
+1.435199E+00,+1.905644E-09,-763.4277E-09
+1.445095E+00,+2.783226E-09,-844.5521E-09
+1.455167E+00,+3.471457E-09,-855.5145E-09
+1.465243E+00,+3.300502E-09,-756.0463E-09
+1.475066E+00,+2.943590E-09,-695.6091E-09
+1.485016E+00,+3.592489E-09,-801.3449E-09
+1.495103E+00,+4.702186E-09,-879.4851E-09
+1.505171E+00,+5.280596E-09,-850.1053E-09
+1.515238E+00,+4.561201E-09,-600.1273E-09
+1.525084E+00,+3.321100E-09,-370.2412E-09
+1.535155E+00,+2.959549E-09,-518.8504E-09
+1.545236E+00,+2.665762E-09,-910.6207E-09
+1.555187E+00,+2.543261E-09,-1.091301E-06
+1.565028E+00,+2.575360E-09,-1.131356E-06
+1.575109E+00,+3.208661E-09,-960.3234E-09
+1.585062E+00,+3.828727E-09,-804.9221E-09
+1.595134E+00,+3.396312E-09,-841.4336E-09
+1.605207E+00,+1.954150E-09,-903.4252E-09
+1.615029E+00,+1.550578E-09,-835.5265E-09
+1.625081E+00,+2.226271E-09,-450.1362E-09
+1.635141E+00,+2.643272E-09,-193.7008E-09
+1.645121E+00,+2.444663E-09,-106.2441E-09
+1.655087E+00,+2.292613E-09,-248.8651E-09
+1.665033E+00,+3.113370E-09,-459.8227E-09
+1.675088E+00,+3.905380E-09,-637.4808E-09
+1.685148E+00,+3.498979E-09,-775.5690E-09
+1.695083E+00,+2.414624E-09,-729.6019E-09
+1.705130E+00,+1.469767E-09,-700.6531E-09
+1.715188E+00,+1.530982E-09,-818.6112E-09
+1.725242E+00,+1.385992E-09,-1.130423E-06
+1.735108E+00,+582.1740E-12,-1.385290E-06
+1.745163E+00,+203.4868E-12,-1.279785E-06
+1.755091E+00,+828.8385E-12,-878.6565E-09
+1.765155E+00,+2.059246E-09,-263.1416E-09
+1.775207E+00,+2.132271E-09,-158.7563E-09
+1.785160E+00,+2.033454E-09,-515.1091E-09
+1.795237E+00,+2.653748E-09,-865.1820E-09
+1.805072E+00,+4.215150E-09,-1.344322E-06
+1.815145E+00,+5.326505E-09,-1.298007E-06
+1.825214E+00,+6.309367E-09,-857.7347E-09
+1.835038E+00,+6.923559E-09,-518.5547E-09
+1.845106E+00,+8.255551E-09,-217.4521E-09
+1.855184E+00,+8.372650E-09,-281.1871E-09
+1.865139E+00,+7.134684E-09,-691.3882E-09
+1.875112E+00,+6.220804E-09,-1.017262E-06
+1.885146E+00,+5.588994E-09,-1.083507E-06
+1.895216E+00,+5.060532E-09,-1.066139E-06
+1.905065E+00,+3.428217E-09,-1.057185E-06
+1.915133E+00,+2.260832E-09,-1.156827E-06
+1.925200E+00,+2.453959E-09,-1.281303E-06
+1.935052E+00,+3.465721E-09,-1.135923E-06
+1.945192E+00,+3.922246E-09,-758.0786E-09
+1.955028E+00,+3.137599E-09,-592.8736E-09
+1.965101E+00,+2.167544E-09,-734.0822E-09
+1.975165E+00,+2.246791E-09,-792.0151E-09
+1.985017E+00,+2.190713E-09,-839.7875E-09
+1.995196E+00,+1.496606E-09,-834.5194E-09
+2.005169E+00,+293.3480E-12,-950.3509E-09
+2.015155E+00,+469.1027E-12,-1.119072E-06
+2.025210E+00,+1.722834E-09,-1.257239E-06
+2.035049E+00,+2.326733E-09,-1.228394E-06
+2.045116E+00,+2.941530E-09,-902.8168E-09
+2.055060E+00,+3.335187E-09,-732.9016E-09
+2.065128E+00,+4.552549E-09,-569.6115E-09
+2.075186E+00,+4.690803E-09,-503.7499E-09
+2.085138E+00,+3.297442E-09,-638.8092E-09
+2.095216E+00,+2.690522E-09,-757.3185E-09
+2.105217E+00,+3.177629E-09,-921.6328E-09
+2.115199E+00,+3.970495E-09,-855.6290E-09
+2.125050E+00,+5.327432E-09,-482.3742E-09
+2.135131E+00,+5.469766E-09,-387.4321E-09
+2.145217E+00,+5.813114E-09,-574.5954E-09
+2.155063E+00,+6.019012E-09,-707.4900E-09
+2.165241E+00,+5.598479E-09,-984.0842E-09
+2.175236E+00,+5.056853E-09,-1.006804E-06
+2.185064E+00,+4.399727E-09,-862.1636E-09
+2.195078E+00,+4.660560E-09,-778.4300E-09
+2.205149E+00,+5.370376E-09,-941.6332E-09
+2.215210E+00,+5.488214E-09,-1.054665E-06
+2.225045E+00,+5.613890E-09,-1.084025E-06
+2.235119E+00,+6.136125E-09,-855.5136E-09
+2.245175E+00,+6.922887E-09,-430.0861E-09
+2.255123E+00,+6.666394E-09,-379.9458E-09
+2.265198E+00,+4.982282E-09,-710.1431E-09
+2.275024E+00,+4.162786E-09,-1.031645E-06
+2.285092E+00,+3.136805E-09,-1.424783E-06
+2.295042E+00,+2.760588E-09,-1.448510E-06
+2.305113E+00,+744.1412E-12,-1.141242E-06
+2.315192E+00,+188.3044E-12,-977.2978E-09
+2.325023E+00,+720.6171E-12,-981.8220E-09
+2.335100E+00,+1.532201E-09,-1.125299E-06
+2.345175E+00,+2.806404E-09,-1.287234E-06
+2.355128E+00,+2.831404E-09,-1.268644E-06
+2.365207E+00,+2.395442E-09,-941.0163E-09
+2.375051E+00,+2.200516E-09,-800.6706E-09
+2.385230E+00,+448.2275E-12,-666.7519E-09
+2.395069E+00,-529.3543E-12,-734.4103E-09
+2.405137E+00,-1.751434E-09,-855.5804E-09
+2.415021E+00,-1.444241E-09,-797.0791E-09
+2.425076E+00,-1.103482E-09,-644.9223E-09
+2.435102E+00,-1.488721E-09,-562.3284E-09
+2.445166E+00,-3.185278E-09,-751.0910E-09
+2.455235E+00,-3.102904E-09,-921.2943E-09
+2.465189E+00,-1.651049E-09,-1.449886E-06
+2.475054E+00,-1.185861E-09,-1.451422E-06
+2.485129E+00,-1.237879E-09,-1.028968E-06
+2.495087E+00,-1.339678E-09,-909.6480E-09
+2.505064E+00,-597.3033E-12,-676.6672E-09
+2.515239E+00,-445.4445E-12,-727.5658E-09
+2.525067E+00,-376.7450E-12,-860.6997E-09
+2.535134E+00,-261.1079E-12,-883.3294E-09
+2.545188E+00,+1.490248E-09,-816.3490E-09
+2.555131E+00,+2.152184E-09,-774.3597E-09
+2.565206E+00,+2.282202E-09,-893.0693E-09
+2.575232E+00,+1.841489E-09,-992.5996E-09
+2.585050E+00,+422.7633E-12,-1.441409E-06
+2.595120E+00,+398.1167E-12,-1.447117E-06
+2.605205E+00,+47.65345E-12,-961.0377E-09
+2.615049E+00,-401.7079E-12,-692.8893E-09
+2.625125E+00,-803.4367E-12,-283.4473E-09
+2.635221E+00,-227.2696E-12,-361.3939E-09
+2.645056E+00,+1.417567E-09,-867.0436E-09
+2.655229E+00,+1.650742E-09,-1.087203E-06
+2.665065E+00,+1.601347E-09,-1.369143E-06
+2.675132E+00,+1.516756E-09,-1.300169E-06
+2.685211E+00,+1.278228E-09,-1.004621E-06
+2.695190E+00,+889.2979E-12,-818.8916E-09
+2.705029E+00,+230.3712E-12,-615.1571E-09
+2.715085E+00,+656.0145E-12,-611.1794E-09
+2.725082E+00,+2.609176E-09,-642.4732E-09
+2.735065E+00,+2.977643E-09,-702.3859E-09
+2.745129E+00,+1.712404E-09,-1.089990E-06
+2.755188E+00,+1.212955E-09,-1.253501E-06
+2.765134E+00,+2.308675E-09,-1.232473E-06
+2.775217E+00,+3.730577E-09,-1.100490E-06
+2.785041E+00,+5.511953E-09,-881.8636E-09
+2.795195E+00,+5.619937E-09,-864.2320E-09
+2.805125E+00,+5.177021E-09,-687.0870E-09
+2.815028E+00,+4.878059E-09,-605.6939E-09
+2.825056E+00,+3.728695E-09,-565.7234E-09
+2.835095E+00,+3.182290E-09,-737.9084E-09
+2.845127E+00,+3.172301E-09,-1.500726E-06
+2.855056E+00,+3.731979E-09,-1.802462E-06
+2.865097E+00,+5.083407E-09,-1.686425E-06
+2.875118E+00,+5.106582E-09,-1.373350E-06
+2.885041E+00,+4.468711E-09,-454.0701E-09
+2.895093E+00,+4.540030E-09,-256.6729E-09
+2.905143E+00,+5.275931E-09,-406.0278E-09
+2.915209E+00,+5.414583E-09,-664.4411E-09
+2.925032E+00,+4.930290E-09,-1.229078E-06
+2.935109E+00,+4.905661E-09,-1.463185E-06
+2.945159E+00,+5.869469E-09,-1.589745E-06
+2.955085E+00,+6.293940E-09,-1.495951E-06
+2.965136E+00,+6.603223E-09,-975.6337E-09
+2.975194E+00,+6.660472E-09,-659.4935E-09
+2.985147E+00,+7.381849E-09,-541.6279E-09
+2.995229E+00,+7.793608E-09,-632.2442E-09
+3.005075E+00,+7.335655E-09,-809.5274E-09
+3.015148E+00,+6.585738E-09,-900.0216E-09
+3.025145E+00,+5.720049E-09,-864.7194E-09
+3.035115E+00,+5.548228E-09,-979.9643E-09
+3.045188E+00,+4.171192E-09,-1.449802E-06
+3.055066E+00,+2.760302E-09,-1.554686E-06
+3.065077E+00,+238.3943E-12,-1.259204E-06
+3.075150E+00,-100.5725E-12,-923.0948E-09
+3.085111E+00,+588.8830E-12,-636.9238E-09
+3.095182E+00,+919.2331E-12,-749.7101E-09
+3.105221E+00,+1.348867E-09,-1.061187E-06
+3.115057E+00,+2.008817E-09,-1.168008E-06
+3.125109E+00,+3.269125E-09,-1.118237E-06
+3.135177E+00,+3.679369E-09,-969.9460E-09
+3.145084E+00,+3.741127E-09,-916.6288E-09
+3.155137E+00,+4.331141E-09,-1.049475E-06
+3.165186E+00,+6.214261E-09,-1.221360E-06
+3.175218E+00,+7.378844E-09,-1.279794E-06
+3.185146E+00,+7.821485E-09,-972.9996E-09
+3.195200E+00,+7.785880E-09,-662.7808E-09
+3.205241E+00,+8.322282E-09,-386.1656E-09
+3.215051E+00,+8.324893E-09,-420.7811E-09
+3.225106E+00,+6.426616E-09,-791.2140E-09
+3.235167E+00,+4.311578E-09,-1.143340E-06
+3.245241E+00,+1.654603E-09,-1.565465E-06
+3.255207E+00,+1.013607E-09,-1.606650E-06
+3.265053E+00,+656.7050E-12,-1.313288E-06
+3.275130E+00,+154.0781E-12,-1.095283E-06
+3.285090E+00,-1.008642E-09,-813.5901E-09
+3.295171E+00,-1.294708E-09,-818.7571E-09
+3.305017E+00,-930.6396E-12,-998.9205E-09
+3.315084E+00,-507.2204E-12,-1.149022E-06
+3.325151E+00,+532.7908E-12,-1.086467E-06
+3.335224E+00,+1.676125E-09,-1.015847E-06
+3.345060E+00,+3.191996E-09,-994.6499E-09
+3.355141E+00,+3.145747E-09,-1.186018E-06
+3.365094E+00,+1.975256E-09,-1.405346E-06
+3.375161E+00,+1.459888E-09,-1.390166E-06
+3.385238E+00,+2.110286E-09,-1.176395E-06
+3.395182E+00,+2.600316E-09,-1.092410E-06
+3.405017E+00,+1.836462E-09,-1.188896E-06
+3.415084E+00,+763.8941E-12,-1.156227E-06
+3.425149E+00,+179.2859E-12,-977.2740E-09
+3.435217E+00,+322.8744E-12,-835.9681E-09
+3.445169E+00,+237.0802E-12,-687.6994E-09
+3.455157E+00,-176.4684E-12,-585.0897E-09
+3.465140E+00,-243.3897E-12,-608.8181E-09
+3.475201E+00,+16.57039E-12,-931.5176E-09
+3.485040E+00,-145.6763E-12,-1.185352E-06
+3.495202E+00,-1.409313E-09,-1.366503E-06
+3.505036E+00,-2.153881E-09,-1.287950E-06
+3.515101E+00,-1.624839E-09,-917.7637E-09
+3.525164E+00,-760.5592E-12,-661.4876E-09
+3.535103E+00,-544.2111E-12,-496.2740E-09
+3.545178E+00,-773.9240E-12,-624.3811E-09
+3.555242E+00,-196.7732E-12,-859.7927E-09
+3.565085E+00,+1.067778E-09,-1.037561E-06
+3.575157E+00,+2.009697E-09,-1.044540E-06
+3.585034E+00,+1.832226E-09,-1.042201E-06
+3.595180E+00,+1.805882E-09,-1.003117E-06
+3.605021E+00,+2.883547E-09,-885.0690E-09
+3.615086E+00,+4.911978E-09,-771.5435E-09
+3.625155E+00,+6.149319E-09,-838.2531E-09
+3.635226E+00,+6.293805E-09,-1.077761E-06
+3.645164E+00,+5.842532E-09,-1.150463E-06
+3.655124E+00,+4.460392E-09,-1.131834E-06
+3.665062E+00,+3.093502E-09,-1.035280E-06
+3.675117E+00,+693.4439E-12,-1.056833E-06
+3.685189E+00,+155.5446E-12,-1.167272E-06
+3.695104E+00,+564.6636E-12,-1.276452E-06
+3.705156E+00,+680.5687E-12,-1.228066E-06
+3.715234E+00,-395.0567E-12,-1.161820E-06
+3.725096E+00,-1.094057E-09,-1.155745E-06
+3.735058E+00,-1.214480E-09,-1.155348E-06
+3.745126E+00,-935.7920E-12,-1.155005E-06
+3.755181E+00,-767.2705E-12,-990.2649E-09
+3.765016E+00,-723.3168E-12,-763.7835E-09
+3.775083E+00,-62.90515E-12,-641.2096E-09
+3.785161E+00,+653.3239E-12,-877.4929E-09
+3.795093E+00,+946.7227E-12,-1.220125E-06
+3.805161E+00,+738.2752E-12,-1.423329E-06
+3.815216E+00,+1.811702E-09,-1.332686E-06
+3.825177E+00,+3.883452E-09,-1.127302E-06
+3.835219E+00,+5.761366E-09,-1.150811E-06
+3.845018E+00,+5.840038E-09,-1.281327E-06
+3.855057E+00,+4.777112E-09,-1.472839E-06
+3.865085E+00,+4.631743E-09,-1.388166E-06
+3.875146E+00,+5.417124E-09,-960.9118E-09
+3.885223E+00,+5.661789E-09,-796.7978E-09
+3.895051E+00,+4.613669E-09,-856.1011E-09
+3.905124E+00,+3.579374E-09,-978.7636E-09
+3.915095E+00,+2.716734E-09,-1.033928E-06
+3.925155E+00,+2.508548E-09,-1.058918E-06
+3.935220E+00,+2.554524E-09,-1.237625E-06
+3.945175E+00,+3.256130E-09,-1.335284E-06
+3.955235E+00,+5.468787E-09,-1.321156E-06
+3.965066E+00,+6.884118E-09,-1.143558E-06
+3.975127E+00,+7.759273E-09,-896.4120E-09
+3.985216E+00,+7.802631E-09,-977.0480E-09
+3.995083E+00,+8.129944E-09,-1.197021E-06
+4.005142E+00,+8.749732E-09,-1.363791E-06
+4.015218E+00,+8.454498E-09,-1.318224E-06
+4.025057E+00,+7.367096E-09,-1.227499E-06
+4.035025E+00,+5.652387E-09,-1.095123E-06
+4.045107E+00,+4.781398E-09,-968.2341E-09
+4.055192E+00,+3.897038E-09,-796.6423E-09
+4.065038E+00,+2.930731E-09,-853.2095E-09
+4.075109E+00,+2.404393E-09,-958.2520E-09
+4.085169E+00,+3.089315E-09,-1.078173E-06
+4.095233E+00,+4.877498E-09,-1.221605E-06
+4.105165E+00,+5.136598E-09,-1.304898E-06
+4.115204E+00,+4.089680E-09,-1.357204E-06
+4.125021E+00,+3.369841E-09,-1.326693E-06
+4.135201E+00,+2.654988E-09,-1.291197E-06
+4.145034E+00,+2.203013E-09,-1.239731E-06
+4.155228E+00,+985.1775E-12,-1.037083E-06
+4.165175E+00,+612.6705E-12,-939.0860E-09
+4.175023E+00,+711.8896E-12,-848.9972E-09
+4.185097E+00,+912.0022E-12,-904.6870E-09
+4.195140E+00,+306.6851E-12,-1.173481E-06
+4.205182E+00,-117.7549E-12,-1.236092E-06
+4.215101E+00,-272.8930E-12,-1.239230E-06
+4.225134E+00,+173.3945E-12,-1.209563E-06
+4.235052E+00,+1.140533E-09,-1.353206E-06
+4.245116E+00,+1.275308E-09,-1.363895E-06
+4.255195E+00,+2.241643E-09,-956.6088E-09
+4.265232E+00,+3.067578E-09,-747.1800E-09
+4.275028E+00,+3.960126E-09,-716.0492E-09
+4.285055E+00,+3.675522E-09,-886.8742E-09
+4.295090E+00,+3.190447E-09,-1.246514E-06
+4.305026E+00,+3.895089E-09,-1.318728E-06
+4.315091E+00,+5.745054E-09,-1.239259E-06
+4.325154E+00,+6.338043E-09,-1.128765E-06
+4.335117E+00,+5.889160E-09,-1.094142E-06
+4.345205E+00,+5.526572E-09,-1.148936E-06
+4.355056E+00,+5.671087E-09,-1.218515E-06
+4.365145E+00,+5.785449E-09,-1.136610E-06
+4.375134E+00,+5.054386E-09,-1.079304E-06
+4.385096E+00,+4.179922E-09,-1.101011E-06
+4.395169E+00,+3.141541E-09,-1.233222E-06
+4.405117E+00,+2.828893E-09,-1.349944E-06
+4.415195E+00,+2.086616E-09,-1.328367E-06
+4.425187E+00,+1.701485E-09,-1.218174E-06
+4.435060E+00,+1.964815E-09,-1.002754E-06
+4.445116E+00,+2.581859E-09,-919.6062E-09
+4.455189E+00,+2.794993E-09,-934.3033E-09
+4.465028E+00,+2.407733E-09,-902.8902E-09
+4.475094E+00,+1.888388E-09,-591.6901E-09
+4.485157E+00,+2.221431E-09,-591.9228E-09
+4.495208E+00,+3.201105E-09,-885.5848E-09
+4.505039E+00,+3.447201E-09,-1.289631E-06
+4.515208E+00,+3.531037E-09,-1.564452E-06
+4.525041E+00,+3.735461E-09,-1.390924E-06
+4.535111E+00,+4.922839E-09,-794.6444E-09
+4.545050E+00,+5.225494E-09,-700.8734E-09
+4.555107E+00,+5.445859E-09,-938.5309E-09
+4.565173E+00,+5.522387E-09,-1.026326E-06
+4.575228E+00,+5.681807E-09,-885.9377E-09
+4.585063E+00,+5.290654E-09,-806.2335E-09
+4.595134E+00,+2.951064E-09,-850.9798E-09
+4.605085E+00,+1.980422E-09,-1.008904E-06
+4.615154E+00,+1.093614E-09,-1.392196E-06
+4.625238E+00,+1.299955E-09,-1.439180E-06
+4.635068E+00,+2.120983E-09,-1.359497E-06
+4.645134E+00,+2.302698E-09,-1.278005E-06
+4.655184E+00,+2.819027E-09,-984.6935E-09
+4.665016E+00,+3.132488E-09,-901.6543E-09
+4.675085E+00,+3.026091E-09,-851.5120E-09
+4.685143E+00,+2.825350E-09,-791.6088E-09
+4.695208E+00,+2.354137E-09,-693.1162E-09
+4.705055E+00,+2.356548E-09,-755.4312E-09
+4.715208E+00,+1.778025E-09,-1.333657E-06
+4.725180E+00,+1.132062E-09,-1.535783E-06
+4.735029E+00,-316.5119E-12,-1.446368E-06
+4.745094E+00,-310.2417E-12,-1.128476E-06
+4.755164E+00,+1.208648E-09,-442.9016E-09
+4.765226E+00,+1.606497E-09,-465.0164E-09
+4.775064E+00,+1.676843E-09,-1.211772E-06
+4.785135E+00,+1.866489E-09,-1.617529E-06
+4.795199E+00,+3.699572E-09,-1.758882E-06
+4.805046E+00,+4.669217E-09,-1.513238E-06
+4.815236E+00,+5.423418E-09,-793.0050E-09
+4.825098E+00,+5.311778E-09,-682.4903E-09
+4.835176E+00,+5.139134E-09,-579.1206E-09
+4.845128E+00,+4.989144E-09,-646.8001E-09
+4.855149E+00,+3.914375E-09,-943.7228E-09
+4.865212E+00,+3.574337E-09,-1.030547E-06
+4.875044E+00,+4.361130E-09,-1.062587E-06
+4.885123E+00,+5.208162E-09,-1.110827E-06
+4.895195E+00,+5.539290E-09,-1.104880E-06
+4.905140E+00,+4.802800E-09,-1.072535E-06
+4.915215E+00,+2.375028E-09,-991.2243E-09
+4.925083E+00,+2.120676E-09,-970.1748E-09
+4.935146E+00,+2.202410E-09,-992.7445E-09
+4.945208E+00,+2.130024E-09,-1.001816E-06
+4.955030E+00,+1.725037E-09,-1.172112E-06
+4.965096E+00,+1.761480E-09,-1.251166E-06
+4.975169E+00,+2.563855E-09,-1.287769E-06
+4.985233E+00,+2.591832E-09,-1.266489E-06
+4.995073E+00,+2.380040E-09,-1.120024E-06
+5.005158E+00,+2.383737E-09,-1.193581E-06
+5.015135E+00,+2.901066E-09,-1.262036E-06
+5.025108E+00,+3.076380E-09,-1.370691E-06
+5.035179E+00,+2.370500E-09,-1.550075E-06
+5.045021E+00,+1.960766E-09,-1.503409E-06
+5.055097E+00,+2.401897E-09,-1.066383E-06
+5.065162E+00,+2.870519E-09,-812.4848E-09
+5.075020E+00,+3.203287E-09,-730.4907E-09
+5.085116E+00,+2.674647E-09,-920.2957E-09
+5.095179E+00,+2.331504E-09,-1.342884E-06
+5.105129E+00,+2.672122E-09,-1.494194E-06
+5.115180E+00,+3.465984E-09,-1.262970E-06
+5.125213E+00,+3.469067E-09,-1.030898E-06
+5.135061E+00,+3.229327E-09,-704.3715E-09
+5.145030E+00,+3.415046E-09,-762.5847E-09
+5.155101E+00,+3.356615E-09,-1.407731E-06
+5.165169E+00,+2.774810E-09,-1.551372E-06
+5.175224E+00,+1.049736E-09,-1.222625E-06
+5.185058E+00,+869.3395E-12,-994.7626E-09
+5.195127E+00,+1.452458E-09,-881.5003E-09
+5.205072E+00,+1.667093E-09,-1.007775E-06
+5.215122E+00,+1.991117E-09,-1.567008E-06
+5.225178E+00,+2.361068E-09,-1.613199E-06
+5.235122E+00,+4.402483E-09,-1.200997E-06
+5.245190E+00,+4.994241E-09,-945.7961E-09
+5.255025E+00,+4.181206E-09,-593.0510E-09
+5.265085E+00,+3.063121E-09,-611.9795E-09
+5.275158E+00,+2.192549E-09,-895.5098E-09
+5.285224E+00,+2.514261E-09,-1.011756E-06
+5.295065E+00,+3.130784E-09,-1.083208E-06
+5.305141E+00,+3.263502E-09,-1.076189E-06
+5.315087E+00,+3.833657E-09,-1.087401E-06
+5.325141E+00,+4.445346E-09,-1.060042E-06
+5.335195E+00,+4.852666E-09,-1.068012E-06
+5.345119E+00,+4.341665E-09,-1.164971E-06
+5.355056E+00,+2.683037E-09,-1.465210E-06
+5.365208E+00,+2.132997E-09,-1.491444E-06
+5.375239E+00,+992.8750E-12,-1.238639E-06
+5.385046E+00,+11.70898E-12,-1.024044E-06
+5.395081E+00,-2.331788E-09,-672.9613E-09
+5.405240E+00,-3.073881E-09,-641.4461E-09
+5.415055E+00,-3.055094E-09,-909.3428E-09
+5.425098E+00,-2.870415E-09,-1.108241E-06
+5.435135E+00,-2.744439E-09,-1.173218E-06
+5.445055E+00,-2.622284E-09,-1.043531E-06
+5.455099E+00,-1.876325E-09,-732.8510E-09
+5.465151E+00,-1.427488E-09,-745.9440E-09
+5.475231E+00,-810.8201E-12,-1.196947E-06
+5.485068E+00,-589.6728E-12,-1.467215E-06
+5.495143E+00,+630.5041E-12,-1.758556E-06
+5.505093E+00,+904.7343E-12,-1.716360E-06
+5.515193E+00,+653.6819E-12,-1.134860E-06
+5.525040E+00,+221.2396E-12,-917.0647E-09
+5.535181E+00,-553.3773E-12,-638.6585E-09
+5.545019E+00,-465.4375E-12,-752.9307E-09
+5.555078E+00,-51.53797E-12,-1.327308E-06
+5.565141E+00,-179.7940E-12,-1.410583E-06
+5.575199E+00,-691.0813E-12,-1.182370E-06
+5.585244E+00,-624.9268E-12,-1.121879E-06
+5.595100E+00,+42.79665E-12,-895.6490E-09
+5.605062E+00,+77.31388E-12,-872.8275E-09
+5.615247E+00,+381.5625E-12,-1.008382E-06
+5.625089E+00,+492.2296E-12,-1.096628E-06
+5.635169E+00,+946.0206E-12,-1.406980E-06
+5.645236E+00,+848.3950E-12,-1.376915E-06
+5.655083E+00,-1.402541E-09,-811.1840E-09
+5.665152E+00,-1.522285E-09,-759.6265E-09
+5.675222E+00,-703.6263E-12,-758.2502E-09
+5.685068E+00,-540.8762E-12,-795.8270E-09
+5.695131E+00,+968.4362E-12,-1.098269E-06
+5.705205E+00,+1.048200E-09,-1.112197E-06
+5.715049E+00,+2.652132E-09,-884.4032E-09
+5.725108E+00,+2.797258E-09,-867.3297E-09
+5.735167E+00,+3.369659E-09,-1.274111E-06
+5.745235E+00,+3.309855E-09,-1.352674E-06
+5.755065E+00,+2.579663E-09,-1.669702E-06
+5.765117E+00,+2.385592E-09,-1.629761E-06
+5.775136E+00,+749.5153E-12,-1.045292E-06
+5.785192E+00,+268.2857E-12,-963.3551E-09
+5.795236E+00,-862.9585E-12,-1.208254E-06
+5.805036E+00,-827.3073E-12,-1.294513E-06
+5.815187E+00,-169.0873E-12,-1.496384E-06
+5.825150E+00,-238.6668E-12,-1.444337E-06
+5.835168E+00,-1.631652E-09,-835.7649E-09
+5.845201E+00,-1.678882E-09,-782.9028E-09
+5.855024E+00,-390.4770E-12,-1.091138E-06
+5.865074E+00,-166.4707E-12,-1.128703E-06
+5.875143E+00,+992.0897E-12,-980.5250E-09
+5.885221E+00,+1.062729E-09,-940.8484E-09
+5.895041E+00,+2.033494E-09,-789.8674E-09
+5.905091E+00,+2.032810E-09,-831.4715E-09
+5.915140E+00,+720.4877E-12,-1.189030E-06
+5.925052E+00,+536.1834E-12,-1.217757E-06
+5.935085E+00,+1.326599E-09,-1.338296E-06
+5.945115E+00,+1.431555E-09,-1.305674E-06
+5.955167E+00,+261.7245E-12,-1.094614E-06
+5.965230E+00,-131.3161E-12,-1.058571E-06
+5.975068E+00,-2.638072E-09,-802.4588E-09
+5.985145E+00,-2.723388E-09,-803.2437E-09
+5.995219E+00,-2.908535E-09,-983.8486E-09
+6.005170E+00,-3.132361E-09,-1.003736E-06
+6.015232E+00,-4.668863E-09,-1.157626E-06
+6.025174E+00,-4.695348E-09,-1.170257E-06
+6.035236E+00,-2.390296E-09,-1.134896E-06
+6.045073E+00,-1.927318E-09,-1.121805E-06
+6.055055E+00,+1.937207E-09,-1.046003E-06
+6.065035E+00,+2.568880E-09,-1.087429E-06
+6.075101E+00,+5.126035E-09,-1.279036E-06
+6.085177E+00,+5.151314E-09,-1.280794E-06
+6.095237E+00,+3.617309E-09,-838.9645E-09
+6.105060E+00,+3.522612E-09,-775.1999E-09
+6.115156E+00,+4.103670E-09,-540.3776E-09
+6.125027E+00,+4.205347E-09,-589.3412E-09
+6.135204E+00,+3.762371E-09,-1.541544E-06
+6.145133E+00,+3.635990E-09,-1.581846E-06
+6.155173E+00,+3.698662E-09,-1.548246E-06
+6.165435E+00,+3.760556E-09,-1.534370E-06
+6.175238E+00,+4.377118E-09,-1.075098E-06
+6.185049E+00,+4.342850E-09,-1.058740E-06
+6.195064E+00,+4.242783E-09,-825.4233E-09
+6.205112E+00,+4.256289E-09,-793.9129E-09
+6.215149E+00,+2.813328E-09,-665.5836E-09
+6.225077E+00,+2.408659E-09,-698.0038E-09
+6.235120E+00,+37.34401E-12,-1.257542E-06
+6.245153E+00,+31.81054E-12,-1.315002E-06
+6.255204E+00,+846.8846E-12,-1.642671E-06
+6.265033E+00,+849.5405E-12,-1.611649E-06
+6.275083E+00,+540.4143E-12,-946.1689E-09
+6.285151E+00,+648.2639E-12,-894.4321E-09
+6.295187E+00,+2.841542E-09,-943.2249E-09
+6.305347E+00,+3.171414E-09,-983.1000E-09
+6.315195E+00,+3.374194E-09,-1.128031E-06
+6.325131E+00,+3.257488E-09,-1.131629E-06
+6.335193E+00,+3.165040E-09,-1.259593E-06
+6.345031E+00,+3.241860E-09,-1.260624E-06
+6.355080E+00,+4.205693E-09,-1.335467E-06
+6.365135E+00,+4.411547E-09,-1.338953E-06
+6.375177E+00,+6.650299E-09,-1.144159E-06
+6.385214E+00,+6.863056E-09,-1.075169E-06
+6.395025E+00,+7.126792E-09,-785.2813E-09
+6.405058E+00,+7.034062E-09,-820.5366E-09
+6.415152E+00,+6.599530E-09,-1.218733E-06
+6.425027E+00,+6.685809E-09,-1.224760E-06
+6.435024E+00,+7.227840E-09,-868.1718E-09
+6.445213E+00,+7.079549E-09,-825.1019E-09
+6.455044E+00,+5.655780E-09,-948.2794E-09
+6.465102E+00,+5.574902E-09,-937.1186E-09
+6.475165E+00,+5.151014E-09,-1.168241E-06
+6.485233E+00,+4.988423E-09,-1.215609E-06
+6.495041E+00,+3.696041E-09,-1.317429E-06
+6.505088E+00,+3.526880E-09,-1.262012E-06
+6.515251E+00,+3.728900E-09,-983.1849E-09
+6.525185E+00,+3.856063E-09,-979.8423E-09
+6.535136E+00,+3.816064E-09,-1.269404E-06
+6.545050E+00,+3.855597E-09,-1.302932E-06
+6.555092E+00,+5.937128E-09,-1.109226E-06
+6.565146E+00,+6.416875E-09,-1.078267E-06
+6.575195E+00,+6.445018E-09,-1.073107E-06
+6.585039E+00,+6.122774E-09,-1.142460E-06
+6.595078E+00,+5.609932E-09,-1.344703E-06
+6.605110E+00,+5.722627E-09,-1.327354E-06
+6.615232E+00,+5.483302E-09,-1.123711E-06
+6.625075E+00,+5.390441E-09,-1.111887E-06
+6.635120E+00,+3.841775E-09,-930.9950E-09
+6.645163E+00,+3.807549E-09,-912.4251E-09
+6.655202E+00,+3.738219E-09,-933.8675E-09
+6.665019E+00,+3.638591E-09,-967.2270E-09
+6.675086E+00,+2.994461E-09,-1.551003E-06
+6.685382E+00,+3.057322E-09,-1.555428E-06
+6.695208E+00,+4.501388E-09,-1.210391E-06
+6.705041E+00,+4.553801E-09,-1.195267E-06
+6.715211E+00,+4.536020E-09,-1.238051E-06
+6.725196E+00,+4.553900E-09,-1.257584E-06
+6.735034E+00,+4.614158E-09,-1.305776E-06
+6.745132E+00,+4.492501E-09,-1.227099E-06
+6.755117E+00,+2.443298E-09,-753.4333E-09
+6.765101E+00,+2.283752E-09,-747.1781E-09
+6.775170E+00,+2.463125E-09,-1.230950E-06
+6.785016E+00,+2.585767E-09,-1.292446E-06
+6.795076E+00,+3.089124E-09,-1.386872E-06
+6.805152E+00,+3.050272E-09,-1.327225E-06
+6.815109E+00,+3.782752E-09,-979.6209E-09
+6.825062E+00,+4.085578E-09,-950.3241E-09
+6.835133E+00,+4.624519E-09,-1.276132E-06
+6.845198E+00,+4.535847E-09,-1.342449E-06
+6.855030E+00,+4.438538E-09,-1.439828E-06
+6.865104E+00,+4.611360E-09,-1.381796E-06
+6.875165E+00,+5.141878E-09,-1.196619E-06
+6.885232E+00,+5.012241E-09,-1.117207E-06
+6.895075E+00,+4.452261E-09,-877.2307E-09
+6.905256E+00,+4.510214E-09,-887.8832E-09
+6.915124E+00,+5.928333E-09,-1.231545E-06
+6.925072E+00,+6.183369E-09,-1.313730E-06
+6.935131E+00,+7.649858E-09,-1.606679E-06
+6.945194E+00,+8.151332E-09,-1.558772E-06
+6.955032E+00,+10.58895E-09,-1.277291E-06
+6.965082E+00,+10.88703E-09,-1.233357E-06
+6.975161E+00,+10.43154E-09,-1.212144E-06
+6.985018E+00,+10.27397E-09,-1.196330E-06
+6.995083E+00,+9.740579E-09,-1.091016E-06
+7.005147E+00,+9.552614E-09,-1.054665E-06
+7.015120E+00,+6.740638E-09,-955.4988E-09
+7.025089E+00,+5.963317E-09,-1.005574E-06
+7.035127E+00,+5.026441E-09,-1.161170E-06
+7.045196E+00,+5.327822E-09,-1.146887E-06
+7.055037E+00,+5.971460E-09,-1.021208E-06
+7.065089E+00,+5.801131E-09,-985.7912E-09
+7.075158E+00,+5.061834E-09,-1.040501E-06
+7.085228E+00,+4.932049E-09,-1.114510E-06
+7.095057E+00,+3.898077E-09,-1.211356E-06
+7.105240E+00,+2.908479E-09,-1.224296E-06
+7.115082E+00,+194.6392E-12,-1.033932E-06
+7.125138E+00,-303.5673E-12,-972.3292E-09
+7.135097E+00,-822.8777E-12,-1.001201E-06
+7.145170E+00,-1.201988E-09,-1.113935E-06
+7.155228E+00,-2.407938E-09,-1.184891E-06
+7.165062E+00,-2.507321E-09,-1.174272E-06
+7.175105E+00,-1.533098E-09,-1.014432E-06
+7.185165E+00,-1.329449E-09,-958.3464E-09
+7.195239E+00,-1.795852E-09,-645.0310E-09
+7.205189E+00,-1.955397E-09,-613.1153E-09
+7.215036E+00,-755.5130E-12,-915.0086E-09
+7.225027E+00,+155.0042E-12,-1.095399E-06
+7.235112E+00,+1.646506E-09,-1.333897E-06
+7.245203E+00,+1.931062E-09,-1.274419E-06
+7.255030E+00,+2.477518E-09,-1.125445E-06
+7.265104E+00,+2.864602E-09,-1.020206E-06
+7.275171E+00,+2.701596E-09,-962.7944E-09
+7.285015E+00,+2.281001E-09,-946.1050E-09
+7.295111E+00,+2.319022E-09,-962.6332E-09
+7.305199E+00,+3.010618E-09,-1.077681E-06
+7.315160E+00,+3.926031E-09,-1.505099E-06
+7.325233E+00,+3.652704E-09,-1.598445E-06
+7.335086E+00,+2.675025E-09,-1.378817E-06
+7.345046E+00,+2.645504E-09,-1.171314E-06
+7.355024E+00,+3.552543E-09,-809.7582E-09
+7.365207E+00,+3.925879E-09,-807.3054E-09
+7.375041E+00,+4.322575E-09,-1.069261E-06
+7.385122E+00,+4.835207E-09,-1.117346E-06
+7.395201E+00,+6.182690E-09,-1.000322E-06
+7.405176E+00,+6.634518E-09,-911.3284E-09
+7.415018E+00,+6.460108E-09,-904.7671E-09
+7.425095E+00,+6.466828E-09,-975.6012E-09
+7.435145E+00,+8.034732E-09,-1.169991E-06
+7.445088E+00,+8.864594E-09,-1.274709E-06
+7.455151E+00,+9.389906E-09,-1.480100E-06
+7.465219E+00,+8.937794E-09,-1.502165E-06
+7.475050E+00,+8.280487E-09,-1.281635E-06
+7.485133E+00,+7.941065E-09,-1.040408E-06
+7.495210E+00,+6.236513E-09,-567.0414E-09
+7.505159E+00,+4.956401E-09,-460.8250E-09
+7.515241E+00,+2.198387E-09,-875.5913E-09
+7.525228E+00,+1.810833E-09,-1.300197E-06
+7.535075E+00,+1.636007E-09,-1.867646E-06
+7.545148E+00,+1.502335E-09,-1.788494E-06
+7.555206E+00,+1.254288E-09,-1.308824E-06
+7.565041E+00,+1.552689E-09,-996.8853E-09
+7.575116E+00,+2.236151E-09,-877.1868E-09
+7.585184E+00,+2.025919E-09,-983.2124E-09
+7.595017E+00,+1.338717E-09,-1.219482E-06
+7.605086E+00,+1.522825E-09,-1.335715E-06
+7.615016E+00,+2.870087E-09,-1.189995E-06
+7.625073E+00,+3.301144E-09,-1.045944E-06
+7.635143E+00,+2.247682E-09,-1.024446E-06
+7.645105E+00,+1.238657E-09,-1.216875E-06
+7.655084E+00,+656.2038E-12,-1.664256E-06
+7.665024E+00,+1.108447E-09,-1.674921E-06
+7.675067E+00,+2.434910E-09,-1.253400E-06
+7.685135E+00,+3.119200E-09,-1.013337E-06
+7.695189E+00,+4.616734E-09,-838.9006E-09
+7.705140E+00,+5.267498E-09,-817.1044E-09
+7.715208E+00,+4.829355E-09,-1.019426E-06
+7.725041E+00,+4.234705E-09,-1.052959E-06
+7.735049E+00,+3.300860E-09,-1.062281E-06
+7.745167E+00,+3.476436E-09,-1.065303E-06
+7.755040E+00,+3.315222E-09,-1.264235E-06
+7.765115E+00,+2.327465E-09,-1.378829E-06
+7.775176E+00,+758.8502E-12,-1.414291E-06
+7.785244E+00,+1.013817E-09,-1.284257E-06
+7.795074E+00,+2.864746E-09,-1.052069E-06
+7.805219E+00,+3.931084E-09,-1.014326E-06
+7.815246E+00,+4.282044E-09,-1.373662E-06
+7.825071E+00,+4.342605E-09,-1.618960E-06
+7.835037E+00,+5.085000E-09,-1.506483E-06
+7.845127E+00,+5.629115E-09,-1.053923E-06
+7.855200E+00,+5.774460E-09,-522.9950E-09
+7.865031E+00,+5.660255E-09,-467.6104E-09
+7.875120E+00,+5.804583E-09,-916.2903E-09
+7.885195E+00,+5.730105E-09,-1.085864E-06
+7.895030E+00,+4.229834E-09,-1.130970E-06
+7.905107E+00,+3.273691E-09,-1.071847E-06
+7.915060E+00,+2.921500E-09,-1.101478E-06
+7.925130E+00,+3.374400E-09,-1.200534E-06
+7.935221E+00,+3.296837E-09,-1.460813E-06
+7.945193E+00,+2.764358E-09,-1.513248E-06
+7.955049E+00,+1.935427E-09,-1.530676E-06
+7.965117E+00,+2.541774E-09,-1.441148E-06
+7.975210E+00,+4.330095E-09,-1.043852E-06
+7.985049E+00,+5.012758E-09,-814.8337E-09
+7.995193E+00,+5.294051E-09,-773.0732E-09
+8.005018E+00,+5.343175E-09,-860.9391E-09
+8.015066E+00,+4.950220E-09,-1.148629E-06
+8.025114E+00,+4.035927E-09,-1.207220E-06
+8.035067E+00,+1.950434E-09,-1.041517E-06
+8.045136E+00,+1.573779E-09,-928.9770E-09
+8.055204E+00,+2.717944E-09,-999.7340E-09
+8.065048E+00,+3.474377E-09,-1.118159E-06
+8.075128E+00,+3.215587E-09,-1.253268E-06
+8.085217E+00,+2.734438E-09,-1.267311E-06
+8.095046E+00,+2.890937E-09,-1.120332E-06
+8.105134E+00,+3.412751E-09,-1.024233E-06
+8.115120E+00,+3.974491E-09,-1.140912E-06
+8.125196E+00,+4.073987E-09,-1.261269E-06
+8.135146E+00,+5.040146E-09,-1.469250E-06
+8.145226E+00,+6.156568E-09,-1.584339E-06
+8.155231E+00,+7.744423E-09,-1.594317E-06
+8.165232E+00,+8.022956E-09,-1.490182E-06
+8.175088E+00,+9.048870E-09,-1.163568E-06
+8.185163E+00,+9.714820E-09,-1.070669E-06
+8.195227E+00,+9.699595E-09,-1.179308E-06
+8.205078E+00,+8.617508E-09,-1.352539E-06
+8.215034E+00,+6.311716E-09,-1.484594E-06
+8.225076E+00,+6.059905E-09,-1.314090E-06
+8.235159E+00,+6.893795E-09,-996.7356E-09
+8.245115E+00,+6.951399E-09,-892.1662E-09
+8.255182E+00,+5.108534E-09,-894.8775E-09
+8.265025E+00,+4.178155E-09,-890.4906E-09
+8.275080E+00,+2.766404E-09,-956.0080E-09
+8.285151E+00,+2.400393E-09,-1.007264E-06
+8.295219E+00,+1.067018E-09,-1.244628E-06
+8.305170E+00,+569.6636E-12,-1.370414E-06
+8.315239E+00,+1.029568E-09,-1.432321E-06
+8.325070E+00,+1.363673E-09,-1.434815E-06
+8.335231E+00,+1.124149E-09,-1.453913E-06
+8.345073E+00,+897.7574E-12,-1.420539E-06
+8.355133E+00,+1.468564E-09,-1.319946E-06
+8.365200E+00,+2.117241E-09,-1.230882E-06
+8.375037E+00,+3.016276E-09,-970.2178E-09
+8.385101E+00,+2.940900E-09,-890.0366E-09
+8.395175E+00,+3.252435E-09,-755.7574E-09
+8.405120E+00,+3.715796E-09,-756.8379E-09
+8.415289E+00,+5.222432E-09,-1.050309E-06
+8.425119E+00,+5.252189E-09,-1.193308E-06
+8.435193E+00,+4.233818E-09,-1.691905E-06
+8.445018E+00,+4.112525E-09,-1.691470E-06
+8.455084E+00,+4.204534E-09,-1.442762E-06
+8.465126E+00,+4.092964E-09,-1.374820E-06
+8.475190E+00,+2.940572E-09,-1.087897E-06
+8.485032E+00,+2.879422E-09,-1.096869E-06
+8.495085E+00,+3.332135E-09,-1.082016E-06
+8.505156E+00,+3.340125E-09,-1.051594E-06
+8.515115E+00,+2.233257E-09,-843.5364E-09
+8.525187E+00,+1.948448E-09,-813.6082E-09
+8.535164E+00,+2.592423E-09,-1.163162E-06
+8.545115E+00,+2.912145E-09,-1.368046E-06
+8.555170E+00,+3.464344E-09,-1.879903E-06
+8.565235E+00,+3.339273E-09,-1.850160E-06
+8.575055E+00,+2.886542E-09,-1.385412E-06
+8.585114E+00,+2.743720E-09,-1.113096E-06
+8.595183E+00,+1.106822E-09,-607.5716E-09
+8.605042E+00,+525.4628E-12,-571.3844E-09
+8.615061E+00,-992.5447E-12,-934.6009E-09
+8.625050E+00,-943.8821E-12,-1.029526E-06
+8.635095E+00,-202.9510E-12,-1.297502E-06
+8.645137E+00,-192.2859E-12,-1.284109E-06
+8.655169E+00,+707.6448E-12,-1.207892E-06
+8.665220E+00,+1.435673E-09,-1.175685E-06
+8.675061E+00,+5.207268E-09,-835.6495E-09
+8.685122E+00,+5.585295E-09,-794.8866E-09
+8.695166E+00,+4.677438E-09,-1.056725E-06
+8.705234E+00,+4.262938E-09,-1.221574E-06
+8.715193E+00,+2.786182E-09,-1.849509E-06
+8.725176E+00,+2.392308E-09,-1.909767E-06
+8.735020E+00,+778.8178E-12,-1.596249E-06
+8.745082E+00,+358.9644E-12,-1.334465E-06
+8.755158E+00,+835.0740E-12,-716.2018E-09
+8.765240E+00,+1.081214E-09,-631.3487E-09
+8.775105E+00,+1.108768E-09,-698.9708E-09
+8.785172E+00,+1.058157E-09,-824.3142E-09
+8.795238E+00,+1.743580E-09,-1.076477E-06
+8.805089E+00,+2.331414E-09,-1.140194E-06
+8.815035E+00,+2.944313E-09,-1.165570E-06
+8.825092E+00,+2.847745E-09,-1.087401E-06
+8.835167E+00,+3.455536E-09,-1.072000E-06
+8.845118E+00,+4.244975E-09,-1.155620E-06
+8.855162E+00,+6.274210E-09,-1.637944E-06
+8.865206E+00,+6.533311E-09,-1.764061E-06
+8.875021E+00,+6.512547E-09,-1.448392E-06
+8.885080E+00,+6.769247E-09,-1.045121E-06
+8.895158E+00,+7.675633E-09,-413.3291E-09
+8.905127E+00,+7.560855E-09,-417.0180E-09
+8.915205E+00,+6.792209E-09,-1.075410E-06
+8.925083E+00,+6.799980E-09,-1.316394E-06
+8.935149E+00,+7.252385E-09,-1.698428E-06
+8.945212E+00,+6.961591E-09,-1.533261E-06
+8.955043E+00,+4.061077E-09,-1.089365E-06
+8.965109E+00,+2.867025E-09,-955.5064E-09
+8.975177E+00,+2.278481E-09,-1.114266E-06
+8.985236E+00,+2.544130E-09,-1.317634E-06
+8.995070E+00,+2.397613E-09,-1.747145E-06
+9.005157E+00,+1.920073E-09,-1.737686E-06
+9.015126E+00,+1.563125E-09,-1.226218E-06
+9.025101E+00,+1.839009E-09,-879.6263E-09
+9.035725E+00,+1.805665E-09,-622.5243E-09
+9.045025E+00,+1.221486E-09,-944.6860E-09
+9.055046E+00,+730.1875E-12,-1.784888E-06
+9.065057E+00,+996.0551E-12,-1.839900E-06
+9.075101E+00,+2.467033E-09,-1.248577E-06
+9.085153E+00,+2.616744E-09,-1.059839E-06
+9.095207E+00,+3.303645E-09,-786.4915E-09
+9.105165E+00,+3.896563E-09,-867.7845E-09
+9.115217E+00,+6.865125E-09,-1.342680E-06
+9.125140E+00,+7.343687E-09,-1.366563E-06
+9.135091E+00,+8.046951E-09,-1.117777E-06
+9.145024E+00,+8.027143E-09,-1.095307E-06
+9.155059E+00,+7.871566E-09,-1.320015E-06
+9.165102E+00,+7.681714E-09,-1.366844E-06
+9.175142E+00,+5.120084E-09,-1.240099E-06
+9.185178E+00,+4.646101E-09,-1.125955E-06
+9.195214E+00,+3.861625E-09,-660.1868E-09
+9.205350E+00,+3.862690E-09,-682.2301E-09
+9.215064E+00,+3.219305E-09,-1.313991E-06
+9.225140E+00,+2.992043E-09,-1.483960E-06
+9.235197E+00,+3.933468E-09,-1.576186E-06
+9.245036E+00,+4.450041E-09,-1.536869E-06
+9.255098E+00,+5.085555E-09,-1.559196E-06
+9.265164E+00,+4.707332E-09,-1.614677E-06
+9.275236E+00,+3.121521E-09,-1.363339E-06
+9.285068E+00,+2.970620E-09,-1.304620E-06
+9.295140E+00,+2.400749E-09,-1.137423E-06
+9.305212E+00,+2.020041E-09,-1.166516E-06
+9.315179E+00,-128.3068E-12,-1.314029E-06
+9.325097E+00,-584.1624E-12,-1.313632E-06
+9.335078E+00,-1.871062E-09,-965.0831E-09
+9.345038E+00,-2.338377E-09,-864.2522E-09
+9.355110E+00,-4.711306E-09,-900.6606E-09
+9.365159E+00,-4.940539E-09,-1.007879E-06
+9.375208E+00,-3.986274E-09,-1.523600E-06
+9.385035E+00,-3.670593E-09,-1.529864E-06
+9.395096E+00,-2.092576E-09,-1.119023E-06
+9.405061E+00,-1.742178E-09,-1.052336E-06
+9.415137E+00,+2.121188E-09,-915.4120E-09
+9.425116E+00,+2.633072E-09,-908.9804E-09
+9.435089E+00,+5.610604E-09,-877.6570E-09
+9.445039E+00,+5.686786E-09,-869.0444E-09
+9.455101E+00,+6.951062E-09,-1.041529E-06
+9.465171E+00,+7.044871E-09,-1.048691E-06
+9.475205E+00,+7.012684E-09,-1.373911E-06
+9.485038E+00,+6.894592E-09,-1.372028E-06
+9.495106E+00,+5.246559E-09,-1.418915E-06
+9.505401E+00,+5.183178E-09,-1.422242E-06
+9.515076E+00,+3.364171E-09,-1.254808E-06
+9.525020E+00,+3.077172E-09,-1.215570E-06
+9.535065E+00,+1.324077E-09,-838.9235E-09
+9.545136E+00,+1.502915E-09,-845.7737E-09
+9.555201E+00,+3.862440E-09,-997.3564E-09
+9.565041E+00,+3.986798E-09,-1.075993E-06
+9.575110E+00,+1.980180E-09,-1.476116E-06
+9.585173E+00,+1.691723E-09,-1.489444E-06
+9.595228E+00,+770.7024E-12,-1.337274E-06
+9.605089E+00,+757.4206E-12,-1.321120E-06
+9.615022E+00,-489.4860E-12,-1.266107E-06
+9.625237E+00,-788.3143E-12,-1.301995E-06
+9.635065E+00,-488.1096E-12,-1.236783E-06
+9.645121E+00,-220.2789E-12,-1.169257E-06
+9.655205E+00,+681.8550E-12,-861.7745E-09
+9.665050E+00,+669.6587E-12,-852.1795E-09
+9.675116E+00,+899.8337E-12,-871.4524E-09
+9.685190E+00,+1.030265E-09,-887.6019E-09
+9.695218E+00,+2.134472E-09,-1.454406E-06
+9.705050E+00,+2.131022E-09,-1.508794E-06
+9.715124E+00,+2.197456E-09,-1.701674E-06
+9.725420E+00,+2.237876E-09,-1.680712E-06
+9.735019E+00,+3.018281E-09,-1.080309E-06
+9.745085E+00,+2.965886E-09,-1.037961E-06
+9.755150E+00,+2.489199E-09,-1.136203E-06
+9.765214E+00,+2.666141E-09,-1.209703E-06
+9.775055E+00,+4.264028E-09,-1.612802E-06
+9.785127E+00,+4.611078E-09,-1.636607E-06
+9.795186E+00,+4.617424E-09,-1.224906E-06
+9.805123E+00,+4.576238E-09,-1.113934E-06
+9.815080E+00,+4.657607E-09,-774.0526E-09
+9.825162E+00,+4.604362E-09,-817.8063E-09
+9.835220E+00,+3.858784E-09,-1.277381E-06
+9.845056E+00,+3.715432E-09,-1.325396E-06
+9.855156E+00,+4.274033E-09,-1.249279E-06
+9.865015E+00,+4.421536E-09,-1.185806E-06
+9.875086E+00,+2.983161E-09,-1.010162E-06
+9.885148E+00,+2.689529E-09,-1.006956E-06
+9.895219E+00,+52.80355E-12,-1.012466E-06
+9.905074E+00,+6.718227E-12,-1.035309E-06
+9.915050E+00,+69.10143E-12,-1.276877E-06
+9.925243E+00,+109.5032E-12,-1.263592E-06
+9.935081E+00,+1.318673E-09,-1.036887E-06
+9.945146E+00,+1.545998E-09,-1.049196E-06
+9.955212E+00,+2.817916E-09,-1.284244E-06
+9.965052E+00,+2.766559E-09,-1.313737E-06
+9.975122E+00,+2.124459E-09,-1.270074E-06
+9.985204E+00,+2.270214E-09,-1.213150E-06
+9.995051E+00,+4.614355E-09,-900.7626E-09

MicroMag 2900/3900 Data File ends
