# Supplementary material for: Magnetic signatures of a creosote oil contaminated site: case study in São Paulo, Brazil
Source: Sci Rep. 2022 Dec 17;12:21853. doi: 10.1038/s41598-022-23493-2 (PMC9759522; doi:10.1038/s41598-022-23493-2)
Supplement: Supplementary file 3 — Supplementary Information 3. [file 41598_2022_23493_MOESM3_ESM.zip › moment_vs_time/SD35/2_35/nm1xxx/2_35.002]

MicroMag 2900/3900 Data File (Series 0016.002)
Moment vs. time

INSTRUMENT
Configuration                   VSM
Temperature control             None
Hardware version                0004
Software version                01/29/2013
Units of measure                Hybrid SI
Temperature in                  Celsius

SAMPLE
Mass                            N/A
Volume                          N/A
Demagnetizing factor            N/A

SETTINGS
Field range                    +30.00000E-03
Field command                   0.000000E+00
Moment range                   +20.00000E-06
Averaging time                 +3.936550E-03
Temperature (command)           N/A
Tmprtr difference correction    No
Orientation                     0.000000E+00
Vibration amplitude             1.0
Calibration factor             +4.407820E+00
Operating frequency            +83.00000E+00

MEASUREMENT
Description                    "SD35_2_35"
Field (measured)               +22.31569E-06
Temperature (measured)          N/A
Averages (completed)            N/A
Moment at conditioning field   +129.6088E-09
Measured on                     08/27/2020  17:13
Elapsed time                   +22.62795E+00

PROCESSING
Background subtraction          No
Delta-m processing              N/A
Demagnetizing factor            No
Normalization                   No
Normalization factor            N/A
Offset (field)                  No
Offset (moment)                 No
Pole saturation                 No
Slope correction                No

VIEWPORT
Left                            0.000000E+00
Right                          +10.00000E+00
Bottom                         -20.00000E-06
Top                            +20.00000E-06
Show X-axis?                    Yes
Show Y-axis?                    Yes

SCRIPT
Averaging time                 +10.00000E-03
Initial (conditioning) field   +15.00000E-03
Final (measuring) field         0.000000E+00
Pause at initial field         +10.00000E+00
Field slew rate limit          +10.00000E+03
Field slew time limit          +100.0000E-03
Slope correction                0.000000E+00
Timebase                       +10.00000E+00
Number of segments              1
Number of data                  1000

Segment   Averaging                                                            Final 
 Number      Time        Initial      Increment       Final         Pause      Index 
             (s)           (s)           (s)           (s)           (s)     
0000001,+10.00000E-03, 0.000000E+00,+10.00000E-03,+10.00000E+00,+10.00000E+00,0001000

                                         
     Time         Moment        Field    
     (s)          (Am�)          (T)     
+5.110269E-03,+97.28176E-09,+10.95123E-03
+15.09897E-03,+58.53502E-09,+6.123918E-03
+25.04827E-03,+33.28037E-09,+3.102597E-03
+35.11780E-03,+18.27711E-09,+1.365215E-03
+45.18256E-03,+12.45473E-09,+612.7345E-06
+55.01493E-03,+10.44574E-09,+286.7935E-06
+65.07145E-03,+9.417396E-09,+115.7637E-06
+75.23718E-03,+8.672968E-09,+61.14467E-06
+85.07305E-03,+8.329967E-09,+30.05207E-06
+95.14257E-03,+8.202650E-09,+18.66026E-06
+105.1983E-03,+7.655199E-09,+12.93243E-06
+115.1137E-03,+6.993764E-09,+10.08949E-06
+125.0845E-03,+6.911203E-09,+8.510534E-06
+135.0475E-03,+7.371279E-09,+7.660507E-06
+145.0998E-03,+6.825329E-09,+6.447430E-06
+155.1441E-03,+5.040298E-09,+5.932294E-06
+165.0996E-03,+3.159109E-09,+5.767291E-06
+175.0557E-03,+2.644379E-09,+5.675094E-06
+185.2229E-03,+3.012759E-09,+5.465135E-06
+195.0727E-03,+2.944436E-09,+5.131888E-06
+205.1343E-03,+2.346590E-09,+4.945250E-06
+215.1723E-03,+2.504871E-09,+4.937299E-06
+225.2259E-03,+3.466859E-09,+5.052475E-06
+235.0476E-03,+4.381310E-09,+5.053820E-06
+245.0939E-03,+4.714341E-09,+4.545267E-06
+255.1482E-03,+5.129654E-09,+4.279409E-06
+265.2104E-03,+6.295156E-09,+4.405254E-06
+275.1459E-03,+6.687003E-09,+4.335680E-06
+285.2072E-03,+5.830576E-09,+4.005944E-06
+295.0363E-03,+5.165910E-09,+3.396564E-06
+305.2129E-03,+5.690606E-09,+2.975750E-06
+315.0419E-03,+6.643796E-09,+2.897169E-06
+325.0722E-03,+7.278697E-09,+3.375512E-06
+335.1101E-03,+6.759622E-09,+3.673439E-06
+345.1671E-03,+5.705708E-09,+3.921318E-06
+355.2187E-03,+5.775343E-09,+3.852290E-06
+365.0458E-03,+6.554274E-09,+3.321010E-06
+375.1134E-03,+6.522059E-09,+2.947406E-06
+385.0534E-03,+6.005474E-09,+3.019140E-06
+395.0205E-03,+5.953733E-09,+3.159780E-06
+405.0770E-03,+5.926211E-09,+3.177335E-06
+415.1417E-03,+5.538352E-09,+3.070127E-06
+425.2190E-03,+4.704847E-09,+2.625798E-06
+435.0526E-03,+4.729327E-09,+2.777696E-06
+445.1145E-03,+5.627214E-09,+3.135178E-06
+455.1832E-03,+5.682796E-09,+3.150026E-06
+465.2387E-03,+4.885682E-09,+3.079914E-06
+475.1872E-03,+4.579002E-09,+2.732352E-06
+485.0291E-03,+5.348468E-09,+2.198605E-06
+495.0849E-03,+6.051613E-09,+2.335599E-06
+505.1526E-03,+5.957638E-09,+2.517571E-06
+515.0970E-03,+5.487738E-09,+2.617252E-06
+525.1353E-03,+5.037317E-09,+2.576483E-06
+535.2036E-03,+5.292404E-09,+2.441943E-06
+545.0312E-03,+5.377799E-09,+2.248475E-06
+555.0967E-03,+5.064714E-09,+2.126103E-06
+565.1740E-03,+5.449383E-09,+2.277500E-06
+575.1439E-03,+5.812276E-09,+2.307512E-06
+585.2032E-03,+5.371131E-09,+1.632325E-06
+595.0442E-03,+4.385374E-09,+1.263482E-06
+605.2359E-03,+2.632984E-09,+1.146787E-06
+615.0901E-03,+2.678764E-09,+1.440019E-06
+625.1813E-03,+3.932433E-09,+2.144491E-06
+635.2319E-03,+4.558911E-09,+2.117704E-06
+645.0734E-03,+4.826890E-09,+1.612029E-06
+655.1362E-03,+5.090626E-09,+1.520594E-06
+665.2008E-03,+6.133755E-09,+1.598036E-06
+675.0438E-03,+6.487452E-09,+1.627090E-06
+685.2317E-03,+6.207312E-09,+2.005483E-06
+695.0586E-03,+6.037257E-09,+2.060409E-06
+705.0942E-03,+6.118048E-09,+1.759369E-06
+715.2374E-03,+5.933015E-09,+1.404330E-06
+725.1687E-03,+3.823048E-09,+1.032901E-06
+735.0762E-03,+2.886500E-09,+1.167157E-06
+745.1099E-03,+1.503749E-09,+1.709825E-06
+755.1559E-03,+1.431019E-09,+1.659834E-06
+765.1501E-03,+1.238175E-09,+1.152423E-06
+775.0658E-03,+966.3970E-12,+732.9712E-09
+785.1064E-03,+1.667291E-09,+339.1543E-09
+795.1408E-03,+2.585705E-09,+468.1835E-09
+805.2231E-03,+5.026308E-09,+1.175205E-06
+815.1794E-03,+5.122455E-09,+1.253409E-06
+825.2400E-03,+4.724503E-09,+1.045272E-06
+835.0758E-03,+4.647605E-09,+937.4285E-09
+845.1340E-03,+4.037708E-09,+710.0830E-09
+855.2031E-03,+3.583674E-09,+714.8724E-09
+865.0491E-03,+2.433518E-09,+733.1057E-09
+875.1267E-03,+2.524095E-09,+748.1976E-09
+885.0173E-03,+3.254476E-09,+636.2572E-09
+895.1909E-03,+3.194992E-09,+671.6452E-09
+905.0385E-03,+2.090473E-09,+634.9755E-09
+915.1253E-03,+1.708012E-09,+611.0058E-09
+925.1970E-03,+2.766092E-09,+782.2924E-09
+935.0832E-03,+3.334786E-09,+770.6537E-09
+945.1278E-03,+3.185024E-09,+576.8423E-09
+955.1702E-03,+2.738171E-09,+462.7390E-09
+965.2324E-03,+2.310904E-09,+652.6967E-09
+975.1012E-03,+2.541132E-09,+701.7431E-09
+985.0860E-03,+2.815332E-09,+750.1403E-09
+995.1690E-03,+2.770961E-09,+664.1550E-09
+1.005019E+00,+3.203396E-09,+575.9239E-09
+1.015198E+00,+3.712538E-09,+453.6467E-09
+1.025158E+00,+4.305153E-09,+248.0764E-09
+1.035100E+00,+3.967800E-09,+309.6686E-09
+1.045153E+00,+2.500813E-09,+526.0821E-09
+1.055215E+00,+2.356982E-09,+616.6134E-09
+1.065022E+00,+2.451550E-09,+520.6118E-09
+1.075174E+00,+1.990267E-09,+283.3987E-09
+1.085014E+00,+470.7471E-12,-58.16746E-09
+1.095077E+00,+316.5581E-12,-34.60979E-09
+1.105024E+00,+1.249521E-09,+706.4552E-09
+1.115093E+00,+1.762342E-09,+763.1664E-09
+1.125165E+00,+1.704113E-09,+764.9317E-09
+1.135239E+00,+1.576407E-09,+616.1814E-09
+1.145052E+00,+2.000708E-09,+345.7089E-09
+1.155116E+00,+2.647709E-09,+103.6634E-09
+1.165181E+00,+2.900607E-09,+276.1974E-09
+1.175124E+00,+2.453248E-09,+421.7406E-09
+1.185191E+00,+1.585245E-09,+151.1765E-09
+1.195027E+00,+1.405625E-09,+56.73695E-09
+1.205201E+00,+1.422539E-09,-316.5951E-09
+1.215034E+00,+1.389992E-09,-489.6841E-09
+1.225101E+00,+2.439541E-09,-344.8878E-09
+1.235160E+00,+3.318724E-09,-196.6953E-09
+1.245214E+00,+4.800770E-09,+403.0323E-09
+1.255034E+00,+4.768003E-09,+638.9723E-09
+1.265221E+00,+4.023853E-09,+422.4300E-09
+1.275234E+00,+4.155710E-09,+276.0401E-09
+1.285220E+00,+5.183638E-09,+198.6809E-09
+1.295051E+00,+5.294586E-09,+128.8233E-09
+1.305094E+00,+4.803124E-09,+70.64724E-09
+1.315240E+00,+4.645420E-09,-2.818108E-09
+1.325058E+00,+4.383951E-09,+155.9057E-09
+1.335117E+00,+4.216259E-09,+90.70015E-09
+1.345168E+00,+2.991281E-09,-327.6243E-09
+1.355223E+00,+2.670769E-09,-378.6278E-09
+1.365038E+00,+2.650547E-09,-286.2139E-09
+1.375217E+00,+2.816884E-09,-241.1242E-09
+1.385059E+00,+2.180160E-09,-609.3979E-12
+1.395118E+00,+1.818339E-09,+161.7336E-09
+1.405063E+00,+2.677178E-09,+31.08216E-09
+1.415128E+00,+3.804316E-09,+45.01534E-09
+1.425097E+00,+4.684761E-09,+24.85657E-09
+1.435079E+00,+4.163430E-09,+19.83261E-09
+1.445125E+00,+3.292038E-09,+253.1548E-09
+1.455189E+00,+3.395051E-09,+556.5519E-09
+1.465024E+00,+3.784412E-09,+349.4682E-09
+1.475193E+00,+3.596492E-09,-19.92416E-09
+1.485022E+00,+2.921791E-09,-458.4761E-09
+1.495082E+00,+3.238292E-09,-783.0277E-09
+1.505097E+00,+4.089239E-09,-615.0427E-09
+1.515192E+00,+4.167333E-09,-336.8712E-09
+1.525102E+00,+3.527520E-09,-196.0344E-09
+1.535218E+00,+3.533596E-09,-114.9817E-09
+1.545032E+00,+4.443122E-09,+620.8420E-12
+1.555080E+00,+5.392300E-09,+342.3071E-09
+1.565147E+00,+5.761207E-09,+291.7299E-09
+1.575230E+00,+5.557207E-09,+43.02407E-09
+1.585171E+00,+5.581740E-09,-64.18419E-09
+1.595163E+00,+5.814860E-09,-74.86439E-09
+1.605148E+00,+5.245857E-09,-94.05613E-09
+1.615057E+00,+4.275141E-09,+142.1957E-09
+1.625130E+00,+3.939687E-09,+46.28277E-09
+1.635186E+00,+4.435321E-09,-37.21047E-09
+1.645231E+00,+4.450891E-09,-150.4784E-09
+1.655044E+00,+3.592707E-09,-144.3014E-09
+1.665138E+00,+2.967420E-09,+85.98233E-09
+1.675212E+00,+3.257618E-09,+180.9540E-09
+1.685052E+00,+3.474954E-09,-100.3933E-09
+1.695115E+00,+2.605044E-09,-608.9058E-09
+1.705182E+00,+1.508225E-09,-690.2561E-09
+1.715232E+00,+1.376874E-09,-278.1544E-09
+1.725147E+00,+2.075463E-09,+44.15989E-09
+1.735180E+00,+2.782251E-09,-182.3587E-09
+1.745213E+00,+2.923637E-09,-759.9249E-09
+1.755243E+00,+3.142357E-09,-1.237275E-06
+1.765197E+00,+4.095343E-09,-1.077238E-06
+1.775023E+00,+4.609316E-09,-435.3991E-09
+1.785081E+00,+3.977343E-09,-17.60674E-09
+1.795143E+00,+3.276740E-09,+235.6739E-09
+1.805193E+00,+3.320539E-09,+143.8580E-09
+1.815070E+00,+3.956918E-09,+6.311417E-09
+1.825027E+00,+4.861193E-09,-97.50653E-09
+1.835205E+00,+5.871987E-09,-154.8042E-09
+1.845025E+00,+7.540605E-09,-190.6328E-09
+1.855088E+00,+8.753111E-09,-216.4536E-09
+1.865176E+00,+8.607040E-09,-179.2202E-09
+1.875137E+00,+7.232658E-09,-271.6112E-09
+1.885082E+00,+6.248305E-09,-181.7894E-09
+1.895141E+00,+6.609142E-09,-258.1959E-09
+1.905209E+00,+7.306773E-09,-384.0809E-09
+1.915105E+00,+7.007543E-09,-331.0204E-09
+1.925167E+00,+5.760604E-09,-352.7927E-09
+1.935015E+00,+4.735995E-09,-500.3672E-09
+1.945094E+00,+4.436993E-09,-562.9664E-09
+1.955186E+00,+4.030918E-09,-552.7897E-09
+1.965180E+00,+3.735404E-09,-465.7030E-09
+1.975242E+00,+4.254074E-09,-294.6968E-09
+1.985082E+00,+5.644856E-09,-156.7326E-09
+1.995140E+00,+6.548692E-09,-257.5121E-09
+2.005324E+00,+6.332193E-09,-5.613328E-09
+2.015167E+00,+5.958837E-09,+9.884834E-09
+2.025165E+00,+6.833028E-09,-170.8717E-09
+2.035130E+00,+8.079462E-09,-180.8109E-09
+2.045201E+00,+7.704557E-09,-163.7192E-09
+2.055036E+00,+6.263709E-09,-164.6576E-09
+2.065107E+00,+4.300998E-09,-285.3585E-09
+2.075052E+00,+3.862653E-09,-478.9181E-09
+2.085131E+00,+3.791369E-09,-1.060046E-06
+2.095121E+00,+3.799607E-09,-1.390228E-06
+2.105174E+00,+4.327808E-09,-1.190002E-06
+2.115238E+00,+4.867736E-09,-737.8893E-09
+2.125086E+00,+5.233748E-09,+145.1426E-09
+2.135121E+00,+4.715267E-09,+279.6021E-09
+2.145161E+00,+3.674300E-09,-101.5663E-09
+2.155215E+00,+3.676660E-09,-379.0941E-09
+2.165026E+00,+4.048721E-09,-614.4562E-09
+2.175096E+00,+3.375612E-09,-491.0059E-09
+2.185039E+00,+1.963768E-09,-131.6271E-09
+2.195112E+00,+1.013302E-09,-223.6977E-09
+2.205150E+00,+1.288103E-09,-716.2600E-09
+2.215227E+00,+1.734501E-09,-1.149356E-06
+2.225187E+00,+1.757360E-09,-1.152661E-06
+2.235157E+00,+2.127717E-09,-651.6810E-09
+2.245202E+00,+3.562478E-09,-52.80304E-09
+2.255042E+00,+5.265869E-09,+556.3317E-09
+2.265122E+00,+6.193794E-09,+708.9158E-09
+2.275070E+00,+6.206591E-09,+320.1056E-09
+2.285108E+00,+6.719042E-09,-82.75509E-09
+2.295158E+00,+7.673636E-09,-418.2129E-09
+2.305067E+00,+8.230836E-09,-437.0127E-09
+2.315107E+00,+7.683091E-09,-268.7502E-09
+2.325150E+00,+7.106032E-09,-306.6387E-09
+2.335215E+00,+7.429784E-09,-521.6017E-09
+2.345052E+00,+7.873079E-09,-553.3533E-09
+2.355109E+00,+7.445810E-09,-308.7874E-09
+2.365152E+00,+6.289055E-09,-220.9940E-09
+2.375193E+00,+5.922763E-09,-241.8366E-09
+2.385107E+00,+6.225053E-09,-80.98412E-09
+2.395038E+00,+6.248801E-09,+25.56896E-09
+2.405188E+00,+5.473787E-09,+150.5957E-09
+2.415087E+00,+4.526083E-09,+125.1927E-09
+2.425040E+00,+3.945519E-09,+85.68192E-09
+2.435204E+00,+3.143458E-09,-170.8660E-09
+2.445243E+00,+1.854487E-09,-359.5877E-09
+2.455074E+00,+1.002171E-09,-510.7212E-09
+2.465194E+00,+1.436211E-09,-880.7116E-09
+2.475030E+00,+2.245297E-09,-1.267659E-06
+2.485088E+00,+2.128121E-09,-1.131194E-06
+2.495136E+00,+1.307151E-09,-688.7799E-09
+2.505208E+00,+795.4783E-12,-303.8664E-09
+2.515160E+00,+860.2218E-12,-434.4292E-09
+2.525224E+00,+599.4187E-12,-690.8713E-09
+2.535059E+00,+27.54958E-12,-749.0358E-09
+2.545096E+00,-832.1803E-12,-662.9677E-09
+2.555132E+00,-509.7331E-12,-671.4707E-09
+2.565182E+00,+211.1888E-12,-778.8763E-09
+2.575119E+00,+75.86354E-12,-788.5952E-09
+2.585177E+00,-879.2264E-12,-476.4204E-09
+2.595232E+00,-1.014090E-09,-428.7357E-09
+2.605177E+00,-952.7643E-12,-427.0993E-09
+2.615017E+00,-1.488530E-09,-369.8931E-09
+2.625090E+00,-3.376619E-09,-124.4030E-09
+2.635175E+00,-3.944913E-09,+114.8272E-09
+2.645244E+00,-2.679028E-09,+117.6138E-09
+2.655072E+00,-1.685499E-09,-70.22953E-09
+2.665088E+00,-125.0620E-12,-713.7165E-09
+2.675134E+00,+583.3033E-12,-711.9999E-09
+2.685052E+00,+2.802720E-09,-61.73229E-09
+2.695090E+00,+3.891697E-09,+212.8086E-09
+2.705144E+00,+4.444448E-09,+6.440163E-09
+2.715077E+00,+4.212141E-09,-282.5403E-09
+2.725039E+00,+4.121001E-09,-749.4250E-09
+2.735206E+00,+4.562549E-09,-800.2139E-09
+2.745028E+00,+5.403893E-09,-644.4225E-09
+2.755090E+00,+5.374369E-09,-682.6859E-09
+2.765135E+00,+5.156314E-09,-731.0916E-09
+2.775075E+00,+5.283917E-09,-642.3712E-09
+2.785149E+00,+5.095622E-09,-643.1981E-09
+2.795203E+00,+4.777932E-09,-585.0478E-09
+2.805017E+00,+4.095033E-09,-666.7385E-09
+2.815160E+00,+4.357691E-09,-839.9678E-09
+2.825195E+00,+5.746454E-09,-1.200666E-06
+2.835016E+00,+5.848722E-09,-1.160794E-06
+2.845229E+00,+4.961566E-09,-762.5943E-09
+2.855222E+00,+4.692766E-09,-494.6480E-09
+2.865024E+00,+5.785342E-09,+176.7740E-09
+2.875162E+00,+6.397006E-09,-15.65266E-09
+2.885218E+00,+7.568511E-09,-331.4009E-09
+2.895056E+00,+7.733397E-09,-457.0427E-09
+2.905235E+00,+8.090828E-09,-494.9026E-09
+2.915076E+00,+8.165824E-09,-465.8260E-09
+2.925128E+00,+7.466816E-09,-247.8590E-09
+2.935220E+00,+6.850973E-09,-163.5160E-09
+2.945042E+00,+6.082074E-09,-151.3224E-09
+2.955090E+00,+5.962721E-09,-235.7969E-09
+2.965149E+00,+4.511032E-09,-622.1066E-09
+2.975218E+00,+3.313322E-09,-628.9616E-09
+2.985162E+00,+1.517777E-09,-510.3350E-09
+2.995223E+00,+1.574749E-09,-591.9114E-09
+3.005063E+00,+2.610231E-09,-689.9815E-09
+3.015242E+00,+2.751593E-09,-805.1148E-09
+3.025214E+00,+1.842342E-09,-1.462206E-06
+3.035166E+00,+1.588363E-09,-1.400090E-06
+3.045187E+00,+1.431835E-09,-692.2875E-09
+3.055209E+00,+1.337214E-09,-371.3322E-09
+3.065035E+00,+920.3001E-12,-2.500534E-09
+3.075217E+00,+810.1526E-12,+96.27629E-09
+3.085060E+00,+1.342768E-09,-191.1936E-09
+3.095122E+00,+1.368807E-09,-497.3946E-09
+3.105091E+00,+710.9288E-12,-696.6105E-09
+3.115179E+00,+514.1880E-12,-645.8359E-09
+3.125245E+00,+1.283103E-09,-737.4888E-09
+3.135070E+00,+1.855279E-09,-838.6202E-09
+3.145119E+00,+1.194018E-09,-1.052462E-06
+3.155171E+00,-156.4638E-12,-897.8834E-09
+3.165222E+00,-1.432197E-09,-816.0039E-09
+3.175123E+00,-996.5955E-12,-498.5877E-09
+3.185183E+00,-48.68809E-12,-87.54444E-09
+3.195021E+00,-1.762120E-12,-69.90337E-09
+3.205206E+00,-659.1391E-12,-542.6531E-09
+3.215023E+00,-731.3791E-12,-816.0440E-09
+3.225080E+00,+478.3983E-12,-1.183745E-06
+3.235121E+00,+1.278015E-09,-1.116463E-06
+3.245172E+00,+2.840579E-09,-512.1002E-09
+3.255224E+00,+3.514000E-09,-247.1323E-09
+3.265036E+00,+3.894681E-09,-6.225586E-09
+3.275075E+00,+3.094380E-09,-221.6921E-09
+3.285219E+00,+837.3004E-12,-228.9419E-09
+3.295027E+00,+322.3410E-12,-325.7017E-09
+3.305093E+00,+2.242976E-09,-121.0642E-09
+3.315039E+00,+3.331518E-09,-238.3490E-09
+3.325106E+00,+4.996497E-09,-890.1014E-09
+3.335177E+00,+5.040673E-09,-1.225308E-06
+3.345225E+00,+5.215478E-09,-1.239123E-06
+3.355066E+00,+5.173695E-09,-966.3220E-09
+3.365130E+00,+3.868745E-09,-449.7471E-09
+3.375095E+00,+2.538157E-09,-315.7568E-09
+3.385176E+00,+348.9090E-12,-217.9098E-09
+3.395241E+00,-16.44568E-12,-419.3144E-09
+3.405205E+00,-490.6269E-12,-1.027548E-06
+3.415059E+00,-541.6775E-12,-1.199905E-06
+3.425119E+00,+249.1633E-12,-1.078308E-06
+3.435184E+00,+1.196710E-09,-832.3603E-09
+3.445236E+00,+3.179571E-09,-53.63274E-09
+3.455079E+00,+3.399617E-09,+7.020951E-09
+3.465136E+00,+3.322793E-09,-300.5247E-09
+3.475060E+00,+3.507760E-09,-482.7261E-09
+3.485094E+00,+5.108044E-09,-443.7189E-09
+3.495134E+00,+5.461970E-09,-405.6931E-09
+3.505073E+00,+5.745588E-09,-148.0494E-09
+3.515116E+00,+5.973599E-09,-119.3934E-09
+3.525176E+00,+7.506163E-09,-515.7595E-09
+3.535219E+00,+8.013593E-09,-533.6867E-09
+3.545022E+00,+8.167226E-09,-527.6099E-09
+3.555051E+00,+7.827071E-09,-590.2577E-09
+3.565110E+00,+7.358364E-09,-741.1080E-09
+3.575180E+00,+7.400505E-09,-775.7578E-09
+3.585115E+00,+6.805844E-09,-801.5099E-09
+3.595172E+00,+6.106998E-09,-951.1671E-09
+3.605242E+00,+4.971414E-09,-1.150435E-06
+3.615185E+00,+5.056296E-09,-1.058001E-06
+3.625029E+00,+5.091109E-09,-673.3132E-09
+3.635092E+00,+4.816251E-09,-607.2349E-09
+3.645141E+00,+3.715318E-09,-435.3991E-09
+3.655205E+00,+3.610275E-09,-451.5095E-09
+3.665025E+00,+3.655785E-09,-1.106441E-06
+3.675202E+00,+3.450600E-09,-1.239258E-06
+3.685038E+00,+2.459241E-09,-1.211998E-06
+3.695092E+00,+1.827667E-09,-1.072380E-06
+3.705039E+00,+1.309452E-09,-840.8747E-09
+3.715110E+00,+935.1407E-12,-690.0130E-09
+3.725168E+00,+301.6066E-12,-635.7937E-09
+3.735033E+00,+473.0519E-12,-694.2015E-09
+3.745110E+00,+1.685808E-09,-949.9712E-09
+3.755170E+00,+2.240777E-09,-816.0238E-09
+3.765231E+00,+1.827032E-09,-310.5526E-09
+3.775165E+00,+1.392495E-09,-173.9359E-09
+3.785244E+00,+1.749072E-09,-287.0836E-09
+3.795235E+00,+2.493585E-09,-367.0950E-09
+3.805236E+00,+3.566718E-09,-423.7204E-09
+3.815221E+00,+3.645813E-09,-727.3379E-09
+3.825060E+00,+4.230802E-09,-907.4336E-09
+3.835119E+00,+4.672299E-09,-697.8293E-09
+3.845083E+00,+5.161592E-09,-305.2082E-09
+3.855044E+00,+4.728540E-09,-299.8553E-09
+3.865093E+00,+3.444919E-09,-552.4893E-09
+3.875170E+00,+3.073514E-09,-1.017391E-06
+3.885113E+00,+2.509492E-09,-1.699396E-06
+3.895147E+00,+1.652053E-09,-1.689549E-06
+3.905216E+00,+232.5236E-12,-1.025491E-06
+3.915167E+00,+83.51710E-12,-473.8970E-09
+3.925243E+00,+829.5729E-12,-123.0526E-09
+3.935097E+00,+1.169835E-09,-258.2474E-09
+3.945159E+00,+705.3977E-12,-892.6335E-09
+3.955215E+00,+523.4698E-12,-1.070189E-06
+3.965052E+00,+1.439809E-09,-975.0795E-09
+3.975237E+00,+2.378331E-09,-892.7422E-09
+3.985057E+00,+2.814450E-09,-960.8746E-09
+3.995115E+00,+2.517573E-09,-1.097840E-06
+4.005065E+00,+2.547873E-09,-1.089901E-06
+4.015126E+00,+3.177225E-09,-917.9850E-09
+4.025177E+00,+3.690769E-09,-576.6106E-09
+4.035015E+00,+3.748664E-09,-439.9653E-09
+4.045088E+00,+4.394497E-09,-670.2319E-09
+4.055142E+00,+5.146219E-09,-898.2325E-09
+4.065197E+00,+6.042111E-09,-1.381150E-06
+4.075048E+00,+5.483817E-09,-1.389980E-06
+4.085023E+00,+4.096015E-09,-947.1818E-09
+4.095228E+00,+4.016350E-09,-751.1616E-09
+4.105068E+00,+4.800759E-09,-759.8219E-09
+4.115139E+00,+5.037973E-09,-1.002783E-06
+4.125208E+00,+3.900530E-09,-1.100215E-06
+4.135082E+00,+2.889995E-09,-756.0882E-09
+4.145135E+00,+1.820256E-09,-329.6843E-09
+4.155210E+00,+1.541492E-09,-433.1160E-09
+4.165051E+00,+1.394973E-09,-563.8562E-09
+4.175117E+00,+2.044366E-09,-689.0173E-09
+4.185063E+00,+3.296040E-09,-1.119790E-06
+4.195125E+00,+4.037846E-09,-1.047884E-06
+4.205194E+00,+3.843038E-09,-1.072360E-06
+4.215136E+00,+3.748972E-09,-1.104841E-06
+4.225194E+00,+4.661050E-09,-911.0614E-09
+4.235027E+00,+5.862382E-09,-612.6137E-09
+4.245076E+00,+6.128781E-09,-539.5889E-09
+4.255138E+00,+4.777770E-09,-704.7072E-09
+4.265185E+00,+2.573499E-09,-1.080465E-06
+4.275105E+00,+1.660642E-09,-1.329000E-06
+4.285168E+00,+1.211048E-09,-1.189224E-06
+4.295220E+00,+1.086205E-09,-956.8033E-09
+4.305150E+00,+855.4874E-12,+233.4910E-09
+4.315191E+00,+1.151491E-09,+613.7124E-09
+4.325210E+00,+1.607412E-09,+63.16281E-09
+4.335018E+00,+1.757614E-09,-455.4234E-09
+4.345074E+00,+1.815476E-09,-1.364356E-06
+4.355132E+00,+1.944150E-09,-1.557484E-06
+4.365192E+00,+2.214909E-09,-1.183230E-06
+4.375029E+00,+1.942678E-09,-824.8616E-09
+4.385202E+00,+415.4793E-12,-309.8602E-09
+4.395170E+00,-282.3249E-12,-344.0609E-09
+4.405227E+00,-119.0551E-12,-703.6400E-09
+4.415054E+00,+544.6221E-12,-715.8709E-09
+4.425119E+00,+920.6350E-12,-695.4775E-09
+4.435193E+00,+668.3262E-12,-546.4983E-09
+4.445240E+00,+479.7077E-12,-487.3752E-09
+4.455076E+00,+384.1006E-12,-478.1542E-09
+4.465121E+00,+437.8834E-12,-722.2509E-09
+4.475059E+00,+351.7243E-12,-1.009552E-06
+4.485140E+00,+907.2609E-12,-853.4718E-09
+4.495217E+00,+1.633797E-09,-840.8947E-09
+4.505056E+00,+3.415042E-09,-707.1305E-09
+4.515229E+00,+4.102673E-09,-733.8581E-09
+4.525049E+00,+4.838096E-09,-797.0868E-09
+4.535121E+00,+5.419269E-09,-720.9721E-09
+4.545188E+00,+6.004446E-09,-594.8324E-09
+4.555090E+00,+5.438976E-09,-482.3370E-09
+4.565159E+00,+3.670207E-09,-707.3078E-09
+4.575101E+00,+3.409645E-09,-699.7061E-09
+4.585161E+00,+4.456263E-09,-632.9098E-09
+4.595230E+00,+5.062100E-09,-490.6511E-09
+4.605172E+00,+4.975229E-09,-572.1874E-09
+4.615020E+00,+4.650900E-09,-545.4941E-09
+4.625104E+00,+4.772856E-09,-583.7746E-09
+4.635146E+00,+4.987179E-09,-516.3660E-09
+4.645214E+00,+4.467554E-09,-554.2088E-09
+4.655044E+00,+3.659081E-09,-687.0719E-09
+4.665093E+00,+2.249239E-09,-1.204039E-06
+4.675155E+00,+1.997464E-09,-1.293317E-06
+4.685106E+00,+1.446218E-09,-1.168742E-06
+4.695176E+00,+875.5150E-12,-1.029671E-06
+4.705015E+00,+217.5953E-12,-798.8348E-09
+4.715193E+00,+527.4882E-12,-598.4202E-09
+4.725162E+00,+1.696007E-09,-156.8069E-09
+4.735105E+00,+2.220916E-09,-202.8122E-09
+4.745157E+00,+3.567702E-09,-507.5140E-09
+4.755219E+00,+4.750994E-09,-498.4904E-09
+4.765044E+00,+6.909984E-09,-458.5591E-09
+4.775219E+00,+7.395086E-09,-434.1202E-09
+4.785079E+00,+6.987804E-09,-690.5852E-09
+4.795135E+00,+6.676317E-09,-1.036463E-06
+4.805202E+00,+6.386262E-09,-1.196898E-06
+4.815145E+00,+5.974767E-09,-792.3975E-09
+4.825224E+00,+3.932392E-09,-501.7233E-09
+4.835077E+00,+2.961583E-09,-298.4619E-09
+4.845145E+00,+2.337326E-09,-430.2121E-09
+4.855208E+00,+2.229475E-09,-564.1079E-09
+4.865047E+00,+1.859630E-09,-779.7833E-09
+4.875222E+00,+1.429299E-09,-886.5538E-09
+4.885057E+00,+1.081711E-09,-600.2655E-09
+4.895127E+00,+1.499747E-09,-496.9654E-09
+4.905050E+00,+1.940782E-09,-526.2966E-09
+4.915126E+00,+1.745778E-09,-640.7891E-09
+4.925191E+00,+1.287486E-09,-869.3133E-09
+4.935075E+00,+1.522259E-09,-1.002368E-06
+4.945134E+00,+2.179680E-09,-1.194620E-06
+4.955199E+00,+2.403104E-09,-1.334550E-06
+4.965024E+00,+3.465404E-09,-1.415634E-06
+4.975066E+00,+5.181686E-09,-1.133426E-06
+4.985210E+00,+7.790367E-09,-568.3050E-09
+4.995241E+00,+8.556460E-09,-121.1386E-09
+5.005049E+00,+7.808878E-09,-283.2413E-12
+5.015195E+00,+7.118681E-09,-353.6425E-09
+5.025138E+00,+7.240965E-09,-789.6338E-09
+5.035072E+00,+7.555680E-09,-664.3353E-09
+5.045139E+00,+7.714906E-09,-98.29331E-09
+5.055218E+00,+7.600253E-09,+367.6100E-09
+5.065032E+00,+7.812037E-09,+404.7060E-09
+5.075206E+00,+7.954397E-09,-239.3990E-09
+5.085036E+00,+7.208893E-09,-869.8139E-09
+5.095066E+00,+6.211014E-09,-1.517773E-06
+5.105218E+00,+6.091763E-09,-1.457076E-06
+5.115034E+00,+7.075917E-09,-1.124717E-06
+5.125069E+00,+7.684284E-09,-1.026335E-06
+5.135130E+00,+6.885735E-09,-1.063760E-06
+5.145205E+00,+5.658459E-09,-1.142824E-06
+5.155016E+00,+4.723863E-09,-1.364190E-06
+5.165085E+00,+3.924018E-09,-1.272595E-06
+5.175026E+00,+2.850459E-09,-940.8989E-09
+5.185110E+00,+991.6694E-12,-425.0279E-09
+5.195196E+00,+228.0364E-12,-440.3772E-09
+5.205027E+00,+665.3100E-12,-545.4255E-09
+5.215153E+00,+1.492603E-09,-814.1127E-09
+5.225096E+00,+2.037775E-09,-920.1422E-09
+5.235025E+00,+2.638044E-09,-768.9772E-09
+5.245224E+00,+3.735161E-09,-615.3116E-09
+5.255164E+00,+4.332092E-09,-703.6686E-09
+5.265222E+00,+4.353561E-09,-922.1077E-09
+5.275064E+00,+4.077088E-09,-940.8160E-09
+5.285016E+00,+4.157668E-09,-853.1628E-09
+5.295091E+00,+4.273467E-09,-1.007813E-06
+5.305194E+00,+3.227239E-09,-1.118895E-06
+5.315171E+00,+1.915817E-09,-948.4406E-09
+5.325219E+00,-27.21933E-12,-484.0651E-09
+5.335039E+00,-493.3705E-12,-549.5253E-09
+5.345068E+00,-186.0850E-12,-860.2153E-09
+5.355130E+00,+420.0266E-12,-1.016032E-06
+5.365177E+00,+2.267747E-09,-1.176347E-06
+5.375118E+00,+3.878620E-09,-952.8552E-09
+5.385169E+00,+5.795241E-09,-539.4774E-09
+5.395192E+00,+5.639392E-09,-255.9014E-09
+5.405107E+00,+4.018361E-09,-240.2001E-09
+5.415159E+00,+3.531559E-09,-432.3721E-09
+5.425131E+00,+4.034685E-09,-817.1997E-09
+5.435124E+00,+4.423462E-09,-803.9875E-09
+5.445180E+00,+3.675381E-09,-774.2443E-09
+5.455019E+00,+2.947445E-09,-367.0521E-09
+5.465237E+00,+2.107560E-09,-37.78553E-09
+5.475096E+00,+1.594400E-09,-194.0775E-09
+5.485163E+00,+217.0756E-12,-568.4939E-09
+5.495231E+00,-269.2926E-12,-875.5932E-09
+5.505171E+00,+487.5853E-12,-1.044743E-06
+5.515234E+00,+1.764413E-09,-1.246531E-06
+5.525103E+00,+3.580113E-09,-1.192720E-06
+5.535196E+00,+4.167892E-09,-1.074100E-06
+5.545193E+00,+5.273099E-09,-866.7441E-09
+5.555185E+00,+5.720645E-09,-722.2080E-09
+5.565221E+00,+5.727306E-09,-439.3473E-09
+5.575025E+00,+4.956855E-09,-417.8238E-09
+5.585172E+00,+3.591783E-09,-345.5286E-09
+5.595202E+00,+3.608653E-09,-577.4689E-09
+5.605232E+00,+4.377208E-09,-972.9539E-09
+5.615144E+00,+4.165167E-09,-1.281830E-06
+5.625180E+00,+2.763390E-09,-1.206167E-06
+5.635213E+00,+2.485802E-09,-1.062776E-06
+5.645037E+00,+2.881510E-09,-297.2918E-09
+5.655103E+00,+2.954600E-09,-63.83515E-09
+5.665162E+00,+2.424583E-09,-160.3975E-09
+5.675111E+00,+1.685259E-09,-504.0322E-09
+5.685175E+00,+947.4779E-12,-879.5157E-09
+5.695226E+00,+640.3655E-12,-953.5647E-09
+5.705177E+00,-197.0272E-12,-438.2887E-09
+5.715025E+00,-241.0225E-12,-398.2201E-09
+5.725126E+00,+963.6372E-12,-655.9696E-09
+5.735192E+00,+1.853362E-09,-1.138075E-06
+5.745016E+00,+2.802836E-09,-1.865187E-06
+5.755064E+00,+2.545822E-09,-1.965391E-06
+5.765126E+00,+2.374765E-09,-1.289011E-06
+5.775057E+00,+2.585083E-09,-1.032017E-06
+5.785114E+00,+3.463480E-09,-492.6968E-09
+5.795176E+00,+3.349963E-09,-665.1078E-09
+5.805092E+00,+2.948013E-09,-1.209807E-06
+5.815132E+00,+3.360215E-09,-1.234145E-06
+5.825206E+00,+6.081194E-09,-678.1941E-09
+5.835041E+00,+6.983409E-09,-367.8789E-09
+5.845098E+00,+9.055309E-09,+153.8057E-09
+5.855167E+00,+9.696924E-09,-54.03042E-09
+5.865228E+00,+11.16850E-09,-1.032469E-06
+5.875069E+00,+11.13869E-09,-1.387384E-06
+5.885237E+00,+9.328888E-09,-1.191779E-06
+5.895062E+00,+8.783517E-09,-847.0631E-09
+5.905129E+00,+8.342673E-09,-439.9881E-09
+5.915072E+00,+8.285761E-09,-491.0116E-09
+5.925147E+00,+6.815857E-09,-869.2189E-09
+5.935219E+00,+6.184293E-09,-1.052662E-06
+5.945030E+00,+5.058867E-09,-1.004022E-06
+5.955070E+00,+4.873050E-09,-877.2526E-09
+5.965108E+00,+3.958170E-09,-681.6730E-09
+5.975260E+00,+3.346779E-09,-667.3308E-09
+5.985070E+00,+2.378405E-09,-545.7859E-09
+5.995094E+00,+2.463028E-09,-573.5207E-09
+6.005018E+00,+3.664914E-09,-837.1411E-09
+6.015061E+00,+3.864948E-09,-952.6435E-09
+6.025087E+00,+4.277719E-09,-1.008476E-06
+6.035119E+00,+4.584865E-09,-799.6674E-09
+6.045186E+00,+5.490536E-09,-493.8813E-09
+6.055044E+00,+5.359875E-09,-580.4529E-09
+6.065126E+00,+3.301666E-09,-936.8935E-09
+6.075194E+00,+2.966272E-09,-850.9340E-09
+6.085115E+00,+2.149576E-09,-478.7693E-09
+6.095093E+00,+1.952237E-09,-448.5912E-09
+6.105156E+00,+705.4831E-12,-551.8055E-09
+6.115216E+00,+474.7401E-12,-679.3757E-09
+6.125064E+00,+564.7445E-12,-1.072606E-06
+6.135232E+00,+623.4787E-12,-1.064014E-06
+6.145044E+00,-45.24007E-12,-436.0943E-09
+6.155101E+00,-255.5952E-12,-297.2975E-09
+6.165133E+00,+715.0120E-12,-825.8229E-09
+6.175272E+00,+1.380999E-09,-992.9410E-09
+6.185071E+00,+3.416467E-09,-1.294616E-06
+6.195106E+00,+3.722766E-09,-1.183920E-06
+6.205146E+00,+5.112700E-09,-619.8235E-09
+6.215050E+00,+5.741454E-09,-606.0534E-09
+6.225096E+00,+8.290778E-09,-774.0068E-09
+6.235154E+00,+8.606504E-09,-842.0820E-09
+6.245202E+00,+8.540924E-09,-871.9311E-09
+6.255024E+00,+8.400352E-09,-735.0168E-09
+6.265085E+00,+7.273722E-09,-539.7778E-09
+6.275149E+00,+6.775650E-09,-612.4993E-09
+6.285178E+00,+4.376421E-09,-781.6687E-09
+6.295193E+00,+4.315668E-09,-728.3135E-09
+6.305169E+00,+5.705257E-09,-647.7156E-09
+6.315154E+00,+5.916305E-09,-628.4952E-09
+6.325224E+00,+4.757458E-09,-757.5188E-09
+6.335071E+00,+4.474665E-09,-667.5597E-09
+6.345137E+00,+3.837258E-09,-629.9429E-09
+6.355211E+00,+3.787276E-09,-712.9412E-09
+6.365052E+00,+2.553192E-09,-1.281784E-06
+6.375119E+00,+2.282472E-09,-1.363795E-06
+6.385256E+00,+2.211269E-09,-1.585562E-06
+6.395230E+00,+2.483984E-09,-1.496201E-06
+6.405042E+00,+3.228444E-09,-737.2284E-09
+6.415102E+00,+3.072842E-09,-582.9878E-09
+6.425171E+00,+2.533732E-09,-590.3120E-09
+6.435227E+00,+2.600081E-09,-721.3812E-09
+6.445045E+00,+2.604728E-09,-1.420821E-06
+6.455098E+00,+2.273650E-09,-1.427156E-06
+6.465139E+00,+1.559765E-09,-739.6002E-09
+6.475101E+00,+1.844928E-09,-581.0166E-09
+6.485141E+00,+4.459637E-09,-233.5024E-09
+6.495049E+00,+4.802184E-09,-205.8907E-09
+6.505023E+00,+4.343959E-09,-688.2792E-09
+6.515218E+00,+4.167095E-09,-813.1113E-09
+6.525047E+00,+3.523841E-09,-1.245463E-06
+6.535111E+00,+3.413453E-09,-1.323186E-06
+6.545206E+00,+2.486238E-09,-1.212991E-06
+6.555073E+00,+2.420458E-09,-1.155610E-06
+6.565147E+00,+2.845884E-09,-606.6399E-09
+6.575216E+00,+2.801032E-09,-621.3884E-09
+6.585235E+00,+1.393939E-09,-794.7607E-09
+6.595071E+00,+1.085759E-09,-871.5878E-09
+6.605103E+00,+1.426107E-09,-1.275578E-06
+6.615149E+00,+1.855191E-09,-1.325509E-06
+6.625189E+00,+2.503457E-09,-1.047712E-06
+6.635233E+00,+2.254509E-09,-968.9455E-09
+6.645038E+00,+2.227701E-09,-804.5511E-09
+6.655065E+00,+2.712302E-09,-807.5438E-09
+6.665077E+00,+5.317535E-09,-596.5119E-09
+6.675101E+00,+5.655029E-09,-573.2203E-09
+6.685233E+00,+5.827017E-09,-537.7551E-09
+6.695019E+00,+5.862282E-09,-487.1092E-09
+6.705056E+00,+6.305051E-09,-123.4274E-09
+6.715206E+00,+6.283646E-09,-86.82347E-09
+6.725144E+00,+5.429822E-09,-703.2824E-09
+6.735060E+00,+5.326928E-09,-780.1667E-09
+6.745090E+00,+5.337203E-09,-1.157401E-06
+6.755148E+00,+5.338439E-09,-1.113112E-06
+6.765173E+00,+4.660191E-09,-352.2606E-09
+6.775203E+00,+4.481801E-09,-225.3657E-09
+6.785043E+00,+5.051171E-09,-431.8142E-09
+6.795051E+00,+5.191661E-09,-468.7786E-09
+6.805028E+00,+4.229010E-09,-1.171846E-06
+6.815222E+00,+4.032636E-09,-1.158354E-06
+6.825046E+00,+4.122171E-09,-972.0954E-09
+6.835111E+00,+4.405476E-09,-854.8652E-09
+6.845166E+00,+4.568826E-09,-467.2652E-09
+6.855232E+00,+4.107881E-09,-566.5713E-09
+6.865073E+00,+2.478442E-09,-932.5962E-09
+6.875135E+00,+2.547513E-09,-1.053366E-06
+6.885041E+00,+4.556789E-09,-729.5694E-09
+6.895233E+00,+5.023518E-09,-593.2188E-09
+6.905063E+00,+6.236549E-09,-271.0161E-09
+6.915130E+00,+6.705890E-09,-217.5837E-09
+6.925198E+00,+7.354235E-09,-90.81459E-09
+6.935065E+00,+6.925901E-09,-112.2780E-09
+6.945116E+00,+4.760865E-09,-1.213423E-06
+6.955158E+00,+4.482055E-09,-1.517893E-06
+6.965219E+00,+5.313603E-09,-1.749301E-06
+6.975059E+00,+5.624715E-09,-1.464772E-06
+6.985240E+00,+4.920576E-09,-289.5527E-09
+6.995073E+00,+4.520404E-09,-157.9514E-09
+7.005141E+00,+4.511365E-09,-706.3694E-09
+7.015085E+00,+4.770149E-09,-819.6087E-09
+7.025093E+00,+5.279138E-09,-931.4489E-09
+7.035100E+00,+5.233187E-09,-949.2388E-09
+7.045184E+00,+5.061993E-09,-619.1140E-09
+7.055033E+00,+5.145786E-09,-572.6509E-09
+7.065098E+00,+5.303231E-09,-901.1708E-09
+7.075162E+00,+5.253272E-09,-946.7526E-09
+7.085243E+00,+5.480133E-09,-723.5499E-09
+7.095079E+00,+5.574579E-09,-669.6711E-09
+7.105057E+00,+5.824853E-09,-268.5184E-09
+7.115044E+00,+5.626156E-09,-315.5737E-09
+7.125080E+00,+3.527713E-09,-782.4211E-09
+7.135129E+00,+3.508383E-09,-772.3532E-09
+7.145117E+00,+4.917964E-09,-477.1586E-09
+7.155097E+00,+5.236416E-09,-402.8836E-09
+7.165170E+00,+5.264748E-09,-737.5003E-09
+7.175230E+00,+5.209243E-09,-862.3924E-09
+7.185063E+00,+5.336752E-09,-1.045750E-06
+7.195131E+00,+5.226593E-09,-1.044823E-06
+7.205074E+00,+2.709827E-09,-677.8450E-09
+7.215014E+00,+1.985106E-09,-581.5716E-09
+7.225077E+00,+1.256438E-09,-435.4820E-09
+7.235132E+00,+1.459938E-09,-539.8751E-09
+7.245202E+00,+1.901531E-09,-815.5604E-09
+7.255029E+00,+1.861970E-09,-883.1406E-09
+7.265063E+00,+2.988034E-09,-1.178278E-06
+7.275105E+00,+3.234691E-09,-1.174487E-06
+7.285135E+00,+4.665747E-09,-856.5445E-09
+7.295160E+00,+4.744184E-09,-929.7981E-09
+7.305120E+00,+5.607736E-09,-597.2414E-09
+7.315061E+00,+5.770594E-09,-521.6189E-09
+7.325080E+00,+7.512262E-09,-410.8086E-09
+7.335108E+00,+7.545848E-09,-416.7395E-09
+7.345068E+00,+7.265059E-09,-746.0604E-09
+7.355038E+00,+7.307678E-09,-805.9130E-09
+7.365080E+00,+7.363810E-09,-877.0809E-09
+7.375140E+00,+7.160669E-09,-820.6501E-09
+7.385215E+00,+4.836489E-09,-865.4166E-09
+7.395043E+00,+4.646426E-09,-901.1823E-09
+7.405104E+00,+4.240871E-09,-739.9493E-09
+7.415172E+00,+4.172700E-09,-670.0602E-09
+7.425213E+00,+2.419629E-09,-90.81173E-09
+7.435048E+00,+2.221209E-09,-66.08105E-09
+7.445097E+00,+2.935838E-09,-972.3244E-09
+7.455137E+00,+3.123768E-09,-1.085501E-06
+7.465199E+00,+4.587868E-09,-1.447383E-06
+7.475485E+00,+4.579556E-09,-1.458095E-06
+7.485069E+00,+5.059853E-09,-1.307290E-06
+7.495117E+00,+5.263153E-09,-1.244519E-06
+7.505044E+00,+6.612038E-09,-688.7770E-09
+7.515197E+00,+6.698479E-09,-564.9118E-09
+7.525020E+00,+7.402142E-09,-206.5687E-09
+7.535066E+00,+7.722458E-09,-250.4282E-09
+7.545143E+00,+8.567684E-09,-779.6545E-09
+7.555231E+00,+8.434557E-09,-705.1277E-09
+7.565061E+00,+5.993552E-09,-529.2292E-09
+7.575119E+00,+5.746618E-09,-527.1607E-09
+7.585246E+00,+4.768317E-09,-864.2406E-09
+7.595062E+00,+4.536690E-09,-1.024155E-06
+7.605015E+00,+1.965156E-09,-1.294138E-06
+7.615186E+00,+1.681790E-09,-1.289998E-06
+7.625165E+00,+2.156251E-09,-613.0257E-09
+7.635162E+00,+2.343973E-09,-559.8192E-09
+7.645240E+00,+1.848030E-09,-497.0369E-09
+7.655057E+00,+1.522266E-09,-542.1238E-09
+7.665119E+00,+547.5182E-12,-638.0826E-09
+7.675311E+00,+574.5574E-12,-610.8713E-09
+7.685145E+00,+623.2962E-12,-963.9473E-09
+7.695050E+00,+719.8711E-12,-1.080108E-06
+7.705033E+00,+2.922272E-09,-918.8748E-09
+7.715016E+00,+3.758043E-09,-718.2112E-09
+7.725077E+00,+6.495022E-09,-30.26390E-09
+7.735168E+00,+6.781028E-09,-3.255844E-09
+7.745235E+00,+7.997937E-09,-712.7609E-09
+7.755065E+00,+8.300830E-09,-940.5499E-09
+7.765152E+00,+8.768070E-09,-1.327000E-06
+7.775230E+00,+8.505721E-09,-1.240883E-06
+7.785059E+00,+4.983811E-09,-180.8109E-09
+7.795124E+00,+4.564055E-09,-101.4376E-09
+7.805069E+00,+3.556568E-09,-583.3026E-09
+7.815241E+00,+3.455227E-09,-755.0440E-09
+7.825081E+00,+3.299003E-09,-1.396537E-06
+7.835143E+00,+3.457056E-09,-1.432549E-06
+7.845200E+00,+5.242300E-09,-1.103577E-06
+7.855035E+00,+5.417210E-09,-1.053595E-06
+7.865086E+00,+4.685976E-09,-958.4713E-09
+7.875153E+00,+4.354704E-09,-983.8228E-09
+7.885103E+00,+3.926930E-09,-764.0477E-09
+7.895169E+00,+3.878124E-09,-898.4757E-09
+7.905237E+00,+2.567104E-09,-528.4596E-09
+7.915185E+00,+1.987043E-09,-520.9037E-09
+7.925026E+00,+765.1319E-12,-548.5812E-09
+7.935107E+00,+908.8960E-12,-625.5684E-09
+7.945163E+00,+1.209327E-09,-987.4077E-09
+7.955203E+00,+1.076986E-09,-1.092656E-06
+7.965229E+00,+1.234048E-09,-1.028315E-06
+7.975047E+00,+1.581973E-09,-1.128822E-06
+7.985107E+00,+3.297102E-09,-1.238019E-06
+7.995018E+00,+3.328952E-09,-1.275015E-06
+8.005069E+00,+2.837572E-09,-1.039055E-06
+8.015133E+00,+2.859200E-09,-1.095411E-06
+8.025163E+00,+3.821687E-09,-1.637032E-06
+8.035201E+00,+3.917343E-09,-1.915710E-06
+8.045019E+00,+3.872292E-09,-1.997601E-06
+8.055110E+00,+3.955361E-09,-1.734979E-06
+8.065191E+00,+6.002894E-09,-193.5482E-09
+8.075243E+00,+6.306044E-09,-173.8272E-09
+8.085085E+00,+6.687666E-09,-445.2897E-09
+8.095084E+00,+6.409757E-09,-686.3108E-09
+8.105232E+00,+5.644412E-09,-1.264615E-06
+8.115149E+00,+5.667708E-09,-1.215969E-06
+8.125188E+00,+5.523609E-09,-132.8459E-09
+8.135232E+00,+5.380369E-09,-32.65000E-09
+8.145037E+00,+5.464245E-09,-139.5006E-09
+8.155079E+00,+5.762202E-09,-281.5132E-09
+8.165135E+00,+6.945287E-09,-829.3705E-09
+8.175196E+00,+7.111586E-09,-806.8600E-09
+8.185145E+00,+8.150131E-09,-626.5955E-09
+8.195210E+00,+8.657548E-09,-575.6035E-09
+8.205050E+00,+9.225142E-09,-100.3218E-09
+8.215228E+00,+8.737467E-09,-142.1785E-09
+8.225066E+00,+6.501006E-09,-702.2038E-09
+8.235138E+00,+6.195889E-09,-937.4342E-09
+8.245186E+00,+6.945497E-09,-1.439830E-06
+8.255239E+00,+7.267736E-09,-1.368073E-06
+8.265059E+00,+6.646384E-09,-1.058862E-06
+8.275240E+00,+6.096104E-09,-1.161284E-06
+8.285082E+00,+4.844664E-09,-1.692533E-06
+8.295146E+00,+4.285358E-09,-1.839709E-06
+8.305093E+00,+1.849679E-09,-1.289435E-06
+8.315166E+00,+826.1849E-12,-906.2834E-09
+8.325226E+00,+4.826777E-12,-242.3144E-09
+8.335051E+00,+186.8656E-12,-292.8286E-09
+8.345106E+00,+606.4719E-12,-809.0029E-09
+8.355146E+00,+632.2224E-12,-1.136573E-06
+8.365187E+00,+2.132613E-09,-1.176661E-06
+8.375229E+00,+3.256181E-09,-885.9244E-09
+8.385149E+00,+5.395330E-09,+28.62740E-09
+8.395087E+00,+5.472533E-09,+69.56864E-09
+8.405115E+00,+4.462143E-09,-482.3571E-09
+8.415157E+00,+4.063063E-09,-841.8217E-09
+8.425219E+00,+3.840992E-09,-1.198814E-06
+8.435040E+00,+3.723443E-09,-1.173829E-06
+8.445070E+00,+3.399735E-09,-1.003673E-06
+8.455111E+00,+3.491109E-09,-698.1268E-09
+8.465172E+00,+3.599628E-09,-265.5573E-09
+8.475108E+00,+3.051851E-09,-354.5036E-09
+8.485154E+00,+959.7804E-12,-760.3541E-09
+8.495192E+00,+442.6339E-12,-1.133761E-06
+8.505029E+00,+1.403959E-09,-1.303651E-06
+8.515202E+00,+2.085858E-09,-1.269041E-06
+8.525060E+00,+2.140232E-09,-805.2349E-09
+8.535157E+00,+1.552936E-09,-573.0600E-09
+8.545230E+00,+581.2086E-12,-764.5970E-09
+8.555092E+00,+652.9336E-12,-981.3881E-09
+8.565149E+00,+1.262449E-09,-1.512620E-06
+8.575093E+00,+1.392897E-09,-1.668391E-06
+8.585159E+00,+2.337405E-09,-1.383265E-06
+8.595229E+00,+2.943722E-09,-1.101222E-06
+8.605174E+00,+4.358797E-09,-365.6588E-09
+8.615020E+00,+4.723232E-09,-355.5136E-09
+8.625099E+00,+5.627156E-09,-815.8350E-09
+8.635159E+00,+6.555927E-09,-1.063740E-06
+8.645223E+00,+7.722952E-09,-1.181560E-06
+8.655040E+00,+7.513028E-09,-996.5573E-09
+8.665092E+00,+6.166760E-09,-343.8063E-09
+8.675154E+00,+6.054584E-09,-286.1710E-09
+8.685107E+00,+6.818926E-09,-510.4351E-09
+8.695202E+00,+7.052069E-09,-695.4718E-09
+8.705044E+00,+5.822673E-09,-1.012347E-06
+8.715223E+00,+4.787664E-09,-1.039315E-06
+8.725189E+00,+2.827889E-09,-724.4854E-09
+8.735132E+00,+2.364499E-09,-703.0878E-09
+8.745185E+00,+1.312509E-09,-1.371577E-06
+8.755244E+00,+1.484846E-09,-1.743416E-06
+8.765064E+00,+4.141407E-09,-1.921449E-06
+8.775243E+00,+5.628581E-09,-1.602433E-06
+8.785063E+00,+7.201558E-09,-486.6371E-09
+8.795094E+00,+6.971548E-09,-53.91312E-09
+8.805161E+00,+6.085910E-09,-495.3547E-09
+8.815110E+00,+6.102372E-09,-997.6244E-09
+8.825148E+00,+5.476692E-09,-1.619797E-06
+8.835191E+00,+4.839521E-09,-1.687325E-06
+8.845239E+00,+3.526776E-09,-947.8570E-09
+8.855091E+00,+3.525644E-09,-507.4511E-09
+8.865050E+00,+4.719352E-09,+144.2471E-09
+8.875126E+00,+4.979724E-09,-184.2270E-09
+8.885165E+00,+5.176125E-09,-1.329294E-06
+8.895205E+00,+5.467900E-09,-1.438932E-06
+8.905149E+00,+7.481184E-09,-1.226509E-06
+8.915223E+00,+8.145025E-09,-1.001106E-06
+8.925196E+00,+8.109517E-09,-636.4174E-09
+8.935184E+00,+7.865165E-09,-575.2631E-09
+8.945021E+00,+8.338475E-09,-727.5610E-09
+8.955075E+00,+8.924350E-09,-713.5534E-09
+8.965116E+00,+9.212422E-09,-867.5309E-09
+8.975191E+00,+9.011052E-09,-709.5566E-09
+8.985138E+00,+8.897201E-09,-539.9523E-09
+8.995200E+00,+9.199549E-09,-764.7114E-09
+9.005046E+00,+9.326121E-09,-1.144152E-06
+9.015224E+00,+8.750797E-09,-1.194880E-06
+9.025195E+00,+7.420036E-09,-1.242642E-06
+9.035140E+00,+6.963617E-09,-1.161896E-06
+9.045207E+00,+6.246625E-09,-902.3695E-09
+9.055053E+00,+5.879693E-09,-686.4854E-09
+9.065127E+00,+5.567556E-09,-762.4798E-09
+9.075087E+00,+5.975239E-09,-883.3867E-09
+9.085164E+00,+6.705375E-09,-1.063909E-06
+9.095193E+00,+6.092238E-09,-1.216647E-06
+9.105116E+00,+3.219160E-09,-979.3940E-09
+9.115158E+00,+2.041918E-09,-911.1185E-09
+9.125201E+00,+1.218662E-09,-849.1888E-09
+9.135028E+00,+1.218526E-09,-694.1414E-09
+9.145090E+00,+692.1321E-12,-415.5178E-09
+9.155146E+00,+236.1934E-12,-563.5671E-09
+9.165175E+00,+811.7254E-12,-880.8003E-09
+9.175096E+00,+1.278680E-09,-1.036806E-06
+9.185183E+00,+1.559606E-09,-1.186898E-06
+9.195046E+00,+1.402465E-09,-1.171463E-06
+9.205231E+00,+1.801757E-09,-1.435244E-06
+9.215070E+00,+2.176073E-09,-1.338598E-06
+9.225131E+00,+2.219812E-09,-1.106240E-06
+9.235170E+00,+1.750822E-09,-943.0561E-09
+9.245213E+00,+1.138032E-09,-677.4187E-09
+9.255025E+00,+1.288269E-09,-668.3407E-09
+9.265082E+00,+2.161124E-09,-1.377033E-06
+9.275146E+00,+1.964702E-09,-1.462721E-06
+9.285071E+00,+1.285482E-09,-1.542501E-06
+9.295105E+00,+1.621915E-09,-1.347691E-06
+9.305138E+00,+4.295873E-09,-549.9087E-09
+9.315048E+00,+4.899855E-09,-521.0810E-09
+9.325089E+00,+6.008746E-09,-767.0517E-09
+9.335142E+00,+6.149376E-09,-906.4551E-09
+9.345188E+00,+7.198071E-09,-1.110990E-06
+9.355021E+00,+7.507860E-09,-1.017900E-06
+9.365067E+00,+8.028978E-09,-666.8444E-09
+9.375232E+00,+8.174020E-09,-600.8750E-09
+9.385061E+00,+9.296918E-09,-974.4101E-09
+9.395106E+00,+9.656718E-09,-1.016613E-06
+9.405192E+00,+8.821935E-09,-820.5815E-09
+9.415174E+00,+8.088873E-09,-635.5048E-09
+9.425220E+00,+6.679654E-09,+11.53278E-09
+9.435051E+00,+6.714998E-09,+28.71609E-09
+9.445036E+00,+6.571992E-09,-221.0426E-09
+9.455241E+00,+6.097199E-09,-505.0135E-09
+9.465084E+00,+4.235425E-09,-1.356995E-06
+9.475263E+00,+3.818133E-09,-1.521810E-06
+9.485094E+00,+2.807953E-09,-1.757097E-06
+9.495169E+00,+2.449802E-09,-1.650647E-06
+9.505112E+00,+1.702942E-09,-997.5729E-09
+9.515176E+00,+1.635208E-09,-929.9984E-09
+9.525041E+00,+1.408721E-09,-767.2406E-09
+9.535141E+00,+1.000166E-09,-674.5462E-09
+9.545226E+00,+65.52408E-12,-722.1537E-09
+9.555099E+00,+169.4268E-12,-870.6837E-09
+9.565172E+00,+2.007835E-09,-1.401824E-06
+9.575237E+00,+2.470659E-09,-1.348257E-06
+9.585181E+00,+2.322170E-09,-1.005006E-06
+9.595242E+00,+2.043662E-09,-708.5724E-09
+9.605060E+00,+2.648956E-09,-714.3345E-09
+9.615193E+00,+3.076678E-09,-951.6135E-09
+9.625241E+00,+2.850560E-09,-1.248957E-06
+9.635043E+00,+2.182791E-09,-1.065960E-06
+9.645069E+00,+612.8829E-12,-308.9991E-09
+9.655107E+00,+559.4766E-12,-252.5482E-09
+9.665127E+00,+992.2653E-12,-1.006768E-06
+9.675061E+00,+930.6973E-12,-1.528436E-06
+9.685110E+00,+1.592809E-09,-1.758679E-06
+9.695141E+00,+2.410917E-09,-1.470031E-06
+9.705138E+00,+4.406894E-09,-627.5053E-09
+9.715036E+00,+4.665770E-09,-404.0881E-09
+9.725129E+00,+4.314682E-09,-647.0432E-09
+9.735198E+00,+4.553309E-09,-515.3503E-09
+9.745035E+00,+5.809576E-09,-496.4562E-09
+9.755104E+00,+6.001906E-09,-555.4733E-09
+9.765153E+00,+5.460233E-09,-831.1987E-09
+9.775067E+00,+5.395880E-09,-847.9271E-09
+9.785093E+00,+5.851511E-09,-859.8375E-09
+9.795129E+00,+6.021363E-09,-828.3806E-09
+9.805037E+00,+5.560588E-09,-1.206562E-06
+9.815071E+00,+5.265198E-09,-1.416066E-06
+9.825114E+00,+5.006809E-09,-1.063500E-06
+9.835159E+00,+4.866303E-09,-875.1097E-09
+9.845226E+00,+2.699526E-09,-392.2148E-09
+9.855037E+00,+1.977327E-09,-200.7523E-09
+9.865066E+00,+1.893639E-09,-741.7116E-09
+9.875110E+00,+2.814956E-09,-969.0715E-09
+9.885026E+00,+4.836849E-09,-1.042345E-06
+9.895055E+00,+4.752983E-09,-929.5406E-09
+9.905094E+00,+3.330104E-09,-879.7817E-09
+9.915232E+00,+2.895064E-09,-1.038074E-06
+9.925045E+00,+2.332343E-09,-1.409289E-06
+9.935111E+00,+2.078138E-09,-1.596900E-06
+9.945173E+00,+1.742889E-09,-1.851666E-06
+9.955203E+00,+1.962334E-09,-1.792820E-06
+9.965239E+00,+2.515402E-09,-1.173523E-06
+9.975163E+00,+2.106101E-09,-919.3897E-09
+9.985207E+00,+71.92591E-12,-586.2036E-09
+9.995234E+00,-442.6594E-12,-505.6057E-09

MicroMag 2900/3900 Data File ends
