# Supplementary material for: Magnetic signatures of a creosote oil contaminated site: case study in São Paulo, Brazil
Source: Sci Rep. 2022 Dec 17;12:21853. doi: 10.1038/s41598-022-23493-2 (PMC9759522; doi:10.1038/s41598-022-23493-2)
Supplement: Supplementary file 3 — Supplementary Information 3. [file 41598_2022_23493_MOESM3_ESM.zip › moment_vs_time/SD35/2_35/nm1xxx/2_35.003]

MicroMag 2900/3900 Data File (Series 0016.002)
Moment vs. time

INSTRUMENT
Configuration                   VSM
Temperature control             None
Hardware version                0004
Software version                01/29/2013
Units of measure                Hybrid SI
Temperature in                  Celsius

SAMPLE
Mass                            N/A
Volume                          N/A
Demagnetizing factor            N/A

SETTINGS
Field range                    +30.00000E-03
Field command                   0.000000E+00
Moment range                   +20.00000E-06
Averaging time                 +5.485317E-03
Temperature (command)           N/A
Tmprtr difference correction    No
Orientation                     0.000000E+00
Vibration amplitude             1.0
Calibration factor             +4.407820E+00
Operating frequency            +83.00000E+00

MEASUREMENT
Description                    "SD35_2_35"
Field (measured)               +29.12748E-06
Temperature (measured)          N/A
Averages (completed)            N/A
Moment at conditioning field   +168.2451E-09
Measured on                     08/27/2020  17:14
Elapsed time                   +22.62370E+00

PROCESSING
Background subtraction          No
Delta-m processing              N/A
Demagnetizing factor            No
Normalization                   No
Normalization factor            N/A
Offset (field)                  No
Offset (moment)                 No
Pole saturation                 No
Slope correction                No

VIEWPORT
Left                            0.000000E+00
Right                          +10.00000E+00
Bottom                         -20.00000E-06
Top                            +20.00000E-06
Show X-axis?                    Yes
Show Y-axis?                    Yes

SCRIPT
Averaging time                 +10.00000E-03
Initial (conditioning) field   +20.00000E-03
Final (measuring) field         0.000000E+00
Pause at initial field         +10.00000E+00
Field slew rate limit          +10.00000E+03
Field slew time limit          +100.0000E-03
Slope correction                0.000000E+00
Timebase                       +10.00000E+00
Number of segments              1
Number of data                  1000

Segment   Averaging                                                            Final 
 Number      Time        Initial      Increment       Final         Pause      Index 
             (s)           (s)           (s)           (s)           (s)     
0000001,+10.00000E-03, 0.000000E+00,+10.00000E-03,+10.00000E+00,+10.00000E+00,0001000

                                         
     Time         Moment        Field    
     (s)          (Am�)          (T)     
+5.130062E-03,+125.4783E-09,+14.62483E-03
+15.16605E-03,+73.65818E-09,+8.112703E-03
+25.04277E-03,+42.26846E-09,+4.166692E-03
+35.09416E-03,+24.01909E-09,+1.822838E-03
+45.15562E-03,+16.51468E-09,+818.5722E-06
+55.04664E-03,+12.53301E-09,+380.9414E-06
+65.09326E-03,+9.487012E-09,+153.1426E-06
+75.09094E-03,+8.381591E-09,+82.53061E-06
+85.20610E-03,+7.837042E-09,+37.76064E-06
+95.02216E-03,+8.000367E-09,+25.07853E-06
+105.1945E-03,+8.212953E-09,+16.39035E-06
+115.0346E-03,+8.779832E-09,+13.02681E-06
+125.1101E-03,+10.24066E-09,+9.693844E-06
+135.1837E-03,+10.54960E-09,+8.620940E-06
+145.0344E-03,+9.169772E-09,+7.333975E-06
+155.1127E-03,+7.688031E-09,+7.423528E-06
+165.1709E-03,+6.332967E-09,+7.306192E-06
+175.2221E-03,+6.240791E-09,+6.929718E-06
+185.1774E-03,+6.168494E-09,+6.230759E-06
+195.0281E-03,+5.915920E-09,+5.654108E-06
+205.0843E-03,+5.853654E-09,+5.372641E-06
+215.0224E-03,+6.118487E-09,+5.300580E-06
+225.0716E-03,+6.473912E-09,+5.012026E-06
+235.1323E-03,+6.271707E-09,+4.919935E-06
+245.1875E-03,+6.174554E-09,+4.994823E-06
+255.0240E-03,+6.462562E-09,+4.939442E-06
+265.0986E-03,+6.521366E-09,+4.886084E-06
+275.1956E-03,+5.900227E-09,+4.823030E-06
+285.1882E-03,+5.069573E-09,+4.682794E-06
+295.0165E-03,+5.565722E-09,+4.634769E-06
+305.1892E-03,+8.428319E-09,+4.483601E-06
+315.0289E-03,+9.308338E-09,+4.383182E-06
+325.0915E-03,+9.504749E-09,+4.017125E-06
+335.1649E-03,+9.126385E-09,+4.030478E-06
+345.2263E-03,+8.044188E-09,+3.946387E-06
+355.0807E-03,+7.524428E-09,+3.809856E-06
+365.1365E-03,+5.435101E-09,+3.373721E-06
+375.1959E-03,+4.946664E-09,+3.370271E-06
+385.1326E-03,+5.277541E-09,+3.686694E-06
+395.0971E-03,+5.709255E-09,+3.914515E-06
+405.1567E-03,+5.663383E-09,+3.755625E-06
+415.2187E-03,+5.149615E-09,+3.469162E-06
+425.0553E-03,+4.994435E-09,+2.951142E-06
+435.1210E-03,+5.330205E-09,+2.690835E-06
+445.1938E-03,+5.477771E-09,+2.443277E-06
+455.0361E-03,+4.910167E-09,+2.269710E-06
+465.0906E-03,+3.928680E-09,+2.166049E-06
+475.0340E-03,+4.146950E-09,+2.287459E-06
+485.1057E-03,+5.627149E-09,+3.041365E-06
+495.1778E-03,+6.017139E-09,+3.191471E-06
+505.0291E-03,+5.849992E-09,+2.679099E-06
+515.2121E-03,+5.775306E-09,+2.301930E-06
+525.0430E-03,+5.122573E-09,+1.416624E-06
+535.1197E-03,+4.350868E-09,+1.223725E-06
+545.2132E-03,+2.407970E-09,+1.454006E-06
+555.0589E-03,+1.950272E-09,+1.579800E-06
+565.1394E-03,+2.810653E-09,+1.464872E-06
+575.1204E-03,+3.355702E-09,+1.488236E-06
+585.1911E-03,+3.446150E-09,+1.704071E-06
+595.0333E-03,+3.308426E-09,+1.926656E-06
+605.2088E-03,+3.937950E-09,+2.215799E-06
+615.0513E-03,+4.412083E-09,+2.173502E-06
+625.1132E-03,+4.728410E-09,+1.470348E-06
+635.1745E-03,+4.215938E-09,+1.209466E-06
+645.0205E-03,+3.110451E-09,+974.2871E-09
+655.0795E-03,+3.052299E-09,+1.079867E-06
+665.1450E-03,+3.542653E-09,+1.299145E-06
+675.2194E-03,+3.661210E-09,+1.199123E-06
+685.1866E-03,+4.257465E-09,+1.076975E-06
+695.0206E-03,+5.048097E-09,+1.108827E-06
+705.0803E-03,+7.015111E-09,+1.227960E-06
+715.0283E-03,+7.283168E-09,+1.115250E-06
+725.2265E-03,+6.715130E-09,+1.179051E-06
+735.1649E-03,+6.390524E-09,+1.168053E-06
+745.2132E-03,+5.188876E-09,+959.9419E-09
+755.0423E-03,+4.840498E-09,+864.2493E-09
+765.0962E-03,+3.288707E-09,+866.6125E-09
+775.2740E-03,+3.088800E-09,+849.9212E-09
+785.1216E-03,+4.992049E-09,+818.1239E-09
+795.0761E-03,+5.715643E-09,+725.7014E-09
+805.0208E-03,+7.871942E-09,+317.8110E-09
+815.1670E-03,+8.143302E-09,+303.7977E-09
+825.2150E-03,+9.454467E-09,+741.0822E-09
+835.0448E-03,+9.597155E-09,+806.7656E-09
+845.1149E-03,+8.521017E-09,+977.7289E-09
+855.1597E-03,+7.865746E-09,+944.4409E-09
+865.2210E-03,+6.498817E-09,+470.0489E-09
+875.0438E-03,+6.627800E-09,+496.9969E-09
+885.0979E-03,+7.463916E-09,+641.8505E-09
+895.1651E-03,+7.300404E-09,+667.6769E-09
+905.1288E-03,+5.892123E-09,+620.9164E-09
+915.1067E-03,+5.774996E-09,+653.9040E-09
+925.1273E-03,+6.339669E-09,+497.5062E-09
+935.1892E-03,+6.325145E-09,+500.0439E-09
+945.0199E-03,+5.517662E-09,+485.5614E-09
+955.0720E-03,+5.339129E-09,+527.7815E-09
+965.1325E-03,+5.170991E-09,+514.4234E-09
+975.2011E-03,+5.114188E-09,+418.6249E-09
+985.1164E-03,+4.413690E-09,-261.0741E-09
+995.1755E-03,+4.403443E-09,-241.2872E-09
+1.005029E+00,+5.324164E-09,+262.4045E-09
+1.015214E+00,+5.618246E-09,+294.7168E-09
+1.025186E+00,+4.416171E-09,+231.6799E-09
+1.035156E+00,+3.901978E-09,+206.8720E-09
+1.045213E+00,+3.103980E-09,+97.27765E-09
+1.055043E+00,+3.342185E-09,+124.3658E-09
+1.065091E+00,+4.675043E-09,+514.7238E-09
+1.075263E+00,+4.861770E-09,+502.2640E-09
+1.085100E+00,+5.586505E-09,+491.7212E-09
+1.095140E+00,+5.784560E-09,+401.7792E-09
+1.105080E+00,+6.101735E-09,-165.1011E-09
+1.115141E+00,+6.032825E-09,-325.4929E-09
+1.125189E+00,+6.639805E-09,-214.5195E-09
+1.135023E+00,+7.282708E-09,-196.0316E-09
+1.145085E+00,+8.929325E-09,-477.7165E-09
+1.155171E+00,+8.801475E-09,-566.6456E-09
+1.165236E+00,+7.117571E-09,-455.7810E-09
+1.175173E+00,+6.703606E-09,-465.5600E-09
+1.185236E+00,+6.674812E-09,-261.6463E-09
+1.195076E+00,+6.647869E-09,-307.4341E-09
+1.205022E+00,+5.488627E-09,-891.3860E-09
+1.215088E+00,+5.054680E-09,-900.7816E-09
+1.225158E+00,+4.929183E-09,-425.1022E-09
+1.235220E+00,+5.064832E-09,-263.6604E-09
+1.245063E+00,+4.408268E-09,-28.38707E-09
+1.255122E+00,+4.019950E-09,-141.6407E-09
+1.265199E+00,+3.162160E-09,-570.9515E-09
+1.275066E+00,+3.234391E-09,-578.7707E-09
+1.285044E+00,+3.325575E-09,-382.5874E-09
+1.295111E+00,+3.279622E-09,-344.0180E-09
+1.305178E+00,+4.137848E-09,-610.2734E-09
+1.315120E+00,+4.523877E-09,-708.2634E-09
+1.325164E+00,+5.748052E-09,-1.121510E-06
+1.335232E+00,+5.589211E-09,-1.085040E-06
+1.345105E+00,+4.673678E-09,-660.5387E-09
+1.355227E+00,+4.768937E-09,-521.1812E-09
+1.365072E+00,+5.762324E-09,-227.8318E-09
+1.375201E+00,+5.970342E-09,-313.0503E-09
+1.385042E+00,+5.452094E-09,-360.0740E-09
+1.395096E+00,+5.379060E-09,-344.3270E-09
+1.405051E+00,+6.518604E-09,-425.6573E-09
+1.415125E+00,+7.034928E-09,-627.6055E-09
+1.425182E+00,+6.783871E-09,-800.9234E-09
+1.435028E+00,+6.615943E-09,-754.3202E-09
+1.445086E+00,+7.442546E-09,-837.6531E-09
+1.455153E+00,+7.953430E-09,-779.5887E-09
+1.465225E+00,+7.447165E-09,-351.8829E-09
+1.475168E+00,+6.768744E-09,-241.9682E-09
+1.485220E+00,+6.033523E-09,+98.10448E-09
+1.495057E+00,+6.048294E-09,+113.6713E-09
+1.505231E+00,+5.403981E-09,-439.2271E-09
+1.515064E+00,+4.876676E-09,-832.7380E-09
+1.525141E+00,+4.147984E-09,-859.7517E-09
+1.535207E+00,+4.264982E-09,-574.8339E-09
+1.545046E+00,+4.203416E-09,-309.4454E-09
+1.555107E+00,+3.814780E-09,-409.1406E-09
+1.565146E+00,+1.962702E-09,-624.1064E-09
+1.575205E+00,+1.947459E-09,-797.8535E-09
+1.585146E+00,+2.824863E-09,-1.681054E-06
+1.595235E+00,+3.124253E-09,-1.901436E-06
+1.605074E+00,+3.474330E-09,-1.683340E-06
+1.615021E+00,+3.627155E-09,-1.495451E-06
+1.625083E+00,+4.656778E-09,-1.018816E-06
+1.635143E+00,+4.930308E-09,-860.8847E-09
+1.645200E+00,+5.029082E-09,-401.3271E-09
+1.655046E+00,+5.147550E-09,-330.2336E-09
+1.665112E+00,+6.558643E-09,-259.5692E-09
+1.675064E+00,+7.059748E-09,-221.2572E-09
+1.685160E+00,+5.934846E-09,-340.6134E-09
+1.695050E+00,+5.116206E-09,-417.1086E-09
+1.705185E+00,+2.707060E-09,-902.6242E-09
+1.715016E+00,+2.401114E-09,-942.6670E-09
+1.725080E+00,+2.072708E-09,-1.036958E-06
+1.735157E+00,+1.992073E-09,-1.084511E-06
+1.745226E+00,+3.152237E-09,-1.382601E-06
+1.755054E+00,+3.701812E-09,-1.258038E-06
+1.765132E+00,+6.271307E-09,-849.3948E-09
+1.775217E+00,+6.403041E-09,-808.8084E-09
+1.785081E+00,+7.126514E-09,-743.0220E-09
+1.795179E+00,+7.609174E-09,-916.9551E-09
+1.805134E+00,+10.27053E-09,-1.688805E-06
+1.815061E+00,+10.51239E-09,-1.751839E-06
+1.825133E+00,+9.893611E-09,-1.221554E-06
+1.835200E+00,+9.829048E-09,-1.072240E-06
+1.845032E+00,+10.41224E-09,-935.0968E-09
+1.855075E+00,+10.58622E-09,-868.6409E-09
+1.865147E+00,+9.683697E-09,-359.0985E-09
+1.875233E+00,+9.158144E-09,-326.9062E-09
+1.885211E+00,+8.095304E-09,-695.8523E-09
+1.895053E+00,+7.723019E-09,-956.7004E-09
+1.905132E+00,+5.391309E-09,-1.277069E-06
+1.915065E+00,+4.694547E-09,-1.193782E-06
+1.925118E+00,+3.052477E-09,-850.3476E-09
+1.935180E+00,+2.934043E-09,-914.2370E-09
+1.945223E+00,+2.456086E-09,-1.518016E-06
+1.955077E+00,+2.159585E-09,-1.546291E-06
+1.965143E+00,+1.069334E-09,-1.417422E-06
+1.975197E+00,+1.136542E-09,-1.417846E-06
+1.985041E+00,+1.599922E-09,-1.182741E-06
+1.995084E+00,+1.506693E-09,-1.148572E-06
+2.005137E+00,+940.9744E-12,-1.005432E-06
+2.015200E+00,+1.169336E-09,-1.090342E-06
+2.025022E+00,+3.692681E-09,-1.103960E-06
+2.035088E+00,+4.326670E-09,-895.7405E-09
+2.045159E+00,+5.074631E-09,-505.6801E-09
+2.055243E+00,+5.096788E-09,-536.8710E-09
+2.065080E+00,+5.366512E-09,-922.3967E-09
+2.075150E+00,+5.269727E-09,-1.159129E-06
+2.085099E+00,+4.673189E-09,-1.592878E-06
+2.095068E+00,+4.726600E-09,-1.502824E-06
+2.105121E+00,+5.613265E-09,-917.0151E-09
+2.115179E+00,+5.560341E-09,-853.2601E-09
+2.125242E+00,+3.278758E-09,-1.375915E-06
+2.135070E+00,+2.474296E-09,-1.473209E-06
+2.145144E+00,+2.105186E-09,-1.442931E-06
+2.155236E+00,+2.859184E-09,-1.379282E-06
+2.165097E+00,+5.073299E-09,-779.1138E-09
+2.175159E+00,+5.287194E-09,-662.1237E-09
+2.185116E+00,+5.307519E-09,-869.5994E-09
+2.195210E+00,+5.614837E-09,-965.9271E-09
+2.205039E+00,+6.783541E-09,-1.016934E-06
+2.215211E+00,+7.152270E-09,-968.1759E-09
+2.225039E+00,+7.498572E-09,-890.2788E-09
+2.235111E+00,+7.835384E-09,-1.095780E-06
+2.245172E+00,+8.272994E-09,-1.658970E-06
+2.255235E+00,+7.960605E-09,-1.656409E-06
+2.265076E+00,+7.139596E-09,-980.7101E-09
+2.275029E+00,+7.070162E-09,-490.8943E-09
+2.285104E+00,+7.935127E-09,-389.2508E-09
+2.295162E+00,+8.005242E-09,-593.5107E-09
+2.305108E+00,+6.775885E-09,-857.8349E-09
+2.315179E+00,+6.121437E-09,-851.8010E-09
+2.325032E+00,+6.104996E-09,-944.6755E-09
+2.335104E+00,+6.716176E-09,-1.200325E-06
+2.345178E+00,+7.280165E-09,-1.296939E-06
+2.355239E+00,+7.191249E-09,-1.267379E-06
+2.365060E+00,+7.150480E-09,-973.6348E-09
+2.375119E+00,+7.305348E-09,-701.1881E-09
+2.385067E+00,+6.950767E-09,-614.3275E-09
+2.395040E+00,+6.140723E-09,-832.5605E-09
+2.405015E+00,+5.425101E-09,-1.440196E-06
+2.415208E+00,+5.586909E-09,-1.584898E-06
+2.425053E+00,+5.405485E-09,-1.502715E-06
+2.435116E+00,+4.170636E-09,-1.304566E-06
+2.445189E+00,+2.518709E-09,-1.233258E-06
+2.455040E+00,+2.107546E-09,-1.405277E-06
+2.465187E+00,+2.922568E-09,-1.816924E-06
+2.475026E+00,+3.459746E-09,-1.846284E-06
+2.485089E+00,+2.959731E-09,-1.221705E-06
+2.495138E+00,+2.763438E-09,-659.7805E-09
+2.505202E+00,+3.834616E-09,-261.2486E-09
+2.515145E+00,+4.610018E-09,-392.6983E-09
+2.525198E+00,+4.649962E-09,-1.253732E-06
+2.535026E+00,+4.239714E-09,-1.684590E-06
+2.545088E+00,+4.087190E-09,-2.029215E-06
+2.555165E+00,+4.072456E-09,-1.949799E-06
+2.565236E+00,+3.271317E-09,-1.622358E-06
+2.575184E+00,+2.638903E-09,-1.478723E-06
+2.585021E+00,+1.710148E-09,-1.561635E-06
+2.595089E+00,+1.773663E-09,-1.643724E-06
+2.605024E+00,+1.978514E-09,-1.717106E-06
+2.615091E+00,+1.847614E-09,-1.492281E-06
+2.625151E+00,+2.048399E-09,-1.214979E-06
+2.635209E+00,+3.053235E-09,-970.4619E-09
+2.645041E+00,+4.365340E-09,-1.040408E-06
+2.655099E+00,+4.542152E-09,-1.267445E-06
+2.665157E+00,+3.962214E-09,-1.238088E-06
+2.675225E+00,+3.862133E-09,-1.258990E-06
+2.685170E+00,+4.435245E-09,-1.089535E-06
+2.695226E+00,+4.597835E-09,-1.211563E-06
+2.705058E+00,+3.751124E-09,-1.377425E-06
+2.715056E+00,+3.104946E-09,-1.488736E-06
+2.725017E+00,+2.989165E-09,-1.361921E-06
+2.735186E+00,+2.927762E-09,-1.455408E-06
+2.745224E+00,+2.377012E-09,-1.174673E-06
+2.755070E+00,+2.039680E-09,-1.278025E-06
+2.765122E+00,+2.341645E-09,-1.380761E-06
+2.775062E+00,+2.788438E-09,-1.610009E-06
+2.785136E+00,+1.887526E-09,-1.557724E-06
+2.795197E+00,+360.0799E-12,-1.253617E-06
+2.805041E+00,-1.066780E-09,-963.4867E-09
+2.815217E+00,-1.009471E-09,-1.182095E-06
+2.825044E+00,-337.3317E-12,-1.531297E-06
+2.835108E+00,-21.64659E-12,-1.472079E-06
+2.845179E+00,+745.5870E-12,-994.2542E-09
+2.855029E+00,+2.142729E-09,-696.1098E-09
+2.865115E+00,+4.275425E-09,-955.0095E-09
+2.875062E+00,+5.149958E-09,-1.126027E-06
+2.885129E+00,+6.117603E-09,-1.283947E-06
+2.895190E+00,+6.650821E-09,-1.271690E-06
+2.905126E+00,+7.409671E-09,-1.182856E-06
+2.915203E+00,+7.066395E-09,-1.065751E-06
+2.925054E+00,+5.698971E-09,-920.9634E-09
+2.935124E+00,+4.323381E-09,-898.1209E-09
+2.945192E+00,+3.993209E-09,-1.024200E-06
+2.955244E+00,+3.947722E-09,-1.076188E-06
+2.965162E+00,+3.465520E-09,-1.174084E-06
+2.975125E+00,+3.011673E-09,-1.580369E-06
+2.985068E+00,+3.217636E-09,-2.105604E-06
+2.995113E+00,+3.882768E-09,-2.373825E-06
+3.005172E+00,+4.027260E-09,-2.242109E-06
+3.015226E+00,+3.602956E-09,-1.808810E-06
+3.025175E+00,+3.537852E-09,-1.680848E-06
+3.035111E+00,+4.065968E-09,-1.479129E-06
+3.045168E+00,+4.781472E-09,-1.212710E-06
+3.055237E+00,+4.545524E-09,-759.0409E-09
+3.065127E+00,+4.085320E-09,-700.9678E-09
+3.075138E+00,+4.351083E-09,-708.2749E-09
+3.085112E+00,+4.621246E-09,-811.0457E-09
+3.095159E+00,+4.185167E-09,-1.036723E-06
+3.105327E+00,+3.646808E-09,-1.305800E-06
+3.115163E+00,+4.236707E-09,-1.528656E-06
+3.125219E+00,+6.328951E-09,-1.402133E-06
+3.135053E+00,+7.992346E-09,-1.278365E-06
+3.145113E+00,+8.826864E-09,-1.219351E-06
+3.155218E+00,+9.336142E-09,-1.351602E-06
+3.165030E+00,+10.40745E-09,-1.437146E-06
+3.175183E+00,+11.48402E-09,-1.511516E-06
+3.185023E+00,+11.86340E-09,-1.551258E-06
+3.195094E+00,+11.86626E-09,-1.601712E-06
+3.205156E+00,+11.96293E-09,-1.768581E-06
+3.215157E+00,+11.68582E-09,-1.903937E-06
+3.225127E+00,+10.37387E-09,-1.887022E-06
+3.235080E+00,+8.443874E-09,-1.672543E-06
+3.245051E+00,+7.306683E-09,-1.282039E-06
+3.255218E+00,+7.493202E-09,-1.115968E-06
+3.265146E+00,+7.548827E-09,-1.249300E-06
+3.275086E+00,+6.373126E-09,-1.608376E-06
+3.285239E+00,+4.764193E-09,-1.791364E-06
+3.295063E+00,+3.937934E-09,-1.822849E-06
+3.305130E+00,+3.940297E-09,-1.222012E-06
+3.315069E+00,+3.860371E-09,-1.107923E-06
+3.325132E+00,+3.423508E-09,-1.403652E-06
+3.335199E+00,+3.435545E-09,-1.700958E-06
+3.345016E+00,+3.897839E-09,-1.775634E-06
+3.355081E+00,+3.770727E-09,-1.760768E-06
+3.365183E+00,+2.875422E-09,-1.439604E-06
+3.375244E+00,+1.884441E-09,-1.144432E-06
+3.385080E+00,+1.726349E-09,-1.165475E-06
+3.395142E+00,+2.023616E-09,-1.594726E-06
+3.405332E+00,+1.978621E-09,-1.877575E-06
+3.415172E+00,+2.045240E-09,-1.915910E-06
+3.425230E+00,+2.950810E-09,-1.484202E-06
+3.435058E+00,+4.376647E-09,-1.010179E-06
+3.445118E+00,+5.317101E-09,-1.064813E-06
+3.455181E+00,+5.493623E-09,-1.439653E-06
+3.465014E+00,+5.737250E-09,-1.483707E-06
+3.475191E+00,+6.343115E-09,-1.333609E-06
+3.485044E+00,+7.107051E-09,-1.156028E-06
+3.495106E+00,+7.209665E-09,-1.261073E-06
+3.505201E+00,+7.473031E-09,-1.272592E-06
+3.515174E+00,+8.372546E-09,-1.242325E-06
+3.525243E+00,+9.086449E-09,-1.468909E-06
+3.535075E+00,+8.535294E-09,-1.367060E-06
+3.545158E+00,+6.506602E-09,-1.233659E-06
+3.555231E+00,+5.841589E-09,-1.301348E-06
+3.565058E+00,+6.281138E-09,-1.274680E-06
+3.575158E+00,+6.605498E-09,-1.152964E-06
+3.585150E+00,+6.061252E-09,-1.426664E-06
+3.595226E+00,+5.192598E-09,-1.841572E-06
+3.605075E+00,+4.927883E-09,-1.790053E-06
+3.615019E+00,+5.167658E-09,-1.585616E-06
+3.625078E+00,+5.272266E-09,-924.8229E-09
+3.635146E+00,+5.093610E-09,-774.1614E-09
+3.645200E+00,+5.259880E-09,-982.1291E-09
+3.655036E+00,+5.322977E-09,-1.382220E-06
+3.665171E+00,+4.534473E-09,-1.664632E-06
+3.675231E+00,+3.362435E-09,-1.385685E-06
+3.685066E+00,+2.601460E-09,-1.264240E-06
+3.695102E+00,+2.989616E-09,-1.773451E-06
+3.705298E+00,+3.681503E-09,-2.123071E-06
+3.715132E+00,+3.415243E-09,-2.149386E-06
+3.725188E+00,+2.807081E-09,-1.965892E-06
+3.735019E+00,+3.229982E-09,-1.802822E-06
+3.745086E+00,+4.651568E-09,-1.607732E-06
+3.755147E+00,+5.272293E-09,-1.479489E-06
+3.765216E+00,+4.906377E-09,-1.298578E-06
+3.775163E+00,+4.322658E-09,-1.197579E-06
+3.785235E+00,+3.919622E-09,-1.078391E-06
+3.795073E+00,+3.868085E-09,-1.378744E-06
+3.805017E+00,+3.525104E-09,-2.038353E-06
+3.815081E+00,+3.612799E-09,-2.099819E-06
+3.825150E+00,+4.674803E-09,-1.899078E-06
+3.835226E+00,+5.162067E-09,-1.629693E-06
+3.845106E+00,+5.359305E-09,-1.595040E-06
+3.855154E+00,+5.559928E-09,-1.444988E-06
+3.865212E+00,+6.202060E-09,-1.418661E-06
+3.875052E+00,+6.522777E-09,-1.428912E-06
+3.885229E+00,+4.957934E-09,-1.696733E-06
+3.895061E+00,+2.806103E-09,-1.702752E-06
+3.905132E+00,+144.5701E-12,-1.624646E-06
+3.915069E+00,+140.4823E-12,-1.620821E-06
+3.925125E+00,+1.515192E-09,-1.836814E-06
+3.935190E+00,+1.984870E-09,-1.857405E-06
+3.945244E+00,+2.477262E-09,-1.746168E-06
+3.955075E+00,+3.020528E-09,-1.515381E-06
+3.965148E+00,+4.249063E-09,-1.294450E-06
+3.975089E+00,+4.232855E-09,-1.473064E-06
+3.985158E+00,+3.404769E-09,-1.730959E-06
+3.995214E+00,+3.274183E-09,-1.785690E-06
+4.005167E+00,+4.090848E-09,-1.566556E-06
+4.015240E+00,+4.350850E-09,-1.431121E-06
+4.025062E+00,+3.815798E-09,-1.601157E-06
+4.035120E+00,+3.441178E-09,-1.801432E-06
+4.045194E+00,+3.574092E-09,-2.095542E-06
+4.055029E+00,+3.711909E-09,-2.064683E-06
+4.065104E+00,+3.159287E-09,-1.866855E-06
+4.075284E+00,+2.816990E-09,-1.748531E-06
+4.085124E+00,+2.568799E-09,-1.654512E-06
+4.095111E+00,+2.992694E-09,-1.732427E-06
+4.105184E+00,+3.662321E-09,-1.751701E-06
+4.115242E+00,+3.469580E-09,-1.720296E-06
+4.125085E+00,+2.177865E-09,-1.518625E-06
+4.135155E+00,+2.082389E-09,-1.522285E-06
+4.145228E+00,+2.276624E-09,-1.853534E-06
+4.155076E+00,+2.244876E-09,-1.998550E-06
+4.165134E+00,+2.073988E-09,-2.060992E-06
+4.175201E+00,+2.265922E-09,-1.900114E-06
+4.185147E+00,+3.192569E-09,-1.362036E-06
+4.195213E+00,+3.377370E-09,-1.386812E-06
+4.205053E+00,+3.098701E-09,-1.404018E-06
+4.215218E+00,+3.229636E-09,-1.547610E-06
+4.225188E+00,+4.332779E-09,-1.696186E-06
+4.235173E+00,+4.847258E-09,-1.597770E-06
+4.245228E+00,+4.643242E-09,-1.679658E-06
+4.255064E+00,+4.438482E-09,-1.880247E-06
+4.265135E+00,+4.785976E-09,-2.016406E-06
+4.275078E+00,+5.053580E-09,-1.945158E-06
+4.285147E+00,+4.939980E-09,-1.364093E-06
+4.295199E+00,+4.615131E-09,-1.276051E-06
+4.305135E+00,+4.040495E-09,-1.446344E-06
+4.315203E+00,+3.989962E-09,-1.655482E-06
+4.325039E+00,+3.403610E-09,-1.921300E-06
+4.335127E+00,+2.963934E-09,-1.871870E-06
+4.345191E+00,+3.828904E-09,-1.600757E-06
+4.355021E+00,+4.858380E-09,-1.628131E-06
+4.365112E+00,+8.003344E-09,-1.717149E-06
+4.375185E+00,+8.456375E-09,-1.638791E-06
+4.385127E+00,+8.129085E-09,-1.328671E-06
+4.395095E+00,+8.046337E-09,-1.315384E-06
+4.405160E+00,+8.676083E-09,-1.427396E-06
+4.415230E+00,+8.603342E-09,-1.455062E-06
+4.425068E+00,+7.043822E-09,-1.524871E-06
+4.435124E+00,+5.910749E-09,-1.179042E-06
+4.445185E+00,+4.130520E-09,-1.484021E-06
+4.455022E+00,+3.553083E-09,-1.682882E-06
+4.465074E+00,+2.490723E-09,-1.741505E-06
+4.475040E+00,+2.382035E-09,-1.648536E-06
+4.485107E+00,+3.531219E-09,-1.687826E-06
+4.495167E+00,+4.302686E-09,-1.691134E-06
+4.505240E+00,+4.921871E-09,-1.549913E-06
+4.515183E+00,+4.635637E-09,-1.602124E-06
+4.525017E+00,+4.470217E-09,-1.391524E-06
+4.535099E+00,+4.975722E-09,-1.339265E-06
+4.545181E+00,+6.213603E-09,-1.613110E-06
+4.555043E+00,+6.330122E-09,-1.401847E-06
+4.565030E+00,+5.771957E-09,-1.399435E-06
+4.575101E+00,+5.641357E-09,-1.294533E-06
+4.585167E+00,+5.115703E-09,-1.354852E-06
+4.595239E+00,+4.697773E-09,-1.487798E-06
+4.605175E+00,+3.784641E-09,-1.637063E-06
+4.615237E+00,+3.914181E-09,-1.593576E-06
+4.625066E+00,+4.586016E-09,-1.465270E-06
+4.635157E+00,+4.445242E-09,-1.595312E-06
+4.645235E+00,+3.440189E-09,-1.986583E-06
+4.655069E+00,+3.195437E-09,-1.993538E-06
+4.665122E+00,+4.237374E-09,-1.514462E-06
+4.675180E+00,+4.705235E-09,-1.304014E-06
+4.685073E+00,+4.152546E-09,-1.227768E-06
+4.695127E+00,+3.360328E-09,-1.305041E-06
+4.705194E+00,+2.843773E-09,-1.570862E-06
+4.715148E+00,+2.927946E-09,-1.778835E-06
+4.725127E+00,+2.824868E-09,-1.933934E-06
+4.735083E+00,+2.622822E-09,-1.942592E-06
+4.745153E+00,+2.978505E-09,-2.156902E-06
+4.755234E+00,+3.574716E-09,-2.117028E-06
+4.765090E+00,+4.284922E-09,-1.811056E-06
+4.775037E+00,+3.973971E-09,-1.474883E-06
+4.785110E+00,+2.771115E-09,-1.173766E-06
+4.795178E+00,+2.504867E-09,-1.353596E-06
+4.805049E+00,+1.088789E-09,-2.202942E-06
+4.815029E+00,+373.5972E-12,-2.319998E-06
+4.825115E+00,-1.455587E-09,-2.364152E-06
+4.835178E+00,-1.199898E-09,-2.022489E-06
+4.845015E+00,+1.600645E-09,-1.151939E-06
+4.855074E+00,+2.519903E-09,-1.080505E-06
+4.865133E+00,+3.271742E-09,-1.514903E-06
+4.875294E+00,+3.184169E-09,-1.646201E-06
+4.885125E+00,+3.796018E-09,-1.887528E-06
+4.895189E+00,+4.315998E-09,-1.699608E-06
+4.905124E+00,+5.826647E-09,-1.074663E-06
+4.915195E+00,+6.607218E-09,-954.1826E-09
+4.925164E+00,+8.811004E-09,-1.223826E-06
+4.935145E+00,+9.720596E-09,-1.682717E-06
+4.945217E+00,+9.575829E-09,-2.031449E-06
+4.955063E+00,+9.137517E-09,-1.909784E-06
+4.965160E+00,+8.726598E-09,-1.386000E-06
+4.975237E+00,+9.133020E-09,-1.240305E-06
+4.985204E+00,+9.649857E-09,-1.158935E-06
+4.995050E+00,+9.391901E-09,-1.369251E-06
+5.005120E+00,+8.459784E-09,-1.492415E-06
+5.015065E+00,+8.471913E-09,-1.571368E-06
+5.025027E+00,+9.046863E-09,-1.583699E-06
+5.035198E+00,+9.005963E-09,-1.411506E-06
+5.045032E+00,+7.926640E-09,-1.350909E-06
+5.055117E+00,+7.535121E-09,-1.316617E-06
+5.065203E+00,+6.735798E-09,-1.164039E-06
+5.075153E+00,+6.207000E-09,-1.204288E-06
+5.085221E+00,+4.414480E-09,-1.301562E-06
+5.095050E+00,+4.170573E-09,-1.409254E-06
+5.105228E+00,+5.383420E-09,-1.188589E-06
+5.115061E+00,+5.855664E-09,-1.220080E-06
+5.125048E+00,+6.387505E-09,-1.552520E-06
+5.135031E+00,+6.329764E-09,-1.612567E-06
+5.145091E+00,+7.166226E-09,-2.024620E-06
+5.155190E+00,+7.787841E-09,-1.954219E-06
+5.165185E+00,+7.417962E-09,-1.655505E-06
+5.175035E+00,+6.807871E-09,-1.935934E-06
+5.185102E+00,+4.846920E-09,-1.756557E-06
+5.195173E+00,+4.555720E-09,-1.812449E-06
+5.205111E+00,+3.954969E-09,-1.937199E-06
+5.215174E+00,+3.547857E-09,-2.107890E-06
+5.225157E+00,+2.593691E-09,-2.312943E-06
+5.235129E+00,+2.577203E-09,-2.361217E-06
+5.245211E+00,+2.874665E-09,-2.197220E-06
+5.255069E+00,+2.733658E-09,-2.143839E-06
+5.265148E+00,+1.859395E-09,-1.588131E-06
+5.275222E+00,+1.939974E-09,-1.432091E-06
+5.285181E+00,+3.078735E-09,-1.266787E-06
+5.295241E+00,+3.141153E-09,-1.434749E-06
+5.305077E+00,+1.949157E-09,-2.216160E-06
+5.315026E+00,+1.564934E-09,-2.223178E-06
+5.325085E+00,+813.0833E-12,-1.805669E-06
+5.335146E+00,+786.0695E-12,-1.677255E-06
+5.345215E+00,+699.8642E-12,-1.169375E-06
+5.355071E+00,+726.8041E-12,-1.171887E-06
+5.365135E+00,+2.144893E-09,-1.302598E-06
+5.375087E+00,+2.900591E-09,-1.173832E-06
+5.385164E+00,+4.264349E-09,-1.567695E-06
+5.395057E+00,+4.401894E-09,-1.742457E-06
+5.405124E+00,+5.878195E-09,-2.097193E-06
+5.415198E+00,+6.575523E-09,-2.108691E-06
+5.425030E+00,+7.929619E-09,-1.518997E-06
+5.435102E+00,+7.694749E-09,-1.301050E-06
+5.445157E+00,+7.164469E-09,-978.8962E-09
+5.455224E+00,+7.637673E-09,-945.4708E-09
+5.465060E+00,+9.799819E-09,-1.387333E-06
+5.475227E+00,+10.27234E-09,-1.584412E-06
+5.485067E+00,+10.23470E-09,-1.808745E-06
+5.495135E+00,+10.04114E-09,-1.835693E-06
+5.505077E+00,+9.978925E-09,-2.012678E-06
+5.515140E+00,+9.938441E-09,-1.975814E-06
+5.525122E+00,+9.448963E-09,-1.776117E-06
+5.535090E+00,+9.406744E-09,-1.680697E-06
+5.545166E+00,+9.382347E-09,-1.657528E-06
+5.555233E+00,+9.017939E-09,-1.506635E-06
+5.565072E+00,+6.257044E-09,-1.813471E-06
+5.575152E+00,+4.837114E-09,-1.921763E-06
+5.585103E+00,+4.125132E-09,-1.721449E-06
+5.595164E+00,+4.753911E-09,-1.269914E-06
+5.605231E+00,+5.319467E-09,-794.9782E-09
+5.615170E+00,+4.946215E-09,-822.7043E-09
+5.625221E+00,+4.230617E-09,-1.165801E-06
+5.635053E+00,+4.475145E-09,-1.167987E-06
+5.645117E+00,+5.872118E-09,-1.175177E-06
+5.655191E+00,+6.441750E-09,-1.336289E-06
+5.665017E+00,+7.142737E-09,-1.662624E-06
+5.675197E+00,+7.345588E-09,-1.627407E-06
+5.685030E+00,+6.929016E-09,-1.719924E-06
+5.695080E+00,+6.136831E-09,-1.607431E-06
+5.705035E+00,+4.718782E-09,-1.686204E-06
+5.715105E+00,+4.584607E-09,-1.652784E-06
+5.725155E+00,+5.369071E-09,-1.314271E-06
+5.735213E+00,+5.332757E-09,-983.2249E-09
+5.745057E+00,+3.743032E-09,-1.210187E-06
+5.755124E+00,+2.463751E-09,-1.496518E-06
+5.765191E+00,+1.388902E-09,-2.043314E-06
+5.775132E+00,+1.105538E-09,-2.005972E-06
+5.785196E+00,+164.1866E-12,-1.736117E-06
+5.795041E+00,-423.5208E-12,-1.459565E-06
+5.805222E+00,-647.6657E-12,-1.467957E-06
+5.815059E+00,-323.9737E-12,-1.540584E-06
+5.825135E+00,+322.0707E-12,-1.705539E-06
+5.835206E+00,+266.8007E-12,-1.915996E-06
+5.845059E+00,+327.9576E-12,-1.974667E-06
+5.855123E+00,+546.9316E-12,-1.900827E-06
+5.865175E+00,+409.3592E-12,-1.490298E-06
+5.875019E+00,+97.22376E-12,-1.044156E-06
+5.885194E+00,+147.8102E-12,-890.9226E-09
+5.895019E+00,+1.112690E-09,-1.236345E-06
+5.905088E+00,+3.379317E-09,-1.750697E-06
+5.915031E+00,+3.795567E-09,-1.938020E-06
+5.925082E+00,+3.577085E-09,-2.021384E-06
+5.935144E+00,+3.797080E-09,-1.832894E-06
+5.945204E+00,+5.413741E-09,-1.500217E-06
+5.955040E+00,+6.462957E-09,-1.278511E-06
+5.965111E+00,+7.930192E-09,-1.126019E-06
+5.975055E+00,+8.131225E-09,-1.191656E-06
+5.985131E+00,+8.683305E-09,-1.626629E-06
+5.995194E+00,+8.462576E-09,-1.806696E-06
+6.005159E+00,+6.453168E-09,-2.315918E-06
+6.015223E+00,+5.826548E-09,-2.324819E-06
+6.025047E+00,+5.920298E-09,-1.975885E-06
+6.035109E+00,+6.853659E-09,-1.822932E-06
+6.045187E+00,+8.081429E-09,-1.688799E-06
+6.055053E+00,+7.904820E-09,-1.599569E-06
+6.065125E+00,+7.040194E-09,-1.203332E-06
+6.075326E+00,+7.003187E-09,-1.276428E-06
+6.085169E+00,+6.674003E-09,-1.585027E-06
+6.095019E+00,+6.286288E-09,-1.761890E-06
+6.105131E+00,+4.804246E-09,-1.893122E-06
+6.115115E+00,+4.362346E-09,-1.796602E-06
+6.125212E+00,+3.173964E-09,-1.458710E-06
+6.135066E+00,+2.864734E-09,-1.438562E-06
+6.145132E+00,+2.023530E-09,-1.922161E-06
+6.155223E+00,+2.257371E-09,-1.998656E-06
+6.165050E+00,+4.299314E-09,-1.563878E-06
+6.175100E+00,+4.659770E-09,-1.393559E-06
+6.185048E+00,+4.000608E-09,-1.419562E-06
+6.195114E+00,+3.512436E-09,-1.635550E-06
+6.205187E+00,+4.081973E-09,-1.704343E-06
+6.215136E+00,+4.610637E-09,-1.699116E-06
+6.225205E+00,+5.390734E-09,-2.016226E-06
+6.235045E+00,+5.450967E-09,-2.081271E-06
+6.245101E+00,+6.449526E-09,-1.788337E-06
+6.255152E+00,+7.080081E-09,-1.695442E-06
+6.265193E+00,+8.157216E-09,-1.358811E-06
+6.275033E+00,+8.166538E-09,-1.349891E-06
+6.285103E+00,+8.194475E-09,-1.579479E-06
+6.295200E+00,+8.242445E-09,-1.694112E-06
+6.305027E+00,+7.302916E-09,-1.882590E-06
+6.315100E+00,+6.602068E-09,-1.896355E-06
+6.325154E+00,+4.417201E-09,-1.952437E-06
+6.335193E+00,+4.497335E-09,-1.821891E-06
+6.345244E+00,+6.068298E-09,-1.671910E-06
+6.355064E+00,+6.221487E-09,-1.706652E-06
+6.365119E+00,+5.624493E-09,-1.466569E-06
+6.375195E+00,+5.543265E-09,-1.421599E-06
+6.385149E+00,+6.490281E-09,-1.260561E-06
+6.395124E+00,+6.833453E-09,-1.339746E-06
+6.405176E+00,+6.171623E-09,-1.662718E-06
+6.415231E+00,+5.527101E-09,-1.791747E-06
+6.425050E+00,+3.954824E-09,-1.966905E-06
+6.435097E+00,+3.468942E-09,-1.902906E-06
+6.445201E+00,+1.829545E-09,-1.702443E-06
+6.455057E+00,+1.454878E-09,-1.592159E-06
+6.465105E+00,+2.615369E-09,-1.506603E-06
+6.475032E+00,+3.471106E-09,-1.468131E-06
+6.485082E+00,+5.068693E-09,-1.697130E-06
+6.495206E+00,+4.889218E-09,-1.747158E-06
+6.505134E+00,+3.816965E-09,-1.728029E-06
+6.515046E+00,+3.899884E-09,-1.719770E-06
+6.525080E+00,+5.165317E-09,-1.523867E-06
+6.535129E+00,+5.432873E-09,-1.480863E-06
+6.545192E+00,+5.310820E-09,-1.732000E-06
+6.555037E+00,+5.229933E-09,-1.791573E-06
+6.565100E+00,+3.987853E-09,-2.103988E-06
+6.575176E+00,+3.537450E-09,-2.131233E-06
+6.585053E+00,+624.6889E-12,-1.696418E-06
+6.595219E+00,+387.2230E-12,-1.646925E-06
+6.605171E+00,+1.149766E-09,-1.495359E-06
+6.615162E+00,+1.592742E-09,-1.480302E-06
+6.625201E+00,+2.058877E-09,-1.844416E-06
+6.635015E+00,+2.238923E-09,-1.944620E-06
+6.645103E+00,+4.189841E-09,-1.895342E-06
+6.655200E+00,+4.762748E-09,-1.709476E-06
+6.665035E+00,+4.981356E-09,-1.490098E-06
+6.675127E+00,+4.660166E-09,-1.498733E-06
+6.685112E+00,+4.462609E-09,-1.506266E-06
+6.695176E+00,+4.906144E-09,-1.774535E-06
+6.705026E+00,+5.695475E-09,-2.308159E-06
+6.715212E+00,+5.421212E-09,-2.597457E-06
+6.725191E+00,+4.338656E-09,-2.612532E-06
+6.735141E+00,+4.276370E-09,-2.480169E-06
+6.745202E+00,+4.481482E-09,-1.960467E-06
+6.755044E+00,+4.398033E-09,-1.873741E-06
+6.765104E+00,+3.872652E-09,-1.652716E-06
+6.775054E+00,+3.926322E-09,-1.721363E-06
+6.785118E+00,+5.004100E-09,-1.447249E-06
+6.795215E+00,+5.114596E-09,-1.386818E-06
+6.805191E+00,+4.931033E-09,-1.497073E-06
+6.815150E+00,+5.017578E-09,-1.502375E-06
+6.825210E+00,+7.710497E-09,-1.921071E-06
+6.835052E+00,+8.340313E-09,-1.900392E-06
+6.845117E+00,+10.35080E-09,-1.936260E-06
+6.855181E+00,+10.36426E-09,-1.893288E-06
+6.865018E+00,+10.14644E-09,-1.827235E-06
+6.875075E+00,+10.13949E-09,-1.743207E-06
+6.885201E+00,+8.979192E-09,-1.598760E-06
+6.895136E+00,+8.581548E-09,-1.616358E-06
+6.905171E+00,+6.726927E-09,-1.469976E-06
+6.915241E+00,+6.489294E-09,-1.514694E-06
+6.925068E+00,+4.659990E-09,-1.923077E-06
+6.935132E+00,+3.809200E-09,-1.850390E-06
+6.945201E+00,+1.598649E-09,-1.953787E-06
+6.955245E+00,+1.589970E-09,-2.004121E-06
+6.965074E+00,+2.616436E-09,-2.010524E-06
+6.975143E+00,+2.734267E-09,-1.955083E-06
+6.985079E+00,+2.206124E-09,-1.696358E-06
+6.995136E+00,+2.070602E-09,-1.672408E-06
+7.005196E+00,+2.782815E-09,-1.539153E-06
+7.015126E+00,+3.034198E-09,-1.478705E-06
+7.025079E+00,+3.636178E-09,-1.762582E-06
+7.035243E+00,+3.783533E-09,-1.926762E-06
+7.045072E+00,+4.710290E-09,-2.129952E-06
+7.055146E+00,+4.829426E-09,-2.103830E-06
+7.065198E+00,+4.067798E-09,-1.905247E-06
+7.075140E+00,+3.806941E-09,-1.858812E-06
+7.085214E+00,+4.464087E-09,-1.787890E-06
+7.095109E+00,+4.890343E-09,-1.851617E-06
+7.105171E+00,+5.127375E-09,-2.270554E-06
+7.115237E+00,+4.882754E-09,-2.223856E-06
+7.125048E+00,+4.850960E-09,-1.726467E-06
+7.135108E+00,+5.311051E-09,-1.361278E-06
+7.145177E+00,+6.219688E-09,-1.035367E-06
+7.155047E+00,+6.099799E-09,-1.265986E-06
+7.165123E+00,+6.063919E-09,-1.988465E-06
+7.175069E+00,+6.380796E-09,-2.148165E-06
+7.185135E+00,+7.383985E-09,-2.157789E-06
+7.195215E+00,+7.279554E-09,-2.060234E-06
+7.205085E+00,+6.702650E-09,-1.488064E-06
+7.215073E+00,+6.871730E-09,-1.365254E-06
+7.225186E+00,+7.993468E-09,-1.550846E-06
+7.235064E+00,+8.051268E-09,-1.505259E-06
+7.245061E+00,+6.517110E-09,-1.998138E-06
+7.255028E+00,+6.229016E-09,-2.030746E-06
+7.265089E+00,+6.550373E-09,-1.630457E-06
+7.275160E+00,+6.912120E-09,-1.485927E-06
+7.285105E+00,+8.108360E-09,-1.054627E-06
+7.295164E+00,+8.212452E-09,-1.149084E-06
+7.305240E+00,+8.834393E-09,-1.735428E-06
+7.315189E+00,+9.007584E-09,-1.809986E-06
+7.325023E+00,+9.206408E-09,-1.365681E-06
+7.335095E+00,+9.067445E-09,-1.267396E-06
+7.345147E+00,+8.908623E-09,-1.433381E-06
+7.355225E+00,+9.001732E-09,-1.582781E-06
+7.365052E+00,+8.500749E-09,-1.812315E-06
+7.375228E+00,+7.584396E-09,-1.718147E-06
+7.385066E+00,+5.351448E-09,-1.472323E-06
+7.395123E+00,+4.971423E-09,-1.529183E-06
+7.405108E+00,+5.076811E-09,-1.527612E-06
+7.415194E+00,+5.186770E-09,-1.571182E-06
+7.425170E+00,+5.154596E-09,-2.002113E-06
+7.435163E+00,+5.171714E-09,-2.171285E-06
+7.445224E+00,+5.112670E-09,-2.206166E-06
+7.455060E+00,+4.542528E-09,-2.016475E-06
+7.465122E+00,+3.369548E-09,-1.700844E-06
+7.475061E+00,+3.325543E-09,-1.736189E-06
+7.485124E+00,+4.817070E-09,-1.882994E-06
+7.495201E+00,+5.726830E-09,-2.147055E-06
+7.505150E+00,+6.020201E-09,-1.982414E-06
+7.515209E+00,+5.474433E-09,-1.658120E-06
+7.525191E+00,+4.846909E-09,-1.428961E-06
+7.535158E+00,+4.902932E-09,-1.674849E-06
+7.545234E+00,+4.974945E-09,-2.000671E-06
+7.555072E+00,+4.861040E-09,-2.128887E-06
+7.565135E+00,+5.258810E-09,-1.774942E-06
+7.575231E+00,+5.903666E-09,-1.692787E-06
+7.585208E+00,+7.456274E-09,-1.698884E-06
+7.595085E+00,+7.687960E-09,-1.833301E-06
+7.605192E+00,+8.042641E-09,-1.811666E-06
+7.615169E+00,+8.271019E-09,-1.725535E-06
+7.625228E+00,+8.485673E-09,-1.538953E-06
+7.635056E+00,+8.215588E-09,-1.456593E-06
+7.645107E+00,+7.196544E-09,-1.463588E-06
+7.655172E+00,+7.375530E-09,-1.417033E-06
+7.665228E+00,+8.685605E-09,-1.725749E-06
+7.675168E+00,+8.905711E-09,-1.754834E-06
+7.685239E+00,+7.396376E-09,-1.692550E-06
+7.695076E+00,+6.705146E-09,-1.719017E-06
+7.705042E+00,+5.269175E-09,-1.771666E-06
+7.715113E+00,+4.903421E-09,-2.018990E-06
+7.725090E+00,+3.706625E-09,-2.018480E-06
+7.735072E+00,+3.358400E-09,-1.949544E-06
+7.745149E+00,+3.389432E-09,-2.365995E-06
+7.755239E+00,+3.514965E-09,-2.453367E-06
+7.765094E+00,+2.817122E-09,-2.624479E-06
+7.775279E+00,+2.483474E-09,-2.431420E-06
+7.785089E+00,+2.139223E-09,-1.761641E-06
+7.795135E+00,+2.485691E-09,-1.502343E-06
+7.805083E+00,+2.943937E-09,-1.603369E-06
+7.815149E+00,+2.900293E-09,-1.752680E-06
+7.825226E+00,+3.343178E-09,-2.044307E-06
+7.835066E+00,+3.894743E-09,-1.958201E-06
+7.845123E+00,+5.815664E-09,-1.592394E-06
+7.855164E+00,+6.010107E-09,-1.483243E-06
+7.865221E+00,+5.352221E-09,-1.560282E-06
+7.875093E+00,+5.290268E-09,-1.716600E-06
+7.885064E+00,+6.139801E-09,-2.047402E-06
+7.895116E+00,+6.434874E-09,-2.097685E-06
+7.905185E+00,+6.054300E-09,-1.626812E-06
+7.915128E+00,+5.605001E-09,-1.609803E-06
+7.925189E+00,+5.109104E-09,-1.323692E-06
+7.935020E+00,+5.007017E-09,-1.272274E-06
+7.945168E+00,+4.230111E-09,-1.509971E-06
+7.955121E+00,+3.902507E-09,-1.582626E-06
+7.965150E+00,+3.885218E-09,-1.807363E-06
+7.975296E+00,+4.093021E-09,-1.911739E-06
+7.985138E+00,+3.383802E-09,-1.863007E-06
+7.995025E+00,+2.933346E-09,-1.859774E-06
+8.005092E+00,+2.051731E-09,-1.667464E-06
+8.015164E+00,+2.434855E-09,-1.721586E-06
+8.025234E+00,+3.898710E-09,-1.992694E-06
+8.035063E+00,+4.056010E-09,-2.028442E-06
+8.045133E+00,+4.031500E-09,-2.073907E-06
+8.055199E+00,+4.160668E-09,-2.031352E-06
+8.065044E+00,+5.674698E-09,-1.553352E-06
+8.075129E+00,+5.996024E-09,-1.359358E-06
+8.085060E+00,+6.930568E-09,-1.245438E-06
+8.095030E+00,+7.298738E-09,-1.331540E-06
+8.105164E+00,+8.279013E-09,-1.558765E-06
+8.115105E+00,+8.104843E-09,-1.590205E-06
+8.125069E+00,+6.378725E-09,-1.597109E-06
+8.135028E+00,+5.967509E-09,-1.545021E-06
+8.145087E+00,+5.970499E-09,-1.023680E-06
+8.155157E+00,+6.093480E-09,-975.2856E-09
+8.165213E+00,+5.579126E-09,-1.475887E-06
+8.175024E+00,+5.200770E-09,-1.793807E-06
+8.185172E+00,+5.501706E-09,-2.282101E-06
+8.195220E+00,+6.019765E-09,-2.254209E-06
+8.205080E+00,+7.091554E-09,-2.075209E-06
+8.215034E+00,+7.218378E-09,-2.117214E-06
+8.225075E+00,+8.530936E-09,-2.351097E-06
+8.235122E+00,+9.123301E-09,-2.282490E-06
+8.245154E+00,+9.368481E-09,-1.959369E-06
+8.255201E+00,+8.521040E-09,-1.646104E-06
+8.265238E+00,+5.811842E-09,-1.630320E-06
+8.275153E+00,+5.543165E-09,-1.771806E-06
+8.285227E+00,+6.373226E-09,-1.907201E-06
+8.295146E+00,+6.467380E-09,-1.921271E-06
+8.305186E+00,+5.618018E-09,-1.825376E-06
+8.315017E+00,+5.469083E-09,-1.822137E-06
+8.325047E+00,+6.144289E-09,-1.974755E-06
+8.335082E+00,+6.331404E-09,-1.994116E-06
+8.345119E+00,+5.939021E-09,-1.513267E-06
+8.355173E+00,+5.742629E-09,-1.391032E-06
+8.365193E+00,+5.037141E-09,-1.465548E-06
+8.375216E+00,+5.004740E-09,-1.652853E-06
+8.385132E+00,+4.419679E-09,-1.843226E-06
+8.395069E+00,+4.387624E-09,-1.745891E-06
+8.405107E+00,+5.868934E-09,-1.210281E-06
+8.415152E+00,+6.541717E-09,-1.204036E-06
+8.425189E+00,+7.630139E-09,-1.508220E-06
+8.435223E+00,+7.432733E-09,-1.573674E-06
+8.445022E+00,+6.767511E-09,-1.950445E-06
+8.455052E+00,+6.965176E-09,-1.927474E-06
+8.465079E+00,+7.727100E-09,-1.842376E-06
+8.475233E+00,+7.556846E-09,-1.661965E-06
+8.485039E+00,+6.506066E-09,-1.366093E-06
+8.495065E+00,+6.315503E-09,-1.031158E-06
+8.505091E+00,+5.229716E-09,-1.053497E-06
+8.515224E+00,+4.753454E-09,-1.140146E-06
+8.525182E+00,+1.969567E-09,-1.678133E-06
+8.535155E+00,+1.627585E-09,-1.715218E-06
+8.545193E+00,+1.935101E-09,-2.168495E-06
+8.555038E+00,+2.189865E-09,-2.206947E-06
+8.565106E+00,+1.975646E-09,-2.146345E-06
+8.575190E+00,+1.953907E-09,-2.124264E-06
+8.585051E+00,+3.312980E-09,-1.600136E-06
+8.595119E+00,+3.798909E-09,-1.626309E-06
+8.605068E+00,+4.279222E-09,-2.137579E-06
+8.615144E+00,+3.938082E-09,-2.293041E-06
+8.625195E+00,+3.809748E-09,-2.127228E-06
+8.635223E+00,+4.171941E-09,-1.994757E-06
+8.645034E+00,+4.649355E-09,-1.866898E-06
+8.655060E+00,+4.420048E-09,-1.985167E-06
+8.665079E+00,+3.940352E-09,-2.140511E-06
+8.675112E+00,+3.958174E-09,-2.362201E-06
+8.685027E+00,+3.924320E-09,-2.402856E-06
+8.695195E+00,+3.402502E-09,-2.359554E-06
+8.705225E+00,+3.116382E-09,-2.049969E-06
+8.715033E+00,+3.754418E-09,-1.581897E-06
+8.725092E+00,+5.943024E-09,-1.252424E-06
+8.735164E+00,+6.380722E-09,-1.287140E-06
+8.745232E+00,+5.718301E-09,-1.827295E-06
+8.755085E+00,+5.359559E-09,-1.954225E-06
+8.765166E+00,+6.066427E-09,-1.807800E-06
+8.775113E+00,+6.690915E-09,-1.759898E-06
+8.785183E+00,+7.323046E-09,-1.916911E-06
+8.795237E+00,+7.292558E-09,-1.939467E-06
+8.805044E+00,+7.655165E-09,-2.005165E-06
+8.815187E+00,+7.946722E-09,-1.962885E-06
+8.825228E+00,+7.684557E-09,-1.606570E-06
+8.835039E+00,+7.370616E-09,-1.432969E-06
+8.845093E+00,+7.180016E-09,-1.215483E-06
+8.855162E+00,+7.481117E-09,-1.255451E-06
+8.865228E+00,+7.199939E-09,-1.201787E-06
+8.875174E+00,+6.881125E-09,-1.243847E-06
+8.885243E+00,+7.089013E-09,-1.596663E-06
+8.895087E+00,+7.840504E-09,-1.507937E-06
+8.905060E+00,+10.50406E-09,-1.542443E-06
+8.915134E+00,+10.59235E-09,-1.465130E-06
+8.925216E+00,+8.426619E-09,-1.681953E-06
+8.935059E+00,+7.437929E-09,-1.739651E-06
+8.945125E+00,+6.029682E-09,-1.676725E-06
+8.955174E+00,+5.806451E-09,-1.732195E-06
+8.965180E+00,+5.140472E-09,-1.906943E-06
+8.975224E+00,+5.123363E-09,-2.036917E-06
+8.985137E+00,+5.447863E-09,-1.973399E-06
+8.995162E+00,+5.326254E-09,-2.044092E-06
+9.005201E+00,+3.466217E-09,-1.927148E-06
+9.015096E+00,+2.822674E-09,-1.849005E-06
+9.025024E+00,+2.157410E-09,-1.544340E-06
+9.035162E+00,+2.223211E-09,-1.598551E-06
+9.045183E+00,+1.221348E-09,-2.088750E-06
+9.055216E+00,+681.8735E-12,-2.154448E-06
+9.065034E+00,+592.0123E-12,-1.918559E-06
+9.075210E+00,+1.371916E-09,-1.769869E-06
+9.085049E+00,+3.072435E-09,-1.683337E-06
+9.095098E+00,+3.091842E-09,-1.703891E-06
+9.105042E+00,+2.630000E-09,-1.507550E-06
+9.115123E+00,+2.535257E-09,-1.586237E-06
+9.125190E+00,+2.310560E-09,-1.779965E-06
+9.135028E+00,+1.904482E-09,-1.754502E-06
+9.145107E+00,+842.0093E-12,-1.874720E-06
+9.155175E+00,+902.2678E-12,-1.835478E-06
+9.165196E+00,+1.518044E-09,-2.111395E-06
+9.175101E+00,+1.290110E-09,-2.294303E-06
+9.185165E+00,-562.0170E-12,-2.070625E-06
+9.195229E+00,-1.130870E-09,-1.914946E-06
+9.205150E+00,-948.4733E-12,-1.528547E-06
+9.215202E+00,-508.1927E-12,-1.521369E-06
+9.225018E+00,-82.58870E-12,-2.264288E-06
+9.235044E+00,+73.03907E-12,-2.460797E-06
+9.245055E+00,+2.232082E-09,-2.361531E-06
+9.255095E+00,+3.459233E-09,-1.859390E-06
+9.265145E+00,+5.252534E-09,-927.8069E-09
+9.275201E+00,+5.421295E-09,-809.7268E-09
+9.285117E+00,+6.179686E-09,-1.504666E-06
+9.295155E+00,+6.765677E-09,-1.613016E-06
+9.305226E+00,+6.879243E-09,-1.890925E-06
+9.315173E+00,+6.282563E-09,-1.753784E-06
+9.325233E+00,+4.985190E-09,-1.669839E-06
+9.335068E+00,+5.172691E-09,-1.671704E-06
+9.345130E+00,+6.034557E-09,-1.950946E-06
+9.355180E+00,+5.901881E-09,-2.128970E-06
+9.365211E+00,+5.114305E-09,-2.237752E-06
+9.375132E+00,+5.226201E-09,-1.982363E-06
+9.385174E+00,+6.598297E-09,-1.464932E-06
+9.395209E+00,+7.023614E-09,-1.347851E-06
+9.405146E+00,+6.984636E-09,-1.101743E-06
+9.415202E+00,+7.039852E-09,-1.149762E-06
+9.425040E+00,+8.230123E-09,-1.261992E-06
+9.435107E+00,+8.927838E-09,-1.437701E-06
+9.445157E+00,+8.709728E-09,-1.965320E-06
+9.455228E+00,+8.494537E-09,-2.123374E-06
+9.465041E+00,+8.780293E-09,-2.294855E-06
+9.475191E+00,+8.873771E-09,-2.238856E-06
+9.485228E+00,+7.729081E-09,-1.630823E-06
+9.495028E+00,+6.427764E-09,-1.279847E-06
+9.505169E+00,+5.484736E-09,-1.018613E-06
+9.515221E+00,+5.644292E-09,-1.164348E-06
+9.525204E+00,+5.516893E-09,-1.565280E-06
+9.535169E+00,+4.551277E-09,-2.109787E-06
+9.545235E+00,+2.457940E-09,-2.642195E-06
+9.555044E+00,+1.899118E-09,-2.677577E-06
+9.565076E+00,+904.7066E-12,-1.999420E-06
+9.575118E+00,+215.8562E-12,-1.644296E-06
+9.585035E+00,-958.9052E-12,-1.326485E-06
+9.595068E+00,-739.8063E-12,-1.605666E-06
+9.605139E+00,+251.7938E-12,-2.215828E-06
+9.615088E+00,+423.0913E-12,-2.575427E-06
+9.625148E+00,+141.6786E-12,-2.671540E-06
+9.635214E+00,+200.2720E-12,-2.403886E-06
+9.645244E+00,+878.8152E-12,-1.567088E-06
+9.655045E+00,+1.159614E-09,-1.370596E-06
+9.665098E+00,+477.9387E-12,-1.775242E-06
+9.675059E+00,-64.89821E-12,-2.200859E-06
+9.685133E+00,+766.3121E-12,-2.332661E-06
+9.695189E+00,+1.875702E-09,-2.278605E-06
+9.705025E+00,+2.847069E-09,-2.043838E-06
+9.715207E+00,+2.724254E-09,-2.137834E-06
+9.725226E+00,+2.886574E-09,-2.239497E-06
+9.735040E+00,+3.877734E-09,-1.798848E-06
+9.745105E+00,+5.284406E-09,-1.452693E-06
+9.755154E+00,+5.659969E-09,-1.433530E-06
+9.765186E+00,+5.818384E-09,-1.845251E-06
+9.775099E+00,+6.206637E-09,-2.032359E-06
+9.785161E+00,+7.125441E-09,-1.959824E-06
+9.795235E+00,+7.015974E-09,-1.727554E-06
+9.805153E+00,+6.849368E-09,-1.405169E-06
+9.815198E+00,+7.442805E-09,-1.308741E-06
+9.825030E+00,+9.060170E-09,-1.540910E-06
+9.835082E+00,+9.632651E-09,-1.772664E-06
+9.845136E+00,+9.028417E-09,-1.760173E-06
+9.855172E+00,+8.600187E-09,-1.710065E-06
+9.865204E+00,+8.659723E-09,-1.755192E-06
+9.875025E+00,+8.773296E-09,-1.766891E-06
+9.885189E+00,+8.097646E-09,-1.458063E-06
+9.895223E+00,+7.336766E-09,-1.357618E-06
+9.905035E+00,+6.858238E-09,-1.467945E-06
+9.915176E+00,+7.025958E-09,-1.599014E-06
+9.925211E+00,+6.543400E-09,-2.061093E-06
+9.935015E+00,+6.257094E-09,-2.109484E-06
+9.945044E+00,+6.985363E-09,-1.987601E-06
+9.955085E+00,+8.133067E-09,-1.726793E-06
+9.965141E+00,+8.986935E-09,-1.588034E-06
+9.975080E+00,+8.558072E-09,-1.654035E-06
+9.985124E+00,+7.431036E-09,-1.252894E-06
+9.995155E+00,+7.218840E-09,-1.329586E-06

MicroMag 2900/3900 Data File ends
