# Supplementary material for: Magnetic signatures of a creosote oil contaminated site: case study in São Paulo, Brazil
Source: Sci Rep. 2022 Dec 17;12:21853. doi: 10.1038/s41598-022-23493-2 (PMC9759522; doi:10.1038/s41598-022-23493-2)
Supplement: Supplementary file 3 — Supplementary Information 3. [file 41598_2022_23493_MOESM3_ESM.zip › moment_vs_time/SD35/2_35/nm1xxx/2_35.004]

MicroMag 2900/3900 Data File (Series 0016.002)
Moment vs. time

INSTRUMENT
Configuration                   VSM
Temperature control             None
Hardware version                0004
Software version                01/29/2013
Units of measure                Hybrid SI
Temperature in                  Celsius

SAMPLE
Mass                            N/A
Volume                          N/A
Demagnetizing factor            N/A

SETTINGS
Field range                    +30.00000E-03
Field command                   0.000000E+00
Moment range                   +20.00000E-06
Averaging time                 +5.862972E-03
Temperature (command)           N/A
Tmprtr difference correction    No
Orientation                     0.000000E+00
Vibration amplitude             1.0
Calibration factor             +4.407820E+00
Operating frequency            +83.00000E+00

MEASUREMENT
Description                    "SD35_2_35"
Field (measured)               +35.91592E-06
Temperature (measured)          N/A
Averages (completed)            N/A
Moment at conditioning field   +216.9533E-09
Measured on                     08/27/2020  17:14
Elapsed time                   +22.62053E+00

PROCESSING
Background subtraction          No
Delta-m processing              N/A
Demagnetizing factor            No
Normalization                   No
Normalization factor            N/A
Offset (field)                  No
Offset (moment)                 No
Pole saturation                 No
Slope correction                No

VIEWPORT
Left                            0.000000E+00
Right                          +10.00000E+00
Bottom                         -20.00000E-06
Top                            +20.00000E-06
Show X-axis?                    Yes
Show Y-axis?                    Yes

SCRIPT
Averaging time                 +10.00000E-03
Initial (conditioning) field   +25.00000E-03
Final (measuring) field         0.000000E+00
Pause at initial field         +10.00000E+00
Field slew rate limit          +10.00000E+03
Field slew time limit          +100.0000E-03
Slope correction                0.000000E+00
Timebase                       +10.00000E+00
Number of segments              1
Number of data                  1000

Segment   Averaging                                                            Final 
 Number      Time        Initial      Increment       Final         Pause      Index 
             (s)           (s)           (s)           (s)           (s)     
0000001,+10.00000E-03, 0.000000E+00,+10.00000E-03,+10.00000E+00,+10.00000E+00,0001000

                                         
     Time         Moment        Field    
     (s)          (Am�)          (T)     
+5.068850E-03,+159.4412E-09,+18.31250E-03
+15.07240E-03,+90.51184E-09,+10.18080E-03
+25.05762E-03,+49.06892E-09,+5.165390E-03
+35.16911E-03,+25.61310E-09,+2.268089E-03
+45.19410E-03,+14.69039E-09,+1.019942E-03
+55.22753E-03,+9.138920E-09,+460.2478E-06
+65.04524E-03,+6.302087E-09,+206.1047E-06
+75.07958E-03,+4.703489E-09,+91.49157E-06
+85.02997E-03,+3.624912E-09,+50.78749E-06
+95.22999E-03,+2.855993E-09,+26.98549E-06
+105.1749E-03,+3.254208E-09,+20.19821E-06
+115.2376E-03,+4.084888E-09,+13.89884E-06
+125.0810E-03,+3.762708E-09,+11.63681E-06
+135.0265E-03,+2.368063E-09,+9.541513E-06
+145.0934E-03,+1.894080E-09,+8.849287E-06
+155.1530E-03,+2.999359E-09,+8.222586E-06
+165.0959E-03,+3.888914E-09,+7.931623E-06
+175.0632E-03,+4.327160E-09,+7.014465E-06
+185.2381E-03,+4.099084E-09,+6.451063E-06
+195.0652E-03,+3.505351E-09,+5.850291E-06
+205.1321E-03,+3.427977E-09,+5.695642E-06
+215.1872E-03,+2.944295E-09,+5.331448E-06
+225.1392E-03,+2.324728E-09,+5.291199E-06
+235.2190E-03,+1.956210E-09,+4.817251E-06
+245.0538E-03,+2.317407E-09,+4.702315E-06
+255.2347E-03,+2.988172E-09,+4.696919E-06
+265.0766E-03,+2.892905E-09,+4.677341E-06
+275.0541E-03,+3.002272E-09,+4.640811E-06
+285.0448E-03,+3.740440E-09,+4.519815E-06
+295.0843E-03,+5.131046E-09,+4.105411E-06
+305.1227E-03,+5.560551E-09,+3.901165E-06
+315.1545E-03,+6.250029E-09,+3.840034E-06
+325.2872E-03,+7.098459E-09,+3.961930E-06
+335.1027E-03,+8.744173E-09,+4.273470E-06
+345.1633E-03,+9.017365E-09,+4.344055E-06
+355.2271E-03,+8.437127E-09,+4.369852E-06
+365.0476E-03,+7.863289E-09,+4.214106E-06
+375.1089E-03,+7.275237E-09,+4.316978E-06
+385.1729E-03,+6.962762E-09,+4.249790E-06
+395.0208E-03,+6.038310E-09,+3.352432E-06
+405.0865E-03,+5.908707E-09,+3.149815E-06
+415.1450E-03,+6.522205E-09,+2.723167E-06
+425.2201E-03,+6.702936E-09,+2.684713E-06
+435.1707E-03,+5.245349E-09,+2.514350E-06
+445.2301E-03,+3.698009E-09,+2.505109E-06
+455.0632E-03,+1.928087E-09,+2.729367E-06
+465.2262E-03,+2.056706E-09,+2.804698E-06
+475.0652E-03,+3.174837E-09,+3.045456E-06
+485.1288E-03,+3.510478E-09,+3.114124E-06
+495.1866E-03,+3.287347E-09,+3.217910E-06
+505.0226E-03,+3.152440E-09,+2.875935E-06
+515.0774E-03,+3.064521E-09,+2.187704E-06
+525.1793E-03,+2.771623E-09,+1.846118E-06
+535.1787E-03,+3.075687E-09,+1.940343E-06
+545.0286E-03,+4.269744E-09,+1.886321E-06
+555.0970E-03,+6.594851E-09,+1.834208E-06
+565.1541E-03,+7.357980E-09,+1.919297E-06
+575.0686E-03,+7.025968E-09,+2.050713E-06
+585.1046E-03,+6.598419E-09,+2.072462E-06
+595.1514E-03,+6.992226E-09,+1.700274E-06
+605.1884E-03,+7.535101E-09,+1.423891E-06
+615.0467E-03,+7.476205E-09,+1.321630E-06
+625.0247E-03,+7.091796E-09,+1.259803E-06
+635.0837E-03,+6.890294E-09,+1.318379E-06
+645.1578E-03,+6.909536E-09,+1.596505E-06
+655.2190E-03,+6.226644E-09,+2.099965E-06
+665.1132E-03,+5.558971E-09,+1.924576E-06
+675.0454E-03,+5.685886E-09,+1.417677E-06
+685.1872E-03,+6.467237E-09,+1.031805E-06
+695.2116E-03,+6.549353E-09,+920.0850E-09
+705.2399E-03,+5.723149E-09,+885.3693E-09
+715.0183E-03,+4.560686E-09,+471.5509E-09
+725.0602E-03,+4.712611E-09,+419.7007E-09
+735.2060E-03,+5.492999E-09,+525.6443E-09
+745.2304E-03,+5.919280E-09,+844.7170E-09
+755.0401E-03,+5.923222E-09,+1.099251E-06
+765.0581E-03,+6.513149E-09,+1.426200E-06
+775.1962E-03,+7.367283E-09,+1.379806E-06
+785.0227E-03,+7.249531E-09,+1.031968E-06
+795.0783E-03,+5.943758E-09,+289.6385E-09
+805.1456E-03,+4.783870E-09,-500.0210E-09
+815.1959E-03,+4.635327E-09,-578.6447E-09
+825.1329E-03,+5.012343E-09,+62.62207E-09
+835.1790E-03,+5.101931E-09,+457.1200E-09
+845.2073E-03,+5.188446E-09,+689.0259E-09
+855.0141E-03,+5.913576E-09,+679.6790E-09
+865.0564E-03,+6.899522E-09,+360.9009E-09
+875.2078E-03,+6.620165E-09,+238.5035E-09
+885.0329E-03,+5.316968E-09,-69.38553E-09
+895.1013E-03,+4.356647E-09,-403.2812E-09
+905.1551E-03,+4.635877E-09,-540.3271E-09
+915.2123E-03,+5.296850E-09,-615.1371E-09
+925.1512E-03,+5.141314E-09,-616.5047E-09
+935.2174E-03,+4.196557E-09,-730.7310E-09
+945.0512E-03,+3.749193E-09,-581.7290E-09
+955.1055E-03,+3.678815E-09,-348.2580E-09
+965.2324E-03,+3.803450E-09,-387.1021E-09
+975.1788E-03,+4.346090E-09,-535.0685E-09
+985.1074E-03,+5.505759E-09,-719.0781E-09
+995.1639E-03,+7.976806E-09,-1.062401E-06
+1.005226E+00,+8.788919E-09,-1.019820E-06
+1.015037E+00,+8.538077E-09,-836.0882E-09
+1.025100E+00,+8.143251E-09,-574.4706E-09
+1.035041E+00,+8.598093E-09,-430.2893E-09
+1.045101E+00,+9.241551E-09,-341.3086E-09
+1.055179E+00,+9.075613E-09,-273.9830E-09
+1.065042E+00,+8.778829E-09,-345.9692E-09
+1.075213E+00,+9.302229E-09,-419.7521E-09
+1.085020E+00,+10.17260E-09,-557.1184E-09
+1.095049E+00,+10.63752E-09,-650.6539E-09
+1.105096E+00,+10.20764E-09,-551.3106E-09
+1.115144E+00,+9.941227E-09,-277.4992E-09
+1.125095E+00,+9.993223E-09,-70.85038E-09
+1.135182E+00,+9.420396E-09,-273.1161E-09
+1.145014E+00,+8.362105E-09,-756.7320E-09
+1.155190E+00,+6.290741E-09,-1.060261E-06
+1.165024E+00,+5.891899E-09,-1.001816E-06
+1.175081E+00,+5.001031E-09,-920.8489E-09
+1.185143E+00,+4.069511E-09,-843.9903E-09
+1.195213E+00,+1.798321E-09,-838.1939E-09
+1.205044E+00,+1.397142E-09,-928.9942E-09
+1.215108E+00,+2.360837E-09,-1.130296E-06
+1.225184E+00,+2.980466E-09,-1.000960E-06
+1.235125E+00,+3.309629E-09,-913.0212E-09
+1.245088E+00,+3.110782E-09,-1.015048E-06
+1.255138E+00,+3.238333E-09,-1.068014E-06
+1.265198E+00,+3.210629E-09,-1.106521E-06
+1.275033E+00,+2.878299E-09,-1.259465E-06
+1.285089E+00,+2.875808E-09,-1.346792E-06
+1.295151E+00,+4.061564E-09,-1.724768E-06
+1.305212E+00,+4.830509E-09,-1.751141E-06
+1.315242E+00,+4.851474E-09,-1.460352E-06
+1.325163E+00,+4.245210E-09,-1.161126E-06
+1.335233E+00,+4.497286E-09,-987.7310E-09
+1.345060E+00,+5.572918E-09,-1.219451E-06
+1.355094E+00,+7.308323E-09,-1.518256E-06
+1.365073E+00,+7.069603E-09,-1.380055E-06
+1.375117E+00,+5.011365E-09,-779.1738E-09
+1.385161E+00,+4.396850E-09,-728.5967E-09
+1.395224E+00,+4.328111E-09,-714.6120E-09
+1.405062E+00,+4.447413E-09,-758.8892E-09
+1.415125E+00,+4.508947E-09,-1.141514E-06
+1.425180E+00,+4.653567E-09,-1.186372E-06
+1.435014E+00,+5.374284E-09,-1.317350E-06
+1.445181E+00,+5.352672E-09,-1.444193E-06
+1.455118E+00,+4.454813E-09,-1.839950E-06
+1.465178E+00,+4.487558E-09,-1.669547E-06
+1.475226E+00,+5.807278E-09,-933.1599E-09
+1.485052E+00,+6.181180E-09,-658.5274E-09
+1.495130E+00,+5.079809E-09,-1.121095E-06
+1.505202E+00,+4.521640E-09,-1.232758E-06
+1.515032E+00,+4.180407E-09,-1.435066E-06
+1.525104E+00,+4.711708E-09,-1.388045E-06
+1.535195E+00,+5.933740E-09,-1.447600E-06
+1.545152E+00,+5.999686E-09,-1.522502E-06
+1.555203E+00,+6.147053E-09,-1.622709E-06
+1.565032E+00,+6.504544E-09,-1.439146E-06
+1.575105E+00,+7.392405E-09,-1.219820E-06
+1.585160E+00,+7.291800E-09,-1.261831E-06
+1.595210E+00,+6.816520E-09,-1.334041E-06
+1.605030E+00,+6.867384E-09,-1.328902E-06
+1.615095E+00,+6.425523E-09,-1.462229E-06
+1.625197E+00,+5.694366E-09,-1.613583E-06
+1.635220E+00,+3.611418E-09,-1.821450E-06
+1.645126E+00,+3.445704E-09,-1.916013E-06
+1.655188E+00,+4.695921E-09,-1.994785E-06
+1.665123E+00,+4.889809E-09,-1.982288E-06
+1.675172E+00,+4.474905E-09,-1.915340E-06
+1.685234E+00,+4.343545E-09,-1.918259E-06
+1.695075E+00,+4.893555E-09,-1.599034E-06
+1.705168E+00,+5.326938E-09,-1.323684E-06
+1.715203E+00,+5.835301E-09,-780.1409E-09
+1.725238E+00,+5.800964E-09,-703.5170E-09
+1.735067E+00,+5.797798E-09,-1.027079E-06
+1.745143E+00,+5.685997E-09,-1.219231E-06
+1.755102E+00,+3.961329E-09,-1.986222E-06
+1.765076E+00,+3.167045E-09,-2.045260E-06
+1.775125E+00,+2.678369E-09,-1.741047E-06
+1.785191E+00,+3.434439E-09,-1.507568E-06
+1.795033E+00,+5.460951E-09,-1.532661E-06
+1.805092E+00,+5.751752E-09,-1.746497E-06
+1.815127E+00,+6.437101E-09,-2.250481E-06
+1.825166E+00,+7.125939E-09,-2.153890E-06
+1.835022E+00,+8.770385E-09,-2.267161E-06
+1.845054E+00,+8.884371E-09,-2.137459E-06
+1.855123E+00,+7.940677E-09,-1.808933E-06
+1.865067E+00,+7.774573E-09,-1.577145E-06
+1.875040E+00,+9.006741E-09,-806.8400E-09
+1.885224E+00,+9.588183E-09,-652.7024E-09
+1.895051E+00,+10.57750E-09,-762.5428E-09
+1.905099E+00,+10.84850E-09,-1.037047E-06
+1.915135E+00,+12.06808E-09,-1.782437E-06
+1.925289E+00,+12.42880E-09,-2.105412E-06
+1.935119E+00,+12.20819E-09,-2.405866E-06
+1.945183E+00,+12.06562E-09,-2.263716E-06
+1.955133E+00,+12.59443E-09,-1.813319E-06
+1.965194E+00,+13.08651E-09,-1.774243E-06
+1.975241E+00,+12.73290E-09,-1.553733E-06
+1.985074E+00,+11.67852E-09,-1.552291E-06
+1.995128E+00,+9.372308E-09,-1.688461E-06
+2.005194E+00,+8.641857E-09,-2.083875E-06
+2.015019E+00,+7.233350E-09,-2.507844E-06
+2.025168E+00,+6.211820E-09,-2.537504E-06
+2.035218E+00,+4.618346E-09,-2.166378E-06
+2.045048E+00,+4.605692E-09,-1.953856E-06
+2.055197E+00,+5.230012E-09,-1.369706E-06
+2.065031E+00,+5.306879E-09,-1.293517E-06
+2.075100E+00,+5.222741E-09,-1.165632E-06
+2.085184E+00,+5.652192E-09,-1.160688E-06
+2.095025E+00,+7.277902E-09,-1.500109E-06
+2.105082E+00,+7.662742E-09,-1.687251E-06
+2.115130E+00,+7.082048E-09,-2.323668E-06
+2.125191E+00,+6.650391E-09,-2.186076E-06
+2.135076E+00,+7.231217E-09,-1.953858E-06
+2.145137E+00,+7.821457E-09,-1.831195E-06
+2.155015E+00,+8.020337E-09,-1.582606E-06
+2.165228E+00,+7.842268E-09,-1.564971E-06
+2.175165E+00,+7.959298E-09,-2.042052E-06
+2.185087E+00,+8.258094E-09,-2.304156E-06
+2.195135E+00,+8.176699E-09,-2.203065E-06
+2.205189E+00,+7.562867E-09,-1.997643E-06
+2.215231E+00,+6.164522E-09,-1.730372E-06
+2.225062E+00,+6.289355E-09,-1.579794E-06
+2.235243E+00,+6.831952E-09,-1.696833E-06
+2.245059E+00,+6.858462E-09,-1.788817E-06
+2.255244E+00,+6.437646E-09,-2.228840E-06
+2.265085E+00,+6.430508E-09,-2.364707E-06
+2.275137E+00,+5.932176E-09,-2.468448E-06
+2.285197E+00,+5.219035E-09,-2.442324E-06
+2.295220E+00,+2.772859E-09,-1.801377E-06
+2.305024E+00,+2.489280E-09,-1.581182E-06
+2.315081E+00,+3.710787E-09,-1.425948E-06
+2.325136E+00,+3.979604E-09,-1.484004E-06
+2.335204E+00,+3.169826E-09,-2.152133E-06
+2.345044E+00,+2.791817E-09,-2.219050E-06
+2.355233E+00,+2.117632E-09,-2.336706E-06
+2.365189E+00,+2.110722E-09,-2.369316E-06
+2.375027E+00,+1.988461E-09,-2.021087E-06
+2.385089E+00,+1.927667E-09,-1.943788E-06
+2.395153E+00,+2.610527E-09,-2.224897E-06
+2.405211E+00,+2.798649E-09,-2.271360E-06
+2.415033E+00,+3.520310E-09,-2.410626E-06
+2.425097E+00,+3.581399E-09,-2.369150E-06
+2.435135E+00,+5.506101E-09,-1.815471E-06
+2.445064E+00,+6.154670E-09,-1.856730E-06
+2.455146E+00,+8.078090E-09,-1.892018E-06
+2.465102E+00,+7.918009E-09,-2.004009E-06
+2.475077E+00,+5.552748E-09,-2.455728E-06
+2.485063E+00,+5.325104E-09,-2.412998E-06
+2.495148E+00,+5.210670E-09,-2.031592E-06
+2.505218E+00,+5.158165E-09,-1.907384E-06
+2.515046E+00,+5.065908E-09,-1.900721E-06
+2.525110E+00,+5.366302E-09,-1.871078E-06
+2.535176E+00,+7.837751E-09,-2.258125E-06
+2.545099E+00,+8.203203E-09,-2.307581E-06
+2.555057E+00,+8.005650E-09,-1.929643E-06
+2.565138E+00,+7.789115E-09,-1.870274E-06
+2.575193E+00,+7.879372E-09,-1.898483E-06
+2.585024E+00,+7.961903E-09,-2.081371E-06
+2.595077E+00,+7.840496E-09,-2.103150E-06
+2.605110E+00,+7.858365E-09,-1.903170E-06
+2.615163E+00,+9.478268E-09,-1.636663E-06
+2.625222E+00,+9.777574E-09,-1.665945E-06
+2.635047E+00,+9.969562E-09,-1.644096E-06
+2.645104E+00,+9.505999E-09,-1.729572E-06
+2.655030E+00,+7.372182E-09,-1.763017E-06
+2.665176E+00,+7.150536E-09,-1.660440E-06
+2.675205E+00,+6.610285E-09,-1.424200E-06
+2.685227E+00,+6.388472E-09,-1.500527E-06
+2.695041E+00,+5.538078E-09,-1.455362E-06
+2.705101E+00,+5.606105E-09,-1.518940E-06
+2.715129E+00,+6.295200E-09,-1.947035E-06
+2.725168E+00,+6.385235E-09,-2.078985E-06
+2.735215E+00,+6.437953E-09,-2.385452E-06
+2.745026E+00,+6.918409E-09,-2.488967E-06
+2.755133E+00,+9.616051E-09,-2.221396E-06
+2.765121E+00,+10.04115E-09,-2.183313E-06
+2.775168E+00,+9.953292E-09,-2.061124E-06
+2.785199E+00,+9.808089E-09,-2.191950E-06
+2.795231E+00,+10.61590E-09,-2.621338E-06
+2.805042E+00,+11.02743E-09,-2.611201E-06
+2.815096E+00,+11.74401E-09,-2.043792E-06
+2.825159E+00,+11.79368E-09,-1.918974E-06
+2.835203E+00,+12.89248E-09,-2.099393E-06
+2.845126E+00,+13.25021E-09,-2.212790E-06
+2.855051E+00,+12.88931E-09,-2.695865E-06
+2.865098E+00,+12.24194E-09,-2.680158E-06
+2.875161E+00,+10.48786E-09,-2.309298E-06
+2.885230E+00,+10.14579E-09,-2.089680E-06
+2.895066E+00,+8.686767E-09,-1.984217E-06
+2.905126E+00,+7.909017E-09,-2.149015E-06
+2.915173E+00,+5.821082E-09,-2.687388E-06
+2.925224E+00,+5.701306E-09,-2.765559E-06
+2.935060E+00,+6.229432E-09,-2.381284E-06
+2.945132E+00,+6.138302E-09,-2.244224E-06
+2.955094E+00,+5.012864E-09,-1.829510E-06
+2.965044E+00,+4.578947E-09,-1.822938E-06
+2.975106E+00,+4.397658E-09,-1.871129E-06
+2.985160E+00,+4.199562E-09,-2.051783E-06
+2.995224E+00,+2.565996E-09,-2.329891E-06
+3.005069E+00,+2.024512E-09,-2.217962E-06
+3.015100E+00,+934.7643E-12,-2.004172E-06
+3.025161E+00,+799.7369E-12,-2.032605E-06
+3.035218E+00,+519.3035E-12,-2.446035E-06
+3.045022E+00,+636.9291E-12,-2.421181E-06
+3.055100E+00,+3.384490E-09,-2.225618E-06
+3.065106E+00,+4.422631E-09,-2.310702E-06
+3.075108E+00,+7.612234E-09,-2.440041E-06
+3.085099E+00,+7.827527E-09,-2.455825E-06
+3.095159E+00,+8.221503E-09,-2.740854E-06
+3.105228E+00,+8.584931E-09,-2.671944E-06
+3.115070E+00,+8.939616E-09,-2.393189E-06
+3.125132E+00,+8.455966E-09,-2.234439E-06
+3.135205E+00,+5.328439E-09,-2.138432E-06
+3.145154E+00,+4.886197E-09,-2.278917E-06
+3.155101E+00,+3.539023E-09,-2.326778E-06
+3.165174E+00,+3.225301E-09,-2.353326E-06
+3.175020E+00,+1.771021E-09,-2.207302E-06
+3.185102E+00,+1.557372E-09,-2.318556E-06
+3.195160E+00,+2.480848E-09,-2.397680E-06
+3.205222E+00,+2.874198E-09,-2.360304E-06
+3.215067E+00,+3.954865E-09,-1.964956E-06
+3.225138E+00,+4.360704E-09,-1.892758E-06
+3.235046E+00,+6.833705E-09,-1.958983E-06
+3.245024E+00,+7.692234E-09,-2.118404E-06
+3.255096E+00,+7.828728E-09,-2.320931E-06
+3.265167E+00,+7.222196E-09,-2.487794E-06
+3.275241E+00,+6.794143E-09,-2.182085E-06
+3.285066E+00,+7.014896E-09,-2.050552E-06
+3.295109E+00,+7.551710E-09,-1.870874E-06
+3.305178E+00,+7.397198E-09,-1.829930E-06
+3.315237E+00,+6.872042E-09,-2.042115E-06
+3.325075E+00,+6.989023E-09,-2.046101E-06
+3.335150E+00,+7.073399E-09,-2.347592E-06
+3.345097E+00,+6.931148E-09,-2.368893E-06
+3.355194E+00,+6.777199E-09,-2.125574E-06
+3.365174E+00,+7.000591E-09,-2.139902E-06
+3.375220E+00,+8.362624E-09,-2.454283E-06
+3.385049E+00,+8.392877E-09,-2.517932E-06
+3.395177E+00,+8.020748E-09,-2.529937E-06
+3.405038E+00,+8.188445E-09,-2.509335E-06
+3.415119E+00,+10.56964E-09,-2.340600E-06
+3.425189E+00,+10.69669E-09,-2.345598E-06
+3.435018E+00,+8.800873E-09,-2.253794E-06
+3.445015E+00,+8.533957E-09,-2.235766E-06
+3.455066E+00,+6.415588E-09,-2.100065E-06
+3.465133E+00,+6.425895E-09,-2.098732E-06
+3.475189E+00,+7.136827E-09,-2.173436E-06
+3.485028E+00,+7.217986E-09,-2.248269E-06
+3.495087E+00,+9.194927E-09,-2.868141E-06
+3.505135E+00,+9.335003E-09,-2.870064E-06
+3.515190E+00,+10.96736E-09,-2.470471E-06
+3.525025E+00,+10.97758E-09,-2.420254E-06
+3.535068E+00,+11.96769E-09,-2.118485E-06
+3.545130E+00,+12.14797E-09,-2.192608E-06
+3.555089E+00,+12.84640E-09,-3.006889E-06
+3.565043E+00,+12.62534E-09,-3.087087E-06
+3.575108E+00,+10.41729E-09,-2.472256E-06
+3.585166E+00,+10.34612E-09,-2.415413E-06
+3.595214E+00,+10.71407E-09,-2.326724E-06
+3.605042E+00,+10.73691E-09,-2.343284E-06
+3.615077E+00,+9.911636E-09,-2.411196E-06
+3.625145E+00,+9.837881E-09,-2.413496E-06
+3.635215E+00,+9.008681E-09,-2.375656E-06
+3.645199E+00,+8.928879E-09,-2.367336E-06
+3.655157E+00,+7.011307E-09,-2.300154E-06
+3.665554E+00,+6.988349E-09,-2.303235E-06
+3.675062E+00,+8.699469E-09,-2.545592E-06
+3.685046E+00,+9.030320E-09,-2.559111E-06
+3.695099E+00,+8.391292E-09,-2.413442E-06
+3.705143E+00,+7.801697E-09,-2.407637E-06
+3.715216E+00,+4.623621E-09,-2.637766E-06
+3.725057E+00,+4.499330E-09,-2.647825E-06
+3.735128E+00,+3.380060E-09,-2.771862E-06
+3.745224E+00,+3.213486E-09,-2.653401E-06
+3.755195E+00,+2.364333E-09,-1.905361E-06
+3.765178E+00,+2.409894E-09,-1.900397E-06
+3.775025E+00,+3.179068E-09,-2.166690E-06
+3.785097E+00,+3.319511E-09,-2.428831E-06
+3.795176E+00,+3.742764E-09,-2.832893E-06
+3.805033E+00,+3.870417E-09,-2.809027E-06
+3.815082E+00,+5.391023E-09,-2.093886E-06
+3.825140E+00,+5.535528E-09,-2.009746E-06
+3.835206E+00,+5.909638E-09,-2.026116E-06
+3.845156E+00,+6.237399E-09,-2.048684E-06
+3.855234E+00,+9.668725E-09,-2.517366E-06
+3.865184E+00,+10.00624E-09,-2.571453E-06
+3.875164E+00,+10.28866E-09,-2.228342E-06
+3.885118E+00,+10.17859E-09,-2.183321E-06
+3.895158E+00,+7.924979E-09,-1.906669E-06
+3.905212E+00,+7.806666E-09,-1.917183E-06
+3.915030E+00,+6.998127E-09,-2.177865E-06
+3.925086E+00,+6.991256E-09,-2.277518E-06
+3.935153E+00,+8.065965E-09,-2.569190E-06
+3.945204E+00,+8.208329E-09,-2.571659E-06
+3.955025E+00,+8.549246E-09,-2.316199E-06
+3.965091E+00,+8.372835E-09,-2.295282E-06
+3.975157E+00,+7.305486E-09,-2.225023E-06
+3.985236E+00,+7.380974E-09,-2.235437E-06
+3.995067E+00,+7.654896E-09,-2.533010E-06
+4.005135E+00,+7.372554E-09,-2.598667E-06
+4.015207E+00,+5.738841E-09,-2.130984E-06
+4.025047E+00,+5.629757E-09,-1.973270E-06
+4.035142E+00,+6.579154E-09,-1.677555E-06
+4.045238E+00,+6.866569E-09,-1.691217E-06
+4.055017E+00,+7.540897E-09,-1.973165E-06
+4.065222E+00,+7.832367E-09,-2.068076E-06
+4.075038E+00,+9.191532E-09,-2.363385E-06
+4.085083E+00,+9.579845E-09,-2.668047E-06
+4.095061E+00,+9.323421E-09,-2.483746E-06
+4.105033E+00,+9.037215E-09,-2.446630E-06
+4.115098E+00,+8.764823E-09,-2.273435E-06
+4.125170E+00,+8.692247E-09,-2.194808E-06
+4.135111E+00,+7.634987E-09,-2.087774E-06
+4.145177E+00,+7.082203E-09,-2.028834E-06
+4.155038E+00,+7.659589E-09,-2.090644E-06
+4.165236E+00,+8.486941E-09,-2.096569E-06
+4.175205E+00,+9.208255E-09,-2.297213E-06
+4.185141E+00,+8.642687E-09,-2.365440E-06
+4.195200E+00,+6.679557E-09,-2.618028E-06
+4.205035E+00,+6.543260E-09,-2.503023E-06
+4.215088E+00,+7.492673E-09,-2.347584E-06
+4.225269E+00,+7.691342E-09,-2.167815E-06
+4.235105E+00,+6.590297E-09,-2.159122E-06
+4.245162E+00,+5.779476E-09,-2.495399E-06
+4.255105E+00,+3.986022E-09,-3.004698E-06
+4.265168E+00,+3.375730E-09,-2.999142E-06
+4.275163E+00,+2.497783E-09,-2.909105E-06
+4.285138E+00,+2.654831E-09,-2.888683E-06
+4.295192E+00,+3.724886E-09,-2.426731E-06
+4.305027E+00,+4.080929E-09,-2.177133E-06
+4.315097E+00,+3.778939E-09,-2.300071E-06
+4.325270E+00,+3.869212E-09,-2.335693E-06
+4.335100E+00,+6.177062E-09,-2.566541E-06
+4.345160E+00,+8.170260E-09,-2.949646E-06
+4.355329E+00,+10.86818E-09,-3.088051E-06
+4.365167E+00,+11.77345E-09,-2.814511E-06
+4.375237E+00,+12.92693E-09,-2.207050E-06
+4.385063E+00,+13.29930E-09,-2.199280E-06
+4.395126E+00,+13.07554E-09,-3.015261E-06
+4.405185E+00,+12.56509E-09,-3.213984E-06
+4.415246E+00,+11.28042E-09,-3.327913E-06
+4.425098E+00,+11.35536E-09,-3.136791E-06
+4.435237E+00,+11.97511E-09,-2.595306E-06
+4.445073E+00,+11.80667E-09,-2.492686E-06
+4.455145E+00,+9.820067E-09,-2.481514E-06
+4.465109E+00,+9.446541E-09,-2.556585E-06
+4.475203E+00,+8.304860E-09,-2.552035E-06
+4.485047E+00,+7.958330E-09,-2.491765E-06
+4.495131E+00,+5.069243E-09,-2.711303E-06
+4.505199E+00,+4.424208E-09,-2.712859E-06
+4.515026E+00,+4.160372E-09,-2.320933E-06
+4.525094E+00,+4.667376E-09,-2.232399E-06
+4.535167E+00,+6.100474E-09,-2.002796E-06
+4.545114E+00,+6.476625E-09,-2.104091E-06
+4.555067E+00,+8.244652E-09,-2.592771E-06
+4.565176E+00,+8.739137E-09,-2.834867E-06
+4.575015E+00,+9.038193E-09,-2.887296E-06
+4.585078E+00,+8.715270E-09,-2.781713E-06
+4.595144E+00,+8.087850E-09,-2.197145E-06
+4.605198E+00,+7.933917E-09,-2.241437E-06
+4.615033E+00,+6.157584E-09,-2.926443E-06
+4.625090E+00,+5.237896E-09,-2.927633E-06
+4.635157E+00,+2.548557E-09,-2.611087E-06
+4.645236E+00,+2.601231E-09,-2.415330E-06
+4.655196E+00,+4.200811E-09,-1.731448E-06
+4.665151E+00,+4.537669E-09,-1.717060E-06
+4.675214E+00,+3.966401E-09,-2.524615E-06
+4.685041E+00,+3.701651E-09,-2.650683E-06
+4.695107E+00,+3.160537E-09,-2.587403E-06
+4.705173E+00,+3.000433E-09,-2.375241E-06
+4.715233E+00,+1.795924E-09,-2.301272E-06
+4.725079E+00,+1.580181E-09,-2.294887E-06
+4.735218E+00,+1.242953E-09,-2.706685E-06
+4.745057E+00,+960.4386E-12,-2.809905E-06
+4.755135E+00,-923.8082E-12,-2.864408E-06
+4.765067E+00,-1.251463E-09,-2.824239E-06
+4.775127E+00,+64.48713E-12,-2.577041E-06
+4.785190E+00,+809.2588E-12,-2.595268E-06
+4.795022E+00,+3.803188E-09,-2.262497E-06
+4.805092E+00,+4.149167E-09,-2.195415E-06
+4.815145E+00,+5.084779E-09,-2.513549E-06
+4.825216E+00,+5.488369E-09,-2.581080E-06
+4.835203E+00,+6.411881E-09,-2.706631E-06
+4.845055E+00,+6.345009E-09,-2.740580E-06
+4.855015E+00,+5.692590E-09,-2.190236E-06
+4.865090E+00,+5.693581E-09,-2.040776E-06
+4.875148E+00,+6.131822E-09,-2.056566E-06
+4.885214E+00,+6.073344E-09,-2.160441E-06
+4.895050E+00,+6.138700E-09,-2.699830E-06
+4.905106E+00,+6.419729E-09,-2.873500E-06
+4.915176E+00,+7.686055E-09,-3.019527E-06
+4.925232E+00,+7.599312E-09,-2.967891E-06
+4.935063E+00,+5.580087E-09,-2.489030E-06
+4.945142E+00,+5.147859E-09,-2.410592E-06
+4.955072E+00,+5.657470E-09,-1.854756E-06
+4.965018E+00,+6.115660E-09,-1.882696E-06
+4.975092E+00,+7.043658E-09,-2.010155E-06
+4.985153E+00,+7.093771E-09,-2.066614E-06
+4.995216E+00,+7.804977E-09,-2.150482E-06
+5.005059E+00,+8.027627E-09,-2.081577E-06
+5.015119E+00,+7.994018E-09,-2.265727E-06
+5.025195E+00,+7.782075E-09,-2.362115E-06
+5.035052E+00,+7.525587E-09,-2.675440E-06
+5.045100E+00,+7.732786E-09,-2.617049E-06
+5.055201E+00,+7.540426E-09,-2.208326E-06
+5.065227E+00,+7.040819E-09,-2.296506E-06
+5.075064E+00,+5.430577E-09,-2.790219E-06
+5.085122E+00,+5.378309E-09,-2.851885E-06
+5.095173E+00,+5.592542E-09,-2.591615E-06
+5.105223E+00,+5.281857E-09,-2.540923E-06
+5.115060E+00,+3.726567E-09,-2.617905E-06
+5.125130E+00,+3.448386E-09,-2.652251E-06
+5.135205E+00,+3.821359E-09,-2.829526E-06
+5.145145E+00,+3.792286E-09,-2.894680E-06
+5.155111E+00,+2.953773E-09,-2.517929E-06
+5.165189E+00,+2.940884E-09,-2.215848E-06
+5.175236E+00,+4.381552E-09,-1.922493E-06
+5.185077E+00,+4.933909E-09,-2.222074E-06
+5.195148E+00,+5.034370E-09,-3.019741E-06
+5.205198E+00,+4.776678E-09,-3.090674E-06
+5.215035E+00,+4.508277E-09,-2.452412E-06
+5.225112E+00,+4.546127E-09,-2.236075E-06
+5.235222E+00,+3.587346E-09,-2.215436E-06
+5.245194E+00,+2.986699E-09,-2.396132E-06
+5.255036E+00,+2.314038E-09,-3.086517E-06
+5.265101E+00,+2.770233E-09,-3.262422E-06
+5.275175E+00,+4.070684E-09,-2.866422E-06
+5.285238E+00,+4.422935E-09,-2.615290E-06
+5.295042E+00,+5.294561E-09,-2.449405E-06
+5.305102E+00,+5.813892E-09,-2.517469E-06
+5.315165E+00,+6.563317E-09,-2.617038E-06
+5.325145E+00,+6.273528E-09,-2.510631E-06
+5.335219E+00,+5.121903E-09,-2.587507E-06
+5.345053E+00,+5.003576E-09,-2.594713E-06
+5.355162E+00,+5.844823E-09,-2.674175E-06
+5.365181E+00,+5.921647E-09,-2.772758E-06
+5.375055E+00,+5.056922E-09,-2.921070E-06
+5.385129E+00,+4.999271E-09,-2.820202E-06
+5.395201E+00,+6.299272E-09,-2.106686E-06
+5.405044E+00,+6.640830E-09,-2.093714E-06
+5.415104E+00,+5.878742E-09,-2.230605E-06
+5.425160E+00,+5.379831E-09,-2.341281E-06
+5.435230E+00,+4.990677E-09,-2.263221E-06
+5.445181E+00,+5.103698E-09,-2.139058E-06
+5.455093E+00,+5.490808E-09,-2.107126E-06
+5.465101E+00,+5.356501E-09,-2.222068E-06
+5.475181E+00,+4.888710E-09,-2.720535E-06
+5.485050E+00,+4.931001E-09,-2.855893E-06
+5.495144E+00,+4.952229E-09,-2.632559E-06
+5.505230E+00,+4.875667E-09,-2.474430E-06
+5.515068E+00,+4.522050E-09,-1.918044E-06
+5.525144E+00,+4.715290E-09,-1.896186E-06
+5.535213E+00,+5.918806E-09,-2.169608E-06
+5.545051E+00,+5.952712E-09,-2.231006E-06
+5.555242E+00,+5.644320E-09,-2.455965E-06
+5.565193E+00,+5.762384E-09,-2.624706E-06
+5.575030E+00,+7.296849E-09,-2.855229E-06
+5.585095E+00,+7.620504E-09,-2.708817E-06
+5.595168E+00,+8.961068E-09,-2.195592E-06
+5.605017E+00,+9.223128E-09,-2.128284E-06
+5.615084E+00,+10.70597E-09,-2.492506E-06
+5.625157E+00,+10.80332E-09,-2.608910E-06
+5.635229E+00,+9.338462E-09,-2.554479E-06
+5.645169E+00,+8.952464E-09,-2.489679E-06
+5.655243E+00,+7.082335E-09,-2.315861E-06
+5.665182E+00,+6.936721E-09,-2.321849E-06
+5.675197E+00,+4.261541E-09,-2.312828E-06
+5.685190E+00,+3.921292E-09,-2.349203E-06
+5.695033E+00,+2.872819E-09,-2.259473E-06
+5.705121E+00,+3.133911E-09,-2.231641E-06
+5.715220E+00,+4.994186E-09,-2.168947E-06
+5.725078E+00,+5.042375E-09,-2.225141E-06
+5.735161E+00,+6.341942E-09,-2.695833E-06
+5.745024E+00,+6.554440E-09,-2.713655E-06
+5.755244E+00,+8.908415E-09,-2.724604E-06
+5.765234E+00,+8.945783E-09,-2.718756E-06
+5.775058E+00,+8.138895E-09,-2.834461E-06
+5.785149E+00,+8.114778E-09,-2.821386E-06
+5.795021E+00,+9.154837E-09,-2.545175E-06
+5.805109E+00,+9.267839E-09,-2.468591E-06
+5.815189E+00,+8.496837E-09,-1.935883E-06
+5.825048E+00,+8.390070E-09,-1.899699E-06
+5.835078E+00,+9.329132E-09,-1.978034E-06
+5.845239E+00,+9.590307E-09,-2.089253E-06
+5.855107E+00,+8.639462E-09,-1.997978E-06
+5.865071E+00,+8.225419E-09,-2.057490E-06
+5.875058E+00,+6.543548E-09,-2.479523E-06
+5.885016E+00,+6.618276E-09,-2.494806E-06
+5.895083E+00,+8.598781E-09,-2.581727E-06
+5.905166E+00,+8.745062E-09,-2.597045E-06
+5.915021E+00,+9.735714E-09,-2.744227E-06
+5.925122E+00,+9.868468E-09,-2.828290E-06
+5.935188E+00,+9.095383E-09,-3.353788E-06
+5.945178E+00,+8.930020E-09,-3.409049E-06
+5.955017E+00,+8.257283E-09,-3.200183E-06
+5.965088E+00,+8.392721E-09,-3.121050E-06
+5.975152E+00,+8.705155E-09,-2.292864E-06
+5.985229E+00,+8.318382E-09,-2.166619E-06
+5.995081E+00,+6.029987E-09,-2.183799E-06
+6.005172E+00,+5.854991E-09,-2.348087E-06
+6.015030E+00,+6.881555E-09,-2.660711E-06
+6.025112E+00,+6.990517E-09,-2.609797E-06
+6.035197E+00,+5.996890E-09,-2.384995E-06
+6.045060E+00,+5.674107E-09,-2.319783E-06
+6.055048E+00,+5.820024E-09,-2.256389E-06
+6.065051E+00,+6.299660E-09,-2.372512E-06
+6.075047E+00,+7.375639E-09,-2.717506E-06
+6.085048E+00,+7.510415E-09,-2.657985E-06
+6.095144E+00,+8.241334E-09,-2.583773E-06
+6.105225E+00,+8.311089E-09,-2.589366E-06
+6.115065E+00,+6.926252E-09,-2.821621E-06
+6.125145E+00,+5.925465E-09,-3.074470E-06
+6.135107E+00,+4.029888E-09,-3.311708E-06
+6.145188E+00,+3.811965E-09,-3.041396E-06
+6.155030E+00,+3.173077E-09,-2.310537E-06
+6.165205E+00,+2.594305E-09,-1.985553E-06
+6.175187E+00,+1.496202E-09,-2.181931E-06
+6.185161E+00,+1.620114E-09,-2.367156E-06
+6.195219E+00,+2.850036E-09,-2.715915E-06
+6.205057E+00,+3.035486E-09,-2.743212E-06
+6.215136E+00,+2.887050E-09,-2.883986E-06
+6.225313E+00,+2.997484E-09,-2.903830E-06
+6.235162E+00,+3.572078E-09,-3.219747E-06
+6.245230E+00,+3.602117E-09,-3.204037E-06
+6.255185E+00,+3.198648E-09,-2.989861E-06
+6.265030E+00,+3.431471E-09,-3.016803E-06
+6.275086E+00,+6.170736E-09,-2.850034E-06
+6.285154E+00,+7.509511E-09,-2.868170E-06
+6.295210E+00,+8.304927E-09,-2.608724E-06
+6.305046E+00,+8.028600E-09,-2.441354E-06
+6.315111E+00,+7.766144E-09,-2.097599E-06
+6.325290E+00,+7.778601E-09,-2.199228E-06
+6.335129E+00,+6.529988E-09,-2.684581E-06
+6.345197E+00,+5.100661E-09,-2.745157E-06
+6.355144E+00,+2.176260E-09,-2.664333E-06
+6.365208E+00,+771.6747E-12,-2.646572E-06
+6.375057E+00,-819.9886E-12,-2.419687E-06
+6.385135E+00,-1.255881E-09,-2.210947E-06
+6.395221E+00,-709.2175E-12,-1.983276E-06
+6.405050E+00,+418.3915E-12,-2.049794E-06
+6.415108E+00,+3.789244E-09,-2.436659E-06
+6.425192E+00,+4.443118E-09,-2.698826E-06
+6.435141E+00,+4.058021E-09,-3.235640E-06
+6.445229E+00,+3.959581E-09,-3.194115E-06
+6.455056E+00,+4.558089E-09,-2.742459E-06
+6.465217E+00,+4.786710E-09,-2.541707E-06
+6.475311E+00,+4.484201E-09,-2.373516E-06
+6.485159E+00,+4.463411E-09,-2.583518E-06
+6.495192E+00,+5.558905E-09,-2.279843E-06
+6.505229E+00,+6.400664E-09,-2.248884E-06
+6.515069E+00,+7.096302E-09,-2.378460E-06
+6.525032E+00,+7.293992E-09,-2.444123E-06
+6.535100E+00,+7.508523E-09,-2.652440E-06
+6.545164E+00,+7.678640E-09,-2.644275E-06
+6.555112E+00,+6.882860E-09,-2.556599E-06
+6.565220E+00,+5.737567E-09,-2.752499E-06
+6.575138E+00,+4.492674E-09,-2.830524E-06
+6.585171E+00,+4.224615E-09,-2.791074E-06
+6.595235E+00,+3.824230E-09,-2.483391E-06
+6.605066E+00,+3.033613E-09,-2.568641E-06
+6.615134E+00,+1.829355E-09,-2.818188E-06
+6.625072E+00,+1.932773E-09,-2.914541E-06
+6.635128E+00,+3.266005E-09,-2.639443E-06
+6.645190E+00,+3.710884E-09,-2.596401E-06
+6.655132E+00,+4.488921E-09,-2.320287E-06
+6.665201E+00,+5.394411E-09,-2.183776E-06
+6.675042E+00,+7.361214E-09,-2.111389E-06
+6.685053E+00,+7.943205E-09,-2.352556E-06
+6.695087E+00,+8.093311E-09,-2.383759E-06
+6.705154E+00,+8.416943E-09,-2.223304E-06
+6.715218E+00,+10.00593E-09,-2.111095E-06
+6.725054E+00,+10.91372E-09,-2.025965E-06
+6.735226E+00,+10.64249E-09,-2.159858E-06
+6.745081E+00,+9.810222E-09,-2.223979E-06
+6.755149E+00,+9.113220E-09,-2.431174E-06
+6.765096E+00,+9.366351E-09,-2.628888E-06
+6.775161E+00,+9.774463E-09,-2.886332E-06
+6.785229E+00,+9.655575E-09,-2.875795E-06
+6.795057E+00,+9.207075E-09,-2.913826E-06
+6.805120E+00,+9.025798E-09,-2.860668E-06
+6.815166E+00,+8.191648E-09,-2.729038E-06
+6.825111E+00,+6.768047E-09,-2.604555E-06
+6.835190E+00,+5.125061E-09,-2.704682E-06
+6.845169E+00,+4.921830E-09,-2.719159E-06
+6.855259E+00,+5.544819E-09,-2.710954E-06
+6.865098E+00,+5.712948E-09,-2.824914E-06
+6.875161E+00,+5.337224E-09,-2.938920E-06
+6.885226E+00,+5.278873E-09,-2.912396E-06
+6.895102E+00,+5.764447E-09,-2.077844E-06
+6.905026E+00,+5.558209E-09,-1.778358E-06
+6.915223E+00,+4.062135E-09,-1.818475E-06
+6.925296E+00,+3.472631E-09,-2.241240E-06
+6.935123E+00,+3.309072E-09,-3.298614E-06
+6.945186E+00,+3.689999E-09,-3.528076E-06
+6.955132E+00,+4.268188E-09,-3.298219E-06
+6.965205E+00,+4.587907E-09,-3.103818E-06
+6.975041E+00,+6.072032E-09,-2.539888E-06
+6.985138E+00,+7.157859E-09,-2.221476E-06
+6.995189E+00,+8.596051E-09,-2.200230E-06
+7.005016E+00,+8.687515E-09,-2.304285E-06
+7.015077E+00,+9.362786E-09,-2.647948E-06
+7.025154E+00,+10.13303E-09,-2.948991E-06
+7.035106E+00,+10.76622E-09,-3.224127E-06
+7.045174E+00,+10.04751E-09,-2.896520E-06
+7.055016E+00,+7.731481E-09,-2.548516E-06
+7.065132E+00,+6.372985E-09,-2.364561E-06
+7.075114E+00,+5.215079E-09,-2.620374E-06
+7.085100E+00,+4.482378E-09,-2.966798E-06
+7.095154E+00,+3.682459E-09,-3.158452E-06
+7.105229E+00,+3.262671E-09,-2.985503E-06
+7.115074E+00,+3.054449E-09,-2.911986E-06
+7.125242E+00,+2.531474E-09,-3.053441E-06
+7.135077E+00,+1.589072E-09,-3.214949E-06
+7.145111E+00,+1.506363E-09,-3.066731E-06
+7.155162E+00,+2.996466E-09,-2.758132E-06
+7.165228E+00,+4.335765E-09,-2.539235E-06
+7.175181E+00,+4.541547E-09,-2.586133E-06
+7.185046E+00,+4.031770E-09,-2.421361E-06
+7.195116E+00,+3.712436E-09,-2.133691E-06
+7.205186E+00,+3.884660E-09,-2.204587E-06
+7.215047E+00,+3.944394E-09,-2.497121E-06
+7.225111E+00,+3.698249E-09,-2.766566E-06
+7.235054E+00,+3.900780E-09,-2.774056E-06
+7.245017E+00,+5.025391E-09,-2.806503E-06
+7.255182E+00,+5.733272E-09,-2.733979E-06
+7.265244E+00,+5.267490E-09,-2.621049E-06
+7.275114E+00,+4.242310E-09,-2.610767E-06
+7.285097E+00,+4.079597E-09,-2.744451E-06
+7.295172E+00,+4.559076E-09,-2.319966E-06
+7.305017E+00,+4.641321E-09,-2.290383E-06
+7.315081E+00,+4.221941E-09,-2.407574E-06
+7.325034E+00,+3.948334E-09,-2.669495E-06
+7.335112E+00,+4.255557E-09,-2.839279E-06
+7.345170E+00,+4.489339E-09,-2.879414E-06
+7.355242E+00,+3.888874E-09,-2.865323E-06
+7.365061E+00,+3.919161E-09,-2.732927E-06
+7.375134E+00,+5.353102E-09,-2.361062E-06
+7.385203E+00,+6.694899E-09,-2.241280E-06
+7.395024E+00,+7.356119E-09,-2.211785E-06
+7.405085E+00,+6.853968E-09,-2.485185E-06
+7.415162E+00,+6.013134E-09,-2.457384E-06
+7.425111E+00,+5.415173E-09,-2.356359E-06
+7.435193E+00,+3.700812E-09,-2.570901E-06
+7.445046E+00,+2.487857E-09,-2.771896E-06
+7.455236E+00,+1.042411E-09,-3.196349E-06
+7.465091E+00,+1.234830E-09,-3.219924E-06
+7.475171E+00,+1.525585E-09,-2.866465E-06
+7.485244E+00,+921.5680E-12,-2.611519E-06
+7.495091E+00,-282.5628E-12,-2.818133E-06
+7.505220E+00,+129.5239E-12,-2.964246E-06
+7.515051E+00,+2.496229E-09,-2.970566E-06
+7.525127E+00,+3.497513E-09,-2.904980E-06
+7.535075E+00,+3.306587E-09,-2.767253E-06
+7.545038E+00,+2.708857E-09,-2.570046E-06
+7.555242E+00,+2.716101E-09,-2.664153E-06
+7.565144E+00,+3.274504E-09,-2.817078E-06
+7.575025E+00,+3.675459E-09,-2.806395E-06
+7.585098E+00,+3.798380E-09,-2.590742E-06
+7.595167E+00,+4.296880E-09,-2.178429E-06
+7.605238E+00,+4.537838E-09,-2.166879E-06
+7.615069E+00,+4.592910E-09,-2.493041E-06
+7.625024E+00,+4.400095E-09,-2.804641E-06
+7.635106E+00,+4.624277E-09,-2.722335E-06
+7.645192E+00,+4.869816E-09,-2.796155E-06
+7.655038E+00,+4.331799E-09,-3.142550E-06
+7.665186E+00,+3.173710E-09,-3.357311E-06
+7.675243E+00,+2.014283E-09,-3.303211E-06
+7.685082E+00,+2.556513E-09,-2.852706E-06
+7.695141E+00,+4.076419E-09,-2.132326E-06
+7.705213E+00,+4.645473E-09,-2.027086E-06
+7.715052E+00,+4.401425E-09,-2.319964E-06
+7.725235E+00,+4.153587E-09,-2.608077E-06
+7.735091E+00,+4.112802E-09,-2.917763E-06
+7.745163E+00,+3.962578E-09,-2.879354E-06
+7.755225E+00,+3.716316E-09,-2.654042E-06
+7.765060E+00,+3.952883E-09,-2.789818E-06
+7.775230E+00,+4.846696E-09,-2.807940E-06
+7.785055E+00,+5.450917E-09,-2.798910E-06
+7.795120E+00,+5.278016E-09,-3.240186E-06
+7.805179E+00,+5.388104E-09,-3.100059E-06
+7.815014E+00,+6.230221E-09,-2.664705E-06
+7.825093E+00,+6.855786E-09,-2.367379E-06
+7.835037E+00,+6.646765E-09,-2.417161E-06
+7.845075E+00,+5.975917E-09,-2.688517E-06
+7.855152E+00,+5.951400E-09,-2.779126E-06
+7.865015E+00,+6.974131E-09,-2.924252E-06
+7.875103E+00,+7.801312E-09,-2.752373E-06
+7.885060E+00,+7.647980E-09,-2.695547E-06
+7.895126E+00,+7.015111E-09,-2.792287E-06
+7.905194E+00,+6.930924E-09,-2.817633E-06
+7.915024E+00,+6.503235E-09,-2.644561E-06
+7.925225E+00,+5.387166E-09,-2.392576E-06
+7.935087E+00,+4.213470E-09,-2.473735E-06
+7.945151E+00,+4.195345E-09,-2.409322E-06
+7.955224E+00,+4.867860E-09,-2.654772E-06
+7.965070E+00,+4.889428E-09,-2.838246E-06
+7.975020E+00,+3.783260E-09,-2.934723E-06
+7.985094E+00,+2.578256E-09,-2.882229E-06
+7.995165E+00,+2.485573E-09,-2.672994E-06
+8.005241E+00,+2.599552E-09,-2.647943E-06
+8.015083E+00,+2.427950E-09,-2.608615E-06
+8.025043E+00,+2.416137E-09,-2.677437E-06
+8.035137E+00,+3.350173E-09,-2.661538E-06
+8.045208E+00,+4.715218E-09,-2.564321E-06
+8.055038E+00,+5.278723E-09,-2.507555E-06
+8.065106E+00,+5.157351E-09,-2.384886E-06
+8.075067E+00,+5.042114E-09,-2.378852E-06
+8.085111E+00,+4.854514E-09,-2.540697E-06
+8.095180E+00,+4.146264E-09,-3.107841E-06
+8.105270E+00,+2.890630E-09,-3.541174E-06
+8.115174E+00,+2.756473E-09,-3.500004E-06
+8.125015E+00,+4.280358E-09,-2.879520E-06
+8.135091E+00,+5.564378E-09,-2.646878E-06
+8.145176E+00,+6.732086E-09,-2.304980E-06
+8.155021E+00,+6.749832E-09,-2.128387E-06
+8.165107E+00,+7.321295E-09,-1.795813E-06
+8.175219E+00,+8.041873E-09,-1.849460E-06
+8.185214E+00,+8.412583E-09,-2.134864E-06
+8.195074E+00,+8.276626E-09,-2.455805E-06
+8.205151E+00,+8.352669E-09,-2.740992E-06
+8.215096E+00,+8.792767E-09,-2.768749E-06
+8.225152E+00,+8.767427E-09,-2.994029E-06
+8.235219E+00,+7.591562E-09,-3.069137E-06
+8.245044E+00,+5.676534E-09,-3.150533E-06
+8.255110E+00,+5.008488E-09,-3.165997E-06
+8.265100E+00,+4.942888E-09,-2.966818E-06
+8.275202E+00,+4.631888E-09,-2.639980E-06
+8.285049E+00,+3.203255E-09,-2.658331E-06
+8.295112E+00,+2.628815E-09,-2.676092E-06
+8.305297E+00,+2.565857E-09,-2.953025E-06
+8.315134E+00,+2.413550E-09,-2.857707E-06
+8.325177E+00,+1.756062E-09,-2.475151E-06
+8.335241E+00,+1.496751E-09,-2.194230E-06
+8.345084E+00,+2.306650E-09,-2.196167E-06
+8.355145E+00,+3.016586E-09,-2.244579E-06
+8.365223E+00,+3.552972E-09,-2.591312E-06
+8.375083E+00,+3.744339E-09,-2.715483E-06
+8.385050E+00,+4.949377E-09,-2.759646E-06
+8.395022E+00,+5.717403E-09,-2.607614E-06
+8.405230E+00,+5.131019E-09,-2.752364E-06
+8.415048E+00,+3.899360E-09,-2.802029E-06
+8.425116E+00,+2.546674E-09,-2.886063E-06
+8.435182E+00,+2.413345E-09,-3.085044E-06
+8.445239E+00,+2.356324E-09,-3.040186E-06
+8.455074E+00,+1.903124E-09,-3.030581E-06
+8.465141E+00,+1.335287E-09,-3.007018E-06
+8.475100E+00,+1.834769E-09,-3.024362E-06
+8.485183E+00,+3.412125E-09,-2.679205E-06
+8.495039E+00,+3.814406E-09,-2.526020E-06
+8.505127E+00,+4.708791E-09,-2.173542E-06
+8.515099E+00,+5.333884E-09,-2.148128E-06
+8.525156E+00,+6.981397E-09,-2.262099E-06
+8.535218E+00,+6.826933E-09,-2.423667E-06
+8.545040E+00,+4.453395E-09,-2.856254E-06
+8.555108E+00,+3.276111E-09,-2.804109E-06
+8.565187E+00,+2.425169E-09,-2.719371E-06
+8.575036E+00,+2.514430E-09,-2.639537E-06
+8.585150E+00,+2.290945E-09,-2.911383E-06
+8.595140E+00,+1.991799E-09,-3.034939E-06
+8.605219E+00,+2.004357E-09,-3.220450E-06
+8.615057E+00,+2.407603E-09,-3.174935E-06
+8.625113E+00,+3.132844E-09,-2.866991E-06
+8.635187E+00,+3.170409E-09,-2.842206E-06
+8.645031E+00,+3.571780E-09,-2.979552E-06
+8.655089E+00,+4.039094E-09,-2.873855E-06
+8.665155E+00,+4.505145E-09,-2.428393E-06
+8.675231E+00,+4.304176E-09,-2.347547E-06
+8.685180E+00,+4.190183E-09,-2.348723E-06
+8.695034E+00,+4.830285E-09,-2.357926E-06
+8.705142E+00,+6.708287E-09,-2.344188E-06
+8.715122E+00,+6.783638E-09,-2.300551E-06
+8.725101E+00,+5.732140E-09,-2.426082E-06
+8.735051E+00,+5.482547E-09,-2.520576E-06
+8.745116E+00,+5.902747E-09,-2.758667E-06
+8.755192E+00,+6.353355E-09,-2.664185E-06
+8.765021E+00,+7.367674E-09,-1.958960E-06
+8.775203E+00,+7.673886E-09,-1.827461E-06
+8.785046E+00,+8.941912E-09,-2.358693E-06
+8.795107E+00,+9.231800E-09,-2.820033E-06
+8.805175E+00,+8.331868E-09,-3.764434E-06
+8.815110E+00,+7.822575E-09,-3.770700E-06
+8.825176E+00,+6.700204E-09,-2.810992E-06
+8.835020E+00,+6.688033E-09,-2.519797E-06
+8.845078E+00,+6.188053E-09,-2.249914E-06
+8.855151E+00,+5.991908E-09,-2.404724E-06
+8.865220E+00,+6.469597E-09,-2.625395E-06
+8.875050E+00,+6.775139E-09,-2.676238E-06
+8.885113E+00,+7.772448E-09,-2.707729E-06
+8.895184E+00,+7.584304E-09,-2.680204E-06
+8.905143E+00,+6.359632E-09,-2.540869E-06
+8.915126E+00,+6.220083E-09,-2.487631E-06
+8.925179E+00,+6.773409E-09,-2.350989E-06
+8.935018E+00,+6.969919E-09,-2.429152E-06
+8.945095E+00,+7.988637E-09,-2.544931E-06
+8.955158E+00,+8.410622E-09,-2.570850E-06
+8.965226E+00,+10.29119E-09,-2.811982E-06
+8.975079E+00,+10.39835E-09,-2.804349E-06
+8.985073E+00,+9.057401E-09,-2.501965E-06
+8.995173E+00,+8.566158E-09,-2.389939E-06
+9.005023E+00,+8.751947E-09,-2.355128E-06
+9.015204E+00,+8.998882E-09,-2.578308E-06
+9.025179E+00,+8.435518E-09,-2.870971E-06
+9.035128E+00,+8.025868E-09,-2.917577E-06
+9.045198E+00,+6.736654E-09,-2.955846E-06
+9.055055E+00,+6.629632E-09,-2.884323E-06
+9.065107E+00,+5.544567E-09,-2.736408E-06
+9.075165E+00,+5.140964E-09,-2.719265E-06
+9.085231E+00,+4.378912E-09,-2.520307E-06
+9.095048E+00,+4.365809E-09,-2.518788E-06
+9.105100E+00,+3.875655E-09,-2.731934E-06
+9.115153E+00,+3.558099E-09,-2.849779E-06
+9.125175E+00,+1.940367E-09,-3.363173E-06
+9.135211E+00,+2.003960E-09,-3.426092E-06
+9.145244E+00,+3.596256E-09,-2.950688E-06
+9.155077E+00,+3.991627E-09,-2.744625E-06
+9.165152E+00,+4.500732E-09,-2.232634E-06
+9.175217E+00,+4.625313E-09,-2.261129E-06
+9.185017E+00,+6.247078E-09,-2.526695E-06
+9.195074E+00,+6.673619E-09,-2.589146E-06
+9.205022E+00,+7.181775E-09,-2.348708E-06
+9.215198E+00,+7.133929E-09,-2.341716E-06
+9.225032E+00,+7.564151E-09,-2.435114E-06
+9.235087E+00,+7.659273E-09,-2.474427E-06
+9.245156E+00,+6.725599E-09,-2.838567E-06
+9.255216E+00,+6.344115E-09,-2.933361E-06
+9.265055E+00,+5.497228E-09,-2.818022E-06
+9.275132E+00,+5.413209E-09,-2.739447E-06
+9.285021E+00,+4.514258E-09,-2.485828E-06
+9.295089E+00,+4.051073E-09,-2.471131E-06
+9.305167E+00,+3.920634E-09,-2.699487E-06
+9.315131E+00,+4.371157E-09,-2.751480E-06
+9.325233E+00,+6.393599E-09,-2.712204E-06
+9.335075E+00,+6.450187E-09,-2.639131E-06
+9.345126E+00,+4.794078E-09,-2.221722E-06
+9.355194E+00,+4.216728E-09,-2.115976E-06
+9.365037E+00,+3.216398E-09,-2.498054E-06
+9.375237E+00,+3.200901E-09,-2.613118E-06
+9.385077E+00,+3.687688E-09,-3.081428E-06
+9.395140E+00,+4.205437E-09,-3.188473E-06
+9.405091E+00,+5.978698E-09,-2.950018E-06
+9.415165E+00,+6.235459E-09,-2.680965E-06
+9.425223E+00,+5.362847E-09,-2.343513E-06
+9.435058E+00,+5.126555E-09,-2.230923E-06
+9.445128E+00,+6.421720E-09,-2.070683E-06
+9.455192E+00,+7.194314E-09,-2.093920E-06
+9.465044E+00,+7.489456E-09,-2.678195E-06
+9.475121E+00,+7.179320E-09,-2.850546E-06
+9.485047E+00,+6.864631E-09,-3.014952E-06
+9.495026E+00,+7.189242E-09,-3.066390E-06
+9.505097E+00,+7.633373E-09,-2.833583E-06
+9.515176E+00,+7.369188E-09,-2.669849E-06
+9.525017E+00,+6.554149E-09,-2.135368E-06
+9.535079E+00,+6.464018E-09,-1.923400E-06
+9.545152E+00,+5.982458E-09,-2.273944E-06
+9.555216E+00,+5.629957E-09,-2.544228E-06
+9.565051E+00,+4.504237E-09,-3.388312E-06
+9.575127E+00,+4.619189E-09,-3.539403E-06
+9.585018E+00,+5.838396E-09,-3.210652E-06
+9.595110E+00,+6.015545E-09,-2.775458E-06
+9.605188E+00,+5.558142E-09,-2.418632E-06
+9.615139E+00,+5.403820E-09,-2.521628E-06
+9.625198E+00,+6.106926E-09,-2.591540E-06
+9.635035E+00,+6.204709E-09,-2.534781E-06
+9.645099E+00,+5.513916E-09,-2.518018E-06
+9.655183E+00,+4.970777E-09,-2.692094E-06
+9.665032E+00,+4.237113E-09,-3.146939E-06
+9.675231E+00,+4.410820E-09,-3.014231E-06
+9.685088E+00,+4.858818E-09,-2.703138E-06
+9.695167E+00,+4.984599E-09,-2.529625E-06
+9.705149E+00,+5.552549E-09,-2.237629E-06
+9.715020E+00,+5.704387E-09,-2.275995E-06
+9.725089E+00,+4.714376E-09,-2.675174E-06
+9.735186E+00,+3.774743E-09,-2.797660E-06
+9.745191E+00,+2.251190E-09,-2.969230E-06
+9.755182E+00,+2.373072E-09,-2.992502E-06
+9.765026E+00,+3.597709E-09,-2.961365E-06
+9.775120E+00,+3.965936E-09,-2.780291E-06
+9.785104E+00,+4.834267E-09,-2.344025E-06
+9.795180E+00,+5.595087E-09,-2.244467E-06
+9.805136E+00,+8.171399E-09,-2.537747E-06
+9.815192E+00,+9.014565E-09,-2.752805E-06
+9.825031E+00,+9.751628E-09,-3.006449E-06
+9.835090E+00,+9.764182E-09,-3.019633E-06
+9.845074E+00,+9.352973E-09,-3.097678E-06
+9.855062E+00,+8.483259E-09,-3.001591E-06
+9.865119E+00,+5.456013E-09,-2.786019E-06
+9.875204E+00,+4.274908E-09,-2.692397E-06
+9.885157E+00,+4.220862E-09,-2.991486E-06
+9.895220E+00,+4.893317E-09,-3.200020E-06
+9.905061E+00,+4.787641E-09,-3.117725E-06
+9.915213E+00,+4.034058E-09,-2.923445E-06
+9.925071E+00,+3.510866E-09,-2.431197E-06
+9.935143E+00,+3.742787E-09,-2.375768E-06
+9.945214E+00,+3.729397E-09,-2.666985E-06
+9.955054E+00,+2.882930E-09,-2.665338E-06
+9.965125E+00,+1.362096E-09,-2.722838E-06
+9.975078E+00,+599.5481E-12,-2.873174E-06
+9.985145E+00,+189.0134E-12,-3.050920E-06
+9.995202E+00,+154.0111E-12,-3.209135E-06

MicroMag 2900/3900 Data File ends
