# Supplementary material for: Magnetic signatures of a creosote oil contaminated site: case study in São Paulo, Brazil
Source: Sci Rep. 2022 Dec 17;12:21853. doi: 10.1038/s41598-022-23493-2 (PMC9759522; doi:10.1038/s41598-022-23493-2)
Supplement: Supplementary file 3 — Supplementary Information 3. [file 41598_2022_23493_MOESM3_ESM.zip › moment_vs_time/SD35/2_35/nm1xxx/2_35.005]

MicroMag 2900/3900 Data File (Series 0016.002)
Moment vs. time

INSTRUMENT
Configuration                   VSM
Temperature control             None
Hardware version                0004
Software version                01/29/2013
Units of measure                Hybrid SI
Temperature in                  Celsius

SAMPLE
Mass                            N/A
Volume                          N/A
Demagnetizing factor            N/A

SETTINGS
Field range                    +30.00000E-03
Field command                   0.000000E+00
Moment range                   +20.00000E-06
Averaging time                 +3.003856E-03
Temperature (command)           N/A
Tmprtr difference correction    No
Orientation                     0.000000E+00
Vibration amplitude             1.0
Calibration factor             +4.407820E+00
Operating frequency            +83.00000E+00

MEASUREMENT
Description                    "SD35_2_35"
Field (measured)               +42.49940E-06
Temperature (measured)          N/A
Averages (completed)            N/A
Moment at conditioning field   +256.3601E-09
Measured on                     08/27/2020  17:15
Elapsed time                   +22.63363E+00

PROCESSING
Background subtraction          No
Delta-m processing              N/A
Demagnetizing factor            No
Normalization                   No
Normalization factor            N/A
Offset (field)                  No
Offset (moment)                 No
Pole saturation                 No
Slope correction                No

VIEWPORT
Left                            0.000000E+00
Right                          +10.00000E+00
Bottom                         -20.00000E-06
Top                            +20.00000E-06
Show X-axis?                    Yes
Show Y-axis?                    Yes

SCRIPT
Averaging time                 +10.00000E-03
Initial (conditioning) field   +30.00000E-03
Final (measuring) field         0.000000E+00
Pause at initial field         +10.00000E+00
Field slew rate limit          +10.00000E+03
Field slew time limit          +100.0000E-03
Slope correction                0.000000E+00
Timebase                       +10.00000E+00
Number of segments              1
Number of data                  1000

Segment   Averaging                                                            Final 
 Number      Time        Initial      Increment       Final         Pause      Index 
             (s)           (s)           (s)           (s)           (s)     
0000001,+10.00000E-03, 0.000000E+00,+10.00000E-03,+10.00000E+00,+10.00000E+00,0001000

                                         
     Time         Moment        Field    
     (s)          (Am�)          (T)     
+5.186692E-03,+187.6164E-09,+21.70506E-03
+15.23661E-03,+108.7651E-09,+12.14292E-03
+25.05890E-03,+60.43859E-09,+6.246931E-03
+35.20320E-03,+31.04145E-09,+2.685454E-03
+45.03210E-03,+18.76836E-09,+1.273043E-03
+55.17731E-03,+12.12768E-09,+538.6320E-06
+65.18636E-03,+9.579508E-09,+248.8323E-06
+75.21776E-03,+7.554932E-09,+107.0975E-06
+85.08807E-03,+5.914969E-09,+61.81866E-06
+95.14770E-03,+4.535136E-09,+31.39558E-06
+105.1670E-03,+4.962560E-09,+23.58300E-06
+115.0663E-03,+6.737858E-09,+16.50448E-06
+125.1261E-03,+7.013268E-09,+14.26466E-06
+135.2284E-03,+6.077014E-09,+12.01959E-06
+145.1238E-03,+5.447803E-09,+11.11325E-06
+155.1708E-03,+5.511715E-09,+9.990824E-06
+165.0965E-03,+5.759784E-09,+9.332242E-06
+175.1424E-03,+5.491669E-09,+8.124573E-06
+185.1871E-03,+5.358332E-09,+7.448293E-06
+195.1341E-03,+6.458024E-09,+6.560784E-06
+205.2096E-03,+7.177522E-09,+6.427500E-06
+215.0396E-03,+7.598433E-09,+6.454102E-06
+225.1053E-03,+7.630310E-09,+6.465972E-06
+235.1726E-03,+8.455749E-09,+6.068404E-06
+245.0220E-03,+9.145075E-09,+5.785518E-06
+255.0943E-03,+9.673132E-09,+5.248266E-06
+265.1745E-03,+8.971218E-09,+5.271818E-06
+275.1612E-03,+7.515606E-09,+5.389409E-06
+285.1368E-03,+7.363729E-09,+5.326143E-06
+295.2011E-03,+7.613220E-09,+5.226960E-06
+305.0448E-03,+7.353327E-09,+5.128584E-06
+315.1196E-03,+6.418690E-09,+4.690333E-06
+325.1829E-03,+6.098252E-09,+4.475341E-06
+335.2314E-03,+5.601816E-09,+4.458298E-06
+345.0469E-03,+5.164788E-09,+4.378473E-06
+355.0699E-03,+4.676810E-09,+4.127787E-06
+365.2351E-03,+5.409720E-09,+4.146495E-06
+375.0651E-03,+7.469551E-09,+3.993027E-06
+385.1207E-03,+8.199133E-09,+3.932373E-06
+395.1964E-03,+8.137404E-09,+3.644700E-06
+405.1408E-03,+7.998755E-09,+3.487441E-06
+415.2022E-03,+9.108533E-09,+3.286674E-06
+425.0394E-03,+9.643410E-09,+3.042177E-06
+435.1100E-03,+9.119458E-09,+2.597600E-06
+445.1861E-03,+8.233842E-09,+2.660262E-06
+455.2258E-03,+7.349045E-09,+2.559651E-06
+465.0248E-03,+7.544636E-09,+2.520999E-06
+475.1420E-03,+7.847409E-09,+2.715065E-06
+485.0885E-03,+7.586140E-09,+2.873162E-06
+495.1351E-03,+6.516373E-09,+3.302491E-06
+505.1847E-03,+6.410161E-09,+3.276987E-06
+515.2214E-03,+5.705767E-09,+2.363457E-06
+525.0407E-03,+5.016358E-09,+1.868855E-06
+535.1066E-03,+3.477561E-09,+1.377113E-06
+545.1435E-03,+3.710822E-09,+1.397315E-06
+555.2140E-03,+6.153721E-09,+1.603569E-06
+565.0659E-03,+6.664500E-09,+1.789968E-06
+575.2139E-03,+6.632839E-09,+2.026168E-06
+585.0453E-03,+6.505209E-09,+1.872216E-06
+595.1000E-03,+7.328145E-09,+1.400336E-06
+605.0294E-03,+7.594624E-09,+1.339376E-06
+615.2133E-03,+7.677807E-09,+1.005060E-06
+625.1435E-03,+7.535788E-09,+970.8509E-09
+635.1623E-03,+6.392292E-09,+1.192720E-06
+645.1920E-03,+6.324346E-09,+1.242228E-06
+655.2287E-03,+5.355778E-09,+1.004826E-06
+665.0428E-03,+5.248319E-09,+1.054213E-06
+675.0857E-03,+5.247857E-09,+1.137471E-06
+685.2093E-03,+5.363672E-09,+1.126202E-06
+695.2415E-03,+5.733356E-09,+653.3347E-09
+705.0561E-03,+5.640733E-09,+563.3183E-09
+715.0810E-03,+4.974074E-09,+402.1197E-09
+725.1189E-03,+5.144603E-09,+465.8575E-09
+735.1393E-03,+6.732149E-09,+744.0977E-09
+745.1487E-03,+6.908111E-09,+756.6176E-09
+755.1786E-03,+6.536773E-09,+534.4219E-09
+765.2040E-03,+6.453477E-09,+555.0213E-09
+775.2278E-03,+5.763729E-09,+220.9883E-09
+785.0317E-03,+5.657384E-09,+141.5949E-09
+795.1866E-03,+5.180919E-09,-199.6994E-09
+805.1205E-03,+5.335977E-09,-165.1726E-09
+815.1438E-03,+6.299783E-09,+165.6017E-09
+825.1886E-03,+6.118975E-09,+150.0578E-09
+835.2337E-03,+3.551081E-09,+177.3262E-09
+845.0395E-03,+3.245430E-09,+112.0148E-09
+855.0739E-03,+2.753231E-09,-329.6156E-09
+865.1141E-03,+2.860507E-09,-431.7885E-09
+875.1481E-03,+2.281742E-09,-720.8204E-09
+885.1577E-03,+1.954090E-09,-718.4372E-09
+895.0859E-03,+1.074133E-09,-390.6212E-09
+905.2300E-03,+1.215018E-09,-314.4207E-09
+915.0369E-03,+3.414326E-09,-206.7776E-09
+925.0687E-03,+3.677792E-09,-233.1162E-09
+935.1016E-03,+6.205797E-09,-837.4244E-09
+945.1410E-03,+6.640168E-09,-914.5232E-09
+955.1946E-03,+8.994653E-09,-1.208047E-06
+965.0191E-03,+9.036681E-09,-1.232695E-06
+975.0841E-03,+8.418837E-09,-638.4230E-09
+985.0440E-03,+8.447497E-09,-600.5144E-09
+995.1348E-03,+9.362573E-09,-633.0986E-09
+1.005227E+00,+9.385264E-09,-649.4980E-09
+1.015055E+00,+7.877384E-09,-677.6505E-09
+1.025119E+00,+7.577631E-09,-699.8578E-09
+1.035145E+00,+7.782275E-09,-946.3292E-09
+1.045187E+00,+8.050198E-09,-978.8417E-09
+1.055231E+00,+7.818344E-09,-1.048957E-06
+1.065241E+00,+7.638952E-09,-1.034240E-06
+1.075049E+00,+6.837679E-09,-1.274520E-06
+1.085093E+00,+6.813119E-09,-1.165787E-06
+1.095036E+00,+6.666352E-09,-849.0629E-09
+1.105221E+00,+6.558966E-09,-749.4250E-09
+1.115031E+00,+7.249018E-09,-942.8959E-09
+1.125053E+00,+7.630331E-09,-967.8898E-09
+1.135097E+00,+7.074349E-09,-1.115198E-06
+1.145140E+00,+6.580174E-09,-1.073636E-06
+1.155174E+00,+4.778902E-09,-1.192463E-06
+1.165213E+00,+4.930236E-09,-1.248264E-06
+1.175071E+00,+6.398833E-09,-1.485907E-06
+1.185126E+00,+6.515756E-09,-1.406436E-06
+1.195201E+00,+5.900285E-09,-1.110194E-06
+1.205136E+00,+5.814984E-09,-1.027299E-06
+1.215171E+00,+6.259210E-09,-1.022538E-06
+1.225214E+00,+6.354997E-09,-1.099829E-06
+1.235016E+00,+5.940599E-09,-1.183022E-06
+1.245060E+00,+5.826710E-09,-1.102401E-06
+1.255098E+00,+5.877723E-09,-875.9166E-09
+1.265271E+00,+5.583646E-09,-1.186853E-06
+1.275069E+00,+3.740515E-09,-1.998410E-06
+1.285113E+00,+2.870203E-09,-2.015748E-06
+1.295208E+00,+2.445021E-09,-1.848982E-06
+1.305185E+00,+2.852083E-09,-1.739988E-06
+1.315221E+00,+2.972507E-09,-1.234757E-06
+1.325040E+00,+2.321724E-09,-1.231207E-06
+1.335086E+00,+902.1316E-12,-1.672563E-06
+1.345133E+00,+954.5841E-12,-2.014072E-06
+1.355181E+00,+1.999761E-09,-2.654566E-06
+1.365211E+00,+2.123939E-09,-2.616363E-06
+1.375116E+00,+2.765106E-09,-2.160290E-06
+1.385035E+00,+3.086398E-09,-2.080021E-06
+1.395039E+00,+4.493231E-09,-2.072554E-06
+1.405077E+00,+4.772045E-09,-2.180240E-06
+1.415109E+00,+5.547166E-09,-2.289983E-06
+1.425127E+00,+5.860693E-09,-2.254446E-06
+1.435165E+00,+7.856328E-09,-2.118113E-06
+1.445197E+00,+8.007587E-09,-2.128261E-06
+1.455231E+00,+7.583633E-09,-1.762505E-06
+1.465046E+00,+7.532320E-09,-1.706380E-06
+1.475096E+00,+8.325935E-09,-2.049634E-06
+1.485041E+00,+8.464886E-09,-2.193329E-06
+1.495121E+00,+7.884875E-09,-2.450071E-06
+1.505093E+00,+7.711894E-09,-2.490312E-06
+1.515155E+00,+7.424810E-09,-2.246115E-06
+1.525220E+00,+7.565375E-09,-2.188228E-06
+1.535039E+00,+7.422846E-09,-1.611025E-06
+1.545101E+00,+7.024131E-09,-1.569906E-06
+1.555151E+00,+5.271854E-09,-1.646256E-06
+1.565220E+00,+5.025031E-09,-1.780941E-06
+1.575023E+00,+4.169571E-09,-2.228133E-06
+1.585170E+00,+3.814927E-09,-2.354739E-06
+1.595101E+00,+2.414317E-09,-2.395028E-06
+1.605155E+00,+2.346024E-09,-2.463072E-06
+1.615205E+00,+2.711316E-09,-2.640089E-06
+1.625027E+00,+2.629838E-09,-2.609920E-06
+1.635059E+00,+1.887847E-09,-2.459939E-06
+1.645082E+00,+2.055290E-09,-2.498014E-06
+1.655111E+00,+4.509672E-09,-2.467870E-06
+1.665143E+00,+4.995527E-09,-2.469735E-06
+1.675124E+00,+6.929143E-09,-2.025928E-06
+1.685148E+00,+7.171039E-09,-1.906626E-06
+1.695161E+00,+8.324265E-09,-1.679220E-06
+1.705086E+00,+8.511989E-09,-1.712494E-06
+1.715129E+00,+8.261138E-09,-1.992027E-06
+1.725165E+00,+8.133279E-09,-2.202461E-06
+1.735207E+00,+9.141516E-09,-2.646503E-06
+1.745048E+00,+9.537984E-09,-2.642181E-06
+1.755160E+00,+10.71237E-09,-2.947735E-06
+1.765061E+00,+10.68138E-09,-3.031351E-06
+1.775141E+00,+11.07093E-09,-3.264184E-06
+1.785037E+00,+11.36359E-09,-3.204045E-06
+1.795112E+00,+11.38498E-09,-2.928397E-06
+1.805043E+00,+10.96827E-09,-2.807985E-06
+1.815094E+00,+6.519417E-09,-2.097917E-06
+1.825152E+00,+5.967680E-09,-2.063762E-06
+1.835189E+00,+4.820094E-09,-2.077415E-06
+1.845228E+00,+4.852787E-09,-2.149822E-06
+1.855046E+00,+4.953181E-09,-2.849994E-06
+1.865086E+00,+5.023104E-09,-2.947629E-06
+1.875115E+00,+5.795525E-09,-2.294392E-06
+1.885138E+00,+5.749844E-09,-2.191695E-06
+1.895163E+00,+4.039220E-09,-1.849634E-06
+1.905194E+00,+3.828708E-09,-1.884831E-06
+1.915227E+00,+3.904856E-09,-2.348070E-06
+1.925037E+00,+4.078911E-09,-2.453794E-06
+1.935239E+00,+4.321751E-09,-2.676507E-06
+1.945203E+00,+4.303252E-09,-2.634230E-06
+1.955043E+00,+5.245806E-09,-1.832067E-06
+1.965124E+00,+5.480388E-09,-1.843268E-06
+1.975164E+00,+5.526149E-09,-2.788622E-06
+1.985215E+00,+5.176171E-09,-2.950370E-06
+1.995150E+00,+3.327973E-09,-3.186662E-06
+2.005080E+00,+3.469739E-09,-3.122220E-06
+2.015121E+00,+5.576085E-09,-2.564117E-06
+2.025152E+00,+5.869033E-09,-2.501478E-06
+2.035209E+00,+7.530611E-09,-2.451917E-06
+2.045039E+00,+7.746934E-09,-2.440347E-06
+2.055113E+00,+8.851235E-09,-2.154728E-06
+2.065192E+00,+8.611975E-09,-2.032768E-06
+2.075132E+00,+6.531193E-09,-2.144334E-06
+2.085201E+00,+6.319873E-09,-2.275861E-06
+2.095087E+00,+7.897573E-09,-2.601523E-06
+2.105130E+00,+8.335069E-09,-2.583043E-06
+2.115165E+00,+8.751351E-09,-2.664333E-06
+2.125209E+00,+8.654546E-09,-2.718221E-06
+2.135233E+00,+9.466546E-09,-3.251441E-06
+2.145035E+00,+9.770765E-09,-3.374660E-06
+2.155066E+00,+10.13495E-09,-3.208042E-06
+2.165088E+00,+9.950218E-09,-3.049842E-06
+2.175132E+00,+10.03482E-09,-2.948350E-06
+2.185119E+00,+10.19549E-09,-2.962317E-06
+2.195146E+00,+11.17661E-09,-2.896420E-06
+2.205183E+00,+11.10296E-09,-2.833852E-06
+2.215148E+00,+10.66135E-09,-2.313901E-06
+2.225101E+00,+10.75545E-09,-2.338812E-06
+2.235147E+00,+10.90173E-09,-2.807476E-06
+2.245191E+00,+10.77217E-09,-2.878993E-06
+2.255044E+00,+9.609942E-09,-3.252537E-06
+2.265139E+00,+9.765792E-09,-3.225140E-06
+2.275195E+00,+11.85358E-09,-3.294648E-06
+2.285214E+00,+12.10540E-09,-3.268953E-06
+2.295157E+00,+11.45305E-09,-3.186702E-06
+2.305093E+00,+11.15737E-09,-3.214700E-06
+2.315138E+00,+10.78452E-09,-2.818726E-06
+2.325177E+00,+10.61430E-09,-2.746325E-06
+2.335208E+00,+8.828923E-09,-2.402164E-06
+2.345016E+00,+8.416179E-09,-2.418071E-06
+2.355050E+00,+7.369859E-09,-2.813384E-06
+2.365092E+00,+7.223002E-09,-2.930958E-06
+2.375139E+00,+5.704433E-09,-2.790636E-06
+2.385135E+00,+5.331076E-09,-2.831812E-06
+2.395052E+00,+4.233966E-09,-2.732320E-06
+2.405179E+00,+4.179629E-09,-2.692394E-06
+2.415214E+00,+2.796314E-09,-2.749415E-06
+2.425026E+00,+2.457308E-09,-2.794307E-06
+2.435057E+00,+1.992794E-09,-2.519071E-06
+2.445099E+00,+2.402966E-09,-2.542102E-06
+2.455163E+00,+5.118384E-09,-2.685328E-06
+2.465220E+00,+5.171467E-09,-2.669000E-06
+2.475055E+00,+3.999117E-09,-2.610025E-06
+2.485136E+00,+3.815505E-09,-2.606904E-06
+2.495089E+00,+3.116927E-09,-2.981981E-06
+2.505051E+00,+2.861775E-09,-3.055850E-06
+2.515102E+00,+1.272787E-09,-3.090672E-06
+2.525174E+00,+1.039145E-09,-3.023117E-06
+2.535046E+00,+2.101944E-09,-2.862122E-06
+2.545129E+00,+2.528176E-09,-2.730031E-06
+2.555178E+00,+3.625441E-09,-2.551343E-06
+2.565229E+00,+3.843904E-09,-2.468073E-06
+2.575140E+00,+6.365371E-09,-2.493227E-06
+2.585171E+00,+7.502648E-09,-2.635368E-06
+2.595207E+00,+9.604801E-09,-3.206311E-06
+2.605123E+00,+9.699478E-09,-3.351646E-06
+2.615064E+00,+9.682563E-09,-3.185380E-06
+2.625236E+00,+9.772561E-09,-2.993105E-06
+2.635053E+00,+9.819704E-09,-2.346394E-06
+2.645102E+00,+9.543882E-09,-2.348874E-06
+2.655133E+00,+8.244583E-09,-3.011118E-06
+2.665289E+00,+8.077281E-09,-3.167690E-06
+2.675104E+00,+8.204382E-09,-3.000421E-06
+2.685152E+00,+8.352142E-09,-2.757949E-06
+2.695073E+00,+8.705250E-09,-2.075378E-06
+2.705115E+00,+9.074457E-09,-2.028760E-06
+2.715147E+00,+10.40508E-09,-2.265836E-06
+2.725191E+00,+10.61081E-09,-2.441849E-06
+2.735222E+00,+10.01276E-09,-2.702325E-06
+2.745031E+00,+9.833090E-09,-2.766958E-06
+2.755072E+00,+10.11338E-09,-3.076721E-06
+2.765224E+00,+10.03001E-09,-3.167453E-06
+2.775021E+00,+8.726166E-09,-2.821489E-06
+2.785080E+00,+8.165697E-09,-2.688486E-06
+2.795034E+00,+8.483823E-09,-2.908505E-06
+2.805079E+00,+9.041140E-09,-3.205576E-06
+2.815115E+00,+8.872312E-09,-3.406131E-06
+2.825171E+00,+7.852176E-09,-3.165467E-06
+2.835129E+00,+6.419664E-09,-2.624231E-06
+2.845059E+00,+6.045187E-09,-2.179728E-06
+2.855098E+00,+5.654630E-09,-1.643752E-06
+2.865138E+00,+5.539706E-09,-1.910626E-06
+2.875058E+00,+6.188981E-09,-2.579018E-06
+2.885094E+00,+7.365641E-09,-3.138614E-06
+2.895134E+00,+8.181080E-09,-3.307852E-06
+2.905056E+00,+7.361091E-09,-2.957320E-06
+2.915217E+00,+5.095400E-09,-2.686753E-06
+2.925123E+00,+4.835821E-09,-2.598590E-06
+2.935155E+00,+6.229644E-09,-2.338406E-06
+2.945202E+00,+6.867813E-09,-2.562753E-06
+2.955017E+00,+7.180552E-09,-3.145617E-06
+2.965182E+00,+7.240166E-09,-3.135227E-06
+2.975233E+00,+7.701956E-09,-3.065689E-06
+2.985040E+00,+7.887594E-09,-3.021369E-06
+2.995176E+00,+7.739406E-09,-3.133327E-06
+3.005219E+00,+7.720746E-09,-3.141546E-06
+3.015020E+00,+8.221598E-09,-2.758398E-06
+3.025062E+00,+8.360872E-09,-2.373768E-06
+3.035095E+00,+7.538350E-09,-1.923288E-06
+3.045136E+00,+6.920862E-09,-2.009803E-06
+3.055178E+00,+7.298242E-09,-2.532054E-06
+3.065095E+00,+8.097399E-09,-2.813656E-06
+3.075142E+00,+8.964216E-09,-3.287934E-06
+3.085191E+00,+8.630391E-09,-3.186284E-06
+3.095107E+00,+8.094482E-09,-2.999994E-06
+3.105138E+00,+8.648903E-09,-3.152264E-06
+3.115172E+00,+10.39019E-09,-3.031789E-06
+3.125194E+00,+10.79159E-09,-2.968761E-06
+3.135233E+00,+10.85952E-09,-2.816082E-06
+3.145040E+00,+10.94723E-09,-2.968778E-06
+3.155084E+00,+12.22474E-09,-3.400097E-06
+3.165133E+00,+12.61073E-09,-3.335839E-06
+3.175059E+00,+12.48503E-09,-3.198026E-06
+3.185105E+00,+12.26630E-09,-3.219295E-06
+3.195153E+00,+12.12718E-09,-3.294148E-06
+3.205081E+00,+11.61460E-09,-3.253747E-06
+3.215125E+00,+9.022985E-09,-2.836484E-06
+3.225172E+00,+8.011296E-09,-2.507114E-06
+3.235203E+00,+7.312428E-09,-2.197114E-06
+3.245016E+00,+7.473507E-09,-2.264766E-06
+3.255057E+00,+6.621996E-09,-2.656752E-06
+3.265018E+00,+5.517207E-09,-3.006137E-06
+3.275043E+00,+4.331580E-09,-3.392498E-06
+3.285074E+00,+4.531558E-09,-3.487570E-06
+3.295226E+00,+5.379616E-09,-3.043370E-06
+3.305037E+00,+5.263935E-09,-3.000930E-06
+3.315066E+00,+4.895468E-09,-2.814551E-06
+3.325106E+00,+5.066993E-09,-2.710593E-06
+3.335158E+00,+5.172553E-09,-2.897527E-06
+3.345197E+00,+4.824585E-09,-3.157983E-06
+3.355233E+00,+3.565984E-09,-3.841882E-06
+3.365029E+00,+3.567931E-09,-3.726978E-06
+3.375054E+00,+5.076160E-09,-2.722289E-06
+3.385089E+00,+5.467524E-09,-2.456366E-06
+3.395016E+00,+5.492582E-09,-2.207319E-06
+3.405152E+00,+5.463309E-09,-2.454223E-06
+3.415196E+00,+6.278582E-09,-2.963980E-06
+3.425235E+00,+6.502759E-09,-3.044936E-06
+3.435034E+00,+6.244785E-09,-2.800518E-06
+3.445068E+00,+6.056751E-09,-2.643717E-06
+3.455094E+00,+7.269267E-09,-2.502497E-06
+3.465131E+00,+8.385435E-09,-2.638338E-06
+3.475046E+00,+10.54848E-09,-3.161742E-06
+3.485084E+00,+11.25363E-09,-3.323759E-06
+3.495131E+00,+12.45375E-09,-3.812611E-06
+3.505051E+00,+12.88138E-09,-3.853069E-06
+3.515087E+00,+12.36712E-09,-3.458093E-06
+3.525130E+00,+11.36641E-09,-3.186493E-06
+3.535172E+00,+9.187043E-09,-2.916925E-06
+3.545231E+00,+8.958192E-09,-3.064619E-06
+3.555054E+00,+8.717836E-09,-3.406852E-06
+3.565235E+00,+7.441664E-09,-3.506516E-06
+3.575057E+00,+4.465198E-09,-2.990421E-06
+3.585106E+00,+2.823270E-09,-2.723105E-06
+3.595039E+00,+1.769547E-09,-2.517949E-06
+3.605083E+00,+1.577067E-09,-2.534277E-06
+3.615109E+00,+1.490985E-09,-2.786883E-06
+3.625145E+00,+1.972840E-09,-2.930852E-06
+3.635184E+00,+3.259345E-09,-3.297369E-06
+3.645217E+00,+3.956440E-09,-3.583440E-06
+3.655035E+00,+3.764131E-09,-3.702178E-06
+3.665188E+00,+3.436136E-09,-3.454144E-06
+3.675229E+00,+4.133234E-09,-3.163642E-06
+3.685043E+00,+5.150938E-09,-3.136319E-06
+3.695179E+00,+6.034088E-09,-3.188899E-06
+3.705204E+00,+5.847638E-09,-3.141655E-06
+3.715020E+00,+5.637301E-09,-2.815038E-06
+3.725054E+00,+5.986065E-09,-2.562017E-06
+3.735090E+00,+6.199018E-09,-2.720135E-06
+3.745137E+00,+5.941096E-09,-3.278916E-06
+3.755165E+00,+5.749828E-09,-3.665451E-06
+3.765209E+00,+6.676841E-09,-3.515934E-06
+3.775149E+00,+8.726862E-09,-3.252771E-06
+3.785219E+00,+10.19854E-09,-3.040532E-06
+3.795177E+00,+11.03794E-09,-2.963737E-06
+3.805100E+00,+11.32186E-09,-3.154779E-06
+3.815169E+00,+10.95964E-09,-3.789099E-06
+3.825240E+00,+9.776600E-09,-3.797470E-06
+3.835072E+00,+7.853837E-09,-3.465812E-06
+3.845137E+00,+6.892633E-09,-3.235809E-06
+3.855205E+00,+7.666504E-09,-3.122638E-06
+3.865148E+00,+8.539689E-09,-3.191786E-06
+3.875214E+00,+8.798721E-09,-3.096969E-06
+3.885027E+00,+8.343057E-09,-2.947638E-06
+3.895144E+00,+8.444606E-09,-2.526575E-06
+3.905123E+00,+9.171461E-09,-2.497138E-06
+3.915180E+00,+10.07550E-09,-3.024107E-06
+3.925015E+00,+9.843634E-09,-3.211126E-06
+3.935093E+00,+8.986339E-09,-3.234859E-06
+3.945184E+00,+8.634589E-09,-2.899656E-06
+3.955025E+00,+7.429987E-09,-2.616383E-06
+3.965108E+00,+6.596417E-09,-2.538165E-06
+3.975063E+00,+5.992989E-09,-3.070793E-06
+3.985040E+00,+6.692585E-09,-3.346193E-06
+3.995335E+00,+8.108874E-09,-3.601444E-06
+4.005168E+00,+8.475948E-09,-3.619400E-06
+4.015239E+00,+8.556862E-09,-3.517925E-06
+4.025064E+00,+8.932448E-09,-3.504610E-06
+4.035129E+00,+10.77715E-09,-3.603979E-06
+4.045207E+00,+11.37080E-09,-3.472979E-06
+4.055051E+00,+10.75419E-09,-3.063824E-06
+4.065161E+00,+9.854644E-09,-2.773433E-06
+4.075132E+00,+9.077524E-09,-2.494592E-06
+4.085194E+00,+8.380666E-09,-2.526990E-06
+4.095037E+00,+6.593844E-09,-2.644684E-06
+4.105189E+00,+4.814234E-09,-2.883122E-06
+4.115016E+00,+3.679150E-09,-3.244046E-06
+4.125087E+00,+3.540552E-09,-3.575793E-06
+4.135147E+00,+3.188904E-09,-3.695575E-06
+4.145213E+00,+2.551866E-09,-3.377203E-06
+4.155033E+00,+2.661307E-09,-3.048220E-06
+4.165193E+00,+3.649314E-09,-2.576569E-06
+4.175035E+00,+4.501295E-09,-2.569379E-06
+4.185099E+00,+4.265778E-09,-2.825155E-06
+4.195168E+00,+3.565372E-09,-3.166122E-06
+4.205238E+00,+3.521767E-09,-3.341260E-06
+4.215180E+00,+4.028648E-09,-3.228776E-06
+4.225237E+00,+3.930449E-09,-3.827957E-06
+4.235049E+00,+3.470968E-09,-3.942344E-06
+4.245081E+00,+3.714762E-09,-3.596154E-06
+4.255124E+00,+5.006068E-09,-3.077691E-06
+4.265194E+00,+6.036030E-09,-3.019896E-06
+4.275199E+00,+6.300572E-09,-2.789801E-06
+4.285156E+00,+6.408482E-09,-2.407053E-06
+4.295089E+00,+6.929206E-09,-2.115375E-06
+4.305125E+00,+7.327364E-09,-2.290970E-06
+4.315167E+00,+6.851003E-09,-2.701813E-06
+4.325091E+00,+5.869661E-09,-3.629259E-06
+4.335123E+00,+6.044058E-09,-4.199885E-06
+4.345167E+00,+7.732411E-09,-4.228449E-06
+4.355089E+00,+8.871997E-09,-3.826438E-06
+4.365121E+00,+9.122699E-09,-2.582740E-06
+4.375164E+00,+8.761991E-09,-2.068714E-06
+4.385209E+00,+7.880215E-09,-2.035426E-06
+4.395044E+00,+7.057776E-09,-2.509237E-06
+4.405084E+00,+5.756153E-09,-3.346550E-06
+4.415040E+00,+4.878923E-09,-3.951362E-06
+4.425096E+00,+4.754634E-09,-3.817185E-06
+4.435129E+00,+4.826652E-09,-3.325953E-06
+4.445287E+00,+4.027860E-09,-3.079153E-06
+4.455101E+00,+3.114447E-09,-3.109326E-06
+4.465133E+00,+2.906514E-09,-3.376577E-06
+4.475173E+00,+3.941627E-09,-3.377604E-06
+4.485214E+00,+5.038419E-09,-3.263918E-06
+4.495017E+00,+4.823641E-09,-3.104648E-06
+4.505078E+00,+3.697570E-09,-2.860852E-06
+4.515042E+00,+3.778166E-09,-2.833726E-06
+4.525094E+00,+4.804625E-09,-3.334319E-06
+4.535166E+00,+5.090984E-09,-3.323012E-06
+4.545111E+00,+4.950712E-09,-3.354020E-06
+4.555128E+00,+4.758122E-09,-3.383251E-06
+4.565175E+00,+5.246829E-09,-3.034055E-06
+4.575224E+00,+5.506456E-09,-2.860388E-06
+4.585026E+00,+5.657516E-09,-2.966824E-06
+4.595063E+00,+5.879377E-09,-2.921064E-06
+4.605085E+00,+6.387096E-09,-2.878307E-06
+4.615124E+00,+6.285136E-09,-2.999462E-06
+4.625047E+00,+5.404399E-09,-3.543491E-06
+4.635108E+00,+4.935629E-09,-3.904367E-06
+4.645198E+00,+5.782301E-09,-3.925944E-06
+4.655145E+00,+6.904605E-09,-3.896307E-06
+4.665207E+00,+7.762054E-09,-3.114287E-06
+4.675056E+00,+7.500116E-09,-2.754124E-06
+4.685105E+00,+7.358745E-09,-2.765290E-06
+4.695179E+00,+7.862307E-09,-3.085794E-06
+4.705025E+00,+8.405454E-09,-3.442949E-06
+4.715204E+00,+7.938901E-09,-3.438498E-06
+4.725055E+00,+6.614692E-09,-3.113008E-06
+4.735116E+00,+6.108094E-09,-2.912038E-06
+4.745038E+00,+5.692426E-09,-2.616617E-06
+4.755085E+00,+5.381288E-09,-2.721460E-06
+4.765143E+00,+5.334404E-09,-3.052715E-06
+4.775214E+00,+6.093855E-09,-3.258997E-06
+4.785058E+00,+7.555382E-09,-3.382871E-06
+4.795125E+00,+7.876973E-09,-3.143775E-06
+4.805183E+00,+6.728647E-09,-3.059521E-06
+4.815133E+00,+6.001481E-09,-3.064814E-06
+4.825200E+00,+6.125988E-09,-3.259071E-06
+4.835050E+00,+6.785968E-09,-3.235302E-06
+4.845026E+00,+7.620169E-09,-3.182588E-06
+4.855092E+00,+7.967653E-09,-3.374994E-06
+4.865078E+00,+9.069244E-09,-3.416557E-06
+4.875068E+00,+9.653243E-09,-3.400577E-06
+4.885123E+00,+10.41304E-09,-3.155405E-06
+4.895188E+00,+10.36214E-09,-3.133347E-06
+4.905236E+00,+10.50276E-09,-3.436684E-06
+4.915057E+00,+11.01460E-09,-3.763742E-06
+4.925214E+00,+11.74147E-09,-4.104063E-06
+4.935017E+00,+11.84636E-09,-4.026967E-06
+4.945056E+00,+12.08046E-09,-3.881610E-06
+4.955207E+00,+12.34655E-09,-3.800820E-06
+4.965017E+00,+12.22454E-09,-3.660822E-06
+4.975193E+00,+10.98262E-09,-3.436864E-06
+4.985231E+00,+8.426188E-09,-2.428319E-06
+4.995141E+00,+7.169923E-09,-2.786857E-06
+5.005206E+00,+7.046728E-09,-3.240234E-06
+5.015152E+00,+7.292718E-09,-3.225025E-06
+5.025224E+00,+6.858545E-09,-3.073920E-06
+5.035051E+00,+6.667770E-09,-2.954939E-06
+5.045233E+00,+6.875903E-09,-3.073554E-06
+5.055071E+00,+6.931630E-09,-3.022342E-06
+5.065136E+00,+6.166088E-09,-2.851321E-06
+5.075213E+00,+5.686855E-09,-2.930343E-06
+5.085053E+00,+5.603209E-09,-3.186362E-06
+5.095128E+00,+6.199672E-09,-3.204603E-06
+5.105166E+00,+7.260085E-09,-3.014580E-06
+5.115229E+00,+7.168917E-09,-2.788239E-06
+5.125180E+00,+7.406145E-09,-2.416855E-06
+5.135154E+00,+8.060335E-09,-2.548717E-06
+5.145206E+00,+9.850655E-09,-3.162483E-06
+5.155046E+00,+10.51605E-09,-3.426098E-06
+5.165042E+00,+11.25627E-09,-3.854453E-06
+5.175020E+00,+11.73251E-09,-3.885255E-06
+5.185096E+00,+13.04553E-09,-3.894902E-06
+5.195173E+00,+12.99948E-09,-3.797399E-06
+5.205244E+00,+11.43423E-09,-3.757333E-06
+5.215205E+00,+10.68771E-09,-3.671171E-06
+5.225056E+00,+9.712041E-09,-3.311016E-06
+5.235143E+00,+9.148417E-09,-3.252920E-06
+5.245224E+00,+7.127501E-09,-3.173587E-06
+5.255181E+00,+6.663899E-09,-3.307569E-06
+5.265195E+00,+7.178251E-09,-3.293847E-06
+5.275190E+00,+7.542301E-09,-3.085047E-06
+5.285018E+00,+7.488514E-09,-2.193461E-06
+5.295093E+00,+6.907321E-09,-2.226050E-06
+5.305163E+00,+6.353556E-09,-3.355522E-06
+5.315335E+00,+6.541105E-09,-3.745185E-06
+5.325166E+00,+6.475757E-09,-4.269156E-06
+5.335238E+00,+6.243662E-09,-3.977869E-06
+5.345182E+00,+6.587786E-09,-3.102173E-06
+5.355032E+00,+7.562144E-09,-2.917800E-06
+5.365123E+00,+8.960648E-09,-2.932268E-06
+5.375196E+00,+8.613021E-09,-3.100139E-06
+5.385043E+00,+7.596375E-09,-3.436472E-06
+5.395115E+00,+7.741153E-09,-3.621686E-06
+5.405187E+00,+9.477393E-09,-3.790947E-06
+5.415028E+00,+10.15894E-09,-3.605135E-06
+5.425211E+00,+9.970732E-09,-2.897553E-06
+5.435038E+00,+9.710041E-09,-2.574037E-06
+5.445111E+00,+10.26557E-09,-2.882492E-06
+5.455060E+00,+10.83779E-09,-3.210912E-06
+5.465033E+00,+11.89977E-09,-4.117865E-06
+5.475210E+00,+12.16607E-09,-4.122677E-06
+5.485027E+00,+12.53692E-09,-3.514303E-06
+5.495088E+00,+12.14928E-09,-3.062642E-06
+5.505141E+00,+9.790420E-09,-2.356067E-06
+5.515090E+00,+8.477123E-09,-2.617290E-06
+5.525171E+00,+7.173300E-09,-3.459423E-06
+5.535031E+00,+7.145651E-09,-3.726273E-06
+5.545131E+00,+5.659726E-09,-3.738885E-06
+5.555111E+00,+4.993030E-09,-3.626258E-06
+5.565203E+00,+3.987043E-09,-3.062084E-06
+5.575047E+00,+4.327390E-09,-3.042615E-06
+5.585110E+00,+5.597860E-09,-3.283874E-06
+5.595175E+00,+5.363967E-09,-3.429737E-06
+5.605015E+00,+3.367148E-09,-3.676884E-06
+5.615077E+00,+3.242389E-09,-3.554515E-06
+5.625023E+00,+4.420857E-09,-2.849782E-06
+5.635204E+00,+4.773639E-09,-2.723911E-06
+5.645237E+00,+4.894726E-09,-2.694855E-06
+5.655066E+00,+4.814726E-09,-2.720833E-06
+5.665117E+00,+5.306238E-09,-2.979850E-06
+5.675182E+00,+5.576255E-09,-3.038638E-06
+5.685020E+00,+6.229903E-09,-3.221675E-06
+5.695085E+00,+6.804779E-09,-3.286489E-06
+5.705147E+00,+9.900785E-09,-3.375103E-06
+5.715212E+00,+11.04853E-09,-3.247891E-06
+5.725160E+00,+11.80860E-09,-3.359476E-06
+5.735226E+00,+11.16492E-09,-3.623271E-06
+5.745082E+00,+10.43601E-09,-4.214679E-06
+5.755061E+00,+10.90780E-09,-4.433890E-06
+5.765059E+00,+12.39974E-09,-4.083101E-06
+5.775020E+00,+12.64571E-09,-3.966588E-06
+5.785079E+00,+12.89549E-09,-3.610199E-06
+5.795146E+00,+13.09980E-09,-3.465649E-06
+5.805210E+00,+13.52049E-09,-3.153368E-06
+5.815083E+00,+13.37142E-09,-3.219541E-06
+5.825085E+00,+12.49734E-09,-3.816444E-06
+5.835162E+00,+12.29679E-09,-3.781497E-06
+5.845122E+00,+10.82822E-09,-3.687450E-06
+5.855210E+00,+9.669671E-09,-3.532471E-06
+5.865041E+00,+5.644925E-09,-3.482300E-06
+5.875108E+00,+4.430910E-09,-3.518332E-06
+5.885150E+00,+4.730364E-09,-3.429102E-06
+5.895181E+00,+5.358889E-09,-3.346533E-06
+5.905015E+00,+5.288875E-09,-3.434635E-06
+5.915193E+00,+5.111135E-09,-3.445213E-06
+5.925023E+00,+5.873058E-09,-3.115840E-06
+5.935089E+00,+6.674484E-09,-3.036698E-06
+5.945271E+00,+7.249972E-09,-3.133670E-06
+5.955122E+00,+7.085559E-09,-3.265552E-06
+5.965112E+00,+7.219179E-09,-3.311914E-06
+5.975079E+00,+7.470793E-09,-3.275868E-06
+5.985153E+00,+7.321766E-09,-3.094952E-06
+5.995219E+00,+6.878453E-09,-3.169513E-06
+6.005048E+00,+6.570673E-09,-3.380894E-06
+6.015117E+00,+7.084438E-09,-3.648319E-06
+6.025064E+00,+7.937148E-09,-4.172476E-06
+6.035131E+00,+7.755150E-09,-3.905205E-06
+6.045202E+00,+6.724629E-09,-3.431877E-06
+6.055151E+00,+6.791918E-09,-3.200881E-06
+6.065214E+00,+7.860735E-09,-3.068585E-06
+6.075059E+00,+8.084542E-09,-3.147231E-06
+6.085049E+00,+7.502918E-09,-3.264198E-06
+6.095046E+00,+7.182436E-09,-3.225352E-06
+6.105114E+00,+7.310242E-09,-2.986485E-06
+6.115218E+00,+7.378276E-09,-2.514324E-06
+6.125200E+00,+6.593980E-09,-2.360436E-06
+6.135244E+00,+6.268148E-09,-2.524426E-06
+6.145199E+00,+6.872386E-09,-2.906399E-06
+6.155054E+00,+7.304854E-09,-3.061135E-06
+6.165114E+00,+6.646373E-09,-3.495220E-06
+6.175157E+00,+5.469579E-09,-3.756028E-06
+6.185213E+00,+4.848897E-09,-3.922385E-06
+6.195050E+00,+5.666953E-09,-3.485690E-06
+6.205108E+00,+7.231332E-09,-3.105692E-06
+6.215055E+00,+7.188600E-09,-3.110759E-06
+6.225113E+00,+6.169672E-09,-3.524526E-06
+6.235184E+00,+5.930975E-09,-3.501560E-06
+6.245136E+00,+6.156700E-09,-3.163113E-06
+6.255216E+00,+6.147903E-09,-3.327627E-06
+6.265071E+00,+6.131804E-09,-3.397814E-06
+6.275162E+00,+6.433724E-09,-3.420078E-06
+6.285018E+00,+7.373431E-09,-3.335143E-06
+6.295096E+00,+7.395644E-09,-3.216422E-06
+6.305181E+00,+6.339029E-09,-3.617091E-06
+6.315043E+00,+6.088539E-09,-3.516134E-06
+6.325226E+00,+6.886467E-09,-3.056459E-06
+6.335083E+00,+7.091517E-09,-3.100342E-06
+6.345171E+00,+5.908446E-09,-3.235205E-06
+6.355133E+00,+5.140143E-09,-3.472229E-06
+6.365206E+00,+4.809433E-09,-3.542218E-06
+6.375064E+00,+5.190957E-09,-3.361965E-06
+6.385162E+00,+5.638523E-09,-2.810592E-06
+6.395017E+00,+5.267522E-09,-2.832499E-06
+6.405083E+00,+4.428603E-09,-3.264736E-06
+6.415048E+00,+4.461912E-09,-3.318956E-06
+6.425141E+00,+4.338367E-09,-3.908523E-06
+6.435221E+00,+4.187744E-09,-4.370316E-06
+6.445189E+00,+4.651016E-09,-4.023895E-06
+6.455045E+00,+5.200753E-09,-3.683290E-06
+6.465102E+00,+5.963497E-09,-3.063383E-06
+6.475190E+00,+5.384069E-09,-3.194824E-06
+6.485056E+00,+3.892308E-09,-3.410972E-06
+6.495133E+00,+3.885997E-09,-3.517923E-06
+6.505201E+00,+5.148487E-09,-3.577003E-06
+6.515028E+00,+5.269289E-09,-3.577972E-06
+6.525139E+00,+3.885075E-09,-3.481613E-06
+6.535095E+00,+3.375550E-09,-3.461672E-06
+6.545155E+00,+3.294793E-09,-3.279811E-06
+6.555230E+00,+3.674173E-09,-3.088234E-06
+6.565092E+00,+5.072772E-09,-2.654234E-06
+6.575182E+00,+5.512152E-09,-2.727393E-06
+6.585034E+00,+7.521207E-09,-3.398924E-06
+6.595120E+00,+7.901050E-09,-3.551914E-06
+6.605198E+00,+6.459159E-09,-3.654579E-06
+6.615066E+00,+5.372728E-09,-3.665488E-06
+6.625234E+00,+4.443767E-09,-3.763573E-06
+6.635074E+00,+5.098333E-09,-3.943311E-06
+6.645166E+00,+7.161854E-09,-3.772651E-06
+6.655130E+00,+7.180953E-09,-3.549565E-06
+6.665200E+00,+6.335865E-09,-2.792421E-06
+6.675042E+00,+6.266635E-09,-2.732377E-06
+6.685114E+00,+7.459239E-09,-2.895172E-06
+6.695200E+00,+7.786889E-09,-2.981524E-06
+6.705047E+00,+8.345228E-09,-3.216113E-06
+6.715114E+00,+8.740843E-09,-3.267835E-06
+6.725188E+00,+10.93783E-09,-3.965077E-06
+6.735219E+00,+11.23617E-09,-4.023743E-06
+6.745056E+00,+11.75057E-09,-4.026690E-06
+6.755125E+00,+11.71786E-09,-3.880200E-06
+6.765183E+00,+11.99529E-09,-3.279207E-06
+6.775018E+00,+11.92247E-09,-3.148996E-06
+6.785092E+00,+9.505179E-09,-3.346653E-06
+6.795155E+00,+8.836723E-09,-3.541180E-06
+6.805227E+00,+7.062698E-09,-3.828773E-06
+6.815086E+00,+7.090501E-09,-3.763908E-06
+6.825174E+00,+6.370295E-09,-3.080664E-06
+6.835244E+00,+6.085532E-09,-3.031600E-06
+6.845203E+00,+4.721498E-09,-3.010469E-06
+6.855133E+00,+4.724671E-09,-3.022202E-06
+6.865200E+00,+5.058211E-09,-3.182422E-06
+6.875029E+00,+5.043661E-09,-3.167195E-06
+6.885084E+00,+5.322806E-09,-3.041402E-06
+6.895153E+00,+5.497397E-09,-3.033056E-06
+6.905210E+00,+6.797303E-09,-3.136091E-06
+6.915048E+00,+6.709516E-09,-3.198486E-06
+6.925109E+00,+5.675756E-09,-3.481053E-06
+6.935116E+00,+5.778038E-09,-3.495681E-06
+6.945070E+00,+7.992711E-09,-3.653921E-06
+6.955239E+00,+8.252431E-09,-3.643195E-06
+6.965066E+00,+8.373236E-09,-3.416144E-06
+6.975131E+00,+8.231718E-09,-3.484134E-06
+6.985192E+00,+8.433340E-09,-3.632075E-06
+6.995029E+00,+8.489751E-09,-3.679553E-06
+7.005098E+00,+7.337752E-09,-3.484291E-06
+7.015158E+00,+7.036275E-09,-3.463534E-06
+7.025220E+00,+5.403443E-09,-2.873486E-06
+7.035039E+00,+5.352838E-09,-2.861418E-06
+7.045100E+00,+3.750835E-09,-3.146158E-06
+7.055171E+00,+3.522367E-09,-3.232662E-06
+7.065225E+00,+2.034727E-09,-4.105362E-06
+7.075063E+00,+2.094662E-09,-4.190718E-06
+7.085048E+00,+2.295509E-09,-4.122657E-06
+7.095227E+00,+2.230008E-09,-4.096301E-06
+7.105074E+00,+1.364433E-09,-3.009453E-06
+7.115162E+00,+1.454784E-09,-2.962658E-06
+7.125234E+00,+4.151915E-09,-3.304296E-06
+7.135074E+00,+4.502120E-09,-3.360561E-06
+7.145033E+00,+5.311475E-09,-3.538273E-06
+7.155216E+00,+5.357896E-09,-3.465689E-06
+7.165049E+00,+6.298245E-09,-2.712064E-06
+7.175109E+00,+6.440553E-09,-2.646821E-06
+7.185174E+00,+6.343903E-09,-2.999356E-06
+7.195020E+00,+6.375625E-09,-3.102974E-06
+7.205083E+00,+7.176960E-09,-3.359284E-06
+7.215152E+00,+7.364611E-09,-3.323098E-06
+7.225224E+00,+6.871843E-09,-2.609937E-06
+7.235213E+00,+6.670403E-09,-2.653393E-06
+7.245188E+00,+6.490394E-09,-3.579780E-06
+7.255151E+00,+6.533484E-09,-3.699406E-06
+7.265193E+00,+5.794179E-09,-3.869471E-06
+7.275018E+00,+5.636807E-09,-3.824804E-06
+7.285109E+00,+4.262356E-09,-2.837829E-06
+7.295194E+00,+4.378857E-09,-2.693722E-06
+7.305050E+00,+5.355586E-09,-3.186012E-06
+7.315145E+00,+5.321399E-09,-3.300365E-06
+7.325224E+00,+3.669422E-09,-4.376072E-06
+7.335085E+00,+3.610591E-09,-4.351195E-06
+7.345055E+00,+3.788637E-09,-3.515820E-06
+7.355244E+00,+3.890835E-09,-3.429274E-06
+7.365056E+00,+5.047096E-09,-3.623214E-06
+7.375127E+00,+5.564110E-09,-3.671651E-06
+7.385197E+00,+8.669936E-09,-3.639250E-06
+7.395016E+00,+8.952817E-09,-3.550298E-06
+7.405077E+00,+8.855809E-09,-3.063655E-06
+7.415147E+00,+8.760649E-09,-3.129776E-06
+7.425186E+00,+9.304844E-09,-3.907079E-06
+7.435026E+00,+9.449414E-09,-4.004380E-06
+7.445217E+00,+8.756436E-09,-3.734785E-06
+7.455164E+00,+8.418797E-09,-3.640972E-06
+7.465229E+00,+7.751266E-09,-2.943134E-06
+7.475056E+00,+7.859746E-09,-2.936500E-06
+7.485111E+00,+8.949175E-09,-3.173318E-06
+7.495177E+00,+8.998110E-09,-3.212880E-06
+7.505243E+00,+9.957417E-09,-3.669972E-06
+7.515107E+00,+10.09855E-09,-3.791986E-06
+7.525184E+00,+9.410811E-09,-3.800557E-06
+7.535022E+00,+9.214340E-09,-3.806276E-06
+7.545226E+00,+5.517699E-09,-3.561696E-06
+7.555854E+00,+5.474498E-09,-3.548241E-06
+7.565207E+00,+6.943083E-09,-3.446563E-06
+7.575029E+00,+7.184385E-09,-3.432318E-06
+7.585087E+00,+7.305022E-09,-3.345088E-06
+7.595157E+00,+7.166143E-09,-3.339641E-06
+7.605240E+00,+7.227764E-09,-2.994144E-06
+7.615088E+00,+7.188293E-09,-2.958238E-06
+7.625174E+00,+5.657396E-09,-2.963141E-06
+7.635035E+00,+5.546039E-09,-2.997045E-06
+7.645241E+00,+5.253243E-09,-3.239336E-06
+7.655228E+00,+5.232801E-09,-3.263990E-06
+7.665053E+00,+3.811782E-09,-3.619809E-06
+7.675141E+00,+3.580748E-09,-3.557625E-06
+7.685220E+00,+5.073479E-09,-3.456122E-06
+7.695070E+00,+5.413102E-09,-3.445851E-06
+7.705174E+00,+8.888994E-09,-3.640346E-06
+7.715020E+00,+9.016027E-09,-3.632710E-06
+7.725096E+00,+9.954817E-09,-3.608314E-06
+7.735031E+00,+10.04665E-09,-3.598048E-06
+7.745237E+00,+9.286144E-09,-3.756729E-06
+7.755475E+00,+9.129050E-09,-3.748767E-06
+7.765089E+00,+6.233263E-09,-3.941729E-06
+7.775172E+00,+6.189871E-09,-3.909454E-06
+7.785244E+00,+7.234327E-09,-3.828472E-06
+7.795091E+00,+7.250995E-09,-3.813068E-06
+7.805137E+00,+6.287821E-09,-3.301706E-06
+7.815228E+00,+6.230224E-09,-3.256173E-06
+7.825076E+00,+7.243787E-09,-2.966990E-06
+7.835145E+00,+7.317814E-09,-2.986044E-06
+7.845202E+00,+8.112676E-09,-3.739712E-06
+7.855037E+00,+8.176533E-09,-3.778470E-06
+7.865101E+00,+11.42524E-09,-4.168593E-06
+7.875178E+00,+11.83078E-09,-4.154334E-06
+7.885024E+00,+12.85786E-09,-3.160853E-06
+7.895111E+00,+12.51964E-09,-2.966992E-06
+7.905204E+00,+9.279193E-09,-2.956481E-06
+7.915058E+00,+9.074480E-09,-3.024562E-06
+7.925144E+00,+6.266833E-09,-4.025823E-06
+7.935233E+00,+5.949998E-09,-4.098742E-06
+7.945204E+00,+4.367303E-09,-3.763830E-06
+7.955171E+00,+4.496979E-09,-3.693750E-06
+7.965021E+00,+5.891668E-09,-3.253421E-06
+7.975111E+00,+5.934876E-09,-3.213372E-06
+7.985160E+00,+5.297002E-09,-3.447779E-06
+7.995196E+00,+5.301653E-09,-3.453707E-06
+8.005040E+00,+5.730876E-09,-2.902577E-06
+8.015128E+00,+5.662892E-09,-2.867249E-06
+8.025192E+00,+3.885122E-09,-3.213893E-06
+8.035200E+00,+3.595478E-09,-3.261520E-06
+8.045136E+00,+3.131029E-09,-3.828266E-06
+8.055048E+00,+3.168950E-09,-3.806957E-06
+8.065074E+00,+2.313280E-09,-3.908352E-06
+8.075344E+00,+2.234858E-09,-3.913330E-06
+8.085154E+00,+2.444539E-09,-4.146970E-06
+8.095203E+00,+2.590337E-09,-4.142833E-06
+8.105221E+00,+2.792642E-09,-4.031588E-06
+8.115240E+00,+2.710134E-09,-4.052219E-06
+8.125073E+00,+3.886754E-09,-3.858765E-06
+8.135115E+00,+4.263319E-09,-3.797170E-06
+8.145169E+00,+6.816612E-09,-3.462960E-06
+8.155229E+00,+6.934982E-09,-3.445856E-06
+8.165241E+00,+7.636694E-09,-3.519439E-06
+8.175035E+00,+7.846349E-09,-3.572960E-06
+8.185061E+00,+8.942676E-09,-3.524128E-06
+8.195098E+00,+8.922045E-09,-3.527830E-06
+8.205140E+00,+8.656817E-09,-3.478257E-06
+8.215181E+00,+8.775481E-09,-3.482964E-06
+8.225018E+00,+9.950967E-09,-3.801504E-06
+8.235119E+00,+10.05497E-09,-3.833241E-06
+8.245099E+00,+9.125467E-09,-3.778218E-06
+8.255036E+00,+8.931403E-09,-3.731152E-06
+8.265082E+00,+9.017170E-09,-3.135547E-06
+8.275139E+00,+9.033096E-09,-3.106379E-06
+8.285215E+00,+8.225484E-09,-3.503563E-06
+8.295052E+00,+8.149635E-09,-3.611186E-06
+8.305118E+00,+9.839538E-09,-4.119555E-06
+8.315194E+00,+10.14248E-09,-4.107694E-06
+8.325026E+00,+9.803800E-09,-3.316080E-06
+8.335205E+00,+9.135625E-09,-3.333753E-06
+8.345015E+00,+6.217346E-09,-3.837447E-06
+8.355165E+00,+6.076635E-09,-3.837496E-06
+8.365204E+00,+6.270900E-09,-3.672838E-06
+8.375027E+00,+6.226524E-09,-3.612700E-06
+8.385083E+00,+5.347332E-09,-3.719061E-06
+8.395159E+00,+5.040821E-09,-3.787917E-06
+8.405221E+00,+2.790023E-09,-3.864364E-06
+8.415057E+00,+1.851988E-09,-3.759639E-06
+8.425131E+00,-1.111461E-09,-3.681027E-06
+8.435172E+00,-1.199025E-09,-3.691544E-06
+8.445251E+00,+898.2031E-12,-3.659137E-06
+8.455154E+00,+1.367086E-09,-3.601974E-06
+8.465225E+00,+2.795806E-09,-3.367287E-06
+8.475047E+00,+2.987115E-09,-3.340370E-06
+8.485116E+00,+5.111070E-09,-2.935450E-06
+8.495173E+00,+5.268406E-09,-2.942580E-06
+8.505243E+00,+6.507459E-09,-2.942788E-06
+8.515533E+00,+6.541629E-09,-2.951746E-06
+8.525168E+00,+8.185607E-09,-3.593705E-06
+8.535041E+00,+8.371322E-09,-3.683029E-06
+8.545022E+00,+8.269084E-09,-3.836912E-06
+8.555207E+00,+8.038366E-09,-3.817775E-06
+8.565213E+00,+7.101815E-09,-3.413664E-06
+8.575212E+00,+7.131656E-09,-3.366660E-06
+8.585023E+00,+6.507666E-09,-3.181932E-06
+8.595093E+00,+6.051051E-09,-3.213838E-06
+8.605158E+00,+2.615607E-09,-3.235428E-06
+8.615237E+00,+2.121027E-09,-3.246314E-06
+8.625097E+00,+1.933838E-09,-3.756251E-06
+8.635167E+00,+2.070651E-09,-3.910973E-06
+8.645241E+00,+2.942927E-09,-4.125524E-06
+8.655187E+00,+3.213506E-09,-4.022716E-06
+8.665041E+00,+4.948624E-09,-3.397027E-06
+8.675112E+00,+5.359459E-09,-3.132128E-06
+8.685172E+00,+6.442207E-09,-2.671821E-06
+8.695243E+00,+6.885432E-09,-2.692849E-06
+8.705091E+00,+8.755250E-09,-3.735008E-06
+8.715158E+00,+8.939203E-09,-3.939941E-06
+8.725204E+00,+7.214790E-09,-4.033794E-06
+8.735195E+00,+6.726821E-09,-3.864430E-06
+8.745215E+00,+5.840955E-09,-2.988353E-06
+8.755037E+00,+5.985552E-09,-2.910152E-06
+8.765070E+00,+6.162221E-09,-3.339790E-06
+8.775103E+00,+5.951742E-09,-3.597751E-06
+8.785144E+00,+5.594830E-09,-3.902945E-06
+8.795178E+00,+5.738703E-09,-3.860493E-06
+8.805022E+00,+6.662985E-09,-3.415475E-06
+8.815090E+00,+6.556454E-09,-3.430418E-06
+8.825155E+00,+5.909716E-09,-3.506644E-06
+8.835221E+00,+5.979647E-09,-3.509385E-06
+8.845157E+00,+6.420341E-09,-3.391374E-06
+8.855111E+00,+6.338186E-09,-3.371175E-06
+8.865176E+00,+4.972148E-09,-3.721493E-06
+8.875236E+00,+4.942373E-09,-3.716506E-06
+8.885063E+00,+6.059151E-09,-3.479422E-06
+8.895121E+00,+6.339388E-09,-3.496345E-06
+8.905153E+00,+6.472137E-09,-3.908458E-06
+8.915204E+00,+6.386470E-09,-3.899045E-06
+8.925222E+00,+7.071919E-09,-3.613867E-06
+8.935032E+00,+7.290424E-09,-3.561176E-06
+8.945107E+00,+7.464685E-09,-3.486014E-06
+8.955063E+00,+7.301186E-09,-3.437073E-06
+8.965113E+00,+6.865262E-09,-3.015853E-06
+8.975161E+00,+6.878023E-09,-2.949211E-06
+8.985217E+00,+5.792153E-09,-3.001831E-06
+8.995062E+00,+5.353907E-09,-3.183555E-06
+9.005138E+00,+4.519125E-09,-3.893509E-06
+9.015210E+00,+4.673514E-09,-3.947433E-06
+9.025061E+00,+6.186348E-09,-3.528497E-06
+9.035216E+00,+6.263912E-09,-3.393720E-06
+9.045051E+00,+6.128755E-09,-3.149283E-06
+9.055125E+00,+6.285191E-09,-3.207868E-06
+9.065185E+00,+7.667573E-09,-3.577037E-06
+9.075021E+00,+7.708624E-09,-3.670504E-06
+9.085109E+00,+6.289173E-09,-3.498928E-06
+9.095205E+00,+6.115806E-09,-3.349923E-06
+9.105039E+00,+6.056765E-09,-3.335584E-06
+9.115107E+00,+6.150254E-09,-3.411049E-06
+9.125243E+00,+6.359568E-09,-3.902576E-06
+9.135217E+00,+6.417443E-09,-3.939257E-06
+9.145051E+00,+6.747149E-09,-3.652442E-06
+9.155139E+00,+6.634788E-09,-3.562620E-06
+9.165133E+00,+4.496069E-09,-3.552704E-06
+9.175102E+00,+3.918188E-09,-3.552384E-06
+9.185166E+00,+3.807016E-09,-3.412917E-06
+9.195237E+00,+4.450554E-09,-3.289078E-06
+9.205067E+00,+6.092046E-09,-3.130989E-06
+9.215243E+00,+6.165917E-09,-3.257552E-06
+9.225071E+00,+5.640620E-09,-3.717124E-06
+9.235121E+00,+5.760414E-09,-3.623469E-06
+9.245225E+00,+6.022492E-09,-3.289836E-06
+9.255220E+00,+5.997333E-09,-3.264130E-06
+9.265074E+00,+5.675380E-09,-3.436661E-06
+9.275132E+00,+5.759082E-09,-3.486277E-06
+9.285185E+00,+5.535219E-09,-3.633556E-06
+9.295021E+00,+5.034194E-09,-3.678523E-06
+9.305091E+00,+2.644912E-09,-3.367636E-06
+9.315147E+00,+2.223223E-09,-3.145180E-06
+9.325115E+00,+1.814219E-09,-2.821077E-06
+9.335096E+00,+1.853007E-09,-2.871214E-06
+9.345172E+00,+1.926660E-09,-3.534949E-06
+9.355019E+00,+2.313447E-09,-3.639782E-06
+9.365082E+00,+5.427519E-09,-3.624473E-06
+9.375152E+00,+6.766585E-09,-3.378336E-06
+9.385231E+00,+8.865364E-09,-2.924649E-06
+9.395071E+00,+8.827617E-09,-2.926995E-06
+9.405135E+00,+8.105038E-09,-3.522114E-06
+9.415222E+00,+7.942104E-09,-3.726531E-06
+9.425152E+00,+6.864081E-09,-4.149734E-06
+9.435124E+00,+6.170129E-09,-4.334939E-06
+9.445187E+00,+5.276069E-09,-4.211938E-06
+9.455028E+00,+5.473041E-09,-4.142232E-06
+9.465099E+00,+6.320872E-09,-3.337770E-06
+9.475164E+00,+6.325970E-09,-3.152129E-06
+9.485230E+00,+6.035679E-09,-3.190802E-06
+9.495072E+00,+6.264981E-09,-3.292362E-06
+9.505133E+00,+7.638511E-09,-3.427694E-06
+9.515313E+00,+7.759428E-09,-3.254640E-06
+9.525159E+00,+6.766068E-09,-3.176537E-06
+9.535223E+00,+6.586445E-09,-3.237288E-06
+9.545065E+00,+6.813876E-09,-3.645247E-06
+9.555022E+00,+6.755807E-09,-3.795081E-06
+9.565103E+00,+5.282478E-09,-3.815312E-06
+9.575170E+00,+4.961391E-09,-3.767469E-06
+9.585229E+00,+5.478325E-09,-3.374474E-06
+9.595068E+00,+6.020755E-09,-3.268484E-06
+9.605150E+00,+7.096780E-09,-3.262963E-06
+9.615233E+00,+7.155307E-09,-3.339063E-06
+9.625153E+00,+7.915164E-09,-3.726906E-06
+9.635099E+00,+8.217643E-09,-3.777346E-06
+9.645111E+00,+9.079690E-09,-3.371836E-06
+9.655169E+00,+8.953172E-09,-3.194704E-06
+9.665219E+00,+9.220803E-09,-2.831752E-06
+9.675053E+00,+9.608933E-09,-3.125213E-06
+9.685134E+00,+10.62470E-09,-4.104572E-06
+9.695206E+00,+10.54886E-09,-4.234672E-06
+9.705039E+00,+9.843363E-09,-4.218819E-06
+9.715114E+00,+9.996619E-09,-4.024541E-06
+9.725059E+00,+11.05574E-09,-3.719302E-06
+9.735121E+00,+11.27614E-09,-3.833925E-06
+9.745202E+00,+10.96302E-09,-4.030996E-06
+9.755167E+00,+10.86757E-09,-4.087995E-06
+9.765141E+00,+10.75009E-09,-4.044127E-06
+9.775084E+00,+10.44609E-09,-4.008182E-06
+9.785054E+00,+7.452184E-09,-3.645782E-06
+9.795024E+00,+6.817716E-09,-3.598251E-06
+9.805054E+00,+6.648243E-09,-3.559636E-06
+9.815095E+00,+7.107969E-09,-3.632020E-06
+9.825130E+00,+8.331225E-09,-3.605822E-06
+9.835133E+00,+8.422295E-09,-3.659569E-06
+9.845181E+00,+9.605032E-09,-3.737489E-06
+9.855227E+00,+9.992669E-09,-3.839730E-06
+9.865045E+00,+11.09092E-09,-3.729555E-06
+9.875116E+00,+11.20873E-09,-3.655014E-06
+9.885189E+00,+11.89083E-09,-3.600772E-06
+9.895015E+00,+12.49593E-09,-3.698087E-06
+9.905089E+00,+13.64214E-09,-3.863751E-06
+9.915195E+00,+13.42439E-09,-3.793202E-06
+9.925234E+00,+11.70099E-09,-3.838380E-06
+9.935069E+00,+11.42689E-09,-3.823720E-06
+9.945016E+00,+11.49254E-09,-3.766820E-06
+9.955093E+00,+10.98821E-09,-3.820350E-06
+9.965171E+00,+7.931450E-09,-3.785849E-06
+9.975233E+00,+7.192619E-09,-3.820095E-06
+9.985074E+00,+6.768289E-09,-3.559299E-06
+9.995135E+00,+7.001540E-09,-3.359673E-06

MicroMag 2900/3900 Data File ends
