# Supplementary material for: Magnetic signatures of a creosote oil contaminated site: case study in São Paulo, Brazil
Source: Sci Rep. 2022 Dec 17;12:21853. doi: 10.1038/s41598-022-23493-2 (PMC9759522; doi:10.1038/s41598-022-23493-2)
Supplement: Supplementary file 3 — Supplementary Information 3. [file 41598_2022_23493_MOESM3_ESM.zip › moment_vs_time/SD35/2_35/nm1xxx/2_35.006]

MicroMag 2900/3900 Data File (Series 0016.002)
Moment vs. time

INSTRUMENT
Configuration                   VSM
Temperature control             None
Hardware version                0004
Software version                01/29/2013
Units of measure                Hybrid SI
Temperature in                  Celsius

SAMPLE
Mass                            N/A
Volume                          N/A
Demagnetizing factor            N/A

SETTINGS
Field range                    +100.0000E-03
Field command                   0.000000E+00
Moment range                   +20.00000E-06
Averaging time                 +2.984783E-03
Temperature (command)           N/A
Tmprtr difference correction    No
Orientation                     0.000000E+00
Vibration amplitude             1.0
Calibration factor             +4.407820E+00
Operating frequency            +83.00000E+00

MEASUREMENT
Description                    "SD35_2_35"
Field (measured)               +61.02687E-06
Temperature (measured)          N/A
Averages (completed)            N/A
Moment at conditioning field   +334.6783E-09
Measured on                     08/27/2020  17:15
Elapsed time                   +22.62168E+00

PROCESSING
Background subtraction          No
Delta-m processing              N/A
Demagnetizing factor            No
Normalization                   No
Normalization factor            N/A
Offset (field)                  No
Offset (moment)                 No
Pole saturation                 No
Slope correction                No

VIEWPORT
Left                            0.000000E+00
Right                          +10.00000E+00
Bottom                         -20.00000E-06
Top                            +20.00000E-06
Show X-axis?                    Yes
Show Y-axis?                    Yes

SCRIPT
Averaging time                 +10.00000E-03
Initial (conditioning) field   +40.00000E-03
Final (measuring) field         0.000000E+00
Pause at initial field         +10.00000E+00
Field slew rate limit          +10.00000E+03
Field slew time limit          +100.0000E-03
Slope correction                0.000000E+00
Timebase                       +10.00000E+00
Number of segments              1
Number of data                  1000

Segment   Averaging                                                            Final 
 Number      Time        Initial      Increment       Final         Pause      Index 
             (s)           (s)           (s)           (s)           (s)     
0000001,+10.00000E-03, 0.000000E+00,+10.00000E-03,+10.00000E+00,+10.00000E+00,0001000

                                         
     Time         Moment        Field    
     (s)          (Am�)          (T)     
+5.097990E-03,+246.2709E-09,+29.23273E-03
+15.16018E-03,+140.2878E-09,+16.17599E-03
+25.08071E-03,+77.06740E-09,+8.330947E-03
+35.02195E-03,+39.12444E-09,+3.705116E-03
+45.12941E-03,+20.49531E-09,+1.621080E-03
+55.20333E-03,+11.98482E-09,+754.8786E-06
+65.08171E-03,+8.200117E-09,+326.7149E-06
+75.12374E-03,+7.328459E-09,+153.9402E-06
+85.22552E-03,+7.057009E-09,+84.68799E-06
+95.06688E-03,+7.120150E-09,+51.16506E-06
+105.0294E-03,+7.535876E-09,+37.93141E-06
+115.1064E-03,+8.053247E-09,+28.70126E-06
+125.1917E-03,+7.797508E-09,+24.48216E-06
+135.0444E-03,+7.246736E-09,+22.25834E-06
+145.2446E-03,+7.206217E-09,+19.60959E-06
+155.1012E-03,+7.731663E-09,+17.54927E-06
+165.1848E-03,+7.422325E-09,+15.78668E-06
+175.0368E-03,+6.026220E-09,+14.87042E-06
+185.0955E-03,+4.855855E-09,+13.88392E-06
+195.0450E-03,+4.916414E-09,+13.70031E-06
+205.1178E-03,+5.352177E-09,+12.17266E-06
+215.1767E-03,+4.943495E-09,+12.69690E-06
+225.2235E-03,+3.572094E-09,+12.72981E-06
+235.0693E-03,+2.729882E-09,+12.54212E-06
+245.0272E-03,+2.838018E-09,+12.76164E-06
+255.0978E-03,+3.156957E-09,+12.88858E-06
+265.1613E-03,+3.175911E-09,+12.76605E-06
+275.2125E-03,+3.429545E-09,+12.42323E-06
+285.0476E-03,+4.594914E-09,+12.05074E-06
+295.2245E-03,+5.448320E-09,+10.67394E-06
+305.0529E-03,+5.730805E-09,+9.877129E-06
+315.1186E-03,+6.184880E-09,+10.06980E-06
+325.1729E-03,+7.719608E-09,+10.50871E-06
+335.2435E-03,+9.888963E-09,+10.20927E-06
+345.0836E-03,+10.92151E-09,+10.10365E-06
+355.2425E-03,+11.13964E-09,+9.681731E-06
+365.0467E-03,+11.47097E-09,+9.380494E-06
+375.0874E-03,+11.69114E-09,+8.864623E-06
+385.1177E-03,+11.16739E-09,+9.324217E-06
+395.1761E-03,+8.891508E-09,+9.879552E-06
+405.1248E-03,+7.393269E-09,+8.981982E-06
+415.1731E-03,+6.218118E-09,+9.170943E-06
+425.2133E-03,+5.996003E-09,+8.821688E-06
+435.0330E-03,+5.178702E-09,+8.143540E-06
+445.2358E-03,+4.465695E-09,+7.697611E-06
+455.0568E-03,+4.456427E-09,+7.333127E-06
+465.1411E-03,+4.907154E-09,+7.115803E-06
+475.2358E-03,+4.900465E-09,+6.819306E-06
+485.0876E-03,+4.564330E-09,+6.979505E-06
+495.1859E-03,+4.373813E-09,+7.086983E-06
+505.1834E-03,+5.362270E-09,+7.701436E-06
+515.0156E-03,+6.528366E-09,+8.326292E-06
+525.1086E-03,+6.867312E-09,+7.753125E-06
+535.1918E-03,+7.229143E-09,+7.317334E-06
+545.1468E-03,+7.813275E-09,+7.080832E-06
+555.2174E-03,+8.691027E-09,+6.692439E-06
+565.0517E-03,+8.524871E-09,+6.797858E-06
+575.1047E-03,+7.584696E-09,+6.288538E-06
+585.1689E-03,+6.922065E-09,+5.831890E-06
+595.0196E-03,+6.899164E-09,+6.488047E-06
+605.2024E-03,+6.733804E-09,+6.709033E-06
+615.1746E-03,+6.178007E-09,+6.460638E-06
+625.1248E-03,+6.127734E-09,+6.052675E-06
+635.1886E-03,+7.857227E-09,+5.807800E-06
+645.0667E-03,+9.199588E-09,+5.881968E-06
+655.0592E-03,+9.592674E-09,+6.483984E-06
+665.1049E-03,+8.724989E-09,+6.643744E-06
+675.1743E-03,+7.596947E-09,+5.214157E-06
+685.0733E-03,+7.316819E-09,+5.252905E-06
+695.0620E-03,+7.179939E-09,+5.670138E-06
+705.0458E-03,+6.811564E-09,+5.853530E-06
+715.0946E-03,+6.710096E-09,+5.755292E-06
+725.1583E-03,+7.278457E-09,+5.624514E-06
+735.2249E-03,+7.570679E-09,+6.300030E-06
+745.1945E-03,+6.822866E-09,+5.885993E-06
+755.0236E-03,+5.738246E-09,+5.040512E-06
+765.0995E-03,+5.735010E-09,+5.483332E-06
+775.1526E-03,+6.533895E-09,+5.775147E-06
+785.2226E-03,+6.496470E-09,+5.748864E-06
+795.0838E-03,+5.692879E-09,+5.457153E-06
+805.0745E-03,+5.011943E-09,+5.054208E-06
+815.1158E-03,+5.598399E-09,+5.153428E-06
+825.1617E-03,+7.317531E-09,+4.900628E-06
+835.2330E-03,+8.623973E-09,+4.565563E-06
+845.1744E-03,+9.542531E-09,+4.018040E-06
+855.2396E-03,+10.46338E-09,+3.672104E-06
+865.0793E-03,+11.26394E-09,+3.196554E-06
+875.1318E-03,+11.21066E-09,+3.470755E-06
+885.1910E-03,+10.55159E-09,+4.032031E-06
+895.0647E-03,+10.46483E-09,+4.211045E-06
+905.0744E-03,+10.64655E-09,+3.808098E-06
+915.0587E-03,+10.58525E-09,+3.929749E-06
+925.2341E-03,+10.01263E-09,+4.044876E-06
+935.0622E-03,+9.534635E-09,+4.185925E-06
+945.1253E-03,+9.621180E-09,+3.498154E-06
+955.0737E-03,+9.271806E-09,+2.669602E-06
+965.1313E-03,+7.435533E-09,+2.708197E-06
+975.1956E-03,+5.127830E-09,+3.287716E-06
+985.0198E-03,+3.924985E-09,+3.773117E-06
+995.2042E-03,+3.832983E-09,+2.960949E-06
+1.005033E+00,+4.440150E-09,+3.354683E-06
+1.015077E+00,+5.290997E-09,+2.833567E-06
+1.025149E+00,+6.404702E-09,+2.757483E-06
+1.035192E+00,+7.620994E-09,+3.009462E-06
+1.045107E+00,+8.507488E-09,+2.598295E-06
+1.055172E+00,+8.540304E-09,+2.836809E-06
+1.065239E+00,+8.860418E-09,+2.734022E-06
+1.075079E+00,+9.773277E-09,+2.690802E-06
+1.085135E+00,+10.76562E-09,+2.587099E-06
+1.095058E+00,+10.64942E-09,+1.686640E-06
+1.105120E+00,+9.646731E-09,+2.648316E-06
+1.115172E+00,+9.553264E-09,+2.949620E-06
+1.125229E+00,+10.54933E-09,+2.535105E-06
+1.135065E+00,+11.91053E-09,+1.773377E-06
+1.145239E+00,+12.74761E-09,+2.026606E-06
+1.155082E+00,+13.24902E-09,+1.580506E-06
+1.165146E+00,+13.96370E-09,+1.942978E-06
+1.175197E+00,+14.24575E-09,+2.287235E-06
+1.185035E+00,+13.95092E-09,+1.825190E-06
+1.195118E+00,+13.74315E-09,+2.114620E-06
+1.205071E+00,+14.18900E-09,+2.135563E-06
+1.215134E+00,+14.76095E-09,+1.504135E-06
+1.225202E+00,+13.93004E-09,+519.2471E-09
+1.235028E+00,+11.97821E-09,+780.5538E-09
+1.245103E+00,+9.650226E-09,+1.310892E-06
+1.255054E+00,+8.991263E-09,+1.616707E-06
+1.265118E+00,+8.623762E-09,+3.071203E-06
+1.275186E+00,+8.124219E-09,+2.851687E-06
+1.285018E+00,+7.271119E-09,+2.427864E-06
+1.295200E+00,+7.189249E-09,+2.838459E-06
+1.305052E+00,+8.128330E-09,+1.955595E-06
+1.315122E+00,+8.844933E-09,+1.285353E-06
+1.325182E+00,+9.255301E-09,+1.280489E-06
+1.335034E+00,+9.986872E-09,+709.4288E-09
+1.345214E+00,+11.53015E-09,+1.600561E-06
+1.355060E+00,+12.37151E-09,+1.381397E-06
+1.365131E+00,+12.60238E-09,+927.8870E-09
+1.375210E+00,+13.11824E-09,+1.316223E-06
+1.385053E+00,+14.22673E-09,+2.076245E-06
+1.395229E+00,+14.82308E-09,+2.390909E-06
+1.405043E+00,+14.18767E-09,+1.875649E-06
+1.415113E+00,+13.04585E-09,+1.418962E-06
+1.425171E+00,+12.70644E-09,+1.147852E-06
+1.435034E+00,+13.11570E-09,+1.123581E-06
+1.445020E+00,+12.99866E-09,+785.8467E-09
+1.455069E+00,+11.16438E-09,+1.163435E-06
+1.465155E+00,+9.499593E-09,+2.022772E-06
+1.475238E+00,+8.665021E-09,+2.266159E-06
+1.485069E+00,+8.340200E-09,+3.083287E-06
+1.495148E+00,+8.015041E-09,+3.138523E-06
+1.505134E+00,+7.512767E-09,+2.890177E-06
+1.515223E+00,+7.637153E-09,+2.581835E-06
+1.525077E+00,+7.928203E-09,+2.054682E-06
+1.535149E+00,+8.268404E-09,+1.404696E-06
+1.545236E+00,+8.600457E-09,+1.351366E-06
+1.555193E+00,+9.340472E-09,+867.0713E-09
+1.565037E+00,+10.30940E-09,+205.5359E-09
+1.575115E+00,+10.55372E-09,+554.5617E-09
+1.585238E+00,+9.473144E-09,+1.392775E-06
+1.595081E+00,+8.098739E-09,+2.527361E-06
+1.605167E+00,+8.067014E-09,+1.661186E-06
+1.615219E+00,+8.658199E-09,+1.263466E-06
+1.625024E+00,+8.539123E-09,+1.263981E-06
+1.635057E+00,+7.255351E-09,+1.018629E-06
+1.645202E+00,+6.372050E-09,+530.6244E-09
+1.655035E+00,+5.764521E-09,+531.9310E-09
+1.665113E+00,+5.313286E-09,+1.153860E-06
+1.675158E+00,+4.356162E-09,+364.2750E-09
+1.685217E+00,+4.589722E-09,+1.137266E-06
+1.695193E+00,+6.246630E-09,+1.919327E-06
+1.705043E+00,+7.868372E-09,+2.068091E-06
+1.715604E+00,+8.547103E-09,+2.291880E-06
+1.726780E+00,+8.533065E-09,+2.408104E-06
+1.735242E+00,+8.932624E-09,+4.378996E-06
+1.745232E+00,+9.943378E-09,+2.008114E-06
+1.755222E+00,+10.10873E-09,+1.474276E-06
+1.765061E+00,+10.35609E-09,+1.063023E-06
+1.775119E+00,+11.03387E-09,+212.7075E-09
+1.785177E+00,+13.41703E-09,+479.4693E-09
+1.795017E+00,+14.29101E-09,+346.2887E-09
+1.805199E+00,+14.11412E-09,-674.1905E-09
+1.815025E+00,+13.44888E-09,-321.2452E-09
+1.825070E+00,+11.89550E-09,-1.046286E-06
+1.835215E+00,+11.29981E-09,-793.1042E-09
+1.845229E+00,+9.863274E-09,-432.5199E-09
+1.855042E+00,+9.328367E-09,-150.3944E-09
+1.865063E+00,+9.290287E-09,+721.9506E-09
+1.875087E+00,+9.919921E-09,+934.3721E-09
+1.885119E+00,+10.75080E-09,+120.2297E-09
+1.895039E+00,+10.63415E-09,+103.6835E-09
+1.905080E+00,+10.42614E-09,-262.6419E-09
+1.915118E+00,+10.75747E-09,+128.3932E-09
+1.925045E+00,+11.62842E-09,+29.83094E-09
+1.935085E+00,+11.67714E-09,+140.0185E-09
+1.945105E+00,+11.39828E-09,+360.2505E-09
+1.955112E+00,+11.52015E-09,-234.1080E-09
+1.965161E+00,+12.85423E-09,-509.4815E-09
+1.975200E+00,+13.52147E-09,-457.2106E-09
+1.985235E+00,+15.21183E-09,+1.130419E-06
+1.995037E+00,+15.76770E-09,+1.243715E-06
+2.005072E+00,+16.85824E-09,+178.1559E-09
+2.015109E+00,+16.57365E-09,+160.7418E-09
+2.025034E+00,+13.80622E-09,+64.45885E-09
+2.035179E+00,+12.46324E-09,-166.1968E-09
+2.045218E+00,+11.07631E-09,-217.4950E-09
+2.055034E+00,+10.92642E-09,-429.9450E-09
+2.065063E+00,+9.568509E-09,+171.0892E-09
+2.075094E+00,+8.987937E-09,-172.6341E-09
+2.085146E+00,+7.605590E-09,+233.3450E-09
+2.095210E+00,+7.671257E-09,+441.0744E-09
+2.105161E+00,+8.391080E-09,-76.17951E-09
+2.115232E+00,+8.271368E-09,+40.56931E-09
+2.125106E+00,+7.501650E-09,+794.6683E-09
+2.135109E+00,+7.269195E-09,+840.7498E-09
+2.145196E+00,+6.050749E-09,+846.3193E-09
+2.155045E+00,+5.541763E-09,+586.8817E-09
+2.165091E+00,+4.583159E-09,+611.0192E-09
+2.175141E+00,+5.227356E-09,+696.3826E-09
+2.185176E+00,+8.254206E-09,+974.7506E-09
+2.195249E+00,+9.113369E-09,+1.281347E-06
+2.205145E+00,+9.221359E-09,+1.445704E-06
+2.215097E+00,+8.975643E-09,+1.296082E-06
+2.225140E+00,+8.862106E-09,+804.0810E-09
+2.235185E+00,+8.663605E-09,+672.2642E-09
+2.245015E+00,+7.597147E-09,+1.032620E-06
+2.255089E+00,+7.280487E-09,+1.202116E-06
+2.265147E+00,+8.216819E-09,+629.7112E-09
+2.275185E+00,+8.962487E-09,-97.46552E-09
+2.285220E+00,+10.02954E-09,-87.69990E-09
+2.295024E+00,+10.00810E-09,+499.7540E-09
+2.305052E+00,+9.849455E-09,+300.8556E-09
+2.315086E+00,+10.01126E-09,+408.6304E-09
+2.325244E+00,+10.08821E-09,+444.4886E-09
+2.335168E+00,+9.843855E-09,+488.8917E-09
+2.345205E+00,+9.797492E-09,+255.6896E-09
+2.355226E+00,+10.13330E-09,+422.5731E-09
+2.365025E+00,+11.00378E-09,+120.8878E-09
+2.375062E+00,+10.73604E-09,-58.96569E-09
+2.385097E+00,+8.566889E-09,+643.5681E-09
+2.395147E+00,+8.091914E-09,+600.0615E-09
+2.405150E+00,+7.880494E-09,+398.4833E-09
+2.415180E+00,+7.857134E-09,+327.1771E-09
+2.425225E+00,+6.360480E-09,+460.5866E-09
+2.435139E+00,+5.839682E-09,+685.1960E-09
+2.445158E+00,+5.415385E-09,+1.052551E-06
+2.455203E+00,+5.523523E-09,+953.1976E-09
+2.465056E+00,+5.369521E-09,+615.6827E-09
+2.475092E+00,+5.359531E-09,+66.62369E-09
+2.485139E+00,+6.875954E-09,-442.1998E-09
+2.495205E+00,+7.609839E-09,-92.69715E-09
+2.505048E+00,+7.783314E-09,+268.8694E-09
+2.515224E+00,+7.496892E-09,+783.1097E-09
+2.525159E+00,+7.159600E-09,+1.471491E-06
+2.535213E+00,+7.428341E-09,+1.133127E-06
+2.545166E+00,+7.915498E-09,+1.435309E-06
+2.555120E+00,+7.563281E-09,+1.278868E-06
+2.565155E+00,+6.761052E-09,+162.5252E-09
+2.575188E+00,+7.036660E-09,-313.3106E-09
+2.585242E+00,+9.263371E-09,+151.8822E-09
+2.595080E+00,+9.929069E-09,-75.18769E-09
+2.605184E+00,+11.30842E-09,-777.2447E-09
+2.615134E+00,+11.81939E-09,-795.4503E-09
+2.625179E+00,+12.35741E-09,-163.3167E-09
+2.635216E+00,+11.90819E-09,+293.5124E-09
+2.645029E+00,+9.551644E-09,+886.0970E-09
+2.655067E+00,+9.036930E-09,+904.7413E-09
+2.665110E+00,+10.24465E-09,+286.8653E-09
+2.675155E+00,+10.98205E-09,+280.9429E-09
+2.685183E+00,+11.42828E-09,+813.8276E-09
+2.695106E+00,+11.27244E-09,+1.138887E-06
+2.705173E+00,+11.69475E-09,+450.4681E-09
+2.715019E+00,+12.03657E-09,+250.8450E-09
+2.725096E+00,+11.93967E-09,-587.8067E-09
+2.735062E+00,+11.53127E-09,-811.9393E-09
+2.745070E+00,+9.903505E-09,-848.8465E-09
+2.755067E+00,+9.793236E-09,-775.3945E-09
+2.765159E+00,+9.633863E-09,-119.2188E-09
+2.775210E+00,+9.425596E-09,+232.2006E-09
+2.785028E+00,+9.114482E-09,+257.5207E-09
+2.795063E+00,+9.276419E-09,+5.416871E-09
+2.805102E+00,+9.915014E-09,+324.2970E-09
+2.815020E+00,+9.812022E-09,+485.9925E-09
+2.825180E+00,+8.189000E-09,+1.138535E-06
+2.835227E+00,+7.954568E-09,+1.414776E-06
+2.845026E+00,+7.747778E-09,+1.533413E-06
+2.855089E+00,+7.547652E-09,+1.421213E-06
+2.865129E+00,+5.350711E-09,+714.2449E-09
+2.875160E+00,+4.944474E-09,+701.6182E-09
+2.885200E+00,+4.050382E-09,+92.77345E-09
+2.895016E+00,+3.974625E-09,+204.6394E-09
+2.905047E+00,+3.220777E-09,+645.1321E-09
+2.915086E+00,+3.073955E-09,+695.1142E-09
+2.925024E+00,+3.584926E-09,+1.410847E-06
+2.935186E+00,+4.278190E-09,+1.455965E-06
+2.945236E+00,+5.770948E-09,+374.4412E-09
+2.955058E+00,+6.051769E-09,+7.438660E-09
+2.965092E+00,+8.339287E-09,-466.7664E-09
+2.975131E+00,+9.156281E-09,-382.9670E-09
+2.985166E+00,+10.76301E-09,+424.3660E-09
+2.995212E+00,+10.73405E-09,+384.4548E-09
+3.005031E+00,+10.29774E-09,-101.1849E-09
+3.015186E+00,+10.55239E-09,-403.6427E-09
+3.025227E+00,+11.60527E-09,-561.1516E-09
+3.035145E+00,+11.63753E-09,-405.4165E-09
+3.045179E+00,+10.75181E-09,-467.5770E-09
+3.055218E+00,+10.61149E-09,-613.6036E-09
+3.065025E+00,+10.49578E-09,-501.5564E-09
+3.075077E+00,+10.22816E-09,-583.8681E-09
+3.085121E+00,+7.993078E-09,-172.6818E-09
+3.095167E+00,+7.536694E-09,+195.5891E-09
+3.105191E+00,+7.440348E-09,+480.9380E-09
+3.115238E+00,+7.673148E-09,+707.5978E-09
+3.125173E+00,+7.203316E-09,+549.8982E-09
+3.135116E+00,+6.901301E-09,+509.4147E-09
+3.145136E+00,+7.291572E-09,+563.1352E-09
+3.155179E+00,+7.922203E-09,+561.1038E-09
+3.165219E+00,+9.480876E-09,+27.20833E-09
+3.175024E+00,+9.610725E-09,-508.7185E-09
+3.185059E+00,+10.14695E-09,-1.021719E-06
+3.195098E+00,+10.57490E-09,-727.0336E-09
+3.205194E+00,+11.81647E-09,-839.0236E-09
+3.215233E+00,+11.87413E-09,-562.7633E-09
+3.225049E+00,+11.47779E-09,-797.7200E-09
+3.235198E+00,+11.25225E-09,-1.142178E-06
+3.245154E+00,+9.863540E-09,-1.262245E-06
+3.255095E+00,+9.228407E-09,-1.027374E-06
+3.265159E+00,+6.619985E-09,+1.065159E-06
+3.275230E+00,+6.553272E-09,+1.025896E-06
+3.285069E+00,+7.779786E-09,+343.1034E-09
+3.295129E+00,+8.104976E-09,+393.2190E-09
+3.305200E+00,+7.480879E-09,+716.6100E-09
+3.315148E+00,+7.373057E-09,+845.6993E-09
+3.325093E+00,+8.333338E-09,+649.9482E-09
+3.335151E+00,+8.897096E-09,+257.0439E-09
+3.345185E+00,+9.277690E-09,-13.82828E-09
+3.355229E+00,+8.946738E-09,-11.23428E-09
+3.365022E+00,+8.672915E-09,+550.1748E-09
+3.375050E+00,+8.751873E-09,+325.7751E-09
+3.385087E+00,+8.079508E-09,+485.3630E-09
+3.395117E+00,+7.425962E-09,+715.8566E-09
+3.405203E+00,+6.185267E-09,+198.1068E-09
+3.415021E+00,+6.256674E-09,+407.7149E-09
+3.425201E+00,+6.964273E-09,+648.6130E-09
+3.435046E+00,+6.858407E-09,+1.028128E-06
+3.445051E+00,+7.035355E-09,+565.9199E-09
+3.455071E+00,+7.425479E-09,-59.90982E-09
+3.465143E+00,+9.655823E-09,-1.024694E-06
+3.475210E+00,+9.833969E-09,-1.163550E-06
+3.485025E+00,+8.890748E-09,-115.7475E-09
+3.495071E+00,+8.441391E-09,+362.4440E-09
+3.505098E+00,+7.548260E-09,+992.3077E-09
+3.515020E+00,+7.357452E-09,+825.8916E-09
+3.525066E+00,+6.323291E-09,+649.7384E-09
+3.535220E+00,+5.926546E-09,+384.1400E-09
+3.545161E+00,+5.730846E-09,+332.8133E-09
+3.555079E+00,+5.806851E-09,+519.0754E-09
+3.565103E+00,+6.045776E-09,+441.3415E-09
+3.575138E+00,+6.162998E-09,+454.0253E-09
+3.585195E+00,+8.591608E-09,-724.2966E-09
+3.595032E+00,+9.292442E-09,-647.2588E-09
+3.605083E+00,+11.58990E-09,-168.0374E-09
+3.615240E+00,+11.63064E-09,+86.05957E-09
+3.625191E+00,+11.59282E-09,-811.9011E-09
+3.635032E+00,+11.71167E-09,-1.013527E-06
+3.645097E+00,+11.80791E-09,-1.607294E-06
+3.655174E+00,+11.43470E-09,-1.317034E-06
+3.665223E+00,+9.105682E-09,-652.7901E-09
+3.675048E+00,+8.869965E-09,-586.7291E-09
+3.685088E+00,+9.149710E-09,-896.5683E-09
+3.695120E+00,+9.236602E-09,-1.105461E-06
+3.705196E+00,+9.534221E-09,-1.686754E-06
+3.715017E+00,+9.616589E-09,-1.681748E-06
+3.725180E+00,+10.41289E-09,-802.2977E-09
+3.735115E+00,+10.37584E-09,-680.5897E-09
+3.745097E+00,+9.374700E-09,+153.3222E-09
+3.755075E+00,+9.300123E-09,+93.68897E-09
+3.765144E+00,+10.78010E-09,-504.4652E-09
+3.775222E+00,+10.91957E-09,-495.8153E-09
+3.785069E+00,+11.58116E-09,-200.3384E-09
+3.795147E+00,+11.45678E-09,-56.88668E-09
+3.805202E+00,+11.07349E-09,+221.2620E-09
+3.815125E+00,+11.13745E-09,+243.3586E-09
+3.825169E+00,+10.54486E-09,+221.6530E-09
+3.835087E+00,+10.40885E-09,+279.3408E-09
+3.845111E+00,+7.664317E-09,-86.58410E-09
+3.855142E+00,+7.581680E-09,-107.6508E-09
+3.865208E+00,+7.405507E-09,+781.2691E-09
+3.875054E+00,+7.341154E-09,+783.0239E-09
+3.885124E+00,+6.885869E-09,-78.23945E-09
+3.895189E+00,+6.949880E-09,-232.6203E-09
+3.905023E+00,+8.030043E-09,-628.6526E-09
+3.915086E+00,+8.070237E-09,-269.1937E-09
+3.925153E+00,+7.876316E-09,+928.8407E-09
+3.935223E+00,+8.002256E-09,+858.2306E-09
+3.945060E+00,+10.18661E-09,-172.6628E-09
+3.955122E+00,+10.53284E-09,-638.2371E-09
+3.965191E+00,+10.36030E-09,-1.503792E-06
+3.975017E+00,+10.21752E-09,-1.550980E-06
+3.985098E+00,+10.11394E-09,-1.117954E-06
+3.995174E+00,+10.16197E-09,-1.155090E-06
+4.005218E+00,+10.43828E-09,-961.9428E-09
+4.015038E+00,+10.42424E-09,-868.2347E-09
+4.025183E+00,+10.66586E-09,+54.76952E-09
+4.035112E+00,+10.69622E-09,+15.40184E-09
+4.045169E+00,+9.767625E-09,+252.7333E-09
+4.055707E+00,+9.589816E-09,+331.3637E-09
+4.065072E+00,+7.797178E-09,-11.21521E-09
+4.075130E+00,+7.910774E-09,+499.8208E-09
+4.085173E+00,+8.330527E-09,+962.3624E-09
+4.095222E+00,+8.059154E-09,+965.9864E-09
+4.105027E+00,+6.213661E-09,+400.8294E-09
+4.115157E+00,+5.978509E-09,+187.7213E-09
+4.125208E+00,+6.585168E-09,+196.2376E-09
+4.135144E+00,+6.571315E-09,+528.8124E-09
+4.145205E+00,+4.773018E-09,-341.7206E-09
+4.155025E+00,+4.328901E-09,-577.2496E-09
+4.165060E+00,+4.290467E-09,-1.018524E-06
+4.175105E+00,+4.569013E-09,-827.6749E-09
+4.185138E+00,+5.120398E-09,-176.1913E-09
+4.195182E+00,+5.271499E-09,+28.27645E-09
+4.205232E+00,+6.173448E-09,+410.3947E-09
+4.215153E+00,+6.429172E-09,+309.8583E-09
+4.225079E+00,+5.741895E-09,-180.2445E-09
+4.235125E+00,+5.031809E-09,-468.9217E-09
+4.245154E+00,+3.805703E-09,-963.9264E-09
+4.255194E+00,+3.772999E-09,-1.531305E-06
+4.265234E+00,+4.125368E-09,-1.513605E-06
+4.275031E+00,+4.024221E-09,-1.659937E-06
+4.285069E+00,+4.608482E-09,-1.684714E-06
+4.295106E+00,+5.025361E-09,-1.178541E-06
+4.305143E+00,+7.979824E-09,-126.2474E-09
+4.315183E+00,+8.275951E-09,-116.6344E-09
+4.325119E+00,+9.037609E-09,-469.0075E-09
+4.335050E+00,+9.275309E-09,-488.6151E-09
+4.345094E+00,+10.46013E-09,-792.6560E-09
+4.355132E+00,+10.46236E-09,-539.1503E-09
+4.365187E+00,+9.505716E-09,+983.2860E-09
+4.375017E+00,+9.369103E-09,+746.1167E-09
+4.385075E+00,+9.555093E-09,-1.034517E-06
+4.395149E+00,+9.597871E-09,-1.230230E-06
+4.405222E+00,+8.473564E-09,-1.138249E-06
+4.415202E+00,+8.196154E-09,-1.049166E-06
+4.425048E+00,+9.008909E-09,-538.8833E-09
+4.435245E+00,+9.456885E-09,-638.2656E-09
+4.445068E+00,+9.866535E-09,-162.9067E-09
+4.455091E+00,+9.298502E-09,+101.0609E-09
+4.465173E+00,+7.098697E-09,-229.0344E-09
+4.475024E+00,+6.555683E-09,-578.4322E-09
+4.485094E+00,+5.096425E-09,-399.0746E-09
+4.495155E+00,+4.750856E-09,-249.6720E-09
+4.505220E+00,+4.477226E-09,+283.6323E-09
+4.515156E+00,+4.688727E-09,+479.4598E-09
+4.525093E+00,+5.663668E-09,+22.21108E-09
+4.535153E+00,+5.484110E-09,-354.5761E-09
+4.545214E+00,+4.427413E-09,-691.1756E-09
+4.555053E+00,+4.485609E-09,-722.7231E-09
+4.565116E+00,+6.043113E-09,-160.7227E-09
+4.575169E+00,+6.176303E-09,-113.9545E-09
+4.585199E+00,+5.744250E-09,-347.3187E-09
+4.595232E+00,+5.729442E-09,-479.2977E-09
+4.605023E+00,+6.511479E-09,-475.5307E-09
+4.615063E+00,+6.767698E-09,-579.2809E-09
+4.625223E+00,+6.552664E-09,+193.6531E-09
+4.635127E+00,+6.409568E-09,+571.5466E-09
+4.645164E+00,+7.425214E-09,+828.1232E-09
+4.655191E+00,+7.857670E-09,+887.7469E-09
+4.665228E+00,+8.499566E-09,+1.098852E-06
+4.675047E+00,+8.360807E-09,+1.014051E-06
+4.685115E+00,+8.506137E-09,+537.7198E-09
+4.695185E+00,+8.687321E-09,+331.8978E-09
+4.705224E+00,+8.688501E-09,+594.6637E-09
+4.715131E+00,+8.355867E-09,+421.2380E-09
+4.725175E+00,+6.323247E-09,+2.298355E-09
+4.735096E+00,+6.332117E-09,-74.02421E-09
+4.745094E+00,+7.569989E-09,-372.4384E-09
+4.755057E+00,+7.642354E-09,-315.4850E-09
+4.765090E+00,+7.412918E-09,+906.8204E-09
+4.775126E+00,+7.427611E-09,+851.2212E-09
+4.785168E+00,+8.672656E-09,+583.5439E-09
+4.795201E+00,+8.768139E-09,+535.8029E-09
+4.805241E+00,+8.826603E-09,+146.2746E-09
+4.815499E+00,+8.828972E-09,+169.6110E-09
+4.825076E+00,+9.821882E-09,-705.3281E-09
+4.835119E+00,+9.989745E-09,-675.7928E-09
+4.845144E+00,+10.23015E-09,-514.9079E-09
+4.855195E+00,+10.18026E-09,-410.7189E-09
+4.865243E+00,+11.55656E-09,-483.6750E-09
+4.875047E+00,+11.77121E-09,-362.6156E-09
+4.885092E+00,+13.11571E-09,-594.8735E-09
+4.895140E+00,+13.07891E-09,-629.5872E-09
+4.905214E+00,+12.62039E-09,-1.736469E-06
+4.915077E+00,+12.65711E-09,-1.786051E-06
+4.925039E+00,+12.28439E-09,-1.648979E-06
+4.935226E+00,+11.92307E-09,-1.566754E-06
+4.945061E+00,+10.30556E-09,-1.314220E-06
+4.955117E+00,+10.25979E-09,-1.127329E-06
+4.965181E+00,+11.04310E-09,-446.9014E-09
+4.975018E+00,+11.09714E-09,-236.1298E-09
+4.985083E+00,+10.87528E-09,-80.47105E-09
+4.995175E+00,+10.84544E-09,-217.2947E-09
+5.005223E+00,+11.74328E-09,-791.1491E-09
+5.015038E+00,+11.75669E-09,-678.2914E-09
+5.025204E+00,+10.78546E-09,-691.1946E-09
+5.035350E+00,+10.72492E-09,-685.6537E-09
+5.045149E+00,+11.00242E-09,-2.043076E-06
+5.055183E+00,+11.05327E-09,-2.164459E-06
+5.065208E+00,+9.706201E-09,-199.2226E-09
+5.075242E+00,+9.269029E-09,+6.637574E-09
+5.085083E+00,+8.008492E-09,+546.7892E-09
+5.095166E+00,+8.051547E-09,+543.7184E-09
+5.105204E+00,+7.659421E-09,+157.8808E-09
+5.115037E+00,+7.489876E-09,+188.2076E-09
+5.125206E+00,+6.568133E-09,+969.0953E-09
+5.135164E+00,+6.694151E-09,+1.072969E-06
+5.145204E+00,+8.046715E-09,+424.7761E-09
+5.155040E+00,+8.142022E-09,+663.5190E-09
+5.165105E+00,+8.632906E-09,+231.5521E-09
+5.175159E+00,+8.760963E-09,+181.9039E-09
+5.185234E+00,+10.73748E-09,-1.348353E-06
+5.195088E+00,+10.78005E-09,-1.359434E-06
+5.205164E+00,+9.691279E-09,-1.299820E-06
+5.215172E+00,+9.548594E-09,-1.194430E-06
+5.225139E+00,+9.819876E-09,+194.9120E-09
+5.235086E+00,+9.869639E-09,+174.5796E-09
+5.245155E+00,+10.23361E-09,+65.22179E-09
+5.255674E+00,+10.28130E-09,-13.13210E-09
+5.265048E+00,+11.79930E-09,-1.921110E-06
+5.275117E+00,+11.97202E-09,-1.994906E-06
+5.285171E+00,+10.99890E-09,-1.484213E-06
+5.295234E+00,+10.69612E-09,-1.314640E-06
+5.305081E+00,+9.925976E-09,+235.8151E-09
+5.315035E+00,+9.850596E-09,+166.7023E-09
+5.325222E+00,+7.720169E-09,+766.9640E-09
+5.335075E+00,+7.218337E-09,+666.0271E-09
+5.345141E+00,+4.182767E-09,+355.0625E-09
+5.355216E+00,+3.950447E-09,+19.87457E-09
+5.365049E+00,+3.802838E-09,-1.721421E-06
+5.375113E+00,+3.812207E-09,-2.187624E-06
+5.385182E+00,+4.600822E-09,-1.174860E-06
+5.395238E+00,+4.959379E-09,-840.7879E-09
+5.405082E+00,+7.028656E-09,-810.5946E-09
+5.415168E+00,+7.268023E-09,-860.8723E-09
+5.425126E+00,+7.919189E-09,-598.6024E-09
+5.435090E+00,+8.432576E-09,-849.5522E-09
+5.445059E+00,+10.61712E-09,-1.710406E-06
+5.455056E+00,+11.09197E-09,-1.913328E-06
+5.465121E+00,+9.917449E-09,-1.666813E-06
+5.475183E+00,+9.336287E-09,-1.590223E-06
+5.485033E+00,+9.159237E-09,-1.467819E-06
+5.495117E+00,+9.563475E-09,-1.471243E-06
+5.505073E+00,+9.492059E-09,-1.136055E-06
+5.515110E+00,+8.906164E-09,-86.05957E-09
+5.525177E+00,+7.326697E-09,+999.4890E-09
+5.535107E+00,+7.096286E-09,+978.6320E-09
+5.545077E+00,+6.957582E-09,+134.7351E-09
+5.555018E+00,+6.823957E-09,-5.416871E-09
+5.565069E+00,+6.687698E-09,-610.1418E-09
+5.575130E+00,+6.815331E-09,-582.6092E-09
+5.585183E+00,+6.232951E-09,-783.8822E-09
+5.595020E+00,+5.768197E-09,-1.031075E-06
+5.605093E+00,+4.779276E-09,-1.184759E-06
+5.615046E+00,+5.045135E-09,-673.6852E-09
+5.625243E+00,+7.077651E-09,-489.4257E-09
+5.635089E+00,+7.189249E-09,-437.5363E-09
+5.645143E+00,+6.263937E-09,+513.3916E-09
+5.655213E+00,+6.015427E-09,+499.7921E-09
+5.665045E+00,+6.232628E-09,-212.6312E-09
+5.675109E+00,+6.519680E-09,+78.80212E-09
+5.685174E+00,+6.604006E-09,+112.0091E-09
+5.695236E+00,+6.548699E-09,+515.0318E-09
+5.705054E+00,+6.740026E-09,+804.4435E-09
+5.715112E+00,+6.788970E-09,+566.3777E-09
+5.725074E+00,+5.993989E-09,+290.7372E-09
+5.735036E+00,+5.633717E-09,-23.31734E-09
+5.745111E+00,+6.344643E-09,-39.78730E-09
+5.755208E+00,+6.816151E-09,-418.8824E-09
+5.765056E+00,+7.699797E-09,-663.4140E-09
+5.775133E+00,+7.550280E-09,-682.7260E-09
+5.785231E+00,+6.910139E-09,-334.2820E-09
+5.795063E+00,+7.042996E-09,-257.6733E-09
+5.805111E+00,+7.773273E-09,-266.5615E-09
+5.815032E+00,+7.553782E-09,-462.9326E-09
+5.825096E+00,+5.976241E-09,-216.5699E-09
+5.835042E+00,+5.837269E-09,-265.9702E-09
+5.845095E+00,+6.531682E-09,+391.1972E-09
+5.855157E+00,+6.613747E-09,+443.7924E-09
+5.865216E+00,+5.969197E-09,+90.62767E-09
+5.875052E+00,+5.745747E-09,-11.67297E-09
+5.885063E+00,+5.853634E-09,+54.39759E-09
+5.895100E+00,+5.844650E-09,-119.6098E-09
+5.905143E+00,+5.088021E-09,-644.6648E-09
+5.915061E+00,+4.995712E-09,-294.8570E-09
+5.925242E+00,+6.085478E-09,-47.23549E-09
+5.935087E+00,+6.484918E-09,-232.5153E-09
+5.945143E+00,+7.235687E-09,-377.8077E-09
+5.955211E+00,+6.918845E-09,-630.8937E-09
+5.965057E+00,+5.634877E-09,-603.0274E-09
+5.975130E+00,+5.675839E-09,-401.5923E-09
+5.985216E+00,+6.514133E-09,-706.8634E-09
+5.995052E+00,+6.539278E-09,-699.0529E-09
+6.005122E+00,+7.171344E-09,+92.09634E-09
+6.015198E+00,+7.315704E-09,+189.6763E-09
+6.025157E+00,+8.743116E-09,-38.48076E-09
+6.035114E+00,+8.826106E-09,-226.2974E-09
+6.045195E+00,+9.145745E-09,-988.1497E-09
+6.055048E+00,+9.214643E-09,-1.100626E-06
+6.065090E+00,+11.47409E-09,-1.885233E-06
+6.075587E+00,+11.54420E-09,-1.963568E-06
+6.085185E+00,+10.75805E-09,-1.912871E-06
+6.095015E+00,+10.58714E-09,-1.815586E-06
+6.105078E+00,+9.112276E-09,-873.8804E-09
+6.115031E+00,+8.913071E-09,-683.5366E-09
+6.125107E+00,+6.568837E-09,-497.7799E-09
+6.135058E+00,+6.464906E-09,-609.0833E-09
+6.145122E+00,+6.804631E-09,-1.224241E-06
+6.155194E+00,+6.919360E-09,-1.231861E-06
+6.165023E+00,+7.746687E-09,-692.5965E-09
+6.175098E+00,+7.740090E-09,-639.0096E-09
+6.185153E+00,+8.609105E-09,-1.001520E-06
+6.195220E+00,+9.120934E-09,-1.081753E-06
+6.205055E+00,+11.63475E-09,-1.778803E-06
+6.215224E+00,+11.89730E-09,-1.877623E-06
+6.225175E+00,+13.09799E-09,-1.364117E-06
+6.235019E+00,+13.41174E-09,-1.223097E-06
+6.245082E+00,+14.86678E-09,-801.4489E-09
+6.255160E+00,+14.85139E-09,-851.3165E-09
+6.265232E+00,+14.02192E-09,+16.79421E-09
+6.275081E+00,+13.91816E-09,+40.25459E-09
+6.285149E+00,+14.33021E-09,-1.393452E-06
+6.295210E+00,+14.31402E-09,-1.462860E-06
+6.305033E+00,+12.68768E-09,-2.053194E-06
+6.315095E+00,+12.32137E-09,-1.866503E-06
+6.325051E+00,+10.42400E-09,-548.1911E-09
+6.335234E+00,+10.11641E-09,-266.2468E-09
+6.345217E+00,+7.905233E-09,+942.1349E-09
+6.355180E+00,+7.618509E-09,+943.8897E-09
+6.365231E+00,+8.416463E-09,-481.4434E-09
+6.375065E+00,+8.747790E-09,-597.0479E-09
+6.385122E+00,+9.816298E-09,-1.043444E-06
+6.395192E+00,+9.709545E-09,-751.2952E-09
+6.405018E+00,+9.665261E-09,-1.230173E-06
+6.415198E+00,+10.15375E-09,-1.685867E-06
+6.425044E+00,+11.62901E-09,-2.067366E-06
+6.435223E+00,+11.60215E-09,-2.216711E-06
+6.445041E+00,+10.71181E-09,-1.660795E-06
+6.455100E+00,+10.50964E-09,-2.097931E-06
+6.465182E+00,+10.42858E-09,-1.316481E-06
+6.475019E+00,+10.30470E-09,-1.347590E-06
+6.485095E+00,+9.530829E-09,-848.5795E-09
+6.495162E+00,+9.332832E-09,-573.9499E-09
+6.505021E+00,+9.112650E-09,-878.3532E-09
+6.515230E+00,+8.931925E-09,-343.6375E-09
+6.525187E+00,+7.576348E-09,+911.3694E-09
+6.535038E+00,+7.453341E-09,+797.6819E-09
+6.545098E+00,+9.495943E-09,+477.6955E-09
+6.555141E+00,+10.26143E-09,-15.83100E-09
+6.565218E+00,+10.71118E-09,-619.0682E-09
+6.575054E+00,+10.32454E-09,-626.3066E-09
+6.585134E+00,+8.762469E-09,-651.5790E-09
+6.595221E+00,+8.616634E-09,-754.6616E-09
+6.605050E+00,+7.720947E-09,-808.9162E-09
+6.615129E+00,+7.198018E-09,-699.5869E-09
+6.625090E+00,+6.412486E-09,+356.2069E-09
+6.635036E+00,+6.432533E-09,+514.8316E-09
+6.645108E+00,+6.489664E-09,-113.3633E-09
+6.655231E+00,+6.347270E-09,-456.6479E-09
+6.665042E+00,+6.263704E-09,-771.9040E-09
+6.675095E+00,+6.777408E-09,-853.5862E-09
+6.685162E+00,+8.620317E-09,-383.6728E-09
+6.695341E+00,+8.860122E-09,-266.9239E-09
+6.705186E+00,+8.662671E-09,-588.9130E-09
+6.715020E+00,+8.709971E-09,-657.4726E-09
+6.725096E+00,+10.14500E-09,-1.359959E-06
+6.735054E+00,+10.53074E-09,-1.385794E-06
+6.745111E+00,+10.10690E-09,-652.6566E-09
+6.755167E+00,+9.607771E-09,-574.7891E-09
+6.765234E+00,+9.015037E-09,-22.55440E-09
+6.775080E+00,+9.285375E-09,-263.1664E-09
+6.785161E+00,+9.033888E-09,-1.241903E-06
+6.795237E+00,+8.816422E-09,-856.0277E-09
+6.805084E+00,+8.203803E-09,-80.64271E-09
+6.815033E+00,+8.265246E-09,+270.3953E-09
+6.825218E+00,+7.387198E-09,+889.1392E-09
+6.835064E+00,+7.132986E-09,+677.8241E-09
+6.845122E+00,+7.332928E-09,-149.1165E-09
+6.855194E+00,+7.905379E-09,-289.3067E-09
+6.865035E+00,+11.15419E-09,-460.7964E-09
+6.875095E+00,+11.36174E-09,-825.3671E-09
+6.885160E+00,+11.10689E-09,-1.774359E-06
+6.895227E+00,+11.02990E-09,-1.888952E-06
+6.905052E+00,+11.10989E-09,-1.576967E-06
+6.915127E+00,+10.86677E-09,-1.562424E-06
+6.925085E+00,+9.254147E-09,-783.8154E-09
+6.935042E+00,+8.999364E-09,-647.2112E-09
+6.945106E+00,+9.788732E-09,-903.8449E-09
+6.955153E+00,+9.950711E-09,-1.140547E-06
+6.965212E+00,+9.296043E-09,-584.0779E-09
+6.975055E+00,+9.033689E-09,-373.9930E-09
+6.985120E+00,+9.653122E-09,-799.3031E-09
+6.995172E+00,+10.17715E-09,-990.7819E-09
+7.005243E+00,+10.57040E-09,-395.8130E-09
+7.015184E+00,+10.43498E-09,-41.72325E-09
+7.025021E+00,+10.67607E-09,+136.0416E-09
+7.035211E+00,+11.06083E-09,-59.41392E-09
+7.045082E+00,+12.56774E-09,-2.351961E-06
+7.055151E+00,+12.59553E-09,-2.422409E-06
+7.065208E+00,+12.06071E-09,-1.881027E-06
+7.075053E+00,+11.97924E-09,-1.937828E-06
+7.085130E+00,+11.08176E-09,-1.574440E-06
+7.095193E+00,+10.68731E-09,-1.211882E-06
+7.105037E+00,+8.458191E-09,+250.9976E-09
+7.115141E+00,+8.244362E-09,+521.6790E-09
+7.125147E+00,+8.219810E-09,+444.2120E-09
+7.135121E+00,+8.151503E-09,+288.0955E-09
+7.145189E+00,+7.052409E-09,-1.135283E-06
+7.155016E+00,+6.830072E-09,-1.198607E-06
+7.165084E+00,+7.706282E-09,-604.0192E-09
+7.175141E+00,+7.883603E-09,-523.3574E-09
+7.185208E+00,+7.476491E-09,-673.6184E-09
+7.195051E+00,+7.340946E-09,-407.2952E-09
+7.205234E+00,+7.261094E-09,-462.7133E-09
+7.215078E+00,+7.507722E-09,-270.2809E-09
+7.225154E+00,+7.350177E-09,+188.2649E-09
+7.235103E+00,+7.066873E-09,+9.651185E-09
+7.245072E+00,+5.686470E-09,+349.4740E-09
+7.255016E+00,+5.597791E-09,+274.5629E-09
+7.265100E+00,+3.518996E-09,-710.7354E-09
+7.275198E+00,+3.204991E-09,-861.8260E-09
+7.285020E+00,+3.369005E-09,-2.100811E-06
+7.295040E+00,+4.130167E-09,-1.665850E-06
+7.305223E+00,+8.194727E-09,-403.0323E-09
+7.315094E+00,+8.343008E-09,-301.1704E-09
+7.325143E+00,+7.937095E-09,-1.141682E-06
+7.335204E+00,+7.906039E-09,-1.289997E-06
+7.345039E+00,+8.538289E-09,-791.8931E-09
+7.355119E+00,+8.674465E-09,-765.3142E-09
+7.365197E+00,+8.694178E-09,-209.8847E-09
+7.375031E+00,+8.710543E-09,-20.22743E-09
+7.385095E+00,+9.507363E-09,+44.46984E-09
+7.395142E+00,+9.546580E-09,+91.88653E-09
+7.405197E+00,+8.285063E-09,-376.5107E-09
+7.415028E+00,+8.044928E-09,-319.7479E-09
+7.425218E+00,+8.516589E-09,-826.6927E-09
+7.435171E+00,+8.927056E-09,-1.196823E-06
+7.445236E+00,+10.00545E-09,-1.425228E-06
+7.455083E+00,+9.918733E-09,-1.309662E-06
+7.465149E+00,+9.300698E-09,-299.0055E-09
+7.475432E+00,+9.308763E-09,-178.8521E-09
+7.485031E+00,+9.604856E-09,-172.1001E-09
+7.495079E+00,+9.494573E-09,-203.3043E-09
+7.505115E+00,+8.823504E-09,-567.4268E-09
+7.515038E+00,+8.833198E-09,-775.7474E-09
+7.525090E+00,+9.565481E-09,-641.9182E-09
+7.535020E+00,+9.588763E-09,-516.0236E-09
+7.545191E+00,+9.584811E-09,-796.2799E-09
+7.555567E+00,+9.622510E-09,-801.7636E-09
+7.565132E+00,+9.746890E-09,-176.3344E-09
+7.575170E+00,+9.539513E-09,-1.373291E-09
+7.585207E+00,+6.065561E-09,+83.19855E-09
+7.595023E+00,+5.636221E-09,+30.06935E-09
+7.605086E+00,+5.385776E-09,-1.094418E-06
+7.615076E+00,+5.495576E-09,-1.025849E-06
+7.625144E+00,+5.986227E-09,-394.5446E-09
+7.635212E+00,+6.012693E-09,-251.2741E-09
+7.645017E+00,+7.673707E-09,-328.4168E-09
+7.655065E+00,+8.161729E-09,-589.5901E-09
+7.665119E+00,+8.720626E-09,-332.0599E-09
+7.675185E+00,+8.448722E-09,-98.54317E-09
+7.685242E+00,+7.126912E-09,-544.1285E-09
+7.695032E+00,+7.153547E-09,-413.7230E-09
+7.705072E+00,+7.140233E-09,-253.2578E-09
+7.715135E+00,+7.013605E-09,-319.2806E-09
+7.725105E+00,+6.988901E-09,-298.7576E-09
+7.735071E+00,+7.364015E-09,-357.9140E-09
+7.745152E+00,+9.724148E-09,-926.9810E-09
+7.755227E+00,+9.911393E-09,-668.7641E-09
+7.765078E+00,+10.08127E-09,-124.7215E-09
+7.775164E+00,+10.05420E-09,-281.7250E-09
+7.785219E+00,+10.66283E-09,-1.991902E-06
+7.795045E+00,+10.63012E-09,-1.927309E-06
+7.805098E+00,+8.798753E-09,-401.0964E-09
+7.815213E+00,+8.577247E-09,-208.7975E-09
+7.825189E+00,+8.808494E-09,-500.0019E-09
+7.835134E+00,+8.900445E-09,-537.5481E-09
+7.845201E+00,+9.090413E-09,-1.902304E-06
+7.855043E+00,+9.094768E-09,-1.915312E-06
+7.865113E+00,+10.40484E-09,-1.138792E-06
+7.875199E+00,+10.60311E-09,-991.9835E-09
+7.885046E+00,+10.60336E-09,-235.5480E-09
+7.895113E+00,+10.30753E-09,-244.2742E-09
+7.905184E+00,+10.04222E-09,-450.6970E-09
+7.915221E+00,+10.21857E-09,-374.4603E-09
+7.925077E+00,+9.845516E-09,-300.9510E-09
+7.935171E+00,+9.338183E-09,-630.0926E-09
+7.945217E+00,+7.004203E-09,-1.319151E-06
+7.955026E+00,+6.948302E-09,-1.141100E-06
+7.965068E+00,+7.737839E-09,-1.047516E-06
+7.975104E+00,+7.690128E-09,-977.7070E-09
+7.985160E+00,+6.223198E-09,-595.4171E-09
+7.995222E+00,+6.133317E-09,-677.3282E-09
+8.005057E+00,+6.037693E-09,-305.4238E-09
+8.015132E+00,+6.074942E-09,-374.9943E-09
+8.025096E+00,+6.468812E-09,-676.0121E-09
+8.035053E+00,+6.735863E-09,-494.3562E-09
+8.045121E+00,+9.719459E-09,-1.405392E-06
+8.055173E+00,+10.00388E-09,-1.488962E-06
+8.065228E+00,+10.12099E-09,-1.026421E-06
+8.075064E+00,+9.985144E-09,-938.6445E-09
+8.085101E+00,+10.40299E-09,-1.644116E-06
+8.095178E+00,+10.60206E-09,-1.675215E-06
+8.105236E+00,+9.992773E-09,-1.060743E-06
+8.115181E+00,+9.552608E-09,-714.8457E-09
+8.125022E+00,+7.461006E-09,-217.5904E-09
+8.135200E+00,+7.383503E-09,-132.1697E-09
+8.145031E+00,+7.609548E-09,+460.0144E-09
+8.155104E+00,+7.663483E-09,+629.9019E-09
+8.165090E+00,+8.849623E-09,-137.5485E-09
+8.175089E+00,+9.620540E-09,-729.4083E-09
+8.185142E+00,+11.75478E-09,-2.427931E-06
+8.195203E+00,+11.86315E-09,-2.452193E-06
+8.205021E+00,+10.73883E-09,-1.717520E-06
+8.215165E+00,+10.46454E-09,-1.525793E-06
+8.225111E+00,+11.06962E-09,-1.288652E-06
+8.235190E+00,+11.05418E-09,-1.303911E-06
+8.245020E+00,+10.01586E-09,-1.030016E-06
+8.255064E+00,+9.464094E-09,-567.6461E-09
+8.265112E+00,+9.899875E-09,-814.0756E-09
+8.275151E+00,+10.27315E-09,-826.2348E-09
+8.285195E+00,+10.22930E-09,-207.5482E-09
+8.295209E+00,+10.15770E-09,-149.8604E-09
+8.305067E+00,+10.67966E-09,-1.004982E-06
+8.315200E+00,+11.04139E-09,-1.528368E-06
+8.325218E+00,+10.74212E-09,-1.831961E-06
+8.335038E+00,+10.10905E-09,-1.152487E-06
+8.345109E+00,+9.081512E-09,-423.1358E-09
+8.355170E+00,+9.226934E-09,-778.8564E-09
+8.365232E+00,+9.208814E-09,-1.654825E-06
+8.375065E+00,+8.764878E-09,-1.667881E-06
+8.385135E+00,+7.612527E-09,-900.0398E-09
+8.395226E+00,+7.625991E-09,-1.044540E-06
+8.405189E+00,+7.822919E-09,-1.201592E-06
+8.415030E+00,+7.142833E-09,-1.085959E-06
+8.425137E+00,+4.369873E-09,-1.314211E-06
+8.435136E+00,+3.952981E-09,-1.637163E-06
+8.445203E+00,+5.125326E-09,-1.779461E-06
+8.455039E+00,+5.707094E-09,-1.518860E-06
+8.465037E+00,+6.603992E-09,-417.3565E-09
+8.475029E+00,+6.762107E-09,-228.5862E-09
+8.485129E+00,+7.533537E-09,-773.5252E-09
+8.495219E+00,+7.772323E-09,-783.8918E-09
+8.505061E+00,+6.565530E-09,-569.3245E-09
+8.515236E+00,+6.077661E-09,-490.4271E-09
+8.525186E+00,+5.980068E-09,-295.1336E-09
+8.535025E+00,+6.476011E-09,-288.3339E-09
+8.545088E+00,+8.407049E-09,-1.091890E-06
+8.555166E+00,+8.764087E-09,-1.394320E-06
+8.565026E+00,+9.331756E-09,-462.4367E-09
+8.575104E+00,+9.517763E-09,+140.7814E-09
+8.585189E+00,+9.559831E-09,+222.4255E-09
+8.595058E+00,+9.398513E-09,-102.9301E-09
+8.605235E+00,+9.004836E-09,-879.6788E-09
+8.615213E+00,+9.164623E-09,-969.3814E-09
+8.625056E+00,+9.645488E-09,-1.457758E-06
+8.635143E+00,+9.428001E-09,-1.426878E-06
+8.645229E+00,+8.732665E-09,-491.8480E-09
+8.655083E+00,+9.078382E-09,-376.9875E-09
+8.665159E+00,+12.10503E-09,-396.8239E-09
+8.675227E+00,+12.59099E-09,-857.2388E-09
+8.685061E+00,+11.85950E-09,-1.599522E-06
+8.695274E+00,+11.02545E-09,-1.660090E-06
+8.705096E+00,+10.17328E-09,-1.427813E-06
+8.715156E+00,+10.36936E-09,-914.2113E-09
+8.725238E+00,+9.962884E-09,-1.564255E-06
+8.735208E+00,+9.541677E-09,-1.324530E-06
+8.745068E+00,+8.304112E-09,-783.0048E-09
+8.755143E+00,+8.149810E-09,-1.131535E-06
+8.765182E+00,+7.563835E-09,-848.5127E-09
+8.775022E+00,+7.151037E-09,-1.367760E-06
+8.785087E+00,+6.949136E-09,-776.1956E-09
+8.795139E+00,+7.170082E-09,-921.9456E-09
+8.805198E+00,+7.932245E-09,-120.4491E-09
+8.815130E+00,+7.865120E-09,-187.9025E-09
+8.825081E+00,+7.142159E-09,+805.3399E-09
+8.835156E+00,+7.244678E-09,+733.0609E-09
+8.845195E+00,+7.668739E-09,-415.9070E-09
+8.855053E+00,+7.400788E-09,-702.9820E-09
+8.865100E+00,+5.160185E-09,-440.2256E-09
+8.875139E+00,+4.762154E-09,-433.9600E-09
+8.885191E+00,+4.790615E-09,+178.2608E-09
+8.895024E+00,+5.034470E-09,+213.4896E-09
+8.905096E+00,+5.546129E-09,-960.8365E-09
+8.915187E+00,+5.576346E-09,-1.378231E-06
+8.925160E+00,+6.650297E-09,-463.0375E-09
+8.935132E+00,+7.044187E-09,-317.7739E-09
+8.945213E+00,+6.671967E-09,+13.17024E-09
+8.955061E+00,+6.361921E-09,+65.49836E-09
+8.965144E+00,+5.399212E-09,-799.2459E-09
+8.975238E+00,+5.657466E-09,-753.2597E-09
+8.985124E+00,+6.486117E-09,+193.8820E-09
+8.995155E+00,+6.411061E-09,+510.8357E-09
+9.005137E+00,+6.112051E-09,-629.1104E-09
+9.015212E+00,+6.295420E-09,-518.4460E-09
+9.025027E+00,+7.007016E-09,-558.7483E-09
+9.035181E+00,+7.030203E-09,-854.7879E-09
+9.045212E+00,+6.708876E-09,-181.7417E-09
+9.055030E+00,+6.915162E-09,-197.8302E-09
+9.065100E+00,+8.970517E-09,-1.165829E-06
+9.075170E+00,+9.390005E-09,-986.0516E-09
+9.085237E+00,+10.60130E-09,-1.389446E-06
+9.095067E+00,+10.80964E-09,-1.233187E-06
+9.105118E+00,+11.53721E-09,-1.264629E-06
+9.115177E+00,+11.35250E-09,-1.347389E-06
+9.125134E+00,+8.225706E-09,-1.382704E-06
+9.135103E+00,+7.511558E-09,-1.288538E-06
+9.145156E+00,+7.351836E-09,-1.029205E-06
+9.155227E+00,+7.859989E-09,-1.288033E-06
+9.165064E+00,+8.180669E-09,-1.004324E-06
+9.175131E+00,+7.798566E-09,-859.8901E-09
+9.185215E+00,+6.939970E-09,+460.2623E-09
+9.195047E+00,+7.129441E-09,+481.5579E-09
+9.205106E+00,+8.571525E-09,+848.1503E-09
+9.215059E+00,+8.702065E-09,+883.1788E-09
+9.225134E+00,+9.256713E-09,-178.9665E-09
+9.235077E+00,+9.445657E-09,-586.8912E-09
+9.245041E+00,+10.43331E-09,-1.070499E-06
+9.255214E+00,+10.38773E-09,-1.070690E-06
+9.265035E+00,+9.398109E-09,-2.309704E-06
+9.275094E+00,+9.369802E-09,-2.218600E-06
+9.285130E+00,+9.963980E-09,-2.713557E-06
+9.295198E+00,+9.993770E-09,-2.576027E-06
+9.305040E+00,+8.258800E-09,-902.7100E-09
+9.315215E+00,+7.938572E-09,-375.0801E-09
+9.325174E+00,+8.434719E-09,-431.5281E-09
+9.335023E+00,+8.866919E-09,-619.7835E-09
+9.345223E+00,+9.768806E-09,-1.115027E-06
+9.355207E+00,+9.686505E-09,-997.9249E-09
+9.365029E+00,+10.36385E-09,-1.907558E-06
+9.375094E+00,+10.68996E-09,-1.926537E-06
+9.385168E+00,+11.08011E-09,-968.2466E-09
+9.395226E+00,+10.92577E-09,-652.4277E-09
+9.405188E+00,+10.31793E-09,-218.6775E-09
+9.415164E+00,+10.24894E-09,-208.2348E-09
+9.425019E+00,+9.431086E-09,-1.006689E-06
+9.435095E+00,+9.018713E-09,-1.226301E-06
+9.445054E+00,+9.189136E-09,-1.172676E-06
+9.455106E+00,+10.02816E-09,-1.344729E-06
+9.465179E+00,+11.94154E-09,-1.360636E-06
+9.475020E+00,+12.04137E-09,-740.3279E-09
+9.485115E+00,+10.59812E-09,-475.5211E-09
+9.495213E+00,+9.995524E-09,-373.7545E-09
+9.505188E+00,+8.795796E-09,-725.6604E-09
+9.515023E+00,+7.998644E-09,-700.3403E-09
+9.525099E+00,+6.044591E-09,-844.1162E-09
+9.535056E+00,+5.703216E-09,-62.73270E-09
+9.545024E+00,+6.273030E-09,-52.73819E-09
+9.555202E+00,+6.458154E-09,-173.0537E-09
+9.565029E+00,+5.775786E-09,-58.51746E-09
+9.575091E+00,+5.454177E-09,-237.8941E-09
+9.585149E+00,+6.107264E-09,-750.0839E-09
+9.595334E+00,+6.949665E-09,-377.1496E-09
+9.605165E+00,+7.572744E-09,-261.8313E-09
+9.615212E+00,+7.079178E-09,+80.53780E-09
+9.625163E+00,+5.922663E-09,-43.54477E-09
+9.635201E+00,+6.034591E-09,-30.64156E-09
+9.645235E+00,+6.858361E-09,+67.09099E-09
+9.655050E+00,+7.026951E-09,-72.07871E-09
+9.665082E+00,+7.171792E-09,+1.235457E-06
+9.675122E+00,+7.468882E-09,+1.034784E-06
+9.685169E+00,+7.919421E-09,-238.5903E-09
+9.695024E+00,+7.997896E-09,-446.9586E-09
+9.705210E+00,+8.081940E-09,-634.0123E-09
+9.715041E+00,+8.502952E-09,-375.9957E-09
+9.725223E+00,+9.493462E-09,-186.4433E-09
+9.735052E+00,+9.232015E-09,-368.4235E-09
+9.745132E+00,+7.006344E-09,-1.002321E-06
+9.755207E+00,+6.497671E-09,-1.404963E-06
+9.765048E+00,+6.508889E-09,-770.2733E-09
+9.775111E+00,+6.761673E-09,-807.4189E-09
+9.785182E+00,+6.642950E-09,-231.2756E-09
+9.795031E+00,+6.483084E-09,-194.6450E-09
+9.805198E+00,+7.047196E-09,-237.3409E-09
+9.815071E+00,+7.556042E-09,-217.9432E-09
+9.825146E+00,+9.825408E-09,-1.052294E-06
+9.835101E+00,+10.09368E-09,-1.336403E-06
+9.845084E+00,+12.35880E-09,-1.473465E-06
+9.855081E+00,+12.90973E-09,-1.450167E-06
+9.865140E+00,+14.53241E-09,-857.1149E-09
+9.875214E+00,+14.41034E-09,-783.5770E-09
+9.885050E+00,+13.91559E-09,-1.230631E-06
+9.895118E+00,+14.06480E-09,-1.328125E-06
+9.905184E+00,+14.98572E-09,-1.193838E-06
+9.915133E+00,+15.10124E-09,-1.184702E-06
+9.925088E+00,+14.64979E-09,-802.7554E-09
+9.935156E+00,+14.53581E-09,-941.5436E-09
+9.945128E+00,+14.55929E-09,-440.8360E-09
+9.955104E+00,+14.24431E-09,-622.1676E-09
+9.965170E+00,+11.42607E-09,-814.2377E-09
+9.975245E+00,+10.43516E-09,-907.9744E-09
+9.985084E+00,+8.678340E-09,-1.082840E-06
+9.995142E+00,+8.494596E-09,-1.288528E-06

MicroMag 2900/3900 Data File ends
