# Supplementary material for: Magnetic signatures of a creosote oil contaminated site: case study in São Paulo, Brazil
Source: Sci Rep. 2022 Dec 17;12:21853. doi: 10.1038/s41598-022-23493-2 (PMC9759522; doi:10.1038/s41598-022-23493-2)
Supplement: Supplementary file 3 — Supplementary Information 3. [file 41598_2022_23493_MOESM3_ESM.zip › moment_vs_time/SD35/2_35/nm1xxx/2_35.007]

MicroMag 2900/3900 Data File (Series 0016.002)
Moment vs. time

INSTRUMENT
Configuration                   VSM
Temperature control             None
Hardware version                0004
Software version                01/29/2013
Units of measure                Hybrid SI
Temperature in                  Celsius

SAMPLE
Mass                            N/A
Volume                          N/A
Demagnetizing factor            N/A

SETTINGS
Field range                    +100.0000E-03
Field command                   0.000000E+00
Moment range                   +20.00000E-06
Averaging time                 +7.715007E-03
Temperature (command)           N/A
Tmprtr difference correction    No
Orientation                     0.000000E+00
Vibration amplitude             1.0
Calibration factor             +4.407820E+00
Operating frequency            +83.00000E+00

MEASUREMENT
Description                    "SD35_2_35"
Field (measured)               +87.82055E-06
Temperature (measured)          N/A
Averages (completed)            N/A
Moment at conditioning field   +500.0658E-09
Measured on                     08/27/2020  17:16
Elapsed time                   +22.62352E+00

PROCESSING
Background subtraction          No
Delta-m processing              N/A
Demagnetizing factor            No
Normalization                   No
Normalization factor            N/A
Offset (field)                  No
Offset (moment)                 No
Pole saturation                 No
Slope correction                No

VIEWPORT
Left                            0.000000E+00
Right                          +10.00000E+00
Bottom                         -20.00000E-06
Top                            +20.00000E-06
Show X-axis?                    Yes
Show Y-axis?                    Yes

SCRIPT
Averaging time                 +10.00000E-03
Initial (conditioning) field   +60.00000E-03
Final (measuring) field         0.000000E+00
Pause at initial field         +10.00000E+00
Field slew rate limit          +10.00000E+03
Field slew time limit          +100.0000E-03
Slope correction                0.000000E+00
Timebase                       +10.00000E+00
Number of segments              1
Number of data                  1000

Segment   Averaging                                                            Final 
 Number      Time        Initial      Increment       Final         Pause      Index 
             (s)           (s)           (s)           (s)           (s)     
0000001,+10.00000E-03, 0.000000E+00,+10.00000E-03,+10.00000E+00,+10.00000E+00,0001000

                                         
     Time         Moment        Field    
     (s)          (Am�)          (T)     
+5.093958E-03,+369.1805E-09,+43.85814E-03
+15.12885E-03,+210.9596E-09,+24.34117E-03
+25.16392E-03,+111.0843E-09,+12.21029E-03
+35.05952E-03,+55.29012E-09,+5.587891E-03
+45.13674E-03,+29.19609E-09,+2.501993E-03
+55.20608E-03,+17.53073E-09,+1.084871E-03
+65.03937E-03,+12.43833E-09,+504.6998E-06
+75.10817E-03,+9.534379E-09,+219.0644E-06
+85.05600E-03,+8.967512E-09,+126.7608E-06
+95.01868E-03,+9.686898E-09,+68.65977E-06
+105.1932E-03,+9.876805E-09,+51.44237E-06
+115.0263E-03,+9.205062E-09,+37.72185E-06
+125.0951E-03,+8.764582E-09,+31.92757E-06
+135.0265E-03,+9.355687E-09,+27.06006E-06
+145.0947E-03,+9.952058E-09,+23.42669E-06
+155.1463E-03,+9.566266E-09,+21.16720E-06
+165.1865E-03,+8.952182E-09,+20.78692E-06
+175.2281E-03,+9.245468E-09,+18.75829E-06
+185.1437E-03,+10.12650E-09,+17.74982E-06
+195.1872E-03,+11.41332E-09,+16.33400E-06
+205.0216E-03,+11.73054E-09,+16.21749E-06
+215.0649E-03,+12.06911E-09,+16.22584E-06
+225.1357E-03,+12.14307E-09,+15.92913E-06
+235.2122E-03,+11.03529E-09,+15.03675E-06
+245.1577E-03,+9.816002E-09,+14.73003E-06
+255.2209E-03,+8.175810E-09,+14.11255E-06
+265.0570E-03,+8.305179E-09,+14.21964E-06
+275.1985E-03,+9.299304E-09,+13.39398E-06
+285.0284E-03,+9.509328E-09,+13.20229E-06
+295.0821E-03,+9.163020E-09,+13.69565E-06
+305.1568E-03,+9.310946E-09,+13.55652E-06
+315.1482E-03,+10.61560E-09,+12.50299E-06
+325.1054E-03,+11.14616E-09,+11.70845E-06
+335.1740E-03,+11.32073E-09,+11.29928E-06
+345.0548E-03,+11.45797E-09,+10.82836E-06
+355.0336E-03,+12.82112E-09,+10.20042E-06
+365.0877E-03,+13.41329E-09,+9.867707E-06
+375.1677E-03,+13.28550E-09,+8.824063E-06
+385.1317E-03,+12.91233E-09,+8.380995E-06
+395.1143E-03,+12.52920E-09,+8.224907E-06
+405.0653E-03,+12.37510E-09,+8.039676E-06
+415.0538E-03,+10.85085E-09,+8.554001E-06
+425.2377E-03,+10.05563E-09,+8.842078E-06
+435.0411E-03,+9.947355E-09,+8.494072E-06
+445.2218E-03,+10.62502E-09,+8.107377E-06
+455.0680E-03,+11.23677E-09,+7.469703E-06
+465.1293E-03,+10.56798E-09,+7.365275E-06
+475.0828E-03,+8.546093E-09,+8.082810E-06
+485.1613E-03,+8.176538E-09,+7.930852E-06
+495.2266E-03,+8.957378E-09,+7.061940E-06
+505.0696E-03,+9.189574E-09,+6.914921E-06
+515.1382E-03,+9.032607E-09,+7.282200E-06
+525.1940E-03,+9.523176E-09,+6.742153E-06
+535.0254E-03,+11.03809E-09,+6.324874E-06
+545.1934E-03,+11.67254E-09,+5.662737E-06
+555.2369E-03,+11.45544E-09,+5.555497E-06
+565.0423E-03,+11.05860E-09,+5.392066E-06
+575.1879E-03,+11.26191E-09,+5.521918E-06
+585.2435E-03,+11.42975E-09,+4.870749E-06
+595.0962E-03,+10.75860E-09,+4.636813E-06
+605.1540E-03,+9.946613E-09,+5.193701E-06
+615.2046E-03,+9.170932E-09,+5.611907E-06
+625.0225E-03,+9.285239E-09,+5.360222E-06
+635.0895E-03,+9.661857E-09,+4.305344E-06
+645.1962E-03,+9.839145E-09,+4.243613E-06
+655.1505E-03,+10.96251E-09,+3.368378E-06
+665.1916E-03,+11.85166E-09,+3.000784E-06
+675.2115E-03,+12.27919E-09,+3.317394E-06
+685.1351E-03,+11.72894E-09,+3.261910E-06
+695.1632E-03,+10.50778E-09,+2.992640E-06
+705.1963E-03,+10.49070E-09,+2.641163E-06
+715.2244E-03,+11.11319E-09,+2.318812E-06
+725.0346E-03,+10.81728E-09,+2.661448E-06
+735.0841E-03,+9.241334E-09,+3.125067E-06
+745.0292E-03,+8.506654E-09,+3.680449E-06
+755.0910E-03,+8.974681E-09,+3.762112E-06
+765.1466E-03,+9.503176E-09,+2.839594E-06
+775.1001E-03,+9.806422E-09,+2.060709E-06
+785.1732E-03,+10.12998E-09,+2.019215E-06
+795.0246E-03,+11.37052E-09,+2.335520E-06
+805.1154E-03,+12.18697E-09,+1.872082E-06
+815.1655E-03,+12.31036E-09,+1.766567E-06
+825.2443E-03,+11.85004E-09,+1.943836E-06
+835.2305E-03,+11.42110E-09,+1.696854E-06
+845.0772E-03,+10.90240E-09,+1.666165E-06
+855.1428E-03,+9.284128E-09,+2.410984E-06
+865.1286E-03,+7.995533E-09,+2.343016E-06
+875.2144E-03,+7.708874E-09,+2.018175E-06
+885.0466E-03,+8.902543E-09,+2.203283E-06
+895.1167E-03,+10.16604E-09,+2.392512E-06
+905.1789E-03,+9.902835E-09,+2.433796E-06
+915.0146E-03,+9.084062E-09,+2.389164E-06
+925.0696E-03,+9.373918E-09,+1.946469E-06
+935.1573E-03,+10.70294E-09,+964.1839E-09
+945.0294E-03,+11.16712E-09,+1.256018E-06
+955.2094E-03,+10.95495E-09,+1.533661E-06
+965.0732E-03,+10.65188E-09,+1.500750E-06
+975.1368E-03,+10.21376E-09,+904.5411E-09
+985.0802E-03,+9.647696E-09,+684.1851E-09
+995.0579E-03,+7.307267E-09,+167.1028E-09
+1.005052E+00,+6.678282E-09,+213.7470E-09
+1.015095E+00,+7.611701E-09,+1.254215E-06
+1.025162E+00,+8.650130E-09,+1.033859E-06
+1.035216E+00,+9.282623E-09,+749.9028E-09
+1.045149E+00,+8.986965E-09,+625.9156E-09
+1.055206E+00,+8.849161E-09,+691.9766E-09
+1.065022E+00,+8.996913E-09,+835.8289E-09
+1.075191E+00,+8.763032E-09,+916.8626E-09
+1.085015E+00,+8.393001E-09,+794.1533E-09
+1.095058E+00,+8.567640E-09,+612.9742E-09
+1.105116E+00,+9.135385E-09,+330.7820E-09
+1.115191E+00,+9.634022E-09,-177.0783E-09
+1.125028E+00,+9.272100E-09,-31.86226E-09
+1.135103E+00,+6.964118E-09,-287.2944E-09
+1.145282E+00,+6.644827E-09,-8.974076E-09
+1.155127E+00,+5.783502E-09,+440.0730E-09
+1.165210E+00,+5.365390E-09,-71.87844E-09
+1.175162E+00,+3.630963E-09,-370.5979E-09
+1.185233E+00,+3.182100E-09,-765.1901E-09
+1.195088E+00,+3.824385E-09,-467.2337E-09
+1.205181E+00,+4.079950E-09,-357.0271E-09
+1.215245E+00,+4.284591E-09,-449.6479E-09
+1.225092E+00,+4.417116E-09,-594.3012E-09
+1.235150E+00,+5.752290E-09,-1.046524E-06
+1.245195E+00,+6.447777E-09,-1.032076E-06
+1.255118E+00,+6.837282E-09,-567.9321E-09
+1.265150E+00,+6.902591E-09,+68.27355E-09
+1.275215E+00,+7.551539E-09,+599.1173E-09
+1.285190E+00,+7.800085E-09,+602.3312E-09
+1.295026E+00,+7.348175E-09,+384.7313E-09
+1.305083E+00,+6.575983E-09,+412.4260E-09
+1.315121E+00,+6.029788E-09,-20.11299E-09
+1.325135E+00,+6.684246E-09,-123.6725E-09
+1.335174E+00,+7.803848E-09,-349.2928E-09
+1.345096E+00,+7.698038E-09,-116.4913E-09
+1.355170E+00,+7.013737E-09,+426.6644E-09
+1.365229E+00,+7.112055E-09,+535.2593E-09
+1.375153E+00,+8.118053E-09,-61.53107E-09
+1.385197E+00,+8.440982E-09,-164.2704E-09
+1.395231E+00,+8.917129E-09,-1.318455E-06
+1.405071E+00,+9.407146E-09,-1.581412E-06
+1.415147E+00,+10.96927E-09,-2.132597E-06
+1.425220E+00,+11.14750E-09,-1.887388E-06
+1.435041E+00,+10.44884E-09,-692.5297E-09
+1.445108E+00,+10.21674E-09,-846.7579E-09
+1.455053E+00,+10.64318E-09,-952.0913E-09
+1.465020E+00,+10.88597E-09,-1.468430E-06
+1.475076E+00,+10.26129E-09,-1.124992E-06
+1.485167E+00,+9.720147E-09,-1.004190E-06
+1.495027E+00,+9.729917E-09,-1.061020E-06
+1.505094E+00,+10.20205E-09,-1.251736E-06
+1.515158E+00,+11.14723E-09,-1.655045E-06
+1.525224E+00,+11.48297E-09,-2.031460E-06
+1.535045E+00,+12.10234E-09,-2.387667E-06
+1.545144E+00,+12.94773E-09,-2.146359E-06
+1.555131E+00,+13.74465E-09,-2.408438E-06
+1.565182E+00,+13.48254E-09,-2.368450E-06
+1.575031E+00,+12.67093E-09,-2.229385E-06
+1.585217E+00,+12.58088E-09,-2.149868E-06
+1.595067E+00,+12.68424E-09,-2.217321E-06
+1.605118E+00,+12.25187E-09,-2.420263E-06
+1.615159E+00,+11.39587E-09,-2.322769E-06
+1.625337E+00,+11.00844E-09,-3.468876E-06
+1.635171E+00,+11.58341E-09,-3.387719E-06
+1.645188E+00,+12.12447E-09,-3.056145E-06
+1.655227E+00,+12.39181E-09,-3.072996E-06
+1.665239E+00,+12.53737E-09,-3.086748E-06
+1.675106E+00,+12.86359E-09,-3.386908E-06
+1.685179E+00,+12.65684E-09,-2.892418E-06
+1.695015E+00,+11.07187E-09,-1.941919E-06
+1.705080E+00,+8.807422E-09,-1.776877E-06
+1.715150E+00,+7.504089E-09,-1.229716E-06
+1.725241E+00,+7.201364E-09,-1.214886E-06
+1.735108E+00,+7.063233E-09,-689.2205E-09
+1.745176E+00,+6.384302E-09,-1.312723E-06
+1.755236E+00,+6.294277E-09,-1.620989E-06
+1.765073E+00,+7.142771E-09,-2.276268E-06
+1.775129E+00,+8.011169E-09,-2.417498E-06
+1.785189E+00,+7.675365E-09,-2.215128E-06
+1.795027E+00,+6.949876E-09,-2.109318E-06
+1.805202E+00,+7.006801E-09,-2.312966E-06
+1.815026E+00,+7.881765E-09,-2.631779E-06
+1.825093E+00,+9.258350E-09,-2.575388E-06
+1.835034E+00,+9.878429E-09,-1.960459E-06
+1.845094E+00,+11.46004E-09,-2.749882E-06
+1.855167E+00,+12.68721E-09,-2.697506E-06
+1.865222E+00,+14.03829E-09,-2.528553E-06
+1.875056E+00,+14.23448E-09,-2.331619E-06
+1.885125E+00,+14.17512E-09,-2.146073E-06
+1.895027E+00,+14.33896E-09,-1.967831E-06
+1.905021E+00,+14.53481E-09,-1.871348E-06
+1.915076E+00,+14.00979E-09,-2.008629E-06
+1.925064E+00,+12.47655E-09,-2.110224E-06
+1.935171E+00,+11.97945E-09,-1.934548E-06
+1.945233E+00,+12.28146E-09,-3.057699E-06
+1.955077E+00,+12.65803E-09,-3.523026E-06
+1.965142E+00,+12.34546E-09,-3.847428E-06
+1.975203E+00,+12.19320E-09,-3.689947E-06
+1.985042E+00,+12.42256E-09,-2.905254E-06
+1.995218E+00,+12.70984E-09,-2.677489E-06
+2.005053E+00,+12.70151E-09,-2.921314E-06
+2.015132E+00,+12.81697E-09,-2.705994E-06
+2.025109E+00,+13.67548E-09,-2.257977E-06
+2.035177E+00,+14.48781E-09,-1.966830E-06
+2.045026E+00,+14.80500E-09,-1.572456E-06
+2.055114E+00,+14.39113E-09,-1.917706E-06
+2.065195E+00,+13.90080E-09,-2.296973E-06
+2.075038E+00,+13.99485E-09,-3.019743E-06
+2.085110E+00,+14.29842E-09,-3.399954E-06
+2.095189E+00,+14.20655E-09,-3.601055E-06
+2.105138E+00,+14.18450E-09,-4.086085E-06
+2.115208E+00,+14.66367E-09,-3.636656E-06
+2.125064E+00,+15.62370E-09,-2.012053E-06
+2.135244E+00,+15.90130E-09,-1.465006E-06
+2.145078E+00,+15.80846E-09,-1.639271E-06
+2.155146E+00,+15.62520E-09,-2.442646E-06
+2.165208E+00,+15.40880E-09,-3.116570E-06
+2.175049E+00,+14.39205E-09,-3.588533E-06
+2.185195E+00,+12.35802E-09,-3.311100E-06
+2.195060E+00,+10.90169E-09,-3.167630E-06
+2.205130E+00,+10.32384E-09,-2.518292E-06
+2.215197E+00,+10.20052E-09,-2.260056E-06
+2.225166E+00,+9.495468E-09,-2.002325E-06
+2.235242E+00,+8.797769E-09,-1.768437E-06
+2.245076E+00,+8.953799E-09,-2.382670E-06
+2.255150E+00,+9.759833E-09,-2.636881E-06
+2.265140E+00,+10.01299E-09,-2.567177E-06
+2.275091E+00,+9.175772E-09,-2.427912E-06
+2.285177E+00,+7.902228E-09,-2.016277E-06
+2.295163E+00,+7.728370E-09,-2.317963E-06
+2.305245E+00,+8.007060E-09,-2.326393E-06
+2.315061E+00,+7.842869E-09,-1.748209E-06
+2.325228E+00,+7.399193E-09,-1.414013E-06
+2.335031E+00,+7.426475E-09,-1.696863E-06
+2.345078E+00,+7.845589E-09,-2.896986E-06
+2.355127E+00,+7.645543E-09,-3.054991E-06
+2.365162E+00,+6.342697E-09,-2.999630E-06
+2.375216E+00,+5.917649E-09,-2.916127E-06
+2.385032E+00,+5.931934E-09,-1.203661E-06
+2.395073E+00,+5.794190E-09,-1.028910E-06
+2.405207E+00,+5.154897E-09,-1.797714E-06
+2.415240E+00,+5.210797E-09,-2.528324E-06
+2.425071E+00,+7.130649E-09,-3.203821E-06
+2.435228E+00,+9.196798E-09,-3.006640E-06
+2.445181E+00,+11.16383E-09,-3.069153E-06
+2.455139E+00,+11.87391E-09,-3.785486E-06
+2.465170E+00,+12.62092E-09,-4.267712E-06
+2.475212E+00,+13.37354E-09,-4.058905E-06
+2.485065E+00,+13.48254E-09,-4.258175E-06
+2.495055E+00,+13.09745E-09,-4.346085E-06
+2.505073E+00,+12.65486E-09,-4.067412E-06
+2.515028E+00,+12.68286E-09,-4.304209E-06
+2.525238E+00,+11.75512E-09,-3.775025E-06
+2.535202E+00,+10.26852E-09,-3.045140E-06
+2.545234E+00,+7.427156E-09,-2.832909E-06
+2.555041E+00,+6.478075E-09,-2.591381E-06
+2.565085E+00,+6.500207E-09,-2.553826E-06
+2.575123E+00,+6.439343E-09,-2.497626E-06
+2.585159E+00,+5.845950E-09,-2.325936E-06
+2.595206E+00,+5.956162E-09,-1.922102E-06
+2.605130E+00,+7.416775E-09,-2.874174E-06
+2.615067E+00,+8.690453E-09,-3.568697E-06
+2.625092E+00,+9.757032E-09,-3.977099E-06
+2.635133E+00,+9.956053E-09,-3.201914E-06
+2.645198E+00,+10.05459E-09,-2.868405E-06
+2.655046E+00,+10.16412E-09,-2.823839E-06
+2.665112E+00,+9.712645E-09,-2.229462E-06
+2.675168E+00,+9.450174E-09,-2.476845E-06
+2.685224E+00,+9.994715E-09,-3.756113E-06
+2.695059E+00,+10.71856E-09,-4.455652E-06
+2.705234E+00,+11.09072E-09,-4.099846E-06
+2.715043E+00,+10.72895E-09,-3.597050E-06
+2.725107E+00,+10.26309E-09,-2.960453E-06
+2.735038E+00,+10.44824E-09,-3.141213E-06
+2.745097E+00,+11.30712E-09,-3.338509E-06
+2.755161E+00,+11.22619E-09,-3.499375E-06
+2.765223E+00,+10.69490E-09,-3.555565E-06
+2.775069E+00,+10.84988E-09,-3.985625E-06
+2.785123E+00,+11.77687E-09,-4.991322E-06
+2.795066E+00,+11.70726E-09,-4.945383E-06
+2.805110E+00,+10.08397E-09,-3.525906E-06
+2.815114E+00,+9.745143E-09,-3.564177E-06
+2.825128E+00,+8.937265E-09,-3.010950E-06
+2.835177E+00,+8.630568E-09,-2.495260E-06
+2.845236E+00,+6.406641E-09,-2.612877E-06
+2.855074E+00,+5.943913E-09,-2.629109E-06
+2.865145E+00,+6.765236E-09,-2.150355E-06
+2.875208E+00,+7.236284E-09,-2.212429E-06
+2.885197E+00,+9.126548E-09,-3.114119E-06
+2.895262E+00,+9.276206E-09,-3.223229E-06
+2.905062E+00,+10.16221E-09,-3.502903E-06
+2.915049E+00,+10.60201E-09,-3.624134E-06
+2.925112E+00,+10.49967E-09,-4.106989E-06
+2.935182E+00,+9.740043E-09,-4.036427E-06
+2.945030E+00,+7.756169E-09,-2.950497E-06
+2.955115E+00,+7.764345E-09,-2.432471E-06
+2.965181E+00,+8.615185E-09,-3.025589E-06
+2.975024E+00,+8.742058E-09,-2.923222E-06
+2.985105E+00,+9.003346E-09,-2.878285E-06
+2.995079E+00,+9.365253E-09,-3.155041E-06
+3.005128E+00,+10.68205E-09,-3.985816E-06
+3.015223E+00,+10.81843E-09,-3.778086E-06
+3.025144E+00,+10.40232E-09,-3.838263E-06
+3.035046E+00,+10.43455E-09,-3.887129E-06
+3.045101E+00,+11.66610E-09,-4.127884E-06
+3.055165E+00,+11.85329E-09,-4.319411E-06
+3.065197E+00,+11.30042E-09,-4.583588E-06
+3.075240E+00,+11.13458E-09,-4.430904E-06
+3.085042E+00,+12.46417E-09,-2.569790E-06
+3.095180E+00,+13.04264E-09,-2.231922E-06
+3.105216E+00,+14.28543E-09,-1.609936E-06
+3.115029E+00,+14.19300E-09,-2.047825E-06
+3.125172E+00,+14.03307E-09,-3.676529E-06
+3.135212E+00,+14.15174E-09,-3.818589E-06
+3.145023E+00,+14.05368E-09,-3.920555E-06
+3.155095E+00,+13.84384E-09,-4.468289E-06
+3.165129E+00,+14.45284E-09,-4.103213E-06
+3.175159E+00,+15.01132E-09,-3.774119E-06
+3.185192E+00,+15.56767E-09,-2.888060E-06
+3.195230E+00,+14.87779E-09,-3.216877E-06
+3.205137E+00,+11.75408E-09,-3.992910E-06
+3.215169E+00,+10.82577E-09,-3.730192E-06
+3.225017E+00,+10.41431E-09,-3.807660E-06
+3.235198E+00,+10.23170E-09,-3.981915E-06
+3.245168E+00,+8.206117E-09,-3.581705E-06
+3.255117E+00,+7.449735E-09,-3.649740E-06
+3.265181E+00,+6.683470E-09,-3.237667E-06
+3.275019E+00,+6.935282E-09,-3.123188E-06
+3.285080E+00,+8.470439E-09,-3.165922E-06
+3.295035E+00,+9.086206E-09,-3.574114E-06
+3.305109E+00,+11.63270E-09,-5.080863E-06
+3.315238E+00,+12.23575E-09,-5.139580E-06
+3.325084E+00,+12.78934E-09,-5.029927E-06
+3.335173E+00,+12.64261E-09,-4.836846E-06
+3.345238E+00,+13.28825E-09,-3.471785E-06
+3.355081E+00,+13.68438E-09,-3.060408E-06
+3.365119E+00,+13.56713E-09,-3.674593E-06
+3.375187E+00,+12.88235E-09,-4.398098E-06
+3.385032E+00,+11.64727E-09,-5.451813E-06
+3.395213E+00,+11.68522E-09,-5.423174E-06
+3.405046E+00,+12.15633E-09,-5.048590E-06
+3.415116E+00,+12.09419E-09,-4.697437E-06
+3.425062E+00,+11.63377E-09,-4.413595E-06
+3.435136E+00,+11.67539E-09,-4.459019E-06
+3.445195E+00,+12.11080E-09,-4.022303E-06
+3.455234E+00,+11.99954E-09,-4.268971E-06
+3.465071E+00,+11.84192E-09,-4.460936E-06
+3.475132E+00,+12.41380E-09,-4.581290E-06
+3.485189E+00,+14.20659E-09,-3.598051E-06
+3.495028E+00,+15.10232E-09,-3.658371E-06
+3.505206E+00,+14.95812E-09,-3.991890E-06
+3.515034E+00,+14.65040E-09,-4.591237E-06
+3.525100E+00,+14.14087E-09,-4.395829E-06
+3.535039E+00,+13.84040E-09,-4.303970E-06
+3.545243E+00,+11.91899E-09,-3.496504E-06
+3.555188E+00,+11.11794E-09,-3.057680E-06
+3.565020E+00,+10.56232E-09,-2.650786E-06
+3.575089E+00,+11.05614E-09,-3.265810E-06
+3.585148E+00,+12.04625E-09,-4.372902E-06
+3.595102E+00,+12.02228E-09,-4.640761E-06
+3.605177E+00,+11.72380E-09,-4.881773E-06
+3.615233E+00,+11.76363E-09,-5.459051E-06
+3.625179E+00,+11.44390E-09,-5.789986E-06
+3.635024E+00,+10.74354E-09,-5.351563E-06
+3.645085E+00,+8.782501E-09,-4.451237E-06
+3.655166E+00,+8.682234E-09,-4.239073E-06
+3.665237E+00,+9.879290E-09,-4.228649E-06
+3.675056E+00,+10.21037E-09,-4.271107E-06
+3.685094E+00,+9.431372E-09,-3.331413E-06
+3.695245E+00,+8.953623E-09,-3.708763E-06
+3.705061E+00,+8.991741E-09,-4.241267E-06
+3.715243E+00,+9.181161E-09,-3.979349E-06
+3.725059E+00,+8.938212E-09,-3.628769E-06
+3.735094E+00,+8.739714E-09,-3.209086E-06
+3.745133E+00,+9.086897E-09,-2.821141E-06
+3.755173E+00,+9.512271E-09,-3.180018E-06
+3.765224E+00,+9.697678E-09,-3.180628E-06
+3.775030E+00,+9.431834E-09,-3.272009E-06
+3.785098E+00,+9.160604E-09,-4.014378E-06
+3.795186E+00,+9.164879E-09,-4.250327E-06
+3.805153E+00,+7.891638E-09,-3.947439E-06
+3.815213E+00,+6.701486E-09,-3.749132E-06
+3.825054E+00,+5.870661E-09,-3.578434E-06
+3.835229E+00,+6.612237E-09,-3.326006E-06
+3.845055E+00,+8.175999E-09,-2.520562E-06
+3.855109E+00,+8.212029E-09,-2.367506E-06
+3.865148E+00,+7.447460E-09,-2.078982E-06
+3.875206E+00,+7.426121E-09,-2.790947E-06
+3.885167E+00,+8.662802E-09,-3.366289E-06
+3.895025E+00,+9.612472E-09,-3.806477E-06
+3.905076E+00,+10.64015E-09,-4.074993E-06
+3.915110E+00,+11.40528E-09,-4.045458E-06
+3.925037E+00,+12.61553E-09,-3.969088E-06
+3.935089E+00,+13.05170E-09,-3.800373E-06
+3.945119E+00,+12.56999E-09,-3.752995E-06
+3.955154E+00,+12.11073E-09,-4.532128E-06
+3.965190E+00,+12.41209E-09,-5.300923E-06
+3.975221E+00,+13.09028E-09,-4.700652E-06
+3.985030E+00,+13.12215E-09,-4.170151E-06
+3.995177E+00,+12.37030E-09,-3.936177E-06
+4.005216E+00,+11.30587E-09,-3.639851E-06
+4.015027E+00,+11.31333E-09,-4.112492E-06
+4.025169E+00,+11.39772E-09,-5.016699E-06
+4.035208E+00,+11.02274E-09,-4.721489E-06
+4.045023E+00,+10.21991E-09,-4.591895E-06
+4.055059E+00,+9.910759E-09,-4.502258E-06
+4.065110E+00,+9.204754E-09,-3.804284E-06
+4.075174E+00,+8.466752E-09,-3.707123E-06
+4.085229E+00,+7.601663E-09,-3.015709E-06
+4.095036E+00,+8.118228E-09,-3.142090E-06
+4.105207E+00,+10.28028E-09,-3.781395E-06
+4.115056E+00,+10.88081E-09,-3.741198E-06
+4.125095E+00,+10.59536E-09,-3.599892E-06
+4.135025E+00,+10.35774E-09,-3.298540E-06
+4.145022E+00,+10.89241E-09,-3.710900E-06
+4.155037E+00,+11.26296E-09,-4.327088E-06
+4.165118E+00,+11.68385E-09,-4.523554E-06
+4.175117E+00,+11.75905E-09,-4.441395E-06
+4.185151E+00,+12.50453E-09,-3.898278E-06
+4.195085E+00,+12.92997E-09,-4.078465E-06
+4.205140E+00,+12.78839E-09,-4.405356E-06
+4.215193E+00,+12.56586E-09,-4.807692E-06
+4.225151E+00,+12.80541E-09,-4.685850E-06
+4.235237E+00,+13.44650E-09,-4.018946E-06
+4.245068E+00,+14.45746E-09,-3.549138E-06
+4.255126E+00,+14.44536E-09,-3.558493E-06
+4.265083E+00,+14.16673E-09,-3.570605E-06
+4.275233E+00,+14.26823E-09,-3.624258E-06
+4.285040E+00,+14.00428E-09,-3.252640E-06
+4.295192E+00,+13.04166E-09,-3.654137E-06
+4.305025E+00,+10.79678E-09,-4.003859E-06
+4.315080E+00,+10.24895E-09,-4.063149E-06
+4.325224E+00,+10.97983E-09,-3.980952E-06
+4.335055E+00,+11.54282E-09,-3.898916E-06
+4.345100E+00,+11.42974E-09,-5.227137E-06
+4.355134E+00,+11.18395E-09,-5.255299E-06
+4.365187E+00,+11.29723E-09,-4.669314E-06
+4.375025E+00,+11.25606E-09,-4.647084E-06
+4.385067E+00,+10.50478E-09,-4.343854E-06
+4.395114E+00,+10.22372E-09,-4.295712E-06
+4.405073E+00,+11.00314E-09,-4.957266E-06
+4.415185E+00,+11.97810E-09,-5.139075E-06
+4.425029E+00,+12.61366E-09,-5.434953E-06
+4.435222E+00,+12.47409E-09,-5.139237E-06
+4.445054E+00,+12.73463E-09,-4.749413E-06
+4.455129E+00,+13.68059E-09,-4.433384E-06
+4.465202E+00,+14.62906E-09,-3.682184E-06
+4.475049E+00,+14.61414E-09,-3.978177E-06
+4.485093E+00,+14.44260E-09,-4.539376E-06
+4.495015E+00,+14.62703E-09,-4.514437E-06
+4.505060E+00,+14.75902E-09,-4.178820E-06
+4.515095E+00,+14.50552E-09,-4.494982E-06
+4.525175E+00,+13.91171E-09,-4.953718E-06
+4.535149E+00,+14.10304E-09,-5.429411E-06
+4.545221E+00,+15.03650E-09,-3.919545E-06
+4.555068E+00,+14.81232E-09,-3.673859E-06
+4.565112E+00,+12.76718E-09,-3.633156E-06
+4.575129E+00,+11.90688E-09,-3.441906E-06
+4.585157E+00,+11.19582E-09,-4.165583E-06
+4.595196E+00,+11.12914E-09,-4.536715E-06
+4.605115E+00,+10.17268E-09,-4.272586E-06
+4.615056E+00,+9.204699E-09,-4.000130E-06
+4.625083E+00,+8.738455E-09,-3.555422E-06
+4.635117E+00,+9.146687E-09,-3.745709E-06
+4.645162E+00,+9.484268E-09,-3.871870E-06
+4.655217E+00,+9.587312E-09,-4.031859E-06
+4.665092E+00,+10.32235E-09,-4.565001E-06
+4.675144E+00,+11.05674E-09,-5.087014E-06
+4.685209E+00,+11.01877E-09,-4.420233E-06
+4.695199E+00,+9.831647E-09,-3.607598E-06
+4.705055E+00,+8.610010E-09,-3.475476E-06
+4.715113E+00,+9.050879E-09,-3.802987E-06
+4.725155E+00,+10.68708E-09,-4.512749E-06
+4.735075E+00,+10.86431E-09,-4.661255E-06
+4.745105E+00,+9.515393E-09,-4.261904E-06
+4.755138E+00,+8.968977E-09,-4.334126E-06
+4.765171E+00,+8.957323E-09,-4.065943E-06
+4.775213E+00,+9.170350E-09,-3.979741E-06
+4.785028E+00,+8.975863E-09,-3.905755E-06
+4.795177E+00,+8.988496E-09,-4.255905E-06
+4.805222E+00,+9.579741E-09,-4.144030E-06
+4.815240E+00,+9.744101E-09,-3.927556E-06
+4.825208E+00,+8.748014E-09,-3.763705E-06
+4.835067E+00,+8.335075E-09,-3.284006E-06
+4.845129E+00,+9.125697E-09,-3.302632E-06
+4.855200E+00,+10.07920E-09,-3.174296E-06
+4.865028E+00,+10.85909E-09,-3.852082E-06
+4.875067E+00,+10.57319E-09,-4.396677E-06
+4.885098E+00,+10.01219E-09,-5.659915E-06
+4.895135E+00,+10.17970E-09,-5.668669E-06
+4.905054E+00,+10.24221E-09,-5.077105E-06
+4.915222E+00,+9.622864E-09,-4.290896E-06
+4.925018E+00,+8.320338E-09,-3.827601E-06
+4.935054E+00,+7.859439E-09,-5.177326E-06
+4.945101E+00,+8.046436E-09,-5.531998E-06
+4.955112E+00,+8.076357E-09,-4.561176E-06
+4.965175E+00,+7.898672E-09,-2.697974E-06
+4.975200E+00,+8.607859E-09,-2.982750E-06
+4.985064E+00,+10.14526E-09,-4.154158E-06
+4.995099E+00,+10.65420E-09,-4.712916E-06
+5.005134E+00,+10.19841E-09,-4.705906E-06
+5.015160E+00,+10.12429E-09,-4.506417E-06
+5.025231E+00,+11.40792E-09,-4.860010E-06
+5.035195E+00,+12.53311E-09,-4.673357E-06
+5.045245E+00,+12.98933E-09,-5.530854E-06
+5.055074E+00,+12.59515E-09,-5.387421E-06
+5.065116E+00,+12.49703E-09,-5.472012E-06
+5.075155E+00,+13.06780E-09,-5.209227E-06
+5.085209E+00,+13.87722E-09,-4.120684E-06
+5.095150E+00,+14.05239E-09,-3.625555E-06
+5.105190E+00,+14.01991E-09,-4.647942E-06
+5.115232E+00,+14.03747E-09,-4.805527E-06
+5.125149E+00,+12.75263E-09,-4.684181E-06
+5.135193E+00,+10.84564E-09,-3.933258E-06
+5.145232E+00,+8.706399E-09,-3.387242E-06
+5.155236E+00,+8.542232E-09,-3.933192E-06
+5.165029E+00,+9.390135E-09,-4.015856E-06
+5.175059E+00,+9.628083E-09,-3.972864E-06
+5.185097E+00,+8.882801E-09,-4.237347E-06
+5.195137E+00,+8.467719E-09,-3.555374E-06
+5.205061E+00,+8.703497E-09,-3.097239E-06
+5.215106E+00,+8.998001E-09,-3.060885E-06
+5.225152E+00,+8.702756E-09,-3.338766E-06
+5.235073E+00,+8.286817E-09,-3.532200E-06
+5.245240E+00,+7.786936E-09,-3.343478E-06
+5.255158E+00,+7.221590E-09,-3.771343E-06
+5.265199E+00,+5.366877E-09,-5.148926E-06
+5.275014E+00,+4.720337E-09,-5.628367E-06
+5.285053E+00,+6.175155E-09,-4.976731E-06
+5.295208E+00,+8.182662E-09,-5.192061E-06
+5.305046E+00,+10.21331E-09,-4.938011E-06
+5.315111E+00,+10.42645E-09,-4.256029E-06
+5.325032E+00,+10.14200E-09,-4.119244E-06
+5.335082E+00,+10.15867E-09,-4.313565E-06
+5.345124E+00,+9.965468E-09,-3.965731E-06
+5.355181E+00,+9.239930E-09,-3.279162E-06
+5.365222E+00,+8.413290E-09,-3.252602E-06
+5.375030E+00,+8.494968E-09,-3.380871E-06
+5.385077E+00,+8.936766E-09,-3.772469E-06
+5.395025E+00,+8.677312E-09,-4.337902E-06
+5.405085E+00,+7.813289E-09,-3.941469E-06
+5.415138E+00,+7.841552E-09,-3.843298E-06
+5.425055E+00,+8.681645E-09,-3.673106E-06
+5.435103E+00,+8.816698E-09,-3.835908E-06
+5.445155E+00,+7.828229E-09,-3.457871E-06
+5.455209E+00,+7.027880E-09,-2.922430E-06
+5.465017E+00,+7.307879E-09,-3.284674E-06
+5.475066E+00,+8.151658E-09,-3.382559E-06
+5.485180E+00,+8.060279E-09,-3.313275E-06
+5.495092E+00,+7.258126E-09,-3.679333E-06
+5.505224E+00,+6.566629E-09,-3.814106E-06
+5.515019E+00,+6.584230E-09,-3.379612E-06
+5.525056E+00,+6.600391E-09,-2.807999E-06
+5.535195E+00,+6.664174E-09,-2.676936E-06
+5.545139E+00,+7.552285E-09,-2.939806E-06
+5.555075E+00,+8.421458E-09,-3.122750E-06
+5.565162E+00,+9.363179E-09,-3.100786E-06
+5.575234E+00,+9.220255E-09,-3.130646E-06
+5.585072E+00,+9.268184E-09,-3.897248E-06
+5.595220E+00,+9.973800E-09,-4.508610E-06
+5.605031E+00,+10.96222E-09,-5.344448E-06
+5.615073E+00,+10.86198E-09,-4.897729E-06
+5.625024E+00,+9.748296E-09,-4.126301E-06
+5.635100E+00,+9.253740E-09,-3.888731E-06
+5.645164E+00,+9.573058E-09,-4.532156E-06
+5.655241E+00,+9.653293E-09,-4.268561E-06
+5.665078E+00,+8.961552E-09,-3.901053E-06
+5.675015E+00,+8.082699E-09,-3.683291E-06
+5.685087E+00,+8.459058E-09,-3.585720E-06
+5.695178E+00,+9.502476E-09,-3.873587E-06
+5.705235E+00,+10.26075E-09,-4.177180E-06
+5.715087E+00,+10.72693E-09,-4.086276E-06
+5.725266E+00,+11.83120E-09,-4.268475E-06
+5.735118E+00,+13.45570E-09,-3.403025E-06
+5.745167E+00,+14.12024E-09,-2.995424E-06
+5.755238E+00,+13.53394E-09,-4.729414E-06
+5.765242E+00,+13.11135E-09,-5.625229E-06
+5.775024E+00,+13.59942E-09,-5.479985E-06
+5.785104E+00,+14.66665E-09,-4.895249E-06
+5.795213E+00,+14.64495E-09,-4.960290E-06
+5.805171E+00,+13.72528E-09,-5.148755E-06
+5.815218E+00,+13.34289E-09,-5.542803E-06
+5.825066E+00,+13.38390E-09,-5.416193E-06
+5.835017E+00,+13.32477E-09,-5.400448E-06
+5.845077E+00,+12.76873E-09,-5.156222E-06
+5.855143E+00,+12.49139E-09,-4.990101E-06
+5.865201E+00,+12.36787E-09,-5.590554E-06
+5.875051E+00,+11.84651E-09,-6.018382E-06
+5.885179E+00,+10.34442E-09,-5.258008E-06
+5.895244E+00,+9.143516E-09,-4.662552E-06
+5.905089E+00,+8.824058E-09,-4.129610E-06
+5.915125E+00,+8.979104E-09,-3.641043E-06
+5.925079E+00,+8.362119E-09,-4.387007E-06
+5.935159E+00,+7.539934E-09,-4.215031E-06
+5.945225E+00,+7.475982E-09,-4.500914E-06
+5.955075E+00,+8.136609E-09,-4.149266E-06
+5.965178E+00,+8.480158E-09,-4.124489E-06
+5.975087E+00,+8.231249E-09,-3.803015E-06
+5.985169E+00,+7.673102E-09,-3.584566E-06
+5.995130E+00,+7.565682E-09,-3.699246E-06
+6.005175E+00,+7.106531E-09,-3.754921E-06
+6.015132E+00,+6.490126E-09,-4.005013E-06
+6.025177E+00,+6.308244E-09,-3.697510E-06
+6.035216E+00,+6.849834E-09,-3.376837E-06
+6.045058E+00,+8.186570E-09,-3.562908E-06
+6.055143E+00,+8.194750E-09,-4.031849E-06
+6.065211E+00,+7.357635E-09,-3.449450E-06
+6.075050E+00,+7.257736E-09,-3.585358E-06
+6.085121E+00,+8.718786E-09,-4.344616E-06
+6.095215E+00,+9.857939E-09,-4.317637E-06
+6.105173E+00,+10.32593E-09,-3.974228E-06
+6.115021E+00,+10.09402E-09,-4.423266E-06
+6.125092E+00,+9.593601E-09,-4.236670E-06
+6.135050E+00,+9.207320E-09,-3.516007E-06
+6.145139E+00,+7.644719E-09,-2.965794E-06
+6.155219E+00,+6.591927E-09,-3.079386E-06
+6.165244E+00,+6.309321E-09,-2.862778E-06
+6.175045E+00,+6.948141E-09,-3.227225E-06
+6.185069E+00,+7.704753E-09,-3.940936E-06
+6.195241E+00,+7.592934E-09,-4.025555E-06
+6.205058E+00,+7.700105E-09,-4.396401E-06
+6.215105E+00,+8.437788E-09,-4.444991E-06
+6.225039E+00,+10.05809E-09,-5.373926E-06
+6.235094E+00,+10.98269E-09,-5.214710E-06
+6.245149E+00,+11.96677E-09,-4.353762E-06
+6.255208E+00,+13.04907E-09,-2.810793E-06
+6.265019E+00,+14.19492E-09,-2.543755E-06
+6.275035E+00,+14.04508E-09,-3.231507E-06
+6.285074E+00,+12.58326E-09,-4.211970E-06
+6.295225E+00,+11.87957E-09,-4.837304E-06
+6.305038E+00,+11.78304E-09,-5.148325E-06
+6.315079E+00,+11.97329E-09,-5.138140E-06
+6.325256E+00,+11.81527E-09,-4.769993E-06
+6.335091E+00,+11.77073E-09,-5.059605E-06
+6.345137E+00,+12.75193E-09,-4.322472E-06
+6.355179E+00,+13.46179E-09,-4.275914E-06
+6.365220E+00,+13.52520E-09,-4.346686E-06
+6.375031E+00,+12.87112E-09,-4.669695E-06
+6.385049E+00,+12.26422E-09,-5.039149E-06
+6.395098E+00,+12.30137E-09,-5.207949E-06
+6.405026E+00,+11.92623E-09,-5.015679E-06
+6.415068E+00,+10.94118E-09,-3.846188E-06
+6.425105E+00,+10.06482E-09,-3.492499E-06
+6.435244E+00,+10.30870E-09,-3.702316E-06
+6.445205E+00,+11.02034E-09,-4.254961E-06
+6.455179E+00,+11.10821E-09,-5.007096E-06
+6.465199E+00,+10.85862E-09,-4.511395E-06
+6.475016E+00,+11.16149E-09,-4.467145E-06
+6.485059E+00,+11.91271E-09,-4.001694E-06
+6.495211E+00,+11.71869E-09,-4.152432E-06
+6.505058E+00,+10.44936E-09,-4.589873E-06
+6.515147E+00,+10.21492E-09,-4.253149E-06
+6.525102E+00,+11.24585E-09,-5.375109E-06
+6.535162E+00,+12.17839E-09,-5.925894E-06
+6.545203E+00,+12.44037E-09,-6.041174E-06
+6.555028E+00,+12.11219E-09,-5.855503E-06
+6.565069E+00,+11.80257E-09,-5.444937E-06
+6.575102E+00,+11.74971E-09,-5.248366E-06
+6.585144E+00,+11.30835E-09,-4.643002E-06
+6.595188E+00,+10.92695E-09,-4.646759E-06
+6.605106E+00,+11.14018E-09,-4.553709E-06
+6.615045E+00,+11.61483E-09,-4.540530E-06
+6.625280E+00,+11.28289E-09,-5.696488E-06
+6.635093E+00,+9.886692E-09,-5.385581E-06
+6.645165E+00,+8.441354E-09,-4.444514E-06
+6.655233E+00,+8.478497E-09,-4.016257E-06
+6.665069E+00,+8.623109E-09,-3.886032E-06
+6.675116E+00,+8.021424E-09,-3.820010E-06
+6.685209E+00,+6.395108E-09,-3.800593E-06
+6.695018E+00,+5.576408E-09,-3.515740E-06
+6.705080E+00,+6.034591E-09,-3.491688E-06
+6.715122E+00,+6.698876E-09,-3.832607E-06
+6.725168E+00,+7.810277E-09,-4.146242E-06
+6.735089E+00,+8.368500E-09,-4.410477E-06
+6.745115E+00,+10.01005E-09,-5.045643E-06
+6.755149E+00,+10.48637E-09,-5.351181E-06
+6.765198E+00,+9.366938E-09,-4.835196E-06
+6.775033E+00,+8.209154E-09,-3.988142E-06
+6.785089E+00,+6.650165E-09,-3.561135E-06
+6.795244E+00,+6.270614E-09,-3.649016E-06
+6.805086E+00,+5.155573E-09,-4.074936E-06
+6.815145E+00,+4.621646E-09,-4.498082E-06
+6.825072E+00,+4.710713E-09,-4.464779E-06
+6.835122E+00,+5.763765E-09,-4.600649E-06
+6.845153E+00,+7.737693E-09,-5.148011E-06
+6.855196E+00,+8.034634E-09,-4.791890E-06
+6.865240E+00,+7.180156E-09,-3.902770E-06
+6.875045E+00,+6.818684E-09,-3.617678E-06
+6.885084E+00,+5.643472E-09,-3.536930E-06
+6.895131E+00,+5.086592E-09,-3.573218E-06
+6.905068E+00,+4.447117E-09,-3.341208E-06
+6.915039E+00,+5.128077E-09,-3.274756E-06
+6.925080E+00,+7.429302E-09,-3.613157E-06
+6.935115E+00,+8.553687E-09,-3.760968E-06
+6.945175E+00,+9.862161E-09,-4.083977E-06
+6.955236E+00,+10.72135E-09,-3.830252E-06
+6.965042E+00,+13.29776E-09,-3.335848E-06
+6.975082E+00,+14.48604E-09,-3.353310E-06
+6.985109E+00,+14.44470E-09,-4.415837E-06
+6.995026E+00,+13.70891E-09,-4.948483E-06
+7.005073E+00,+12.23963E-09,-4.807864E-06
+7.015115E+00,+11.44326E-09,-4.271927E-06
+7.025198E+00,+9.048586E-09,-3.656645E-06
+7.035155E+00,+7.937327E-09,-3.372088E-06
+7.045218E+00,+6.516024E-09,-3.390198E-06
+7.055047E+00,+6.483969E-09,-3.523626E-06
+7.065088E+00,+5.881684E-09,-4.327708E-06
+7.075165E+00,+5.249026E-09,-4.241295E-06
+7.085021E+00,+4.376896E-09,-4.441261E-06
+7.095195E+00,+4.805803E-09,-4.661322E-06
+7.105231E+00,+7.156491E-09,-4.819603E-06
+7.115041E+00,+7.743790E-09,-4.393950E-06
+7.125199E+00,+8.392239E-09,-4.056225E-06
+7.135019E+00,+8.771448E-09,-3.694573E-06
+7.145059E+00,+10.17506E-09,-4.066057E-06
+7.155111E+00,+10.78846E-09,-4.144554E-06
+7.165164E+00,+11.00369E-09,-4.931564E-06
+7.175220E+00,+11.01289E-09,-5.549451E-06
+7.185055E+00,+11.94655E-09,-5.725622E-06
+7.195133E+00,+12.47807E-09,-5.279618E-06
+7.205095E+00,+12.75653E-09,-5.269814E-06
+7.215168E+00,+12.56703E-09,-5.027771E-06
+7.225015E+00,+12.45383E-09,-5.476246E-06
+7.235194E+00,+12.27224E-09,-5.134755E-06
+7.245161E+00,+10.44866E-09,-3.917647E-06
+7.255104E+00,+9.152350E-09,-4.281273E-06
+7.265159E+00,+8.045297E-09,-3.826962E-06
+7.275224E+00,+8.718046E-09,-3.785525E-06
+7.285048E+00,+9.929393E-09,-3.936577E-06
+7.295242E+00,+9.881794E-09,-4.669266E-06
+7.305072E+00,+9.212641E-09,-5.324240E-06
+7.315140E+00,+9.244919E-09,-5.537625E-06
+7.325082E+00,+9.735839E-09,-5.116349E-06
+7.335134E+00,+9.880909E-09,-4.918470E-06
+7.345164E+00,+10.08996E-09,-4.356108E-06
+7.355207E+00,+10.65414E-09,-4.299498E-06
+7.365236E+00,+11.51879E-09,-4.992839E-06
+7.375051E+00,+12.00300E-09,-5.833417E-06
+7.385091E+00,+12.44818E-09,-5.578890E-06
+7.395031E+00,+13.26064E-09,-5.184164E-06
+7.405073E+00,+15.48559E-09,-4.153385E-06
+7.415118E+00,+16.31124E-09,-4.085951E-06
+7.425031E+00,+15.34542E-09,-4.596329E-06
+7.435068E+00,+13.38855E-09,-4.552279E-06
+7.445079E+00,+11.91816E-09,-4.335404E-06
+7.455133E+00,+11.31568E-09,-3.988323E-06
+7.465196E+00,+10.76369E-09,-3.969498E-06
+7.475039E+00,+10.16075E-09,-4.152794E-06
+7.485085E+00,+10.03846E-09,-4.745503E-06
+7.495132E+00,+10.33021E-09,-5.333901E-06
+7.505092E+00,+9.878433E-09,-5.677148E-06
+7.515150E+00,+8.764827E-09,-5.199795E-06
+7.525187E+00,+7.812460E-09,-4.783678E-06
+7.535068E+00,+8.230948E-09,-4.544716E-06
+7.545024E+00,+9.100006E-09,-3.779183E-06
+7.555218E+00,+8.923688E-09,-3.497610E-06
+7.565174E+00,+7.914095E-09,-3.105288E-06
+7.575140E+00,+7.673525E-09,-3.605461E-06
+7.585038E+00,+8.415364E-09,-4.559880E-06
+7.595088E+00,+8.795601E-09,-4.600878E-06
+7.605142E+00,+8.181336E-09,-4.493428E-06
+7.615170E+00,+7.752375E-09,-3.958931E-06
+7.625093E+00,+8.045246E-09,-3.890562E-06
+7.635131E+00,+8.523684E-09,-4.221258E-06
+7.645159E+00,+8.868411E-09,-3.960476E-06
+7.655201E+00,+9.008586E-09,-3.505946E-06
+7.665017E+00,+9.551289E-09,-3.524094E-06
+7.675161E+00,+9.945941E-09,-3.649111E-06
+7.685205E+00,+9.284165E-09,-3.776312E-06
+7.695238E+00,+8.331172E-09,-4.425307E-06
+7.705047E+00,+8.019679E-09,-5.005770E-06
+7.715086E+00,+8.668382E-09,-4.938536E-06
+7.725126E+00,+9.219937E-09,-4.393921E-06
+7.735034E+00,+9.029837E-09,-3.769102E-06
+7.745196E+00,+8.500705E-09,-3.262959E-06
+7.755100E+00,+8.318318E-09,-3.350478E-06
+7.765144E+00,+7.989293E-09,-3.157129E-06
+7.775191E+00,+7.011610E-09,-3.618384E-06
+7.785089E+00,+5.914938E-09,-4.666148E-06
+7.795030E+00,+5.891931E-09,-4.813958E-06
+7.805185E+00,+6.511299E-09,-4.222012E-06
+7.815227E+00,+6.683917E-09,-4.139119E-06
+7.825065E+00,+6.326450E-09,-4.239789E-06
+7.835024E+00,+6.698331E-09,-3.922987E-06
+7.845110E+00,+8.436833E-09,-4.829379E-06
+7.855165E+00,+10.08066E-09,-5.398808E-06
+7.865203E+00,+10.79981E-09,-5.275097E-06
+7.875027E+00,+10.57282E-09,-5.281153E-06
+7.885027E+00,+11.19344E-09,-5.140191E-06
+7.895061E+00,+12.11816E-09,-5.035496E-06
+7.905127E+00,+11.91169E-09,-4.614249E-06
+7.915179E+00,+10.45328E-09,-3.562956E-06
+7.925105E+00,+8.251553E-09,-3.931999E-06
+7.935167E+00,+6.840273E-09,-4.277173E-06
+7.945027E+00,+5.584322E-09,-4.654723E-06
+7.955103E+00,+4.052132E-09,-6.541768E-06
+7.965181E+00,+3.246474E-09,-6.401616E-06
+7.975015E+00,+3.682812E-09,-5.599442E-06
+7.985077E+00,+5.368166E-09,-4.566355E-06
+7.995034E+00,+6.393635E-09,-4.295807E-06
+8.005104E+00,+7.385426E-09,-4.466038E-06
+8.015170E+00,+8.167648E-09,-4.536248E-06
+8.025095E+00,+9.205369E-09,-4.264012E-06
+8.035127E+00,+9.691840E-09,-4.592390E-06
+8.045163E+00,+9.620824E-09,-4.299670E-06
+8.055198E+00,+9.753459E-09,-3.942642E-06
+8.065186E+00,+10.95651E-09,-4.794398E-06
+8.075206E+00,+12.11844E-09,-4.644861E-06
+8.085170E+00,+12.54978E-09,-4.706564E-06
+8.095039E+00,+12.44389E-09,-4.763832E-06
+8.105196E+00,+12.79252E-09,-5.266514E-06
+8.115116E+00,+13.54883E-09,-5.264378E-06
+8.125132E+00,+13.69505E-09,-5.212250E-06
+8.135096E+00,+13.31494E-09,-5.195942E-06
+8.145149E+00,+13.15578E-09,-5.489035E-06
+8.155225E+00,+13.53419E-09,-4.777432E-06
+8.165020E+00,+13.29938E-09,-4.548016E-06
+8.175060E+00,+11.90410E-09,-4.251938E-06
+8.185219E+00,+10.36615E-09,-4.123860E-06
+8.195036E+00,+9.366338E-09,-4.062443E-06
+8.205106E+00,+9.030242E-09,-4.077177E-06
+8.215175E+00,+8.367183E-09,-3.958759E-06
+8.225122E+00,+7.168309E-09,-3.953810E-06
+8.235181E+00,+6.857772E-09,-4.162779E-06
+8.245217E+00,+7.795843E-09,-4.213410E-06
+8.255039E+00,+9.406033E-09,-4.256830E-06
+8.265240E+00,+10.86742E-09,-4.334603E-06
+8.275203E+00,+12.17861E-09,-5.249253E-06
+8.285039E+00,+14.26246E-09,-4.665738E-06
+8.295228E+00,+15.40632E-09,-4.138537E-06
+8.305099E+00,+15.06815E-09,-4.835616E-06
+8.315177E+00,+13.99094E-09,-4.987536E-06
+8.325272E+00,+13.57246E-09,-5.478068E-06
+8.335020E+00,+14.15679E-09,-5.884047E-06
+8.345100E+00,+14.77397E-09,-5.110970E-06
+8.355215E+00,+14.47334E-09,-5.750008E-06
+8.365050E+00,+13.79708E-09,-5.577927E-06
+8.375117E+00,+13.44357E-09,-5.740614E-06
+8.385036E+00,+13.47848E-09,-5.417557E-06
+8.395237E+00,+13.30449E-09,-5.655566E-06
+8.405183E+00,+13.26191E-09,-5.579129E-06
+8.415027E+00,+13.87266E-09,-4.638758E-06
+8.425118E+00,+14.51470E-09,-3.931723E-06
+8.435062E+00,+14.44304E-09,-3.361607E-06
+8.445124E+00,+13.66974E-09,-4.399968E-06
+8.455190E+00,+13.25250E-09,-5.246573E-06
+8.465240E+00,+13.37825E-09,-5.291348E-06
+8.475179E+00,+13.35685E-09,-5.584746E-06
+8.485030E+00,+12.71272E-09,-5.060625E-06
+8.495130E+00,+12.16287E-09,-5.255519E-06
+8.505189E+00,+12.70068E-09,-5.132923E-06
+8.515244E+00,+13.31380E-09,-4.502173E-06
+8.525183E+00,+13.28610E-09,-5.309887E-06
+8.535017E+00,+12.68873E-09,-5.557223E-06
+8.545074E+00,+12.45142E-09,-5.583850E-06
+8.555132E+00,+12.48835E-09,-5.621662E-06
+8.565194E+00,+11.88467E-09,-4.453526E-06
+8.575038E+00,+11.15303E-09,-3.469773E-06
+8.585127E+00,+11.03630E-09,-3.841896E-06
+8.595202E+00,+11.95892E-09,-4.172726E-06
+8.605149E+00,+12.96585E-09,-4.825354E-06
+8.615125E+00,+12.74805E-09,-5.028849E-06
+8.625195E+00,+12.09557E-09,-5.254775E-06
+8.635228E+00,+12.11634E-09,-5.803023E-06
+8.645069E+00,+12.82414E-09,-5.546351E-06
+8.655122E+00,+13.13964E-09,-5.076781E-06
+8.665205E+00,+12.70228E-09,-4.909192E-06
+8.675014E+00,+12.13874E-09,-5.033351E-06
+8.685040E+00,+11.90207E-09,-5.137158E-06
+8.695019E+00,+11.75415E-09,-5.167122E-06
+8.705013E+00,+11.16788E-09,-5.427199E-06
+8.715075E+00,+10.86919E-09,-5.231429E-06
+8.725154E+00,+10.77609E-09,-4.653378E-06
+8.735098E+00,+10.37950E-09,-3.927842E-06
+8.745170E+00,+7.968803E-09,-4.296970E-06
+8.755023E+00,+6.429718E-09,-4.957170E-06
+8.765082E+00,+5.701073E-09,-5.072451E-06
+8.775117E+00,+6.310593E-09,-4.828453E-06
+8.785180E+00,+6.796488E-09,-4.516239E-06
+8.795123E+00,+6.447020E-09,-4.573317E-06
+8.805197E+00,+5.704828E-09,-4.261780E-06
+8.815025E+00,+5.706204E-09,-3.807125E-06
+8.825031E+00,+6.661763E-09,-2.666865E-06
+8.835200E+00,+6.976226E-09,-3.025103E-06
+8.845098E+00,+7.886898E-09,-4.371128E-06
+8.855104E+00,+9.030225E-09,-4.807358E-06
+8.865159E+00,+11.03024E-09,-5.270386E-06
+8.875193E+00,+11.54193E-09,-5.690890E-06
+8.885242E+00,+11.71295E-09,-4.883786E-06
+8.895083E+00,+11.79504E-09,-4.555512E-06
+8.905058E+00,+12.09361E-09,-4.719067E-06
+8.915028E+00,+11.68860E-09,-4.552985E-06
+8.925104E+00,+9.775025E-09,-5.114546E-06
+8.935175E+00,+8.309479E-09,-4.711447E-06
+8.945022E+00,+7.260450E-09,-3.566065E-06
+8.955027E+00,+6.952610E-09,-3.212633E-06
+8.965054E+00,+5.778271E-09,-4.556084E-06
+8.975068E+00,+4.662397E-09,-4.929486E-06
+8.985104E+00,+3.520880E-09,-5.039463E-06
+8.995089E+00,+3.709281E-09,-5.377884E-06
+9.005151E+00,+4.500025E-09,-4.662410E-06
+9.015193E+00,+4.921856E-09,-4.125824E-06
+9.025026E+00,+6.353925E-09,-3.823786E-06
+9.035201E+00,+7.796490E-09,-4.380694E-06
+9.045059E+00,+10.60276E-09,-5.460692E-06
+9.055144E+00,+11.83545E-09,-5.437260E-06
+9.065175E+00,+13.27273E-09,-4.408150E-06
+9.075214E+00,+14.31470E-09,-3.659096E-06
+9.085024E+00,+15.22747E-09,-2.972756E-06
+9.095164E+00,+14.71197E-09,-3.395672E-06
+9.105200E+00,+12.38436E-09,-3.671913E-06
+9.115238E+00,+10.78973E-09,-3.718272E-06
+9.125157E+00,+10.15628E-09,-4.435893E-06
+9.135202E+00,+10.38445E-09,-4.706288E-06
+9.145232E+00,+10.31870E-09,-4.743262E-06
+9.155047E+00,+10.24066E-09,-4.595118E-06
+9.165078E+00,+10.72210E-09,-4.843207E-06
+9.175131E+00,+11.06250E-09,-5.095148E-06
+9.185022E+00,+10.45074E-09,-5.104208E-06
+9.195177E+00,+9.774302E-09,-5.255041E-06
+9.205079E+00,+10.12609E-09,-5.452900E-06
+9.215111E+00,+11.74784E-09,-5.250617E-06
+9.225145E+00,+12.96082E-09,-5.223503E-06
+9.235055E+00,+12.83951E-09,-5.369568E-06
+9.245227E+00,+11.94453E-09,-4.901066E-06
+9.255152E+00,+11.37263E-09,-5.098305E-06
+9.265182E+00,+10.48272E-09,-4.703531E-06
+9.275217E+00,+9.578256E-09,-4.497624E-06
+9.285073E+00,+8.360559E-09,-3.230210E-06
+9.295109E+00,+7.891538E-09,-2.730494E-06
+9.305153E+00,+8.117971E-09,-2.977572E-06
+9.315187E+00,+8.219641E-09,-3.450518E-06
+9.325145E+00,+8.416758E-09,-4.243908E-06
+9.335205E+00,+9.381844E-09,-4.942637E-06
+9.345018E+00,+11.25142E-09,-5.508537E-06
+9.355063E+00,+12.82636E-09,-5.292664E-06
+9.365094E+00,+13.02342E-09,-4.956284E-06
+9.375243E+00,+12.49412E-09,-4.726763E-06
+9.385053E+00,+12.45534E-09,-5.382634E-06
+9.395082E+00,+13.11784E-09,-4.601231E-06
+9.405121E+00,+13.65105E-09,-4.186163E-06
+9.415165E+00,+13.46214E-09,-4.405041E-06
+9.425199E+00,+13.27057E-09,-4.740687E-06
+9.435061E+00,+13.24706E-09,-5.533658E-06
+9.445210E+00,+13.25337E-09,-5.532198E-06
+9.455112E+00,+13.07319E-09,-5.058594E-06
+9.465154E+00,+13.48734E-09,-4.700327E-06
+9.475188E+00,+14.49142E-09,-4.546900E-06
+9.485052E+00,+15.63243E-09,-4.072466E-06
+9.495189E+00,+15.85080E-09,-4.135418E-06
+9.505091E+00,+15.71905E-09,-4.591847E-06
+9.515123E+00,+16.26351E-09,-4.680348E-06
+9.525170E+00,+17.28068E-09,-4.964429E-06
+9.535093E+00,+17.45469E-09,-4.457236E-06
+9.545040E+00,+16.69765E-09,-3.799067E-06
+9.555192E+00,+16.34181E-09,-3.596211E-06
+9.565228E+00,+16.68552E-09,-3.486329E-06
+9.575043E+00,+16.82609E-09,-3.873978E-06
+9.585063E+00,+15.89266E-09,-5.733796E-06
+9.595065E+00,+15.04499E-09,-5.811329E-06
+9.605105E+00,+14.93717E-09,-4.724207E-06
+9.615234E+00,+15.54130E-09,-3.871307E-06
+9.625189E+00,+16.09545E-09,-3.904477E-06
+9.635030E+00,+16.04896E-09,-4.384804E-06
+9.645097E+00,+16.02661E-09,-4.191876E-06
+9.655177E+00,+16.02560E-09,-3.953658E-06
+9.665017E+00,+15.02603E-09,-3.866129E-06
+9.675177E+00,+12.96800E-09,-4.079704E-06
+9.685022E+00,+11.44623E-09,-4.090929E-06
+9.695085E+00,+11.14116E-09,-4.465466E-06
+9.705149E+00,+11.37182E-09,-4.254494E-06
+9.715213E+00,+10.83811E-09,-4.212513E-06
+9.725041E+00,+9.980505E-09,-4.112464E-06
+9.735222E+00,+9.671967E-09,-4.123068E-06
+9.745191E+00,+10.16789E-09,-3.921547E-06
+9.755133E+00,+10.47823E-09,-4.177895E-06
+9.765204E+00,+10.38745E-09,-4.267340E-06
+9.775039E+00,+10.53331E-09,-4.494867E-06
+9.785162E+00,+11.62342E-09,-4.801426E-06
+9.795106E+00,+12.50606E-09,-5.500002E-06
+9.805037E+00,+12.10033E-09,-5.721960E-06
+9.815086E+00,+10.64386E-09,-5.780812E-06
+9.825157E+00,+9.739182E-09,-5.280648E-06
+9.835122E+00,+9.863789E-09,-4.618254E-06
+9.845151E+00,+10.01896E-09,-4.542561E-06
+9.855187E+00,+10.04977E-09,-4.214516E-06
+9.865018E+00,+10.27678E-09,-4.240685E-06
+9.875096E+00,+10.49226E-09,-4.833794E-06
+9.885048E+00,+9.632788E-09,-5.236531E-06
+9.895105E+00,+7.571149E-09,-5.248690E-06
+9.905169E+00,+6.311605E-09,-4.770136E-06
+9.915035E+00,+6.353951E-09,-3.984308E-06
+9.925188E+00,+6.745809E-09,-3.412953E-06
+9.935019E+00,+6.423865E-09,-2.883091E-06
+9.945027E+00,+5.727052E-09,-3.182259E-06
+9.955064E+00,+5.875368E-09,-3.744164E-06
+9.965104E+00,+7.110570E-09,-3.946343E-06
+9.975143E+00,+8.215626E-09,-4.162426E-06
+9.985106E+00,+8.707691E-09,-3.873653E-06
+9.995179E+00,+9.176242E-09,-4.223576E-06

MicroMag 2900/3900 Data File ends
