# Supplementary material for: Magnetic signatures of a creosote oil contaminated site: case study in São Paulo, Brazil
Source: Sci Rep. 2022 Dec 17;12:21853. doi: 10.1038/s41598-022-23493-2 (PMC9759522; doi:10.1038/s41598-022-23493-2)
Supplement: Supplementary file 3 — Supplementary Information 3. [file 41598_2022_23493_MOESM3_ESM.zip › moment_vs_time/SD35/2_35/nm1xxx/2_35.008]

MicroMag 2900/3900 Data File (Series 0016.002)
Moment vs. time

INSTRUMENT
Configuration                   VSM
Temperature control             None
Hardware version                0004
Software version                01/29/2013
Units of measure                Hybrid SI
Temperature in                  Celsius

SAMPLE
Mass                            N/A
Volume                          N/A
Demagnetizing factor            N/A

SETTINGS
Field range                    +100.0000E-03
Field command                   0.000000E+00
Moment range                   +20.00000E-06
Averaging time                 +11.26077E-03
Temperature (command)           N/A
Tmprtr difference correction    No
Orientation                     0.000000E+00
Vibration amplitude             1.0
Calibration factor             +4.407820E+00
Operating frequency            +83.00000E+00

MEASUREMENT
Description                    "SD35_2_35"
Field (measured)               +115.0604E-06
Temperature (measured)          N/A
Averages (completed)            N/A
Moment at conditioning field   +661.3255E-09
Measured on                     08/27/2020  17:16
Elapsed time                   +22.62479E+00

PROCESSING
Background subtraction          No
Delta-m processing              N/A
Demagnetizing factor            No
Normalization                   No
Normalization factor            N/A
Offset (field)                  No
Offset (moment)                 No
Pole saturation                 No
Slope correction                No

VIEWPORT
Left                            0.000000E+00
Right                          +10.00000E+00
Bottom                         -20.00000E-06
Top                            +20.00000E-06
Show X-axis?                    Yes
Show Y-axis?                    Yes

SCRIPT
Averaging time                 +10.00000E-03
Initial (conditioning) field   +80.00000E-03
Final (measuring) field         0.000000E+00
Pause at initial field         +10.00000E+00
Field slew rate limit          +10.00000E+03
Field slew time limit          +100.0000E-03
Slope correction                0.000000E+00
Timebase                       +10.00000E+00
Number of segments              1
Number of data                  1000

Segment   Averaging                                                            Final 
 Number      Time        Initial      Increment       Final         Pause      Index 
             (s)           (s)           (s)           (s)           (s)     
0000001,+10.00000E-03, 0.000000E+00,+10.00000E-03,+10.00000E+00,+10.00000E+00,0001000

                                         
     Time         Moment        Field    
     (s)          (Am�)          (T)     
+5.080946E-03,+487.7368E-09,+58.53993E-03
+15.09641E-03,+278.0436E-09,+32.53521E-03
+25.02225E-03,+149.4307E-09,+16.57219E-03
+35.10735E-03,+74.45254E-09,+7.271737E-03
+45.19630E-03,+42.39454E-09,+3.376892E-03
+55.04517E-03,+25.72589E-09,+1.462633E-03
+65.11287E-03,+18.01427E-09,+629.9167E-06
+75.18129E-03,+15.05178E-09,+308.8549E-06
+85.13169E-03,+13.05237E-09,+151.5139E-06
+95.16969E-03,+11.62679E-09,+89.03872E-06
+105.2352E-03,+11.12019E-09,+60.83174E-06
+115.0925E-03,+11.73482E-09,+46.48703E-06
+125.1395E-03,+12.80407E-09,+37.41667E-06
+135.0708E-03,+13.24312E-09,+32.74843E-06
+145.1143E-03,+13.42016E-09,+27.63659E-06
+155.1792E-03,+14.03572E-09,+25.16633E-06
+165.0289E-03,+15.15321E-09,+23.24207E-06
+175.1420E-03,+15.57716E-09,+22.10655E-06
+185.1126E-03,+15.24213E-09,+20.82781E-06
+195.1777E-03,+14.88107E-09,+19.29566E-06
+205.2399E-03,+14.90065E-09,+18.45005E-06
+215.0532E-03,+14.47968E-09,+17.86307E-06
+225.2054E-03,+13.30069E-09,+16.80786E-06
+235.2430E-03,+12.29367E-09,+16.25425E-06
+245.0376E-03,+12.03360E-09,+15.73180E-06
+255.0729E-03,+12.05089E-09,+15.47320E-06
+265.1131E-03,+11.67328E-09,+15.13421E-06
+275.0151E-03,+11.08547E-09,+14.65981E-06
+285.0800E-03,+11.52251E-09,+13.94507E-06
+295.1618E-03,+12.55588E-09,+13.50317E-06
+305.2427E-03,+13.30117E-09,+13.34479E-06
+315.0958E-03,+13.24590E-09,+12.52981E-06
+325.0534E-03,+12.93782E-09,+12.10009E-06
+335.1130E-03,+13.05174E-09,+11.18295E-06
+345.1547E-03,+13.38984E-09,+9.703227E-06
+355.1815E-03,+13.41713E-09,+8.997307E-06
+365.2041E-03,+14.00736E-09,+10.32040E-06
+375.2373E-03,+15.73086E-09,+10.67168E-06
+385.1556E-03,+18.27832E-09,+10.48060E-06
+395.0920E-03,+19.25038E-09,+9.300566E-06
+405.2339E-03,+18.42983E-09,+8.975602E-06
+415.2341E-03,+17.12442E-09,+9.451676E-06
+425.0507E-03,+16.19390E-09,+9.757347E-06
+435.2123E-03,+15.30346E-09,+8.570405E-06
+445.2398E-03,+14.21841E-09,+7.955571E-06
+455.0476E-03,+13.50526E-09,+7.299586E-06
+465.0869E-03,+13.63562E-09,+7.486134E-06
+475.2453E-03,+14.18499E-09,+7.727452E-06
+485.0797E-03,+14.18384E-09,+7.450591E-06
+495.1476E-03,+13.72506E-09,+6.904288E-06
+505.2215E-03,+13.54461E-09,+5.913000E-06
+515.0403E-03,+13.92612E-09,+5.330143E-06
+525.1998E-03,+14.30444E-09,+5.596085E-06
+535.0307E-03,+13.95108E-09,+5.301591E-06
+545.0986E-03,+13.38196E-09,+4.858103E-06
+555.1806E-03,+13.08576E-09,+4.852791E-06
+565.0489E-03,+12.71284E-09,+4.245978E-06
+575.2370E-03,+11.84090E-09,+3.690176E-06
+585.0648E-03,+10.65695E-09,+3.539162E-06
+595.1061E-03,+10.67769E-09,+3.516293E-06
+605.1413E-03,+11.74890E-09,+3.107224E-06
+615.1825E-03,+12.90810E-09,+2.989788E-06
+625.0942E-03,+13.29251E-09,+3.208027E-06
+635.1303E-03,+13.51962E-09,+2.799397E-06
+645.1743E-03,+13.43411E-09,+2.797623E-06
+655.2054E-03,+12.74097E-09,+2.463656E-06
+665.0226E-03,+11.73405E-09,+2.207728E-06
+675.1143E-03,+11.00075E-09,+1.357975E-06
+685.0823E-03,+11.46255E-09,+1.459999E-06
+695.1560E-03,+12.52679E-09,+1.781397E-06
+705.2450E-03,+12.35499E-09,+2.046070E-06
+715.1014E-03,+11.30476E-09,+2.496891E-06
+725.1816E-03,+10.92754E-09,+1.906309E-06
+735.1417E-03,+11.41095E-09,+1.054106E-06
+745.2070E-03,+12.04499E-09,+758.6099E-09
+755.0483E-03,+12.20062E-09,+265.5125E-09
+765.1193E-03,+12.62675E-09,-44.15512E-09
+775.0624E-03,+13.83131E-09,+689.4398E-09
+785.1389E-03,+15.28543E-09,+1.141739E-06
+795.2333E-03,+15.61543E-09,+1.084385E-06
+805.1009E-03,+15.43141E-09,+902.7291E-09
+815.0403E-03,+15.66634E-09,+1.383143E-06
+825.0451E-03,+16.27335E-09,+1.412115E-06
+835.0487E-03,+15.95987E-09,+824.2512E-09
+845.0964E-03,+14.35699E-09,-470.1996E-09
+855.1430E-03,+12.97802E-09,-1.040135E-06
+865.1959E-03,+12.50095E-09,-1.550036E-06
+875.0515E-03,+12.88888E-09,-2.153425E-06
+885.1194E-03,+13.46672E-09,-1.792307E-06
+895.1876E-03,+13.87054E-09,-1.065836E-06
+905.0202E-03,+14.68683E-09,-1.152458E-06
+915.0932E-03,+15.33929E-09,-853.3860E-09
+925.0348E-03,+15.05789E-09,-1.293287E-06
+935.1032E-03,+14.45663E-09,-2.059450E-06
+945.1746E-03,+14.64590E-09,-1.770907E-06
+955.0222E-03,+15.51375E-09,-975.4468E-09
+965.0770E-03,+16.00244E-09,-34.33228E-09
+975.1381E-03,+15.29362E-09,-530.2334E-09
+985.0843E-03,+14.32602E-09,-1.492510E-06
+995.1491E-03,+14.25576E-09,-1.833782E-06
+1.005226E+00,+14.90932E-09,-1.268196E-06
+1.015049E+00,+15.16035E-09,-997.7914E-09
+1.025092E+00,+15.01557E-09,-1.458016E-06
+1.035207E+00,+15.09881E-09,-1.138315E-06
+1.045233E+00,+15.38411E-09,+353.6797E-09
+1.055049E+00,+15.31180E-09,+165.5483E-09
+1.065113E+00,+15.02519E-09,-701.0079E-09
+1.075075E+00,+15.87882E-09,-1.069279E-06
+1.085115E+00,+18.05646E-09,-1.555586E-06
+1.095151E+00,+18.91640E-09,-2.210951E-06
+1.105324E+00,+18.15357E-09,-2.548714E-06
+1.115166E+00,+16.98993E-09,-2.355786E-06
+1.125220E+00,+15.61675E-09,-2.240420E-06
+1.135064E+00,+15.09718E-09,-2.136278E-06
+1.145136E+00,+13.76404E-09,-2.575207E-06
+1.155209E+00,+12.50746E-09,-2.717362E-06
+1.165062E+00,+11.60125E-09,-2.842522E-06
+1.175028E+00,+11.90436E-09,-2.994643E-06
+1.185093E+00,+12.16674E-09,-3.003416E-06
+1.195078E+00,+11.96720E-09,-2.786789E-06
+1.205036E+00,+11.85379E-09,-2.938023E-06
+1.215190E+00,+12.29254E-09,-3.312826E-06
+1.225104E+00,+12.83478E-09,-4.542065E-06
+1.235211E+00,+12.55031E-09,-4.759503E-06
+1.245237E+00,+12.05979E-09,-4.388466E-06
+1.255027E+00,+12.54172E-09,-4.070139E-06
+1.265094E+00,+14.95175E-09,-3.069163E-06
+1.275140E+00,+15.94256E-09,-2.690029E-06
+1.285070E+00,+15.82315E-09,-2.765255E-06
+1.295160E+00,+15.18962E-09,-2.500029E-06
+1.305240E+00,+14.59181E-09,-3.144989E-06
+1.315193E+00,+14.09520E-09,-4.778386E-06
+1.325032E+00,+12.71689E-09,-4.442053E-06
+1.335108E+00,+11.90903E-09,-3.854228E-06
+1.345170E+00,+11.49766E-09,-3.027106E-06
+1.355032E+00,+11.55392E-09,-3.320713E-06
+1.365123E+00,+10.86544E-09,-3.660574E-06
+1.375076E+00,+9.979913E-09,-4.011841E-06
+1.385149E+00,+9.420783E-09,-3.903208E-06
+1.395212E+00,+9.743799E-09,-4.116412E-06
+1.405054E+00,+9.896935E-09,-4.339762E-06
+1.415122E+00,+9.681139E-09,-3.761139E-06
+1.425061E+00,+10.15890E-09,-4.533234E-06
+1.435133E+00,+11.70442E-09,-4.183769E-06
+1.445189E+00,+13.03543E-09,-4.240513E-06
+1.455242E+00,+13.05846E-09,-4.856529E-06
+1.465076E+00,+12.21874E-09,-4.252072E-06
+1.475031E+00,+11.83632E-09,-3.589468E-06
+1.485080E+00,+12.56191E-09,-3.482676E-06
+1.495146E+00,+13.12535E-09,-4.136277E-06
+1.505200E+00,+13.07850E-09,-5.405340E-06
+1.515036E+00,+12.89538E-09,-5.698014E-06
+1.525136E+00,+13.02272E-09,-5.245591E-06
+1.535115E+00,+12.81562E-09,-5.592051E-06
+1.545052E+00,+11.86827E-09,-5.991402E-06
+1.555203E+00,+11.42106E-09,-6.075068E-06
+1.565240E+00,+12.14794E-09,-5.281077E-06
+1.575048E+00,+13.27881E-09,-4.820633E-06
+1.585188E+00,+14.37181E-09,-3.946524E-06
+1.595232E+00,+14.87364E-09,-4.838677E-06
+1.605070E+00,+15.70274E-09,-5.488454E-06
+1.615198E+00,+16.54454E-09,-5.776377E-06
+1.625052E+00,+16.83015E-09,-5.198136E-06
+1.635140E+00,+15.97620E-09,-4.687148E-06
+1.645211E+00,+14.76603E-09,-5.011712E-06
+1.655055E+00,+14.36120E-09,-5.439511E-06
+1.665145E+00,+14.31824E-09,-4.920626E-06
+1.675098E+00,+14.00626E-09,-5.406161E-06
+1.685173E+00,+13.85273E-09,-5.241938E-06
+1.695239E+00,+14.60861E-09,-4.223843E-06
+1.705082E+00,+16.22340E-09,-3.915148E-06
+1.715152E+00,+16.96002E-09,-3.768616E-06
+1.725097E+00,+16.48243E-09,-3.012619E-06
+1.735151E+00,+15.44954E-09,-3.937788E-06
+1.745204E+00,+14.80356E-09,-5.900984E-06
+1.755034E+00,+14.35454E-09,-6.611262E-06
+1.765106E+00,+13.45890E-09,-6.037093E-06
+1.775054E+00,+12.83716E-09,-5.811854E-06
+1.785105E+00,+12.85709E-09,-6.003762E-06
+1.795189E+00,+13.17208E-09,-5.929146E-06
+1.805073E+00,+12.67844E-09,-6.067868E-06
+1.815135E+00,+11.59849E-09,-5.866633E-06
+1.825177E+00,+10.87529E-09,-5.106764E-06
+1.835099E+00,+11.04753E-09,-4.578285E-06
+1.845146E+00,+10.82217E-09,-4.284106E-06
+1.855207E+00,+9.672855E-09,-4.363356E-06
+1.865039E+00,+8.364854E-09,-4.425173E-06
+1.875151E+00,+8.355714E-09,-4.686880E-06
+1.885168E+00,+9.334453E-09,-5.288000E-06
+1.895208E+00,+10.37632E-09,-5.415678E-06
+1.905047E+00,+10.82441E-09,-5.869199E-06
+1.915110E+00,+11.30540E-09,-6.578455E-06
+1.925065E+00,+11.93692E-09,-7.539369E-06
+1.935142E+00,+12.18255E-09,-7.154971E-06
+1.945208E+00,+11.86965E-09,-6.966038E-06
+1.955052E+00,+11.80035E-09,-8.151208E-06
+1.965126E+00,+12.48575E-09,-8.379460E-06
+1.975074E+00,+13.45575E-09,-7.575942E-06
+1.985155E+00,+13.56667E-09,-6.688500E-06
+1.995095E+00,+13.07568E-09,-6.769801E-06
+2.005077E+00,+12.86976E-09,-6.571932E-06
+2.015120E+00,+12.83825E-09,-6.269494E-06
+2.025023E+00,+11.88140E-09,-5.961238E-06
+2.035084E+00,+10.26831E-09,-5.804406E-06
+2.045163E+00,+9.434352E-09,-5.153666E-06
+2.055239E+00,+9.750062E-09,-4.871474E-06
+2.065116E+00,+10.58494E-09,-5.429078E-06
+2.075153E+00,+11.09907E-09,-6.485615E-06
+2.085112E+00,+11.54652E-09,-6.728974E-06
+2.095083E+00,+12.56337E-09,-6.762266E-06
+2.105038E+00,+13.10425E-09,-5.731144E-06
+2.115097E+00,+12.70277E-09,-5.910006E-06
+2.125166E+00,+12.00777E-09,-6.064711E-06
+2.135102E+00,+11.81798E-09,-6.739092E-06
+2.145157E+00,+12.33760E-09,-7.549163E-06
+2.155200E+00,+12.66667E-09,-7.552548E-06
+2.165070E+00,+12.19020E-09,-6.738158E-06
+2.175236E+00,+11.18826E-09,-5.778084E-06
+2.185146E+00,+10.93784E-09,-4.923907E-06
+2.195161E+00,+10.58445E-09,-5.521241E-06
+2.205181E+00,+9.907083E-09,-6.005717E-06
+2.215221E+00,+9.072637E-09,-6.040574E-06
+2.225170E+00,+9.439331E-09,-6.780844E-06
+2.235239E+00,+11.43941E-09,-6.381064E-06
+2.245067E+00,+12.27559E-09,-6.474753E-06
+2.255023E+00,+12.38288E-09,-6.756297E-06
+2.265088E+00,+12.03937E-09,-6.688300E-06
+2.275128E+00,+11.27510E-09,-5.958062E-06
+2.285197E+00,+10.62694E-09,-5.660563E-06
+2.295037E+00,+9.387712E-09,-5.385848E-06
+2.305113E+00,+8.752827E-09,-5.460930E-06
+2.315180E+00,+9.176316E-09,-5.819712E-06
+2.325136E+00,+9.633456E-09,-6.054621E-06
+2.335198E+00,+9.206140E-09,-6.405449E-06
+2.345034E+00,+8.330376E-09,-5.999003E-06
+2.355089E+00,+7.581448E-09,-5.833645E-06
+2.365238E+00,+8.117018E-09,-5.563049E-06
+2.375209E+00,+9.059581E-09,-5.778122E-06
+2.385160E+00,+9.068678E-09,-5.991526E-06
+2.395194E+00,+9.086288E-09,-5.547486E-06
+2.405212E+00,+9.728573E-09,-5.367661E-06
+2.415035E+00,+11.70402E-09,-5.414172E-06
+2.425108E+00,+12.34945E-09,-5.855380E-06
+2.435061E+00,+12.37737E-09,-6.186343E-06
+2.445124E+00,+12.04471E-09,-6.902056E-06
+2.455169E+00,+11.49652E-09,-7.320538E-06
+2.465045E+00,+11.05309E-09,-7.065039E-06
+2.475085E+00,+10.49891E-09,-6.905012E-06
+2.485165E+00,+11.08241E-09,-7.140007E-06
+2.495024E+00,+13.22834E-09,-6.695872E-06
+2.505097E+00,+14.67546E-09,-6.378012E-06
+2.515126E+00,+14.96125E-09,-6.523514E-06
+2.525227E+00,+14.58801E-09,-6.340914E-06
+2.535070E+00,+14.65052E-09,-5.961352E-06
+2.545139E+00,+15.12219E-09,-5.311032E-06
+2.555218E+00,+14.88568E-09,-5.454055E-06
+2.565045E+00,+14.07482E-09,-6.940862E-06
+2.575219E+00,+13.77696E-09,-7.396164E-06
+2.585059E+00,+14.05056E-09,-7.251883E-06
+2.595121E+00,+14.09199E-09,-7.578774E-06
+2.605161E+00,+13.56204E-09,-7.787514E-06
+2.615225E+00,+13.25714E-09,-7.211772E-06
+2.625159E+00,+13.75974E-09,-6.758547E-06
+2.635221E+00,+15.05441E-09,-6.181164E-06
+2.645051E+00,+14.96046E-09,-6.264668E-06
+2.655202E+00,+13.76330E-09,-6.654129E-06
+2.665015E+00,+13.33151E-09,-6.509610E-06
+2.675087E+00,+13.22535E-09,-6.566106E-06
+2.685154E+00,+12.98509E-09,-6.903334E-06
+2.695222E+00,+11.95825E-09,-7.719804E-06
+2.705075E+00,+11.98705E-09,-7.791634E-06
+2.715162E+00,+13.59140E-09,-7.287846E-06
+2.725233E+00,+14.57802E-09,-6.746521E-06
+2.735177E+00,+15.18659E-09,-5.319681E-06
+2.745241E+00,+15.07278E-09,-5.054846E-06
+2.755050E+00,+14.97315E-09,-5.662489E-06
+2.765186E+00,+15.00785E-09,-5.820704E-06
+2.775232E+00,+14.24993E-09,-6.754904E-06
+2.785063E+00,+13.56843E-09,-7.083922E-06
+2.795123E+00,+12.94281E-09,-7.514783E-06
+2.805199E+00,+13.19490E-09,-7.380505E-06
+2.815045E+00,+13.33265E-09,-7.017594E-06
+2.825028E+00,+12.68529E-09,-6.871414E-06
+2.835105E+00,+11.62019E-09,-7.052069E-06
+2.845169E+00,+11.65110E-09,-7.570648E-06
+2.855354E+00,+12.28034E-09,-8.137275E-06
+2.865216E+00,+12.38152E-09,-8.138829E-06
+2.875047E+00,+12.04753E-09,-8.228674E-06
+2.885101E+00,+12.07754E-09,-7.624149E-06
+2.895157E+00,+12.45144E-09,-8.145619E-06
+2.905215E+00,+12.37651E-09,-8.154298E-06
+2.915062E+00,+11.86406E-09,-7.732640E-06
+2.925016E+00,+12.02702E-09,-7.466641E-06
+2.935088E+00,+13.18315E-09,-7.056523E-06
+2.945171E+00,+13.48851E-09,-7.093326E-06
+2.955351E+00,+12.54952E-09,-6.294098E-06
+2.965172E+00,+11.61324E-09,-6.023303E-06
+2.975142E+00,+11.23917E-09,-7.090569E-06
+2.985109E+00,+11.48915E-09,-7.106657E-06
+2.995177E+00,+11.36871E-09,-7.351628E-06
+3.005019E+00,+10.83474E-09,-7.189446E-06
+3.015071E+00,+10.29005E-09,-7.227154E-06
+3.025143E+00,+10.67247E-09,-7.154456E-06
+3.035074E+00,+11.27289E-09,-7.382527E-06
+3.045169E+00,+10.87029E-09,-7.438755E-06
+3.055236E+00,+9.952863E-09,-7.059937E-06
+3.065174E+00,+9.876276E-09,-7.329341E-06
+3.075237E+00,+10.28963E-09,-7.280617E-06
+3.085077E+00,+10.09457E-09,-7.066498E-06
+3.095141E+00,+9.667340E-09,-7.343779E-06
+3.105217E+00,+10.05218E-09,-7.551508E-06
+3.115048E+00,+11.63223E-09,-7.906723E-06
+3.125236E+00,+11.97071E-09,-8.313055E-06
+3.135086E+00,+11.14808E-09,-7.536078E-06
+3.145152E+00,+11.02428E-09,-7.710686E-06
+3.155118E+00,+12.50166E-09,-7.163163E-06
+3.165202E+00,+13.37253E-09,-6.648655E-06
+3.175033E+00,+13.37896E-09,-6.968508E-06
+3.185066E+00,+12.87212E-09,-7.051707E-06
+3.195115E+00,+12.94783E-09,-7.168646E-06
+3.205176E+00,+13.36830E-09,-7.720967E-06
+3.215242E+00,+13.43014E-09,-7.306767E-06
+3.225082E+00,+12.72512E-09,-6.940899E-06
+3.235033E+00,+11.49324E-09,-7.151919E-06
+3.245234E+00,+11.07550E-09,-6.974116E-06
+3.255180E+00,+10.50101E-09,-6.536503E-06
+3.265186E+00,+9.976360E-09,-6.718646E-06
+3.275166E+00,+9.730832E-09,-6.957741E-06
+3.285120E+00,+10.18293E-09,-7.090064E-06
+3.295176E+00,+11.36431E-09,-7.421628E-06
+3.305243E+00,+11.58582E-09,-7.065545E-06
+3.315096E+00,+11.68953E-09,-7.034779E-06
+3.325065E+00,+12.64583E-09,-7.453862E-06
+3.335139E+00,+15.02011E-09,-7.504540E-06
+3.345201E+00,+16.34221E-09,-7.602864E-06
+3.355050E+00,+16.74153E-09,-7.186155E-06
+3.365202E+00,+16.63617E-09,-6.549130E-06
+3.375210E+00,+16.70663E-09,-5.891123E-06
+3.385194E+00,+16.45649E-09,-6.296664E-06
+3.395021E+00,+15.37291E-09,-7.317133E-06
+3.405094E+00,+14.68796E-09,-7.514820E-06
+3.415165E+00,+14.93461E-09,-6.622430E-06
+3.425111E+00,+15.09719E-09,-6.218987E-06
+3.435189E+00,+13.61796E-09,-6.375542E-06
+3.445168E+00,+12.13632E-09,-6.273289E-06
+3.455264E+00,+10.58779E-09,-6.548920E-06
+3.465104E+00,+10.72464E-09,-6.799689E-06
+3.475078E+00,+11.10941E-09,-6.942502E-06
+3.485053E+00,+10.49899E-09,-6.210957E-06
+3.495113E+00,+8.979733E-09,-6.076203E-06
+3.505164E+00,+8.653234E-09,-6.372977E-06
+3.515231E+00,+8.746120E-09,-6.171313E-06
+3.525085E+00,+8.609670E-09,-6.319171E-06
+3.535039E+00,+8.158697E-09,-6.096830E-06
+3.545016E+00,+8.355128E-09,-6.060954E-06
+3.555316E+00,+9.047636E-09,-6.075688E-06
+3.565161E+00,+9.107525E-09,-6.142932E-06
+3.575243E+00,+8.482271E-09,-6.622963E-06
+3.585078E+00,+8.398112E-09,-7.312489E-06
+3.595114E+00,+9.171798E-09,-7.622061E-06
+3.605186E+00,+9.170283E-09,-7.354203E-06
+3.615234E+00,+7.884439E-09,-5.623236E-06
+3.625160E+00,+7.263600E-09,-4.834204E-06
+3.635206E+00,+8.310507E-09,-5.691862E-06
+3.645016E+00,+9.312521E-09,-6.028176E-06
+3.655087E+00,+11.64281E-09,-7.527362E-06
+3.665022E+00,+11.76568E-09,-7.601862E-06
+3.675082E+00,+11.77285E-09,-7.595663E-06
+3.685144E+00,+11.80628E-09,-7.667390E-06
+3.695207E+00,+11.55667E-09,-8.119775E-06
+3.705061E+00,+11.29008E-09,-8.103171E-06
+3.715046E+00,+11.23943E-09,-7.742769E-06
+3.725019E+00,+11.64639E-09,-7.709104E-06
+3.735082E+00,+13.94521E-09,-6.509925E-06
+3.745143E+00,+14.12320E-09,-6.314603E-06
+3.755093E+00,+13.42875E-09,-6.941911E-06
+3.765053E+00,+13.34920E-09,-6.843224E-06
+3.775096E+00,+14.07402E-09,-6.668330E-06
+3.785157E+00,+14.29992E-09,-6.760073E-06
+3.795223E+00,+14.26510E-09,-7.574949E-06
+3.805059E+00,+14.29866E-09,-7.617703E-06
+3.815116E+00,+15.52933E-09,-6.268263E-06
+3.825181E+00,+15.84913E-09,-6.170779E-06
+3.835086E+00,+16.28707E-09,-5.673933E-06
+3.845149E+00,+16.37321E-09,-6.158353E-06
+3.855222E+00,+17.86457E-09,-6.620799E-06
+3.865179E+00,+18.40580E-09,-7.093831E-06
+3.875179E+00,+19.47901E-09,-7.740069E-06
+3.885170E+00,+19.35025E-09,-7.613707E-06
+3.895217E+00,+18.92628E-09,-6.272192E-06
+3.905046E+00,+18.90607E-09,-6.074496E-06
+3.915111E+00,+17.32016E-09,-7.158328E-06
+3.925181E+00,+16.72704E-09,-7.394334E-06
+3.935028E+00,+13.88376E-09,-7.681542E-06
+3.945204E+00,+13.73160E-09,-7.499381E-06
+3.955156E+00,+13.80925E-09,-7.352954E-06
+3.965236E+00,+13.75743E-09,-7.012711E-06
+3.975062E+00,+13.30778E-09,-7.555562E-06
+3.985131E+00,+13.33711E-09,-7.364674E-06
+3.995195E+00,+13.54429E-09,-7.565213E-06
+4.005036E+00,+13.45888E-09,-7.441769E-06
+4.015088E+00,+12.75816E-09,-7.333193E-06
+4.025126E+00,+12.79251E-09,-7.474252E-06
+4.035182E+00,+14.19256E-09,-7.050248E-06
+4.045044E+00,+14.38918E-09,-6.864358E-06
+4.055027E+00,+12.60945E-09,-6.839323E-06
+4.065203E+00,+11.45320E-09,-7.113209E-06
+4.075016E+00,+9.754974E-09,-7.921611E-06
+4.085077E+00,+9.596683E-09,-7.983580E-06
+4.095150E+00,+8.943882E-09,-7.564879E-06
+4.105203E+00,+8.491726E-09,-7.016259E-06
+4.115041E+00,+8.390693E-09,-6.546622E-06
+4.125114E+00,+9.059218E-09,-6.833897E-06
+4.135064E+00,+10.96229E-09,-7.233677E-06
+4.145156E+00,+11.80412E-09,-7.540694E-06
+4.155230E+00,+13.39287E-09,-7.017966E-06
+4.165197E+00,+14.38182E-09,-6.653777E-06
+4.175174E+00,+16.09880E-09,-6.109677E-06
+4.185119E+00,+16.09402E-09,-5.866747E-06
+4.195173E+00,+14.76394E-09,-6.988240E-06
+4.205238E+00,+14.40574E-09,-7.810927E-06
+4.215066E+00,+14.46495E-09,-8.022071E-06
+4.225145E+00,+14.56613E-09,-7.368632E-06
+4.235139E+00,+14.02492E-09,-7.613755E-06
+4.245191E+00,+14.01196E-09,-7.733126E-06
+4.255136E+00,+15.00913E-09,-7.276869E-06
+4.265206E+00,+15.48961E-09,-6.733933E-06
+4.275061E+00,+15.01795E-09,-6.415587E-06
+4.285139E+00,+14.39342E-09,-6.488000E-06
+4.295197E+00,+14.42290E-09,-7.116385E-06
+4.305033E+00,+14.81123E-09,-7.499085E-06
+4.315097E+00,+14.50720E-09,-7.971859E-06
+4.325037E+00,+13.76045E-09,-8.546001E-06
+4.335086E+00,+12.92340E-09,-8.173695E-06
+4.345125E+00,+13.29887E-09,-7.955771E-06
+4.355277E+00,+14.25501E-09,-8.600703E-06
+4.365119E+00,+14.40808E-09,-8.546239E-06
+4.375197E+00,+14.69891E-09,-8.131085E-06
+4.385020E+00,+15.24343E-09,-7.693978E-06
+4.395230E+00,+17.10532E-09,-7.316476E-06
+4.405189E+00,+17.26305E-09,-7.045336E-06
+4.415023E+00,+16.48632E-09,-6.585551E-06
+4.425093E+00,+16.15767E-09,-6.734896E-06
+4.435176E+00,+15.72633E-09,-7.178317E-06
+4.445227E+00,+15.46505E-09,-7.481041E-06
+4.455076E+00,+14.12365E-09,-8.284493E-06
+4.465056E+00,+13.79041E-09,-8.233738E-06
+4.475131E+00,+13.22027E-09,-7.865772E-06
+4.485218E+00,+12.84634E-09,-7.600365E-06
+4.495022E+00,+10.59675E-09,-7.684336E-06
+4.505090E+00,+9.712162E-09,-7.237044E-06
+4.515159E+00,+9.993967E-09,-7.216140E-06
+4.525121E+00,+10.94590E-09,-7.692719E-06
+4.535204E+00,+11.87549E-09,-8.009071E-06
+4.545034E+00,+11.49673E-09,-8.292199E-06
+4.555198E+00,+10.47222E-09,-8.261824E-06
+4.565017E+00,+10.62405E-09,-8.424006E-06
+4.575046E+00,+11.62997E-09,-8.779917E-06
+4.585086E+00,+11.67888E-09,-8.699322E-06
+4.595046E+00,+11.32338E-09,-8.309031E-06
+4.605211E+00,+11.59276E-09,-8.274022E-06
+4.615017E+00,+13.07880E-09,-7.769089E-06
+4.625045E+00,+13.47060E-09,-7.632122E-06
+4.635039E+00,+13.96025E-09,-7.146979E-06
+4.645235E+00,+14.08639E-09,-7.501727E-06
+4.655043E+00,+14.30471E-09,-8.267003E-06
+4.665090E+00,+14.23373E-09,-8.351994E-06
+4.675129E+00,+13.50923E-09,-8.790398E-06
+4.685161E+00,+13.24474E-09,-8.437959E-06
+4.695207E+00,+13.92076E-09,-7.594386E-06
+4.705036E+00,+14.27102E-09,-7.212325E-06
+4.715095E+00,+13.86244E-09,-8.541881E-06
+4.725170E+00,+13.18677E-09,-9.039230E-06
+4.735121E+00,+12.59269E-09,-8.848982E-06
+4.745194E+00,+12.54033E-09,-9.519826E-06
+4.755048E+00,+11.85763E-09,-9.582816E-06
+4.765235E+00,+11.10587E-09,-9.453564E-06
+4.775074E+00,+10.47542E-09,-8.507023E-06
+4.785136E+00,+10.99897E-09,-8.044854E-06
+4.795169E+00,+11.98962E-09,-7.686702E-06
+4.805213E+00,+12.21925E-09,-7.230941E-06
+4.815022E+00,+12.32833E-09,-7.817516E-06
+4.825085E+00,+13.19734E-09,-7.632476E-06
+4.835070E+00,+14.49067E-09,-6.984320E-06
+4.845127E+00,+14.86036E-09,-6.444836E-06
+4.855197E+00,+14.26358E-09,-7.509575E-06
+4.865030E+00,+13.96061E-09,-7.912455E-06
+4.875181E+00,+14.18317E-09,-7.181902E-06
+4.885239E+00,+14.08322E-09,-7.336979E-06
+4.895048E+00,+13.39697E-09,-7.528048E-06
+4.905076E+00,+12.98955E-09,-7.711496E-06
+4.915120E+00,+13.10680E-09,-7.888641E-06
+4.925026E+00,+13.12556E-09,-8.017045E-06
+4.935073E+00,+12.01658E-09,-7.872830E-06
+4.945117E+00,+11.05595E-09,-7.798721E-06
+4.955152E+00,+10.79143E-09,-8.276024E-06
+4.965239E+00,+11.31676E-09,-9.035741E-06
+4.975150E+00,+11.58524E-09,-9.258290E-06
+4.985045E+00,+11.13717E-09,-8.665466E-06
+4.995081E+00,+10.48910E-09,-7.798958E-06
+5.005145E+00,+10.49770E-09,-7.579365E-06
+5.015208E+00,+10.64464E-09,-8.101292E-06
+5.025055E+00,+10.43854E-09,-8.563681E-06
+5.035237E+00,+10.35236E-09,-8.937807E-06
+5.045079E+00,+11.17512E-09,-9.163599E-06
+5.055161E+00,+13.06489E-09,-7.526713E-06
+5.065201E+00,+13.93847E-09,-6.753779E-06
+5.075035E+00,+14.36136E-09,-7.993546E-06
+5.085108E+00,+14.68937E-09,-8.296004E-06
+5.095168E+00,+15.26980E-09,-7.498036E-06
+5.105240E+00,+15.17696E-09,-7.325040E-06
+5.115074E+00,+14.17398E-09,-7.457782E-06
+5.125224E+00,+13.68671E-09,-7.863599E-06
+5.135037E+00,+14.17740E-09,-6.902848E-06
+5.145073E+00,+14.67205E-09,-6.668816E-06
+5.155119E+00,+14.56551E-09,-6.750956E-06
+5.165169E+00,+14.10148E-09,-6.445465E-06
+5.175072E+00,+14.06249E-09,-6.257125E-06
+5.185097E+00,+14.05209E-09,-6.922437E-06
+5.195133E+00,+13.25000E-09,-7.479830E-06
+5.205160E+00,+12.05184E-09,-8.118058E-06
+5.215189E+00,+11.23759E-09,-8.268195E-06
+5.225234E+00,+11.89627E-09,-8.038913E-06
+5.235151E+00,+12.71254E-09,-7.801343E-06
+5.245078E+00,+12.79184E-09,-7.971306E-06
+5.255208E+00,+12.70005E-09,-9.009228E-06
+5.265226E+00,+13.27594E-09,-8.446847E-06
+5.275032E+00,+14.07726E-09,-7.549019E-06
+5.285181E+00,+14.23749E-09,-7.856961E-06
+5.295209E+00,+13.66414E-09,-8.473387E-06
+5.305236E+00,+13.29424E-09,-8.385096E-06
+5.315125E+00,+13.36780E-09,-7.996903E-06
+5.325179E+00,+13.31565E-09,-8.673859E-06
+5.335224E+00,+12.51549E-09,-8.530207E-06
+5.345034E+00,+11.75615E-09,-8.374405E-06
+5.355087E+00,+11.75657E-09,-8.331042E-06
+5.365145E+00,+11.67873E-09,-7.971687E-06
+5.375101E+00,+10.81576E-09,-7.542858E-06
+5.385172E+00,+9.914295E-09,-7.589007E-06
+5.395233E+00,+10.40545E-09,-8.292771E-06
+5.405075E+00,+12.12138E-09,-8.288031E-06
+5.415130E+00,+13.67440E-09,-7.237702E-06
+5.425046E+00,+14.05823E-09,-6.595555E-06
+5.435112E+00,+13.96688E-09,-6.088515E-06
+5.445156E+00,+13.91641E-09,-6.864157E-06
+5.455305E+00,+13.53161E-09,-8.489991E-06
+5.465116E+00,+13.05797E-09,-9.062052E-06
+5.475150E+00,+12.42726E-09,-9.427291E-06
+5.485206E+00,+12.51601E-09,-9.184198E-06
+5.495178E+00,+12.89598E-09,-8.967439E-06
+5.505125E+00,+12.70047E-09,-8.708020E-06
+5.515160E+00,+11.95009E-09,-7.461749E-06
+5.525205E+00,+12.10693E-09,-7.257911E-06
+5.535123E+00,+13.18649E-09,-6.934147E-06
+5.545048E+00,+13.62566E-09,-7.155104E-06
+5.555184E+00,+13.29913E-09,-7.766591E-06
+5.565043E+00,+13.06270E-09,-8.700829E-06
+5.575193E+00,+14.03802E-09,-8.074675E-06
+5.585104E+00,+14.80800E-09,-7.257481E-06
+5.595124E+00,+14.73694E-09,-7.311001E-06
+5.605159E+00,+13.80707E-09,-7.429276E-06
+5.615193E+00,+12.32233E-09,-7.812377E-06
+5.625116E+00,+11.70405E-09,-8.203173E-06
+5.635161E+00,+10.27368E-09,-8.260155E-06
+5.645201E+00,+9.196752E-09,-8.179494E-06
+5.655021E+00,+7.892436E-09,-7.766772E-06
+5.665143E+00,+8.043986E-09,-7.718916E-06
+5.675166E+00,+8.466426E-09,-7.756988E-06
+5.685212E+00,+8.268722E-09,-7.620564E-06
+5.695026E+00,+8.072677E-09,-7.751771E-06
+5.705066E+00,+8.551119E-09,-8.186636E-06
+5.715122E+00,+10.08837E-09,-8.495551E-06
+5.725059E+00,+10.69358E-09,-9.082794E-06
+5.735105E+00,+11.04086E-09,-9.204588E-06
+5.745150E+00,+11.23611E-09,-9.311171E-06
+5.755338E+00,+12.03418E-09,-9.012729E-06
+5.765150E+00,+12.32508E-09,-8.578473E-06
+5.775182E+00,+12.31870E-09,-8.214007E-06
+5.785226E+00,+12.70148E-09,-8.295575E-06
+5.795187E+00,+14.63903E-09,-8.422719E-06
+5.805122E+00,+15.86959E-09,-8.422223E-06
+5.815149E+00,+16.34492E-09,-8.179303E-06
+5.825222E+00,+15.80820E-09,-8.122140E-06
+5.835212E+00,+15.49002E-09,-7.058259E-06
+5.845054E+00,+15.82347E-09,-6.533719E-06
+5.855124E+00,+15.58112E-09,-6.898089E-06
+5.865072E+00,+14.91910E-09,-7.872067E-06
+5.875041E+00,+13.90548E-09,-8.489628E-06
+5.885234E+00,+13.89958E-09,-8.148404E-06
+5.895027E+00,+14.37505E-09,-7.887144E-06
+5.905051E+00,+14.44449E-09,-7.329856E-06
+5.915093E+00,+14.69382E-09,-7.074881E-06
+5.925051E+00,+15.11021E-09,-7.361308E-06
+5.935100E+00,+15.85529E-09,-7.074109E-06
+5.945134E+00,+15.52313E-09,-6.743413E-06
+5.955056E+00,+14.25629E-09,-7.182122E-06
+5.965097E+00,+13.87863E-09,-7.833977E-06
+5.975130E+00,+13.73742E-09,-8.243380E-06
+5.985172E+00,+13.53458E-09,-8.511668E-06
+5.995203E+00,+12.44303E-09,-8.798390E-06
+6.005018E+00,+11.72159E-09,-8.555041E-06
+6.015056E+00,+12.00657E-09,-8.011551E-06
+6.025196E+00,+12.60440E-09,-7.782985E-06
+6.035227E+00,+12.55392E-09,-7.836237E-06
+6.045048E+00,+11.72560E-09,-7.889901E-06
+6.055209E+00,+10.53619E-09,-7.953349E-06
+6.065024E+00,+10.42061E-09,-8.402558E-06
+6.075072E+00,+10.99616E-09,-9.935838E-06
+6.085105E+00,+11.31731E-09,-9.728385E-06
+6.095159E+00,+13.11485E-09,-8.717108E-06
+6.105210E+00,+13.92200E-09,-8.417712E-06
+6.115020E+00,+14.54269E-09,-7.795917E-06
+6.125067E+00,+13.92132E-09,-8.096524E-06
+6.135217E+00,+12.41748E-09,-7.981701E-06
+6.145026E+00,+12.46762E-09,-7.844926E-06
+6.155076E+00,+13.87918E-09,-6.571618E-06
+6.165233E+00,+14.07271E-09,-6.161795E-06
+6.175179E+00,+12.70942E-09,-6.911850E-06
+6.185103E+00,+12.28961E-09,-6.912222E-06
+6.195128E+00,+12.63534E-09,-8.652049E-06
+6.205168E+00,+13.00295E-09,-8.759919E-06
+6.215211E+00,+13.68975E-09,-8.107558E-06
+6.225028E+00,+13.88547E-09,-7.579823E-06
+6.235073E+00,+15.21013E-09,-7.373638E-06
+6.245221E+00,+15.49572E-09,-6.989680E-06
+6.255142E+00,+14.91336E-09,-7.586356E-06
+6.265191E+00,+14.47499E-09,-7.912312E-06
+6.275035E+00,+13.99224E-09,-8.161011E-06
+6.285105E+00,+14.24476E-09,-7.635680E-06
+6.295166E+00,+14.25723E-09,-7.545081E-06
+6.305237E+00,+13.64277E-09,-7.600871E-06
+6.315076E+00,+12.69287E-09,-8.480807E-06
+6.325250E+00,+12.94018E-09,-8.758765E-06
+6.335103E+00,+14.12378E-09,-7.610102E-06
+6.345095E+00,+14.37935E-09,-7.342950E-06
+6.355174E+00,+14.30642E-09,-7.280837E-06
+6.365243E+00,+14.42788E-09,-7.631694E-06
+6.375089E+00,+14.81774E-09,-8.657141E-06
+6.385149E+00,+14.55110E-09,-9.628211E-06
+6.395220E+00,+13.36195E-09,-9.850951E-06
+6.405051E+00,+13.11045E-09,-9.609452E-06
+6.415143E+00,+13.61277E-09,-7.912751E-06
+6.425212E+00,+13.78190E-09,-8.098136E-06
+6.435149E+00,+12.97608E-09,-7.836496E-06
+6.445201E+00,+12.42199E-09,-7.733403E-06
+6.455041E+00,+12.50711E-09,-7.696839E-06
+6.465205E+00,+12.88924E-09,-7.616387E-06
+6.475058E+00,+12.83148E-09,-8.238249E-06
+6.485130E+00,+12.11083E-09,-8.437252E-06
+6.495186E+00,+11.27661E-09,-8.990574E-06
+6.505025E+00,+11.25492E-09,-8.943606E-06
+6.515081E+00,+11.12180E-09,-8.061495E-06
+6.525031E+00,+10.85873E-09,-7.429286E-06
+6.535100E+00,+11.23786E-09,-7.610246E-06
+6.545161E+00,+11.92851E-09,-8.260289E-06
+6.555104E+00,+12.26656E-09,-8.347855E-06
+6.565170E+00,+11.12700E-09,-8.437558E-06
+6.575229E+00,+8.934503E-09,-7.742225E-06
+6.585061E+00,+8.476433E-09,-7.402764E-06
+6.595130E+00,+9.634729E-09,-8.102342E-06
+6.605190E+00,+10.24595E-09,-7.683516E-06
+6.615032E+00,+10.03796E-09,-8.217698E-06
+6.625211E+00,+9.772982E-09,-8.277618E-06
+6.635046E+00,+9.970964E-09,-7.887374E-06
+6.645117E+00,+10.27189E-09,-8.070012E-06
+6.655290E+00,+10.49657E-09,-7.700511E-06
+6.665123E+00,+10.90926E-09,-7.957002E-06
+6.675179E+00,+12.21098E-09,-8.503867E-06
+6.685225E+00,+12.53189E-09,-8.958560E-06
+6.695047E+00,+11.26637E-09,-8.541423E-06
+6.705110E+00,+9.964366E-09,-7.818260E-06
+6.715166E+00,+9.203082E-09,-7.352134E-06
+6.725214E+00,+10.22065E-09,-8.155709E-06
+6.735136E+00,+11.74729E-09,-8.860131E-06
+6.745162E+00,+12.38981E-09,-9.421712E-06
+6.755206E+00,+13.18026E-09,-9.472705E-06
+6.765096E+00,+14.06691E-09,-8.775140E-06
+6.775129E+00,+15.05129E-09,-7.652197E-06
+6.785170E+00,+15.10096E-09,-7.114039E-06
+6.795200E+00,+14.91519E-09,-6.927682E-06
+6.805242E+00,+15.31922E-09,-7.133951E-06
+6.815045E+00,+16.12911E-09,-7.287989E-06
+6.825111E+00,+16.31268E-09,-6.521435E-06
+6.835066E+00,+15.69203E-09,-6.807280E-06
+6.845090E+00,+15.38689E-09,-6.932803E-06
+6.855138E+00,+15.89502E-09,-7.151232E-06
+6.865094E+00,+16.26771E-09,-7.480822E-06
+6.875072E+00,+15.83862E-09,-8.175231E-06
+6.885037E+00,+15.10487E-09,-8.074388E-06
+6.895066E+00,+14.96643E-09,-8.355600E-06
+6.905099E+00,+15.45858E-09,-7.925225E-06
+6.915140E+00,+15.89340E-09,-7.170162E-06
+6.925051E+00,+15.79024E-09,-6.828747E-06
+6.935089E+00,+15.40587E-09,-7.261468E-06
+6.945131E+00,+15.11114E-09,-7.822580E-06
+6.955164E+00,+14.46977E-09,-8.014460E-06
+6.965075E+00,+13.73658E-09,-8.358565E-06
+6.975236E+00,+13.41079E-09,-8.642369E-06
+6.985137E+00,+13.71445E-09,-8.171416E-06
+6.995164E+00,+14.05658E-09,-7.777148E-06
+7.005223E+00,+13.84531E-09,-8.170853E-06
+7.015059E+00,+13.60213E-09,-8.069020E-06
+7.025104E+00,+14.34351E-09,-8.120184E-06
+7.035025E+00,+15.62147E-09,-7.516013E-06
+7.045057E+00,+15.85962E-09,-6.832142E-06
+7.055113E+00,+14.63226E-09,-7.124024E-06
+7.065061E+00,+13.42144E-09,-8.315440E-06
+7.075119E+00,+12.75943E-09,-8.586540E-06
+7.085186E+00,+12.78654E-09,-8.136425E-06
+7.095242E+00,+13.09230E-09,-8.658610E-06
+7.105084E+00,+13.56219E-09,-8.344507E-06
+7.115078E+00,+13.85194E-09,-8.410798E-06
+7.125165E+00,+13.40962E-09,-8.850585E-06
+7.135219E+00,+11.47521E-09,-8.153439E-06
+7.145027E+00,+10.23669E-09,-8.075648E-06
+7.155221E+00,+9.736515E-09,-7.364131E-06
+7.165080E+00,+10.12993E-09,-7.683144E-06
+7.175155E+00,+10.65231E-09,-8.183356E-06
+7.185219E+00,+10.38167E-09,-7.945519E-06
+7.195107E+00,+9.934567E-09,-7.737189E-06
+7.205215E+00,+10.40018E-09,-7.366114E-06
+7.215028E+00,+11.53692E-09,-7.575179E-06
+7.225066E+00,+11.61944E-09,-8.838130E-06
+7.235209E+00,+10.87351E-09,-9.628630E-06
+7.245141E+00,+10.56448E-09,-8.544151E-06
+7.255043E+00,+10.94703E-09,-8.444625E-06
+7.265079E+00,+11.50612E-09,-8.626385E-06
+7.275170E+00,+11.89889E-09,-9.087907E-06
+7.285150E+00,+12.65443E-09,-8.779698E-06
+7.295212E+00,+14.84020E-09,-7.877351E-06
+7.305048E+00,+15.94246E-09,-7.415734E-06
+7.315087E+00,+16.13534E-09,-7.756997E-06
+7.325161E+00,+15.46932E-09,-8.488399E-06
+7.335127E+00,+15.03420E-09,-8.316059E-06
+7.345159E+00,+15.17496E-09,-7.825222E-06
+7.355226E+00,+15.12330E-09,-7.623044E-06
+7.365195E+00,+14.79040E-09,-7.850343E-06
+7.375046E+00,+14.38990E-09,-8.204280E-06
+7.385107E+00,+14.39987E-09,-8.032093E-06
+7.395164E+00,+14.17799E-09,-8.122674E-06
+7.405212E+00,+13.59214E-09,-7.435284E-06
+7.415037E+00,+13.05079E-09,-7.517605E-06
+7.425208E+00,+13.42235E-09,-7.125817E-06
+7.435031E+00,+14.16901E-09,-7.504702E-06
+7.445075E+00,+13.65211E-09,-8.149615E-06
+7.455107E+00,+12.13708E-09,-8.558532E-06
+7.465152E+00,+11.66650E-09,-8.260585E-06
+7.475070E+00,+12.40130E-09,-7.955838E-06
+7.485103E+00,+13.18105E-09,-8.133040E-06
+7.495149E+00,+13.31686E-09,-9.059287E-06
+7.505198E+00,+13.11029E-09,-9.028178E-06
+7.515234E+00,+13.05277E-09,-8.873120E-06
+7.525047E+00,+12.88636E-09,-9.008971E-06
+7.535205E+00,+11.47782E-09,-7.943984E-06
+7.545153E+00,+9.914441E-09,-7.651911E-06
+7.555071E+00,+9.087837E-09,-7.830525E-06
+7.565123E+00,+9.471485E-09,-8.069306E-06
+7.575202E+00,+9.723390E-09,-8.175411E-06
+7.585152E+00,+9.712718E-09,-8.116846E-06
+7.595230E+00,+10.42140E-09,-8.440047E-06
+7.605086E+00,+11.62999E-09,-8.684321E-06
+7.615156E+00,+12.68310E-09,-8.256722E-06
+7.625107E+00,+12.59941E-09,-9.273911E-06
+7.635174E+00,+12.33173E-09,-8.568020E-06
+7.645016E+00,+12.72940E-09,-8.249464E-06
+7.655101E+00,+13.86973E-09,-8.050032E-06
+7.665065E+00,+14.22872E-09,-7.953349E-06
+7.675130E+00,+14.31932E-09,-8.267355E-06
+7.685198E+00,+14.54916E-09,-7.979470E-06
+7.695065E+00,+15.18677E-09,-7.267476E-06
+7.705169E+00,+15.03767E-09,-6.878958E-06
+7.715168E+00,+13.78409E-09,-7.888928E-06
+7.725058E+00,+13.21024E-09,-8.522111E-06
+7.735121E+00,+13.24674E-09,-9.139386E-06
+7.745193E+00,+13.14752E-09,-9.174862E-06
+7.755024E+00,+11.74795E-09,-8.497620E-06
+7.765099E+00,+10.15696E-09,-7.645178E-06
+7.775049E+00,+9.532307E-09,-7.405606E-06
+7.785122E+00,+10.35076E-09,-8.447142E-06
+7.795198E+00,+11.10455E-09,-9.086791E-06
+7.805039E+00,+11.04305E-09,-8.589707E-06
+7.815090E+00,+11.06084E-09,-7.728024E-06
+7.825939E+00,+11.33835E-09,-7.916785E-06
+7.835095E+00,+11.58779E-09,-8.127843E-06
+7.845111E+00,+11.32351E-09,-9.654017E-06
+7.855162E+00,+11.05489E-09,-9.875727E-06
+7.865032E+00,+11.42359E-09,-9.622127E-06
+7.875103E+00,+11.94775E-09,-9.657383E-06
+7.885096E+00,+11.91150E-09,-8.913003E-06
+7.895175E+00,+11.51923E-09,-8.607627E-06
+7.905212E+00,+11.85669E-09,-8.203612E-06
+7.915104E+00,+12.51243E-09,-8.740750E-06
+7.925177E+00,+12.37391E-09,-8.470374E-06
+7.935217E+00,+11.15938E-09,-7.613688E-06
+7.945243E+00,+9.883004E-09,-8.021622E-06
+7.955045E+00,+10.08803E-09,-8.948584E-06
+7.965112E+00,+11.02225E-09,-9.530220E-06
+7.975051E+00,+11.47608E-09,-9.836313E-06
+7.985095E+00,+12.45019E-09,-9.721213E-06
+7.995141E+00,+13.60563E-09,-8.756982E-06
+8.005078E+00,+16.15393E-09,-7.621889E-06
+8.015129E+00,+16.72480E-09,-7.511416E-06
+8.025169E+00,+15.98829E-09,-7.659169E-06
+8.035038E+00,+15.40888E-09,-8.411714E-06
+8.045089E+00,+15.39663E-09,-7.839165E-06
+8.055154E+00,+15.28115E-09,-7.731553E-06
+8.065231E+00,+14.02208E-09,-8.260527E-06
+8.075079E+00,+13.11590E-09,-8.310366E-06
+8.085025E+00,+12.33734E-09,-8.479854E-06
+8.095232E+00,+12.35271E-09,-8.946391E-06
+8.105196E+00,+12.30661E-09,-8.971911E-06
+8.115101E+00,+12.26051E-09,-9.333201E-06
+8.125053E+00,+12.77743E-09,-9.666100E-06
+8.135217E+00,+13.34844E-09,-9.165355E-06
+8.145046E+00,+12.98437E-09,-8.612672E-06
+8.155108E+00,+11.48284E-09,-8.752108E-06
+8.165154E+00,+9.851149E-09,-8.835803E-06
+8.175219E+00,+9.879314E-09,-8.900529E-06
+8.185166E+00,+10.42707E-09,-8.240290E-06
+8.195022E+00,+10.29208E-09,-7.660695E-06
+8.205112E+00,+9.579336E-09,-7.660075E-06
+8.215163E+00,+9.774637E-09,-7.572889E-06
+8.225059E+00,+10.91883E-09,-7.860089E-06
+8.235062E+00,+12.24326E-09,-8.340578E-06
+8.245129E+00,+12.86337E-09,-8.392363E-06
+8.255218E+00,+13.02005E-09,-8.512802E-06
+8.265081E+00,+13.15673E-09,-8.559705E-06
+8.275236E+00,+12.75345E-09,-8.366233E-06
+8.285077E+00,+11.51101E-09,-7.792692E-06
+8.295056E+00,+10.32463E-09,-7.587882E-06
+8.305040E+00,+10.25769E-09,-8.204918E-06
+8.315108E+00,+10.51051E-09,-8.680630E-06
+8.325198E+00,+9.880609E-09,-8.840304E-06
+8.335178E+00,+8.303607E-09,-8.124381E-06
+8.345025E+00,+7.548202E-09,-7.467156E-06
+8.355083E+00,+7.987320E-09,-6.990062E-06
+8.365121E+00,+8.465863E-09,-6.771899E-06
+8.375158E+00,+8.327840E-09,-6.891394E-06
+8.385084E+00,+8.275863E-09,-7.721282E-06
+8.395036E+00,+9.129980E-09,-7.984258E-06
+8.405171E+00,+10.07766E-09,-7.795687E-06
+8.415218E+00,+10.92768E-09,-8.058921E-06
+8.425058E+00,+11.47110E-09,-8.130227E-06
+8.435241E+00,+13.25386E-09,-7.549716E-06
+8.445060E+00,+14.80771E-09,-7.117605E-06
+8.455130E+00,+16.24119E-09,-6.615201E-06
+8.465073E+00,+16.06741E-09,-6.295157E-06
+8.475140E+00,+15.81513E-09,-6.141244E-06
+8.485215E+00,+16.27270E-09,-6.050053E-06
+8.495056E+00,+17.31065E-09,-6.582308E-06
+8.505126E+00,+17.39077E-09,-6.648942E-06
+8.515160E+00,+17.07164E-09,-7.162810E-06
+8.525237E+00,+16.96436E-09,-6.616192E-06
+8.535192E+00,+16.78297E-09,-6.464883E-06
+8.545214E+00,+15.97966E-09,-7.148371E-06
+8.555040E+00,+14.41416E-09,-8.466159E-06
+8.565107E+00,+13.50829E-09,-9.112158E-06
+8.575040E+00,+13.14627E-09,-8.832790E-06
+8.585095E+00,+12.67026E-09,-8.328849E-06
+8.595143E+00,+11.64884E-09,-8.468066E-06
+8.605179E+00,+11.07417E-09,-8.219157E-06
+8.615225E+00,+11.05411E-09,-8.029920E-06
+8.625142E+00,+11.17260E-09,-7.614594E-06
+8.635178E+00,+10.31018E-09,-7.483512E-06
+8.645223E+00,+9.290035E-09,-7.378541E-06
+8.655028E+00,+8.792185E-09,-7.117653E-06
+8.665066E+00,+8.868767E-09,-7.048264E-06
+8.675108E+00,+8.442343E-09,-7.201539E-06
+8.685022E+00,+7.643555E-09,-7.478457E-06
+8.695189E+00,+6.949342E-09,-7.959090E-06
+8.705109E+00,+7.128637E-09,-7.762308E-06
+8.715137E+00,+6.685036E-09,-7.942973E-06
+8.725181E+00,+5.854578E-09,-8.320991E-06
+8.735102E+00,+5.090234E-09,-8.188067E-06
+8.745139E+00,+5.961340E-09,-8.643256E-06
+8.755183E+00,+8.384101E-09,-8.689347E-06
+8.765107E+00,+9.119937E-09,-8.745556E-06
+8.775142E+00,+8.879381E-09,-8.115483E-06
+8.785183E+00,+8.591499E-09,-7.240554E-06
+8.795223E+00,+8.786575E-09,-6.766405E-06
+8.805039E+00,+9.098837E-09,-6.939078E-06
+8.815077E+00,+9.751051E-09,-7.745914E-06
+8.825239E+00,+10.78483E-09,-7.977706E-06
+8.835052E+00,+13.24895E-09,-8.043452E-06
+8.845074E+00,+14.71757E-09,-7.992507E-06
+8.855240E+00,+15.59563E-09,-7.701455E-06
+8.865068E+00,+15.85214E-09,-7.556811E-06
+8.875119E+00,+16.51267E-09,-8.136788E-06
+8.885232E+00,+16.91896E-09,-8.222886E-06
+8.895206E+00,+15.84489E-09,-8.643218E-06
+8.905172E+00,+14.13267E-09,-8.697672E-06
+8.915015E+00,+11.21644E-09,-8.400289E-06
+8.925202E+00,+10.59526E-09,-8.223239E-06
+8.935032E+00,+10.24101E-09,-8.803330E-06
+8.945099E+00,+9.624760E-09,-8.743659E-06
+8.955125E+00,+8.534040E-09,-8.125697E-06
+8.965017E+00,+8.339687E-09,-7.617493E-06
+8.975195E+00,+8.709677E-09,-7.760402E-06
+8.985128E+00,+8.791893E-09,-7.986269E-06
+8.995159E+00,+9.123943E-09,-8.505450E-06
+9.005211E+00,+9.911979E-09,-8.415614E-06
+9.015023E+00,+11.74748E-09,-8.091717E-06
+9.025069E+00,+12.43197E-09,-8.122875E-06
+9.035223E+00,+11.93384E-09,-7.858248E-06
+9.045034E+00,+11.56088E-09,-8.184043E-06
+9.055080E+00,+12.15345E-09,-8.325110E-06
+9.065085E+00,+12.70446E-09,-8.780289E-06
+9.075121E+00,+12.78450E-09,-8.964787E-06
+9.085164E+00,+12.57896E-09,-9.248248E-06
+9.095196E+00,+12.92855E-09,-9.056645E-06
+9.105241E+00,+13.52372E-09,-8.234854E-06
+9.115062E+00,+13.55430E-09,-8.059254E-06
+9.125214E+00,+12.85326E-09,-8.539087E-06
+9.135029E+00,+12.60189E-09,-9.027110E-06
+9.145068E+00,+13.25928E-09,-8.327971E-06
+9.155248E+00,+14.22831E-09,-7.585297E-06
+9.165103E+00,+14.36824E-09,-7.966042E-06
+9.175182E+00,+14.12635E-09,-7.936125E-06
+9.185236E+00,+14.48357E-09,-7.503968E-06
+9.195178E+00,+15.67019E-09,-7.362233E-06
+9.205112E+00,+16.06390E-09,-7.289649E-06
+9.215142E+00,+15.94782E-09,-7.167645E-06
+9.225179E+00,+16.09703E-09,-6.972866E-06
+9.235094E+00,+16.95049E-09,-7.864838E-06
+9.245028E+00,+17.29368E-09,-8.110209E-06
+9.255166E+00,+16.78204E-09,-8.141843E-06
+9.265047E+00,+16.18503E-09,-6.877337E-06
+9.275200E+00,+15.87534E-09,-6.918955E-06
+9.285096E+00,+15.74159E-09,-6.919041E-06
+9.295115E+00,+14.77348E-09,-7.305260E-06
+9.305151E+00,+14.16590E-09,-8.059378E-06
+9.315186E+00,+14.23074E-09,-8.677073E-06
+9.325085E+00,+14.97027E-09,-8.199854E-06
+9.335126E+00,+14.90475E-09,-7.934828E-06
+9.345163E+00,+14.01726E-09,-7.879391E-06
+9.355214E+00,+12.48029E-09,-8.250533E-06
+9.365187E+00,+12.31085E-09,-8.464290E-06
+9.375108E+00,+12.45928E-09,-8.979693E-06
+9.385159E+00,+12.38714E-09,-9.245044E-06
+9.395226E+00,+12.02027E-09,-9.253035E-06
+9.405067E+00,+12.17018E-09,-9.516755E-06
+9.415123E+00,+13.05374E-09,-8.416606E-06
+9.425301E+00,+13.21054E-09,-8.283063E-06
+9.435142E+00,+13.57906E-09,-8.675462E-06
+9.445208E+00,+14.25882E-09,-8.373862E-06
+9.455058E+00,+15.64782E-09,-7.998477E-06
+9.465111E+00,+15.41649E-09,-7.932692E-06
+9.475219E+00,+13.75115E-09,-8.736058E-06
+9.485018E+00,+13.10657E-09,-8.662730E-06
+9.495054E+00,+14.51856E-09,-8.346539E-06
+9.505078E+00,+15.99738E-09,-8.495675E-06
+9.515128E+00,+16.82736E-09,-8.574525E-06
+9.525200E+00,+16.09607E-09,-9.060755E-06
+9.535172E+00,+14.86109E-09,-8.929205E-06
+9.545136E+00,+14.29234E-09,-8.600064E-06
+9.555082E+00,+13.65885E-09,-8.089543E-06
+9.565125E+00,+12.80349E-09,-8.804417E-06
+9.575199E+00,+12.39935E-09,-8.777361E-06
+9.585149E+00,+12.65752E-09,-8.683873E-06
+9.595198E+00,+12.70436E-09,-9.288378E-06
+9.605019E+00,+12.00676E-09,-9.373571E-06
+9.615030E+00,+11.12141E-09,-9.598246E-06
+9.625180E+00,+11.41809E-09,-9.856168E-06
+9.635221E+00,+12.68236E-09,-9.081135E-06
+9.645036E+00,+13.07667E-09,-8.850423E-06
+9.655116E+00,+12.44698E-09,-8.737660E-06
+9.665063E+00,+12.26708E-09,-9.166060E-06
+9.675131E+00,+13.08839E-09,-9.435244E-06
+9.685204E+00,+13.68825E-09,-8.808890E-06
+9.695031E+00,+14.16308E-09,-7.528897E-06
+9.705095E+00,+14.24639E-09,-7.194824E-06
+9.715156E+00,+14.80693E-09,-7.626239E-06
+9.725095E+00,+14.85208E-09,-8.107758E-06
+9.735162E+00,+13.69045E-09,-9.006263E-06
+9.745232E+00,+12.74546E-09,-8.957721E-06
+9.755183E+00,+12.38599E-09,-9.051133E-06
+9.765032E+00,+13.01396E-09,-9.208642E-06
+9.775234E+00,+13.68125E-09,-9.417658E-06
+9.785213E+00,+13.59485E-09,-9.389735E-06
+9.795059E+00,+13.46554E-09,-9.207240E-06
+9.805124E+00,+13.51406E-09,-9.359523E-06
+9.815181E+00,+13.14093E-09,-9.318581E-06
+9.825014E+00,+12.23241E-09,-8.993121E-06
+9.835184E+00,+10.64531E-09,-8.430606E-06
+9.845017E+00,+10.32834E-09,-8.537369E-06
+9.855093E+00,+10.44184E-09,-8.195658E-06
+9.865047E+00,+10.20356E-09,-7.965832E-06
+9.875237E+00,+9.023119E-09,-8.689194E-06
+9.885178E+00,+8.961004E-09,-8.840323E-06
+9.895199E+00,+10.22139E-09,-9.416934E-06
+9.905227E+00,+10.53079E-09,-9.248410E-06
+9.915033E+00,+9.903738E-09,-8.712445E-06
+9.925194E+00,+9.229306E-09,-8.290912E-06
+9.935017E+00,+8.771727E-09,-7.554903E-06
+9.945076E+00,+8.943598E-09,-7.591992E-06
+9.955022E+00,+9.015792E-09,-7.693606E-06
+9.965100E+00,+8.835340E-09,-8.839341E-06
+9.975167E+00,+9.380876E-09,-9.121218E-06
+9.985229E+00,+10.10120E-09,-9.070350E-06
+9.995023E+00,+10.82373E-09,-9.642821E-06

MicroMag 2900/3900 Data File ends
