# Supplementary material for: Magnetic signatures of a creosote oil contaminated site: case study in São Paulo, Brazil
Source: Sci Rep. 2022 Dec 17;12:21853. doi: 10.1038/s41598-022-23493-2 (PMC9759522; doi:10.1038/s41598-022-23493-2)
Supplement: Supplementary file 3 — Supplementary Information 3. [file 41598_2022_23493_MOESM3_ESM.zip › moment_vs_time/SD35/2_35/nm1xxx/2_35.009]

MicroMag 2900/3900 Data File (Series 0016.002)
Moment vs. time

INSTRUMENT
Configuration                   VSM
Temperature control             None
Hardware version                0004
Software version                01/29/2013
Units of measure                Hybrid SI
Temperature in                  Celsius

SAMPLE
Mass                            N/A
Volume                          N/A
Demagnetizing factor            N/A

SETTINGS
Field range                    +100.0000E-03
Field command                   0.000000E+00
Moment range                   +20.00000E-06
Averaging time                 +5.666515E-03
Temperature (command)           N/A
Tmprtr difference correction    No
Orientation                     0.000000E+00
Vibration amplitude             1.0
Calibration factor             +4.407820E+00
Operating frequency            +83.00000E+00

MEASUREMENT
Description                    "SD35_2_35"
Field (measured)               +141.7278E-06
Temperature (measured)          N/A
Averages (completed)            N/A
Moment at conditioning field   +818.6776E-09
Measured on                     08/27/2020  17:16
Elapsed time                   +22.62264E+00

PROCESSING
Background subtraction          No
Delta-m processing              N/A
Demagnetizing factor            No
Normalization                   No
Normalization factor            N/A
Offset (field)                  No
Offset (moment)                 No
Pole saturation                 No
Slope correction                No

VIEWPORT
Left                            0.000000E+00
Right                          +10.00000E+00
Bottom                         -20.00000E-06
Top                            +20.00000E-06
Show X-axis?                    Yes
Show Y-axis?                    Yes

SCRIPT
Averaging time                 +10.00000E-03
Initial (conditioning) field   +100.0000E-03
Final (measuring) field         0.000000E+00
Pause at initial field         +10.00000E+00
Field slew rate limit          +10.00000E+03
Field slew time limit          +100.0000E-03
Slope correction                0.000000E+00
Timebase                       +10.00000E+00
Number of segments              1
Number of data                  1000

Segment   Averaging                                                            Final 
 Number      Time        Initial      Increment       Final         Pause      Index 
             (s)           (s)           (s)           (s)           (s)     
0000001,+10.00000E-03, 0.000000E+00,+10.00000E-03,+10.00000E+00,+10.00000E+00,0001000

                                         
     Time         Moment        Field    
     (s)          (Am�)          (T)     
+5.166533E-03,+597.3080E-09,+72.53937E-03
+15.17338E-03,+341.8187E-09,+40.71755E-03
+25.19470E-03,+175.9229E-09,+20.13638E-03
+35.02048E-03,+89.70711E-09,+9.507444E-03
+45.09954E-03,+46.13171E-09,+4.107529E-03
+55.22753E-03,+28.69103E-09,+1.820587E-03
+65.13321E-03,+21.68644E-09,+820.2870E-06
+75.17304E-03,+17.81806E-09,+358.7871E-06
+85.21160E-03,+15.97314E-09,+197.6353E-06
+95.05001E-03,+14.80253E-09,+107.2437E-06
+105.1003E-03,+14.17005E-09,+76.48753E-06
+115.2320E-03,+12.80039E-09,+53.61562E-06
+125.0766E-03,+12.32209E-09,+44.47113E-06
+135.2055E-03,+13.23902E-09,+36.42715E-06
+145.0339E-03,+14.44303E-09,+33.00293E-06
+155.0979E-03,+15.34518E-09,+29.15844E-06
+165.0437E-03,+15.17840E-09,+27.45366E-06
+175.0159E-03,+15.01676E-09,+24.02317E-06
+185.1921E-03,+15.49555E-09,+23.17864E-06
+195.0232E-03,+16.47999E-09,+21.76191E-06
+205.1121E-03,+16.22500E-09,+20.80708E-06
+215.0807E-03,+14.89206E-09,+18.51948E-06
+225.1511E-03,+14.13635E-09,+16.73869E-06
+235.2313E-03,+13.33891E-09,+16.12351E-06
+245.1210E-03,+12.84380E-09,+15.95063E-06
+255.1828E-03,+12.06229E-09,+15.65865E-06
+265.0240E-03,+12.26620E-09,+15.63994E-06
+275.0879E-03,+13.51411E-09,+15.28520E-06
+285.1653E-03,+13.92256E-09,+14.92871E-06
+295.2128E-03,+13.44922E-09,+13.54820E-06
+305.1320E-03,+13.33258E-09,+12.72027E-06
+315.1766E-03,+14.60959E-09,+11.96924E-06
+325.2174E-03,+15.71025E-09,+12.50435E-06
+335.0327E-03,+16.65797E-09,+11.77571E-06
+345.2228E-03,+16.59169E-09,+11.67196E-06
+355.0437E-03,+16.71443E-09,+11.50277E-06
+365.0831E-03,+17.35744E-09,+11.38228E-06
+375.0464E-03,+17.51565E-09,+11.28963E-06
+385.0156E-03,+17.01280E-09,+10.78392E-06
+395.0459E-03,+16.52132E-09,+10.41041E-06
+405.1893E-03,+16.46611E-09,+9.947005E-06
+415.1982E-03,+16.10047E-09,+9.698439E-06
+425.2199E-03,+15.36283E-09,+9.415951E-06
+435.2401E-03,+14.50995E-09,+9.293853E-06
+445.0347E-03,+14.84670E-09,+9.017716E-06
+455.0788E-03,+16.49173E-09,+8.021851E-06
+465.2258E-03,+17.02800E-09,+7.332354E-06
+475.2100E-03,+16.97608E-09,+7.672855E-06
+485.1640E-03,+16.87909E-09,+7.396718E-06
+495.1850E-03,+17.39756E-09,+6.965962E-06
+505.2313E-03,+17.53833E-09,+6.662856E-06
+515.1550E-03,+17.02204E-09,+6.415434E-06
+525.1984E-03,+16.55204E-09,+7.536946E-06
+535.0335E-03,+16.47666E-09,+7.902775E-06
+545.0898E-03,+16.23488E-09,+6.444769E-06
+555.0244E-03,+15.38268E-09,+5.963116E-06
+565.0706E-03,+14.43262E-09,+5.240212E-06
+575.0997E-03,+14.35593E-09,+4.917088E-06
+585.0906E-03,+14.94068E-09,+4.843560E-06
+595.1065E-03,+14.80400E-09,+4.204254E-06
+605.0237E-03,+13.93676E-09,+3.765545E-06
+615.0712E-03,+12.97674E-09,+3.161946E-06
+625.1246E-03,+13.22897E-09,+2.369900E-06
+635.1606E-03,+14.12641E-09,+3.111448E-06
+645.1958E-03,+14.14089E-09,+2.792788E-06
+655.1078E-03,+13.50348E-09,+1.726036E-06
+665.1496E-03,+13.29003E-09,+740.7475E-09
+675.1863E-03,+13.80809E-09,+839.8819E-09
+685.2102E-03,+14.20969E-09,+1.256371E-06
+695.0158E-03,+14.34624E-09,+857.2388E-09
+705.0749E-03,+14.59685E-09,+806.9516E-09
+715.0285E-03,+15.28062E-09,+1.362009E-06
+725.2260E-03,+15.43956E-09,+1.069117E-06
+735.1752E-03,+14.63811E-09,+1.473894E-06
+745.2378E-03,+13.77326E-09,+830.2117E-09
+755.0811E-03,+13.88130E-09,+1.067629E-06
+765.0253E-03,+14.50671E-09,+1.434660E-06
+775.0961E-03,+14.44804E-09,+945.3965E-09
+785.1739E-03,+13.53151E-09,-541.0672E-09
+795.2443E-03,+13.10393E-09,-694.6183E-09
+805.0910E-03,+13.34952E-09,-1.208983E-06
+815.0430E-03,+13.84335E-09,-566.5017E-09
+825.0743E-03,+14.67816E-09,-224.3233E-09
+835.1273E-03,+15.78083E-09,+145.2065E-09
+845.1561E-03,+18.00746E-09,-340.0707E-09
+855.0695E-03,+19.13012E-09,-1.172104E-06
+865.1086E-03,+18.41669E-09,-1.647644E-06
+875.1397E-03,+17.05113E-09,-1.778078E-06
+885.1707E-03,+15.56680E-09,-2.668438E-06
+895.1994E-03,+15.29381E-09,-3.103342E-06
+905.1186E-03,+14.71215E-09,-2.937279E-06
+915.1667E-03,+13.95163E-09,-2.548084E-06
+925.1770E-03,+13.68375E-09,-1.731453E-06
+935.0275E-03,+14.29571E-09,-881.1093E-09
+945.0954E-03,+14.94393E-09,-928.4116E-09
+955.0223E-03,+14.72977E-09,-1.869612E-06
+965.0667E-03,+14.31847E-09,-3.094454E-06
+975.1022E-03,+14.74131E-09,-2.717648E-06
+985.1428E-03,+15.60601E-09,-2.390471E-06
+995.1837E-03,+15.68398E-09,-2.745438E-06
+1.005222E+00,+15.68232E-09,-2.967110E-06
+1.015138E+00,+16.21609E-09,-2.767792E-06
+1.025069E+00,+18.01707E-09,-3.031836E-06
+1.035212E+00,+18.65770E-09,-2.923641E-06
+1.045240E+00,+18.50129E-09,-3.033333E-06
+1.055048E+00,+18.25710E-09,-3.040657E-06
+1.065190E+00,+18.87584E-09,-3.632307E-06
+1.075216E+00,+19.24486E-09,-3.700142E-06
+1.085030E+00,+18.43822E-09,-3.677664E-06
+1.095165E+00,+17.46300E-09,-4.455805E-06
+1.105218E+00,+16.29791E-09,-4.392024E-06
+1.115028E+00,+16.29574E-09,-4.095955E-06
+1.125063E+00,+15.81162E-09,-4.262915E-06
+1.135112E+00,+14.83684E-09,-4.438315E-06
+1.145142E+00,+13.51003E-09,-5.179854E-06
+1.155064E+00,+12.80815E-09,-5.775509E-06
+1.165111E+00,+11.52126E-09,-6.249533E-06
+1.175146E+00,+10.26399E-09,-6.059647E-06
+1.185185E+00,+9.205883E-09,-5.055724E-06
+1.195228E+00,+9.862357E-09,-5.123816E-06
+1.205145E+00,+11.67057E-09,-5.131235E-06
+1.215184E+00,+12.52675E-09,-5.244790E-06
+1.225239E+00,+12.41515E-09,-5.502720E-06
+1.235058E+00,+12.36041E-09,-5.535355E-06
+1.245102E+00,+13.38042E-09,-6.134596E-06
+1.255251E+00,+14.06601E-09,-6.198493E-06
+1.265058E+00,+14.14612E-09,-6.160898E-06
+1.275103E+00,+13.97663E-09,-6.552983E-06
+1.285132E+00,+14.30003E-09,-6.269636E-06
+1.295057E+00,+14.85452E-09,-5.579033E-06
+1.305202E+00,+15.29766E-09,-4.937496E-06
+1.315093E+00,+15.38625E-09,-5.049191E-06
+1.325143E+00,+16.12502E-09,-5.121975E-06
+1.335203E+00,+16.59298E-09,-4.959698E-06
+1.345039E+00,+16.74221E-09,-5.002928E-06
+1.355151E+00,+16.23617E-09,-5.169192E-06
+1.365145E+00,+16.30401E-09,-5.177766E-06
+1.375211E+00,+17.33523E-09,-5.938397E-06
+1.385065E+00,+18.63157E-09,-5.849028E-06
+1.395145E+00,+18.61639E-09,-5.761099E-06
+1.405084E+00,+18.08967E-09,-6.246405E-06
+1.415166E+00,+18.29996E-09,-6.305085E-06
+1.425055E+00,+18.96398E-09,-6.157923E-06
+1.435123E+00,+18.65644E-09,-5.903788E-06
+1.445185E+00,+17.74716E-09,-5.923109E-06
+1.455154E+00,+17.46802E-09,-5.817833E-06
+1.465240E+00,+18.12882E-09,-6.202212E-06
+1.475077E+00,+18.45138E-09,-6.426468E-06
+1.485138E+00,+17.76309E-09,-5.961085E-06
+1.495183E+00,+16.95505E-09,-6.189948E-06
+1.505111E+00,+17.38893E-09,-6.241656E-06
+1.515176E+00,+18.50792E-09,-6.975270E-06
+1.525161E+00,+18.42349E-09,-6.668101E-06
+1.535165E+00,+17.17275E-09,-6.115074E-06
+1.545234E+00,+15.68244E-09,-6.685363E-06
+1.555174E+00,+15.16829E-09,-7.206784E-06
+1.565239E+00,+14.93638E-09,-6.637822E-06
+1.575080E+00,+15.00350E-09,-6.850024E-06
+1.585135E+00,+15.70102E-09,-6.786566E-06
+1.595200E+00,+16.83616E-09,-6.525078E-06
+1.605041E+00,+17.45580E-09,-6.650982E-06
+1.615216E+00,+16.95819E-09,-7.020808E-06
+1.625047E+00,+15.91609E-09,-7.944242E-06
+1.635118E+00,+15.45865E-09,-7.833987E-06
+1.645177E+00,+15.18075E-09,-7.457257E-06
+1.655019E+00,+14.07775E-09,-7.553426E-06
+1.665191E+00,+12.58055E-09,-7.823029E-06
+1.675038E+00,+12.22138E-09,-7.601548E-06
+1.685110E+00,+13.27756E-09,-7.846270E-06
+1.695165E+00,+14.15807E-09,-8.207913E-06
+1.705103E+00,+14.03953E-09,-8.093921E-06
+1.715171E+00,+13.40228E-09,-9.032546E-06
+1.725236E+00,+13.17398E-09,-8.538475E-06
+1.735125E+00,+13.47045E-09,-8.355380E-06
+1.745193E+00,+14.15016E-09,-8.202877E-06
+1.755137E+00,+14.54749E-09,-8.619824E-06
+1.765205E+00,+15.77327E-09,-8.294716E-06
+1.775040E+00,+16.61518E-09,-7.872506E-06
+1.785126E+00,+17.05781E-09,-7.685004E-06
+1.795112E+00,+16.75423E-09,-7.257557E-06
+1.805188E+00,+16.84669E-09,-7.345496E-06
+1.815028E+00,+17.63402E-09,-7.579833E-06
+1.825110E+00,+18.43423E-09,-7.168646E-06
+1.835182E+00,+18.10311E-09,-7.287035E-06
+1.845017E+00,+16.71678E-09,-7.793847E-06
+1.855089E+00,+16.55915E-09,-7.298623E-06
+1.865242E+00,+17.39183E-09,-6.579676E-06
+1.875206E+00,+17.52142E-09,-6.181946E-06
+1.885149E+00,+16.52267E-09,-6.030808E-06
+1.895212E+00,+15.71655E-09,-6.880694E-06
+1.905051E+00,+15.09865E-09,-7.901936E-06
+1.915220E+00,+14.55510E-09,-8.333770E-06
+1.925036E+00,+13.47737E-09,-9.210444E-06
+1.935110E+00,+13.08417E-09,-9.251395E-06
+1.945182E+00,+13.56929E-09,-8.873091E-06
+1.955144E+00,+14.20523E-09,-7.303487E-06
+1.965219E+00,+14.02449E-09,-7.480106E-06
+1.975052E+00,+13.69342E-09,-9.066230E-06
+1.985139E+00,+14.12348E-09,-8.412639E-06
+1.995081E+00,+14.75572E-09,-8.082457E-06
+2.005161E+00,+15.12406E-09,-8.317853E-06
+2.015026E+00,+14.25476E-09,-8.561831E-06
+2.025116E+00,+12.03739E-09,-8.751717E-06
+2.035211E+00,+11.29709E-09,-8.482886E-06
+2.045079E+00,+10.54576E-09,-8.416300E-06
+2.055277E+00,+10.07472E-09,-8.783065E-06
+2.065131E+00,+9.490441E-09,-9.258652E-06
+2.075225E+00,+9.862377E-09,-9.052402E-06
+2.085070E+00,+10.72624E-09,-9.444610E-06
+2.095146E+00,+10.75539E-09,-9.402485E-06
+2.105120E+00,+10.19912E-09,-8.975478E-06
+2.115208E+00,+10.30875E-09,-9.246493E-06
+2.125201E+00,+11.57337E-09,-9.381629E-06
+2.135165E+00,+12.54941E-09,-9.550868E-06
+2.145225E+00,+12.66331E-09,-8.960982E-06
+2.155069E+00,+12.62732E-09,-9.063073E-06
+2.165020E+00,+13.47330E-09,-8.505460E-06
+2.175214E+00,+14.84135E-09,-7.431422E-06
+2.185144E+00,+15.13716E-09,-7.251168E-06
+2.195200E+00,+14.22071E-09,-8.676559E-06
+2.205040E+00,+13.48969E-09,-9.585009E-06
+2.215212E+00,+13.28963E-09,-9.910223E-06
+2.225041E+00,+13.07550E-09,-10.08246E-06
+2.235115E+00,+12.20122E-09,-10.03205E-06
+2.245209E+00,+11.82573E-09,-9.163380E-06
+2.255035E+00,+12.14481E-09,-8.855152E-06
+2.265106E+00,+12.44866E-09,-9.292708E-06
+2.275165E+00,+12.30998E-09,-9.404326E-06
+2.285243E+00,+12.06639E-09,-9.254113E-06
+2.295072E+00,+12.28480E-09,-9.494220E-06
+2.305246E+00,+13.04531E-09,-9.661361E-06
+2.315091E+00,+13.10424E-09,-9.836026E-06
+2.325154E+00,+12.75047E-09,-9.495097E-06
+2.335210E+00,+13.11904E-09,-9.138957E-06
+2.345052E+00,+14.59140E-09,-8.651037E-06
+2.355022E+00,+15.97109E-09,-8.855534E-06
+2.365091E+00,+16.45495E-09,-8.793564E-06
+2.375165E+00,+15.95916E-09,-8.434983E-06
+2.385235E+00,+15.24894E-09,-8.795882E-06
+2.395231E+00,+14.65787E-09,-9.426003E-06
+2.405108E+00,+13.89036E-09,-9.721538E-06
+2.415188E+00,+13.26402E-09,-9.597025E-06
+2.425040E+00,+13.95598E-09,-9.103871E-06
+2.435117E+00,+15.81302E-09,-8.425771E-06
+2.445209E+00,+17.20923E-09,-9.288731E-06
+2.455073E+00,+17.56355E-09,-9.343635E-06
+2.465040E+00,+17.46158E-09,-9.062100E-06
+2.475028E+00,+18.40051E-09,-9.326153E-06
+2.485019E+00,+19.30193E-09,-8.992301E-06
+2.495080E+00,+19.24384E-09,-9.237900E-06
+2.505167E+00,+18.31158E-09,-9.293090E-06
+2.515134E+00,+17.74840E-09,-9.358130E-06
+2.525220E+00,+17.74509E-09,-10.10987E-06
+2.535079E+00,+17.68724E-09,-9.904156E-06
+2.545156E+00,+17.19323E-09,-9.143916E-06
+2.555105E+00,+17.05725E-09,-8.892222E-06
+2.565187E+00,+17.73179E-09,-8.462764E-06
+2.575018E+00,+18.01268E-09,-8.543492E-06
+2.585105E+00,+16.65536E-09,-8.807202E-06
+2.595179E+00,+15.15219E-09,-9.441482E-06
+2.605131E+00,+14.19729E-09,-9.748336E-06
+2.615220E+00,+14.20916E-09,-9.656515E-06
+2.625070E+00,+13.91289E-09,-9.566451E-06
+2.635160E+00,+12.91284E-09,-9.926014E-06
+2.645023E+00,+12.18592E-09,-10.48089E-06
+2.655213E+00,+12.42849E-09,-10.21325E-06
+2.665064E+00,+12.87589E-09,-9.742165E-06
+2.675153E+00,+12.79777E-09,-9.882432E-06
+2.685214E+00,+12.50528E-09,-9.894143E-06
+2.695094E+00,+12.64450E-09,-9.777136E-06
+2.705182E+00,+12.76801E-09,-10.13370E-06
+2.715128E+00,+12.29391E-09,-9.760190E-06
+2.725112E+00,+11.50917E-09,-9.461995E-06
+2.735063E+00,+11.61104E-09,-9.614792E-06
+2.745158E+00,+12.50513E-09,-9.952641E-06
+2.755234E+00,+12.96564E-09,-9.935933E-06
+2.765204E+00,+12.26192E-09,-9.580222E-06
+2.775242E+00,+11.78474E-09,-10.09797E-06
+2.785093E+00,+12.05474E-09,-10.15972E-06
+2.795165E+00,+12.26759E-09,-10.67622E-06
+2.805021E+00,+11.18639E-09,-10.37135E-06
+2.815193E+00,+9.542159E-09,-9.153996E-06
+2.825017E+00,+8.428071E-09,-9.136296E-06
+2.835100E+00,+8.635095E-09,-9.133378E-06
+2.845171E+00,+8.962390E-09,-9.452219E-06
+2.855131E+00,+9.304899E-09,-9.463844E-06
+2.865220E+00,+9.924076E-09,-9.302827E-06
+2.875087E+00,+11.04298E-09,-10.31510E-06
+2.885165E+00,+12.02755E-09,-10.95408E-06
+2.895020E+00,+12.18997E-09,-11.25001E-06
+2.905209E+00,+12.54311E-09,-11.19275E-06
+2.915068E+00,+13.73830E-09,-9.809466E-06
+2.925164E+00,+15.24187E-09,-9.237109E-06
+2.935212E+00,+15.59241E-09,-8.276864E-06
+2.945060E+00,+14.91094E-09,-8.357335E-06
+2.955028E+00,+14.61116E-09,-8.527603E-06
+2.965113E+00,+15.18089E-09,-8.771964E-06
+2.975196E+00,+15.95163E-09,-8.684559E-06
+2.985067E+00,+16.09541E-09,-9.048082E-06
+2.995141E+00,+15.70675E-09,-9.677487E-06
+3.005239E+00,+15.50270E-09,-9.856349E-06
+3.015220E+00,+15.47088E-09,-9.664451E-06
+3.025193E+00,+14.90813E-09,-9.871225E-06
+3.035143E+00,+14.39297E-09,-10.06864E-06
+3.045211E+00,+14.48621E-09,-10.66428E-06
+3.055060E+00,+14.94884E-09,-11.23968E-06
+3.065251E+00,+14.89509E-09,-10.97438E-06
+3.075102E+00,+14.29187E-09,-10.61623E-06
+3.085179E+00,+13.49134E-09,-10.10114E-06
+3.095093E+00,+13.74874E-09,-9.763404E-06
+3.105183E+00,+14.77408E-09,-9.404116E-06
+3.115034E+00,+15.04552E-09,-9.265366E-06
+3.125110E+00,+15.18688E-09,-9.562235E-06
+3.135197E+00,+15.62445E-09,-9.337731E-06
+3.145034E+00,+16.40858E-09,-8.579826E-06
+3.155229E+00,+16.47943E-09,-8.183652E-06
+3.165089E+00,+15.91955E-09,-8.006526E-06
+3.175165E+00,+15.80898E-09,-7.924728E-06
+3.185014E+00,+16.45930E-09,-8.224230E-06
+3.195101E+00,+16.46921E-09,-8.858281E-06
+3.205069E+00,+15.60001E-09,-9.489413E-06
+3.215146E+00,+14.89467E-09,-8.918353E-06
+3.225223E+00,+15.28001E-09,-8.956099E-06
+3.235072E+00,+15.91058E-09,-8.908625E-06
+3.245078E+00,+15.87357E-09,-9.015866E-06
+3.255172E+00,+15.17729E-09,-9.911224E-06
+3.265016E+00,+14.92300E-09,-9.608393E-06
+3.275100E+00,+15.66825E-09,-9.501839E-06
+3.285145E+00,+16.48860E-09,-9.836779E-06
+3.295208E+00,+16.47006E-09,-10.50055E-06
+3.305091E+00,+16.14217E-09,-10.53261E-06
+3.315090E+00,+16.49344E-09,-10.10977E-06
+3.325156E+00,+16.87347E-09,-9.032174E-06
+3.335222E+00,+16.58899E-09,-8.922882E-06
+3.345058E+00,+15.90419E-09,-9.374419E-06
+3.355164E+00,+15.63466E-09,-9.983321E-06
+3.365144E+00,+15.94863E-09,-8.930550E-06
+3.375233E+00,+15.98430E-09,-8.319493E-06
+3.385091E+00,+15.50077E-09,-8.985920E-06
+3.395162E+00,+15.00043E-09,-9.957858E-06
+3.405106E+00,+15.20514E-09,-10.08687E-06
+3.415172E+00,+15.03604E-09,-9.829971E-06
+3.425232E+00,+14.42540E-09,-10.26585E-06
+3.435086E+00,+13.99833E-09,-11.03580E-06
+3.445091E+00,+14.87510E-09,-10.78609E-06
+3.455192E+00,+16.63556E-09,-11.42427E-06
+3.465056E+00,+17.12124E-09,-10.73149E-06
+3.475049E+00,+16.49417E-09,-9.923611E-06
+3.485045E+00,+15.72220E-09,-9.403449E-06
+3.495133E+00,+15.18211E-09,-9.046908E-06
+3.505102E+00,+14.61239E-09,-9.591695E-06
+3.515181E+00,+13.25871E-09,-10.19271E-06
+3.525037E+00,+12.71508E-09,-10.94400E-06
+3.535127E+00,+13.33496E-09,-9.799738E-06
+3.545134E+00,+14.52268E-09,-8.792544E-06
+3.555232E+00,+15.45461E-09,-9.154492E-06
+3.565080E+00,+15.77699E-09,-9.151822E-06
+3.575159E+00,+16.56951E-09,-9.661551E-06
+3.585224E+00,+17.36344E-09,-10.33798E-06
+3.595045E+00,+17.80378E-09,-9.712954E-06
+3.605112E+00,+17.24345E-09,-10.02066E-06
+3.615061E+00,+16.76020E-09,-10.19898E-06
+3.625125E+00,+16.92252E-09,-9.909669E-06
+3.635195E+00,+17.14024E-09,-9.622909E-06
+3.645022E+00,+16.76150E-09,-9.220887E-06
+3.655093E+00,+15.89462E-09,-9.332401E-06
+3.665041E+00,+15.82707E-09,-8.990402E-06
+3.675110E+00,+15.99491E-09,-9.419136E-06
+3.685174E+00,+15.79819E-09,-9.574071E-06
+3.695241E+00,+14.87470E-09,-10.67193E-06
+3.705200E+00,+14.59546E-09,-11.39561E-06
+3.715053E+00,+15.03071E-09,-10.72047E-06
+3.725135E+00,+15.10086E-09,-10.99918E-06
+3.735260E+00,+14.44640E-09,-11.29966E-06
+3.745035E+00,+14.05557E-09,-11.25588E-06
+3.755097E+00,+14.52895E-09,-10.27654E-06
+3.765174E+00,+15.12645E-09,-9.164268E-06
+3.775017E+00,+15.25823E-09,-8.987951E-06
+3.785100E+00,+14.84547E-09,-9.643974E-06
+3.795183E+00,+14.37192E-09,-9.867888E-06
+3.805134E+00,+13.98677E-09,-10.81828E-06
+3.815212E+00,+12.84504E-09,-11.04745E-06
+3.825070E+00,+11.99925E-09,-11.12812E-06
+3.835148E+00,+12.03354E-09,-11.06338E-06
+3.845070E+00,+13.09470E-09,-10.84539E-06
+3.855038E+00,+14.47422E-09,-10.68802E-06
+3.865212E+00,+14.34498E-09,-10.88252E-06
+3.875061E+00,+13.91908E-09,-10.97866E-06
+3.885128E+00,+14.31360E-09,-10.08575E-06
+3.895198E+00,+16.02141E-09,-9.213677E-06
+3.905044E+00,+16.39097E-09,-9.171706E-06
+3.915208E+00,+15.81911E-09,-9.454298E-06
+3.925033E+00,+15.46053E-09,-9.475471E-06
+3.935118E+00,+15.72096E-09,-9.570733E-06
+3.945076E+00,+15.95614E-09,-9.509240E-06
+3.955151E+00,+15.92531E-09,-9.672338E-06
+3.965229E+00,+15.82894E-09,-9.409295E-06
+3.975064E+00,+16.30149E-09,-8.928824E-06
+3.985143E+00,+16.43743E-09,-8.705941E-06
+3.995222E+00,+15.52328E-09,-9.006368E-06
+4.005187E+00,+14.75072E-09,-9.930468E-06
+4.015232E+00,+14.32749E-09,-11.25140E-06
+4.025041E+00,+14.59714E-09,-11.70292E-06
+4.035191E+00,+14.68475E-09,-10.89974E-06
+4.045237E+00,+14.27239E-09,-11.23557E-06
+4.055043E+00,+13.67329E-09,-11.96987E-06
+4.065092E+00,+13.76385E-09,-11.59172E-06
+4.075130E+00,+13.96842E-09,-12.10824E-06
+4.085175E+00,+13.62592E-09,-12.27802E-06
+4.095220E+00,+13.02583E-09,-12.17369E-06
+4.105160E+00,+13.07871E-09,-12.40103E-06
+4.115190E+00,+13.85999E-09,-11.67895E-06
+4.125231E+00,+13.84116E-09,-11.39752E-06
+4.135057E+00,+13.11947E-09,-11.69160E-06
+4.145109E+00,+12.78074E-09,-11.02170E-06
+4.155153E+00,+13.04701E-09,-10.88598E-06
+4.165071E+00,+13.12591E-09,-10.81887E-06
+4.175015E+00,+12.42691E-09,-11.30947E-06
+4.185169E+00,+12.05805E-09,-10.93221E-06
+4.195220E+00,+12.45802E-09,-10.81335E-06
+4.205052E+00,+13.13903E-09,-10.35937E-06
+4.215196E+00,+13.68157E-09,-10.10552E-06
+4.225225E+00,+13.53698E-09,-10.56080E-06
+4.235052E+00,+14.10804E-09,-10.30317E-06
+4.245150E+00,+14.85619E-09,-10.22825E-06
+4.255198E+00,+15.90894E-09,-10.47058E-06
+4.265021E+00,+16.46733E-09,-10.53062E-06
+4.275049E+00,+17.87895E-09,-10.72480E-06
+4.285085E+00,+19.09881E-09,-10.66912E-06
+4.295109E+00,+19.43368E-09,-11.36011E-06
+4.305028E+00,+18.22890E-09,-11.52731E-06
+4.315078E+00,+15.67685E-09,-11.37092E-06
+4.325117E+00,+14.69932E-09,-11.50179E-06
+4.335158E+00,+14.06087E-09,-11.46806E-06
+4.345200E+00,+13.29412E-09,-11.46684E-06
+4.355141E+00,+11.85911E-09,-10.55897E-06
+4.365230E+00,+11.66285E-09,-10.53595E-06
+4.375079E+00,+13.03546E-09,-10.42229E-06
+4.385173E+00,+14.00302E-09,-10.27021E-06
+4.395238E+00,+14.30371E-09,-10.84602E-06
+4.405177E+00,+13.99159E-09,-10.99572E-06
+4.415040E+00,+13.66852E-09,-11.42853E-06
+4.425143E+00,+13.79771E-09,-11.24623E-06
+4.435218E+00,+13.78566E-09,-11.70100E-06
+4.445234E+00,+14.04979E-09,-11.68784E-06
+4.455209E+00,+15.42800E-09,-11.66245E-06
+4.465158E+00,+16.88225E-09,-11.28281E-06
+4.475221E+00,+17.96110E-09,-11.21694E-06
+4.485053E+00,+17.71751E-09,-10.59986E-06
+4.495101E+00,+17.05737E-09,-9.862119E-06
+4.505175E+00,+17.27575E-09,-10.18592E-06
+4.515119E+00,+17.83303E-09,-10.76829E-06
+4.525180E+00,+17.45782E-09,-11.59220E-06
+4.535024E+00,+16.36037E-09,-11.22108E-06
+4.545078E+00,+15.70894E-09,-11.48167E-06
+4.555016E+00,+15.03782E-09,-11.79449E-06
+4.565080E+00,+14.25455E-09,-11.94569E-06
+4.575135E+00,+13.24613E-09,-12.44014E-06
+4.585197E+00,+13.38948E-09,-12.04398E-06
+4.595180E+00,+15.21793E-09,-11.39856E-06
+4.605050E+00,+16.38388E-09,-11.42661E-06
+4.615120E+00,+16.51134E-09,-10.68978E-06
+4.625169E+00,+16.06313E-09,-10.23473E-06
+4.635208E+00,+15.97869E-09,-9.732638E-06
+4.645020E+00,+16.47328E-09,-10.13942E-06
+4.655169E+00,+16.92718E-09,-10.72135E-06
+4.665211E+00,+16.90820E-09,-10.30140E-06
+4.675038E+00,+17.17084E-09,-10.68987E-06
+4.685103E+00,+17.62912E-09,-11.37453E-06
+4.695159E+00,+17.47624E-09,-11.12248E-06
+4.705200E+00,+16.64615E-09,-11.00375E-06
+4.715112E+00,+15.68477E-09,-11.20583E-06
+4.725045E+00,+15.85640E-09,-10.82158E-06
+4.735191E+00,+16.27722E-09,-10.13909E-06
+4.745221E+00,+15.98910E-09,-10.44024E-06
+4.755027E+00,+15.90152E-09,-10.04495E-06
+4.765166E+00,+16.65403E-09,-10.17984E-06
+4.775197E+00,+18.16121E-09,-10.14185E-06
+4.785017E+00,+18.50320E-09,-10.14636E-06
+4.795101E+00,+17.52023E-09,-9.248611E-06
+4.805189E+00,+16.95750E-09,-9.134083E-06
+4.815144E+00,+17.50406E-09,-9.310599E-06
+4.825217E+00,+18.20246E-09,-10.48395E-06
+4.835060E+00,+18.03755E-09,-10.62240E-06
+4.845089E+00,+17.55983E-09,-11.88194E-06
+4.855053E+00,+17.29441E-09,-11.52267E-06
+4.865121E+00,+16.95519E-09,-10.66906E-06
+4.875174E+00,+16.23398E-09,-9.897385E-06
+4.885215E+00,+15.19055E-09,-11.02093E-06
+4.895048E+00,+15.31317E-09,-11.07759E-06
+4.905238E+00,+16.37307E-09,-10.82155E-06
+4.915086E+00,+16.41290E-09,-10.55876E-06
+4.925150E+00,+15.14848E-09,-11.23052E-06
+4.935216E+00,+13.88405E-09,-11.99698E-06
+4.945055E+00,+13.97116E-09,-11.71263E-06
+4.955238E+00,+14.93676E-09,-10.92752E-06
+4.965076E+00,+15.64362E-09,-9.975424E-06
+4.975154E+00,+16.23540E-09,-10.63262E-06
+4.985221E+00,+16.97065E-09,-11.43035E-06
+4.995053E+00,+17.76604E-09,-11.28610E-06
+5.005130E+00,+17.36510E-09,-10.51297E-06
+5.015074E+00,+16.10036E-09,-10.52257E-06
+5.025041E+00,+14.93958E-09,-10.45437E-06
+5.035215E+00,+15.08595E-09,-9.964047E-06
+5.045048E+00,+15.52578E-09,-9.663650E-06
+5.055123E+00,+15.49765E-09,-10.37084E-06
+5.065063E+00,+15.34199E-09,-10.05238E-06
+5.075121E+00,+16.16741E-09,-10.61626E-06
+5.085196E+00,+17.45222E-09,-10.98670E-06
+5.095040E+00,+17.87109E-09,-10.66743E-06
+5.105186E+00,+16.68465E-09,-10.74184E-06
+5.115231E+00,+15.24732E-09,-11.26033E-06
+5.125036E+00,+14.17100E-09,-11.86574E-06
+5.135081E+00,+13.41794E-09,-11.64200E-06
+5.145111E+00,+12.59334E-09,-11.91350E-06
+5.155028E+00,+12.18883E-09,-11.99142E-06
+5.165077E+00,+12.85883E-09,-11.54208E-06
+5.175086E+00,+13.54902E-09,-11.02984E-06
+5.185128E+00,+13.29098E-09,-10.79479E-06
+5.195088E+00,+12.30582E-09,-11.47043E-06
+5.205145E+00,+12.04363E-09,-12.48003E-06
+5.215189E+00,+12.96008E-09,-12.13631E-06
+5.225234E+00,+13.51198E-09,-11.90405E-06
+5.235040E+00,+13.23728E-09,-12.11387E-06
+5.245081E+00,+12.54385E-09,-12.30984E-06
+5.255228E+00,+12.63049E-09,-12.20446E-06
+5.265026E+00,+12.94743E-09,-11.21492E-06
+5.275059E+00,+12.89436E-09,-11.12369E-06
+5.285094E+00,+12.84196E-09,-11.41923E-06
+5.295154E+00,+13.39123E-09,-11.65008E-06
+5.305189E+00,+14.52504E-09,-10.89912E-06
+5.315112E+00,+15.06356E-09,-10.42209E-06
+5.325180E+00,+14.73755E-09,-10.80008E-06
+5.335227E+00,+14.44161E-09,-11.46698E-06
+5.345027E+00,+14.25337E-09,-11.65354E-06
+5.355068E+00,+13.81045E-09,-11.70094E-06
+5.365213E+00,+12.74889E-09,-12.14521E-06
+5.375019E+00,+11.89201E-09,-12.38959E-06
+5.385068E+00,+12.24145E-09,-12.18202E-06
+5.395107E+00,+13.23971E-09,-11.70413E-06
+5.405025E+00,+14.10675E-09,-10.47319E-06
+5.415076E+00,+14.69402E-09,-9.481965E-06
+5.425114E+00,+15.52120E-09,-9.751626E-06
+5.435163E+00,+16.80433E-09,-10.10049E-06
+5.445198E+00,+17.18831E-09,-9.720918E-06
+5.455105E+00,+16.52886E-09,-10.03420E-06
+5.465154E+00,+16.12939E-09,-9.941188E-06
+5.475111E+00,+16.23028E-09,-10.03840E-06
+5.485062E+00,+16.15676E-09,-10.15502E-06
+5.495100E+00,+15.46476E-09,-10.31211E-06
+5.505021E+00,+15.07859E-09,-10.59949E-06
+5.515058E+00,+15.90519E-09,-10.35579E-06
+5.525110E+00,+17.18111E-09,-10.61830E-06
+5.535174E+00,+17.56723E-09,-10.84780E-06
+5.545234E+00,+16.82336E-09,-9.981585E-06
+5.555172E+00,+16.49233E-09,-10.71485E-06
+5.565218E+00,+17.48732E-09,-11.58369E-06
+5.575030E+00,+18.64050E-09,-11.42930E-06
+5.585062E+00,+18.88300E-09,-10.77881E-06
+5.595108E+00,+18.25100E-09,-10.75219E-06
+5.605177E+00,+17.96261E-09,-11.06569E-06
+5.615127E+00,+17.96602E-09,-10.84768E-06
+5.625189E+00,+17.18433E-09,-10.11277E-06
+5.635030E+00,+16.35843E-09,-10.30859E-06
+5.645075E+00,+16.06791E-09,-10.52768E-06
+5.655112E+00,+16.50814E-09,-10.38126E-06
+5.665231E+00,+16.16974E-09,-10.22640E-06
+5.675035E+00,+14.92516E-09,-10.76853E-06
+5.685071E+00,+13.78687E-09,-11.07987E-06
+5.695114E+00,+14.03157E-09,-11.03203E-06
+5.705054E+00,+15.01075E-09,-10.93279E-06
+5.715111E+00,+15.11301E-09,-11.08524E-06
+5.725155E+00,+14.70972E-09,-10.97523E-06
+5.735014E+00,+14.64127E-09,-10.71302E-06
+5.745048E+00,+15.12053E-09,-10.49014E-06
+5.755198E+00,+15.66205E-09,-10.15536E-06
+5.765020E+00,+16.65480E-09,-10.08352E-06
+5.775086E+00,+17.69807E-09,-10.38969E-06
+5.785144E+00,+18.96335E-09,-9.549562E-06
+5.795110E+00,+18.62233E-09,-9.886723E-06
+5.805186E+00,+16.60575E-09,-10.87809E-06
+5.815239E+00,+15.47236E-09,-11.49674E-06
+5.825058E+00,+15.77561E-09,-11.58296E-06
+5.835109E+00,+16.75767E-09,-11.62737E-06
+5.845176E+00,+17.02817E-09,-11.38992E-06
+5.855018E+00,+16.30664E-09,-10.75158E-06
+5.865188E+00,+15.67710E-09,-9.774666E-06
+5.875155E+00,+15.69822E-09,-9.949351E-06
+5.885095E+00,+15.53328E-09,-10.25067E-06
+5.895155E+00,+14.97990E-09,-9.831877E-06
+5.905226E+00,+14.44684E-09,-10.58398E-06
+5.915171E+00,+14.79722E-09,-11.01690E-06
+5.925145E+00,+15.11516E-09,-11.25590E-06
+5.935122E+00,+14.87088E-09,-10.77506E-06
+5.945179E+00,+14.33115E-09,-11.72500E-06
+5.955119E+00,+14.72785E-09,-11.40599E-06
+5.965184E+00,+16.01446E-09,-11.02717E-06
+5.975245E+00,+16.40303E-09,-11.01572E-06
+5.985089E+00,+16.00581E-09,-10.83086E-06
+5.995223E+00,+15.99643E-09,-10.70292E-06
+6.005040E+00,+16.97289E-09,-11.20659E-06
+6.015103E+00,+17.70522E-09,-10.60282E-06
+6.025159E+00,+17.63165E-09,-9.786750E-06
+6.035213E+00,+17.03980E-09,-9.635954E-06
+6.045039E+00,+16.93221E-09,-9.911451E-06
+6.055217E+00,+17.19690E-09,-10.30434E-06
+6.065053E+00,+17.09422E-09,-10.58711E-06
+6.075128E+00,+16.77583E-09,-10.14901E-06
+6.085210E+00,+17.21308E-09,-10.34169E-06
+6.095030E+00,+18.26588E-09,-10.67875E-06
+6.105191E+00,+18.87813E-09,-11.32750E-06
+6.115244E+00,+18.74576E-09,-11.49266E-06
+6.125086E+00,+18.71457E-09,-11.85552E-06
+6.135151E+00,+19.46577E-09,-11.35088E-06
+6.145187E+00,+19.79378E-09,-11.12256E-06
+6.155220E+00,+18.64866E-09,-11.06694E-06
+6.165144E+00,+16.92175E-09,-10.95063E-06
+6.175086E+00,+15.33128E-09,-11.33142E-06
+6.185233E+00,+14.76368E-09,-11.41627E-06
+6.195031E+00,+13.91503E-09,-11.48758E-06
+6.205070E+00,+13.15197E-09,-12.02455E-06
+6.215771E+00,+12.88212E-09,-13.01016E-06
+6.225213E+00,+13.13961E-09,-13.86156E-06
+6.235225E+00,+13.28362E-09,-13.16449E-06
+6.245176E+00,+13.11292E-09,-12.89559E-06
+6.255183E+00,+12.94685E-09,-12.18018E-06
+6.265208E+00,+13.47454E-09,-11.50255E-06
+6.275239E+00,+14.90388E-09,-10.66933E-06
+6.285058E+00,+14.77812E-09,-10.62866E-06
+6.295111E+00,+13.14496E-09,-10.49962E-06
+6.305062E+00,+12.35748E-09,-10.29769E-06
+6.315123E+00,+12.32139E-09,-11.34462E-06
+6.325194E+00,+12.61662E-09,-12.01772E-06
+6.335151E+00,+13.02857E-09,-12.42472E-06
+6.345209E+00,+13.27528E-09,-12.59483E-06
+6.355236E+00,+13.74918E-09,-12.39098E-06
+6.365044E+00,+13.59025E-09,-11.94631E-06
+6.375093E+00,+11.66426E-09,-12.04125E-06
+6.385149E+00,+10.67447E-09,-12.36635E-06
+6.395188E+00,+10.33228E-09,-12.16684E-06
+6.405219E+00,+10.78222E-09,-11.82193E-06
+6.415083E+00,+11.55832E-09,-10.86179E-06
+6.425224E+00,+11.35291E-09,-10.74286E-06
+6.435234E+00,+11.27951E-09,-11.04191E-06
+6.445030E+00,+11.73038E-09,-11.84790E-06
+6.455076E+00,+12.60593E-09,-13.03357E-06
+6.465112E+00,+12.43716E-09,-13.11302E-06
+6.475143E+00,+11.75215E-09,-12.37549E-06
+6.485177E+00,+11.90111E-09,-12.32535E-06
+6.495142E+00,+13.39384E-09,-11.57261E-06
+6.505120E+00,+14.17434E-09,-11.49993E-06
+6.515084E+00,+15.64930E-09,-10.58486E-06
+6.525126E+00,+16.31296E-09,-10.61744E-06
+6.535172E+00,+17.42967E-09,-10.99816E-06
+6.545097E+00,+17.35913E-09,-11.32411E-06
+6.555123E+00,+16.29443E-09,-10.89667E-06
+6.565163E+00,+16.25179E-09,-10.50601E-06
+6.575205E+00,+17.93597E-09,-10.83160E-06
+6.585051E+00,+18.93156E-09,-11.18813E-06
+6.595076E+00,+19.47416E-09,-11.39758E-06
+6.605102E+00,+18.78821E-09,-11.58999E-06
+6.615137E+00,+17.26221E-09,-9.641610E-06
+6.625053E+00,+17.01231E-09,-9.433414E-06
+6.635213E+00,+15.28088E-09,-11.51049E-06
+6.645033E+00,+14.65675E-09,-12.16174E-06
+6.655070E+00,+12.94744E-09,-12.36329E-06
+6.665114E+00,+12.82081E-09,-12.33228E-06
+6.675167E+00,+12.50125E-09,-11.44893E-06
+6.685213E+00,+12.10964E-09,-11.16565E-06
+6.695018E+00,+9.600678E-09,-10.43894E-06
+6.705064E+00,+9.134923E-09,-10.52692E-06
+6.715019E+00,+8.764289E-09,-10.49119E-06
+6.725181E+00,+8.436788E-09,-10.51148E-06
+6.735126E+00,+7.155309E-09,-10.59975E-06
+6.745081E+00,+6.865629E-09,-10.68658E-06
+6.755119E+00,+7.819668E-09,-10.91764E-06
+6.765155E+00,+8.342793E-09,-10.92025E-06
+6.775196E+00,+8.884709E-09,-10.87951E-06
+6.785241E+00,+8.938787E-09,-10.84571E-06
+6.795040E+00,+9.556707E-09,-10.52449E-06
+6.805083E+00,+9.921854E-09,-10.59104E-06
+6.815232E+00,+9.771473E-09,-11.06026E-06
+6.825036E+00,+9.658827E-09,-11.92540E-06
+6.835082E+00,+11.22950E-09,-12.24225E-06
+6.845236E+00,+12.64941E-09,-12.32962E-06
+6.855045E+00,+14.50946E-09,-11.78566E-06
+6.865088E+00,+14.25431E-09,-11.70594E-06
+6.875126E+00,+13.08548E-09,-11.41150E-06
+6.885178E+00,+12.63381E-09,-12.19164E-06
+6.895217E+00,+12.87112E-09,-12.62284E-06
+6.905130E+00,+13.00051E-09,-12.27283E-06
+6.915173E+00,+13.19632E-09,-11.82956E-06
+6.925204E+00,+13.39977E-09,-11.39774E-06
+6.935133E+00,+14.20446E-09,-10.96326E-06
+6.945176E+00,+14.35412E-09,-10.90167E-06
+6.955199E+00,+14.41180E-09,-10.88834E-06
+6.965238E+00,+14.89174E-09,-10.72454E-06
+6.975048E+00,+16.12957E-09,-10.86301E-06
+6.985076E+00,+16.26487E-09,-11.01667E-06
+6.995109E+00,+14.70622E-09,-11.11115E-06
+7.005148E+00,+13.48988E-09,-11.40539E-06
+7.015058E+00,+12.34551E-09,-11.25570E-06
+7.025223E+00,+12.28911E-09,-12.77054E-06
+7.035136E+00,+11.74883E-09,-12.65404E-06
+7.045163E+00,+10.58007E-09,-12.29429E-06
+7.055210E+00,+9.529010E-09,-11.64344E-06
+7.065121E+00,+9.297680E-09,-11.23655E-06
+7.075161E+00,+8.780607E-09,-11.14150E-06
+7.085209E+00,+7.906605E-09,-11.06257E-06
+7.095024E+00,+6.949086E-09,-10.43510E-06
+7.105166E+00,+6.817855E-09,-9.733296E-06
+7.115206E+00,+7.322018E-09,-10.02580E-06
+7.125232E+00,+7.449380E-09,-10.74406E-06
+7.135048E+00,+7.829691E-09,-11.47470E-06
+7.145160E+00,+8.890623E-09,-11.50471E-06
+7.155190E+00,+11.31835E-09,-11.65644E-06
+7.165234E+00,+12.71141E-09,-11.31235E-06
+7.175042E+00,+13.36783E-09,-11.71526E-06
+7.185083E+00,+13.69415E-09,-11.65164E-06
+7.195122E+00,+14.47086E-09,-11.65911E-06
+7.205037E+00,+15.13133E-09,-10.82411E-06
+7.215075E+00,+15.49864E-09,-10.25532E-06
+7.225122E+00,+15.83420E-09,-10.16281E-06
+7.235161E+00,+16.94133E-09,-10.13930E-06
+7.245200E+00,+17.68096E-09,-10.86595E-06
+7.255120E+00,+17.35919E-09,-12.41254E-06
+7.265154E+00,+16.27589E-09,-12.33508E-06
+7.275185E+00,+15.78159E-09,-11.88194E-06
+7.285236E+00,+16.08150E-09,-11.31482E-06
+7.295046E+00,+16.30390E-09,-10.53210E-06
+7.305079E+00,+15.59242E-09,-10.25542E-06
+7.315232E+00,+14.78943E-09,-10.66851E-06
+7.325052E+00,+14.58460E-09,-11.28365E-06
+7.335099E+00,+14.81085E-09,-10.91819E-06
+7.345142E+00,+14.39297E-09,-11.21488E-06
+7.355218E+00,+12.79553E-09,-11.63132E-06
+7.365188E+00,+11.64395E-09,-11.23122E-06
+7.375235E+00,+11.20084E-09,-11.34974E-06
+7.385060E+00,+11.64474E-09,-11.82991E-06
+7.395102E+00,+12.71993E-09,-12.20332E-06
+7.405021E+00,+13.88527E-09,-11.63236E-06
+7.415071E+00,+15.80324E-09,-10.84211E-06
+7.425109E+00,+16.49467E-09,-10.52398E-06
+7.435155E+00,+15.68891E-09,-10.92858E-06
+7.445074E+00,+14.76283E-09,-11.27267E-06
+7.455103E+00,+13.24102E-09,-11.04335E-06
+7.465142E+00,+12.85172E-09,-11.62066E-06
+7.475170E+00,+11.84312E-09,-12.07191E-06
+7.485214E+00,+11.11235E-09,-11.87402E-06
+7.495176E+00,+10.92877E-09,-11.64933E-06
+7.505233E+00,+11.36155E-09,-11.90979E-06
+7.515043E+00,+12.34856E-09,-12.16835E-06
+7.525093E+00,+12.40007E-09,-12.51696E-06
+7.535154E+00,+12.36423E-09,-12.21716E-06
+7.545212E+00,+12.94602E-09,-11.67787E-06
+7.555157E+00,+13.91796E-09,-11.08417E-06
+7.565201E+00,+14.08177E-09,-10.85010E-06
+7.575015E+00,+13.93507E-09,-11.52289E-06
+7.585050E+00,+14.26174E-09,-12.20976E-06
+7.595087E+00,+15.51935E-09,-11.81296E-06
+7.605155E+00,+16.11337E-09,-11.34628E-06
+7.615112E+00,+15.82666E-09,-10.56781E-06
+7.625157E+00,+15.12134E-09,-10.79203E-06
+7.635202E+00,+14.82367E-09,-10.46039E-06
+7.645238E+00,+14.57369E-09,-10.93807E-06
+7.655057E+00,+13.78768E-09,-11.58183E-06
+7.665207E+00,+13.01416E-09,-11.96059E-06
+7.675242E+00,+12.73634E-09,-12.04175E-06
+7.685057E+00,+12.91705E-09,-11.74778E-06
+7.695085E+00,+12.88341E-09,-11.37276E-06
+7.705231E+00,+12.62947E-09,-11.56138E-06
+7.715044E+00,+13.18000E-09,-11.71839E-06
+7.725086E+00,+14.35447E-09,-11.61082E-06
+7.735131E+00,+15.40711E-09,-11.18012E-06
+7.745164E+00,+15.24826E-09,-11.39514E-06
+7.755076E+00,+14.96751E-09,-10.95317E-06
+7.765133E+00,+16.06441E-09,-10.29753E-06
+7.775185E+00,+17.58584E-09,-10.53722E-06
+7.785231E+00,+18.64799E-09,-11.02880E-06
+7.795045E+00,+18.57380E-09,-11.63217E-06
+7.805196E+00,+18.36524E-09,-11.47424E-06
+7.815241E+00,+18.57081E-09,-11.15469E-06
+7.825072E+00,+18.36832E-09,-10.80533E-06
+7.835144E+00,+17.67092E-09,-9.716378E-06
+7.845205E+00,+16.96552E-09,-9.962540E-06
+7.855075E+00,+17.18693E-09,-10.39928E-06
+7.865070E+00,+17.32576E-09,-10.33968E-06
+7.875240E+00,+16.52031E-09,-10.81593E-06
+7.885143E+00,+15.43799E-09,-11.26087E-06
+7.895205E+00,+14.56210E-09,-12.98805E-06
+7.905063E+00,+14.38195E-09,-12.52872E-06
+7.915019E+00,+14.15187E-09,-11.89235E-06
+7.925061E+00,+13.53817E-09,-12.42898E-06
+7.935112E+00,+13.52787E-09,-12.61769E-06
+7.945162E+00,+14.24592E-09,-12.20855E-06
+7.955101E+00,+15.06759E-09,-11.57912E-06
+7.965166E+00,+14.94218E-09,-10.46014E-06
+7.975208E+00,+14.44311E-09,-10.86871E-06
+7.985062E+00,+14.52653E-09,-11.37745E-06
+7.995124E+00,+14.93439E-09,-10.75295E-06
+8.005065E+00,+14.63802E-09,-11.10657E-06
+8.015135E+00,+13.97265E-09,-11.80392E-06
+8.025208E+00,+13.65717E-09,-12.53533E-06
+8.035055E+00,+13.92471E-09,-12.81146E-06
+8.045112E+00,+14.13141E-09,-12.64577E-06
+8.055067E+00,+13.90801E-09,-12.87481E-06
+8.065151E+00,+14.02181E-09,-12.74932E-06
+8.075225E+00,+14.94306E-09,-11.81119E-06
+8.085026E+00,+16.43852E-09,-11.16965E-06
+8.095069E+00,+16.65422E-09,-10.38236E-06
+8.105228E+00,+16.00885E-09,-10.47035E-06
+8.115035E+00,+16.05540E-09,-10.75594E-06
+8.125082E+00,+16.78853E-09,-10.79549E-06
+8.135125E+00,+17.24057E-09,-11.23061E-06
+8.145160E+00,+17.16888E-09,-10.83651E-06
+8.155201E+00,+16.89863E-09,-10.35913E-06
+8.165116E+00,+16.80396E-09,-10.37827E-06
+8.175053E+00,+16.57648E-09,-10.64611E-06
+8.185202E+00,+15.49304E-09,-11.33151E-06
+8.195242E+00,+14.43314E-09,-12.63812E-06
+8.205056E+00,+14.16449E-09,-12.63461E-06
+8.215188E+00,+14.84015E-09,-11.61143E-06
+8.225219E+00,+15.14866E-09,-10.96907E-06
+8.235024E+00,+14.62985E-09,-11.70313E-06
+8.245057E+00,+14.03001E-09,-12.09533E-06
+8.255194E+00,+13.70767E-09,-12.62202E-06
+8.265224E+00,+13.58075E-09,-12.73541E-06
+8.275017E+00,+13.42650E-09,-12.33904E-06
+8.285064E+00,+13.76255E-09,-11.60647E-06
+8.295150E+00,+14.36082E-09,-11.07176E-06
+8.305186E+00,+14.72640E-09,-9.769718E-06
+8.315219E+00,+13.82615E-09,-10.27422E-06
+8.325028E+00,+12.30369E-09,-11.33678E-06
+8.335060E+00,+12.12066E-09,-11.90800E-06
+8.345102E+00,+13.09154E-09,-12.18707E-06
+8.355021E+00,+13.35428E-09,-12.05342E-06
+8.365070E+00,+12.45548E-09,-11.41063E-06
+8.375107E+00,+11.69450E-09,-11.62628E-06
+8.385071E+00,+11.55558E-09,-11.99648E-06
+8.395095E+00,+11.64330E-09,-12.19635E-06
+8.405244E+00,+11.17767E-09,-12.08312E-06
+8.415060E+00,+10.71123E-09,-11.91548E-06
+8.425121E+00,+10.81314E-09,-12.38215E-06
+8.435180E+00,+11.15105E-09,-12.55599E-06
+8.445024E+00,+10.82495E-09,-13.29169E-06
+8.455105E+00,+10.45188E-09,-13.47191E-06
+8.465048E+00,+11.03323E-09,-13.33479E-06
+8.475105E+00,+12.35122E-09,-11.98752E-06
+8.485191E+00,+13.00136E-09,-11.25920E-06
+8.495040E+00,+12.49399E-09,-11.31544E-06
+8.505081E+00,+11.30195E-09,-12.02833E-06
+8.515209E+00,+11.28036E-09,-11.99804E-06
+8.525241E+00,+11.95704E-09,-12.34262E-06
+8.535054E+00,+12.34437E-09,-12.73311E-06
+8.545085E+00,+12.51340E-09,-12.98551E-06
+8.555242E+00,+12.70923E-09,-14.39355E-06
+8.565056E+00,+12.90849E-09,-14.77243E-06
+8.575092E+00,+12.42211E-09,-14.16260E-06
+8.585161E+00,+10.95383E-09,-12.67458E-06
+8.595204E+00,+10.78978E-09,-12.96510E-06
+8.605120E+00,+12.55754E-09,-13.03552E-06
+8.615170E+00,+14.86764E-09,-12.06750E-06
+8.625231E+00,+16.10325E-09,-11.19571E-06
+8.635063E+00,+16.23764E-09,-10.05345E-06
+8.645108E+00,+16.63394E-09,-10.20033E-06
+8.655020E+00,+17.49162E-09,-10.19908E-06
+8.665032E+00,+18.35336E-09,-10.98802E-06
+8.675072E+00,+18.22408E-09,-11.54773E-06
+8.685092E+00,+18.21491E-09,-11.49784E-06
+8.695127E+00,+18.54211E-09,-10.92592E-06
+8.705174E+00,+18.22962E-09,-11.00297E-06
+8.715094E+00,+17.25612E-09,-10.73050E-06
+8.725029E+00,+16.08088E-09,-11.07313E-06
+8.735178E+00,+16.42273E-09,-11.18012E-06
+8.745234E+00,+17.06787E-09,-11.92284E-06
+8.755107E+00,+16.73440E-09,-12.26466E-06
+8.765106E+00,+15.22894E-09,-12.23504E-06
+8.775157E+00,+14.50302E-09,-12.82584E-06
+8.785215E+00,+14.78298E-09,-11.85616E-06
+8.795115E+00,+14.92957E-09,-11.53729E-06
+8.805049E+00,+14.31860E-09,-11.25218E-06
+8.815195E+00,+13.82626E-09,-11.10402E-06
+8.825226E+00,+13.72292E-09,-11.06309E-06
+8.835038E+00,+13.98457E-09,-11.28362E-06
+8.845066E+00,+14.23420E-09,-12.08298E-06
+8.855219E+00,+14.15839E-09,-12.42246E-06
+8.865025E+00,+14.17069E-09,-12.43766E-06
+8.875049E+00,+14.09898E-09,-12.55510E-06
+8.885208E+00,+12.86326E-09,-12.41814E-06
+8.895028E+00,+11.99622E-09,-12.58068E-06
+8.905067E+00,+11.80546E-09,-13.20316E-06
+8.915112E+00,+12.76248E-09,-12.75128E-06
+8.925143E+00,+14.18970E-09,-11.52303E-06
+8.935190E+00,+14.53932E-09,-11.05182E-06
+8.945238E+00,+14.75536E-09,-11.65703E-06
+8.955173E+00,+15.13056E-09,-11.74488E-06
+8.965208E+00,+15.85465E-09,-10.90862E-06
+8.975030E+00,+15.67082E-09,-10.13978E-06
+8.985133E+00,+14.71520E-09,-10.16947E-06
+8.995138E+00,+14.44999E-09,-10.58145E-06
+9.005180E+00,+14.75190E-09,-10.73676E-06
+9.015222E+00,+14.59644E-09,-11.47329E-06
+9.025038E+00,+13.48651E-09,-12.33748E-06
+9.035073E+00,+13.16394E-09,-12.31287E-06
+9.045100E+00,+13.68946E-09,-12.85287E-06
+9.055136E+00,+14.06027E-09,-12.91183E-06
+9.065055E+00,+13.48939E-09,-13.27813E-06
+9.075075E+00,+12.71611E-09,-12.95161E-06
+9.085152E+00,+12.45074E-09,-12.70157E-06
+9.095160E+00,+12.88459E-09,-12.25552E-06
+9.105227E+00,+13.71381E-09,-12.00804E-06
+9.115061E+00,+13.87438E-09,-11.98037E-06
+9.125124E+00,+13.98446E-09,-12.19646E-06
+9.135193E+00,+14.09143E-09,-12.35392E-06
+9.145017E+00,+13.77568E-09,-12.72772E-06
+9.155194E+00,+13.09869E-09,-12.88743E-06
+9.165035E+00,+12.59687E-09,-12.44581E-06
+9.175099E+00,+13.08342E-09,-11.95494E-06
+9.185170E+00,+14.15413E-09,-12.10076E-06
+9.195240E+00,+14.28082E-09,-12.42711E-06
+9.205190E+00,+13.40393E-09,-12.64709E-06
+9.215040E+00,+12.81032E-09,-12.45284E-06
+9.225121E+00,+12.70941E-09,-12.31980E-06
+9.235188E+00,+12.67035E-09,-13.03867E-06
+9.245028E+00,+11.81674E-09,-13.61529E-06
+9.255210E+00,+11.52080E-09,-13.85002E-06
+9.265046E+00,+12.62389E-09,-12.73420E-06
+9.275115E+00,+14.06884E-09,-11.28585E-06
+9.285185E+00,+15.80681E-09,-10.23399E-06
+9.295022E+00,+16.74539E-09,-10.67801E-06
+9.305093E+00,+17.39539E-09,-11.39398E-06
+9.315037E+00,+17.36188E-09,-11.34532E-06
+9.325094E+00,+15.89799E-09,-11.89192E-06
+9.335160E+00,+14.62326E-09,-11.85826E-06
+9.345198E+00,+14.13883E-09,-11.93054E-06
+9.355043E+00,+15.10522E-09,-12.12161E-06
+9.365220E+00,+16.93630E-09,-11.93802E-06
+9.375050E+00,+17.45400E-09,-12.21761E-06
+9.385133E+00,+17.11799E-09,-11.70889E-06
+9.395165E+00,+16.95334E-09,-10.70913E-06
+9.405220E+00,+16.70762E-09,-10.77943E-06
+9.415048E+00,+16.13424E-09,-11.45716E-06
+9.425091E+00,+14.47934E-09,-13.09451E-06
+9.435155E+00,+13.53115E-09,-13.16811E-06
+9.445216E+00,+12.80484E-09,-13.11500E-06
+9.455167E+00,+11.98870E-09,-12.57179E-06
+9.465225E+00,+9.700861E-09,-11.63659E-06
+9.475027E+00,+8.377091E-09,-11.65469E-06
+9.485184E+00,+8.065856E-09,-11.49312E-06
+9.495235E+00,+8.722000E-09,-11.99863E-06
+9.505043E+00,+9.745630E-09,-11.63983E-06
+9.515088E+00,+10.26849E-09,-11.34342E-06
+9.525135E+00,+11.50155E-09,-11.20079E-06
+9.535171E+00,+12.34042E-09,-11.74044E-06
+9.545232E+00,+12.50924E-09,-12.53218E-06
+9.555179E+00,+11.90846E-09,-12.55917E-06
+9.565206E+00,+10.71966E-09,-12.60417E-06
+9.575053E+00,+10.79558E-09,-12.85158E-06
+9.585206E+00,+11.04264E-09,-12.45791E-06
+9.595016E+00,+10.68705E-09,-11.48749E-06
+9.605059E+00,+9.269255E-09,-10.28650E-06
+9.615094E+00,+9.182477E-09,-10.13066E-06
+9.625112E+00,+10.69057E-09,-11.09074E-06
+9.635157E+00,+11.45382E-09,-11.42471E-06
+9.645192E+00,+13.15134E-09,-11.78951E-06
+9.655242E+00,+14.10263E-09,-11.93152E-06
+9.665160E+00,+16.57062E-09,-11.89170E-06
+9.675195E+00,+17.42993E-09,-12.02495E-06
+9.685244E+00,+17.12723E-09,-11.35643E-06
+9.695167E+00,+16.63985E-09,-11.15559E-06
+9.705191E+00,+15.85973E-09,-11.46688E-06
+9.715230E+00,+15.64872E-09,-11.91162E-06
+9.725039E+00,+14.55788E-09,-12.11471E-06
+9.735090E+00,+13.65259E-09,-11.77839E-06
+9.745133E+00,+13.56563E-09,-11.48883E-06
+9.755280E+00,+14.15692E-09,-11.07721E-06
+9.765118E+00,+15.14335E-09,-10.70223E-06
+9.775201E+00,+15.09276E-09,-12.01979E-06
+9.785141E+00,+14.92858E-09,-12.40530E-06
+9.795202E+00,+15.21095E-09,-11.95920E-06
+9.805185E+00,+15.26461E-09,-10.97949E-06
+9.815172E+00,+14.61457E-09,-10.88220E-06
+9.825021E+00,+12.81525E-09,-11.20082E-06
+9.835088E+00,+12.40025E-09,-11.63108E-06
+9.845169E+00,+12.57798E-09,-12.64837E-06
+9.855026E+00,+12.60349E-09,-12.66203E-06
+9.865209E+00,+12.12471E-09,-12.74193E-06
+9.875185E+00,+12.23096E-09,-12.67025E-06
+9.885132E+00,+12.96805E-09,-12.06922E-06
+9.895062E+00,+13.26548E-09,-12.13527E-06
+9.905060E+00,+12.40229E-09,-12.17606E-06
+9.915025E+00,+11.88742E-09,-12.06575E-06
+9.925096E+00,+12.57580E-09,-12.31099E-06
+9.935175E+00,+13.47138E-09,-11.98509E-06
+9.945219E+00,+14.66373E-09,-11.01896E-06
+9.955120E+00,+15.09154E-09,-11.26655E-06
+9.965163E+00,+16.42682E-09,-11.44362E-06
+9.975204E+00,+17.51936E-09,-11.41184E-06
+9.985025E+00,+19.13608E-09,-11.44399E-06
+9.995174E+00,+19.44444E-09,-11.55082E-06

MicroMag 2900/3900 Data File ends
