# Supplementary material for: Magnetic signatures of a creosote oil contaminated site: case study in São Paulo, Brazil
Source: Sci Rep. 2022 Dec 17;12:21853. doi: 10.1038/s41598-022-23493-2 (PMC9759522; doi:10.1038/s41598-022-23493-2)
Supplement: Supplementary file 3 — Supplementary Information 3. [file 41598_2022_23493_MOESM3_ESM.zip › moment_vs_time/SD35/2_35/nm1xxx/2_35.010]

MicroMag 2900/3900 Data File (Series 0016.002)
Moment vs. time

INSTRUMENT
Configuration                   VSM
Temperature control             None
Hardware version                0004
Software version                01/29/2013
Units of measure                Hybrid SI
Temperature in                  Celsius

SAMPLE
Mass                            N/A
Volume                          N/A
Demagnetizing factor            N/A

SETTINGS
Field range                    +300.0000E-03
Field command                   0.000000E+00
Moment range                   +20.00000E-06
Averaging time                 +4.958889E-03
Temperature (command)           N/A
Tmprtr difference correction    No
Orientation                     0.000000E+00
Vibration amplitude             1.0
Calibration factor             +4.407820E+00
Operating frequency            +83.00000E+00

MEASUREMENT
Description                    "SD35_2_35"
Field (measured)               +181.5320E-06
Temperature (measured)          N/A
Averages (completed)            N/A
Moment at conditioning field   +966.7833E-09
Measured on                     08/27/2020  17:17
Elapsed time                   +22.65404E+00

PROCESSING
Background subtraction          No
Delta-m processing              N/A
Demagnetizing factor            No
Normalization                   No
Normalization factor            N/A
Offset (field)                  No
Offset (moment)                 No
Pole saturation                 No
Slope correction                No

VIEWPORT
Left                            0.000000E+00
Right                          +10.00000E+00
Bottom                         -20.00000E-06
Top                            +20.00000E-06
Show X-axis?                    Yes
Show Y-axis?                    Yes

SCRIPT
Averaging time                 +10.00000E-03
Initial (conditioning) field   +120.0000E-03
Final (measuring) field         0.000000E+00
Pause at initial field         +10.00000E+00
Field slew rate limit          +10.00000E+03
Field slew time limit          +100.0000E-03
Slope correction                0.000000E+00
Timebase                       +10.00000E+00
Number of segments              1
Number of data                  1000

Segment   Averaging                                                            Final 
 Number      Time        Initial      Increment       Final         Pause      Index 
             (s)           (s)           (s)           (s)           (s)     
0000001,+10.00000E-03, 0.000000E+00,+10.00000E-03,+10.00000E+00,+10.00000E+00,0001000

                                         
     Time         Moment        Field    
     (s)          (Am�)          (T)     
+5.157736E-03,+705.7909E-09,+87.17009E-03
+15.16477E-03,+403.4118E-09,+48.89566E-03
+25.22513E-03,+207.2070E-09,+24.11539E-03
+35.05274E-03,+105.3955E-09,+11.39364E-03
+45.16606E-03,+52.70715E-09,+4.912355E-03
+55.12270E-03,+31.37002E-09,+2.252844E-03
+65.19167E-03,+21.93889E-09,+950.0582E-06
+75.01744E-03,+18.75138E-09,+465.6230E-06
+85.06259E-03,+16.87530E-09,+239.2236E-06
+95.11562E-03,+15.63403E-09,+141.5422E-06
+105.0999E-03,+15.33440E-09,+100.7505E-06
+115.1667E-03,+15.53199E-09,+74.61094E-06
+125.2097E-03,+15.56061E-09,+63.94822E-06
+135.0309E-03,+15.80262E-09,+58.25012E-06
+145.1000E-03,+16.25796E-09,+50.08447E-06
+155.1935E-03,+16.17798E-09,+44.48665E-06
+165.1845E-03,+15.41908E-09,+40.96542E-06
+175.1779E-03,+14.56262E-09,+36.61080E-06
+185.1595E-03,+14.67081E-09,+36.17529E-06
+195.2264E-03,+16.06781E-09,+35.96933E-06
+205.0777E-03,+16.45500E-09,+35.38617E-06
+215.0328E-03,+15.55851E-09,+32.32370E-06
+225.0982E-03,+14.78575E-09,+30.13530E-06
+235.1688E-03,+15.56193E-09,+29.74489E-06
+245.0796E-03,+16.68674E-09,+30.46009E-06
+255.1519E-03,+17.97976E-09,+30.28719E-06
+265.2302E-03,+17.98356E-09,+31.03801E-06
+275.0426E-03,+17.62793E-09,+30.03288E-06
+285.1079E-03,+17.23951E-09,+28.36562E-06
+295.1963E-03,+16.52223E-09,+28.34321E-06
+305.1513E-03,+15.46202E-09,+27.38820E-06
+315.2237E-03,+14.75836E-09,+25.46253E-06
+325.0508E-03,+14.86822E-09,+25.92682E-06
+335.1244E-03,+15.07373E-09,+24.94558E-06
+345.1950E-03,+14.88715E-09,+24.68356E-06
+355.1214E-03,+14.59758E-09,+24.79406E-06
+365.1658E-03,+15.19573E-09,+23.46331E-06
+375.1270E-03,+16.51519E-09,+24.12040E-06
+385.0617E-03,+17.04174E-09,+24.34653E-06
+395.1052E-03,+16.28214E-09,+22.24099E-06
+405.1811E-03,+15.38683E-09,+22.09831E-06
+415.1368E-03,+14.29913E-09,+20.65098E-06
+425.1781E-03,+13.69022E-09,+18.57102E-06
+435.2374E-03,+12.95854E-09,+13.77540E-06
+445.0437E-03,+12.87372E-09,+13.76232E-06
+455.0861E-03,+13.58246E-09,+15.20156E-06
+465.2392E-03,+14.05111E-09,+16.75124E-06
+475.0468E-03,+13.66509E-09,+18.16438E-06
+485.0872E-03,+12.85705E-09,+16.36626E-06
+495.1173E-03,+12.80699E-09,+16.66337E-06
+505.1647E-03,+13.63236E-09,+19.62476E-06
+515.0847E-03,+14.45402E-09,+20.26128E-06
+525.1220E-03,+14.26775E-09,+14.39112E-06
+535.1618E-03,+13.82822E-09,+11.95490E-06
+545.1978E-03,+13.90205E-09,+12.65989E-06
+555.1262E-03,+14.23004E-09,+14.60415E-06
+565.1803E-03,+14.25291E-09,+15.30470E-06
+575.2425E-03,+14.26773E-09,+14.38316E-06
+585.0604E-03,+14.92511E-09,+15.46967E-06
+595.1169E-03,+16.06464E-09,+17.60242E-06
+605.0391E-03,+16.75265E-09,+15.84984E-06
+615.0907E-03,+16.80617E-09,+16.41976E-06
+625.1569E-03,+16.89247E-09,+17.26324E-06
+635.2224E-03,+17.25756E-09,+16.59133E-06
+645.0481E-03,+16.92334E-09,+14.53377E-06
+655.1998E-03,+15.17465E-09,+11.76218E-06
+665.0186E-03,+14.08128E-09,+10.57723E-06
+675.0608E-03,+13.49600E-09,+10.87103E-06
+685.0994E-03,+13.90214E-09,+10.65196E-06
+695.1395E-03,+14.38697E-09,+11.31901E-06
+705.1955E-03,+14.23166E-09,+11.62603E-06
+715.1378E-03,+14.07648E-09,+12.50156E-06
+725.1040E-03,+14.15774E-09,+12.54170E-06
+735.0343E-03,+14.36566E-09,+13.85665E-06
+745.0690E-03,+14.67520E-09,+15.61764E-06
+755.1161E-03,+15.96519E-09,+13.94351E-06
+765.0499E-03,+17.44222E-09,+12.73945E-06
+775.1007E-03,+19.00414E-09,+10.24201E-06
+785.1292E-03,+18.95669E-09,+10.34992E-06
+795.1543E-03,+17.88230E-09,+9.029533E-06
+805.1938E-03,+17.70267E-09,+8.120929E-06
+815.1083E-03,+18.07504E-09,+9.913017E-06
+825.1399E-03,+17.98950E-09,+11.89774E-06
+835.1837E-03,+16.64344E-09,+12.20495E-06
+845.2262E-03,+15.43295E-09,+13.73706E-06
+855.1009E-03,+14.63343E-09,+11.75031E-06
+865.0921E-03,+14.51340E-09,+10.96793E-06
+875.1503E-03,+14.21029E-09,+10.02488E-06
+885.2181E-03,+13.91765E-09,+9.597788E-06
+895.0604E-03,+15.05608E-09,+11.26565E-06
+905.2362E-03,+17.07118E-09,+10.06288E-06
+915.0738E-03,+18.79151E-09,+8.724919E-06
+925.1382E-03,+19.62134E-09,+6.231595E-06
+935.2009E-03,+20.21768E-09,+5.351201E-06
+945.0602E-03,+20.62300E-09,+6.852895E-06
+955.0249E-03,+20.12002E-09,+7.981368E-06
+965.0363E-03,+18.37255E-09,+8.057958E-06
+975.0714E-03,+16.54288E-09,+8.285780E-06
+985.1056E-03,+16.13352E-09,+9.056512E-06
+995.1457E-03,+16.89999E-09,+8.173829E-06
+1.005188E+00,+17.29472E-09,+6.964503E-06
+1.015110E+00,+16.82891E-09,+7.260333E-06
+1.025053E+00,+16.33564E-09,+8.040476E-06
+1.035197E+00,+16.18204E-09,+7.503720E-06
+1.045225E+00,+15.77348E-09,+7.771683E-06
+1.055051E+00,+14.94606E-09,+5.939484E-06
+1.065217E+00,+14.83019E-09,+6.076012E-06
+1.075022E+00,+15.44590E-09,+7.449160E-06
+1.085068E+00,+15.60070E-09,+7.132445E-06
+1.095156E+00,+14.76913E-09,+7.191296E-06
+1.105185E+00,+13.39611E-09,+5.320216E-06
+1.115218E+00,+13.28798E-09,+5.269404E-06
+1.125030E+00,+14.51535E-09,+6.174031E-06
+1.135077E+00,+15.88628E-09,+7.705050E-06
+1.145124E+00,+16.39499E-09,+7.489586E-06
+1.155074E+00,+16.69156E-09,+8.396531E-06
+1.165137E+00,+17.04546E-09,+8.020678E-06
+1.175195E+00,+17.21213E-09,+9.810019E-06
+1.185032E+00,+16.89597E-09,+9.615842E-06
+1.195079E+00,+16.43839E-09,+8.814870E-06
+1.205228E+00,+16.76288E-09,+8.664552E-06
+1.215040E+00,+17.44882E-09,+6.624299E-06
+1.225073E+00,+17.52958E-09,+7.148696E-06
+1.235100E+00,+16.84983E-09,+7.670461E-06
+1.245136E+00,+16.14408E-09,+9.890128E-06
+1.255079E+00,+16.31861E-09,+10.44972E-06
+1.265121E+00,+16.45752E-09,+8.551942E-06
+1.275090E+00,+15.83546E-09,+7.256099E-06
+1.285086E+00,+14.93591E-09,+5.602113E-06
+1.295092E+00,+14.97068E-09,+6.917410E-06
+1.305087E+00,+15.32763E-09,+6.337052E-06
+1.315083E+00,+15.25912E-09,+7.314263E-06
+1.325165E+00,+14.37589E-09,+4.999495E-06
+1.335234E+00,+14.19430E-09,+828.4093E-09
+1.345067E+00,+14.46753E-09,+3.321333E-06
+1.355141E+00,+14.32523E-09,+3.353320E-06
+1.365090E+00,+13.44599E-09,+522.9950E-09
+1.375165E+00,+12.99550E-09,+1.744223E-06
+1.385015E+00,+13.15086E-09,+1.647577E-06
+1.395109E+00,+12.89853E-09,+1.297932E-06
+1.405092E+00,+11.71246E-09,+1.743107E-06
+1.415178E+00,+10.62930E-09,+2.482910E-06
+1.425033E+00,+10.82431E-09,+1.632557E-06
+1.435109E+00,+12.11132E-09,+3.497286E-06
+1.445206E+00,+12.61694E-09,+4.838648E-06
+1.455038E+00,+11.99883E-09,+6.599122E-06
+1.465098E+00,+11.09285E-09,+6.864596E-06
+1.475192E+00,+10.80706E-09,+4.406405E-06
+1.485053E+00,+11.00078E-09,+1.886559E-06
+1.495130E+00,+11.40917E-09,+1.347599E-06
+1.505087E+00,+11.97020E-09,+899.4771E-09
+1.515158E+00,+13.43185E-09,-556.7551E-09
+1.525237E+00,+14.28402E-09,+781.6030E-09
+1.535070E+00,+14.48363E-09,+2.389641E-06
+1.545145E+00,+14.33652E-09,+3.296099E-06
+1.555107E+00,+14.72011E-09,+3.487673E-06
+1.565192E+00,+15.46935E-09,+3.932133E-06
+1.575028E+00,+14.95510E-09,+4.071322E-06
+1.585091E+00,+13.01423E-09,+3.141203E-06
+1.595159E+00,+11.35801E-09,+3.133478E-06
+1.605231E+00,+11.02540E-09,+730.2190E-09
+1.615177E+00,+11.22505E-09,-351.2478E-09
+1.625234E+00,+11.09710E-09,+116.1003E-09
+1.635071E+00,+10.95047E-09,+6.437302E-09
+1.645129E+00,+11.84018E-09,-519.9051E-09
+1.655213E+00,+13.54264E-09,+608.2535E-09
+1.665174E+00,+14.52252E-09,+1.502524E-06
+1.675239E+00,+14.83099E-09,+823.0306E-09
+1.685083E+00,+15.27248E-09,+2.462626E-06
+1.695146E+00,+16.25175E-09,+3.134222E-06
+1.705094E+00,+16.44646E-09,+2.255745E-06
+1.715164E+00,+15.62313E-09,+3.709860E-06
+1.725219E+00,+14.99039E-09,+3.593817E-06
+1.735047E+00,+15.39314E-09,+4.516640E-06
+1.745113E+00,+15.89598E-09,+4.775734E-06
+1.755059E+00,+15.18282E-09,+4.373103E-06
+1.765133E+00,+13.62410E-09,+2.781058E-06
+1.775177E+00,+13.07708E-09,+802.8604E-09
+1.785221E+00,+13.61654E-09,-758.9722E-09
+1.795057E+00,+13.84219E-09,-436.5349E-09
+1.805236E+00,+13.65639E-09,-415.7639E-09
+1.815069E+00,+13.75866E-09,+760.1739E-09
+1.825051E+00,+14.82846E-09,+2.830410E-06
+1.835019E+00,+15.44750E-09,+2.928000E-06
+1.845082E+00,+15.17782E-09,+1.426306E-06
+1.855164E+00,+14.29801E-09,+34.24645E-09
+1.865121E+00,+13.25094E-09,-1.789541E-06
+1.875096E+00,+12.22836E-09,-3.164520E-06
+1.885045E+00,+10.70146E-09,-1.991987E-06
+1.895103E+00,+9.462694E-09,+392.1318E-09
+1.905173E+00,+9.698877E-09,+1.138716E-06
+1.915148E+00,+10.94604E-09,+650.3964E-09
+1.925210E+00,+12.22997E-09,-536.5849E-09
+1.935052E+00,+12.14157E-09,-1.862326E-06
+1.945121E+00,+11.55662E-09,+839.1667E-09
+1.955088E+00,+11.85458E-09,+1.035376E-06
+1.965162E+00,+13.05660E-09,+1.702852E-06
+1.975228E+00,+13.52860E-09,+1.973391E-06
+1.985075E+00,+13.44004E-09,+1.773749E-06
+1.995176E+00,+13.43607E-09,-71.86890E-09
+2.005019E+00,+13.87006E-09,-3.191529E-06
+2.015107E+00,+14.04583E-09,-2.011614E-06
+2.025198E+00,+14.14550E-09,-1.181259E-06
+2.035042E+00,+14.72070E-09,+828.4379E-09
+2.045116E+00,+16.78884E-09,+4.498473E-06
+2.055067E+00,+18.17228E-09,+5.346051E-06
+2.065148E+00,+18.55612E-09,+5.538483E-06
+2.075208E+00,+17.95658E-09,+4.515038E-06
+2.085078E+00,+17.21033E-09,+3.600998E-06
+2.095068E+00,+17.14623E-09,+3.573675E-06
+2.105122E+00,+16.76926E-09,+2.825775E-06
+2.115190E+00,+16.31860E-09,+1.383877E-06
+2.125182E+00,+16.73344E-09,+2.603989E-06
+2.135169E+00,+17.24093E-09,+4.163676E-06
+2.145043E+00,+17.19103E-09,+5.075598E-06
+2.155132E+00,+16.18339E-09,+2.440024E-06
+2.165094E+00,+14.43630E-09,+680.7232E-09
+2.175072E+00,+14.06624E-09,+770.2160E-09
+2.185243E+00,+14.33640E-09,+680.9235E-09
+2.195245E+00,+14.21811E-09,-681.1811E-09
+2.205241E+00,+13.77478E-09,-976.2670E-09
+2.215213E+00,+13.90877E-09,-1.081181E-06
+2.225045E+00,+15.46147E-09,+1.520720E-06
+2.235107E+00,+16.45928E-09,+3.148956E-06
+2.245145E+00,+16.39747E-09,+3.654700E-06
+2.255125E+00,+16.36689E-09,+3.388281E-06
+2.265209E+00,+17.29392E-09,+3.435517E-06
+2.275206E+00,+18.06798E-09,+2.628966E-06
+2.285042E+00,+17.83141E-09,+2.422743E-06
+2.295160E+00,+17.29529E-09,+5.333863E-06
+2.305227E+00,+16.51838E-09,+7.788191E-06
+2.315073E+00,+16.30218E-09,+6.749669E-06
+2.325145E+00,+15.50326E-09,+2.898131E-06
+2.335020E+00,+14.68468E-09,+496.3590E-09
+2.345104E+00,+13.85301E-09,-1.193791E-06
+2.355048E+00,+13.92806E-09,-1.964464E-06
+2.365108E+00,+13.59733E-09,-3.633214E-06
+2.375183E+00,+12.95446E-09,-5.090046E-06
+2.385015E+00,+12.14108E-09,-3.578969E-06
+2.395085E+00,+12.53421E-09,-3.810110E-06
+2.405033E+00,+13.65952E-09,-1.349402E-06
+2.415114E+00,+13.78521E-09,-227.3941E-09
+2.425105E+00,+13.21690E-09,+249.4240E-09
+2.435069E+00,+13.29748E-09,-98.07588E-09
+2.445127E+00,+14.62186E-09,+3.145495E-06
+2.455195E+00,+15.51702E-09,+3.373061E-06
+2.465140E+00,+15.80242E-09,+4.691020E-06
+2.475200E+00,+15.57320E-09,+3.028021E-06
+2.485039E+00,+15.78687E-09,+3.573847E-06
+2.495096E+00,+15.87838E-09,+6.237174E-06
+2.505166E+00,+15.58602E-09,+4.559813E-06
+2.515112E+00,+15.49925E-09,+4.770670E-06
+2.525152E+00,+16.56949E-09,+2.727871E-06
+2.535218E+00,+17.95499E-09,+2.661667E-06
+2.545190E+00,+18.88282E-09,+3.197308E-06
+2.555050E+00,+18.53861E-09,+3.345652E-06
+2.565124E+00,+17.03545E-09,+2.498417E-06
+2.575198E+00,+16.38042E-09,+2.288818E-06
+2.585042E+00,+15.86158E-09,+3.344908E-06
+2.595028E+00,+15.78624E-09,+3.733550E-06
+2.605113E+00,+16.21840E-09,+3.795891E-06
+2.615191E+00,+17.21752E-09,+4.095813E-06
+2.625033E+00,+18.17778E-09,+2.809811E-06
+2.635111E+00,+18.04369E-09,+986.3378E-09
+2.645197E+00,+17.07736E-09,+1.146670E-06
+2.655168E+00,+16.74956E-09,+1.374865E-06
+2.665028E+00,+17.23969E-09,+1.756726E-06
+2.675119E+00,+17.14646E-09,+1.641169E-06
+2.685199E+00,+16.30411E-09,+861.2538E-09
+2.695051E+00,+15.84757E-09,+1.380358E-06
+2.705174E+00,+16.38008E-09,+894.9281E-09
+2.715185E+00,+17.29301E-09,+1.929560E-06
+2.725148E+00,+17.62770E-09,+1.719046E-06
+2.735096E+00,+17.00001E-09,+1.228523E-06
+2.745152E+00,+16.32299E-09,+2.596321E-06
+2.755228E+00,+16.53496E-09,+3.122178E-06
+2.765176E+00,+16.93359E-09,+2.251139E-06
+2.775208E+00,+17.28917E-09,+1.682310E-06
+2.785043E+00,+18.00248E-09,+2.440224E-06
+2.795233E+00,+19.04539E-09,+1.358728E-06
+2.805194E+00,+19.18604E-09,+2.562132E-06
+2.815125E+00,+18.08737E-09,+1.882868E-06
+2.825191E+00,+15.97230E-09,+518.3601E-09
+2.835034E+00,+15.35522E-09,+3.011742E-06
+2.845094E+00,+15.23838E-09,+1.625862E-06
+2.855045E+00,+15.02933E-09,+502.3098E-09
+2.865123E+00,+13.78164E-09,-985.5939E-09
+2.875195E+00,+13.53258E-09,-908.0602E-09
+2.885067E+00,+14.01385E-09,-1.409311E-06
+2.895137E+00,+14.17327E-09,-490.0360E-09
+2.905048E+00,+13.61115E-09,-3.179541E-06
+2.915112E+00,+13.26888E-09,-2.936154E-06
+2.925166E+00,+13.78331E-09,-1.267262E-06
+2.935234E+00,+14.80770E-09,+2.736626E-06
+2.945084E+00,+15.42502E-09,+3.086529E-06
+2.955041E+00,+15.44803E-09,+3.011456E-06
+2.965117E+00,+15.77603E-09,+3.717900E-06
+2.975188E+00,+16.12181E-09,+3.519144E-06
+2.985022E+00,+15.87264E-09,+2.152977E-06
+2.995094E+00,+14.72498E-09,+30.72739E-09
+3.005171E+00,+14.04890E-09,-928.4020E-09
+3.015115E+00,+14.62827E-09,+237.5221E-09
+3.025090E+00,+15.65663E-09,+2.027636E-06
+3.035040E+00,+15.39723E-09,+1.691036E-06
+3.045092E+00,+14.36735E-09,+1.806736E-06
+3.055157E+00,+14.14185E-09,+1.193848E-06
+3.065105E+00,+14.64987E-09,+3.133421E-06
+3.075157E+00,+15.03838E-09,+5.203085E-06
+3.085225E+00,+15.01274E-09,+3.929244E-06
+3.095102E+00,+15.00184E-09,+3.717013E-06
+3.105161E+00,+15.35179E-09,+1.461554E-06
+3.115231E+00,+15.27317E-09,+909.3762E-09
+3.125053E+00,+14.50441E-09,+367.0407E-09
+3.135120E+00,+13.93677E-09,-1.385250E-06
+3.145177E+00,+14.05619E-09,-1.091166E-06
+3.155128E+00,+14.28018E-09,+24.37592E-09
+3.165203E+00,+13.20161E-09,+654.6879E-09
+3.175037E+00,+11.48708E-09,-751.8197E-09
+3.185111E+00,+9.931189E-09,-1.484900E-06
+3.195188E+00,+9.741369E-09,-529.1748E-09
+3.205137E+00,+9.525116E-09,+1.185808E-06
+3.215201E+00,+9.159172E-09,+662.2697E-09
+3.225043E+00,+9.268862E-09,-326.4141E-09
+3.235113E+00,+10.30701E-09,-1.163120E-06
+3.245185E+00,+11.69347E-09,-1.501894E-06
+3.255127E+00,+12.40246E-09,-2.650881E-06
+3.265200E+00,+12.90501E-09,-3.215962E-06
+3.275039E+00,+13.72636E-09,-4.122019E-06
+3.285118E+00,+15.04110E-09,+469.6084E-09
+3.295192E+00,+15.54746E-09,+3.199854E-06
+3.305063E+00,+15.23376E-09,+2.835160E-06
+3.315057E+00,+15.27842E-09,+1.395235E-06
+3.325146E+00,+16.68088E-09,-1.640253E-06
+3.335239E+00,+18.04713E-09,-1.711722E-06
+3.345095E+00,+18.80911E-09,+430.2407E-09
+3.355180E+00,+18.82032E-09,+560.2456E-09
+3.365140E+00,+19.06434E-09,-241.1271E-09
+3.375175E+00,+19.05724E-09,-1.176424E-06
+3.385236E+00,+18.18570E-09,+391.8744E-09
+3.395058E+00,+16.95821E-09,+2.440253E-06
+3.405024E+00,+16.39611E-09,+1.955567E-06
+3.415108E+00,+16.74285E-09,+2.464943E-06
+3.425175E+00,+16.38661E-09,+1.123581E-06
+3.435023E+00,+14.67330E-09,-4.128113E-06
+3.445088E+00,+13.15293E-09,-5.227290E-06
+3.455035E+00,+12.66184E-09,-5.624171E-06
+3.465108E+00,+12.95559E-09,-4.011984E-06
+3.475171E+00,+12.61904E-09,-5.802899E-06
+3.485239E+00,+11.89757E-09,-5.751343E-06
+3.495082E+00,+11.96434E-09,-3.240509E-06
+3.505032E+00,+13.43489E-09,-1.381588E-06
+3.515077E+00,+15.23438E-09,+297.6036E-09
+3.525145E+00,+16.27652E-09,-590.9444E-09
+3.535211E+00,+16.90017E-09,-1.040955E-06
+3.545056E+00,+17.57568E-09,-221.7007E-09
+3.555235E+00,+17.58191E-09,+851.0400E-09
+3.565090E+00,+16.84517E-09,-163.5647E-09
+3.575185E+00,+16.09179E-09,-511.8657E-09
+3.585045E+00,+16.07051E-09,+1.070395E-06
+3.595121E+00,+16.27986E-09,+2.760630E-06
+3.605205E+00,+15.74397E-09,+1.761732E-06
+3.615151E+00,+14.78037E-09,-801.4871E-09
+3.625218E+00,+14.73374E-09,-1.840296E-06
+3.635063E+00,+16.02618E-09,-911.2645E-09
+3.645139E+00,+16.79719E-09,+1.533594E-06
+3.655233E+00,+16.02680E-09,+135.6697E-09
+3.665195E+00,+15.14034E-09,-291.6241E-09
+3.675037E+00,+14.57411E-09,-1.309891E-06
+3.685101E+00,+14.64461E-09,-1.000414E-06
+3.695160E+00,+14.18030E-09,-925.1691E-09
+3.705108E+00,+13.26216E-09,-2.317515E-06
+3.715173E+00,+12.90643E-09,-3.019581E-06
+3.725229E+00,+13.51937E-09,-2.798195E-06
+3.735059E+00,+14.63656E-09,-956.1254E-09
+3.745117E+00,+15.02917E-09,-101.8810E-09
+3.755040E+00,+15.32709E-09,-563.6216E-09
+3.765109E+00,+16.17612E-09,-1.965008E-06
+3.775167E+00,+16.63754E-09,-2.131090E-06
+3.785233E+00,+15.93767E-09,-3.367968E-06
+3.795082E+00,+15.11068E-09,-4.837103E-06
+3.805053E+00,+14.75640E-09,-3.240366E-06
+3.815137E+00,+15.00956E-09,-3.077688E-06
+3.825225E+00,+14.70555E-09,-3.086758E-06
+3.835060E+00,+13.78264E-09,-4.068747E-06
+3.845118E+00,+12.97044E-09,-2.155381E-06
+3.855188E+00,+13.36210E-09,-2.148857E-06
+3.865144E+00,+14.09748E-09,-2.178040E-06
+3.875117E+00,+14.12940E-09,-1.083870E-06
+3.885061E+00,+13.87240E-09,-2.597037E-06
+3.895127E+00,+13.91419E-09,-3.442498E-06
+3.905205E+00,+14.36566E-09,-3.582144E-06
+3.915152E+00,+14.59956E-09,-2.489920E-06
+3.925187E+00,+14.58869E-09,+28.78189E-09
+3.935027E+00,+14.95024E-09,+1.290579E-06
+3.945086E+00,+15.74366E-09,-192.2894E-09
+3.955031E+00,+16.24020E-09,+1.147413E-06
+3.965101E+00,+16.00895E-09,+1.486044E-06
+3.975169E+00,+16.22323E-09,+400.8580E-09
+3.985247E+00,+17.06638E-09,+715.6564E-09
+3.995047E+00,+17.13812E-09,+2.488060E-06
+4.005107E+00,+15.37546E-09,-1.227751E-06
+4.015184E+00,+13.95619E-09,-1.707373E-06
+4.025025E+00,+13.32645E-09,-1.268978E-06
+4.035113E+00,+13.95164E-09,-2.188712E-06
+4.045126E+00,+14.97730E-09,-2.110176E-06
+4.055015E+00,+15.23154E-09,-1.354408E-06
+4.065093E+00,+15.68988E-09,+694.8853E-09
+4.075159E+00,+16.08364E-09,-376.0815E-09
+4.085104E+00,+15.87194E-09,-1.606264E-06
+4.095173E+00,+15.13471E-09,-3.067847E-06
+4.105240E+00,+14.35838E-09,-2.654572E-06
+4.115099E+00,+14.42388E-09,-2.396565E-06
+4.125189E+00,+14.76433E-09,+502.4816E-09
+4.135031E+00,+14.39442E-09,+1.120405E-06
+4.145100E+00,+13.18138E-09,-831.2417E-09
+4.155180E+00,+13.24947E-09,-2.311135E-06
+4.165138E+00,+14.68646E-09,-2.219410E-06
+4.175118E+00,+15.53999E-09,-1.638222E-06
+4.185064E+00,+16.31854E-09,+497.8181E-09
+4.195204E+00,+16.81796E-09,+1.373005E-06
+4.205172E+00,+18.35837E-09,-321.7507E-09
+4.215132E+00,+19.39126E-09,-256.3763E-09
+4.225192E+00,+19.43791E-09,-1.557884E-06
+4.235028E+00,+18.70977E-09,-108.0608E-09
+4.245086E+00,+17.42073E-09,+1.712208E-06
+4.255033E+00,+16.69001E-09,+1.346026E-06
+4.265118E+00,+14.53280E-09,+676.0598E-09
+4.275218E+00,+12.92176E-09,+321.3215E-09
+4.285041E+00,+11.17094E-09,-1.091767E-06
+4.295214E+00,+11.32799E-09,-20.14160E-09
+4.305043E+00,+11.77976E-09,-3.536854E-06
+4.315107E+00,+11.43889E-09,-3.233700E-06
+4.325162E+00,+10.82793E-09,-1.464443E-06
+4.335225E+00,+10.95622E-09,-1.180687E-06
+4.345061E+00,+11.37449E-09,-1.533251E-06
+4.355232E+00,+10.96041E-09,-2.409268E-06
+4.365061E+00,+9.588904E-09,-1.244631E-06
+4.375126E+00,+9.598132E-09,-1.776295E-06
+4.385192E+00,+11.16977E-09,-829.8398E-09
+4.395040E+00,+12.78065E-09,-379.3145E-09
+4.405203E+00,+13.91978E-09,+3.290777E-06
+4.415031E+00,+14.47687E-09,+2.036448E-06
+4.425094E+00,+15.77961E-09,+3.133049E-06
+4.435148E+00,+16.60617E-09,+3.038492E-06
+4.445209E+00,+17.21248E-09,+2.793560E-06
+4.455082E+00,+17.51399E-09,+1.668806E-06
+4.465081E+00,+18.79276E-09,-1.004105E-06
+4.475155E+00,+20.01566E-09,-3.047848E-06
+4.485229E+00,+20.15076E-09,-2.276888E-06
+4.495179E+00,+19.06940E-09,-795.6220E-09
+4.505142E+00,+17.42582E-09,+94.21350E-09
+4.515087E+00,+17.18488E-09,+426.8361E-09
+4.525070E+00,+17.28582E-09,+1.154881E-06
+4.535069E+00,+17.27687E-09,+1.151333E-06
+4.545133E+00,+17.44970E-09,+1.844072E-06
+4.555114E+00,+17.82539E-09,-588.3408E-09
+4.565205E+00,+18.12518E-09,-1.608524E-06
+4.575051E+00,+17.80034E-09,-49.86763E-09
+4.585019E+00,+16.13174E-09,-127.3155E-09
+4.595113E+00,+15.27559E-09,+89.89335E-09
+4.605183E+00,+14.79389E-09,+421.9437E-09
+4.615025E+00,+14.51345E-09,-145.9122E-09
+4.625081E+00,+13.86025E-09,-511.8371E-09
+4.635150E+00,+13.84069E-09,-1.148672E-06
+4.645227E+00,+15.12472E-09,-667.0762E-09
+4.655096E+00,+15.96968E-09,+547.7715E-09
+4.665076E+00,+16.31257E-09,+1.166725E-06
+4.675148E+00,+16.11050E-09,+681.3527E-09
+4.685332E+00,+16.15003E-09,+1.296501E-06
+4.695174E+00,+16.36180E-09,+2.185879E-06
+4.705024E+00,+15.88681E-09,+1.935110E-06
+4.715095E+00,+15.29092E-09,+1.665602E-06
+4.725154E+00,+14.82952E-09,-42.20009E-09
+4.735212E+00,+15.24280E-09,-649.5667E-09
+4.745044E+00,+17.11434E-09,-633.6880E-09
+4.755106E+00,+17.30473E-09,-778.5703E-09
+4.765042E+00,+16.60254E-09,+1.102181E-06
+4.775098E+00,+16.16762E-09,+1.053686E-06
+4.785188E+00,+14.79077E-09,-2.114010E-06
+4.795182E+00,+13.78234E-09,-2.760945E-06
+4.805152E+00,+10.96947E-09,-1.029940E-06
+4.815101E+00,+10.34727E-09,-1.040039E-06
+4.825167E+00,+10.24309E-09,-3.760157E-06
+4.835238E+00,+10.67092E-09,-4.592658E-06
+4.845062E+00,+12.07938E-09,-3.200026E-06
+4.855245E+00,+13.07508E-09,-2.403431E-06
+4.865084E+00,+15.54992E-09,-376.4534E-09
+4.875136E+00,+16.17049E-09,-1.132536E-06
+4.885018E+00,+15.16704E-09,-510.6355E-09
+4.895026E+00,+14.09063E-09,-320.6349E-09
+4.907119E+00,+13.01852E-09,-3.264456E-06
+4.916004E+00,+13.08252E-09,-1.251783E-06
+4.925114E+00,+12.30563E-09,-2.720404E-06
+4.935144E+00,+12.08739E-09,-3.203831E-06
+4.945233E+00,+10.52990E-09,-4.401084E-06
+4.955379E+00,+10.53840E-09,-4.297457E-06
+4.965157E+00,+11.45018E-09,-2.790528E-06
+4.975158E+00,+11.43917E-09,-2.845517E-06
+4.985099E+00,+11.29951E-09,-3.957854E-06
+4.995028E+00,+11.47493E-09,-3.579169E-06
+5.005069E+00,+13.74867E-09,+1.695986E-06
+5.015106E+00,+13.88655E-09,+2.281122E-06
+5.025155E+00,+13.57726E-09,+527.0291E-09
+5.035424E+00,+13.53509E-09,+552.6067E-09
+5.045228E+00,+14.29541E-09,+228.2811E-09
+5.055039E+00,+14.43017E-09,+151.2051E-09
+5.065104E+00,+14.96401E-09,-473.7282E-09
+5.075123E+00,+14.92140E-09,-113.0104E-09
+5.085085E+00,+13.90949E-09,-637.4646E-09
+5.095032E+00,+13.80880E-09,-853.5577E-09
+5.105100E+00,+11.63106E-09,-3.620167E-06
+5.115179E+00,+11.49456E-09,-3.525582E-06
+5.125226E+00,+11.69629E-09,-4.695912E-06
+5.135039E+00,+11.84092E-09,-4.700633E-06
+5.145092E+00,+11.93304E-09,-3.942347E-06
+5.155157E+00,+11.65785E-09,-3.189354E-06
+5.165228E+00,+11.11359E-09,-1.874371E-06
+5.175212E+00,+11.21486E-09,-2.030754E-06
+5.185021E+00,+12.48221E-09,-6.344147E-06
+5.195064E+00,+12.42557E-09,-6.124936E-06
+5.205129E+00,+11.75138E-09,-3.668919E-06
+5.215229E+00,+11.85817E-09,-3.465815E-06
+5.225205E+00,+13.95980E-09,-1.957627E-06
+5.235171E+00,+14.18287E-09,-2.609082E-06
+5.245017E+00,+15.28770E-09,-1.082525E-06
+5.255084E+00,+15.33980E-09,-873.7852E-09
+5.265116E+00,+16.45472E-09,-109.1480E-09
+5.275156E+00,+16.49230E-09,+109.4914E-09
+5.285112E+00,+15.36783E-09,-353.3936E-09
+5.295040E+00,+15.14879E-09,-544.6244E-09
+5.305085E+00,+15.13614E-09,-763.0063E-09
+5.315121E+00,+15.18670E-09,-1.011229E-06
+5.325145E+00,+14.73425E-09,-1.752176E-06
+5.335195E+00,+14.54923E-09,-1.798496E-06
+5.345223E+00,+13.53365E-09,-2.760372E-06
+5.355036E+00,+13.60655E-09,-2.861710E-06
+5.365075E+00,+14.54760E-09,-2.071466E-06
+5.375222E+00,+14.66506E-09,-2.332735E-06
+5.385045E+00,+15.46673E-09,-360.2314E-09
+5.395204E+00,+15.69999E-09,+754.1371E-09
+5.405238E+00,+16.35273E-09,+2.161303E-06
+5.415048E+00,+16.25337E-09,+2.295685E-06
+5.425069E+00,+15.83594E-09,+974.1498E-09
+5.435108E+00,+16.10808E-09,+312.9673E-09
+5.445159E+00,+17.94733E-09,-1.100550E-06
+5.455227E+00,+18.04438E-09,-1.580973E-06
+5.465066E+00,+16.60269E-09,-745.6399E-09
+5.475237E+00,+16.29830E-09,+78.82119E-09
+5.485185E+00,+16.57161E-09,+430.9273E-09
+5.495025E+00,+16.78026E-09,+303.6118E-09
+5.505083E+00,+16.29555E-09,-1.389227E-06
+5.515141E+00,+16.12357E-09,-1.370716E-06
+5.525207E+00,+16.58720E-09,+306.6445E-09
+5.535036E+00,+16.79799E-09,+574.3218E-09
+5.545121E+00,+17.06318E-09,+2.501221E-06
+5.555212E+00,+17.02759E-09,+2.391816E-06
+5.565061E+00,+17.43250E-09,+1.883068E-06
+5.575144E+00,+17.51450E-09,+1.248150E-06
+5.585112E+00,+16.07496E-09,-367.7273E-09
+5.595059E+00,+15.22323E-09,+428.6957E-09
+5.605130E+00,+12.43786E-09,-3.026934E-06
+5.615197E+00,+12.44786E-09,-3.687287E-06
+5.625030E+00,+13.41915E-09,-5.164490E-06
+5.635098E+00,+13.47307E-09,-4.896298E-06
+5.645160E+00,+12.38480E-09,-5.743533E-06
+5.655239E+00,+12.11423E-09,-5.268116E-06
+5.665107E+00,+11.97559E-09,-6.749697E-06
+5.675096E+00,+12.00463E-09,-8.259345E-06
+5.685099E+00,+12.68540E-09,-3.977824E-06
+5.695060E+00,+13.19036E-09,-3.093510E-06
+5.705113E+00,+15.84776E-09,-920.1623E-09
+5.715183E+00,+16.37700E-09,+66.00381E-09
+5.725017E+00,+15.95498E-09,-437.1071E-09
+5.735089E+00,+15.25013E-09,-3.352776E-06
+5.745178E+00,+14.93998E-09,-4.515725E-06
+5.755028E+00,+15.22548E-09,-3.472424E-06
+5.765096E+00,+16.18644E-09,+96.81703E-09
+5.775038E+00,+16.17189E-09,+1.484041E-06
+5.785219E+00,+16.04191E-09,+1.097775E-06
+5.795064E+00,+16.02861E-09,+756.0254E-09
+5.805122E+00,+15.64899E-09,-2.784090E-06
+5.815192E+00,+15.39159E-09,-3.175335E-06
+5.825042E+00,+15.04824E-09,-2.827235E-06
+5.835125E+00,+15.25084E-09,-2.148171E-06
+5.845182E+00,+15.86954E-09,-59.65233E-09
+5.855243E+00,+15.61720E-09,-324.4973E-09
+5.865077E+00,+13.94560E-09,-1.652184E-06
+5.875155E+00,+13.85396E-09,-1.166983E-06
+5.885105E+00,+15.34653E-09,-2.387839E-06
+5.895045E+00,+15.88292E-09,-1.246605E-06
+5.905096E+00,+16.42373E-09,-899.9349E-09
+5.915137E+00,+16.34429E-09,+321.0354E-09
+5.925102E+00,+16.34340E-09,+1.736956E-06
+5.935065E+00,+16.30465E-09,+1.776409E-06
+5.945100E+00,+15.05203E-09,+710.2204E-09
+5.955149E+00,+14.52653E-09,-2.067519E-06
+5.965198E+00,+13.76048E-09,-4.672909E-06
+5.975124E+00,+13.53934E-09,-4.479447E-06
+5.985171E+00,+11.42148E-09,-3.748684E-06
+5.995091E+00,+10.87383E-09,-2.901192E-06
+6.005121E+00,+9.060706E-09,-2.762061E-06
+6.015161E+00,+9.257602E-09,-2.590342E-06
+6.025208E+00,+10.56397E-09,-3.735323E-06
+6.035033E+00,+10.64768E-09,-4.281207E-06
+6.045101E+00,+11.08253E-09,-5.109244E-06
+6.055162E+00,+11.17413E-09,-5.200024E-06
+6.065224E+00,+11.51619E-09,-6.522303E-06
+6.075063E+00,+11.40927E-09,-6.713076E-06
+6.085021E+00,+10.69155E-09,-4.763203E-06
+6.095220E+00,+10.87116E-09,-4.959098E-06
+6.105035E+00,+12.32754E-09,-4.057761E-06
+6.115113E+00,+12.53335E-09,-4.442340E-06
+6.125184E+00,+12.82570E-09,-5.353890E-06
+6.135240E+00,+13.08088E-09,-4.489489E-06
+6.145064E+00,+15.60150E-09,-952.9210E-09
+6.155123E+00,+16.13676E-09,-312.7098E-09
+6.165233E+00,+15.43749E-09,+131.6071E-09
+6.175179E+00,+14.59428E-09,-1.414461E-06
+6.185226E+00,+12.80718E-09,-3.455887E-06
+6.195055E+00,+12.46640E-09,-4.170771E-06
+6.205120E+00,+10.58215E-09,-5.543576E-06
+6.215179E+00,+9.855825E-09,-5.301505E-06
+6.225241E+00,+8.283068E-09,-2.711621E-06
+6.235083E+00,+8.477691E-09,-2.616721E-06
+6.245131E+00,+9.992918E-09,-2.190371E-06
+6.255158E+00,+10.34244E-09,-2.542219E-06
+6.265201E+00,+10.73247E-09,-4.128600E-06
+6.275125E+00,+10.93613E-09,-4.324637E-06
+6.285151E+00,+12.35956E-09,-3.684969E-06
+6.295068E+00,+12.48577E-09,-3.921376E-06
+6.305112E+00,+13.62796E-09,-3.118916E-06
+6.315166E+00,+13.95914E-09,-2.885685E-06
+6.325219E+00,+16.31540E-09,-647.5640E-09
+6.335049E+00,+16.50001E-09,-32.64427E-09
+6.345118E+00,+14.97664E-09,-1.689520E-06
+6.355175E+00,+14.73924E-09,-1.714697E-06
+6.365244E+00,+14.21429E-09,+1.208067E-06
+6.375094E+00,+14.30112E-09,+1.395321E-06
+6.385055E+00,+14.89558E-09,+777.9694E-09
+6.395027E+00,+14.84829E-09,+86.28846E-09
+6.405070E+00,+14.76236E-09,-2.761803E-06
+6.415137E+00,+14.68608E-09,-2.929774E-06
+6.425199E+00,+13.17074E-09,-4.699316E-06
+6.435020E+00,+12.93744E-09,-4.527484E-06
+6.445234E+00,+13.42818E-09,-2.986222E-06
+6.455226E+00,+13.80815E-09,-2.703524E-06
+6.465049E+00,+17.83424E-09,-3.161688E-06
+6.475227E+00,+18.29900E-09,-3.981772E-06
+6.485067E+00,+19.59410E-09,-5.847559E-06
+6.495015E+00,+19.72404E-09,-5.227204E-06
+6.505204E+00,+19.53495E-09,-2.214460E-06
+6.515143E+00,+19.41972E-09,-1.832199E-06
+6.525200E+00,+15.97545E-09,-1.624603E-06
+6.535039E+00,+15.84359E-09,-1.826191E-06
+6.545096E+00,+14.98659E-09,-1.490879E-06
+6.555164E+00,+14.98082E-09,-1.932507E-06
+6.565048E+00,+14.62322E-09,-4.508744E-06
+6.575047E+00,+14.64749E-09,-4.647761E-06
+6.585122E+00,+15.88280E-09,-2.454472E-06
+6.595204E+00,+15.98149E-09,-2.187596E-06
+6.605026E+00,+15.18366E-09,-4.250679E-06
+6.615087E+00,+14.87943E-09,-4.183274E-06
+6.625152E+00,+14.49330E-09,-2.415676E-06
+6.635237E+00,+14.67204E-09,-1.633759E-06
+6.645050E+00,+15.24993E-09,-1.769829E-06
+6.655087E+00,+15.27225E-09,-2.176066E-06
+6.665161E+00,+16.04363E-09,+2.721863E-06
+6.675020E+00,+16.42291E-09,+1.796065E-06
+6.685215E+00,+18.13235E-09,-144.9394E-09
+6.695169E+00,+17.95851E-09,-616.6363E-09
+6.705157E+00,+14.33222E-09,-4.248734E-06
+6.715152E+00,+13.94232E-09,-4.261580E-06
+6.725216E+00,+11.93228E-09,-6.411038E-06
+6.735275E+00,+11.89474E-09,-6.276827E-06
+6.745114E+00,+11.51179E-09,-4.139901E-06
+6.755191E+00,+11.52450E-09,-4.173088E-06
+6.765031E+00,+12.42882E-09,-3.956795E-06
+6.775239E+00,+12.54685E-09,-3.701020E-06
+6.785049E+00,+11.89593E-09,-4.406662E-06
+6.795199E+00,+11.76997E-09,-4.756709E-06
+6.805149E+00,+12.45509E-09,-3.836117E-06
+6.815078E+00,+12.64557E-09,-3.472939E-06
+6.825100E+00,+13.23736E-09,-4.021884E-06
+6.835135E+00,+13.16371E-09,-4.557553E-06
+6.845169E+00,+12.61002E-09,-8.555890E-06
+6.855211E+00,+12.62236E-09,-8.524018E-06
+6.865020E+00,+12.59511E-09,-5.356150E-06
+6.875141E+00,+12.47669E-09,-5.731001E-06
+6.885060E+00,+12.26109E-09,-6.902162E-06
+6.895104E+00,+12.44706E-09,-6.301175E-06
+6.905140E+00,+13.39620E-09,-4.000998E-06
+6.915188E+00,+13.24513E-09,-3.853169E-06
+6.925238E+00,+12.48373E-09,-4.149370E-06
+6.935084E+00,+12.67807E-09,-3.650008E-06
+6.945121E+00,+14.89226E-09,-410.3852E-09
+6.955151E+00,+15.24679E-09,-1.170273E-06
+6.965182E+00,+16.02416E-09,-873.6420E-09
+6.975221E+00,+16.06780E-09,-866.8900E-09
+6.985145E+00,+16.09681E-09,+363.4358E-09
+6.995069E+00,+15.97404E-09,+524.0250E-09
+7.005027E+00,+14.28495E-09,-2.208252E-06
+7.015196E+00,+13.95866E-09,-3.232270E-06
+7.025236E+00,+14.33173E-09,-2.951517E-06
+7.035036E+00,+14.54078E-09,-1.867018E-06
+7.045068E+00,+14.54601E-09,-676.3173E-09
+7.055107E+00,+14.35085E-09,-1.200171E-06
+7.065162E+00,+14.92832E-09,-738.2870E-09
+7.075122E+00,+15.32275E-09,-524.3683E-09
+7.085162E+00,+16.10260E-09,+139.5321E-09
+7.095086E+00,+15.94479E-09,+23.37456E-09
+7.105135E+00,+13.97791E-09,-2.216635E-06
+7.115193E+00,+13.96173E-09,-2.116471E-06
+7.125024E+00,+14.71963E-09,-938.5300E-09
+7.135092E+00,+14.79311E-09,-1.090136E-06
+7.145149E+00,+14.52684E-09,-486.5170E-09
+7.155217E+00,+14.54500E-09,-192.0891E-09
+7.165066E+00,+15.58685E-09,+1.319447E-06
+7.175014E+00,+15.73110E-09,+1.568642E-06
+7.185191E+00,+15.58242E-09,+98.79113E-09
+7.195030E+00,+15.51857E-09,-41.25596E-09
+7.205077E+00,+15.77626E-09,-1.174393E-06
+7.215143E+00,+15.84719E-09,-348.1007E-09
+7.225230E+00,+14.62490E-09,-967.8270E-09
+7.235048E+00,+14.39563E-09,-717.4302E-09
+7.245085E+00,+15.03611E-09,-1.753292E-06
+7.255119E+00,+15.25059E-09,-1.391144E-06
+7.265201E+00,+16.70074E-09,-646.0763E-09
+7.275082E+00,+16.72460E-09,-674.6579E-09
+7.285097E+00,+17.59735E-09,-267.5915E-09
+7.295055E+00,+17.75983E-09,-396.1659E-09
+7.305126E+00,+18.27714E-09,-3.801642E-06
+7.315190E+00,+18.20445E-09,-3.381615E-06
+7.325022E+00,+16.61509E-09,-1.529646E-06
+7.335094E+00,+16.51104E-09,-1.849680E-06
+7.345153E+00,+15.20671E-09,-765.7243E-09
+7.355220E+00,+14.84916E-09,-1.364336E-06
+7.365049E+00,+13.25056E-09,-2.223101E-06
+7.375239E+00,+13.47391E-09,-2.263613E-06
+7.385074E+00,+15.30218E-09,-1.335812E-06
+7.395018E+00,+15.54409E-09,-1.945725E-06
+7.405079E+00,+14.94653E-09,-3.598738E-06
+7.415147E+00,+14.72580E-09,-3.742733E-06
+7.425210E+00,+15.08373E-09,-2.925768E-06
+7.435033E+00,+15.26343E-09,-2.554837E-06
+7.445065E+00,+15.35496E-09,-3.095341E-06
+7.455084E+00,+15.32940E-09,-3.228665E-06
+7.465120E+00,+16.03172E-09,-1.812973E-06
+7.475108E+00,+16.10555E-09,-1.868477E-06
+7.485141E+00,+15.33113E-09,-5.381813E-06
+7.495179E+00,+15.15225E-09,-5.438147E-06
+7.505222E+00,+15.55945E-09,-4.902621E-06
+7.515046E+00,+15.82182E-09,-3.988038E-06
+7.525126E+00,+16.79194E-09,-2.179213E-06
+7.535207E+00,+16.72939E-09,-2.652855E-06
+7.545243E+00,+15.18034E-09,-4.449120E-06
+7.555505E+00,+15.13318E-09,-4.348498E-06
+7.565135E+00,+14.76556E-09,-2.976094E-06
+7.575238E+00,+14.70509E-09,-3.073340E-06
+7.585210E+00,+14.92112E-09,-1.582346E-06
+7.595156E+00,+15.10615E-09,-869.6653E-09
+7.605224E+00,+16.17520E-09,-1.005220E-06
+7.615050E+00,+16.16099E-09,-1.035605E-06
+7.625113E+00,+14.56944E-09,-3.070193E-06
+7.635187E+00,+14.52442E-09,-3.132935E-06
+7.645243E+00,+16.45590E-09,-3.168497E-06
+7.655079E+00,+16.83557E-09,-3.197995E-06
+7.665136E+00,+17.86663E-09,+423.2598E-09
+7.675089E+00,+17.76102E-09,+1.478720E-06
+7.685160E+00,+17.30223E-09,+413.7612E-09
+7.695108E+00,+17.31396E-09,+486.5456E-09
+7.705170E+00,+15.95935E-09,+832.4719E-09
+7.715241E+00,+15.73828E-09,+613.6036E-09
+7.725062E+00,+14.51666E-09,+483.7418E-09
+7.735125E+00,+14.59793E-09,+509.5483E-09
+7.745199E+00,+14.55760E-09,-1.865759E-06
+7.755033E+00,+14.48825E-09,-2.182675E-06
+7.765104E+00,+14.22834E-09,-3.489161E-06
+7.775373E+00,+14.30434E-09,-3.219824E-06
+7.785199E+00,+15.54371E-09,-269.7659E-09
+7.795032E+00,+15.57838E-09,-768.6997E-09
+7.805086E+00,+15.33085E-09,-2.367153E-06
+7.815151E+00,+15.34712E-09,-2.164507E-06
+7.825216E+00,+15.93615E-09,-1.736555E-06
+7.835270E+00,+15.90883E-09,-1.836891E-06
+7.845101E+00,+14.98820E-09,-3.328314E-06
+7.855172E+00,+14.99126E-09,-3.455229E-06
+7.865238E+00,+16.68301E-09,-4.410296E-06
+7.875090E+00,+16.93754E-09,-4.421769E-06
+7.885050E+00,+16.88640E-09,-2.748671E-06
+7.895236E+00,+16.66072E-09,-2.998238E-06
+7.905074E+00,+15.97464E-09,-2.022715E-06
+7.915130E+00,+16.00827E-09,-1.006022E-06
+7.925185E+00,+15.74225E-09,-326.7002E-09
+7.935020E+00,+15.61839E-09,-332.1934E-09
+7.945097E+00,+15.68580E-09,-97.21757E-09
+7.955178E+00,+15.89662E-09,-67.54875E-09
+7.965021E+00,+15.82486E-09,+1.429196E-06
+7.975191E+00,+15.51543E-09,+1.420727E-06
+7.985234E+00,+13.41767E-09,-1.022101E-06
+7.995156E+00,+13.30176E-09,-1.298418E-06
+8.005189E+00,+13.00964E-09,-5.469246E-06
+8.015232E+00,+13.01456E-09,-5.470562E-06
+8.025033E+00,+13.88382E-09,-3.418465E-06
+8.035077E+00,+14.27743E-09,-3.045130E-06
+8.045115E+00,+16.20951E-09,-1.894369E-06
+8.055143E+00,+16.23472E-09,-1.688004E-06
+8.065184E+00,+15.20124E-09,-2.362032E-06
+8.075234E+00,+15.13155E-09,-2.008810E-06
+8.085176E+00,+15.77166E-09,-793.6193E-09
+8.095126E+00,+15.91826E-09,-572.2619E-09
+8.105132E+00,+15.32754E-09,-2.536812E-06
+8.115185E+00,+15.02863E-09,-3.607092E-06
+8.125216E+00,+15.56171E-09,-2.976809E-06
+8.135241E+00,+15.97370E-09,-3.310633E-06
+8.145046E+00,+17.09710E-09,-512.1803E-09
+8.155086E+00,+16.77734E-09,-943.3080E-09
+8.165210E+00,+14.87034E-09,-3.304425E-06
+8.175148E+00,+14.28514E-09,-3.806591E-06
+8.185185E+00,+13.01785E-09,-5.733548E-06
+8.195233E+00,+12.61871E-09,-7.431536E-06
+8.205050E+00,+13.33988E-09,-5.785132E-06
+8.215088E+00,+14.11505E-09,-4.516469E-06
+8.225122E+00,+16.19425E-09,-4.062052E-06
+8.235160E+00,+16.16521E-09,-4.243527E-06
+8.245175E+00,+14.96473E-09,-4.677373E-06
+8.255247E+00,+14.93787E-09,-4.735880E-06
+8.265205E+00,+17.46278E-09,-4.181157E-06
+8.275017E+00,+18.35951E-09,-3.424817E-06
+8.285077E+00,+19.28469E-09,-1.575108E-06
+8.295045E+00,+18.98150E-09,-197.0959E-09
+8.305084E+00,+16.99954E-09,-1.428166E-06
+8.315124E+00,+16.62282E-09,-1.405907E-06
+8.325150E+00,+15.47142E-09,-1.493797E-06
+8.335187E+00,+15.37626E-09,-624.0464E-09
+8.345237E+00,+16.45601E-09,+632.8298E-09
+8.355044E+00,+16.76396E-09,+1.099835E-06
+8.365085E+00,+17.19994E-09,+1.280193E-06
+8.375131E+00,+17.02786E-09,+613.3175E-09
+8.385069E+00,+16.86290E-09,-1.059322E-06
+8.395017E+00,+17.13306E-09,-1.039410E-06
+8.405036E+00,+17.50900E-09,-3.150788E-06
+8.415085E+00,+17.29357E-09,-2.522392E-06
+8.425047E+00,+15.66832E-09,-1.281080E-06
+8.435217E+00,+15.32474E-09,-2.942906E-06
+8.445032E+00,+15.31444E-09,-3.037720E-06
+8.455099E+00,+15.06243E-09,-2.631541E-06
+8.465155E+00,+13.41367E-09,-2.967768E-06
+8.475192E+00,+12.84280E-09,-4.405032E-06
+8.485239E+00,+12.28921E-09,-6.906653E-06
+8.495164E+00,+12.14011E-09,-7.315723E-06
+8.505103E+00,+11.26929E-09,-6.894808E-06
+8.515019E+00,+11.16063E-09,-5.774317E-06
+8.525048E+00,+12.78623E-09,-4.825173E-06
+8.535088E+00,+13.25372E-09,-3.988639E-06
+8.545115E+00,+13.36147E-09,-2.962132E-06
+8.555159E+00,+12.89111E-09,-3.006563E-06
+8.565243E+00,+11.95042E-09,-4.429035E-06
+8.575031E+00,+11.97397E-09,-5.213242E-06
+8.585117E+00,+12.65875E-09,-7.311545E-06
+8.595158E+00,+12.77522E-09,-7.023984E-06
+8.605196E+00,+13.41844E-09,-6.682521E-06
+8.615020E+00,+13.60291E-09,-6.618777E-06
+8.625076E+00,+13.65983E-09,-5.265027E-06
+8.635141E+00,+13.30687E-09,-5.755063E-06
+8.645213E+00,+11.94050E-09,-1.775236E-06
+8.655044E+00,+11.91767E-09,-1.313696E-06
+8.665110E+00,+12.73700E-09,-2.064686E-06
+8.675186E+00,+12.82522E-09,-1.518746E-06
+8.685146E+00,+13.06325E-09,-1.073542E-06
+8.695102E+00,+13.36849E-09,-1.891794E-06
+8.705166E+00,+16.83396E-09,-2.094212E-06
+8.715219E+00,+17.18560E-09,-1.644316E-06
+8.725057E+00,+16.29603E-09,-1.487904E-06
+8.735124E+00,+16.00875E-09,-2.260323E-06
+8.745199E+00,+13.78434E-09,-5.322648E-06
+8.755053E+00,+13.60658E-09,-5.575591E-06
+8.765116E+00,+11.64956E-09,-4.917269E-06
+8.775192E+00,+11.47760E-09,-4.165993E-06
+8.785152E+00,+11.84256E-09,-5.752688E-06
+8.795087E+00,+11.88935E-09,-5.887328E-06
+8.805171E+00,+11.32331E-09,-4.751902E-06
+8.815474E+00,+11.23943E-09,-5.011368E-06
+8.825055E+00,+11.80520E-09,-4.163991E-06
+8.835124E+00,+12.30370E-09,-3.871050E-06
+8.845107E+00,+15.46815E-09,-726.5282E-09
+8.855099E+00,+15.53890E-09,-931.2631E-09
+8.865170E+00,+14.19045E-09,-3.408709E-06
+8.875195E+00,+14.05740E-09,-3.306399E-06
+8.885024E+00,+13.44612E-09,-7.424355E-06
+8.895071E+00,+13.38495E-09,-7.312604E-06
+8.905144E+00,+13.23729E-09,-5.948754E-06
+8.915223E+00,+13.45774E-09,-5.551071E-06
+8.925042E+00,+14.84547E-09,-1.965838E-06
+8.935096E+00,+15.10058E-09,-1.848622E-06
+8.945164E+00,+14.71141E-09,-3.344164E-06
+8.955236E+00,+14.56330E-09,-3.548727E-06
+8.965083E+00,+15.38919E-09,-1.305342E-06
+8.975165E+00,+15.85571E-09,-1.255074E-06
+8.985115E+00,+16.25426E-09,-597.0670E-09
+8.995059E+00,+15.98517E-09,-1.189442E-06
+9.005122E+00,+15.52542E-09,-3.789454E-06
+9.015165E+00,+15.55487E-09,-4.060908E-06
+9.025196E+00,+15.21823E-09,-3.524924E-06
+9.035218E+00,+14.88877E-09,-3.721161E-06
+9.045046E+00,+13.28555E-09,-5.642253E-06
+9.055120E+00,+13.08478E-09,-5.793486E-06
+9.065022E+00,+12.37587E-09,-5.099374E-06
+9.075091E+00,+12.10696E-09,-4.133979E-06
+9.085171E+00,+12.05351E-09,-6.489087E-06
+9.095123E+00,+12.43725E-09,-6.553803E-06
+9.105192E+00,+14.52826E-09,-1.735440E-06
+9.115032E+00,+14.64250E-09,-1.582861E-06
+9.125099E+00,+13.81557E-09,-656.0040E-09
+9.135169E+00,+13.68199E-09,-728.6454E-09
+9.145143E+00,+14.55504E-09,+441.2556E-09
+9.155125E+00,+14.96107E-09,+607.1377E-09
+9.165196E+00,+15.07050E-09,-1.938057E-06
+9.175132E+00,+14.84567E-09,-2.401800E-06
+9.185078E+00,+14.56709E-09,-4.889489E-06
+9.195149E+00,+14.58549E-09,-4.009868E-06
+9.205123E+00,+13.65019E-09,-632.3148E-09
+9.215106E+00,+12.99438E-09,-2.119417E-06
+9.225172E+00,+12.14209E-09,-4.949484E-06
+9.235227E+00,+12.13750E-09,-6.303578E-06
+9.245074E+00,+11.71656E-09,-6.817447E-06
+9.255134E+00,+11.47098E-09,-6.633054E-06
+9.265199E+00,+11.17854E-09,-5.923434E-06
+9.275043E+00,+11.45975E-09,-6.091662E-06
+9.285034E+00,+13.23222E-09,+1.253328E-06
+9.295224E+00,+13.49175E-09,+794.6206E-09
+9.305217E+00,+13.83486E-09,-2.875300E-06
+9.315190E+00,+13.97992E-09,-3.012114E-06
+9.325021E+00,+14.72846E-09,-3.332377E-06
+9.335093E+00,+14.78645E-09,-3.824644E-06
+9.345156E+00,+14.54930E-09,-5.434342E-06
+9.355233E+00,+14.62377E-09,-5.203400E-06
+9.365172E+00,+15.56917E-09,-2.041111E-06
+9.375230E+00,+15.74550E-09,-1.572304E-06
+9.385069E+00,+15.25294E-09,-956.3256E-09
+9.395240E+00,+14.92166E-09,-397.9111E-09
+9.405082E+00,+14.63051E-09,-462.7991E-09
+9.415167E+00,+14.71163E-09,-265.9607E-09
+9.425235E+00,+14.46118E-09,-2.957983E-06
+9.435080E+00,+14.41190E-09,-4.610482E-06
+9.445158E+00,+15.19695E-09,-4.717541E-06
+9.455130E+00,+15.87206E-09,-4.029579E-06
+9.465206E+00,+16.49691E-09,+1.232357E-06
+9.475188E+00,+16.26372E-09,+518.8180E-09
+9.485057E+00,+15.41157E-09,-2.645502E-06
+9.495132E+00,+15.64736E-09,-2.606421E-06
+9.505188E+00,+16.75653E-09,-1.962519E-06
+9.515024E+00,+16.81180E-09,-1.194649E-06
+9.525102E+00,+15.82300E-09,-2.298546E-06
+9.535170E+00,+15.56678E-09,-4.776335E-06
+9.545020E+00,+15.20335E-09,-5.706740E-06
+9.555155E+00,+14.78125E-09,-5.853367E-06
+9.565242E+00,+11.63024E-09,-4.546395E-06
+9.575142E+00,+10.80156E-09,-3.995819E-06
+9.585152E+00,+9.494125E-09,-4.204674E-06
+9.595082E+00,+9.536864E-09,-3.647375E-06
+9.605134E+00,+9.281225E-09,-2.822972E-06
+9.615159E+00,+9.133950E-09,-2.674771E-06
+9.625219E+00,+9.803177E-09,-2.509060E-06
+9.635056E+00,+10.21600E-09,-2.520790E-06
+9.645117E+00,+11.57549E-09,-3.846817E-06
+9.655200E+00,+11.89033E-09,-4.689990E-06
+9.665084E+00,+13.59562E-09,-2.822228E-06
+9.675173E+00,+14.41215E-09,-449.6384E-09
+9.685019E+00,+15.59039E-09,+137.9299E-09
+9.695201E+00,+15.59074E-09,+670.0517E-09
+9.705037E+00,+15.80603E-09,-887.4608E-09
+9.715100E+00,+16.79794E-09,-1.589041E-06
+9.725127E+00,+20.09325E-09,+925.9130E-09
+9.735154E+00,+21.20089E-09,-1.259480E-06
+9.745118E+00,+21.90602E-09,-2.758827E-06
+9.755182E+00,+21.87814E-09,-3.791142E-06
+9.765021E+00,+21.46974E-09,-5.615359E-06
+9.775089E+00,+21.09394E-09,-4.465256E-06
+9.785017E+00,+18.67644E-09,-4.277773E-06
+9.795078E+00,+17.44330E-09,-3.973304E-06
+9.805150E+00,+15.50698E-09,-1.694985E-06
+9.815216E+00,+14.86415E-09,-2.223215E-06
+9.825063E+00,+13.68156E-09,-4.877244E-06
+9.835132E+00,+13.51886E-09,-6.322461E-06
+9.845115E+00,+15.09161E-09,-4.139757E-06
+9.855125E+00,+16.05230E-09,-3.308173E-06
+9.865102E+00,+16.06390E-09,-1.622114E-06
+9.875077E+00,+14.82389E-09,-2.496987E-06
+9.885018E+00,+12.59103E-09,-3.072567E-06
+9.895100E+00,+11.96166E-09,-2.834530E-06
+9.905078E+00,+11.56023E-09,-2.576437E-06
+9.915042E+00,+11.16435E-09,-1.842327E-06
+9.925104E+00,+10.77246E-09,-1.389799E-06
+9.935176E+00,+11.32252E-09,-3.000298E-06
+9.945217E+00,+12.37514E-09,-4.975233E-06
+9.955139E+00,+12.45530E-09,-6.562100E-06
+9.965207E+00,+11.60337E-09,-6.231824E-06
+9.975058E+00,+11.57012E-09,-5.183373E-06
+9.985133E+00,+13.13401E-09,-3.333206E-06
+9.995081E+00,+13.77467E-09,-3.174191E-06

MicroMag 2900/3900 Data File ends
