# Supplementary material for: Magnetic signatures of a creosote oil contaminated site: case study in São Paulo, Brazil
Source: Sci Rep. 2022 Dec 17;12:21853. doi: 10.1038/s41598-022-23493-2 (PMC9759522; doi:10.1038/s41598-022-23493-2)
Supplement: Supplementary file 3 — Supplementary Information 3. [file 41598_2022_23493_MOESM3_ESM.zip › moment_vs_time/SD35/2_35/nm1xxx/2_35.011]

MicroMag 2900/3900 Data File (Series 0016.002)
Moment vs. time

INSTRUMENT
Configuration                   VSM
Temperature control             None
Hardware version                0004
Software version                01/29/2013
Units of measure                Hybrid SI
Temperature in                  Celsius

SAMPLE
Mass                            N/A
Volume                          N/A
Demagnetizing factor            N/A

SETTINGS
Field range                    +300.0000E-03
Field command                   0.000000E+00
Moment range                   +20.00000E-06
Averaging time                 +11.56022E-03
Temperature (command)           N/A
Tmprtr difference correction    No
Orientation                     0.000000E+00
Vibration amplitude             1.0
Calibration factor             +4.407820E+00
Operating frequency            +83.00000E+00

MEASUREMENT
Description                    "SD35_2_35"
Field (measured)               +208.4738E-06
Temperature (measured)          N/A
Averages (completed)            N/A
Moment at conditioning field   +1.129144E-06
Measured on                     08/27/2020  17:17
Elapsed time                   +22.65902E+00

PROCESSING
Background subtraction          No
Delta-m processing              N/A
Demagnetizing factor            No
Normalization                   No
Normalization factor            N/A
Offset (field)                  No
Offset (moment)                 No
Pole saturation                 No
Slope correction                No

VIEWPORT
Left                            0.000000E+00
Right                          +10.00000E+00
Bottom                         -20.00000E-06
Top                            +20.00000E-06
Show X-axis?                    Yes
Show Y-axis?                    Yes

SCRIPT
Averaging time                 +10.00000E-03
Initial (conditioning) field   +140.0000E-03
Final (measuring) field         0.000000E+00
Pause at initial field         +10.00000E+00
Field slew rate limit          +10.00000E+03
Field slew time limit          +100.0000E-03
Slope correction                0.000000E+00
Timebase                       +10.00000E+00
Number of segments              1
Number of data                  1000

Segment   Averaging                                                            Final 
 Number      Time        Initial      Increment       Final         Pause      Index 
             (s)           (s)           (s)           (s)           (s)     
0000001,+10.00000E-03, 0.000000E+00,+10.00000E-03,+10.00000E+00,+10.00000E+00,0001000

                                         
     Time         Moment        Field    
     (s)          (Am�)          (T)     
+5.196222E-03,+820.3380E-09,+101.2750E-03
+15.02951E-03,+480.5440E-09,+58.36280E-03
+25.20570E-03,+237.6433E-09,+27.63488E-03
+35.22025E-03,+123.2234E-09,+13.22859E-03
+45.04804E-03,+62.83543E-09,+5.815174E-03
+55.11371E-03,+35.30194E-09,+2.570296E-03
+65.18104E-03,+22.85044E-09,+1.085736E-03
+75.01543E-03,+18.83921E-09,+564.3834E-06
+85.18025E-03,+15.95504E-09,+256.7726E-06
+95.23530E-03,+14.38501E-09,+160.9367E-06
+105.0647E-03,+13.29837E-09,+106.2450E-06
+115.1273E-03,+13.03975E-09,+80.00079E-06
+125.1079E-03,+13.09763E-09,+65.31979E-06
+135.2028E-03,+13.25793E-09,+57.71139E-06
+145.0460E-03,+14.03075E-09,+49.72233E-06
+155.0365E-03,+15.25462E-09,+46.16006E-06
+165.0204E-03,+15.87492E-09,+41.77915E-06
+175.2373E-03,+15.01641E-09,+39.02719E-06
+185.0649E-03,+14.09635E-09,+36.11598E-06
+195.1341E-03,+13.85864E-09,+33.17022E-06
+205.2098E-03,+14.56186E-09,+33.43690E-06
+215.0466E-03,+15.20480E-09,+33.45995E-06
+225.1178E-03,+14.94231E-09,+30.56652E-06
+235.1858E-03,+14.33094E-09,+30.73797E-06
+245.1324E-03,+14.23634E-09,+28.10220E-06
+255.1946E-03,+14.48243E-09,+29.02565E-06
+265.0328E-03,+14.36454E-09,+27.80734E-06
+275.0926E-03,+14.39584E-09,+27.67639E-06
+285.1724E-03,+14.74940E-09,+26.84570E-06
+295.1292E-03,+15.02603E-09,+26.64980E-06
+305.1857E-03,+14.22770E-09,+26.67140E-06
+315.0203E-03,+12.78696E-09,+25.35158E-06
+325.0746E-03,+12.22511E-09,+23.44732E-06
+335.0195E-03,+12.78827E-09,+23.61577E-06
+345.0911E-03,+13.34512E-09,+21.74069E-06
+355.1540E-03,+13.30364E-09,+22.40439E-06
+365.2367E-03,+13.14992E-09,+20.67830E-06
+375.2337E-03,+13.53738E-09,+20.07506E-06
+385.0692E-03,+14.44134E-09,+20.25599E-06
+395.1467E-03,+15.41543E-09,+22.86195E-06
+405.2154E-03,+16.07281E-09,+23.58882E-06
+415.0586E-03,+17.37996E-09,+21.28312E-06
+425.1317E-03,+18.65898E-09,+19.88291E-06
+435.0737E-03,+18.80199E-09,+19.06554E-06
+445.1350E-03,+17.60040E-09,+19.25875E-06
+455.2058E-03,+16.49206E-09,+20.01812E-06
+465.0505E-03,+16.03605E-09,+19.35788E-06
+475.1264E-03,+15.37784E-09,+18.37884E-06
+485.2120E-03,+14.29703E-09,+15.90820E-06
+495.1921E-03,+13.09057E-09,+14.66189E-06
+505.1698E-03,+13.12209E-09,+15.47482E-06
+515.1164E-03,+14.08790E-09,+15.08884E-06
+525.1716E-03,+14.88412E-09,+15.19378E-06
+535.0348E-03,+14.76294E-09,+14.55414E-06
+545.2337E-03,+14.51340E-09,+14.90504E-06
+555.0626E-03,+14.61670E-09,+14.22340E-06
+565.1341E-03,+14.39686E-09,+13.90703E-06
+575.1881E-03,+13.91796E-09,+13.56414E-06
+585.1337E-03,+14.18267E-09,+13.73059E-06
+595.2051E-03,+15.10491E-09,+14.83615E-06
+605.0361E-03,+15.90555E-09,+16.79006E-06
+615.1095E-03,+15.24502E-09,+13.79723E-06
+625.1782E-03,+14.02045E-09,+15.71274E-06
+635.1606E-03,+13.59076E-09,+15.07845E-06
+645.2433E-03,+14.75249E-09,+14.52891E-06
+655.0764E-03,+16.24105E-09,+15.51739E-06
+665.1450E-03,+17.19217E-09,+17.05782E-06
+675.2197E-03,+17.23308E-09,+15.95535E-06
+685.1659E-03,+17.15047E-09,+15.49018E-06
+695.2285E-03,+16.94253E-09,+13.42675E-06
+705.0709E-03,+16.42757E-09,+12.60956E-06
+715.1369E-03,+16.03448E-09,+12.81118E-06
+725.2083E-03,+16.04506E-09,+12.27551E-06
+735.1581E-03,+16.26591E-09,+11.81900E-06
+745.2361E-03,+15.84448E-09,+11.69100E-06
+755.0888E-03,+15.18918E-09,+10.88365E-06
+765.1721E-03,+15.28789E-09,+7.791481E-06
+775.2387E-03,+16.61271E-09,+5.675784E-06
+785.0817E-03,+18.05888E-09,+6.323834E-06
+795.0429E-03,+18.13672E-09,+8.106538E-06
+805.0219E-03,+17.12622E-09,+10.02443E-06
+815.1994E-03,+16.42478E-09,+9.226428E-06
+825.0356E-03,+15.65480E-09,+8.563357E-06
+835.1147E-03,+14.80958E-09,+7.303563E-06
+845.0599E-03,+13.55428E-09,+5.611611E-06
+855.1320E-03,+13.52473E-09,+4.616404E-06
+865.2131E-03,+14.40208E-09,+7.676783E-06
+875.0443E-03,+15.02439E-09,+7.543145E-06
+885.2244E-03,+15.30624E-09,+7.191296E-06
+895.0709E-03,+15.29752E-09,+7.448989E-06
+905.1298E-03,+15.83490E-09,+9.210464E-06
+915.2160E-03,+16.19529E-09,+7.812109E-06
+925.0751E-03,+15.87487E-09,+6.873951E-06
+935.0354E-03,+15.15128E-09,+5.479460E-06
+945.1125E-03,+14.98402E-09,+4.701692E-06
+955.1728E-03,+15.36110E-09,+5.363560E-06
+965.2377E-03,+15.79373E-09,+7.539140E-06
+975.0765E-03,+15.73077E-09,+7.548610E-06
+985.0227E-03,+15.91820E-09,+6.157981E-06
+995.0891E-03,+16.48246E-09,+7.333432E-06
+1.005152E+00,+16.89327E-09,+8.462764E-06
+1.015190E+00,+16.73140E-09,+10.07074E-06
+1.025034E+00,+16.34970E-09,+10.14596E-06
+1.035214E+00,+16.74644E-09,+8.557291E-06
+1.045046E+00,+17.53732E-09,+6.500989E-06
+1.055113E+00,+17.39742E-09,+5.864411E-06
+1.065172E+00,+16.60772E-09,+6.075841E-06
+1.075205E+00,+16.13818E-09,+3.982573E-06
+1.085037E+00,+16.10444E-09,+5.944892E-06
+1.095225E+00,+15.80834E-09,+7.091418E-06
+1.105058E+00,+14.90272E-09,+5.439520E-06
+1.115119E+00,+14.05613E-09,+4.086371E-06
+1.125175E+00,+13.92996E-09,+4.748040E-06
+1.135239E+00,+14.26530E-09,+4.451724E-06
+1.145186E+00,+14.21474E-09,+5.625687E-06
+1.155221E+00,+14.36063E-09,+5.349198E-06
+1.165038E+00,+15.10887E-09,+6.899816E-06
+1.175149E+00,+16.68388E-09,+7.827073E-06
+1.185245E+00,+16.98082E-09,+4.918156E-06
+1.195234E+00,+16.22010E-09,+2.694569E-06
+1.205061E+00,+15.44542E-09,+265.2455E-09
+1.215125E+00,+15.26618E-09,+741.3770E-09
+1.225195E+00,+15.52528E-09,+2.771645E-06
+1.235143E+00,+15.65609E-09,+6.245871E-06
+1.245224E+00,+15.54459E-09,+7.122403E-06
+1.255062E+00,+15.49827E-09,+5.173646E-06
+1.265125E+00,+15.68528E-09,+3.023615E-06
+1.275197E+00,+15.11773E-09,+1.461210E-06
+1.285064E+00,+14.21584E-09,+1.679535E-06
+1.295046E+00,+13.68520E-09,+1.315270E-06
+1.305112E+00,+14.12056E-09,+579.1569E-09
+1.315174E+00,+14.52835E-09,+1.407223E-06
+1.325241E+00,+14.22618E-09,+2.708817E-06
+1.335078E+00,+14.17764E-09,+2.843371E-06
+1.345026E+00,+15.09154E-09,-2.806120E-06
+1.355241E+00,+16.47059E-09,-416.7366E-09
+1.365225E+00,+16.52655E-09,+1.432858E-06
+1.375064E+00,+15.33107E-09,+1.606293E-06
+1.385162E+00,+14.53501E-09,+1.107044E-06
+1.395153E+00,+14.48704E-09,+1.870737E-06
+1.405236E+00,+14.48617E-09,+3.148527E-06
+1.415081E+00,+13.88335E-09,+1.753321E-06
+1.425149E+00,+13.37769E-09,-492.4393E-09
+1.435233E+00,+13.47193E-09,-322.5232E-09
+1.445186E+00,+13.68759E-09,+1.905556E-06
+1.455174E+00,+12.93924E-09,+2.294970E-06
+1.465166E+00,+12.38898E-09,+2.585793E-06
+1.475223E+00,+12.38932E-09,+2.344065E-06
+1.485193E+00,+13.00355E-09,+2.321062E-06
+1.495217E+00,+13.28829E-09,-791.4735E-09
+1.505023E+00,+13.02930E-09,-517.6736E-09
+1.515061E+00,+12.80355E-09,-486.0592E-09
+1.525112E+00,+13.15366E-09,+158.7296E-09
+1.535041E+00,+13.66234E-09,+262.8136E-09
+1.545110E+00,+13.62451E-09,+2.881394E-06
+1.555205E+00,+13.85026E-09,+3.190899E-06
+1.565038E+00,+14.67977E-09,+3.321162E-06
+1.575107E+00,+15.72937E-09,+3.410597E-06
+1.585279E+00,+15.78633E-09,+2.707529E-06
+1.595113E+00,+15.05497E-09,-756.4545E-09
+1.605186E+00,+15.19523E-09,-157.0416E-09
+1.615241E+00,+15.98432E-09,+1.547356E-06
+1.625074E+00,+16.21312E-09,+1.677790E-06
+1.635154E+00,+15.37512E-09,+2.202845E-06
+1.645114E+00,+14.76722E-09,+1.945353E-06
+1.655092E+00,+15.01193E-09,+912.8095E-09
+1.665034E+00,+15.24899E-09,+1.493340E-06
+1.675092E+00,+14.67280E-09,+1.785507E-06
+1.685158E+00,+14.10394E-09,+315.6281E-09
+1.695236E+00,+14.09040E-09,-2.652197E-06
+1.705072E+00,+14.40960E-09,-1.606550E-06
+1.715144E+00,+13.20925E-09,-2.077818E-06
+1.725235E+00,+11.96001E-09,-1.483641E-06
+1.735061E+00,+10.24639E-09,-1.152048E-06
+1.745147E+00,+10.46491E-09,-1.628008E-06
+1.755238E+00,+11.71325E-09,-2.226019E-06
+1.765062E+00,+12.44775E-09,-2.768326E-06
+1.775116E+00,+13.77804E-09,-74.47244E-09
+1.785221E+00,+14.85362E-09,+1.615448E-06
+1.795213E+00,+15.26978E-09,+2.178383E-06
+1.805038E+00,+14.72910E-09,+402.4029E-09
+1.815111E+00,+13.69092E-09,+2.146568E-06
+1.825189E+00,+13.84583E-09,+2.637262E-06
+1.835138E+00,+15.25534E-09,+42.45759E-09
+1.845213E+00,+15.90764E-09,+1.383534E-06
+1.855061E+00,+15.30768E-09,-419.6835E-09
+1.865133E+00,+14.72903E-09,-923.7386E-09
+1.875206E+00,+14.77803E-09,-1.060753E-06
+1.885051E+00,+14.89881E-09,-2.573777E-06
+1.895021E+00,+14.54309E-09,-2.118244E-06
+1.905207E+00,+14.35344E-09,-2.148600E-06
+1.915143E+00,+15.05357E-09,-2.822085E-06
+1.925207E+00,+15.97669E-09,-3.401471E-06
+1.935049E+00,+16.56116E-09,-1.986494E-06
+1.945227E+00,+16.39862E-09,-2.485600E-06
+1.955070E+00,+16.33185E-09,-3.655329E-06
+1.965147E+00,+16.82395E-09,-3.663683E-06
+1.975208E+00,+17.05230E-09,-1.603260E-06
+1.985048E+00,+16.07006E-09,-2.701006E-06
+1.995222E+00,+14.67499E-09,-4.474068E-06
+2.005059E+00,+14.60162E-09,-1.900692E-06
+2.015127E+00,+15.31310E-09,+684.6142E-09
+2.025192E+00,+15.61535E-09,+1.858263E-06
+2.035149E+00,+15.61194E-09,+213.3179E-09
+2.045216E+00,+15.72799E-09,-1.426993E-06
+2.055035E+00,+15.96888E-09,-119.9341E-09
+2.065100E+00,+15.73664E-09,-664.2438E-09
+2.075079E+00,+15.04911E-09,-291.5669E-09
+2.085026E+00,+14.69519E-09,-2.054587E-06
+2.095092E+00,+15.33287E-09,-1.754809E-06
+2.105123E+00,+16.08073E-09,-287.4184E-09
+2.115189E+00,+16.04296E-09,+1.219969E-06
+2.125031E+00,+15.59528E-09,+128.6316E-09
+2.135210E+00,+15.89003E-09,-1.658135E-06
+2.145037E+00,+16.61286E-09,-2.888374E-06
+2.155113E+00,+15.97773E-09,-6.693307E-06
+2.165171E+00,+14.42410E-09,-6.188565E-06
+2.175237E+00,+12.78303E-09,-4.739342E-06
+2.185090E+00,+12.72658E-09,-2.903939E-06
+2.195021E+00,+13.50505E-09,-2.175551E-06
+2.205224E+00,+13.79720E-09,-2.841196E-06
+2.215170E+00,+13.84865E-09,-2.947168E-06
+2.225229E+00,+14.10150E-09,-2.801085E-06
+2.235063E+00,+14.81555E-09,-1.423216E-06
+2.245241E+00,+14.69754E-09,-1.587181E-06
+2.255054E+00,+13.95115E-09,-1.681194E-06
+2.265121E+00,+13.83832E-09,-3.320532E-06
+2.275185E+00,+14.54488E-09,-3.021555E-06
+2.285032E+00,+14.87369E-09,-2.154751E-06
+2.295219E+00,+14.01407E-09,-2.465458E-06
+2.305202E+00,+13.18745E-09,-2.917986E-06
+2.315193E+00,+12.96347E-09,-3.301907E-06
+2.325241E+00,+13.26985E-09,-3.972645E-06
+2.335174E+00,+12.98683E-09,-5.054455E-06
+2.345018E+00,+12.48253E-09,-5.208064E-06
+2.355109E+00,+12.30812E-09,-3.745165E-06
+2.365188E+00,+12.36922E-09,-4.527140E-06
+2.375028E+00,+11.74061E-09,-3.638878E-06
+2.385199E+00,+10.46666E-09,-3.702708E-06
+2.395045E+00,+10.01505E-09,-4.205504E-06
+2.405109E+00,+10.58822E-09,-4.634543E-06
+2.415160E+00,+11.67023E-09,-4.777794E-06
+2.425202E+00,+11.78774E-09,-4.822913E-06
+2.435130E+00,+11.46517E-09,-6.310988E-06
+2.445161E+00,+11.65224E-09,-6.759825E-06
+2.455212E+00,+11.99708E-09,-6.459704E-06
+2.465019E+00,+11.53161E-09,-7.226401E-06
+2.475050E+00,+10.74049E-09,-7.187320E-06
+2.485088E+00,+10.93128E-09,-6.955377E-06
+2.495027E+00,+12.32776E-09,-6.848059E-06
+2.505194E+00,+13.76289E-09,-6.531744E-06
+2.515104E+00,+14.06402E-09,-5.149184E-06
+2.525128E+00,+13.77813E-09,-7.218762E-06
+2.535171E+00,+13.89555E-09,-6.002856E-06
+2.545089E+00,+14.23223E-09,-2.707787E-06
+2.555116E+00,+13.86422E-09,-3.833027E-06
+2.565152E+00,+13.07054E-09,-8.118039E-06
+2.575179E+00,+13.04134E-09,-5.792199E-06
+2.585096E+00,+13.63266E-09,-4.443226E-06
+2.595134E+00,+13.98406E-09,-3.998309E-06
+2.605163E+00,+13.77644E-09,-2.483826E-06
+2.615210E+00,+14.09582E-09,-3.967009E-06
+2.625241E+00,+15.16643E-09,-4.794073E-06
+2.635170E+00,+16.66555E-09,-4.268704E-06
+2.645229E+00,+17.29065E-09,-3.917799E-06
+2.655061E+00,+17.38333E-09,-3.663655E-06
+2.665125E+00,+17.55181E-09,-2.388640E-06
+2.675189E+00,+17.32485E-09,-2.351818E-06
+2.685130E+00,+16.29500E-09,-2.414074E-06
+2.695174E+00,+14.33994E-09,-4.040452E-06
+2.705215E+00,+12.92584E-09,-4.989624E-06
+2.715020E+00,+12.56779E-09,-5.648776E-06
+2.725061E+00,+12.45414E-09,-6.566563E-06
+2.735209E+00,+12.08825E-09,-5.258217E-06
+2.745046E+00,+11.81016E-09,-5.597134E-06
+2.755124E+00,+12.64010E-09,-4.780770E-06
+2.765180E+00,+13.89176E-09,-2.743807E-06
+2.775017E+00,+14.29171E-09,-1.080437E-06
+2.785092E+00,+13.79073E-09,-2.864800E-06
+2.795047E+00,+13.32012E-09,-4.220181E-06
+2.805234E+00,+13.33243E-09,-4.219351E-06
+2.815153E+00,+13.14486E-09,-5.182658E-06
+2.825181E+00,+12.33242E-09,-4.322319E-06
+2.835218E+00,+12.15848E-09,-3.962517E-06
+2.845130E+00,+13.16217E-09,-1.986151E-06
+2.855139E+00,+13.99875E-09,-3.038264E-06
+2.865182E+00,+14.66907E-09,-3.027849E-06
+2.875097E+00,+15.03029E-09,-1.078262E-06
+2.885144E+00,+17.27822E-09,-1.778813E-06
+2.895194E+00,+18.78546E-09,-3.008595E-06
+2.905205E+00,+19.51199E-09,-3.648749E-06
+2.915017E+00,+18.59257E-09,-3.031540E-06
+2.925045E+00,+17.01073E-09,-2.381430E-06
+2.935201E+00,+16.97134E-09,-1.712780E-06
+2.945243E+00,+17.52885E-09,-2.477360E-06
+2.955053E+00,+17.52104E-09,-2.060681E-06
+2.965099E+00,+17.33825E-09,-1.154194E-06
+2.975144E+00,+17.61733E-09,-494.2990E-09
+2.985070E+00,+17.80337E-09,-1.038265E-06
+2.995118E+00,+17.38455E-09,-596.8095E-09
+3.005167E+00,+16.36028E-09,-1.435375E-06
+3.015211E+00,+16.18784E-09,-1.967097E-06
+3.025033E+00,+16.21695E-09,-1.614390E-06
+3.035072E+00,+15.90947E-09,-1.701021E-06
+3.045203E+00,+14.81195E-09,-3.534508E-06
+3.055149E+00,+14.63339E-09,-4.177495E-06
+3.065064E+00,+15.37051E-09,-3.714295E-06
+3.075089E+00,+15.74864E-09,-4.261122E-06
+3.085130E+00,+15.07531E-09,-4.528685E-06
+3.095050E+00,+14.48827E-09,-4.981499E-06
+3.105100E+00,+14.46286E-09,-5.088988E-06
+3.115153E+00,+15.05879E-09,-4.789782E-06
+3.125182E+00,+16.25013E-09,-4.129487E-06
+3.135223E+00,+16.62241E-09,-2.729817E-06
+3.145132E+00,+17.21383E-09,-3.134051E-06
+3.155154E+00,+17.82911E-09,-6.356793E-06
+3.165195E+00,+18.21964E-09,-5.840092E-06
+3.175226E+00,+17.75242E-09,-4.834443E-06
+3.185135E+00,+16.82145E-09,-3.688345E-06
+3.195169E+00,+16.81756E-09,-3.336354E-06
+3.205117E+00,+17.00103E-09,-3.718472E-06
+3.215067E+00,+16.62655E-09,-3.574992E-06
+3.225111E+00,+15.84412E-09,-3.397236E-06
+3.235260E+00,+15.82090E-09,-3.831511E-06
+3.245069E+00,+16.81587E-09,-2.605419E-06
+3.255102E+00,+17.04710E-09,-3.207007E-06
+3.265154E+00,+16.02950E-09,-5.049048E-06
+3.275113E+00,+15.18191E-09,-6.025572E-06
+3.285212E+00,+14.78231E-09,-4.391213E-06
+3.295135E+00,+14.95120E-09,-2.892952E-06
+3.305218E+00,+14.72629E-09,-2.918930E-06
+3.315060E+00,+14.39106E-09,-3.392687E-06
+3.325120E+00,+14.08178E-09,-5.560027E-06
+3.335213E+00,+14.11888E-09,-5.363074E-06
+3.345051E+00,+13.55286E-09,-6.671906E-06
+3.355026E+00,+12.79299E-09,-6.860648E-06
+3.365211E+00,+12.50368E-09,-5.959483E-06
+3.375037E+00,+13.40352E-09,-5.073767E-06
+3.385102E+00,+15.17560E-09,-2.590113E-06
+3.395058E+00,+15.49533E-09,-3.007307E-06
+3.405167E+00,+14.75168E-09,-517.4733E-09
+3.415020E+00,+14.30170E-09,-1.846562E-06
+3.425124E+00,+13.89835E-09,-1.977224E-06
+3.435205E+00,+13.35803E-09,-3.126069E-06
+3.445131E+00,+12.16207E-09,-3.473568E-06
+3.455169E+00,+11.87807E-09,-3.862725E-06
+3.465015E+00,+12.40734E-09,-6.031953E-06
+3.475080E+00,+12.81438E-09,-7.560625E-06
+3.485020E+00,+12.94060E-09,-9.209061E-06
+3.495094E+00,+13.15686E-09,-8.009377E-06
+3.505190E+00,+13.83284E-09,-7.336036E-06
+3.516950E+00,+14.05570E-09,-7.433911E-06
+3.525156E+00,+13.53325E-09,-6.110202E-06
+3.535237E+00,+13.37241E-09,-6.303349E-06
+3.545069E+00,+13.81169E-09,-6.096125E-06
+3.555142E+00,+15.69648E-09,-3.057575E-06
+3.565221E+00,+15.89221E-09,-2.917099E-06
+3.575066E+00,+14.53333E-09,-4.576607E-06
+3.585135E+00,+13.73322E-09,-5.933734E-06
+3.595215E+00,+12.41838E-09,-6.558753E-06
+3.605095E+00,+12.35552E-09,-6.104136E-06
+3.615096E+00,+12.03756E-09,-7.465439E-06
+3.625212E+00,+12.18756E-09,-6.799479E-06
+3.635212E+00,+13.64916E-09,-3.351717E-06
+3.645201E+00,+14.22969E-09,-3.444071E-06
+3.655045E+00,+14.84222E-09,-3.497486E-06
+3.665117E+00,+14.69645E-09,-4.800911E-06
+3.675198E+00,+15.57935E-09,-3.372574E-06
+3.685041E+00,+16.21388E-09,-3.295527E-06
+3.695118E+00,+17.40119E-09,-2.899876E-06
+3.705104E+00,+16.99923E-09,-3.614188E-06
+3.715185E+00,+15.21835E-09,-6.290847E-06
+3.725110E+00,+15.00318E-09,-6.773987E-06
+3.735174E+00,+14.72964E-09,-6.459933E-06
+3.745024E+00,+14.49565E-09,-6.605416E-06
+3.755105E+00,+12.97235E-09,-6.074095E-06
+3.765183E+00,+12.72656E-09,-6.963473E-06
+3.775245E+00,+12.65386E-09,-7.164203E-06
+3.785085E+00,+12.48012E-09,-7.753029E-06
+3.795155E+00,+11.03259E-09,-8.262778E-06
+3.805098E+00,+10.74050E-09,-8.646413E-06
+3.815049E+00,+11.38989E-09,-7.729197E-06
+3.825129E+00,+11.72057E-09,-7.415944E-06
+3.835191E+00,+12.09819E-09,-8.222523E-06
+3.845026E+00,+12.00215E-09,-7.590352E-06
+3.855102E+00,+12.60512E-09,-7.256670E-06
+3.865176E+00,+12.95055E-09,-7.568322E-06
+3.875023E+00,+14.17305E-09,-5.352746E-06
+3.885091E+00,+14.20477E-09,-5.683394E-06
+3.895172E+00,+14.71407E-09,-3.883753E-06
+3.905029E+00,+14.84164E-09,-3.022585E-06
+3.915222E+00,+14.83888E-09,-3.677388E-06
+3.925181E+00,+14.63859E-09,-3.179312E-06
+3.935020E+00,+14.05491E-09,-3.898688E-06
+3.945080E+00,+14.20262E-09,-4.201499E-06
+3.955095E+00,+15.83198E-09,-2.379141E-06
+3.965149E+00,+15.89025E-09,-2.619352E-06
+3.975207E+00,+15.29995E-09,-6.030979E-06
+3.985046E+00,+15.23260E-09,-5.963774E-06
+3.995104E+00,+15.71036E-09,-7.489702E-06
+4.005059E+00,+15.78069E-09,-6.459189E-06
+4.015139E+00,+15.46363E-09,-3.947353E-06
+4.025092E+00,+15.34073E-09,-4.589711E-06
+4.035158E+00,+15.09099E-09,-5.013399E-06
+4.045233E+00,+14.98276E-09,-5.119457E-06
+4.055058E+00,+13.16608E-09,-8.595286E-06
+4.065127E+00,+12.67829E-09,-8.696738E-06
+4.075184E+00,+12.57070E-09,-8.045455E-06
+4.085021E+00,+12.95223E-09,-5.267973E-06
+4.095099E+00,+13.70574E-09,-4.361001E-06
+4.105055E+00,+13.61123E-09,-5.119829E-06
+4.115232E+00,+13.73349E-09,-5.499116E-06
+4.125076E+00,+13.95710E-09,-5.082751E-06
+4.135147E+00,+14.42798E-09,-4.365406E-06
+4.145217E+00,+14.15675E-09,-4.629594E-06
+4.155067E+00,+12.74701E-09,-7.964230E-06
+4.165156E+00,+12.73440E-09,-8.456785E-06
+4.175037E+00,+14.03261E-09,-6.741200E-06
+4.185154E+00,+14.23089E-09,-6.611510E-06
+4.195192E+00,+14.65567E-09,-2.581101E-06
+4.205234E+00,+14.74426E-09,-2.115069E-06
+4.215167E+00,+15.36360E-09,-1.612673E-06
+4.225090E+00,+15.38907E-09,-2.111349E-06
+4.235128E+00,+14.13075E-09,-5.064383E-06
+4.245160E+00,+13.96515E-09,-4.760743E-06
+4.255196E+00,+14.03533E-09,-4.544106E-06
+4.265236E+00,+14.10021E-09,-5.278273E-06
+4.275057E+00,+13.88598E-09,-7.851678E-06
+4.285123E+00,+13.84628E-09,-7.614356E-06
+4.295181E+00,+15.25323E-09,-3.729487E-06
+4.305128E+00,+15.93700E-09,-4.433556E-06
+4.315168E+00,+16.69973E-09,-2.866431E-06
+4.325075E+00,+16.53929E-09,-2.336684E-06
+4.335117E+00,+16.03239E-09,-2.423258E-06
+4.345183E+00,+16.13329E-09,-2.303238E-06
+4.355030E+00,+16.48367E-09,-3.377753E-06
+4.365090E+00,+16.17841E-09,-4.321232E-06
+4.375141E+00,+14.87892E-09,-5.468245E-06
+4.385178E+00,+14.80579E-09,-4.568081E-06
+4.395227E+00,+15.89512E-09,-2.633028E-06
+4.405150E+00,+16.04443E-09,-2.989311E-06
+4.415068E+00,+15.54585E-09,-4.256373E-06
+4.425120E+00,+15.36168E-09,-4.880562E-06
+4.435176E+00,+14.82891E-09,-8.140240E-06
+4.445234E+00,+14.55348E-09,-8.654223E-06
+4.455053E+00,+12.48180E-09,-6.127482E-06
+4.465087E+00,+11.96732E-09,-6.204930E-06
+4.475142E+00,+11.04975E-09,-8.300086E-06
+4.485220E+00,+11.15323E-09,-8.554317E-06
+4.495055E+00,+11.70242E-09,-8.338452E-06
+4.505115E+00,+11.89788E-09,-7.611838E-06
+4.515081E+00,+13.18377E-09,-5.685483E-06
+4.525188E+00,+13.98052E-09,-4.605361E-06
+4.535142E+00,+15.17251E-09,-2.801056E-06
+4.545093E+00,+15.18756E-09,-2.597237E-06
+4.555048E+00,+14.96474E-09,-3.760443E-06
+4.565232E+00,+15.39193E-09,-3.277617E-06
+4.575032E+00,+16.24102E-09,-3.121891E-06
+4.585070E+00,+16.26702E-09,-3.369026E-06
+4.595109E+00,+15.47656E-09,-3.622999E-06
+4.605029E+00,+15.38850E-09,-2.509833E-06
+4.615076E+00,+15.81276E-09,-2.112751E-06
+4.625221E+00,+15.86433E-09,-2.163706E-06
+4.635028E+00,+15.79326E-09,-3.123637E-06
+4.645070E+00,+16.03645E-09,-3.505097E-06
+4.655100E+00,+16.97053E-09,-3.915997E-06
+4.665138E+00,+17.09357E-09,-4.859591E-06
+4.675182E+00,+16.11352E-09,-4.775678E-06
+4.685239E+00,+15.65903E-09,-5.549412E-06
+4.695076E+00,+15.39823E-09,-5.496798E-06
+4.705115E+00,+15.69228E-09,-4.566393E-06
+4.715026E+00,+15.73910E-09,-4.178038E-06
+4.725190E+00,+15.38497E-09,-4.794560E-06
+4.735216E+00,+15.59859E-09,-5.408679E-06
+4.745026E+00,+16.49916E-09,-5.129414E-06
+4.755089E+00,+17.22033E-09,-6.139184E-06
+4.765176E+00,+16.80207E-09,-5.304308E-06
+4.775232E+00,+15.42030E-09,-4.736138E-06
+4.785053E+00,+15.08684E-09,-4.223128E-06
+4.795181E+00,+14.84515E-09,-2.797394E-06
+4.805112E+00,+14.72492E-09,-3.949986E-06
+4.815035E+00,+14.57665E-09,-9.897795E-06
+4.825034E+00,+14.89517E-09,-8.302661E-06
+4.835073E+00,+15.04719E-09,-6.091891E-06
+4.845075E+00,+14.37751E-09,-6.507598E-06
+4.855120E+00,+12.32032E-09,-8.784515E-06
+4.865165E+00,+11.77051E-09,-9.097052E-06
+4.875196E+00,+12.77329E-09,-7.441465E-06
+4.885123E+00,+13.75975E-09,-4.964219E-06
+4.895169E+00,+14.51617E-09,-5.178824E-06
+4.905203E+00,+14.77359E-09,-4.685412E-06
+4.915025E+00,+15.79345E-09,-4.028263E-06
+4.925095E+00,+16.57319E-09,-5.858717E-06
+4.935132E+00,+17.43527E-09,-6.315909E-06
+4.945183E+00,+17.30824E-09,-5.136652E-06
+4.955019E+00,+17.13295E-09,-3.468876E-06
+4.965092E+00,+17.38673E-09,-4.253426E-06
+4.975150E+00,+17.54957E-09,-4.770956E-06
+4.985211E+00,+17.37736E-09,-4.467001E-06
+4.995031E+00,+17.44346E-09,-2.819052E-06
+5.005235E+00,+17.91797E-09,-3.626061E-06
+5.015223E+00,+18.27001E-09,-2.439366E-06
+5.025068E+00,+17.25166E-09,-2.969198E-06
+5.035244E+00,+15.09554E-09,-5.166722E-06
+5.045085E+00,+14.12128E-09,-7.088614E-06
+5.055160E+00,+14.43639E-09,-3.941689E-06
+5.065201E+00,+14.77386E-09,-2.391873E-06
+5.075028E+00,+14.77302E-09,-2.760087E-06
+5.085135E+00,+14.53278E-09,-3.327485E-06
+5.095145E+00,+14.72759E-09,-3.965492E-06
+5.105216E+00,+15.22345E-09,-2.865944E-06
+5.115049E+00,+16.10883E-09,-2.311278E-06
+5.125102E+00,+16.80494E-09,-1.389084E-06
+5.135171E+00,+18.09928E-09,-4.204961E-06
+5.145115E+00,+18.82997E-09,-4.473582E-06
+5.155172E+00,+18.95477E-09,-5.989380E-06
+5.165225E+00,+18.65914E-09,-6.824742E-06
+5.175036E+00,+18.73312E-09,-5.720902E-06
+5.185220E+00,+19.41538E-09,-6.587993E-06
+5.195065E+00,+19.53579E-09,-7.423669E-06
+5.205128E+00,+18.41652E-09,-6.390982E-06
+5.215178E+00,+15.97102E-09,-7.506495E-06
+5.225216E+00,+14.88853E-09,-7.918196E-06
+5.235133E+00,+14.31319E-09,-5.731917E-06
+5.245193E+00,+13.41326E-09,-5.909272E-06
+5.255016E+00,+12.49001E-09,-6.068517E-06
+5.265102E+00,+12.13969E-09,-7.765532E-06
+5.275172E+00,+12.38027E-09,-7.923890E-06
+5.285130E+00,+12.47472E-09,-7.863437E-06
+5.295168E+00,+12.01473E-09,-6.828948E-06
+5.305212E+00,+12.23767E-09,-5.448132E-06
+5.315028E+00,+13.25191E-09,-5.820008E-06
+5.325076E+00,+14.65738E-09,-4.810810E-06
+5.335119E+00,+14.91111E-09,-4.699002E-06
+5.345033E+00,+14.54741E-09,-5.220852E-06
+5.355206E+00,+14.97135E-09,-5.426131E-06
+5.365122E+00,+15.98934E-09,-5.456744E-06
+5.375163E+00,+16.59583E-09,-5.417948E-06
+5.385235E+00,+16.37181E-09,-5.047646E-06
+5.395202E+00,+15.95441E-09,-4.346181E-06
+5.405033E+00,+15.87903E-09,-4.132347E-06
+5.415084E+00,+15.74710E-09,-5.072251E-06
+5.425121E+00,+15.19080E-09,-5.917826E-06
+5.435171E+00,+14.58842E-09,-6.644011E-06
+5.445098E+00,+14.58630E-09,-5.098944E-06
+5.455135E+00,+14.93316E-09,-4.008065E-06
+5.465182E+00,+14.73501E-09,-5.847331E-06
+5.475233E+00,+13.87018E-09,-8.572942E-06
+5.485205E+00,+13.67498E-09,-8.800908E-06
+5.495025E+00,+13.98669E-09,-8.315049E-06
+5.505081E+00,+13.85032E-09,-5.862980E-06
+5.515149E+00,+12.38726E-09,-4.360886E-06
+5.525217E+00,+11.56389E-09,-4.536353E-06
+5.535158E+00,+11.60962E-09,-6.579495E-06
+5.545037E+00,+12.16583E-09,-8.211938E-06
+5.555133E+00,+12.30374E-09,-10.77430E-06
+5.565166E+00,+12.58549E-09,-11.33011E-06
+5.575208E+00,+13.56783E-09,-7.716751E-06
+5.585124E+00,+14.45198E-09,-6.200266E-06
+5.595178E+00,+14.62472E-09,-4.904023E-06
+5.605017E+00,+14.01650E-09,-6.974059E-06
+5.615060E+00,+13.79835E-09,-6.860419E-06
+5.625095E+00,+14.78772E-09,-4.909258E-06
+5.635138E+00,+16.71627E-09,-4.410840E-06
+5.645052E+00,+17.19196E-09,-4.019108E-06
+5.655226E+00,+16.91291E-09,-4.105425E-06
+5.665147E+00,+16.74273E-09,-4.599095E-06
+5.675177E+00,+16.71538E-09,-3.664942E-06
+5.685217E+00,+16.41979E-09,-4.282065E-06
+5.695048E+00,+15.32610E-09,-4.769583E-06
+5.705079E+00,+14.98579E-09,-4.698086E-06
+5.715137E+00,+14.83077E-09,-5.647202E-06
+5.725217E+00,+14.79227E-09,-4.493609E-06
+5.735048E+00,+14.38275E-09,-4.909688E-06
+5.745114E+00,+14.68387E-09,-4.909144E-06
+5.755170E+00,+16.40509E-09,-3.901663E-06
+5.765206E+00,+17.43703E-09,-4.531432E-06
+5.775031E+00,+17.43792E-09,-4.103937E-06
+5.785214E+00,+16.77373E-09,-4.654627E-06
+5.795041E+00,+16.44773E-09,-4.302922E-06
+5.805093E+00,+16.63880E-09,-2.497845E-06
+5.815145E+00,+15.96793E-09,-3.026104E-06
+5.825181E+00,+14.41576E-09,-6.479245E-06
+5.835100E+00,+12.83557E-09,-8.089314E-06
+5.845139E+00,+12.62743E-09,-8.852607E-06
+5.855186E+00,+13.22777E-09,-8.497868E-06
+5.865234E+00,+13.91860E-09,-6.942130E-06
+5.875074E+00,+15.47411E-09,-6.219807E-06
+5.885040E+00,+17.30723E-09,-7.104436E-06
+5.895103E+00,+18.96690E-09,-7.959910E-06
+5.905167E+00,+18.72711E-09,-6.916724E-06
+5.915220E+00,+16.90436E-09,-8.345948E-06
+5.925037E+00,+15.44238E-09,-7.408591E-06
+5.935086E+00,+14.88624E-09,-5.975132E-06
+5.945036E+00,+15.06734E-09,-3.654156E-06
+5.955110E+00,+14.66414E-09,-4.072580E-06
+5.965149E+00,+13.87794E-09,-6.706782E-06
+5.975170E+00,+12.88499E-09,-8.771182E-06
+5.985209E+00,+12.03716E-09,-8.921843E-06
+5.995130E+00,+11.24445E-09,-7.556820E-06
+6.005162E+00,+10.37733E-09,-6.665326E-06
+6.015204E+00,+10.43830E-09,-7.563229E-06
+6.025234E+00,+11.09143E-09,-9.524547E-06
+6.035153E+00,+11.71783E-09,-11.47974E-06
+6.045200E+00,+11.84319E-09,-10.64212E-06
+6.055245E+00,+12.47593E-09,-11.27938E-06
+6.065091E+00,+14.03502E-09,-9.313604E-06
+6.075175E+00,+15.63889E-09,-5.728684E-06
+6.085119E+00,+15.99277E-09,-4.607335E-06
+6.095205E+00,+15.68865E-09,-3.676100E-06
+6.105047E+00,+15.88740E-09,-4.151116E-06
+6.115092E+00,+17.44691E-09,-5.917311E-06
+6.125131E+00,+18.06612E-09,-6.643926E-06
+6.135046E+00,+18.18358E-09,-5.582314E-06
+6.145083E+00,+18.31294E-09,-5.424357E-06
+6.155134E+00,+18.65666E-09,-6.962815E-06
+6.165204E+00,+18.54628E-09,-6.990109E-06
+6.175045E+00,+17.07050E-09,-5.047188E-06
+6.185087E+00,+16.24138E-09,-4.228535E-06
+6.195173E+00,+15.55235E-09,-4.169627E-06
+6.205131E+00,+15.32949E-09,-3.946981E-06
+6.215109E+00,+13.78743E-09,-6.097041E-06
+6.225190E+00,+12.63372E-09,-7.051249E-06
+6.235057E+00,+12.74072E-09,-7.335149E-06
+6.245021E+00,+13.85681E-09,-6.916495E-06
+6.255081E+00,+16.01869E-09,-4.835701E-06
+6.265138E+00,+16.36151E-09,-3.290806E-06
+6.275175E+00,+16.51319E-09,-2.160044E-06
+6.285218E+00,+17.08881E-09,-3.330860E-06
+6.295151E+00,+17.73755E-09,-3.043843E-06
+6.305105E+00,+17.71510E-09,-3.270693E-06
+6.315061E+00,+17.25362E-09,-3.226490E-06
+6.325084E+00,+17.29299E-09,-3.541146E-06
+6.335238E+00,+17.57950E-09,-2.286444E-06
+6.345061E+00,+17.28723E-09,-3.000927E-06
+6.355090E+00,+15.89546E-09,-5.848103E-06
+6.365132E+00,+15.23136E-09,-6.226617E-06
+6.375167E+00,+15.33723E-09,-4.870692E-06
+6.385317E+00,+15.47222E-09,-5.026904E-06
+6.395133E+00,+14.93330E-09,-5.808478E-06
+6.405169E+00,+14.65202E-09,-5.199881E-06
+6.415215E+00,+15.15191E-09,-4.082508E-06
+6.425022E+00,+16.07066E-09,-3.089476E-06
+6.435187E+00,+16.94263E-09,-3.179570E-06
+6.445037E+00,+16.81730E-09,-3.452282E-06
+6.455224E+00,+16.32379E-09,-2.869435E-06
+6.465168E+00,+16.19530E-09,-3.371487E-06
+6.475205E+00,+15.28893E-09,-3.441410E-06
+6.485017E+00,+14.61008E-09,-4.310732E-06
+6.495098E+00,+13.63624E-09,-6.965362E-06
+6.505186E+00,+13.78779E-09,-6.630507E-06
+6.515163E+00,+13.82243E-09,-7.468587E-06
+6.525187E+00,+13.25668E-09,-7.060977E-06
+6.535179E+00,+11.86329E-09,-7.485124E-06
+6.545148E+00,+11.84988E-09,-8.835841E-06
+6.555196E+00,+13.56130E-09,-9.239703E-06
+6.565013E+00,+14.24947E-09,-9.143401E-06
+6.575031E+00,+14.82532E-09,-8.504135E-06
+6.585073E+00,+14.95326E-09,-8.250390E-06
+6.595107E+00,+16.23649E-09,-6.260777E-06
+6.605243E+00,+16.88294E-09,-4.213429E-06
+6.615063E+00,+17.37173E-09,-2.558413E-06
+6.625217E+00,+17.25931E-09,-1.982403E-06
+6.635017E+00,+17.68023E-09,-3.562260E-06
+6.645056E+00,+17.88830E-09,-4.489890E-06
+6.655087E+00,+17.07732E-09,-4.723978E-06
+6.665116E+00,+16.33278E-09,-3.660050E-06
+6.675170E+00,+15.49647E-09,-4.286385E-06
+6.685235E+00,+15.82831E-09,-5.009022E-06
+6.695161E+00,+16.55858E-09,-4.624329E-06
+6.705136E+00,+16.60552E-09,-4.135752E-06
+6.715101E+00,+16.75208E-09,-4.584132E-06
+6.725095E+00,+17.42996E-09,-4.555007E-06
+6.735113E+00,+18.55138E-09,-5.217562E-06
+6.745109E+00,+18.51565E-09,-5.991269E-06
+6.755186E+00,+17.53061E-09,-5.891819E-06
+6.765028E+00,+17.42420E-09,-5.085612E-06
+6.775140E+00,+17.29518E-09,-4.883852E-06
+6.785212E+00,+16.81724E-09,-5.422783E-06
+6.795173E+00,+14.85623E-09,-7.358237E-06
+6.805155E+00,+13.93347E-09,-9.143115E-06
+6.815112E+00,+13.78037E-09,-9.714061E-06
+6.825186E+00,+14.00505E-09,-10.44076E-06
+6.835048E+00,+13.33846E-09,-9.852190E-06
+6.845244E+00,+12.68725E-09,-8.002883E-06
+6.855090E+00,+12.48413E-09,-7.959024E-06
+6.865169E+00,+12.93943E-09,-7.853766E-06
+6.875227E+00,+13.38384E-09,-7.247201E-06
+6.885188E+00,+13.63687E-09,-7.518197E-06
+6.895018E+00,+14.73951E-09,-7.097312E-06
+6.905046E+00,+15.86409E-09,-4.720002E-06
+6.915093E+00,+16.30433E-09,-5.670663E-06
+6.925126E+00,+15.61330E-09,-6.997462E-06
+6.935052E+00,+14.52490E-09,-8.446999E-06
+6.945106E+00,+14.51581E-09,-8.302375E-06
+6.955154E+00,+14.51638E-09,-5.835772E-06
+6.965223E+00,+13.33526E-09,-7.104865E-06
+6.975077E+00,+10.72145E-09,-6.031323E-06
+6.985040E+00,+9.388962E-09,-5.267258E-06
+6.995127E+00,+9.128462E-09,-6.269188E-06
+7.005214E+00,+9.096877E-09,-6.697541E-06
+7.015044E+00,+8.578998E-09,-5.290490E-06
+7.025106E+00,+8.206750E-09,-4.037848E-06
+7.035060E+00,+8.628555E-09,-2.536526E-06
+7.045103E+00,+9.172845E-09,-3.613959E-06
+7.055146E+00,+9.423273E-09,-4.884711E-06
+7.065180E+00,+9.697323E-09,-6.681462E-06
+7.075211E+00,+10.55027E-09,-8.516694E-06
+7.085021E+00,+11.85805E-09,-8.943043E-06
+7.095167E+00,+12.65094E-09,-7.510901E-06
+7.105201E+00,+13.03221E-09,-6.473694E-06
+7.115233E+00,+13.85972E-09,-7.188292E-06
+7.125031E+00,+15.11396E-09,-6.226416E-06
+7.135069E+00,+16.14562E-09,-4.806719E-06
+7.145214E+00,+16.21108E-09,-4.753390E-06
+7.155015E+00,+16.10202E-09,-2.803259E-06
+7.165054E+00,+16.59106E-09,-3.778582E-06
+7.175076E+00,+17.20985E-09,-4.895640E-06
+7.185225E+00,+16.67026E-09,-5.019494E-06
+7.195037E+00,+15.24754E-09,-7.111560E-06
+7.205063E+00,+14.19130E-09,-6.937781E-06
+7.215098E+00,+13.34933E-09,-7.158280E-06
+7.225141E+00,+12.67828E-09,-7.906095E-06
+7.235056E+00,+11.78816E-09,-6.820880E-06
+7.245099E+00,+11.67250E-09,-7.265540E-06
+7.255132E+00,+12.45073E-09,-6.365147E-06
+7.265169E+00,+13.70341E-09,-3.909903E-06
+7.275225E+00,+14.09268E-09,-5.656300E-06
+7.285181E+00,+14.15570E-09,-9.018460E-06
+7.295035E+00,+14.55624E-09,-9.505664E-06
+7.305124E+00,+15.19441E-09,-7.544061E-06
+7.315190E+00,+15.14709E-09,-5.960169E-06
+7.325028E+00,+14.29735E-09,-4.804488E-06
+7.335121E+00,+13.70037E-09,-7.735292E-06
+7.345091E+00,+13.72508E-09,-9.558736E-06
+7.355077E+00,+13.76364E-09,-10.11664E-06
+7.365036E+00,+13.03155E-09,-9.364301E-06
+7.375107E+00,+11.78954E-09,-8.317596E-06
+7.385191E+00,+11.58006E-09,-8.235941E-06
+7.395155E+00,+12.21732E-09,-7.042151E-06
+7.405234E+00,+12.47796E-09,-8.061048E-06
+7.415083E+00,+12.69690E-09,-9.454594E-06
+7.425158E+00,+13.76423E-09,-9.485293E-06
+7.435019E+00,+15.55511E-09,-7.769538E-06
+7.445215E+00,+16.37891E-09,-6.134263E-06
+7.455208E+00,+15.90424E-09,-5.371857E-06
+7.465218E+00,+15.01695E-09,-6.998521E-06
+7.475020E+00,+14.61816E-09,-6.926022E-06
+7.485104E+00,+14.89656E-09,-6.444884E-06
+7.495161E+00,+15.20953E-09,-5.010281E-06
+7.505230E+00,+15.30871E-09,-5.400468E-06
+7.515072E+00,+15.83394E-09,-5.993415E-06
+7.525132E+00,+16.16250E-09,-6.758109E-06
+7.535049E+00,+15.72090E-09,-7.111388E-06
+7.545091E+00,+13.98346E-09,-6.751414E-06
+7.555115E+00,+13.08049E-09,-6.975804E-06
+7.565154E+00,+12.31244E-09,-8.205471E-06
+7.575223E+00,+11.86063E-09,-7.852021E-06
+7.585194E+00,+10.67500E-09,-6.197234E-06
+7.595035E+00,+10.05852E-09,-7.244425E-06
+7.605119E+00,+10.93099E-09,-7.877112E-06
+7.615193E+00,+11.97183E-09,-8.029462E-06
+7.625030E+00,+12.88089E-09,-8.256799E-06
+7.635090E+00,+12.89877E-09,-9.234010E-06
+7.645240E+00,+13.46189E-09,-6.268931E-06
+7.655173E+00,+14.22497E-09,-5.922719E-06
+7.665086E+00,+14.57228E-09,-5.150872E-06
+7.675124E+00,+13.81568E-09,-7.535992E-06
+7.685163E+00,+13.11454E-09,-8.119241E-06
+7.695071E+00,+13.44027E-09,-7.291346E-06
+7.705105E+00,+14.04251E-09,-6.722146E-06
+7.715147E+00,+13.82346E-09,-8.152658E-06
+7.725192E+00,+13.12276E-09,-10.13380E-06
+7.735149E+00,+13.16186E-09,-8.344404E-06
+7.745020E+00,+14.10278E-09,-6.347323E-06
+7.755099E+00,+14.39930E-09,-7.768594E-06
+7.765086E+00,+13.73889E-09,-9.117050E-06
+7.775152E+00,+13.14425E-09,-9.475109E-06
+7.785101E+00,+13.46985E-09,-10.12053E-06
+7.795161E+00,+14.05164E-09,-8.005601E-06
+7.805209E+00,+14.64921E-09,-4.486571E-06
+7.815048E+00,+15.00250E-09,-4.279776E-06
+7.825137E+00,+15.75195E-09,-3.949128E-06
+7.835322E+00,+16.32397E-09,-5.597306E-06
+7.845175E+00,+16.62852E-09,-4.894953E-06
+7.855183E+00,+16.55227E-09,-3.807250E-06
+7.865164E+00,+16.66586E-09,-4.268876E-06
+7.875241E+00,+17.13963E-09,-5.082865E-06
+7.885185E+00,+17.04468E-09,-5.364075E-06
+7.895019E+00,+16.05547E-09,-4.776621E-06
+7.905079E+00,+15.09554E-09,-4.183846E-06
+7.915122E+00,+14.96887E-09,-3.789883E-06
+7.925080E+00,+15.03897E-09,-3.963604E-06
+7.935118E+00,+14.64951E-09,-5.557709E-06
+7.945112E+00,+14.00422E-09,-8.444167E-06
+7.955145E+00,+14.20554E-09,-8.103219E-06
+7.965175E+00,+15.62243E-09,-7.498943E-06
+7.975223E+00,+16.57978E-09,-8.111773E-06
+7.985079E+00,+16.68423E-09,-6.396304E-06
+7.995049E+00,+16.44433E-09,-3.772946E-06
+8.005134E+00,+16.04305E-09,-3.221569E-06
+8.015208E+00,+15.43625E-09,-4.226074E-06
+8.025035E+00,+13.84507E-09,-6.243382E-06
+8.035229E+00,+12.15050E-09,-7.242652E-06
+8.045084E+00,+11.27499E-09,-7.505294E-06
+8.055149E+00,+11.51442E-09,-8.231078E-06
+8.065231E+00,+11.87742E-09,-10.10290E-06
+8.075078E+00,+11.60879E-09,-10.33573E-06
+8.085035E+00,+11.65834E-09,-10.47292E-06
+8.095101E+00,+12.56193E-09,-11.21587E-06
+8.105133E+00,+13.35035E-09,-10.57943E-06
+8.115174E+00,+13.65363E-09,-9.479943E-06
+8.125216E+00,+13.67538E-09,-10.66532E-06
+8.135129E+00,+14.13644E-09,-9.995414E-06
+8.145185E+00,+14.90837E-09,-6.671820E-06
+8.155196E+00,+15.50865E-09,-6.054726E-06
+8.165197E+00,+15.86518E-09,-4.512034E-06
+8.175054E+00,+16.66346E-09,-3.754235E-06
+8.185020E+00,+17.64941E-09,-6.137324E-06
+8.195083E+00,+18.25886E-09,-6.916753E-06
+8.205172E+00,+18.09463E-09,-5.695153E-06
+8.215024E+00,+17.94503E-09,-2.986508E-06
+8.225103E+00,+18.42703E-09,-4.434872E-06
+8.235192E+00,+18.67629E-09,-4.997149E-06
+8.245157E+00,+17.97315E-09,-4.408350E-06
+8.255238E+00,+16.82643E-09,-2.579069E-06
+8.265088E+00,+16.56968E-09,-1.826191E-06
+8.275160E+00,+17.37798E-09,-1.447392E-06
+8.285052E+00,+17.66318E-09,-1.006308E-06
+8.295039E+00,+17.00913E-09,-805.0347E-09
+8.305089E+00,+16.26888E-09,-5.038548E-06
+8.315162E+00,+15.96770E-09,-5.116311E-06
+8.325025E+00,+15.55039E-09,-7.338983E-06
+8.335196E+00,+13.99609E-09,-8.800336E-06
+8.345050E+00,+12.75097E-09,-9.182682E-06
+8.355113E+00,+12.04881E-09,-9.806357E-06
+8.365166E+00,+12.49222E-09,-10.92980E-06
+8.375210E+00,+12.73458E-09,-10.28094E-06
+8.385112E+00,+12.57284E-09,-9.276553E-06
+8.395160E+00,+12.36932E-09,-9.452019E-06
+8.405193E+00,+12.48927E-09,-8.385573E-06
+8.415257E+00,+12.39042E-09,-9.349481E-06
+8.425070E+00,+11.71942E-09,-8.913375E-06
+8.435188E+00,+10.61126E-09,-6.682120E-06
+8.445235E+00,+10.75491E-09,-7.079659E-06
+8.455196E+00,+11.94711E-09,-7.144147E-06
+8.465140E+00,+12.33623E-09,-8.858071E-06
+8.475182E+00,+13.23954E-09,-9.594699E-06
+8.485235E+00,+14.00020E-09,-8.749410E-06
+8.495114E+00,+15.72270E-09,-5.695468E-06
+8.505047E+00,+16.12355E-09,-5.414601E-06
+8.515193E+00,+15.41823E-09,-4.179984E-06
+8.525167E+00,+14.71522E-09,-5.491791E-06
+8.535161E+00,+14.49677E-09,-6.622639E-06
+8.545118E+00,+14.69195E-09,-6.073180E-06
+8.555175E+00,+15.19816E-09,-4.566107E-06
+8.565228E+00,+15.49676E-09,-4.309559E-06
+8.575027E+00,+16.81257E-09,-4.425287E-06
+8.585183E+00,+17.72735E-09,-4.315425E-06
+8.595017E+00,+18.08767E-09,-3.129359E-06
+8.605083E+00,+17.59094E-09,-3.504267E-06
+8.615160E+00,+17.55373E-09,-4.060593E-06
+8.625030E+00,+18.23840E-09,-4.225732E-06
+8.635087E+00,+19.26429E-09,-6.811724E-06
+8.645142E+00,+19.04980E-09,-6.925078E-06
+8.655190E+00,+18.00072E-09,-4.855071E-06
+8.665028E+00,+17.87426E-09,-4.427176E-06
+8.675113E+00,+18.26267E-09,-5.809136E-06
+8.685191E+00,+18.28816E-09,-5.297156E-06
+8.695124E+00,+18.04377E-09,-5.222884E-06
+8.705101E+00,+18.46170E-09,-5.247432E-06
+8.715063E+00,+19.96625E-09,-6.582155E-06
+8.725052E+00,+20.51741E-09,-6.955576E-06
+8.735122E+00,+20.25301E-09,-8.985073E-06
+8.745207E+00,+20.18166E-09,-9.561941E-06
+8.755069E+00,+21.19641E-09,-10.24887E-06
+8.765151E+00,+22.01785E-09,-10.89784E-06
+8.775223E+00,+22.41034E-09,-7.703362E-06
+8.785083E+00,+21.98773E-09,-7.191640E-06
+8.795050E+00,+21.14081E-09,-8.504964E-06
+8.805037E+00,+20.66735E-09,-8.582298E-06
+8.815223E+00,+19.34872E-09,-7.755490E-06
+8.825067E+00,+17.98625E-09,-5.344019E-06
+8.835164E+00,+16.49987E-09,-4.333821E-06
+8.845115E+00,+16.32888E-09,-3.933993E-06
+8.855179E+00,+15.82300E-09,-1.476116E-06
+8.865022E+00,+15.21174E-09,-2.336569E-06
+8.875093E+00,+14.88457E-09,-2.374449E-06
+8.885293E+00,+15.69073E-09,-3.982287E-06
+8.895151E+00,+17.91821E-09,-6.602240E-06
+8.905222E+00,+18.21460E-09,-5.699959E-06
+8.915072E+00,+16.50754E-09,-7.386275E-06
+8.925223E+00,+15.29881E-09,-7.393943E-06
+8.935079E+00,+14.59652E-09,-6.774102E-06
+8.945171E+00,+14.78063E-09,-6.792241E-06
+8.955235E+00,+14.18518E-09,-7.643310E-06
+8.965090E+00,+13.68319E-09,-8.853408E-06
+8.975183E+00,+13.34902E-09,-9.098311E-06
+8.985023E+00,+13.08700E-09,-8.913433E-06
+8.995127E+00,+11.85745E-09,-8.997260E-06
+9.005046E+00,+11.33512E-09,-8.505422E-06
+9.015194E+00,+11.89689E-09,-11.22946E-06
+9.025135E+00,+12.91783E-09,-10.21717E-06
+9.035188E+00,+14.20567E-09,-7.606317E-06
+9.045037E+00,+14.00215E-09,-8.253079E-06
+9.055066E+00,+13.15008E-09,-8.924762E-06
+9.065090E+00,+13.12751E-09,-8.652307E-06
+9.075155E+00,+13.74359E-09,-7.141286E-06
+9.085245E+00,+13.85561E-09,-6.962272E-06
+9.095099E+00,+14.15152E-09,-7.763730E-06
+9.105187E+00,+14.83198E-09,-7.558452E-06
+9.115046E+00,+16.29318E-09,-6.571255E-06
+9.125176E+00,+16.52644E-09,-5.640307E-06
+9.135145E+00,+15.92104E-09,-5.738125E-06
+9.145112E+00,+15.91880E-09,-4.654627E-06
+9.155151E+00,+16.82147E-09,-4.099331E-06
+9.165203E+00,+17.27437E-09,-4.308758E-06
+9.175238E+00,+17.31882E-09,-4.524022E-06
+9.185075E+00,+17.15260E-09,-3.237362E-06
+9.195148E+00,+17.50304E-09,-4.418164E-06
+9.205090E+00,+17.76004E-09,-5.093337E-06
+9.215016E+00,+17.24211E-09,-5.793343E-06
+9.225071E+00,+16.65886E-09,-4.044800E-06
+9.235083E+00,+16.42329E-09,-2.889204E-06
+9.245072E+00,+16.96398E-09,-4.616576E-06
+9.255143E+00,+17.69437E-09,-5.116854E-06
+9.265205E+00,+17.71092E-09,-6.255599E-06
+9.275036E+00,+17.56251E-09,-6.061650E-06
+9.285218E+00,+17.42588E-09,-4.281407E-06
+9.295052E+00,+16.49257E-09,-4.513264E-06
+9.305132E+00,+14.99371E-09,-6.523047E-06
+9.315202E+00,+12.76495E-09,-8.160983E-06
+9.325035E+00,+12.18756E-09,-7.002955E-06
+9.335108E+00,+12.97829E-09,-8.133002E-06
+9.345057E+00,+13.32027E-09,-8.347178E-06
+9.355015E+00,+13.00883E-09,-9.111587E-06
+9.365191E+00,+12.91049E-09,-10.40520E-06
+9.375062E+00,+13.72808E-09,-7.806389E-06
+9.385161E+00,+14.20982E-09,-6.498271E-06
+9.395133E+00,+13.82362E-09,-7.915450E-06
+9.405201E+00,+13.03952E-09,-10.32615E-06
+9.415041E+00,+12.92646E-09,-13.96591E-06
+9.425104E+00,+13.59231E-09,-14.43958E-06
+9.435186E+00,+14.99339E-09,-8.925906E-06
+9.445141E+00,+15.75724E-09,-6.941043E-06
+9.455202E+00,+18.40696E-09,-7.443296E-06
+9.465041E+00,+19.89780E-09,-7.776862E-06
+9.475111E+00,+21.07795E-09,-7.861234E-06
+9.485328E+00,+20.66728E-09,-8.453551E-06
+9.495161E+00,+18.94920E-09,-6.910172E-06
+9.505231E+00,+18.21414E-09,-7.242938E-06
+9.515073E+00,+17.22269E-09,-5.670691E-06
+9.525146E+00,+16.38227E-09,-4.763003E-06
+9.535129E+00,+15.41058E-09,-6.284895E-06
+9.545238E+00,+15.82787E-09,-6.045056E-06
+9.555085E+00,+16.89180E-09,-6.111718E-06
+9.565152E+00,+17.07985E-09,-7.099515E-06
+9.575206E+00,+16.65983E-09,-6.195145E-06
+9.585165E+00,+16.39332E-09,-6.443111E-06
+9.595222E+00,+16.97287E-09,-5.083667E-06
+9.605052E+00,+17.02558E-09,-4.067288E-06
+9.615114E+00,+15.98517E-09,-6.166706E-06
+9.625179E+00,+15.08950E-09,-7.415114E-06
+9.635026E+00,+15.01870E-09,-6.331788E-06
+9.645212E+00,+15.59152E-09,-5.301705E-06
+9.655175E+00,+15.65253E-09,-5.863496E-06
+9.665112E+00,+15.05553E-09,-8.485051E-06
+9.675094E+00,+14.62183E-09,-9.131185E-06
+9.685161E+00,+14.97135E-09,-6.665326E-06
+9.695181E+00,+15.37576E-09,-8.186217E-06
+9.705090E+00,+15.55085E-09,-5.799352E-06
+9.715168E+00,+15.56234E-09,-5.083838E-06
+9.725125E+00,+15.82452E-09,-3.763104E-06
+9.735197E+00,+16.25612E-09,-2.515555E-06
+9.745044E+00,+16.19833E-09,-2.449265E-06
+9.755114E+00,+15.87281E-09,-3.803072E-06
+9.765179E+00,+16.00704E-09,-5.392742E-06
+9.775245E+00,+16.33212E-09,-4.026604E-06
+9.785206E+00,+16.06151E-09,-7.275954E-06
+9.795062E+00,+15.44388E-09,-9.177647E-06
+9.805129E+00,+15.49584E-09,-5.882435E-06
+9.815201E+00,+16.62626E-09,-3.949271E-06
+9.825043E+00,+17.21374E-09,-4.860020E-06
+9.835229E+00,+17.20849E-09,-4.783345E-06
+9.845071E+00,+17.01540E-09,-4.647417E-06
+9.855130E+00,+17.71376E-09,-2.852698E-06
+9.865179E+00,+18.35102E-09,-3.604660E-06
+9.875162E+00,+18.32795E-09,-5.221253E-06
+9.885134E+00,+17.83995E-09,-4.297057E-06
+9.895052E+00,+16.97815E-09,-3.619452E-06
+9.905230E+00,+16.95596E-09,-3.839923E-06
+9.915153E+00,+16.13472E-09,-2.852383E-06
+9.925153E+00,+14.74847E-09,-3.596249E-06
+9.935122E+00,+12.38925E-09,-7.329856E-06
+9.945059E+00,+11.70183E-09,-9.668285E-06
+9.955118E+00,+11.49053E-09,-8.472549E-06
+9.965175E+00,+11.50500E-09,-7.820693E-06
+9.975227E+00,+11.59739E-09,-8.810092E-06
+9.985064E+00,+12.45139E-09,-9.352428E-06
+9.995014E+00,+14.57088E-09,-6.045628E-06

MicroMag 2900/3900 Data File ends
