# Supplementary material for: Magnetic signatures of a creosote oil contaminated site: case study in São Paulo, Brazil
Source: Sci Rep. 2022 Dec 17;12:21853. doi: 10.1038/s41598-022-23493-2 (PMC9759522; doi:10.1038/s41598-022-23493-2)
Supplement: Supplementary file 3 — Supplementary Information 3. [file 41598_2022_23493_MOESM3_ESM.zip › moment_vs_time/SD35/2_35/nm1xxx/2_35.012]

MicroMag 2900/3900 Data File (Series 0016.002)
Moment vs. time

INSTRUMENT
Configuration                   VSM
Temperature control             None
Hardware version                0004
Software version                01/29/2013
Units of measure                Hybrid SI
Temperature in                  Celsius

SAMPLE
Mass                            N/A
Volume                          N/A
Demagnetizing factor            N/A

SETTINGS
Field range                    +300.0000E-03
Field command                   0.000000E+00
Moment range                   +20.00000E-06
Averaging time                 +5.286952E-03
Temperature (command)           N/A
Tmprtr difference correction    No
Orientation                     0.000000E+00
Vibration amplitude             1.0
Calibration factor             +4.407820E+00
Operating frequency            +83.00000E+00

MEASUREMENT
Description                    "SD35_2_35"
Field (measured)               +261.5090E-06
Temperature (measured)          N/A
Averages (completed)            N/A
Moment at conditioning field   +1.431740E-06
Measured on                     08/27/2020  17:18
Elapsed time                   +22.70194E+00

PROCESSING
Background subtraction          No
Delta-m processing              N/A
Demagnetizing factor            No
Normalization                   No
Normalization factor            N/A
Offset (field)                  No
Offset (moment)                 No
Pole saturation                 No
Slope correction                No

VIEWPORT
Left                            0.000000E+00
Right                          +10.00000E+00
Bottom                         -20.00000E-06
Top                            +20.00000E-06
Show X-axis?                    Yes
Show Y-axis?                    Yes

SCRIPT
Averaging time                 +10.00000E-03
Initial (conditioning) field   +180.0000E-03
Final (measuring) field         0.000000E+00
Pause at initial field         +10.00000E+00
Field slew rate limit          +10.00000E+03
Field slew time limit          +100.0000E-03
Slope correction                0.000000E+00
Timebase                       +10.00000E+00
Number of segments              1
Number of data                  1000

Segment   Averaging                                                            Final 
 Number      Time        Initial      Increment       Final         Pause      Index 
             (s)           (s)           (s)           (s)           (s)     
0000001,+10.00000E-03, 0.000000E+00,+10.00000E-03,+10.00000E+00,+10.00000E+00,0001000

                                         
     Time         Moment        Field    
     (s)          (Am�)          (T)     
+5.179545E-03,+1.040369E-06,+130.5310E-03
+15.22048E-03,+589.2264E-09,+73.04013E-03
+25.15200E-03,+306.0600E-09,+36.92476E-03
+35.07620E-03,+147.4240E-09,+16.74070E-03
+45.23864E-03,+72.98804E-09,+7.365434E-03
+55.13002E-03,+40.91581E-09,+3.356042E-03
+65.23675E-03,+26.08561E-09,+1.402507E-03
+75.07023E-03,+21.26804E-09,+674.9099E-06
+85.15020E-03,+18.96269E-09,+336.5017E-06
+95.15613E-03,+17.39793E-09,+193.2642E-06
+105.0147E-03,+16.45089E-09,+134.0562E-06
+115.0852E-03,+15.59260E-09,+94.58079E-06
+125.1631E-03,+14.11741E-09,+75.25902E-06
+135.2310E-03,+12.24799E-09,+63.60361E-06
+145.1466E-03,+11.28665E-09,+53.72249E-06
+155.1963E-03,+11.96267E-09,+48.68678E-06
+165.0193E-03,+13.25464E-09,+47.67163E-06
+175.2393E-03,+14.51160E-09,+43.27200E-06
+185.2040E-03,+14.59653E-09,+40.82543E-06
+195.0309E-03,+14.85900E-09,+36.37574E-06
+205.0927E-03,+15.18882E-09,+35.23113E-06
+215.0328E-03,+15.54326E-09,+33.45146E-06
+225.0896E-03,+15.67310E-09,+33.60261E-06
+235.1581E-03,+16.18715E-09,+34.61037E-06
+245.0987E-03,+16.65546E-09,+34.81084E-06
+255.1508E-03,+16.65391E-09,+32.81007E-06
+265.2174E-03,+16.05992E-09,+30.92051E-06
+275.0457E-03,+15.70555E-09,+29.50504E-06
+285.1132E-03,+16.61786E-09,+27.86577E-06
+295.1633E-03,+17.98674E-09,+26.49719E-06
+305.1178E-03,+18.25235E-09,+24.61765E-06
+315.1699E-03,+17.74870E-09,+24.34007E-06
+325.2139E-03,+17.80304E-09,+24.92584E-06
+335.1627E-03,+18.74042E-09,+23.84683E-06
+345.2314E-03,+19.26309E-09,+22.91282E-06
+355.0530E-03,+19.28510E-09,+23.48374E-06
+365.1291E-03,+19.10808E-09,+22.16380E-06
+375.1189E-03,+19.31447E-09,+20.35650E-06
+385.0906E-03,+19.18046E-09,+19.89899E-06
+395.1739E-03,+17.79755E-09,+21.59435E-06
+405.1298E-03,+16.60020E-09,+22.65567E-06
+415.2127E-03,+16.04794E-09,+22.54707E-06
+425.2364E-03,+16.03753E-09,+22.10109E-06
+435.3107E-03,+15.10265E-09,+19.53083E-06
+445.1320E-03,+13.50438E-09,+17.04100E-06
+455.2094E-03,+11.77871E-09,+16.07772E-06
+465.0473E-03,+11.65632E-09,+13.34227E-06
+475.1181E-03,+12.04679E-09,+10.87029E-06
+485.1950E-03,+12.09881E-09,+9.859601E-06
+495.0336E-03,+12.36846E-09,+10.31250E-06
+505.1099E-03,+13.23517E-09,+12.46270E-06
+515.0566E-03,+14.46718E-09,+14.66209E-06
+525.1190E-03,+15.20027E-09,+16.22392E-06
+535.1954E-03,+15.66367E-09,+16.48419E-06
+545.1694E-03,+16.43294E-09,+15.60353E-06
+555.2261E-03,+17.87713E-09,+12.67450E-06
+565.0703E-03,+18.14210E-09,+12.06659E-06
+575.1705E-03,+16.73766E-09,+11.78587E-06
+585.2204E-03,+15.63325E-09,+10.15188E-06
+595.0524E-03,+15.35836E-09,+11.03253E-06
+605.2290E-03,+15.44785E-09,+12.43509E-06
+615.0765E-03,+15.11505E-09,+10.72741E-06
+625.1411E-03,+14.82931E-09,+10.21239E-06
+635.0893E-03,+15.18468E-09,+8.838760E-06
+645.1625E-03,+16.04163E-09,+7.257672E-06
+655.2256E-03,+16.42692E-09,+7.918969E-06
+665.0662E-03,+16.05676E-09,+7.738724E-06
+675.1312E-03,+15.77220E-09,+9.174271E-06
+685.1872E-03,+15.90117E-09,+10.32357E-06
+695.0283E-03,+15.62972E-09,+9.643393E-06
+705.1297E-03,+14.57288E-09,+6.963559E-06
+715.1006E-03,+13.48145E-09,+4.932318E-06
+725.0711E-03,+13.73364E-09,+4.207335E-06
+735.0403E-03,+14.75217E-09,+4.730588E-06
+745.1104E-03,+15.51469E-09,+4.412270E-06
+755.1858E-03,+15.57744E-09,+4.417420E-06
+765.1406E-03,+16.04752E-09,+3.995963E-06
+775.2051E-03,+17.15586E-09,+3.637963E-06
+785.0419E-03,+17.62381E-09,+3.349715E-06
+795.0906E-03,+17.31317E-09,+4.873209E-06
+805.1564E-03,+17.20760E-09,+6.038247E-06
+815.1006E-03,+17.78517E-09,+4.183674E-06
+825.1811E-03,+18.63334E-09,+4.200640E-06
+835.0435E-03,+18.56582E-09,+4.409924E-06
+845.1142E-03,+17.85541E-09,+5.158711E-06
+855.0581E-03,+17.77628E-09,+5.575562E-06
+865.1350E-03,+18.15675E-09,+3.856888E-06
+875.1952E-03,+17.94022E-09,+996.8663E-09
+885.1434E-03,+17.07536E-09,+3.032170E-06
+895.2050E-03,+16.86925E-09,+3.332463E-06
+905.2408E-03,+17.63700E-09,+3.960028E-06
+915.0565E-03,+18.45648E-09,+2.911720E-06
+925.0903E-03,+18.23856E-09,+2.618036E-06
+935.1541E-03,+17.36181E-09,+1.884814E-06
+945.2276E-03,+16.75070E-09,+1.532221E-06
+955.1521E-03,+16.30497E-09,+904.3981E-09
+965.2022E-03,+15.27529E-09,+847.8929E-09
+975.0423E-03,+14.47650E-09,+464.3154E-09
+985.1008E-03,+14.79968E-09,-659.6089E-09
+995.2086E-03,+16.18893E-09,+1.386452E-06
+1.005038E+00,+17.15079E-09,+1.927128E-06
+1.015099E+00,+16.53343E-09,+1.212702E-06
+1.025175E+00,+15.37504E-09,-1.245833E-06
+1.035019E+00,+15.20017E-09,-2.649336E-06
+1.045093E+00,+15.71609E-09,-4.025088E-06
+1.055202E+00,+16.01669E-09,-2.719431E-06
+1.065210E+00,+16.01959E-09,+953.6935E-09
+1.075048E+00,+16.19083E-09,+1.104927E-06
+1.085146E+00,+16.46806E-09,+1.699848E-06
+1.095119E+00,+16.12774E-09,+2.416735E-06
+1.105192E+00,+14.78754E-09,+149.4885E-09
+1.115039E+00,+14.39136E-09,-528.8601E-09
+1.125091E+00,+15.08053E-09,+528.8601E-09
+1.135167E+00,+15.53554E-09,+961.2467E-09
+1.145237E+00,+15.50461E-09,-320.9496E-09
+1.155184E+00,+15.66179E-09,-1.082211E-06
+1.165020E+00,+16.86388E-09,-1.911192E-06
+1.175080E+00,+17.86468E-09,-1.397696E-06
+1.185049E+00,+17.96295E-09,-837.5073E-09
+1.195141E+00,+17.28931E-09,-683.2696E-09
+1.205205E+00,+17.16174E-09,-920.4198E-09
+1.215040E+00,+17.85439E-09,-668.9645E-09
+1.225115E+00,+18.37615E-09,-2.081795E-06
+1.235180E+00,+18.00923E-09,-3.187838E-06
+1.245019E+00,+17.28309E-09,-2.305355E-06
+1.255197E+00,+17.46642E-09,-1.705485E-06
+1.265028E+00,+17.66291E-09,-4.254657E-06
+1.275098E+00,+17.21086E-09,-4.235774E-06
+1.285298E+00,+16.26206E-09,-5.035944E-06
+1.295140E+00,+15.60330E-09,-4.506998E-06
+1.305215E+00,+14.64699E-09,-6.705781E-06
+1.315051E+00,+13.39337E-09,-8.012610E-06
+1.325120E+00,+10.04068E-09,-6.778365E-06
+1.335196E+00,+8.931575E-09,-5.233756E-06
+1.345033E+00,+9.501862E-09,-4.084254E-06
+1.355142E+00,+10.86430E-09,-5.831538E-06
+1.365137E+00,+11.89972E-09,-9.541054E-06
+1.375203E+00,+12.46938E-09,-7.923546E-06
+1.385037E+00,+13.34695E-09,-5.994416E-06
+1.395134E+00,+14.10255E-09,-3.785048E-06
+1.405193E+00,+14.17094E-09,-4.481907E-06
+1.415026E+00,+13.67165E-09,-6.403285E-06
+1.425083E+00,+13.56767E-09,-7.520400E-06
+1.435209E+00,+14.26678E-09,-6.905022E-06
+1.445158E+00,+14.56312E-09,-7.607289E-06
+1.455246E+00,+13.82525E-09,-10.63388E-06
+1.465117E+00,+13.26328E-09,-11.02387E-06
+1.475194E+00,+13.60780E-09,-10.36700E-06
+1.485039E+00,+14.39976E-09,-7.274695E-06
+1.495118E+00,+14.55986E-09,-6.779052E-06
+1.505067E+00,+13.98665E-09,-8.996402E-06
+1.515118E+00,+13.46887E-09,-11.24288E-06
+1.525157E+00,+13.74771E-09,-9.986373E-06
+1.535329E+00,+14.30182E-09,-7.916394E-06
+1.545137E+00,+14.54360E-09,-6.378652E-06
+1.555181E+00,+14.98682E-09,-3.906584E-06
+1.565239E+00,+15.99485E-09,-3.776493E-06
+1.575064E+00,+17.26642E-09,-3.700533E-06
+1.585131E+00,+17.75889E-09,-3.402729E-06
+1.595180E+00,+17.75621E-09,-3.136168E-06
+1.605228E+00,+17.64258E-09,-3.333235E-06
+1.615151E+00,+17.48218E-09,-3.514481E-06
+1.625189E+00,+16.78947E-09,-4.944907E-06
+1.635230E+00,+15.68538E-09,-5.698872E-06
+1.645242E+00,+15.22715E-09,-6.345406E-06
+1.655186E+00,+15.52344E-09,-3.998795E-06
+1.665106E+00,+15.54588E-09,-4.578638E-06
+1.675132E+00,+14.58952E-09,-6.111517E-06
+1.685178E+00,+13.98636E-09,-6.406546E-06
+1.695016E+00,+14.13586E-09,-8.028546E-06
+1.705195E+00,+14.95659E-09,-5.896368E-06
+1.715038E+00,+15.62036E-09,-5.416346E-06
+1.725090E+00,+15.94534E-09,-5.599023E-06
+1.735167E+00,+16.87576E-09,-7.690345E-06
+1.745213E+00,+18.07786E-09,-8.468486E-06
+1.755110E+00,+18.33130E-09,-8.959924E-06
+1.765167E+00,+17.49626E-09,-6.019221E-06
+1.775205E+00,+16.96176E-09,-4.243499E-06
+1.785137E+00,+17.30450E-09,-6.180811E-06
+1.795190E+00,+17.88623E-09,-9.282247E-06
+1.807084E+00,+17.96303E-09,-9.298096E-06
+1.815079E+00,+17.22223E-09,+3.710118E-06
+1.825116E+00,+17.22681E-09,+482.0538E-09
+1.835157E+00,+17.32325E-09,+343.7519E-09
+1.845112E+00,+19.02173E-09,-5.483838E-06
+1.855067E+00,+19.06534E-09,-5.934163E-06
+1.865145E+00,+19.68816E-09,-7.821380E-06
+1.875243E+00,+19.75768E-09,-7.969180E-06
+1.885211E+00,+18.79480E-09,-7.484980E-06
+1.895172E+00,+18.41719E-09,-7.289887E-06
+1.905226E+00,+16.42438E-09,-7.013312E-06
+1.915037E+00,+16.37195E-09,-6.669703E-06
+1.925110E+00,+16.15824E-09,-7.264024E-06
+1.935184E+00,+16.05607E-09,-7.422954E-06
+1.945210E+00,+15.08159E-09,-6.585503E-06
+1.955239E+00,+15.11147E-09,-6.420537E-06
+1.965061E+00,+16.60314E-09,-5.013543E-06
+1.975107E+00,+16.68695E-09,-5.066986E-06
+1.985042E+00,+14.76744E-09,-8.719655E-06
+1.995191E+00,+14.56516E-09,-9.044010E-06
+2.005215E+00,+13.80773E-09,-11.76644E-06
+2.015018E+00,+13.89532E-09,-11.67878E-06
+2.025042E+00,+14.12725E-09,-10.32469E-06
+2.035071E+00,+14.06997E-09,-10.45489E-06
+2.045102E+00,+13.77157E-09,-9.633838E-06
+2.055129E+00,+13.78288E-09,-9.310342E-06
+2.065169E+00,+13.26975E-09,-10.26441E-06
+2.075216E+00,+13.21434E-09,-10.27539E-06
+2.085143E+00,+13.66185E-09,-10.82337E-06
+2.095080E+00,+13.83046E-09,-10.61771E-06
+2.105093E+00,+13.73551E-09,-10.21242E-06
+2.115144E+00,+13.40385E-09,-10.76537E-06
+2.125100E+00,+11.65875E-09,-11.50535E-06
+2.135034E+00,+11.70292E-09,-11.89139E-06
+2.145099E+00,+13.97746E-09,-10.08983E-06
+2.155137E+00,+14.25261E-09,-8.675538E-06
+2.165163E+00,+15.19360E-09,-6.715194E-06
+2.175228E+00,+15.33514E-09,-6.060506E-06
+2.185189E+00,+16.71957E-09,-5.846673E-06
+2.195115E+00,+17.00518E-09,-6.270476E-06
+2.205168E+00,+17.73143E-09,-7.254782E-06
+2.215219E+00,+17.91418E-09,-8.076010E-06
+2.225051E+00,+20.02099E-09,-9.891473E-06
+2.235118E+00,+20.49965E-09,-10.47292E-06
+2.245157E+00,+20.46329E-09,-11.74152E-06
+2.255321E+00,+19.97376E-09,-12.01212E-06
+2.265148E+00,+18.94315E-09,-9.940853E-06
+2.275185E+00,+18.85541E-09,-8.350097E-06
+2.285230E+00,+17.75198E-09,-8.902302E-06
+2.295163E+00,+17.35930E-09,-9.595185E-06
+2.305231E+00,+15.41252E-09,-11.08541E-06
+2.315062E+00,+15.32174E-09,-11.07299E-06
+2.325110E+00,+15.40729E-09,-8.205471E-06
+2.335191E+00,+15.34969E-09,-8.284951E-06
+2.345153E+00,+15.21879E-09,-10.98398E-06
+2.355096E+00,+15.33299E-09,-10.27660E-06
+2.365163E+00,+16.44939E-09,-5.006333E-06
+2.375015E+00,+16.41396E-09,-4.584132E-06
+2.385219E+00,+15.49478E-09,-4.791899E-06
+2.395190E+00,+15.43049E-09,-4.924193E-06
+2.405015E+00,+16.10265E-09,-5.228692E-06
+2.415109E+00,+16.30736E-09,-5.749799E-06
+2.425179E+00,+15.81099E-09,-8.547077E-06
+2.435232E+00,+15.67555E-09,-9.098970E-06
+2.445046E+00,+16.06623E-09,-9.385443E-06
+2.455105E+00,+16.29891E-09,-8.517210E-06
+2.465203E+00,+16.35325E-09,-8.878957E-06
+2.475045E+00,+16.26148E-09,-9.088098E-06
+2.485053E+00,+16.35440E-09,-8.180809E-06
+2.495205E+00,+16.51059E-09,-8.400193E-06
+2.505143E+00,+16.15925E-09,-11.38115E-06
+2.515059E+00,+15.99570E-09,-11.96194E-06
+2.525092E+00,+14.64139E-09,-12.26295E-06
+2.535133E+00,+14.59500E-09,-11.85605E-06
+2.545183E+00,+13.85001E-09,-11.26302E-06
+2.555015E+00,+13.64476E-09,-11.50117E-06
+2.565080E+00,+12.91340E-09,-12.19508E-06
+2.575156E+00,+12.98024E-09,-12.52773E-06
+2.585191E+00,+14.59386E-09,-12.55652E-06
+2.595234E+00,+14.59519E-09,-12.33670E-06
+2.605045E+00,+13.12785E-09,-13.37929E-06
+2.615093E+00,+12.85775E-09,-13.35254E-06
+2.625129E+00,+12.52078E-09,-12.19900E-06
+2.635176E+00,+12.47096E-09,-12.84016E-06
+2.645217E+00,+12.28328E-09,-11.48515E-06
+2.655020E+00,+12.33527E-09,-11.27607E-06
+2.665092E+00,+14.80010E-09,-10.52407E-06
+2.675180E+00,+15.38733E-09,-10.98684E-06
+2.685154E+00,+17.09043E-09,-9.461890E-06
+2.695109E+00,+17.06323E-09,-9.009762E-06
+2.705156E+00,+17.04512E-09,-9.776803E-06
+2.715198E+00,+17.15065E-09,-9.645712E-06
+2.725019E+00,+16.92631E-09,-8.457614E-06
+2.735076E+00,+16.84364E-09,-8.273163E-06
+2.745118E+00,+16.28231E-09,-7.451878E-06
+2.755157E+00,+16.41827E-09,-7.123462E-06
+2.765192E+00,+17.67056E-09,-10.01902E-06
+2.775190E+00,+17.72353E-09,-10.20979E-06
+2.785133E+00,+17.69647E-09,-9.313002E-06
+2.795059E+00,+17.80076E-09,-8.891774E-06
+2.805101E+00,+19.32791E-09,-7.778178E-06
+2.815135E+00,+19.37029E-09,-7.700615E-06
+2.825190E+00,+18.60868E-09,-9.571181E-06
+2.835026E+00,+18.55973E-09,-9.822751E-06
+2.845039E+00,+17.95961E-09,-8.715507E-06
+2.855076E+00,+17.84515E-09,-8.839475E-06
+2.865125E+00,+14.93293E-09,-9.390794E-06
+2.875390E+00,+14.77146E-09,-10.05415E-06
+2.885183E+00,+14.12275E-09,-13.59100E-06
+2.895215E+00,+14.24893E-09,-13.01551E-06
+2.905031E+00,+14.29054E-09,-12.72080E-06
+2.915089E+00,+13.97989E-09,-12.81338E-06
+2.925145E+00,+12.53351E-09,-13.96952E-06
+2.935222E+00,+12.49836E-09,-14.65070E-06
+2.945055E+00,+12.58218E-09,-16.48630E-06
+2.955142E+00,+12.52459E-09,-17.19103E-06
+2.965076E+00,+12.80264E-09,-13.97018E-06
+2.975037E+00,+13.13758E-09,-14.01635E-06
+2.985198E+00,+15.08354E-09,-11.43156E-06
+2.995129E+00,+15.48181E-09,-10.73261E-06
+3.005097E+00,+16.83493E-09,-10.57145E-06
+3.015049E+00,+17.06922E-09,-9.886895E-06
+3.025099E+00,+17.86840E-09,-9.719411E-06
+3.035143E+00,+17.80235E-09,-9.557592E-06
+3.045160E+00,+15.97139E-09,-9.896795E-06
+3.055202E+00,+15.78674E-09,-10.02434E-06
+3.065207E+00,+15.95244E-09,-10.25754E-06
+3.075095E+00,+16.04784E-09,-10.07824E-06
+3.085075E+00,+15.38700E-09,-10.29462E-06
+3.095032E+00,+15.28886E-09,-10.46076E-06
+3.105090E+00,+16.13641E-09,-11.91413E-06
+3.115156E+00,+16.35617E-09,-11.76973E-06
+3.125223E+00,+17.08421E-09,-11.38962E-06
+3.135073E+00,+17.06658E-09,-11.12057E-06
+3.145135E+00,+17.32535E-09,-11.55055E-06
+3.155199E+00,+17.48929E-09,-10.85338E-06
+3.165061E+00,+17.90592E-09,-10.66083E-06
+3.175066E+00,+17.72360E-09,-11.04418E-06
+3.185124E+00,+16.57678E-09,-9.864350E-06
+3.195190E+00,+16.49398E-09,-9.607659E-06
+3.205021E+00,+15.87651E-09,-8.848744E-06
+3.215086E+00,+15.34309E-09,-9.859773E-06
+3.225161E+00,+13.54397E-09,-11.70187E-06
+3.235229E+00,+13.69941E-09,-11.62660E-06
+3.245068E+00,+16.70396E-09,-12.11357E-06
+3.255132E+00,+17.28409E-09,-11.75177E-06
+3.265219E+00,+18.88952E-09,-11.49468E-06
+3.275094E+00,+18.89702E-09,-11.04547E-06
+3.285067E+00,+19.15876E-09,-10.24701E-06
+3.295029E+00,+19.16354E-09,-10.55592E-06
+3.305101E+00,+18.10094E-09,-10.47026E-06
+3.315165E+00,+17.95948E-09,-10.68564E-06
+3.325231E+00,+18.29407E-09,-8.622809E-06
+3.335075E+00,+18.37211E-09,-8.698168E-06
+3.345128E+00,+17.27136E-09,-8.384915E-06
+3.355203E+00,+16.75501E-09,-7.990523E-06
+3.365076E+00,+15.56200E-09,-8.825255E-06
+3.375148E+00,+15.66128E-09,-8.178836E-06
+3.385219E+00,+15.76028E-09,-6.353846E-06
+3.395143E+00,+15.55487E-09,-6.199180E-06
+3.405203E+00,+13.72520E-09,-10.86434E-06
+3.415040E+00,+13.57514E-09,-11.22254E-06
+3.425117E+00,+13.52076E-09,-13.44692E-06
+3.435208E+00,+13.49168E-09,-14.24386E-06
+3.445035E+00,+13.09088E-09,-14.19093E-06
+3.455215E+00,+13.13686E-09,-13.91107E-06
+3.465060E+00,+14.07942E-09,-12.58590E-06
+3.475120E+00,+14.29499E-09,-9.769507E-06
+3.485078E+00,+14.10255E-09,-12.66020E-06
+3.495153E+00,+14.23718E-09,-14.01438E-06
+3.505213E+00,+15.42208E-09,-9.855281E-06
+3.515049E+00,+15.68237E-09,-10.43876E-06
+3.525112E+00,+15.21938E-09,-11.69297E-06
+3.535150E+00,+14.95168E-09,-11.58686E-06
+3.545213E+00,+14.79187E-09,-10.43879E-06
+3.555037E+00,+14.87280E-09,-9.791136E-06
+3.565080E+00,+14.80388E-09,-9.811536E-06
+3.575156E+00,+14.62089E-09,-10.71865E-06
+3.585135E+00,+14.66275E-09,-9.558622E-06
+3.595095E+00,+14.84185E-09,-8.458558E-06
+3.605169E+00,+14.75126E-09,-8.624726E-06
+3.615237E+00,+14.48095E-09,-9.079544E-06
+3.625234E+00,+13.21482E-09,-13.98620E-06
+3.635239E+00,+13.32434E-09,-13.79488E-06
+3.645075E+00,+14.47756E-09,-11.05548E-06
+3.655153E+00,+14.56091E-09,-11.07296E-06
+3.665122E+00,+14.01326E-09,-12.03281E-06
+3.675228E+00,+14.22217E-09,-11.44123E-06
+3.685076E+00,+16.54010E-09,-11.91473E-06
+3.695030E+00,+17.35845E-09,-13.15965E-06
+3.705115E+00,+18.60795E-09,-14.71281E-06
+3.715211E+00,+18.68780E-09,-15.50343E-06
+3.725059E+00,+19.34266E-09,-14.94072E-06
+3.735159E+00,+19.66514E-09,-15.35663E-06
+3.745236E+00,+19.74545E-09,-12.21079E-06
+3.755101E+00,+19.71141E-09,-11.04000E-06
+3.765086E+00,+20.77295E-09,-11.37712E-06
+3.775133E+00,+21.12936E-09,-11.93751E-06
+3.785080E+00,+21.23478E-09,-12.93217E-06
+3.795153E+00,+20.92101E-09,-13.41654E-06
+3.805226E+00,+20.60213E-09,-13.28699E-06
+3.815070E+00,+20.83002E-09,-12.55594E-06
+3.825147E+00,+20.54803E-09,-10.99620E-06
+3.835236E+00,+20.03678E-09,-10.12213E-06
+3.845076E+00,+16.98542E-09,-10.59277E-06
+3.855173E+00,+16.48493E-09,-10.28775E-06
+3.865149E+00,+16.53110E-09,-10.02505E-06
+3.875113E+00,+16.58346E-09,-9.891272E-06
+3.885183E+00,+15.74547E-09,-8.455411E-06
+3.895036E+00,+15.41638E-09,-7.420150E-06
+3.905027E+00,+14.84143E-09,-8.357907E-06
+3.915223E+00,+14.68574E-09,-10.15700E-06
+3.925036E+00,+14.39645E-09,-12.23382E-06
+3.935110E+00,+14.54611E-09,-12.31070E-06
+3.945162E+00,+15.50506E-09,-13.15727E-06
+3.955105E+00,+15.68653E-09,-11.77566E-06
+3.965169E+00,+14.84971E-09,-13.46712E-06
+3.975216E+00,+14.53260E-09,-14.19471E-06
+3.985046E+00,+15.97691E-09,-13.24482E-06
+3.995228E+00,+17.12547E-09,-12.17417E-06
+4.005081E+00,+19.53890E-09,-11.36192E-06
+4.015136E+00,+19.62546E-09,-10.99877E-06
+4.025200E+00,+18.71573E-09,-9.655524E-06
+4.035048E+00,+18.15729E-09,-9.337693E-06
+4.045115E+00,+16.51451E-09,-9.525147E-06
+4.055057E+00,+15.84700E-09,-9.513876E-06
+4.065130E+00,+13.91600E-09,-11.97888E-06
+4.075189E+00,+13.82325E-09,-12.90988E-06
+4.085140E+00,+13.74334E-09,-10.05255E-06
+4.095213E+00,+13.39404E-09,-9.927579E-06
+4.105037E+00,+11.46604E-09,-11.04401E-06
+4.115101E+00,+10.90768E-09,-11.07894E-06
+4.125171E+00,+10.77021E-09,-11.04587E-06
+4.135234E+00,+10.71265E-09,-11.73040E-06
+4.145063E+00,+9.593732E-09,-11.45868E-06
+4.155132E+00,+9.503707E-09,-12.01919E-06
+4.165085E+00,+11.49923E-09,-13.59063E-06
+4.175056E+00,+12.95509E-09,-12.70509E-06
+4.185125E+00,+14.69848E-09,-9.664164E-06
+4.195239E+00,+14.53990E-09,-10.01873E-06
+4.205213E+00,+14.25467E-09,-13.55805E-06
+4.215174E+00,+14.40671E-09,-17.54033E-06
+4.225015E+00,+14.95923E-09,-13.69907E-06
+4.235089E+00,+15.39678E-09,-11.15562E-06
+4.245124E+00,+17.03691E-09,-12.10951E-06
+4.255073E+00,+18.25652E-09,-13.76392E-06
+4.265146E+00,+19.34339E-09,-13.58202E-06
+4.275206E+00,+19.06428E-09,-12.16215E-06
+4.285087E+00,+18.18712E-09,-10.46271E-06
+4.295105E+00,+18.32147E-09,-10.33485E-06
+4.305177E+00,+19.68131E-09,-11.31643E-06
+4.315017E+00,+19.74780E-09,-12.01807E-06
+4.325090E+00,+18.39358E-09,-11.98282E-06
+4.335187E+00,+17.72950E-09,-11.81760E-06
+4.345034E+00,+17.12983E-09,-9.878798E-06
+4.355216E+00,+16.84635E-09,-9.702330E-06
+4.365051E+00,+15.35509E-09,-11.65979E-06
+4.375114E+00,+14.51520E-09,-14.22255E-06
+4.385213E+00,+13.70645E-09,-14.72234E-06
+4.395202E+00,+13.43156E-09,-14.37493E-06
+4.405035E+00,+12.62126E-09,-15.48841E-06
+4.415109E+00,+12.16151E-09,-16.61216E-06
+4.425181E+00,+12.45520E-09,-16.75012E-06
+4.435243E+00,+12.91691E-09,-15.85705E-06
+4.445072E+00,+12.99260E-09,-14.13506E-06
+4.455176E+00,+12.24539E-09,-12.36838E-06
+4.465160E+00,+11.82133E-09,-11.75094E-06
+4.475229E+00,+12.47913E-09,-11.11963E-06
+4.485072E+00,+13.65015E-09,-10.04417E-06
+4.495018E+00,+13.88931E-09,-10.57511E-06
+4.505216E+00,+13.19399E-09,-13.99681E-06
+4.515157E+00,+12.90542E-09,-16.41638E-06
+4.525219E+00,+12.84194E-09,-14.83601E-06
+4.535064E+00,+12.95411E-09,-14.41924E-06
+4.545148E+00,+13.47436E-09,-13.19836E-06
+4.555121E+00,+14.28867E-09,-11.38848E-06
+4.565199E+00,+16.61985E-09,-9.449703E-06
+4.575045E+00,+17.30966E-09,-7.727223E-06
+4.585141E+00,+17.41398E-09,-8.921271E-06
+4.595136E+00,+17.37279E-09,-8.872033E-06
+4.605185E+00,+18.19777E-09,-10.10516E-06
+4.615019E+00,+18.64191E-09,-11.36633E-06
+4.625074E+00,+18.07786E-09,-11.05133E-06
+4.635128E+00,+17.22418E-09,-10.82305E-06
+4.645186E+00,+15.79020E-09,-11.03929E-06
+4.655122E+00,+15.50153E-09,-11.44324E-06
+4.665172E+00,+14.92085E-09,-10.65456E-06
+4.675238E+00,+14.43027E-09,-10.60444E-06
+4.685186E+00,+13.88151E-09,-13.93098E-06
+4.695023E+00,+13.97998E-09,-13.44077E-06
+4.705098E+00,+14.25066E-09,-11.66454E-06
+4.715168E+00,+14.05548E-09,-12.28137E-06
+4.725240E+00,+13.80896E-09,-13.28771E-06
+4.735062E+00,+14.12223E-09,-12.26675E-06
+4.745126E+00,+15.67292E-09,-13.14160E-06
+4.755204E+00,+15.82485E-09,-12.78076E-06
+4.765142E+00,+14.90529E-09,-12.03841E-06
+4.775196E+00,+14.51652E-09,-13.43459E-06
+4.785035E+00,+14.95670E-09,-12.47406E-06
+4.795206E+00,+15.35268E-09,-11.92440E-06
+4.805167E+00,+15.40741E-09,-10.41999E-06
+4.815102E+00,+15.26279E-09,-11.59593E-06
+4.825096E+00,+15.25129E-09,-11.69240E-06
+4.835107E+00,+15.28811E-09,-11.27312E-06
+4.845175E+00,+14.65858E-09,-13.02896E-06
+4.855122E+00,+14.40561E-09,-12.82883E-06
+4.865194E+00,+15.23748E-09,-10.41747E-06
+4.875127E+00,+15.75016E-09,-9.862749E-06
+4.885195E+00,+16.59233E-09,-9.503489E-06
+4.895031E+00,+16.36446E-09,-9.319268E-06
+4.905077E+00,+15.10953E-09,-12.04868E-06
+4.915146E+00,+15.14947E-09,-11.97184E-06
+4.925235E+00,+16.25790E-09,-10.33445E-06
+4.935107E+00,+16.40987E-09,-11.33420E-06
+4.945173E+00,+16.43548E-09,-10.54610E-06
+4.955344E+00,+16.52815E-09,-10.21823E-06
+4.965203E+00,+17.53540E-09,-9.587689E-06
+4.975047E+00,+17.68747E-09,-10.15629E-06
+4.985150E+00,+17.44800E-09,-10.15795E-06
+4.995156E+00,+17.49412E-09,-9.604541E-06
+5.005226E+00,+18.98706E-09,-11.38184E-06
+5.015058E+00,+19.33664E-09,-11.15424E-06
+5.025126E+00,+19.77755E-09,-13.16314E-06
+5.035206E+00,+19.79116E-09,-13.37674E-06
+5.045033E+00,+21.23318E-09,-16.79495E-06
+5.055098E+00,+21.57335E-09,-15.94823E-06
+5.065190E+00,+21.36952E-09,-13.22176E-06
+5.075145E+00,+20.87562E-09,-13.52188E-06
+5.085119E+00,+18.69638E-09,-12.33813E-06
+5.095067E+00,+18.58361E-09,-12.71424E-06
+5.105121E+00,+18.44682E-09,-11.02667E-06
+5.115191E+00,+18.37010E-09,-10.86076E-06
+5.125238E+00,+17.84928E-09,-11.20751E-06
+5.135084E+00,+17.80915E-09,-11.93934E-06
+5.145065E+00,+17.03551E-09,-12.42871E-06
+5.155065E+00,+16.63149E-09,-12.59531E-06
+5.165106E+00,+15.32988E-09,-12.07572E-06
+5.175137E+00,+15.30270E-09,-11.53865E-06
+5.185177E+00,+15.82416E-09,-10.12493E-06
+5.195221E+00,+15.66267E-09,-10.21849E-06
+5.205083E+00,+13.63350E-09,-11.24454E-06
+5.215184E+00,+13.22841E-09,-11.41523E-06
+5.225035E+00,+13.28219E-09,-13.93836E-06
+5.235109E+00,+13.55374E-09,-12.97897E-06
+5.245183E+00,+13.50434E-09,-13.18972E-06
+5.255219E+00,+13.39296E-09,-13.35886E-06
+5.265129E+00,+13.99210E-09,-14.18647E-06
+5.275080E+00,+14.35265E-09,-14.01652E-06
+5.285023E+00,+15.97025E-09,-11.98829E-06
+5.295200E+00,+16.10703E-09,-11.58786E-06
+5.305032E+00,+16.86457E-09,-9.748222E-06
+5.315086E+00,+17.25806E-09,-10.12588E-06
+5.325128E+00,+17.87438E-09,-10.98579E-06
+5.335175E+00,+17.63157E-09,-10.59629E-06
+5.345234E+00,+16.62244E-09,-10.85426E-06
+5.355108E+00,+16.62134E-09,-11.22028E-06
+5.365092E+00,+16.70611E-09,-10.56524E-06
+5.375176E+00,+16.34842E-09,-10.92525E-06
+5.385016E+00,+14.77763E-09,-12.42783E-06
+5.395200E+00,+14.52631E-09,-13.42887E-06
+5.405055E+00,+15.27217E-09,-11.88938E-06
+5.415139E+00,+15.76581E-09,-11.16225E-06
+5.425210E+00,+15.78139E-09,-11.44993E-06
+5.435061E+00,+15.45342E-09,-11.07868E-06
+5.445138E+00,+14.67672E-09,-10.96685E-06
+5.455081E+00,+14.35183E-09,-11.76899E-06
+5.465155E+00,+12.96819E-09,-14.14416E-06
+5.475110E+00,+12.80995E-09,-14.57766E-06
+5.485193E+00,+13.86889E-09,-13.88546E-06
+5.495040E+00,+14.40841E-09,-13.30190E-06
+5.505105E+00,+15.55796E-09,-11.80830E-06
+5.515173E+00,+15.44721E-09,-11.20299E-06
+5.525022E+00,+15.26068E-09,-10.01664E-06
+5.535094E+00,+15.53641E-09,-9.416228E-06
+5.545170E+00,+16.10886E-09,-10.26263E-06
+5.555215E+00,+16.01834E-09,-10.00411E-06
+5.565148E+00,+15.15530E-09,-10.82053E-06
+5.575121E+00,+15.21354E-09,-10.52247E-06
+5.585092E+00,+15.51384E-09,-8.366518E-06
+5.595044E+00,+15.32496E-09,-8.565017E-06
+5.605120E+00,+13.04317E-09,-11.60420E-06
+5.615193E+00,+12.67479E-09,-11.46881E-06
+5.625030E+00,+12.09008E-09,-13.57865E-06
+5.635102E+00,+12.09282E-09,-15.16757E-06
+5.645154E+00,+11.65368E-09,-15.78415E-06
+5.655233E+00,+11.63035E-09,-15.32075E-06
+5.665212E+00,+12.68038E-09,-15.16531E-06
+5.675051E+00,+13.12883E-09,-14.93449E-06
+5.685093E+00,+13.12919E-09,-15.83428E-06
+5.695228E+00,+12.90452E-09,-15.95493E-06
+5.705041E+00,+13.05958E-09,-16.08341E-06
+5.715093E+00,+13.58078E-09,-14.64689E-06
+5.725134E+00,+14.97188E-09,-10.93598E-06
+5.735176E+00,+15.14144E-09,-13.99850E-06
+5.745220E+00,+15.84106E-09,-14.38531E-06
+5.755143E+00,+16.19291E-09,-14.30646E-06
+5.765185E+00,+17.10917E-09,-12.21308E-06
+5.775046E+00,+16.94568E-09,-11.85977E-06
+5.785079E+00,+16.17413E-09,-8.861190E-06
+5.795120E+00,+16.25184E-09,-8.942872E-06
+5.805067E+00,+17.03067E-09,-9.297524E-06
+5.815023E+00,+17.05156E-09,-9.271460E-06
+5.825076E+00,+16.20890E-09,-8.929282E-06
+5.835144E+00,+16.15310E-09,-8.722745E-06
+5.845197E+00,+17.52211E-09,-9.375516E-06
+5.855025E+00,+17.73300E-09,-9.799176E-06
+5.865169E+00,+16.96706E-09,-10.18341E-06
+5.875157E+00,+16.68250E-09,-10.82488E-06
+5.885020E+00,+17.12383E-09,-12.19437E-06
+5.895090E+00,+17.67481E-09,-12.05349E-06
+5.905160E+00,+18.92279E-09,-12.64864E-06
+5.915217E+00,+18.94741E-09,-11.87173E-06
+5.925042E+00,+18.85622E-09,-14.37667E-06
+5.935096E+00,+18.73973E-09,-14.71793E-06
+5.945157E+00,+17.08318E-09,-14.99831E-06
+5.955100E+00,+16.21696E-09,-14.47669E-06
+5.965164E+00,+14.50656E-09,-15.99878E-06
+5.975102E+00,+14.65306E-09,-15.56451E-06
+5.985087E+00,+16.31772E-09,-13.20173E-06
+5.995048E+00,+16.46565E-09,-11.60113E-06
+6.005107E+00,+16.17127E-09,-9.894306E-06
+6.015174E+00,+16.15801E-09,-10.05269E-06
+6.025219E+00,+16.91441E-09,-12.54968E-06
+6.035054E+00,+17.05272E-09,-12.39902E-06
+6.045041E+00,+16.76135E-09,-9.764243E-06
+6.055233E+00,+16.84570E-09,-9.162055E-06
+6.065148E+00,+17.90595E-09,-9.027130E-06
+6.075101E+00,+17.99644E-09,-9.429589E-06
+6.085046E+00,+17.93442E-09,-11.24150E-06
+6.095025E+00,+17.90110E-09,-10.98415E-06
+6.105093E+00,+18.85466E-09,-11.85743E-06
+6.115157E+00,+19.19690E-09,-12.49741E-06
+6.125232E+00,+18.56315E-09,-11.40916E-06
+6.135067E+00,+18.18150E-09,-10.95254E-06
+6.145060E+00,+17.60290E-09,-11.54377E-06
+6.155078E+00,+17.94140E-09,-11.92409E-06
+6.165074E+00,+19.05581E-09,-10.14891E-06
+6.175050E+00,+18.92863E-09,-10.78131E-06
+6.185120E+00,+17.44883E-09,-10.73353E-06
+6.195162E+00,+17.02012E-09,-9.860030E-06
+6.205232E+00,+15.39638E-09,-11.25421E-06
+6.215063E+00,+14.90933E-09,-12.36308E-06
+6.225128E+00,+12.98513E-09,-14.61125E-06
+6.235203E+00,+12.95864E-09,-14.47681E-06
+6.245031E+00,+13.96492E-09,-13.78470E-06
+6.255219E+00,+14.26464E-09,-13.45651E-06
+6.265064E+00,+14.64744E-09,-12.84190E-06
+6.275127E+00,+14.85369E-09,-11.23495E-06
+6.285198E+00,+16.77374E-09,-9.662820E-06
+6.295143E+00,+17.17120E-09,-9.719182E-06
+6.305207E+00,+17.59613E-09,-11.43580E-06
+6.315049E+00,+17.51652E-09,-11.45007E-06
+6.325095E+00,+17.48798E-09,-12.41710E-06
+6.335145E+00,+17.51518E-09,-11.67089E-06
+6.345191E+00,+15.77266E-09,-12.06396E-06
+6.355232E+00,+15.32919E-09,-12.40128E-06
+6.365116E+00,+13.51006E-09,-13.35889E-06
+6.375036E+00,+13.41049E-09,-13.57962E-06
+6.385184E+00,+12.79050E-09,-16.03715E-06
+6.395124E+00,+12.46514E-09,-16.66924E-06
+6.405062E+00,+11.67145E-09,-14.93898E-06
+6.415244E+00,+11.95481E-09,-14.96950E-06
+6.425056E+00,+13.33749E-09,-15.44094E-06
+6.435089E+00,+13.36282E-09,-15.15999E-06
+6.445101E+00,+12.20737E-09,-13.68911E-06
+6.455142E+00,+12.05221E-09,-14.26466E-06
+6.465079E+00,+12.82847E-09,-14.58982E-06
+6.475119E+00,+13.17041E-09,-14.05355E-06
+6.485169E+00,+13.50837E-09,-13.75697E-06
+6.495087E+00,+13.54529E-09,-14.60853E-06
+6.505021E+00,+14.47851E-09,-12.40923E-06
+6.515163E+00,+14.74309E-09,-12.64967E-06
+6.525201E+00,+15.22375E-09,-12.52957E-06
+6.535028E+00,+15.30388E-09,-12.14147E-06
+6.545096E+00,+16.44881E-09,-10.08637E-06
+6.555284E+00,+16.61678E-09,-10.69064E-06
+6.565135E+00,+15.86555E-09,-11.64717E-06
+6.575085E+00,+15.44847E-09,-12.61299E-06
+6.585152E+00,+15.25401E-09,-11.68725E-06
+6.595216E+00,+15.81165E-09,-12.03489E-06
+6.605017E+00,+17.70081E-09,-13.99524E-06
+6.615058E+00,+17.62173E-09,-13.96085E-06
+6.625100E+00,+16.48539E-09,-14.63442E-06
+6.635163E+00,+16.07537E-09,-13.26264E-06
+6.645218E+00,+14.96456E-09,-12.91257E-06
+6.655149E+00,+14.30003E-09,-13.50320E-06
+6.665197E+00,+12.66117E-09,-15.05279E-06
+6.675239E+00,+12.66935E-09,-15.89730E-06
+6.685164E+00,+14.02238E-09,-13.92858E-06
+6.695192E+00,+14.43636E-09,-12.99746E-06
+6.705034E+00,+14.00321E-09,-14.23382E-06
+6.715100E+00,+13.62341E-09,-15.33580E-06
+6.725142E+00,+14.22564E-09,-13.88028E-06
+6.735210E+00,+14.70655E-09,-13.07988E-06
+6.745037E+00,+15.60246E-09,-9.974013E-06
+6.755080E+00,+15.57757E-09,-9.806929E-06
+6.765224E+00,+16.05019E-09,-9.935904E-06
+6.775022E+00,+16.35024E-09,-9.959708E-06
+6.785084E+00,+15.84885E-09,-8.899070E-06
+6.795050E+00,+15.30733E-09,-10.56072E-06
+6.805025E+00,+13.78341E-09,-13.94371E-06
+6.815210E+00,+13.68693E-09,-13.75205E-06
+6.825071E+00,+13.59867E-09,-15.68562E-06
+6.835172E+00,+13.41865E-09,-16.75578E-06
+6.845244E+00,+13.39054E-09,-17.27031E-06
+6.855192E+00,+13.86672E-09,-16.27393E-06
+6.865242E+00,+15.88754E-09,-13.19215E-06
+6.875123E+00,+15.99619E-09,-13.04695E-06
+6.885197E+00,+14.47168E-09,-15.66141E-06
+6.895034E+00,+14.04879E-09,-16.94987E-06
+6.905059E+00,+13.46519E-09,-16.43103E-06
+6.915096E+00,+13.38875E-09,-16.80448E-06
+6.925041E+00,+12.26405E-09,-16.05560E-06
+6.935224E+00,+11.68516E-09,-15.75219E-06
+6.945032E+00,+10.91931E-09,-15.59298E-06
+6.955172E+00,+10.80679E-09,-15.30931E-06
+6.965209E+00,+10.59906E-09,-12.61623E-06
+6.975023E+00,+10.68724E-09,-12.97368E-06
+6.985207E+00,+12.62042E-09,-12.00545E-06
+6.995060E+00,+13.52295E-09,-11.72851E-06
+7.005044E+00,+15.30488E-09,-13.57155E-06
+7.015024E+00,+15.26537E-09,-15.34507E-06
+7.025099E+00,+15.12854E-09,-15.19524E-06
+7.035162E+00,+15.36518E-09,-13.89344E-06
+7.045224E+00,+16.36304E-09,-12.58610E-06
+7.055067E+00,+16.28418E-09,-12.72758E-06
+7.065163E+00,+15.59935E-09,-12.22475E-06
+7.075127E+00,+15.61286E-09,-11.89739E-06
+7.085099E+00,+16.51364E-09,-12.69479E-06
+7.095037E+00,+16.50076E-09,-13.10998E-06
+7.105084E+00,+15.96387E-09,-11.02066E-06
+7.115144E+00,+16.05643E-09,-11.13851E-06
+7.125177E+00,+17.88638E-09,-14.63797E-06
+7.135217E+00,+18.32673E-09,-15.07281E-06
+7.145237E+00,+18.90060E-09,-15.03150E-06
+7.155035E+00,+18.89241E-09,-14.83707E-06
+7.165085E+00,+19.61130E-09,-14.91300E-06
+7.175084E+00,+19.69397E-09,-14.97485E-06
+7.185114E+00,+17.66533E-09,-15.42280E-06
+7.195158E+00,+16.89849E-09,-14.60118E-06
+7.205150E+00,+14.18046E-09,-17.10883E-06
+7.215190E+00,+13.89085E-09,-17.20179E-06
+7.225027E+00,+13.30986E-09,-17.66344E-06
+7.235091E+00,+13.20644E-09,-18.48587E-06
+7.245162E+00,+13.12281E-09,-17.61008E-06
+7.255229E+00,+13.29015E-09,-17.33288E-06
+7.265071E+00,+14.06489E-09,-15.20883E-06
+7.275148E+00,+14.00943E-09,-15.25229E-06
+7.285110E+00,+13.84911E-09,-14.30074E-06
+7.295059E+00,+13.94332E-09,-14.12350E-06
+7.305050E+00,+14.48681E-09,-14.86960E-06
+7.315022E+00,+14.32658E-09,-14.87271E-06
+7.325099E+00,+12.53604E-09,-14.20567E-06
+7.335179E+00,+12.43078E-09,-14.39078E-06
+7.345238E+00,+14.22470E-09,-15.09753E-06
+7.355080E+00,+14.80475E-09,-15.10123E-06
+7.365103E+00,+15.44991E-09,-13.55347E-06
+7.375062E+00,+15.21713E-09,-13.62783E-06
+7.385029E+00,+14.28838E-09,-15.43313E-06
+7.395207E+00,+14.08918E-09,-16.04073E-06
+7.405031E+00,+12.32302E-09,-14.83449E-06
+7.415096E+00,+11.83134E-09,-14.78520E-06
+7.425162E+00,+11.71471E-09,-13.24296E-06
+7.435016E+00,+12.10724E-09,-13.23647E-06
+7.445082E+00,+12.55604E-09,-17.11318E-06
+7.455062E+00,+12.23842E-09,-18.01334E-06
+7.465165E+00,+11.95427E-09,-18.90982E-06
+7.475085E+00,+12.30971E-09,-18.03137E-06
+7.485162E+00,+13.68503E-09,-17.84812E-06
+7.495244E+00,+13.61352E-09,-18.12945E-06
+7.505078E+00,+12.70801E-09,-17.14391E-06
+7.515153E+00,+12.64824E-09,-17.83568E-06
+7.525229E+00,+13.62796E-09,-16.57013E-06
+7.535061E+00,+13.82895E-09,-15.45485E-06
+7.545142E+00,+13.72172E-09,-15.85965E-06
+7.555230E+00,+13.78216E-09,-15.16686E-06
+7.565158E+00,+15.10140E-09,-10.78116E-06
+7.575131E+00,+15.36291E-09,-10.76566E-06
+7.585113E+00,+15.67613E-09,-10.40634E-06
+7.595062E+00,+15.67281E-09,-10.80013E-06
+7.605118E+00,+16.23763E-09,-11.81883E-06
+7.615170E+00,+16.31120E-09,-11.93035E-06
+7.625239E+00,+15.68326E-09,-10.99983E-06
+7.635082E+00,+15.46354E-09,-11.21753E-06
+7.645158E+00,+16.12351E-09,-11.77843E-06
+7.655242E+00,+16.85132E-09,-11.52043E-06
+7.665192E+00,+19.74891E-09,-13.55624E-06
+7.675027E+00,+20.10483E-09,-13.83456E-06
+7.685105E+00,+20.53199E-09,-15.54062E-06
+7.695058E+00,+20.47445E-09,-14.99594E-06
+7.705123E+00,+19.26448E-09,-13.22846E-06
+7.715192E+00,+18.71716E-09,-12.87149E-06
+7.725021E+00,+16.29667E-09,-12.62713E-06
+7.735094E+00,+16.04764E-09,-12.79733E-06
+7.745164E+00,+15.49444E-09,-13.65893E-06
+7.755225E+00,+15.18228E-09,-14.67908E-06
+7.765065E+00,+12.84559E-09,-14.71899E-06
+7.775087E+00,+12.57060E-09,-15.30799E-06
+7.785223E+00,+13.40021E-09,-16.03312E-06
+7.795021E+00,+13.68680E-09,-15.83482E-06
+7.805083E+00,+14.57983E-09,-14.51978E-06
+7.815150E+00,+14.54949E-09,-14.41132E-06
+7.825228E+00,+14.80732E-09,-14.00545E-06
+7.835088E+00,+14.89485E-09,-13.60193E-06
+7.845126E+00,+14.08985E-09,-15.63028E-06
+7.855176E+00,+13.87817E-09,-16.10124E-06
+7.865089E+00,+13.54763E-09,-15.52986E-06
+7.875039E+00,+13.76178E-09,-16.17700E-06
+7.885226E+00,+14.88619E-09,-14.53566E-06
+7.895184E+00,+14.86778E-09,-14.90281E-06
+7.905019E+00,+14.61543E-09,-15.02249E-06
+7.915073E+00,+14.75031E-09,-14.37641E-06
+7.925134E+00,+15.95106E-09,-17.53387E-06
+7.935205E+00,+16.00294E-09,-17.56316E-06
+7.945035E+00,+15.38956E-09,-13.88146E-06
+7.955212E+00,+15.21559E-09,-13.16614E-06
+7.965041E+00,+14.16082E-09,-15.63489E-06
+7.975122E+00,+13.64107E-09,-16.50599E-06
+7.985157E+00,+11.14519E-09,-15.72127E-06
+7.995107E+00,+10.94507E-09,-16.24426E-06
+8.005178E+00,+12.16598E-09,-16.98944E-06
+8.015025E+00,+12.52918E-09,-16.70677E-06
+8.025083E+00,+13.83005E-09,-17.78215E-06
+8.035158E+00,+13.94158E-09,-18.49214E-06
+8.045236E+00,+15.11465E-09,-17.21795E-06
+8.055073E+00,+15.24425E-09,-17.30882E-06
+8.065148E+00,+14.37381E-09,-16.54647E-06
+8.075212E+00,+14.24487E-09,-16.41893E-06
+8.085044E+00,+13.24811E-09,-15.51295E-06
+8.095116E+00,+13.41096E-09,-15.00947E-06
+8.105182E+00,+15.50912E-09,-13.98683E-06
+8.115029E+00,+15.65329E-09,-14.29876E-06
+8.125115E+00,+17.20613E-09,-16.74771E-06
+8.135192E+00,+17.33054E-09,-17.00275E-06
+8.145029E+00,+19.47406E-09,-19.62207E-06
+8.155105E+00,+19.50967E-09,-19.73105E-06
+8.165167E+00,+18.63640E-09,-14.42511E-06
+8.175016E+00,+18.56903E-09,-14.20867E-06
+8.185223E+00,+18.64353E-09,-12.69087E-06
+8.195194E+00,+18.51687E-09,-13.21175E-06
+8.205033E+00,+16.38456E-09,-15.59715E-06
+8.215096E+00,+16.20769E-09,-15.15879E-06
+8.225161E+00,+16.58861E-09,-14.06651E-06
+8.235236E+00,+16.78334E-09,-13.98451E-06
+8.245058E+00,+17.37687E-09,-15.11693E-06
+8.255121E+00,+17.39996E-09,-15.43691E-06
+8.265200E+00,+18.09241E-09,-18.46121E-06
+8.275030E+00,+18.23258E-09,-17.89604E-06
+8.285241E+00,+18.42322E-09,-12.21382E-06
+8.295426E+00,+18.35652E-09,-12.13649E-06
+8.305026E+00,+18.01270E-09,-12.59028E-06
+8.315091E+00,+18.16454E-09,-12.79181E-06
+8.325151E+00,+18.58796E-09,-11.55390E-06
+8.335222E+00,+18.42118E-09,-11.51739E-06
+8.345064E+00,+17.82244E-09,-12.64180E-06
+8.355100E+00,+17.93873E-09,-13.75760E-06
+8.365235E+00,+19.77071E-09,-15.09622E-06
+8.375155E+00,+19.91862E-09,-15.40009E-06
+8.385150E+00,+20.12406E-09,-15.74907E-06
+8.395098E+00,+20.20653E-09,-15.88998E-06
+8.405097E+00,+21.38631E-09,-14.50193E-06
+8.415141E+00,+21.44141E-09,-14.90221E-06
+8.425204E+00,+20.10585E-09,-13.80358E-06
+8.435029E+00,+19.82889E-09,-14.17491E-06
+8.445098E+00,+18.42000E-09,-14.36983E-06
+8.455166E+00,+18.22242E-09,-14.18933E-06
+8.465048E+00,+16.77621E-09,-13.35062E-06
+8.475027E+00,+16.56999E-09,-13.53576E-06
+8.485239E+00,+17.78840E-09,-13.07433E-06
+8.495173E+00,+18.12362E-09,-12.90098E-06
+8.505230E+00,+19.48443E-09,-14.15488E-06
+8.515278E+00,+19.41391E-09,-14.38648E-06
+8.525083E+00,+17.83403E-09,-13.55164E-06
+8.535126E+00,+17.76739E-09,-13.24453E-06
+8.545161E+00,+17.40548E-09,-12.69253E-06
+8.555196E+00,+17.23713E-09,-13.04807E-06
+8.565037E+00,+15.58775E-09,-13.27741E-06
+8.575123E+00,+15.49676E-09,-13.00847E-06
+8.585184E+00,+15.39586E-09,-11.77872E-06
+8.595019E+00,+15.39505E-09,-11.68093E-06
+8.605072E+00,+14.61722E-09,-12.83146E-06
+8.615141E+00,+14.55144E-09,-12.85275E-06
+8.625211E+00,+14.42392E-09,-12.42937E-06
+8.635064E+00,+14.30700E-09,-12.97431E-06
+8.645144E+00,+12.98292E-09,-15.82612E-06
+8.655193E+00,+12.90891E-09,-15.95553E-06
+8.665062E+00,+14.18085E-09,-12.35553E-06
+8.675162E+00,+14.54525E-09,-11.38650E-06
+8.685133E+00,+15.70236E-09,-11.30290E-06
+8.695093E+00,+15.66350E-09,-11.38470E-06
+8.705175E+00,+15.50978E-09,-10.67591E-06
+8.715019E+00,+15.53877E-09,-10.65562E-06
+8.725101E+00,+15.06917E-09,-13.63032E-06
+8.735175E+00,+14.95357E-09,-14.11720E-06
+8.745234E+00,+13.31603E-09,-18.08298E-06
+8.755072E+00,+13.28306E-09,-18.23902E-06
+8.765126E+00,+12.95146E-09,-18.67267E-06
+8.775190E+00,+12.90439E-09,-18.52890E-06
+8.785163E+00,+13.03079E-09,-17.89951E-06
+8.795341E+00,+13.14616E-09,-17.63875E-06
+8.805179E+00,+17.27416E-09,-13.92360E-06
+8.815026E+00,+17.59570E-09,-13.96365E-06
+8.825078E+00,+19.82676E-09,-14.75676E-06
+8.835164E+00,+19.86323E-09,-14.35641E-06
+8.845230E+00,+18.67123E-09,-13.11939E-06
+8.855060E+00,+18.32815E-09,-12.34683E-06
+8.865136E+00,+14.57578E-09,-14.63468E-06
+8.875201E+00,+14.31443E-09,-15.02804E-06
+8.885034E+00,+13.32760E-09,-17.28052E-06
+8.895101E+00,+13.36504E-09,-17.75428E-06
+8.905156E+00,+12.89911E-09,-17.16402E-06
+8.915229E+00,+12.70876E-09,-16.93757E-06
+8.925044E+00,+13.30714E-09,-15.63692E-06
+8.935093E+00,+13.85756E-09,-15.40758E-06
+8.945138E+00,+15.50559E-09,-11.65555E-06
+8.955175E+00,+15.55499E-09,-11.37689E-06
+8.965064E+00,+15.81754E-09,-12.02906E-06
+8.975237E+00,+16.05214E-09,-12.29224E-06
+8.985062E+00,+16.49348E-09,-13.11516E-06
+8.995107E+00,+16.02418E-09,-14.66409E-06
+9.005150E+00,+13.89217E-09,-16.06839E-06
+9.015185E+00,+13.52858E-09,-17.32421E-06
+9.025220E+00,+13.90106E-09,-18.16109E-06
+9.035029E+00,+13.99437E-09,-17.32141E-06
+9.045071E+00,+13.37129E-09,-17.51518E-06
+9.055112E+00,+13.23129E-09,-17.21146E-06
+9.065029E+00,+14.06866E-09,-15.74951E-06
+9.075239E+00,+14.57826E-09,-15.35071E-06
+9.085218E+00,+16.06312E-09,-13.20788E-06
+9.095162E+00,+16.21436E-09,-12.38780E-06
+9.105196E+00,+17.30284E-09,-13.88174E-06
+9.115240E+00,+17.57496E-09,-14.39839E-06
+9.125087E+00,+17.41963E-09,-14.59620E-06
+9.135171E+00,+16.95925E-09,-13.52786E-06
+9.145234E+00,+15.93189E-09,-13.54451E-06
+9.155191E+00,+15.82320E-09,-12.23720E-06
+9.165241E+00,+15.07125E-09,-14.31327E-06
+9.175042E+00,+14.67625E-09,-16.47497E-06
+9.185198E+00,+14.01134E-09,-16.64415E-06
+9.195020E+00,+14.27761E-09,-16.11159E-06
+9.205024E+00,+15.77521E-09,-15.24519E-06
+9.215038E+00,+15.86345E-09,-14.74008E-06
+9.225086E+00,+15.06771E-09,-14.29756E-06
+9.235123E+00,+15.03889E-09,-13.19853E-06
+9.245166E+00,+16.18263E-09,-12.40010E-06
+9.255205E+00,+16.34219E-09,-11.60239E-06
+9.265241E+00,+16.40080E-09,-12.23082E-06
+9.275067E+00,+16.39410E-09,-12.12224E-06
+9.285024E+00,+17.27556E-09,-12.07721E-06
+9.295182E+00,+17.27451E-09,-12.66269E-06
+9.305238E+00,+15.43282E-09,-17.55281E-06
+9.315057E+00,+15.18939E-09,-17.63784E-06
+9.325151E+00,+14.76631E-09,-14.15972E-06
+9.335221E+00,+14.94021E-09,-13.37334E-06
+9.345089E+00,+15.19027E-09,-11.34997E-06
+9.355205E+00,+14.96600E-09,-12.39392E-06
+9.365170E+00,+14.55442E-09,-13.56837E-06
+9.375031E+00,+14.75352E-09,-13.70522E-06
+9.385063E+00,+14.96861E-09,-13.48967E-06
+9.395208E+00,+14.74053E-09,-15.21075E-06
+9.405234E+00,+14.02244E-09,-16.79143E-06
+9.415036E+00,+14.11769E-09,-16.38405E-06
+9.425069E+00,+15.11369E-09,-16.01947E-06
+9.435117E+00,+15.23060E-09,-15.97152E-06
+9.445077E+00,+14.77716E-09,-18.10312E-06
+9.455152E+00,+14.64580E-09,-19.33522E-06
+9.465184E+00,+14.28039E-09,-20.48006E-06
+9.475049E+00,+14.13529E-09,-19.87307E-06
+9.485093E+00,+13.32861E-09,-19.73391E-06
+9.495159E+00,+13.33469E-09,-19.19254E-06
+9.505017E+00,+14.68470E-09,-14.72360E-06
+9.515088E+00,+15.12089E-09,-13.28817E-06
+9.525162E+00,+14.22378E-09,-14.63960E-06
+9.535223E+00,+13.60279E-09,-15.48414E-06
+9.545058E+00,+12.41964E-09,-19.05530E-06
+9.555233E+00,+12.52652E-09,-19.52442E-06
+9.565057E+00,+13.14598E-09,-21.83862E-06
+9.575107E+00,+13.22014E-09,-22.25147E-06
+9.585050E+00,+13.96021E-09,-17.96116E-06
+9.595100E+00,+14.64936E-09,-16.75733E-06
+9.605053E+00,+16.08445E-09,-12.78792E-06
+9.615227E+00,+16.09492E-09,-12.06594E-06
+9.625033E+00,+15.85369E-09,-12.19651E-06
+9.635077E+00,+16.03041E-09,-12.36025E-06
+9.645090E+00,+16.58378E-09,-12.17382E-06
+9.655141E+00,+16.34205E-09,-12.32612E-06
+9.665064E+00,+15.26582E-09,-13.37660E-06
+9.675107E+00,+14.96446E-09,-12.55457E-06
+9.685156E+00,+14.90906E-09,-13.01359E-06
+9.695079E+00,+14.87152E-09,-13.90000E-06
+9.705087E+00,+14.13435E-09,-15.92214E-06
+9.715122E+00,+14.00765E-09,-16.50570E-06
+9.725163E+00,+14.38462E-09,-12.16241E-06
+9.735211E+00,+14.40227E-09,-11.08037E-06
+9.745030E+00,+13.11620E-09,-13.78944E-06
+9.755208E+00,+12.12499E-09,-14.18962E-06
+9.765052E+00,+11.72364E-09,-16.00110E-06
+9.775095E+00,+12.08010E-09,-18.20973E-06
+9.785021E+00,+12.64326E-09,-16.60106E-06
+9.795070E+00,+12.50711E-09,-17.90363E-06
+9.805027E+00,+12.77845E-09,-19.29978E-06
+9.815195E+00,+13.61854E-09,-16.28912E-06
+9.825244E+00,+14.62278E-09,-11.88412E-06
+9.835124E+00,+14.55214E-09,-13.43594E-06
+9.845199E+00,+13.99276E-09,-18.94612E-06
+9.855223E+00,+14.22302E-09,-18.13631E-06
+9.865156E+00,+15.31931E-09,-15.73134E-06
+9.875103E+00,+15.92083E-09,-14.18553E-06
+9.885128E+00,+16.04308E-09,-12.94333E-06
+9.895165E+00,+16.35503E-09,-14.39046E-06
+9.905224E+00,+17.58712E-09,-15.85064E-06
+9.915040E+00,+17.97215E-09,-15.89067E-06
+9.925088E+00,+17.03609E-09,-15.11456E-06
+9.935135E+00,+16.28792E-09,-15.51333E-06
+9.945163E+00,+16.20741E-09,-16.37824E-06
+9.955082E+00,+16.55580E-09,-17.25695E-06
+9.965128E+00,+16.42023E-09,-16.34119E-06
+9.975162E+00,+15.94395E-09,-17.04369E-06
+9.985210E+00,+16.09097E-09,-14.57437E-06
+9.995139E+00,+16.53735E-09,-14.94604E-06

MicroMag 2900/3900 Data File ends
