# Supplementary material for: Magnetic signatures of a creosote oil contaminated site: case study in São Paulo, Brazil
Source: Sci Rep. 2022 Dec 17;12:21853. doi: 10.1038/s41598-022-23493-2 (PMC9759522; doi:10.1038/s41598-022-23493-2)
Supplement: Supplementary file 3 — Supplementary Information 3. [file 41598_2022_23493_MOESM3_ESM.zip › moment_vs_time/SD35/2_35/nm1xxx/2_35.013]

MicroMag 2900/3900 Data File (Series 0016.002)
Moment vs. time

INSTRUMENT
Configuration                   VSM
Temperature control             None
Hardware version                0004
Software version                01/29/2013
Units of measure                Hybrid SI
Temperature in                  Celsius

SAMPLE
Mass                            N/A
Volume                          N/A
Demagnetizing factor            N/A

SETTINGS
Field range                    +300.0000E-03
Field command                   0.000000E+00
Moment range                   +20.00000E-06
Averaging time                 +11.69946E-03
Temperature (command)           N/A
Tmprtr difference correction    No
Orientation                     0.000000E+00
Vibration amplitude             1.0
Calibration factor             +4.407820E+00
Operating frequency            +83.00000E+00

MEASUREMENT
Description                    "SD35_2_35"
Field (measured)               +316.9368E-06
Temperature (measured)          N/A
Averages (completed)            N/A
Moment at conditioning field   +1.746058E-06
Measured on                     08/27/2020  17:18
Elapsed time                   +22.74573E+00

PROCESSING
Background subtraction          No
Delta-m processing              N/A
Demagnetizing factor            No
Normalization                   No
Normalization factor            N/A
Offset (field)                  No
Offset (moment)                 No
Pole saturation                 No
Slope correction                No

VIEWPORT
Left                            0.000000E+00
Right                          +10.00000E+00
Bottom                         -20.00000E-06
Top                            +20.00000E-06
Show X-axis?                    Yes
Show Y-axis?                    Yes

SCRIPT
Averaging time                 +10.00000E-03
Initial (conditioning) field   +220.0000E-03
Final (measuring) field         0.000000E+00
Pause at initial field         +10.00000E+00
Field slew rate limit          +10.00000E+03
Field slew time limit          +100.0000E-03
Slope correction                0.000000E+00
Timebase                       +10.00000E+00
Number of segments              1
Number of data                  1000

Segment   Averaging                                                            Final 
 Number      Time        Initial      Increment       Final         Pause      Index 
             (s)           (s)           (s)           (s)           (s)     
0000001,+10.00000E-03, 0.000000E+00,+10.00000E-03,+10.00000E+00,+10.00000E+00,0001000

                                         
     Time         Moment        Field    
     (s)          (Am�)          (T)     
+5.192923E-03,+1.266843E-06,+159.1222E-03
+15.02310E-03,+738.2477E-09,+91.66995E-03
+25.06843E-03,+367.3675E-09,+44.21894E-03
+35.16838E-03,+182.2950E-09,+20.47411E-03
+45.22324E-03,+92.05713E-09,+8.985532E-03
+55.05269E-03,+52.59047E-09,+4.110446E-03
+65.12441E-03,+32.26199E-09,+1.659248E-03
+75.08031E-03,+25.91079E-09,+866.0372E-06
+85.13737E-03,+22.14673E-09,+380.9186E-06
+95.19773E-03,+20.02547E-09,+231.5053E-06
+105.0285E-03,+17.68529E-09,+148.6023E-06
+115.2167E-03,+16.20430E-09,+109.6232E-06
+125.0671E-03,+15.50180E-09,+84.88967E-06
+135.1624E-03,+15.21332E-09,+72.60304E-06
+145.2213E-03,+14.79837E-09,+62.25695E-06
+155.0574E-03,+14.68967E-09,+53.49890E-06
+165.2337E-03,+15.03136E-09,+47.40859E-06
+175.0903E-03,+15.05886E-09,+44.00923E-06
+185.1666E-03,+14.42950E-09,+40.53031E-06
+195.2022E-03,+14.22042E-09,+38.16050E-06
+205.0287E-03,+15.29228E-09,+37.12779E-06
+215.1259E-03,+16.92342E-09,+35.75921E-06
+225.0998E-03,+17.82690E-09,+32.55561E-06
+235.0859E-03,+17.88151E-09,+31.22186E-06
+245.0602E-03,+17.81670E-09,+28.86767E-06
+255.1169E-03,+18.24697E-09,+27.98727E-06
+265.1860E-03,+18.26608E-09,+27.77029E-06
+275.1364E-03,+17.66054E-09,+26.90644E-06
+285.1046E-03,+17.07152E-09,+26.84965E-06
+295.0581E-03,+17.15976E-09,+26.20923E-06
+305.0426E-03,+17.39788E-09,+25.60230E-06
+315.0511E-03,+16.90197E-09,+25.45418E-06
+325.0248E-03,+16.26835E-09,+24.27939E-06
+335.0197E-03,+16.04010E-09,+22.25796E-06
+345.0150E-03,+16.22982E-09,+21.26364E-06
+355.0798E-03,+15.98726E-09,+21.23486E-06
+365.0452E-03,+15.34909E-09,+20.20515E-06
+375.1234E-03,+15.19378E-09,+19.18428E-06
+385.1795E-03,+15.54227E-09,+19.45602E-06
+395.0199E-03,+15.63664E-09,+18.38056E-06
+405.0797E-03,+14.69967E-09,+15.15576E-06
+415.0470E-03,+13.57090E-09,+13.18895E-06
+425.1323E-03,+13.27207E-09,+12.25602E-06
+435.2022E-03,+13.57166E-09,+14.74340E-06
+445.0419E-03,+13.50377E-09,+12.47549E-06
+455.1088E-03,+13.48336E-09,+10.81192E-06
+465.0559E-03,+14.30523E-09,+11.96537E-06
+475.1323E-03,+16.12086E-09,+13.15856E-06
+485.2027E-03,+17.51006E-09,+13.03700E-06
+495.0297E-03,+18.17962E-09,+12.26818E-06
+505.1126E-03,+18.83074E-09,+10.03759E-06
+515.0729E-03,+19.60088E-09,+8.213568E-06
+525.1423E-03,+20.51639E-09,+4.522878E-06
+535.1317E-03,+20.36666E-09,+5.417719E-06
+545.1080E-03,+19.98834E-09,+5.591384E-06
+555.1680E-03,+20.13950E-09,+7.466469E-06
+565.2351E-03,+20.61756E-09,+7.309142E-06
+575.1776E-03,+20.53245E-09,+6.386490E-06
+585.2360E-03,+19.71595E-09,+5.689974E-06
+595.0812E-03,+19.27635E-09,+5.340014E-06
+605.1494E-03,+19.31486E-09,+5.886269E-06
+615.2147E-03,+19.20324E-09,+5.781126E-06
+625.1444E-03,+18.52849E-09,+7.316323E-06
+635.2033E-03,+18.36407E-09,+5.354462E-06
+645.0410E-03,+19.38080E-09,+4.497815E-06
+655.1006E-03,+20.57256E-09,+4.252453E-06
+665.2037E-03,+20.50306E-09,+2.739201E-06
+675.2039E-03,+19.43412E-09,+3.587094E-06
+685.0506E-03,+18.47823E-09,+4.678803E-06
+695.1317E-03,+18.26992E-09,+6.021624E-06
+705.2000E-03,+18.05749E-09,+6.149855E-06
+715.1353E-03,+17.14879E-09,+7.078972E-06
+725.2074E-03,+15.70408E-09,+6.352787E-06
+735.0412E-03,+14.97434E-09,+6.246043E-06
+745.1144E-03,+14.73457E-09,+5.366507E-06
+755.1827E-03,+15.01734E-09,+5.131245E-06
+765.1246E-03,+16.14123E-09,+2.414389E-06
+775.1954E-03,+18.16285E-09,-141.2487E-09
+785.0298E-03,+20.71704E-09,-1.532021E-06
+795.0847E-03,+21.68163E-09,-2.153807E-06
+805.1513E-03,+20.92007E-09,-2.334195E-06
+815.3309E-03,+20.25654E-09,-2.576809E-06
+825.1732E-03,+19.84743E-09,-3.220654E-06
+835.0148E-03,+19.39923E-09,-1.920862E-06
+845.0711E-03,+17.96911E-09,-2.839136E-06
+855.1256E-03,+16.57173E-09,-2.055531E-06
+865.1909E-03,+15.66080E-09,-2.034330E-06
+875.1325E-03,+15.67169E-09,-1.422930E-06
+885.1927E-03,+15.41507E-09,-546.3124E-09
+895.0353E-03,+15.43043E-09,-760.2310E-09
+905.1120E-03,+15.98826E-09,-147.8577E-09
+915.1786E-03,+16.84467E-09,-797.7677E-09
+925.1354E-03,+17.41685E-09,-2.192402E-06
+935.2207E-03,+17.37572E-09,-2.127571E-06
+945.0573E-03,+17.38382E-09,-1.497402E-06
+955.1235E-03,+17.62025E-09,-2.263699E-06
+965.2178E-03,+17.04061E-09,-2.999096E-06
+975.2136E-03,+15.66858E-09,-4.763918E-06
+985.0363E-03,+14.19423E-09,-8.672620E-06
+995.1615E-03,+13.94854E-09,-10.20427E-06
+1.005216E+00,+14.72941E-09,-8.522989E-06
+1.015097E+00,+15.35720E-09,-4.483795E-06
+1.025163E+00,+15.37002E-09,-1.081095E-06
+1.035215E+00,+15.45471E-09,-3.392458E-06
+1.045046E+00,+16.27345E-09,-5.245572E-06
+1.055114E+00,+16.84089E-09,-4.666758E-06
+1.065059E+00,+16.19042E-09,-4.232541E-06
+1.075126E+00,+14.89210E-09,-9.110413E-06
+1.085188E+00,+14.08160E-09,-9.948179E-06
+1.095242E+00,+13.79959E-09,-10.62458E-06
+1.105076E+00,+13.45433E-09,-11.88180E-06
+1.115150E+00,+13.11702E-09,-12.09500E-06
+1.125102E+00,+13.12808E-09,-12.27182E-06
+1.135074E+00,+13.37066E-09,-12.93328E-06
+1.145022E+00,+13.30866E-09,-13.45988E-06
+1.155075E+00,+12.89306E-09,-10.39802E-06
+1.165146E+00,+13.17577E-09,-9.864465E-06
+1.175095E+00,+14.49013E-09,-3.506613E-06
+1.185154E+00,+15.76586E-09,-3.440352E-06
+1.195221E+00,+16.02173E-09,-4.740057E-06
+1.205053E+00,+15.62065E-09,-6.011096E-06
+1.215219E+00,+15.84198E-09,-6.217318E-06
+1.225065E+00,+16.70995E-09,-9.026786E-06
+1.235130E+00,+17.55669E-09,-11.17175E-06
+1.245208E+00,+17.56758E-09,-10.53357E-06
+1.255043E+00,+17.74791E-09,-11.65555E-06
+1.265237E+00,+18.43781E-09,-11.47545E-06
+1.275085E+00,+19.09108E-09,-10.98258E-06
+1.285142E+00,+19.25468E-09,-10.42448E-06
+1.295217E+00,+19.20164E-09,-10.30689E-06
+1.305064E+00,+19.77054E-09,-9.740811E-06
+1.315016E+00,+20.46316E-09,-9.795600E-06
+1.325085E+00,+20.42972E-09,-10.70523E-06
+1.335155E+00,+19.12906E-09,-9.274007E-06
+1.345188E+00,+17.94570E-09,-8.241635E-06
+1.355024E+00,+17.39909E-09,-8.685981E-06
+1.365197E+00,+16.87307E-09,-8.065997E-06
+1.375034E+00,+15.36365E-09,-9.584313E-06
+1.385105E+00,+13.72222E-09,-11.17270E-06
+1.395161E+00,+12.73809E-09,-11.21258E-06
+1.405221E+00,+11.79129E-09,-11.86581E-06
+1.415058E+00,+10.81933E-09,-10.91206E-06
+1.425232E+00,+9.755467E-09,-10.18192E-06
+1.435072E+00,+9.978870E-09,-12.70792E-06
+1.445141E+00,+11.69302E-09,-16.08865E-06
+1.455207E+00,+12.85242E-09,-15.96282E-06
+1.465087E+00,+14.04051E-09,-10.92714E-06
+1.475052E+00,+14.69171E-09,-10.33728E-06
+1.485119E+00,+16.38470E-09,-9.718266E-06
+1.495192E+00,+17.35759E-09,-9.461003E-06
+1.505230E+00,+17.92264E-09,-12.51540E-06
+1.515176E+00,+18.18612E-09,-13.02180E-06
+1.525244E+00,+19.53870E-09,-17.55043E-06
+1.535099E+00,+20.50735E-09,-17.07493E-06
+1.545218E+00,+21.33314E-09,-15.29683E-06
+1.555121E+00,+20.90694E-09,-13.22044E-06
+1.565112E+00,+19.07287E-09,-9.767018E-06
+1.575107E+00,+18.52054E-09,-9.333745E-06
+1.585171E+00,+17.64246E-09,-8.842479E-06
+1.595095E+00,+17.41262E-09,-9.498082E-06
+1.605097E+00,+17.54308E-09,-10.76829E-06
+1.615088E+00,+17.84665E-09,-11.47536E-06
+1.625170E+00,+18.06082E-09,-12.42502E-06
+1.635023E+00,+17.69764E-09,-11.52194E-06
+1.645241E+00,+16.14841E-09,-9.701615E-06
+1.655229E+00,+15.80025E-09,-9.561225E-06
+1.665046E+00,+15.89940E-09,-9.242879E-06
+1.675142E+00,+15.73398E-09,-10.48957E-06
+1.685211E+00,+14.44618E-09,-13.87213E-06
+1.695036E+00,+13.93002E-09,-14.00763E-06
+1.705099E+00,+13.45609E-09,-15.51573E-06
+1.715195E+00,+13.69238E-09,-13.50483E-06
+1.725077E+00,+14.19106E-09,-11.81265E-06
+1.735015E+00,+14.59927E-09,-10.55944E-06
+1.745133E+00,+16.25086E-09,-11.34284E-06
+1.755070E+00,+16.69066E-09,-11.46449E-06
+1.765045E+00,+15.76643E-09,-12.91417E-06
+1.775235E+00,+15.15316E-09,-13.85084E-06
+1.785066E+00,+14.19606E-09,-14.74643E-06
+1.795138E+00,+14.51361E-09,-13.65057E-06
+1.805195E+00,+15.04702E-09,-11.62946E-06
+1.815034E+00,+14.74115E-09,-11.44921E-06
+1.825147E+00,+13.95265E-09,-12.29307E-06
+1.835140E+00,+14.14165E-09,-11.78830E-06
+1.845079E+00,+15.89797E-09,-11.56634E-06
+1.855148E+00,+16.24776E-09,-11.92269E-06
+1.865202E+00,+15.49069E-09,-15.78613E-06
+1.875039E+00,+15.18533E-09,-16.37017E-06
+1.885100E+00,+15.01253E-09,-15.21286E-06
+1.895165E+00,+14.92801E-09,-14.47077E-06
+1.905238E+00,+14.76516E-09,-14.74649E-06
+1.915073E+00,+14.83510E-09,-13.24056E-06
+1.925142E+00,+15.95622E-09,-14.23027E-06
+1.935222E+00,+16.21475E-09,-13.19012E-06
+1.945018E+00,+15.66082E-09,-15.50898E-06
+1.955149E+00,+14.96582E-09,-16.66869E-06
+1.965182E+00,+14.14159E-09,-16.59010E-06
+1.975217E+00,+14.37905E-09,-14.17714E-06
+1.985054E+00,+14.86583E-09,-12.12888E-06
+1.995111E+00,+14.95830E-09,-12.05006E-06
+2.005175E+00,+16.31644E-09,-10.91183E-06
+2.015022E+00,+16.95177E-09,-11.70705E-06
+2.025083E+00,+18.09215E-09,-11.46146E-06
+2.035031E+00,+17.85207E-09,-10.85509E-06
+2.045107E+00,+16.55739E-09,-10.59880E-06
+2.055058E+00,+16.51021E-09,-10.57580E-06
+2.065034E+00,+17.06827E-09,-12.60656E-06
+2.075218E+00,+17.06869E-09,-13.54514E-06
+2.085043E+00,+17.07006E-09,-12.59465E-06
+2.095106E+00,+17.27756E-09,-12.30240E-06
+2.105166E+00,+18.83211E-09,-13.34255E-06
+2.115235E+00,+19.18775E-09,-14.26635E-06
+2.125072E+00,+18.66463E-09,-13.72502E-06
+2.135016E+00,+18.46427E-09,-13.50123E-06
+2.145200E+00,+18.78175E-09,-14.25479E-06
+2.155062E+00,+19.01274E-09,-14.61519E-06
+2.165123E+00,+18.81967E-09,-15.03820E-06
+2.175193E+00,+18.68722E-09,-15.38684E-06
+2.185170E+00,+19.49151E-09,-15.80864E-06
+2.195153E+00,+20.02694E-09,-16.66495E-06
+2.205225E+00,+20.56913E-09,-19.15824E-06
+2.215057E+00,+20.38444E-09,-19.78398E-06
+2.225122E+00,+19.99143E-09,-16.36857E-06
+2.235221E+00,+20.04753E-09,-16.28142E-06
+2.245200E+00,+20.14015E-09,-17.55392E-06
+2.255121E+00,+19.82503E-09,-17.52863E-06
+2.265167E+00,+18.48590E-09,-16.41638E-06
+2.275228E+00,+18.38061E-09,-16.10665E-06
+2.285066E+00,+18.17961E-09,-15.17427E-06
+2.295126E+00,+17.89742E-09,-14.87958E-06
+2.305191E+00,+15.43800E-09,-16.31215E-06
+2.315031E+00,+15.06584E-09,-15.90031E-06
+2.325090E+00,+14.53883E-09,-15.13559E-06
+2.335045E+00,+14.55600E-09,-15.46583E-06
+2.345118E+00,+14.33261E-09,-17.52520E-06
+2.355064E+00,+14.35616E-09,-16.65705E-06
+2.365126E+00,+15.29793E-09,-13.51785E-06
+2.375197E+00,+15.45054E-09,-13.05576E-06
+2.385036E+00,+14.81857E-09,-15.83971E-06
+2.395124E+00,+14.43820E-09,-16.15588E-06
+2.405190E+00,+14.11089E-09,-17.36163E-06
+2.415030E+00,+14.42583E-09,-16.49028E-06
+2.425110E+00,+15.21470E-09,-13.35228E-06
+2.435062E+00,+15.23253E-09,-12.74211E-06
+2.445239E+00,+15.87479E-09,-14.11944E-06
+2.455080E+00,+16.16235E-09,-14.42396E-06
+2.465146E+00,+17.21909E-09,-15.56305E-06
+2.475239E+00,+17.13090E-09,-15.15069E-06
+2.485070E+00,+15.60693E-09,-15.12160E-06
+2.495143E+00,+15.38302E-09,-15.47619E-06
+2.505205E+00,+14.95945E-09,-17.66281E-06
+2.515034E+00,+14.94660E-09,-16.77069E-06
+2.525121E+00,+15.42987E-09,-15.77437E-06
+2.535015E+00,+15.61751E-09,-15.85410E-06
+2.545238E+00,+18.38585E-09,-17.45004E-06
+2.555175E+00,+18.43818E-09,-17.63223E-06
+2.565216E+00,+16.36333E-09,-14.41452E-06
+2.575487E+00,+16.20978E-09,-14.00285E-06
+2.585212E+00,+16.31371E-09,-12.63877E-06
+2.595172E+00,+16.53321E-09,-13.04000E-06
+2.605216E+00,+17.42393E-09,-14.87704E-06
+2.615047E+00,+17.27553E-09,-14.37827E-06
+2.625071E+00,+16.15466E-09,-11.96088E-06
+2.635214E+00,+16.12919E-09,-10.97823E-06
+2.645058E+00,+16.22390E-09,-12.52353E-06
+2.655026E+00,+16.19443E-09,-12.91228E-06
+2.665084E+00,+16.46877E-09,-14.31195E-06
+2.675138E+00,+16.62955E-09,-14.24996E-06
+2.685127E+00,+16.89182E-09,-15.05021E-06
+2.695092E+00,+16.64253E-09,-15.61661E-06
+2.705154E+00,+15.39028E-09,-15.90881E-06
+2.715211E+00,+15.41268E-09,-15.67646E-06
+2.725055E+00,+16.74938E-09,-15.56857E-06
+2.735232E+00,+16.89219E-09,-15.27972E-06
+2.745168E+00,+18.12310E-09,-14.72706E-06
+2.755233E+00,+18.44100E-09,-15.15063E-06
+2.765060E+00,+20.34129E-09,-19.14428E-06
+2.775123E+00,+20.58467E-09,-19.13547E-06
+2.785206E+00,+19.08037E-09,-16.94495E-06
+2.795067E+00,+18.74531E-09,-16.39346E-06
+2.805144E+00,+16.40682E-09,-13.94406E-06
+2.815215E+00,+16.18834E-09,-14.10261E-06
+2.825073E+00,+12.04734E-09,-16.22461E-06
+2.835172E+00,+11.49777E-09,-16.04136E-06
+2.845137E+00,+10.64347E-09,-16.91600E-06
+2.855100E+00,+10.93389E-09,-17.69660E-06
+2.865164E+00,+12.68318E-09,-18.12392E-06
+2.875217E+00,+12.77167E-09,-18.57499E-06
+2.885194E+00,+14.43220E-09,-18.78905E-06
+2.895176E+00,+14.83110E-09,-18.77630E-06
+2.905203E+00,+16.73760E-09,-18.83929E-06
+2.915030E+00,+16.67078E-09,-18.17105E-06
+2.925114E+00,+15.58512E-09,-17.81530E-06
+2.935138E+00,+15.51096E-09,-17.21884E-06
+2.945127E+00,+15.72492E-09,-15.33486E-06
+2.955058E+00,+15.72466E-09,-15.35966E-06
+2.965094E+00,+15.50252E-09,-14.96478E-06
+2.975137E+00,+15.67888E-09,-14.99774E-06
+2.985162E+00,+18.18490E-09,-16.81443E-06
+2.995203E+00,+18.47098E-09,-16.58112E-06
+3.005032E+00,+17.69444E-09,-16.04579E-06
+3.015084E+00,+17.47650E-09,-15.61690E-06
+3.025135E+00,+17.01720E-09,-14.92753E-06
+3.035285E+00,+17.06227E-09,-15.82910E-06
+3.045196E+00,+16.98290E-09,-15.07030E-06
+3.055238E+00,+16.88633E-09,-14.42680E-06
+3.065061E+00,+17.06029E-09,-15.77831E-06
+3.075126E+00,+17.19738E-09,-15.49599E-06
+3.085202E+00,+16.82236E-09,-16.92722E-06
+3.095039E+00,+16.61115E-09,-18.57991E-06
+3.105107E+00,+15.26299E-09,-22.80774E-06
+3.115184E+00,+15.25403E-09,-21.92797E-06
+3.125062E+00,+15.27779E-09,-16.23087E-06
+3.135192E+00,+15.06325E-09,-16.32468E-06
+3.145220E+00,+14.48042E-09,-18.08544E-06
+3.155191E+00,+14.81274E-09,-17.74796E-06
+3.165044E+00,+16.95479E-09,-15.95292E-06
+3.175104E+00,+17.28193E-09,-15.43863E-06
+3.185086E+00,+17.10711E-09,-13.89347E-06
+3.195073E+00,+17.03206E-09,-14.26229E-06
+3.205141E+00,+17.56454E-09,-13.75091E-06
+3.215235E+00,+17.54517E-09,-13.65114E-06
+3.225075E+00,+16.25029E-09,-12.74683E-06
+3.235022E+00,+15.89547E-09,-12.62475E-06
+3.245125E+00,+15.28655E-09,-15.07602E-06
+3.255062E+00,+15.30647E-09,-15.38006E-06
+3.265136E+00,+14.75536E-09,-18.55211E-06
+3.275210E+00,+14.68966E-09,-19.37153E-06
+3.285046E+00,+16.23376E-09,-18.31021E-06
+3.295120E+00,+17.14131E-09,-17.25394E-06
+3.305187E+00,+19.32620E-09,-17.06927E-06
+3.315015E+00,+19.31363E-09,-16.32308E-06
+3.325061E+00,+17.97862E-09,-15.93667E-06
+3.335135E+00,+17.75643E-09,-15.41382E-06
+3.345100E+00,+17.08235E-09,-15.85702E-06
+3.355078E+00,+16.89065E-09,-16.64360E-06
+3.365114E+00,+16.79656E-09,-16.84313E-06
+3.375170E+00,+17.03715E-09,-16.82247E-06
+3.385017E+00,+17.83537E-09,-17.08417E-06
+3.395095E+00,+17.82630E-09,-17.49009E-06
+3.405159E+00,+17.40490E-09,-15.41851E-06
+3.415227E+00,+17.52880E-09,-16.07598E-06
+3.425054E+00,+18.59343E-09,-17.14566E-06
+3.435129E+00,+18.43874E-09,-15.24845E-06
+3.445079E+00,+16.41784E-09,-17.91344E-06
+3.455224E+00,+15.35021E-09,-19.18734E-06
+3.465204E+00,+14.61537E-09,-20.28680E-06
+3.475237E+00,+14.63450E-09,-20.52052E-06
+3.485038E+00,+14.44804E-09,-20.69719E-06
+3.495077E+00,+14.23562E-09,-20.22898E-06
+3.505135E+00,+14.78800E-09,-18.52032E-06
+3.515023E+00,+15.56355E-09,-18.91754E-06
+3.525097E+00,+16.39562E-09,-18.98154E-06
+3.535047E+00,+16.22315E-09,-17.03405E-06
+3.545149E+00,+15.60473E-09,-15.32221E-06
+3.555133E+00,+15.71768E-09,-15.23252E-06
+3.565182E+00,+16.08627E-09,-19.20056E-06
+3.575228E+00,+15.97095E-09,-19.03238E-06
+3.585025E+00,+15.45110E-09,-17.68413E-06
+3.595064E+00,+15.49367E-09,-16.04968E-06
+3.605131E+00,+15.52934E-09,-15.48912E-06
+3.615200E+00,+15.22439E-09,-15.30356E-06
+3.625016E+00,+13.06821E-09,-18.19620E-06
+3.635062E+00,+12.29012E-09,-19.50382E-06
+3.645224E+00,+12.32218E-09,-19.55069E-06
+3.655166E+00,+12.89655E-09,-19.39968E-06
+3.665174E+00,+14.10375E-09,-18.23931E-06
+3.675204E+00,+14.72086E-09,-18.06519E-06
+3.685244E+00,+16.73457E-09,-17.97933E-06
+3.695048E+00,+17.47217E-09,-18.67905E-06
+3.705079E+00,+17.95147E-09,-18.02825E-06
+3.715123E+00,+17.80548E-09,-17.15670E-06
+3.725055E+00,+18.19099E-09,-19.25097E-06
+3.735124E+00,+18.68129E-09,-19.04623E-06
+3.745193E+00,+19.08538E-09,-17.97901E-06
+3.755229E+00,+18.71151E-09,-17.52800E-06
+3.765187E+00,+18.08657E-09,-15.11902E-06
+3.775133E+00,+18.27630E-09,-15.68813E-06
+3.785186E+00,+19.09388E-09,-19.47725E-06
+3.795243E+00,+19.02075E-09,-19.59944E-06
+3.805078E+00,+18.01549E-09,-17.10440E-06
+3.815166E+00,+17.62096E-09,-16.93285E-06
+3.825238E+00,+17.20967E-09,-17.07559E-06
+3.835196E+00,+16.78120E-09,-18.37698E-06
+3.845161E+00,+14.93764E-09,-22.14775E-06
+3.855243E+00,+14.45943E-09,-20.80708E-06
+3.865074E+00,+15.01039E-09,-19.62573E-06
+3.875153E+00,+15.64296E-09,-19.10657E-06
+3.885218E+00,+15.95588E-09,-17.66010E-06
+3.895066E+00,+15.97911E-09,-17.20159E-06
+3.905135E+00,+17.01783E-09,-16.58896E-06
+3.915192E+00,+17.70128E-09,-16.78122E-06
+3.925107E+00,+18.14677E-09,-17.95118E-06
+3.935079E+00,+17.78026E-09,-15.05413E-06
+3.945042E+00,+17.26652E-09,-14.45641E-06
+3.955094E+00,+17.57689E-09,-16.34205E-06
+3.965176E+00,+18.15846E-09,-18.43074E-06
+3.975156E+00,+18.28220E-09,-18.96455E-06
+3.985123E+00,+18.65350E-09,-18.43692E-06
+3.995075E+00,+19.26624E-09,-19.23080E-06
+4.005135E+00,+20.66494E-09,-22.00470E-06
+4.015201E+00,+20.60547E-09,-20.89995E-06
+4.025106E+00,+19.63395E-09,-20.40490E-06
+4.035175E+00,+19.48120E-09,-19.19186E-06
+4.045017E+00,+19.66940E-09,-20.02141E-06
+4.055158E+00,+19.52148E-09,-19.32996E-06
+4.065228E+00,+18.00009E-09,-15.92237E-06
+4.075066E+00,+17.30771E-09,-14.04113E-06
+4.085127E+00,+16.71696E-09,-13.09988E-06
+4.095195E+00,+16.50170E-09,-13.58711E-06
+4.105020E+00,+15.65215E-09,-13.73254E-06
+4.115199E+00,+14.83836E-09,-15.90881E-06
+4.125035E+00,+14.57804E-09,-17.23326E-06
+4.135093E+00,+14.75050E-09,-16.27954E-06
+4.145158E+00,+14.70625E-09,-18.95345E-06
+4.155232E+00,+14.33819E-09,-19.38420E-06
+4.165186E+00,+14.25201E-09,-18.70792E-06
+4.175036E+00,+14.86489E-09,-18.11222E-06
+4.185091E+00,+15.58079E-09,-16.20421E-06
+4.195148E+00,+15.64099E-09,-17.11087E-06
+4.205207E+00,+15.73391E-09,-15.92889E-06
+4.215146E+00,+16.38634E-09,-16.04230E-06
+4.225219E+00,+17.21600E-09,-17.74904E-06
+4.235073E+00,+17.17235E-09,-15.94554E-06
+4.245139E+00,+16.77950E-09,-14.97296E-06
+4.255204E+00,+17.03489E-09,-15.83828E-06
+4.265043E+00,+18.11422E-09,-17.46102E-06
+4.275239E+00,+18.21032E-09,-18.72154E-06
+4.285207E+00,+17.02079E-09,-16.98561E-06
+4.295154E+00,+15.88066E-09,-19.09347E-06
+4.305210E+00,+14.99076E-09,-23.99938E-06
+4.315051E+00,+14.65883E-09,-22.83308E-06
+4.325223E+00,+13.66994E-09,-22.92160E-06
+4.335052E+00,+13.06587E-09,-23.42162E-06
+4.345119E+00,+13.43107E-09,-23.89529E-06
+4.355236E+00,+14.36457E-09,-21.69025E-06
+4.365064E+00,+16.15804E-09,-19.58837E-06
+4.375141E+00,+16.85001E-09,-19.23031E-06
+4.385209E+00,+18.01157E-09,-19.83668E-06
+4.395051E+00,+19.30417E-09,-20.74963E-06
+4.405114E+00,+20.62376E-09,-21.43195E-06
+4.415093E+00,+20.59728E-09,-19.73920E-06
+4.425172E+00,+19.58201E-09,-16.83512E-06
+4.435244E+00,+19.02496E-09,-16.99342E-06
+4.445080E+00,+18.33558E-09,-16.59239E-06
+4.455151E+00,+17.40566E-09,-16.84227E-06
+4.465016E+00,+16.25221E-09,-16.97545E-06
+4.475226E+00,+16.15274E-09,-16.69501E-06
+4.485059E+00,+17.20073E-09,-17.98448E-06
+4.495131E+00,+18.10427E-09,-19.96422E-06
+4.505125E+00,+18.33441E-09,-17.17163E-06
+4.515214E+00,+18.48124E-09,-17.90886E-06
+4.525055E+00,+19.40535E-09,-20.52653E-06
+4.535050E+00,+20.21818E-09,-21.68859E-06
+4.545032E+00,+20.17905E-09,-20.69996E-06
+4.555097E+00,+19.00738E-09,-20.29029E-06
+4.565174E+00,+18.01734E-09,-18.36614E-06
+4.575129E+00,+18.13349E-09,-18.24294E-06
+4.585193E+00,+18.67956E-09,-19.26272E-06
+4.595030E+00,+19.10745E-09,-20.11245E-06
+4.605087E+00,+19.71390E-09,-20.23110E-06
+4.615160E+00,+20.22167E-09,-20.34829E-06
+4.625108E+00,+19.75161E-09,-19.19223E-06
+4.635170E+00,+18.14927E-09,-17.49785E-06
+4.645234E+00,+16.81823E-09,-16.65960E-06
+4.655065E+00,+16.95437E-09,-16.00674E-06
+4.665030E+00,+18.04580E-09,-17.55246E-06
+4.675125E+00,+18.52809E-09,-16.61239E-06
+4.685212E+00,+17.99675E-09,-16.05684E-06
+4.695053E+00,+17.69216E-09,-18.09360E-06
+4.705127E+00,+18.25837E-09,-20.00582E-06
+4.715056E+00,+19.04745E-09,-20.19345E-06
+4.725134E+00,+19.64882E-09,-18.86055E-06
+4.735198E+00,+19.83794E-09,-18.12804E-06
+4.745029E+00,+20.03518E-09,-18.68723E-06
+4.755107E+00,+19.61631E-09,-19.16182E-06
+4.765063E+00,+17.95105E-09,-17.44346E-06
+4.775136E+00,+16.28127E-09,-17.90520E-06
+4.785214E+00,+15.20161E-09,-18.99745E-06
+4.795059E+00,+15.29426E-09,-20.08084E-06
+4.805143E+00,+15.70114E-09,-19.12162E-06
+4.815203E+00,+15.76880E-09,-18.48785E-06
+4.825094E+00,+16.09682E-09,-17.49444E-06
+4.835072E+00,+16.33089E-09,-15.87831E-06
+4.845023E+00,+16.09448E-09,-16.38085E-06
+4.855079E+00,+15.37074E-09,-18.08836E-06
+4.865154E+00,+14.65819E-09,-19.63792E-06
+4.875101E+00,+15.07806E-09,-18.59187E-06
+4.885162E+00,+16.42418E-09,-16.02602E-06
+4.895240E+00,+16.50064E-09,-15.44581E-06
+4.905071E+00,+15.66767E-09,-17.40455E-06
+4.915145E+00,+15.29185E-09,-17.86566E-06
+4.925107E+00,+15.78377E-09,-17.47736E-06
+4.935183E+00,+16.38053E-09,-17.17055E-06
+4.945015E+00,+16.58588E-09,-15.71617E-06
+4.955080E+00,+16.79913E-09,-14.09309E-06
+4.965034E+00,+18.01797E-09,-14.46118E-06
+4.975116E+00,+19.17699E-09,-16.92052E-06
+4.985184E+00,+19.19616E-09,-18.78141E-06
+4.995024E+00,+18.39358E-09,-17.06709E-06
+5.005096E+00,+17.92622E-09,-16.26114E-06
+5.015046E+00,+18.20691E-09,-17.01513E-06
+5.025130E+00,+18.86996E-09,-18.22952E-06
+5.035198E+00,+19.06788E-09,-17.83642E-06
+5.045039E+00,+19.63842E-09,-18.95042E-06
+5.055121E+00,+20.42604E-09,-20.46198E-06
+5.065098E+00,+20.83796E-09,-20.96320E-06
+5.075176E+00,+20.40991E-09,-19.41553E-06
+5.085019E+00,+19.43988E-09,-18.79114E-06
+5.095089E+00,+19.29702E-09,-19.95621E-06
+5.105113E+00,+19.56064E-09,-19.83527E-06
+5.115155E+00,+19.51395E-09,-17.49035E-06
+5.125070E+00,+18.82340E-09,-16.72889E-06
+5.135015E+00,+18.13429E-09,-17.12877E-06
+5.145164E+00,+17.81128E-09,-16.58032E-06
+5.155193E+00,+17.31401E-09,-16.08213E-06
+5.165233E+00,+16.41516E-09,-16.81306E-06
+5.175144E+00,+16.01087E-09,-17.33279E-06
+5.185184E+00,+17.04382E-09,-18.40568E-06
+5.195234E+00,+18.26646E-09,-20.01480E-06
+5.205031E+00,+18.52503E-09,-19.88471E-06
+5.215183E+00,+18.41761E-09,-19.47767E-06
+5.225019E+00,+18.91031E-09,-19.78941E-06
+5.235089E+00,+19.90954E-09,-21.33562E-06
+5.245167E+00,+20.08291E-09,-22.23267E-06
+5.255221E+00,+18.84043E-09,-18.80677E-06
+5.265176E+00,+17.23667E-09,-17.91224E-06
+5.275018E+00,+16.91437E-09,-18.44010E-06
+5.285076E+00,+17.36044E-09,-18.39984E-06
+5.295152E+00,+17.29249E-09,-18.98109E-06
+5.305146E+00,+16.86866E-09,-17.82603E-06
+5.315226E+00,+16.62102E-09,-18.45766E-06
+5.325065E+00,+16.42144E-09,-17.35786E-06
+5.335129E+00,+15.77348E-09,-17.71391E-06
+5.345181E+00,+15.12689E-09,-16.35166E-06
+5.355020E+00,+15.28369E-09,-15.79010E-06
+5.365197E+00,+16.40287E-09,-15.93604E-06
+5.375031E+00,+17.49088E-09,-17.97950E-06
+5.385102E+00,+17.19137E-09,-16.60532E-06
+5.395162E+00,+16.41927E-09,-16.83103E-06
+5.405218E+00,+16.19700E-09,-16.19846E-06
+5.415068E+00,+16.31859E-09,-16.45712E-06
+5.425025E+00,+15.93199E-09,-17.89999E-06
+5.435225E+00,+15.08368E-09,-20.88573E-06
+5.445168E+00,+14.84545E-09,-21.92374E-06
+5.455229E+00,+15.47463E-09,-18.04433E-06
+5.465068E+00,+16.09166E-09,-17.02066E-06
+5.475019E+00,+16.59824E-09,-18.14587E-06
+5.485085E+00,+17.20578E-09,-19.69322E-06
+5.495155E+00,+18.59297E-09,-20.38376E-06
+5.505220E+00,+19.16726E-09,-21.26473E-06
+5.515171E+00,+18.43891E-09,-21.04503E-06
+5.525243E+00,+17.46569E-09,-19.18016E-06
+5.535073E+00,+16.99668E-09,-17.59498E-06
+5.545147E+00,+17.51676E-09,-18.02141E-06
+5.555207E+00,+17.93952E-09,-17.65320E-06
+5.565161E+00,+17.49729E-09,-18.04679E-06
+5.575241E+00,+17.23468E-09,-20.72136E-06
+5.585069E+00,+17.64275E-09,-20.53110E-06
+5.595124E+00,+18.05345E-09,-19.80715E-06
+5.605185E+00,+17.91429E-09,-19.99423E-06
+5.615130E+00,+17.78546E-09,-20.03045E-06
+5.625196E+00,+18.30542E-09,-20.56466E-06
+5.635042E+00,+19.07414E-09,-21.16562E-06
+5.645113E+00,+19.17809E-09,-21.80686E-06
+5.655201E+00,+18.73867E-09,-20.41789E-06
+5.665156E+00,+18.47669E-09,-20.41735E-06
+5.675025E+00,+18.53441E-09,-20.15242E-06
+5.685118E+00,+18.19526E-09,-19.99051E-06
+5.695200E+00,+17.17265E-09,-18.51211E-06
+5.705049E+00,+16.45646E-09,-15.45628E-06
+5.715131E+00,+16.93651E-09,-15.98093E-06
+5.725077E+00,+17.92264E-09,-17.18393E-06
+5.735135E+00,+18.95082E-09,-19.84171E-06
+5.745210E+00,+19.46220E-09,-21.14041E-06
+5.755052E+00,+20.22056E-09,-22.31432E-06
+5.765127E+00,+20.67237E-09,-21.55423E-06
+5.775072E+00,+19.93420E-09,-19.69729E-06
+5.785125E+00,+17.89753E-09,-18.67699E-06
+5.795182E+00,+16.83315E-09,-18.66028E-06
+5.805232E+00,+17.01427E-09,-18.90667E-06
+5.815182E+00,+17.42940E-09,-17.13327E-06
+5.825031E+00,+16.74246E-09,-17.88048E-06
+5.835114E+00,+15.68684E-09,-20.38802E-06
+5.845193E+00,+15.34147E-09,-19.68985E-06
+5.855055E+00,+15.63096E-09,-19.09144E-06
+5.865015E+00,+15.76566E-09,-16.90370E-06
+5.875086E+00,+15.81061E-09,-15.25180E-06
+5.885151E+00,+16.41061E-09,-14.79555E-06
+5.895222E+00,+17.84620E-09,-14.42248E-06
+5.905068E+00,+18.48637E-09,-16.14195E-06
+5.915036E+00,+18.33976E-09,-17.81751E-06
+5.925137E+00,+18.66017E-09,-19.04763E-06
+5.935208E+00,+20.05436E-09,-20.22804E-06
+5.945049E+00,+20.97651E-09,-22.13250E-06
+5.955105E+00,+21.16610E-09,-21.91947E-06
+5.965170E+00,+20.68604E-09,-20.75198E-06
+5.975114E+00,+20.68219E-09,-20.75555E-06
+5.985077E+00,+21.22575E-09,-21.63426E-06
+5.995022E+00,+21.32263E-09,-21.99320E-06
+6.005083E+00,+20.67398E-09,-21.53598E-06
+6.015151E+00,+19.99263E-09,-20.76448E-06
+6.025099E+00,+19.70136E-09,-19.69457E-06
+6.035151E+00,+18.83047E-09,-18.50656E-06
+6.045189E+00,+17.66248E-09,-20.61359E-06
+6.055227E+00,+16.65825E-09,-21.42320E-06
+6.065183E+00,+16.47407E-09,-20.56412E-06
+6.075032E+00,+16.48259E-09,-17.80309E-06
+6.085093E+00,+16.12665E-09,-18.22781E-06
+6.095150E+00,+15.18488E-09,-19.32973E-06
+6.105186E+00,+14.89316E-09,-19.57961E-06
+6.115139E+00,+15.41668E-09,-18.42161E-06
+6.125016E+00,+15.52533E-09,-18.54773E-06
+6.135098E+00,+14.96026E-09,-21.67992E-06
+6.145129E+00,+14.68173E-09,-23.11996E-06
+6.155190E+00,+15.46474E-09,-21.83859E-06
+6.165130E+00,+16.38932E-09,-20.35381E-06
+6.175180E+00,+17.00996E-09,-20.08232E-06
+6.185166E+00,+17.01910E-09,-19.21435E-06
+6.195204E+00,+17.33212E-09,-20.25275E-06
+6.205029E+00,+17.93658E-09,-19.96625E-06
+6.215091E+00,+18.56069E-09,-18.90450E-06
+6.225057E+00,+18.47996E-09,-19.49478E-06
+6.235094E+00,+19.10271E-09,-19.38423E-06
+6.245126E+00,+19.82668E-09,-20.03698E-06
+6.255194E+00,+20.83045E-09,-23.43656E-06
+6.265038E+00,+20.46336E-09,-22.26840E-06
+6.275158E+00,+19.21596E-09,-21.87945E-06
+6.285123E+00,+19.06662E-09,-21.16465E-06
+6.295067E+00,+19.63650E-09,-21.13664E-06
+6.305115E+00,+19.78333E-09,-19.49604E-06
+6.315167E+00,+18.95117E-09,-18.28254E-06
+6.325079E+00,+18.36515E-09,-18.32102E-06
+6.335115E+00,+17.76197E-09,-19.36243E-06
+6.345159E+00,+17.37552E-09,-19.48122E-06
+6.355171E+00,+15.85370E-09,-21.23334E-06
+6.365326E+00,+15.00975E-09,-22.25916E-06
+6.375147E+00,+13.94020E-09,-24.34425E-06
+6.385207E+00,+13.45443E-09,-24.91545E-06
+6.395022E+00,+12.48307E-09,-26.82269E-06
+6.405134E+00,+12.05904E-09,-26.06301E-06
+6.415096E+00,+12.50029E-09,-25.51761E-06
+6.425064E+00,+13.18647E-09,-24.44567E-06
+6.435243E+00,+13.48728E-09,-24.19247E-06
+6.445207E+00,+13.17388E-09,-25.34689E-06
+6.455026E+00,+13.20984E-09,-24.86535E-06
+6.465062E+00,+13.99133E-09,-23.37782E-06
+6.475155E+00,+16.05542E-09,-21.71852E-06
+6.485088E+00,+16.78314E-09,-20.03887E-06
+6.495027E+00,+17.45883E-09,-18.29478E-06
+6.505206E+00,+18.11505E-09,-18.97562E-06
+6.515234E+00,+18.96780E-09,-18.81944E-06
+6.525047E+00,+19.00077E-09,-19.35880E-06
+6.535089E+00,+17.80568E-09,-19.79765E-06
+6.545146E+00,+17.17854E-09,-18.78325E-06
+6.555203E+00,+17.25616E-09,-18.91917E-06
+6.565037E+00,+17.43191E-09,-19.19927E-06
+6.575057E+00,+17.00963E-09,-16.07114E-06
+6.585132E+00,+16.76935E-09,-14.00325E-06
+6.595185E+00,+17.78972E-09,-14.93586E-06
+6.605034E+00,+18.69223E-09,-17.62562E-06
+6.615173E+00,+19.72670E-09,-20.38470E-06
+6.625067E+00,+19.59502E-09,-20.94009E-06
+6.635097E+00,+18.99591E-09,-19.90671E-06
+6.645132E+00,+18.80071E-09,-19.63117E-06
+6.655179E+00,+17.65032E-09,-19.12131E-06
+6.665018E+00,+17.07025E-09,-19.46569E-06
+6.675087E+00,+16.45382E-09,-19.25211E-06
+6.685044E+00,+16.73546E-09,-19.15615E-06
+6.695226E+00,+17.16545E-09,-20.27627E-06
+6.705070E+00,+16.84816E-09,-19.97438E-06
+6.715132E+00,+15.38830E-09,-21.16110E-06
+6.725210E+00,+15.53486E-09,-20.39423E-06
+6.735040E+00,+17.64230E-09,-21.66138E-06
+6.745106E+00,+18.47367E-09,-23.00869E-06
+6.755174E+00,+18.31400E-09,-20.72677E-06
+6.765234E+00,+17.87794E-09,-20.41835E-06
+6.775106E+00,+16.95925E-09,-19.63077E-06
+6.785183E+00,+16.78650E-09,-18.87403E-06
+6.795119E+00,+16.08767E-09,-18.07243E-06
+6.805076E+00,+15.73899E-09,-18.13073E-06
+6.815132E+00,+15.59713E-09,-15.11496E-06
+6.825205E+00,+15.24229E-09,-16.55749E-06
+6.835058E+00,+13.33089E-09,-19.99048E-06
+6.845136E+00,+11.90848E-09,-21.74996E-06
+6.855211E+00,+11.04317E-09,-23.63457E-06
+6.865052E+00,+11.59077E-09,-23.53097E-06
+6.875219E+00,+12.51998E-09,-23.09020E-06
+6.885062E+00,+12.22695E-09,-22.80327E-06
+6.895139E+00,+11.50855E-09,-24.00770E-06
+6.905057E+00,+11.63839E-09,-25.52736E-06
+6.915022E+00,+12.55669E-09,-25.25445E-06
+6.925202E+00,+12.74162E-09,-25.12814E-06
+6.935227E+00,+13.64632E-09,-22.66168E-06
+6.945229E+00,+14.58452E-09,-21.18625E-06
+6.955062E+00,+16.87446E-09,-20.67375E-06
+6.965134E+00,+17.30951E-09,-19.55255E-06
+6.975204E+00,+16.15473E-09,-19.61689E-06
+6.985152E+00,+15.55618E-09,-21.95306E-06
+6.995345E+00,+15.62530E-09,-21.14989E-06
+7.005197E+00,+16.22287E-09,-20.19445E-06
+7.015033E+00,+17.24192E-09,-19.01642E-06
+7.025109E+00,+17.64590E-09,-18.50819E-06
+7.035174E+00,+19.05770E-09,-19.74129E-06
+7.045017E+00,+20.04103E-09,-20.56884E-06
+7.055087E+00,+20.56973E-09,-21.76724E-06
+7.065155E+00,+20.30693E-09,-22.34714E-06
+7.075215E+00,+19.57832E-09,-21.32389E-06
+7.085056E+00,+19.18090E-09,-20.59015E-06
+7.095246E+00,+17.34168E-09,-19.37019E-06
+7.105142E+00,+16.03364E-09,-19.73145E-06
+7.115119E+00,+14.60235E-09,-20.63253E-06
+7.125087E+00,+15.09045E-09,-20.76531E-06
+7.135083E+00,+17.59772E-09,-21.28229E-06
+7.145061E+00,+18.07336E-09,-21.70143E-06
+7.155120E+00,+17.91205E-09,-19.36034E-06
+7.165189E+00,+17.77242E-09,-18.34468E-06
+7.175025E+00,+17.80167E-09,-19.27863E-06
+7.185214E+00,+17.60834E-09,-19.71580E-06
+7.195061E+00,+16.20498E-09,-21.41685E-06
+7.205091E+00,+15.62269E-09,-20.85692E-06
+7.215155E+00,+14.81716E-09,-21.16242E-06
+7.225237E+00,+14.48078E-09,-22.59410E-06
+7.235135E+00,+13.10772E-09,-22.50535E-06
+7.245208E+00,+12.68374E-09,-23.20339E-06
+7.255036E+00,+13.67751E-09,-21.87138E-06
+7.265225E+00,+15.31632E-09,-19.88177E-06
+7.275064E+00,+16.38323E-09,-18.20323E-06
+7.285122E+00,+16.44489E-09,-18.05180E-06
+7.295187E+00,+16.55966E-09,-16.21039E-06
+7.305024E+00,+17.21017E-09,-15.38467E-06
+7.315187E+00,+17.69156E-09,-16.05203E-06
+7.325024E+00,+17.17301E-09,-19.07785E-06
+7.335236E+00,+16.41203E-09,-21.92462E-06
+7.345195E+00,+16.52084E-09,-21.04858E-06
+7.355029E+00,+17.28528E-09,-19.71603E-06
+7.365091E+00,+17.40460E-09,-19.49696E-06
+7.375234E+00,+17.84860E-09,-20.56758E-06
+7.385193E+00,+18.44964E-09,-20.51700E-06
+7.395129E+00,+19.63682E-09,-19.77333E-06
+7.405042E+00,+19.48624E-09,-18.77529E-06
+7.415215E+00,+17.78709E-09,-18.53666E-06
+7.425129E+00,+17.22476E-09,-18.96552E-06
+7.435187E+00,+16.48380E-09,-17.60808E-06
+7.445234E+00,+16.26041E-09,-17.45980E-06
+7.455047E+00,+14.74633E-09,-20.42279E-06
+7.465108E+00,+14.12281E-09,-21.71211E-06
+7.475163E+00,+14.18684E-09,-21.62590E-06
+7.485106E+00,+14.89885E-09,-19.55129E-06
+7.495180E+00,+16.91117E-09,-19.95781E-06
+7.505122E+00,+17.55429E-09,-20.69750E-06
+7.515183E+00,+20.31474E-09,-21.82546E-06
+7.525029E+00,+21.10481E-09,-21.89859E-06
+7.535064E+00,+21.09380E-09,-20.70591E-06
+7.545132E+00,+20.25445E-09,-20.41068E-06
+7.555191E+00,+18.26099E-09,-20.30835E-06
+7.565036E+00,+18.28221E-09,-20.39123E-06
+7.575107E+00,+19.05637E-09,-19.90628E-06
+7.585055E+00,+18.93310E-09,-19.26278E-06
+7.595243E+00,+17.68877E-09,-17.37322E-06
+7.605084E+00,+17.48223E-09,-16.76056E-06
+7.615138E+00,+17.28170E-09,-17.53407E-06
+7.625216E+00,+17.11832E-09,-17.56557E-06
+7.635203E+00,+15.64674E-09,-19.03670E-06
+7.645166E+00,+15.37498E-09,-19.12877E-06
+7.655227E+00,+15.36069E-09,-18.62832E-06
+7.665083E+00,+15.42628E-09,-19.44300E-06
+7.675138E+00,+15.24631E-09,-20.70102E-06
+7.685230E+00,+15.24782E-09,-21.07312E-06
+7.695021E+00,+15.76401E-09,-19.78020E-06
+7.705217E+00,+15.89753E-09,-19.56122E-06
+7.715056E+00,+15.29010E-09,-20.25121E-06
+7.725123E+00,+14.88631E-09,-21.42088E-06
+7.735193E+00,+13.78907E-09,-22.58715E-06
+7.745030E+00,+13.81983E-09,-22.82659E-06
+7.755099E+00,+13.26819E-09,-21.40935E-06
+7.765184E+00,+12.63549E-09,-21.57572E-06
+7.775228E+00,+10.85181E-09,-22.71761E-06
+7.785156E+00,+10.90327E-09,-23.10771E-06
+7.795218E+00,+11.96098E-09,-23.28061E-06
+7.805153E+00,+12.14506E-09,-23.54413E-06
+7.815191E+00,+12.50046E-09,-23.72011E-06
+7.825237E+00,+12.89927E-09,-23.16476E-06
+7.835056E+00,+14.52460E-09,-18.60681E-06
+7.845111E+00,+14.67423E-09,-19.58871E-06
+7.855159E+00,+13.93676E-09,-22.82192E-06
+7.865196E+00,+13.92687E-09,-23.74020E-06
+7.875244E+00,+15.99282E-09,-22.69243E-06
+7.885164E+00,+16.51443E-09,-21.96479E-06
+7.895109E+00,+18.22711E-09,-19.33230E-06
+7.905186E+00,+18.21944E-09,-19.57489E-06
+7.915024E+00,+17.86161E-09,-19.26830E-06
+7.925086E+00,+17.60094E-09,-19.42909E-06
+7.935149E+00,+16.09681E-09,-19.02944E-06
+7.945195E+00,+15.74138E-09,-19.46079E-06
+7.955017E+00,+16.27529E-09,-19.39087E-06
+7.965074E+00,+17.01319E-09,-19.86669E-06
+7.975132E+00,+18.63309E-09,-21.37448E-06
+7.985206E+00,+18.63943E-09,-21.13229E-06
+7.995162E+00,+18.37117E-09,-19.27554E-06
+8.005194E+00,+18.75121E-09,-20.53285E-06
+8.015133E+00,+19.34308E-09,-20.29172E-06
+8.025060E+00,+19.05723E-09,-19.47808E-06
+8.035102E+00,+17.30322E-09,-17.91850E-06
+8.045149E+00,+16.89160E-09,-17.95521E-06
+8.055183E+00,+16.87004E-09,-20.13279E-06
+8.065235E+00,+16.68508E-09,-20.50587E-06
+8.075052E+00,+15.16627E-09,-23.51026E-06
+8.085197E+00,+14.64901E-09,-23.87793E-06
+8.095039E+00,+14.83621E-09,-20.79635E-06
+8.105076E+00,+15.13383E-09,-19.46154E-06
+8.115102E+00,+15.10219E-09,-18.43111E-06
+8.125143E+00,+14.83621E-09,-19.72387E-06
+8.135108E+00,+15.36334E-09,-20.09754E-06
+8.145048E+00,+16.13165E-09,-19.43336E-06
+8.155096E+00,+17.05937E-09,-19.79170E-06
+8.165140E+00,+17.11104E-09,-19.80964E-06
+8.175175E+00,+17.13567E-09,-19.60940E-06
+8.185090E+00,+17.38042E-09,-18.27922E-06
+8.195234E+00,+17.88802E-09,-18.93648E-06
+8.205041E+00,+17.83777E-09,-19.25889E-06
+8.215077E+00,+17.64044E-09,-19.19512E-06
+8.225126E+00,+17.84369E-09,-19.42334E-06
+8.235165E+00,+18.33859E-09,-18.61685E-06
+8.245194E+00,+18.09700E-09,-18.99027E-06
+8.255228E+00,+17.02621E-09,-17.53069E-06
+8.265041E+00,+17.20545E-09,-17.11247E-06
+8.275108E+00,+19.13764E-09,-20.58263E-06
+8.285180E+00,+19.53561E-09,-20.83657E-06
+8.295148E+00,+18.70315E-09,-19.90111E-06
+8.305103E+00,+18.01073E-09,-19.22485E-06
+8.315173E+00,+17.18453E-09,-18.63381E-06
+8.325232E+00,+17.19152E-09,-18.21694E-06
+8.335064E+00,+16.61773E-09,-18.37913E-06
+8.345135E+00,+16.25186E-09,-18.48313E-06
+8.355204E+00,+16.14195E-09,-18.46433E-06
+8.365048E+00,+16.46907E-09,-18.44304E-06
+8.375126E+00,+17.14843E-09,-20.50658E-06
+8.385224E+00,+17.21700E-09,-20.65418E-06
+8.395020E+00,+17.32155E-09,-20.56853E-06
+8.405017E+00,+17.41572E-09,-20.14189E-06
+8.415092E+00,+16.63244E-09,-17.25028E-06
+8.425170E+00,+15.94388E-09,-18.56447E-06
+8.435237E+00,+14.13435E-09,-20.66737E-06
+8.445077E+00,+14.15417E-09,-20.18111E-06
+8.455157E+00,+15.02288E-09,-19.35685E-06
+8.465230E+00,+15.00546E-09,-20.48573E-06
+8.475063E+00,+14.02694E-09,-21.16305E-06
+8.485139E+00,+13.92551E-09,-20.53825E-06
+8.495096E+00,+14.86705E-09,-18.30660E-06
+8.505062E+00,+15.32262E-09,-16.47260E-06
+8.515112E+00,+15.95238E-09,-17.64133E-06
+8.525195E+00,+16.22013E-09,-17.62545E-06
+8.535031E+00,+17.77077E-09,-19.67548E-06
+8.545074E+00,+18.35923E-09,-20.42164E-06
+8.555120E+00,+17.82797E-09,-20.87114E-06
+8.565165E+00,+17.12254E-09,-20.04959E-06
+8.575022E+00,+16.92328E-09,-20.42487E-06
+8.585059E+00,+17.61601E-09,-20.88882E-06
+8.595105E+00,+18.70869E-09,-20.47543E-06
+8.605097E+00,+18.52461E-09,-19.80071E-06
+8.615035E+00,+17.70587E-09,-18.63559E-06
+8.625189E+00,+17.66601E-09,-19.28087E-06
+8.635230E+00,+17.80503E-09,-20.61954E-06
+8.645044E+00,+17.59271E-09,-20.74894E-06
+8.655081E+00,+16.81594E-09,-19.30613E-06
+8.665126E+00,+16.73718E-09,-19.50463E-06
+8.675160E+00,+16.69473E-09,-20.51322E-06
+8.685087E+00,+16.56189E-09,-21.08683E-06
+8.695024E+00,+15.73972E-09,-14.98924E-06
+8.705077E+00,+15.83697E-09,-15.52114E-06
+8.715112E+00,+16.99104E-09,-18.86470E-06
+8.725163E+00,+17.10922E-09,-19.06248E-06
+8.735174E+00,+15.62911E-09,-18.99064E-06
+8.745228E+00,+14.53698E-09,-19.30913E-06
+8.755215E+00,+13.84080E-09,-22.47831E-06
+8.765191E+00,+14.08528E-09,-20.40030E-06
+8.775161E+00,+14.90982E-09,-19.40884E-06
+8.785134E+00,+15.28675E-09,-18.38084E-06
+8.795080E+00,+16.85119E-09,-19.06080E-06
+8.805053E+00,+17.86757E-09,-19.72464E-06
+8.815108E+00,+18.38033E-09,-20.37669E-06
+8.825184E+00,+17.96170E-09,-20.42613E-06
+8.835028E+00,+17.48982E-09,-20.17608E-06
+8.845084E+00,+17.75826E-09,-20.39758E-06
+8.855154E+00,+18.05986E-09,-19.38323E-06
+8.865236E+00,+17.65996E-09,-18.76070E-06
+8.875193E+00,+16.95824E-09,-18.26829E-06
+8.885033E+00,+17.03589E-09,-19.38381E-06
+8.895104E+00,+17.42633E-09,-19.50500E-06
+8.905040E+00,+17.20383E-09,-20.38691E-06
+8.915231E+00,+15.92988E-09,-19.21289E-06
+8.925178E+00,+15.64113E-09,-19.74967E-06
+8.935026E+00,+16.16538E-09,-21.71296E-06
+8.945093E+00,+16.66805E-09,-21.40821E-06
+8.955176E+00,+16.67477E-09,-21.28553E-06
+8.965051E+00,+16.28123E-09,-21.06145E-06
+8.975134E+00,+15.38634E-09,-21.25883E-06
+8.985094E+00,+14.89753E-09,-21.50603E-06
+8.995060E+00,+13.08231E-09,-22.49811E-06
+9.005138E+00,+12.29131E-09,-22.12647E-06
+9.015176E+00,+12.17989E-09,-22.05274E-06
+9.025229E+00,+13.06809E-09,-21.97552E-06
+9.035046E+00,+14.18951E-09,-22.49580E-06
+9.045080E+00,+14.36730E-09,-22.71389E-06
+9.055140E+00,+14.59242E-09,-19.95893E-06
+9.065231E+00,+15.06801E-09,-17.58794E-06
+9.075146E+00,+15.85231E-09,-17.09582E-06
+9.085228E+00,+15.58770E-09,-17.90177E-06
+9.095066E+00,+14.78129E-09,-21.08071E-06
+9.105145E+00,+14.55933E-09,-21.37270E-06
+9.115015E+00,+14.63540E-09,-18.99222E-06
+9.125212E+00,+14.32133E-09,-20.62140E-06
+9.135199E+00,+13.66825E-09,-23.88379E-06
+9.145160E+00,+13.83447E-09,-23.28349E-06
+9.155228E+00,+15.29363E-09,-20.29481E-06
+9.165075E+00,+16.26458E-09,-19.11464E-06
+9.175027E+00,+16.84495E-09,-18.92495E-06
+9.185093E+00,+16.88984E-09,-19.17020E-06
+9.195143E+00,+17.72970E-09,-20.03028E-06
+9.205173E+00,+18.52943E-09,-19.19152E-06
+9.215071E+00,+18.89004E-09,-20.43546E-06
+9.225111E+00,+18.40406E-09,-20.94506E-06
+9.235141E+00,+17.56696E-09,-20.17671E-06
+9.245183E+00,+17.24577E-09,-21.05487E-06
+9.255221E+00,+16.77069E-09,-21.26879E-06
+9.265152E+00,+16.05321E-09,-22.16569E-06
+9.275200E+00,+15.85441E-09,-20.94472E-06
+9.285046E+00,+16.39130E-09,-19.92437E-06
+9.295116E+00,+16.61278E-09,-17.91289E-06
+9.305182E+00,+15.86785E-09,-19.26519E-06
+9.315122E+00,+14.54995E-09,-20.95465E-06
+9.325183E+00,+14.11595E-09,-22.12916E-06
+9.335222E+00,+15.08414E-09,-20.39538E-06
+9.345028E+00,+16.05650E-09,-19.42984E-06
+9.355236E+00,+17.37213E-09,-20.17333E-06
+9.365184E+00,+17.94190E-09,-21.29082E-06
+9.375068E+00,+19.45494E-09,-21.05707E-06
+9.385021E+00,+19.91206E-09,-19.97504E-06
+9.395182E+00,+19.55959E-09,-22.12223E-06
+9.405074E+00,+19.12234E-09,-24.08750E-06
+9.415017E+00,+18.82910E-09,-23.72973E-06
+9.425160E+00,+18.64907E-09,-25.40769E-06
+9.435088E+00,+17.17988E-09,-23.15847E-06
+9.445222E+00,+16.48785E-09,-22.46916E-06
+9.455019E+00,+16.14413E-09,-22.94420E-06
+9.465062E+00,+16.81219E-09,-22.43191E-06
+9.475145E+00,+18.25769E-09,-24.01280E-06
+9.485113E+00,+18.51774E-09,-23.09361E-06
+9.495082E+00,+18.54771E-09,-21.67734E-06
+9.505229E+00,+18.71360E-09,-21.53793E-06
+9.515041E+00,+19.25429E-09,-21.59455E-06
+9.525084E+00,+19.13862E-09,-21.85682E-06
+9.535114E+00,+18.43875E-09,-22.79695E-06
+9.545151E+00,+18.28625E-09,-22.29086E-06
+9.555096E+00,+18.38499E-09,-23.18030E-06
+9.565137E+00,+17.95124E-09,-20.64437E-06
+9.575179E+00,+16.87959E-09,-20.64634E-06
+9.585214E+00,+16.59473E-09,-19.19681E-06
+9.595029E+00,+17.68308E-09,-21.25892E-06
+9.605067E+00,+18.64100E-09,-22.23238E-06
+9.615213E+00,+18.72530E-09,-19.26630E-06
+9.625021E+00,+18.00257E-09,-18.86805E-06
+9.635050E+00,+17.49886E-09,-19.20696E-06
+9.645073E+00,+17.32463E-09,-18.66160E-06
+9.655115E+00,+16.57425E-09,-19.42972E-06
+9.665190E+00,+15.92382E-09,-20.16661E-06
+9.675189E+00,+15.09445E-09,-21.54800E-06
+9.685234E+00,+14.96294E-09,-21.53938E-06
+9.695033E+00,+14.25766E-09,-23.07670E-06
+9.705065E+00,+13.43615E-09,-23.93804E-06
+9.715104E+00,+13.10671E-09,-23.05372E-06
+9.725030E+00,+13.97223E-09,-22.25636E-06
+9.735067E+00,+16.16435E-09,-21.78984E-06
+9.745109E+00,+16.68695E-09,-21.83204E-06
+9.755140E+00,+16.27170E-09,-19.08377E-06
+9.765183E+00,+16.13555E-09,-18.20661E-06
+9.775107E+00,+16.62468E-09,-19.86643E-06
+9.785068E+00,+17.05418E-09,-20.64506E-06
+9.795027E+00,+16.97419E-09,-18.84836E-06
+9.805050E+00,+17.01343E-09,-17.45167E-06
+9.815204E+00,+17.85356E-09,-20.45978E-06
+9.825016E+00,+18.66877E-09,-21.12731E-06
+9.835040E+00,+19.01896E-09,-21.98428E-06
+9.845098E+00,+18.83517E-09,-20.48081E-06
+9.855145E+00,+19.06936E-09,-21.45004E-06
+9.865092E+00,+19.40495E-09,-21.39293E-06
+9.875187E+00,+19.15363E-09,-20.33570E-06
+9.885043E+00,+18.57748E-09,-19.47770E-06
+9.895209E+00,+18.01643E-09,-19.68690E-06
+9.905034E+00,+18.32659E-09,-19.85104E-06
+9.915084E+00,+18.89703E-09,-22.64323E-06
+9.925146E+00,+18.54699E-09,-21.49570E-06
+9.935218E+00,+17.83413E-09,-20.67444E-06
+9.945056E+00,+17.88736E-09,-20.10999E-06
+9.955112E+00,+18.26824E-09,-19.07636E-06
+9.965160E+00,+17.97467E-09,-19.10508E-06
+9.975077E+00,+16.08567E-09,-20.49463E-06
+9.985232E+00,+15.39923E-09,-21.27720E-06
+9.995145E+00,+14.73262E-09,-22.16812E-06

MicroMag 2900/3900 Data File ends
