# Supplementary material for: Magnetic signatures of a creosote oil contaminated site: case study in São Paulo, Brazil
Source: Sci Rep. 2022 Dec 17;12:21853. doi: 10.1038/s41598-022-23493-2 (PMC9759522; doi:10.1038/s41598-022-23493-2)
Supplement: Supplementary file 3 — Supplementary Information 3. [file 41598_2022_23493_MOESM3_ESM.zip › moment_vs_time/SD35/2_35/nm1xxx/2_35.014]

MicroMag 2900/3900 Data File (Series 0016.002)
Moment vs. time

INSTRUMENT
Configuration                   VSM
Temperature control             None
Hardware version                0004
Software version                01/29/2013
Units of measure                Hybrid SI
Temperature in                  Celsius

SAMPLE
Mass                            N/A
Volume                          N/A
Demagnetizing factor            N/A

SETTINGS
Field range                    +300.0000E-03
Field command                   0.000000E+00
Moment range                   +20.00000E-06
Averaging time                 +2.229473E-03
Temperature (command)           N/A
Tmprtr difference correction    No
Orientation                     0.000000E+00
Vibration amplitude             1.0
Calibration factor             +4.407820E+00
Operating frequency            +83.00000E+00

MEASUREMENT
Description                    "SD35_2_35"
Field (measured)               +370.2595E-06
Temperature (measured)          N/A
Averages (completed)            N/A
Moment at conditioning field   +2.032198E-06
Measured on                     08/27/2020  17:18
Elapsed time                   +22.77620E+00

PROCESSING
Background subtraction          No
Delta-m processing              N/A
Demagnetizing factor            No
Normalization                   No
Normalization factor            N/A
Offset (field)                  No
Offset (moment)                 No
Pole saturation                 No
Slope correction                No

VIEWPORT
Left                            0.000000E+00
Right                          +10.00000E+00
Bottom                         -20.00000E-06
Top                            +20.00000E-06
Show X-axis?                    Yes
Show Y-axis?                    Yes

SCRIPT
Averaging time                 +10.00000E-03
Initial (conditioning) field   +260.0000E-03
Final (measuring) field         0.000000E+00
Pause at initial field         +10.00000E+00
Field slew rate limit          +10.00000E+03
Field slew time limit          +100.0000E-03
Slope correction                0.000000E+00
Timebase                       +10.00000E+00
Number of segments              1
Number of data                  1000

Segment   Averaging                                                            Final 
 Number      Time        Initial      Increment       Final         Pause      Index 
             (s)           (s)           (s)           (s)           (s)     
0000001,+10.00000E-03, 0.000000E+00,+10.00000E-03,+10.00000E+00,+10.00000E+00,0001000

                                         
     Time         Moment        Field    
     (s)          (Am�)          (T)     
+5.197688E-03,+1.471035E-06,+187.9772E-03
+15.02768E-03,+852.9966E-09,+108.3623E-03
+25.11407E-03,+413.0707E-09,+51.64434E-03
+35.17736E-03,+202.2657E-09,+24.37957E-03
+45.21756E-03,+95.65498E-09,+10.53591E-03
+55.13699E-03,+51.70354E-09,+4.828599E-03
+65.19277E-03,+30.43386E-09,+2.020115E-03
+75.03211E-03,+23.22814E-09,+963.2101E-06
+85.10438E-03,+19.83965E-09,+471.6144E-06
+95.09528E-03,+17.85867E-09,+262.4157E-06
+105.1692E-03,+17.00784E-09,+171.8380E-06
+115.2265E-03,+17.17978E-09,+120.2245E-06
+125.0500E-03,+17.44909E-09,+95.81424E-06
+135.0882E-03,+16.19903E-09,+75.66316E-06
+145.1389E-03,+14.10268E-09,+61.30191E-06
+155.2163E-03,+12.64812E-09,+52.19768E-06
+165.1428E-03,+12.49327E-09,+46.27370E-06
+175.1211E-03,+12.47537E-09,+43.06020E-06
+185.0537E-03,+12.14968E-09,+39.54701E-06
+195.1025E-03,+11.97245E-09,+34.85542E-06
+205.1642E-03,+12.82071E-09,+32.94185E-06
+215.1095E-03,+14.55105E-09,+34.05236E-06
+225.1746E-03,+15.65673E-09,+34.90491E-06
+235.2507E-03,+16.78109E-09,+34.16625E-06
+245.1868E-03,+17.64950E-09,+32.79310E-06
+255.0613E-03,+18.62927E-09,+28.50432E-06
+265.1312E-03,+18.65051E-09,+27.41215E-06
+275.0961E-03,+18.27837E-09,+26.05814E-06
+285.0910E-03,+18.91397E-09,+24.48060E-06
+295.1422E-03,+20.45497E-09,+21.17529E-06
+305.0954E-03,+21.29726E-09,+20.81852E-06
+315.1768E-03,+20.83525E-09,+19.39181E-06
+325.2375E-03,+19.88451E-09,+17.23729E-06
+335.0520E-03,+19.69641E-09,+16.05586E-06
+345.1147E-03,+20.24652E-09,+15.75105E-06
+355.0668E-03,+20.75548E-09,+14.41876E-06
+365.1361E-03,+20.93441E-09,+12.99892E-06
+375.2122E-03,+21.23740E-09,+12.71510E-06
+385.0433E-03,+21.46318E-09,+12.68048E-06
+395.0787E-03,+20.65227E-09,+13.68333E-06
+405.2436E-03,+19.19579E-09,+14.75261E-06
+415.0886E-03,+18.06154E-09,+13.65455E-06
+425.1631E-03,+18.33379E-09,+12.63414E-06
+435.2233E-03,+19.06449E-09,+12.46087E-06
+445.0642E-03,+19.01826E-09,+13.30891E-06
+455.1391E-03,+18.63959E-09,+12.21508E-06
+465.0858E-03,+19.18411E-09,+10.80875E-06
+475.1387E-03,+20.70775E-09,+8.236199E-06
+485.1871E-03,+21.53139E-09,+6.492720E-06
+495.2150E-03,+21.49997E-09,+6.851922E-06
+505.0232E-03,+21.12229E-09,+5.984231E-06
+515.1684E-03,+20.78524E-09,+5.767480E-06
+525.2042E-03,+20.15508E-09,+6.764317E-06
+535.0186E-03,+18.81638E-09,+6.630736E-06
+545.0555E-03,+17.73899E-09,+6.446944E-06
+555.2193E-03,+17.60071E-09,+5.819149E-06
+565.0353E-03,+17.60078E-09,+4.972344E-06
+575.2167E-03,+16.56278E-09,+4.423399E-06
+585.1469E-03,+15.08128E-09,+2.798996E-06
+595.1895E-03,+14.04672E-09,+1.965723E-06
+605.1122E-03,+14.22514E-09,+496.8167E-09
+615.1848E-03,+15.16038E-09,+3.050995E-06
+625.0222E-03,+15.35352E-09,+5.869790E-06
+635.2004E-03,+15.47786E-09,+5.216761E-06
+645.0423E-03,+15.79326E-09,+4.970828E-06
+655.1151E-03,+16.75113E-09,+2.708588E-06
+665.1919E-03,+16.83465E-09,+3.874941E-06
+675.0322E-03,+16.54697E-09,+2.674399E-06
+685.0880E-03,+16.87089E-09,+1.554823E-06
+695.1397E-03,+19.29305E-09,-1.687918E-06
+705.1957E-03,+20.38856E-09,-2.664700E-06
+715.1325E-03,+21.26039E-09,-3.044186E-06
+725.1005E-03,+21.40629E-09,-3.179713E-06
+735.0695E-03,+21.83492E-09,-4.605275E-06
+745.2220E-03,+21.84169E-09,-5.072823E-06
+755.1894E-03,+20.83717E-09,-5.674811E-06
+765.1305E-03,+19.87217E-09,-6.372700E-06
+775.1806E-03,+18.55943E-09,-8.875981E-06
+785.0161E-03,+17.81436E-09,-8.515635E-06
+795.0771E-03,+16.21286E-09,-7.484665E-06
+805.1478E-03,+15.10579E-09,-8.660603E-06
+815.0870E-03,+15.05542E-09,-5.296956E-06
+825.1481E-03,+16.09348E-09,-3.769770E-06
+835.2160E-03,+17.19559E-09,-4.861136E-06
+845.1169E-03,+17.17887E-09,-5.044499E-06
+855.1995E-03,+16.84658E-09,-5.031109E-06
+865.0461E-03,+17.17785E-09,-6.790238E-06
+875.0972E-03,+18.03181E-09,-6.804601E-06
+885.1473E-03,+18.17554E-09,-6.567250E-06
+895.1878E-03,+18.32069E-09,-6.547537E-06
+905.1301E-03,+18.83488E-09,-7.725621E-06
+915.2176E-03,+20.32429E-09,-10.14650E-06
+925.0544E-03,+20.64681E-09,-9.991866E-06
+935.2150E-03,+20.25879E-09,-12.43472E-06
+945.0411E-03,+20.02101E-09,-12.71081E-06
+955.1050E-03,+20.26892E-09,-11.07253E-06
+965.1793E-03,+20.37583E-09,-11.05342E-06
+975.0318E-03,+19.76313E-09,-8.396188E-06
+985.1165E-03,+19.44426E-09,-9.024583E-06
+995.1707E-03,+19.52284E-09,-9.119483E-06
+1.005234E+00,+19.67501E-09,-10.29142E-06
+1.015175E+00,+18.82614E-09,-11.83954E-06
+1.025149E+00,+18.01377E-09,-9.521600E-06
+1.035107E+00,+17.60618E-09,-8.438559E-06
+1.045150E+00,+18.00129E-09,-8.825770E-06
+1.055207E+00,+18.43125E-09,-7.641421E-06
+1.065018E+00,+18.29812E-09,-5.618477E-06
+1.075237E+00,+17.92851E-09,-8.626300E-06
+1.085229E+00,+17.98236E-09,-9.479314E-06
+1.095056E+00,+17.44345E-09,-8.609333E-06
+1.105019E+00,+16.55863E-09,-8.198748E-06
+1.115093E+00,+14.97645E-09,-12.04886E-06
+1.125153E+00,+15.05785E-09,-12.32569E-06
+1.135226E+00,+16.26257E-09,-10.96098E-06
+1.145172E+00,+16.38767E-09,-8.918067E-06
+1.155243E+00,+15.15893E-09,-10.34580E-06
+1.165093E+00,+14.91176E-09,-11.46790E-06
+1.175161E+00,+16.02709E-09,-9.786902E-06
+1.185231E+00,+16.87449E-09,-11.71117E-06
+1.195048E+00,+17.89633E-09,-13.99046E-06
+1.205086E+00,+17.92921E-09,-16.19394E-06
+1.215213E+00,+17.94006E-09,-14.99786E-06
+1.225135E+00,+17.98996E-09,-13.72370E-06
+1.235050E+00,+17.50577E-09,-12.00912E-06
+1.245214E+00,+17.08615E-09,-11.02349E-06
+1.255221E+00,+16.57685E-09,-10.95231E-06
+1.265242E+00,+16.51434E-09,-11.86978E-06
+1.275054E+00,+15.69325E-09,-12.62329E-06
+1.285085E+00,+14.84107E-09,-15.05224E-06
+1.295115E+00,+13.45351E-09,-17.55249E-06
+1.305157E+00,+13.58000E-09,-16.76740E-06
+1.315031E+00,+14.70965E-09,-15.45193E-06
+1.325042E+00,+15.26322E-09,-14.90679E-06
+1.335074E+00,+15.64164E-09,-14.76508E-06
+1.345172E+00,+16.01757E-09,-14.69513E-06
+1.355115E+00,+16.70956E-09,-13.81125E-06
+1.365034E+00,+16.62093E-09,-13.31357E-06
+1.375232E+00,+15.67348E-09,-14.60538E-06
+1.385200E+00,+15.42182E-09,-16.28866E-06
+1.395223E+00,+16.57691E-09,-15.04807E-06
+1.405063E+00,+17.33204E-09,-15.92835E-06
+1.415119E+00,+17.85394E-09,-15.29011E-06
+1.425043E+00,+17.76393E-09,-14.51194E-06
+1.435134E+00,+17.86757E-09,-14.59560E-06
+1.445078E+00,+18.03451E-09,-14.97597E-06
+1.455153E+00,+18.01870E-09,-17.22425E-06
+1.465238E+00,+17.75814E-09,-16.82047E-06
+1.475089E+00,+16.85597E-09,-16.75850E-06
+1.485165E+00,+16.75761E-09,-16.23216E-06
+1.495242E+00,+16.50388E-09,-13.14769E-06
+1.505079E+00,+16.41692E-09,-14.15757E-06
+1.515113E+00,+17.10179E-09,-15.80166E-06
+1.525150E+00,+17.77127E-09,-15.76035E-06
+1.535087E+00,+20.40742E-09,-19.17289E-06
+1.545024E+00,+20.81597E-09,-18.97717E-06
+1.555042E+00,+21.23296E-09,-17.32910E-06
+1.565085E+00,+21.60391E-09,-16.97663E-06
+1.575139E+00,+23.15315E-09,-16.74983E-06
+1.585177E+00,+23.51358E-09,-17.34613E-06
+1.595218E+00,+22.77590E-09,-20.21908E-06
+1.605036E+00,+22.33519E-09,-19.62831E-06
+1.615229E+00,+21.17307E-09,-19.29577E-06
+1.625119E+00,+20.77404E-09,-20.06510E-06
+1.635191E+00,+18.63498E-09,-20.31550E-06
+1.645136E+00,+18.19775E-09,-21.09541E-06
+1.655097E+00,+17.75132E-09,-24.04255E-06
+1.665040E+00,+17.83336E-09,-23.39896E-06
+1.675093E+00,+17.50939E-09,-19.09885E-06
+1.685158E+00,+17.37310E-09,-18.53051E-06
+1.695217E+00,+17.83632E-09,-17.10440E-06
+1.705048E+00,+18.16633E-09,-17.72118E-06
+1.715118E+00,+19.46154E-09,-19.96611E-06
+1.725207E+00,+19.40685E-09,-19.87750E-06
+1.735065E+00,+18.11827E-09,-18.65524E-06
+1.745155E+00,+18.09485E-09,-18.39091E-06
+1.755225E+00,+18.96064E-09,-18.63164E-06
+1.765056E+00,+19.04945E-09,-19.32312E-06
+1.775118E+00,+18.66955E-09,-19.93884E-06
+1.785191E+00,+18.77818E-09,-19.43711E-06
+1.795016E+00,+20.02214E-09,-19.76083E-06
+1.805053E+00,+20.27878E-09,-19.17132E-06
+1.815115E+00,+20.42088E-09,-20.20389E-06
+1.825191E+00,+20.35974E-09,-20.15545E-06
+1.835201E+00,+19.69016E-09,-20.00605E-06
+1.845237E+00,+19.25711E-09,-19.47830E-06
+1.855017E+00,+16.46763E-09,-20.75658E-06
+1.865019E+00,+15.83103E-09,-22.53202E-06
+1.875074E+00,+15.54520E-09,-19.86720E-06
+1.885126E+00,+15.77905E-09,-18.99476E-06
+1.895190E+00,+16.18372E-09,-19.36876E-06
+1.905028E+00,+16.10958E-09,-19.42729E-06
+1.915084E+00,+16.49312E-09,-18.87743E-06
+1.925034E+00,+16.68269E-09,-18.80811E-06
+1.935111E+00,+16.67021E-09,-17.80904E-06
+1.945057E+00,+16.48758E-09,-17.63618E-06
+1.955040E+00,+15.50262E-09,-17.61480E-06
+1.965028E+00,+15.60388E-09,-17.33840E-06
+1.975086E+00,+17.18931E-09,-16.27153E-06
+1.985161E+00,+17.19411E-09,-16.32583E-06
+1.995219E+00,+16.83424E-09,-18.36846E-06
+2.005044E+00,+17.06074E-09,-17.84603E-06
+2.015121E+00,+20.37616E-09,-19.26974E-06
+2.025069E+00,+20.68296E-09,-20.35046E-06
+2.035019E+00,+20.27485E-09,-22.34596E-06
+2.045096E+00,+19.90423E-09,-22.10112E-06
+2.055165E+00,+18.05825E-09,-22.52650E-06
+2.065017E+00,+17.91280E-09,-22.04487E-06
+2.075083E+00,+17.21270E-09,-19.69895E-06
+2.085138E+00,+17.20781E-09,-19.12463E-06
+2.095201E+00,+18.20038E-09,-18.63370E-06
+2.105259E+00,+18.23862E-09,-18.61170E-06
+2.115094E+00,+17.10089E-09,-18.60724E-06
+2.125169E+00,+16.81212E-09,-18.76233E-06
+2.135137E+00,+15.70774E-09,-20.09740E-06
+2.145100E+00,+15.91680E-09,-20.11148E-06
+2.155079E+00,+18.66476E-09,-21.37442E-06
+2.165043E+00,+18.86553E-09,-21.62782E-06
+2.175134E+00,+21.46030E-09,-22.97570E-06
+2.185456E+00,+21.60463E-09,-22.91371E-06
+2.195222E+00,+23.39202E-09,-22.49508E-06
+2.205225E+00,+23.38585E-09,-22.59816E-06
+2.215046E+00,+22.33091E-09,-24.79812E-06
+2.225230E+00,+22.18372E-09,-23.44468E-06
+2.235082E+00,+21.70052E-09,-22.19138E-06
+2.245032E+00,+21.52216E-09,-21.67569E-06
+2.255232E+00,+19.43306E-09,-22.30162E-06
+2.265212E+00,+19.38433E-09,-22.51414E-06
+2.275033E+00,+21.57182E-09,-20.84261E-06
+2.285100E+00,+22.15077E-09,-20.53314E-06
+2.295178E+00,+22.71234E-09,-24.18778E-06
+2.305223E+00,+22.53293E-09,-24.31896E-06
+2.315041E+00,+22.53850E-09,-25.50182E-06
+2.325191E+00,+22.57890E-09,-25.98833E-06
+2.335092E+00,+22.02035E-09,-24.83820E-06
+2.345127E+00,+21.58150E-09,-24.96666E-06
+2.355172E+00,+20.00702E-09,-23.75505E-06
+2.365242E+00,+19.53645E-09,-23.31997E-06
+2.375074E+00,+17.23401E-09,-22.09551E-06
+2.385136E+00,+16.31499E-09,-22.40773E-06
+2.395173E+00,+14.99510E-09,-22.08504E-06
+2.405206E+00,+15.31692E-09,-21.67563E-06
+2.415036E+00,+17.80035E-09,-22.58692E-06
+2.425120E+00,+18.21375E-09,-23.11615E-06
+2.435085E+00,+17.97132E-09,-22.50630E-06
+2.445014E+00,+17.92239E-09,-21.67297E-06
+2.455054E+00,+18.46771E-09,-20.52020E-06
+2.465085E+00,+18.52614E-09,-21.40369E-06
+2.475109E+00,+17.74141E-09,-19.93921E-06
+2.485141E+00,+17.48135E-09,-19.63789E-06
+2.495171E+00,+17.45538E-09,-20.27032E-06
+2.505213E+00,+17.50379E-09,-20.15519E-06
+2.515195E+00,+16.83882E-09,-21.62642E-06
+2.525226E+00,+16.57733E-09,-22.35584E-06
+2.535070E+00,+17.22658E-09,-22.59035E-06
+2.545015E+00,+17.62061E-09,-23.73202E-06
+2.555206E+00,+17.34521E-09,-22.45191E-06
+2.565173E+00,+16.92907E-09,-21.62650E-06
+2.575194E+00,+16.50162E-09,-21.83350E-06
+2.585228E+00,+17.13535E-09,-22.22497E-06
+2.595037E+00,+18.73327E-09,-23.46219E-06
+2.605068E+00,+18.74073E-09,-22.34018E-06
+2.615111E+00,+17.82824E-09,-20.91245E-06
+2.625047E+00,+17.77615E-09,-20.91826E-06
+2.635197E+00,+18.08413E-09,-20.75813E-06
+2.645239E+00,+17.95602E-09,-20.29844E-06
+2.655081E+00,+16.82112E-09,-20.33953E-06
+2.665168E+00,+16.43431E-09,-21.54528E-06
+2.675167E+00,+16.07351E-09,-21.03833E-06
+2.685147E+00,+15.98293E-09,-19.79299E-06
+2.695220E+00,+15.63921E-09,-19.80669E-06
+2.705068E+00,+15.73374E-09,-21.45032E-06
+2.715135E+00,+17.16215E-09,-23.67963E-06
+2.725244E+00,+17.48342E-09,-22.82825E-06
+2.735015E+00,+17.33152E-09,-21.90814E-06
+2.745183E+00,+17.34645E-09,-22.06862E-06
+2.755225E+00,+18.93509E-09,-23.56865E-06
+2.765028E+00,+19.67157E-09,-23.99512E-06
+2.775069E+00,+19.76067E-09,-23.62072E-06
+2.785121E+00,+19.08644E-09,-22.84353E-06
+2.795156E+00,+17.46384E-09,-20.26377E-06
+2.805202E+00,+17.38418E-09,-20.37598E-06
+2.815132E+00,+17.98894E-09,-20.66755E-06
+2.825209E+00,+18.36889E-09,-20.51811E-06
+2.835033E+00,+19.11433E-09,-21.81527E-06
+2.845165E+00,+19.68546E-09,-21.22241E-06
+2.855020E+00,+19.67757E-09,-22.38170E-06
+2.865094E+00,+18.74417E-09,-22.36971E-06
+2.875150E+00,+17.46254E-09,-20.87588E-06
+2.885197E+00,+17.54749E-09,-20.44519E-06
+2.895238E+00,+19.22125E-09,-23.08016E-06
+2.905163E+00,+20.13821E-09,-25.12073E-06
+2.915237E+00,+20.46314E-09,-25.64395E-06
+2.925077E+00,+20.28132E-09,-25.92439E-06
+2.935230E+00,+19.82307E-09,-24.75944E-06
+2.945039E+00,+19.56802E-09,-24.23624E-06
+2.955064E+00,+18.07631E-09,-22.61430E-06
+2.965100E+00,+17.34597E-09,-21.99944E-06
+2.975155E+00,+16.39925E-09,-21.19723E-06
+2.985227E+00,+16.28928E-09,-21.29980E-06
+2.995025E+00,+15.49624E-09,-21.80383E-06
+3.005063E+00,+15.15636E-09,-22.34167E-06
+3.015057E+00,+16.15184E-09,-23.07513E-06
+3.025217E+00,+17.82612E-09,-22.75981E-06
+3.035144E+00,+20.57206E-09,-24.93127E-06
+3.045243E+00,+21.04282E-09,-25.45956E-06
+3.055088E+00,+20.28762E-09,-23.98977E-06
+3.065153E+00,+19.97166E-09,-25.49300E-06
+3.075210E+00,+19.71641E-09,-27.06019E-06
+3.085052E+00,+19.31622E-09,-25.95938E-06
+3.095118E+00,+17.93161E-09,-24.35546E-06
+3.105048E+00,+17.40849E-09,-23.39959E-06
+3.115099E+00,+17.11072E-09,-23.10837E-06
+3.125135E+00,+16.70749E-09,-22.91539E-06
+3.135178E+00,+14.75071E-09,-23.99998E-06
+3.145095E+00,+14.16108E-09,-24.48003E-06
+3.155141E+00,+13.86234E-09,-25.34821E-06
+3.165194E+00,+14.10067E-09,-24.36227E-06
+3.175240E+00,+14.42616E-09,-23.67119E-06
+3.185074E+00,+14.60442E-09,-23.75762E-06
+3.195134E+00,+15.73900E-09,-22.35747E-06
+3.205166E+00,+16.12201E-09,-22.52074E-06
+3.215196E+00,+16.21455E-09,-22.17499E-06
+3.225231E+00,+15.82695E-09,-21.77725E-06
+3.235165E+00,+15.08204E-09,-21.76895E-06
+3.245115E+00,+15.20788E-09,-20.71590E-06
+3.255052E+00,+15.15723E-09,-21.70012E-06
+3.265240E+00,+14.55812E-09,-22.44038E-06
+3.275068E+00,+13.04773E-09,-23.45784E-06
+3.285100E+00,+12.87514E-09,-25.76560E-06
+3.295171E+00,+13.47791E-09,-24.72350E-06
+3.305016E+00,+13.63359E-09,-24.08936E-06
+3.315199E+00,+13.89186E-09,-23.84371E-06
+3.325047E+00,+14.56480E-09,-22.45491E-06
+3.335139E+00,+17.34554E-09,-22.89843E-06
+3.345112E+00,+18.09754E-09,-22.94372E-06
+3.355084E+00,+18.21411E-09,-22.29796E-06
+3.365029E+00,+17.93342E-09,-22.28937E-06
+3.375097E+00,+17.94983E-09,-23.24707E-06
+3.385173E+00,+18.33426E-09,-23.86048E-06
+3.395015E+00,+19.48960E-09,-24.37432E-06
+3.405097E+00,+19.77184E-09,-25.19995E-06
+3.415156E+00,+20.79953E-09,-25.80385E-06
+3.425059E+00,+21.05593E-09,-26.51408E-06
+3.435126E+00,+20.62450E-09,-25.59251E-06
+3.445069E+00,+20.29735E-09,-25.87521E-06
+3.455100E+00,+20.45658E-09,-20.78528E-06
+3.465141E+00,+20.91119E-09,-20.13920E-06
+3.475199E+00,+22.52789E-09,-22.82916E-06
+3.485239E+00,+22.36581E-09,-23.50474E-06
+3.495055E+00,+20.82300E-09,-25.63485E-06
+3.505092E+00,+20.56947E-09,-26.90938E-06
+3.515126E+00,+20.77964E-09,-27.86900E-06
+3.525170E+00,+20.84040E-09,-27.48923E-06
+3.535100E+00,+20.48721E-09,-25.22507E-06
+3.545041E+00,+20.23830E-09,-24.25856E-06
+3.555055E+00,+19.81353E-09,-23.00546E-06
+3.565100E+00,+19.60375E-09,-22.77375E-06
+3.575154E+00,+18.15187E-09,-21.17678E-06
+3.585180E+00,+17.92009E-09,-21.47976E-06
+3.595015E+00,+18.54220E-09,-21.78540E-06
+3.605096E+00,+18.67882E-09,-23.15726E-06
+3.615181E+00,+17.45427E-09,-23.57332E-06
+3.625232E+00,+16.48284E-09,-24.64237E-06
+3.635099E+00,+15.13535E-09,-24.90206E-06
+3.645084E+00,+15.00497E-09,-24.30268E-06
+3.655063E+00,+14.94055E-09,-24.77486E-06
+3.665242E+00,+14.79014E-09,-25.15686E-06
+3.675083E+00,+14.87058E-09,-23.52651E-06
+3.685163E+00,+15.21635E-09,-22.63490E-06
+3.695240E+00,+15.89625E-09,-20.14839E-06
+3.705091E+00,+15.69535E-09,-21.26098E-06
+3.715142E+00,+15.04134E-09,-24.45308E-06
+3.725056E+00,+15.16961E-09,-23.30137E-06
+3.735198E+00,+16.26051E-09,-23.33817E-06
+3.745244E+00,+16.40967E-09,-22.55402E-06
+3.755051E+00,+16.46551E-09,-22.05634E-06
+3.765100E+00,+16.93111E-09,-23.21037E-06
+3.775127E+00,+19.10605E-09,-27.65196E-06
+3.785161E+00,+19.99046E-09,-27.66924E-06
+3.795197E+00,+20.28345E-09,-25.49429E-06
+3.805342E+00,+20.15179E-09,-25.54050E-06
+3.815116E+00,+20.51294E-09,-26.98789E-06
+3.825164E+00,+20.75484E-09,-28.22382E-06
+3.835347E+00,+20.35002E-09,-30.49193E-06
+3.845189E+00,+19.65943E-09,-28.62557E-06
+3.855024E+00,+18.59877E-09,-25.50382E-06
+3.865080E+00,+18.35551E-09,-23.09667E-06
+3.875146E+00,+17.27513E-09,-22.04144E-06
+3.885195E+00,+16.68232E-09,-21.53506E-06
+3.895229E+00,+16.03135E-09,-21.83215E-06
+3.905045E+00,+16.36792E-09,-22.54429E-06
+3.915181E+00,+17.80801E-09,-25.09649E-06
+3.925030E+00,+17.96866E-09,-24.78565E-06
+3.935114E+00,+17.93326E-09,-23.56774E-06
+3.945089E+00,+18.10006E-09,-23.21220E-06
+3.955160E+00,+19.82375E-09,-23.51177E-06
+3.965225E+00,+20.05230E-09,-23.94247E-06
+3.975057E+00,+20.07825E-09,-24.26969E-06
+3.985134E+00,+20.12339E-09,-26.42341E-06
+3.995185E+00,+20.78992E-09,-28.23532E-06
+4.005317E+00,+20.89746E-09,-27.39041E-06
+4.015153E+00,+20.18338E-09,-26.47233E-06
+4.025219E+00,+19.80180E-09,-27.95062E-06
+4.035180E+00,+19.56517E-09,-26.90206E-06
+4.045029E+00,+19.27650E-09,-25.30627E-06
+4.055085E+00,+17.13971E-09,-23.54819E-06
+4.065143E+00,+15.77686E-09,-24.39560E-06
+4.075190E+00,+14.80349E-09,-24.53370E-06
+4.085029E+00,+15.36550E-09,-23.16562E-06
+4.095087E+00,+16.46874E-09,-23.35356E-06
+4.105245E+00,+16.52189E-09,-24.23730E-06
+4.115066E+00,+16.50845E-09,-25.94433E-06
+4.125131E+00,+16.84492E-09,-24.58589E-06
+4.135226E+00,+17.17467E-09,-24.27575E-06
+4.145198E+00,+16.98573E-09,-23.49521E-06
+4.155037E+00,+16.61867E-09,-22.53099E-06
+4.165092E+00,+17.03964E-09,-21.56762E-06
+4.175141E+00,+18.06517E-09,-22.72019E-06
+4.185199E+00,+17.92536E-09,-22.45995E-06
+4.195228E+00,+15.97384E-09,-24.46092E-06
+4.205040E+00,+15.07775E-09,-25.31073E-06
+4.215035E+00,+14.15135E-09,-28.38470E-06
+4.225075E+00,+14.02758E-09,-28.57939E-06
+4.235112E+00,+13.16289E-09,-29.18347E-06
+4.245023E+00,+12.70699E-09,-28.43342E-06
+4.255046E+00,+12.72282E-09,-28.68582E-06
+4.265080E+00,+13.11597E-09,-28.81869E-06
+4.275112E+00,+13.90940E-09,-24.91010E-06
+4.285155E+00,+14.19138E-09,-24.82147E-06
+4.295182E+00,+15.33496E-09,-25.25193E-06
+4.305100E+00,+16.00313E-09,-26.19393E-06
+4.315138E+00,+16.03018E-09,-27.34655E-06
+4.325167E+00,+15.60653E-09,-27.53649E-06
+4.335235E+00,+15.45560E-09,-26.61630E-06
+4.345210E+00,+16.25475E-09,-24.85517E-06
+4.355043E+00,+17.74687E-09,-24.01254E-06
+4.365125E+00,+17.78393E-09,-24.85677E-06
+4.375112E+00,+17.44676E-09,-23.30495E-06
+4.385078E+00,+17.72521E-09,-23.89635E-06
+4.395136E+00,+19.25818E-09,-26.78190E-06
+4.405190E+00,+19.49329E-09,-28.61418E-06
+4.415123E+00,+18.61736E-09,-25.90439E-06
+4.425070E+00,+18.09478E-09,-24.25833E-06
+4.435244E+00,+17.18058E-09,-23.07936E-06
+4.445182E+00,+16.81990E-09,-22.37952E-06
+4.455239E+00,+15.44217E-09,-24.87245E-06
+4.465053E+00,+15.13968E-09,-25.28381E-06
+4.475088E+00,+15.54727E-09,-23.53418E-06
+4.485128E+00,+15.88575E-09,-23.75622E-06
+4.495165E+00,+15.99526E-09,-23.28295E-06
+4.505213E+00,+15.81302E-09,-24.01609E-06
+4.515126E+00,+16.53039E-09,-23.08654E-06
+4.525155E+00,+17.14400E-09,-23.44546E-06
+4.535187E+00,+17.16332E-09,-24.71406E-06
+4.545105E+00,+16.54644E-09,-24.70574E-06
+4.555151E+00,+14.61138E-09,-24.67922E-06
+4.565211E+00,+14.63204E-09,-24.63410E-06
+4.575031E+00,+15.99337E-09,-20.76056E-06
+4.585085E+00,+16.62146E-09,-22.62320E-06
+4.595149E+00,+17.33831E-09,-25.08556E-06
+4.605209E+00,+17.78192E-09,-25.90820E-06
+4.615023E+00,+18.87738E-09,-26.97539E-06
+4.625169E+00,+18.74708E-09,-26.74499E-06
+4.635239E+00,+17.13423E-09,-25.47226E-06
+4.645205E+00,+16.70139E-09,-24.72931E-06
+4.655025E+00,+16.41139E-09,-24.47399E-06
+4.665078E+00,+16.29060E-09,-23.84806E-06
+4.675120E+00,+14.97631E-09,-26.63155E-06
+4.685156E+00,+14.38251E-09,-28.14091E-06
+4.695207E+00,+14.07104E-09,-25.20221E-06
+4.705034E+00,+14.39060E-09,-23.41330E-06
+4.715154E+00,+15.10668E-09,-21.29173E-06
+4.725102E+00,+15.39923E-09,-21.82022E-06
+4.735143E+00,+16.98100E-09,-24.52195E-06
+4.745180E+00,+17.98723E-09,-24.55307E-06
+4.755241E+00,+18.96900E-09,-23.28753E-06
+4.765058E+00,+18.56487E-09,-23.73465E-06
+4.775099E+00,+17.01103E-09,-25.25651E-06
+4.785144E+00,+16.78289E-09,-25.69313E-06
+4.795171E+00,+15.85689E-09,-28.29741E-06
+4.805214E+00,+15.17959E-09,-28.00424E-06
+4.815129E+00,+14.05166E-09,-28.87485E-06
+4.825176E+00,+14.28193E-09,-26.35617E-06
+4.835023E+00,+16.08208E-09,-23.75445E-06
+4.845219E+00,+16.65954E-09,-23.17140E-06
+4.855202E+00,+16.26044E-09,-23.20038E-06
+4.865183E+00,+15.90450E-09,-23.97040E-06
+4.875230E+00,+15.60456E-09,-27.27293E-06
+4.885043E+00,+15.56593E-09,-26.04272E-06
+4.895017E+00,+15.16513E-09,-26.53599E-06
+4.905116E+00,+15.02123E-09,-26.67163E-06
+4.915163E+00,+16.05945E-09,-24.93313E-06
+4.925218E+00,+16.72485E-09,-24.33149E-06
+4.935171E+00,+17.12376E-09,-30.08048E-06
+4.945220E+00,+16.75227E-09,-28.99653E-06
+4.955018E+00,+16.10112E-09,-25.96350E-06
+4.965065E+00,+16.17865E-09,-24.79040E-06
+4.975033E+00,+15.97390E-09,-26.25421E-06
+4.985216E+00,+15.44034E-09,-26.20551E-06
+4.995019E+00,+14.47811E-09,-27.52556E-06
+5.005061E+00,+14.14992E-09,-28.04512E-06
+5.015206E+00,+13.90624E-09,-29.96049E-06
+5.025155E+00,+13.66468E-09,-30.28920E-06
+5.035098E+00,+13.57739E-09,-30.64362E-06
+5.045223E+00,+14.20464E-09,-29.24143E-06
+5.055163E+00,+15.40812E-09,-23.62104E-06
+5.065099E+00,+15.66180E-09,-22.00381E-06
+5.075146E+00,+15.67239E-09,-24.98377E-06
+5.085195E+00,+16.13883E-09,-26.76378E-06
+5.095222E+00,+17.56515E-09,-28.45548E-06
+5.105144E+00,+18.07165E-09,-26.99945E-06
+5.115210E+00,+16.57074E-09,-27.75679E-06
+5.125040E+00,+15.26010E-09,-28.43108E-06
+5.135118E+00,+14.13422E-09,-29.17074E-06
+5.145068E+00,+14.42470E-09,-28.25707E-06
+5.155130E+00,+15.87951E-09,-25.72040E-06
+5.165197E+00,+16.55418E-09,-23.82254E-06
+5.175020E+00,+18.36952E-09,-24.28465E-06
+5.185079E+00,+19.51935E-09,-26.21982E-06
+5.195126E+00,+20.38896E-09,-30.16823E-06
+5.205265E+00,+20.07843E-09,-30.93596E-06
+5.215069E+00,+19.12897E-09,-28.81914E-06
+5.225110E+00,+18.97830E-09,-27.88491E-06
+5.235147E+00,+18.62097E-09,-27.86974E-06
+5.245101E+00,+17.70761E-09,-27.28958E-06
+5.255165E+00,+16.35750E-09,-24.14732E-06
+5.265244E+00,+15.99594E-09,-24.59058E-06
+5.275077E+00,+16.46886E-09,-23.52814E-06
+5.285129E+00,+16.66168E-09,-23.82391E-06
+5.295175E+00,+16.40001E-09,-26.12463E-06
+5.305223E+00,+16.49617E-09,-25.15452E-06
+5.315141E+00,+17.15231E-09,-25.41802E-06
+5.325189E+00,+17.67209E-09,-23.60530E-06
+5.335033E+00,+17.63780E-09,-23.68644E-06
+5.345098E+00,+17.69355E-09,-22.63184E-06
+5.355143E+00,+18.74159E-09,-26.00736E-06
+5.365069E+00,+19.75973E-09,-28.54634E-06
+5.375096E+00,+19.73530E-09,-29.65585E-06
+5.385130E+00,+18.67067E-09,-27.35805E-06
+5.395171E+00,+17.84092E-09,-23.59881E-06
+5.405100E+00,+18.31097E-09,-23.96599E-06
+5.415137E+00,+19.00218E-09,-25.91366E-06
+5.425165E+00,+18.76535E-09,-26.29192E-06
+5.435196E+00,+17.95154E-09,-26.71286E-06
+5.445105E+00,+17.95261E-09,-25.99729E-06
+5.455160E+00,+18.38019E-09,-27.27574E-06
+5.465191E+00,+18.35788E-09,-27.62350E-06
+5.475216E+00,+17.82026E-09,-26.17078E-06
+5.485026E+00,+17.52592E-09,-23.96178E-06
+5.495080E+00,+16.94123E-09,-21.61434E-06
+5.505229E+00,+16.32779E-09,-23.58971E-06
+5.515032E+00,+14.71382E-09,-27.84454E-06
+5.525081E+00,+14.52490E-09,-29.72211E-06
+5.535257E+00,+16.11346E-09,-28.96025E-06
+5.545103E+00,+17.54923E-09,-29.77221E-06
+5.555166E+00,+18.73345E-09,-30.25701E-06
+5.565226E+00,+18.63435E-09,-28.15584E-06
+5.575038E+00,+18.08507E-09,-25.20047E-06
+5.585073E+00,+17.60187E-09,-24.76141E-06
+5.595113E+00,+16.55334E-09,-24.54941E-06
+5.605189E+00,+15.76429E-09,-26.21822E-06
+5.615174E+00,+15.37650E-09,-25.47713E-06
+5.625018E+00,+15.68746E-09,-23.87807E-06
+5.635067E+00,+15.77521E-09,-23.47083E-06
+5.645190E+00,+15.16555E-09,-24.90944E-06
+5.655131E+00,+14.17353E-09,-29.83080E-06
+5.665055E+00,+14.02229E-09,-30.69752E-06
+5.675088E+00,+14.40092E-09,-28.68079E-06
+5.685128E+00,+14.18639E-09,-28.06690E-06
+5.695159E+00,+13.30216E-09,-28.73743E-06
+5.705069E+00,+13.40991E-09,-29.18335E-06
+5.715131E+00,+15.03562E-09,-25.79316E-06
+5.725198E+00,+15.94304E-09,-26.40310E-06
+5.735110E+00,+16.78405E-09,-26.39589E-06
+5.745164E+00,+17.00889E-09,-25.79178E-06
+5.755015E+00,+17.39408E-09,-25.22384E-06
+5.765092E+00,+17.26936E-09,-26.31758E-06
+5.775145E+00,+16.50000E-09,-24.79984E-06
+5.785198E+00,+15.89546E-09,-23.66541E-06
+5.795027E+00,+16.53356E-09,-23.71319E-06
+5.805197E+00,+18.08723E-09,-24.35812E-06
+5.815034E+00,+19.50492E-09,-27.06451E-06
+5.825117E+00,+20.23779E-09,-27.87415E-06
+5.835187E+00,+21.17134E-09,-29.26941E-06
+5.845243E+00,+22.47556E-09,-28.28136E-06
+5.855065E+00,+22.93254E-09,-27.26690E-06
+5.865215E+00,+21.73639E-09,-26.70422E-06
+5.875152E+00,+20.47630E-09,-25.59946E-06
+5.885068E+00,+20.28760E-09,-27.77147E-06
+5.895121E+00,+21.09613E-09,-28.31372E-06
+5.905200E+00,+21.84209E-09,-28.60402E-06
+5.915152E+00,+22.02445E-09,-30.23827E-06
+5.925214E+00,+22.31564E-09,-31.17468E-06
+5.935022E+00,+22.69049E-09,-30.24262E-06
+5.945060E+00,+22.27359E-09,-29.18241E-06
+5.955238E+00,+21.03733E-09,-27.46139E-06
+5.965064E+00,+19.98042E-09,-28.52483E-06
+5.975125E+00,+19.94609E-09,-26.72230E-06
+5.985209E+00,+20.13755E-09,-27.70615E-06
+5.995207E+00,+20.01878E-09,-26.73987E-06
+6.005056E+00,+19.74828E-09,-29.16344E-06
+6.015116E+00,+20.27300E-09,-30.21867E-06
+6.025146E+00,+21.02206E-09,-31.33782E-06
+6.035183E+00,+20.68658E-09,-31.86433E-06
+6.045229E+00,+19.26397E-09,-29.23259E-06
+6.055167E+00,+18.22958E-09,-26.70107E-06
+6.065244E+00,+18.25587E-09,-26.80693E-06
+6.075084E+00,+18.39579E-09,-26.70725E-06
+6.085159E+00,+17.96255E-09,-25.15311E-06
+6.095145E+00,+17.55501E-09,-24.34450E-06
+6.105218E+00,+17.95276E-09,-25.21013E-06
+6.115050E+00,+18.89607E-09,-24.55711E-06
+6.125104E+00,+18.73586E-09,-24.68531E-06
+6.135143E+00,+17.46138E-09,-26.72579E-06
+6.145197E+00,+15.81277E-09,-27.52367E-06
+6.155040E+00,+15.33332E-09,-25.94261E-06
+6.165221E+00,+15.35218E-09,-26.16248E-06
+6.175198E+00,+15.37246E-09,-25.21552E-06
+6.185111E+00,+15.76731E-09,-24.47468E-06
+6.195193E+00,+16.80699E-09,-26.83863E-06
+6.205238E+00,+17.79856E-09,-27.65228E-06
+6.215158E+00,+17.78245E-09,-29.44599E-06
+6.225208E+00,+17.83554E-09,-27.69239E-06
+6.235052E+00,+18.43865E-09,-27.94977E-06
+6.245116E+00,+19.66846E-09,-27.21737E-06
+6.255064E+00,+19.91442E-09,-25.96379E-06
+6.265109E+00,+18.61608E-09,-25.09054E-06
+6.275138E+00,+17.72394E-09,-24.73206E-06
+6.285207E+00,+17.31620E-09,-26.33071E-06
+6.295150E+00,+17.30089E-09,-25.19775E-06
+6.305209E+00,+16.61055E-09,-23.41006E-06
+6.315038E+00,+16.19351E-09,-24.29781E-06
+6.325067E+00,+16.45439E-09,-24.34573E-06
+6.335100E+00,+16.99033E-09,-24.38107E-06
+6.345162E+00,+17.17012E-09,-23.96571E-06
+6.355093E+00,+16.91176E-09,-24.60646E-06
+6.365152E+00,+16.61294E-09,-23.75124E-06
+6.375215E+00,+16.73792E-09,-23.72987E-06
+6.385160E+00,+16.38764E-09,-21.90989E-06
+6.395235E+00,+15.72671E-09,-24.37028E-06
+6.405060E+00,+15.49749E-09,-24.53493E-06
+6.415128E+00,+16.18580E-09,-25.11569E-06
+6.425091E+00,+17.52197E-09,-25.99772E-06
+6.435028E+00,+17.64802E-09,-25.68286E-06
+6.445227E+00,+16.78417E-09,-24.17788E-06
+6.455227E+00,+16.31183E-09,-24.10967E-06
+6.465610E+00,+16.18055E-09,-22.52292E-06
+6.475161E+00,+16.01898E-09,-29.30423E-06
+6.485154E+00,+15.55167E-09,-29.70532E-06
+6.495066E+00,+15.74528E-09,-29.32577E-06
+6.505232E+00,+18.17295E-09,-28.76235E-06
+6.515152E+00,+18.99528E-09,-29.22449E-06
+6.525191E+00,+20.81747E-09,-28.81703E-06
+6.535231E+00,+21.04076E-09,-27.99609E-06
+6.545032E+00,+22.36261E-09,-28.37391E-06
+6.555068E+00,+22.90633E-09,-28.31746E-06
+6.565101E+00,+22.36921E-09,-29.86851E-06
+6.575239E+00,+21.59521E-09,-29.14971E-06
+6.585083E+00,+19.61639E-09,-26.43772E-06
+6.595051E+00,+19.47618E-09,-26.21556E-06
+6.605084E+00,+19.26324E-09,-25.92141E-06
+6.615124E+00,+18.79645E-09,-26.49788E-06
+6.625160E+00,+17.43635E-09,-28.03477E-06
+6.635205E+00,+16.95908E-09,-29.73450E-06
+6.645041E+00,+15.98036E-09,-30.10915E-06
+6.655219E+00,+15.26248E-09,-28.78372E-06
+6.665028E+00,+14.19778E-09,-27.75464E-06
+6.675067E+00,+14.49378E-09,-27.94542E-06
+6.685115E+00,+15.79501E-09,-26.24623E-06
+6.695020E+00,+16.07571E-09,-25.79510E-06
+6.705224E+00,+15.44542E-09,-27.66475E-06
+6.715180E+00,+15.21675E-09,-29.39389E-06
+6.725241E+00,+16.08763E-09,-28.06023E-06
+6.735085E+00,+16.51484E-09,-28.22199E-06
+6.745141E+00,+16.80727E-09,-25.58144E-06
+6.755212E+00,+16.68022E-09,-24.93591E-06
+6.765068E+00,+16.98128E-09,-24.62657E-06
+6.775139E+00,+17.24025E-09,-25.31485E-06
+6.785187E+00,+16.83685E-09,-26.56637E-06
+6.795099E+00,+16.37633E-09,-27.10033E-06
+6.805032E+00,+16.04704E-09,-26.58243E-06
+6.815168E+00,+16.25559E-09,-26.68811E-06
+6.825212E+00,+16.51594E-09,-24.77025E-06
+6.835035E+00,+16.28708E-09,-25.27016E-06
+6.845071E+00,+16.17875E-09,-24.76442E-06
+6.855131E+00,+16.63311E-09,-25.35356E-06
+6.865167E+00,+17.73486E-09,-25.30667E-06
+6.875081E+00,+17.62365E-09,-25.05478E-06
+6.885239E+00,+16.21508E-09,-28.00364E-06
+6.895062E+00,+16.07228E-09,-27.09958E-06
+6.905114E+00,+16.64122E-09,-27.00749E-06
+6.915174E+00,+16.80803E-09,-26.56918E-06
+6.925225E+00,+17.19019E-09,-25.32243E-06
+6.935058E+00,+17.52143E-09,-25.18087E-06
+6.945120E+00,+19.56924E-09,-27.28369E-06
+6.955167E+00,+19.83033E-09,-28.28851E-06
+6.965222E+00,+17.98831E-09,-28.83190E-06
+6.975079E+00,+17.23802E-09,-28.72550E-06
+6.985048E+00,+15.84126E-09,-29.12499E-06
+6.995026E+00,+15.98307E-09,-27.66847E-06
+7.005103E+00,+15.71924E-09,-26.80868E-06
+7.015187E+00,+15.40677E-09,-26.68110E-06
+7.025161E+00,+14.47979E-09,-24.54603E-06
+7.035105E+00,+14.54350E-09,-25.49978E-06
+7.045163E+00,+14.92229E-09,-23.80154E-06
+7.055232E+00,+14.84837E-09,-24.11053E-06
+7.065046E+00,+14.31376E-09,-24.17093E-06
+7.075201E+00,+14.48672E-09,-23.18773E-06
+7.085239E+00,+15.08376E-09,-24.33784E-06
+7.095156E+00,+14.96134E-09,-24.23770E-06
+7.105187E+00,+13.85796E-09,-28.11084E-06
+7.115224E+00,+13.82085E-09,-28.02736E-06
+7.125026E+00,+14.77071E-09,-27.93469E-06
+7.135063E+00,+15.04864E-09,-27.75067E-06
+7.145086E+00,+14.65528E-09,-27.33015E-06
+7.155125E+00,+14.48332E-09,-28.29855E-06
+7.165174E+00,+14.34949E-09,-30.37631E-06
+7.175095E+00,+14.41572E-09,-31.06699E-06
+7.185238E+00,+13.78830E-09,-30.37039E-06
+7.195042E+00,+13.64613E-09,-30.55332E-06
+7.205069E+00,+14.16323E-09,-29.30932E-06
+7.215084E+00,+14.44442E-09,-28.14972E-06
+7.225123E+00,+14.47031E-09,-26.86901E-06
+7.235155E+00,+14.35345E-09,-26.87239E-06
+7.245213E+00,+15.25102E-09,-27.10665E-06
+7.255034E+00,+15.48703E-09,-27.66037E-06
+7.265100E+00,+16.29423E-09,-28.28253E-06
+7.275172E+00,+16.07598E-09,-28.49965E-06
+7.285130E+00,+14.09840E-09,-29.54856E-06
+7.295083E+00,+14.03057E-09,-29.36385E-06
+7.305147E+00,+14.41192E-09,-26.87208E-06
+7.315206E+00,+14.37550E-09,-26.59078E-06
+7.325042E+00,+13.80401E-09,-28.00796E-06
+7.335118E+00,+13.84629E-09,-27.99099E-06
+7.345169E+00,+14.72675E-09,-26.53985E-06
+7.355233E+00,+14.79461E-09,-26.15061E-06
+7.365056E+00,+14.11132E-09,-28.98806E-06
+7.375228E+00,+14.00336E-09,-29.35172E-06
+7.385074E+00,+14.92966E-09,-27.44880E-06
+7.395030E+00,+15.22008E-09,-27.84785E-06
+7.405024E+00,+14.69997E-09,-30.12526E-06
+7.415019E+00,+14.40652E-09,-30.19138E-06
+7.425070E+00,+14.98435E-09,-29.71462E-06
+7.435153E+00,+15.69094E-09,-29.60993E-06
+7.445242E+00,+16.71003E-09,-27.03455E-06
+7.455112E+00,+16.64874E-09,-27.14164E-06
+7.465197E+00,+16.91653E-09,-28.58182E-06
+7.475134E+00,+17.19994E-09,-28.01082E-06
+7.485079E+00,+17.41397E-09,-25.86294E-06
+7.495165E+00,+16.86288E-09,-25.32652E-06
+7.505242E+00,+14.78800E-09,-28.91579E-06
+7.515094E+00,+14.40942E-09,-29.60985E-06
+7.525162E+00,+13.80189E-09,-28.39297E-06
+7.535235E+00,+13.39979E-09,-29.25494E-06
+7.545095E+00,+11.94914E-09,-28.57890E-06
+7.555177E+00,+11.97978E-09,-28.56157E-06
+7.565218E+00,+13.96364E-09,-26.49225E-06
+7.575064E+00,+14.53250E-09,-25.75536E-06
+7.585047E+00,+15.87072E-09,-22.85208E-06
+7.595030E+00,+16.08706E-09,-22.50407E-06
+7.605101E+00,+17.66283E-09,-24.88384E-06
+7.615162E+00,+17.98516E-09,-25.16785E-06
+7.625227E+00,+18.70657E-09,-27.79350E-06
+7.635067E+00,+18.75220E-09,-28.44283E-06
+7.645126E+00,+19.34638E-09,-29.23794E-06
+7.655195E+00,+19.37122E-09,-28.95590E-06
+7.665094E+00,+17.76618E-09,-26.46395E-06
+7.675156E+00,+16.92974E-09,-25.22919E-06
+7.685228E+00,+15.77073E-09,-23.38180E-06
+7.695180E+00,+15.94897E-09,-23.93698E-06
+7.705201E+00,+16.99454E-09,-25.43212E-06
+7.715021E+00,+16.96111E-09,-25.35505E-06
+7.725059E+00,+16.08214E-09,-24.95018E-06
+7.735111E+00,+15.98596E-09,-25.36892E-06
+7.745081E+00,+15.84081E-09,-24.34076E-06
+7.755034E+00,+15.68438E-09,-24.62460E-06
+7.765108E+00,+14.96072E-09,-24.69864E-06
+7.775059E+00,+14.99664E-09,-24.34619E-06
+7.785217E+00,+15.82646E-09,-23.35957E-06
+7.795041E+00,+15.87733E-09,-23.07129E-06
+7.805103E+00,+15.85625E-09,-24.88721E-06
+7.815178E+00,+16.00801E-09,-24.83755E-06
+7.825243E+00,+18.13146E-09,-26.60732E-06
+7.835063E+00,+18.20976E-09,-26.51711E-06
+7.845136E+00,+16.43134E-09,-26.40043E-06
+7.855215E+00,+16.16459E-09,-26.91768E-06
+7.865057E+00,+14.58469E-09,-31.17843E-06
+7.875175E+00,+14.64074E-09,-30.49027E-06
+7.885149E+00,+15.05880E-09,-27.92914E-06
+7.895074E+00,+15.05523E-09,-27.77012E-06
+7.905116E+00,+15.71867E-09,-27.67419E-06
+7.915154E+00,+15.95154E-09,-28.03617E-06
+7.925194E+00,+17.18890E-09,-31.53580E-06
+7.935235E+00,+17.15592E-09,-31.86210E-06
+7.945037E+00,+16.40952E-09,-28.35122E-06
+7.955082E+00,+16.27661E-09,-28.36150E-06
+7.965137E+00,+15.64927E-09,-29.03804E-06
+7.975065E+00,+15.43158E-09,-29.27491E-06
+7.985125E+00,+13.84652E-09,-32.31909E-06
+7.995057E+00,+13.80759E-09,-32.68796E-06
+8.005099E+00,+14.75650E-09,-30.62365E-06
+8.015151E+00,+14.80997E-09,-30.44129E-06
+8.025197E+00,+14.06163E-09,-27.58865E-06
+8.035042E+00,+13.96583E-09,-27.57037E-06
+8.045090E+00,+13.61598E-09,-30.48423E-06
+8.055127E+00,+13.60558E-09,-30.49711E-06
+8.065165E+00,+12.73850E-09,-30.38827E-06
+8.075208E+00,+12.68043E-09,-30.18128E-06
+8.085132E+00,+14.14693E-09,-21.84795E-06
+8.095066E+00,+14.54483E-09,-21.99798E-06
+8.105234E+00,+16.31845E-09,-23.45985E-06
+8.115194E+00,+16.26845E-09,-23.87830E-06
+8.125237E+00,+16.20903E-09,-26.26219E-06
+8.135038E+00,+16.25632E-09,-26.57007E-06
+8.145069E+00,+17.22518E-09,-25.70927E-06
+8.155108E+00,+17.17728E-09,-25.45043E-06
+8.165133E+00,+15.97482E-09,-23.49976E-06
+8.175176E+00,+15.96767E-09,-23.42228E-06
+8.185168E+00,+16.72586E-09,-25.41161E-06
+8.195215E+00,+16.83783E-09,-25.52041E-06
+8.205196E+00,+17.01003E-09,-25.45601E-06
+8.215168E+00,+17.10131E-09,-25.40240E-06
+8.225227E+00,+18.20809E-09,-26.38782E-06
+8.235062E+00,+18.20895E-09,-26.57699E-06
+8.245096E+00,+17.13953E-09,-26.56818E-06
+8.255144E+00,+17.02189E-09,-27.10719E-06
+8.265202E+00,+17.92119E-09,-25.12087E-06
+8.275165E+00,+18.04525E-09,-25.00151E-06
+8.285110E+00,+17.63173E-09,-26.89365E-06
+8.295267E+00,+17.53657E-09,-27.22063E-06
+8.305062E+00,+17.67742E-09,-26.38358E-06
+8.315097E+00,+17.91356E-09,-26.45626E-06
+8.325159E+00,+19.61377E-09,-27.78288E-06
+8.335243E+00,+19.71178E-09,-28.19292E-06
+8.345203E+00,+21.06538E-09,-30.06790E-06
+8.355161E+00,+21.21123E-09,-30.61178E-06
+8.365211E+00,+21.33381E-09,-31.86302E-06
+8.375051E+00,+21.14770E-09,-31.62853E-06
+8.385237E+00,+18.00830E-09,-28.82258E-06
+8.395188E+00,+17.75576E-09,-28.02295E-06
+8.405210E+00,+15.78287E-09,-25.67399E-06
+8.415028E+00,+15.50408E-09,-26.12194E-06
+8.425087E+00,+13.80956E-09,-29.80531E-06
+8.435148E+00,+13.82093E-09,-29.95308E-06
+8.445216E+00,+15.78858E-09,-27.78803E-06
+8.455055E+00,+15.89862E-09,-27.85009E-06
+8.465100E+00,+16.58861E-09,-26.71114E-06
+8.475080E+00,+16.61592E-09,-26.63275E-06
+8.485023E+00,+18.21083E-09,-27.03610E-06
+8.495176E+00,+18.26508E-09,-27.34062E-06
+8.505209E+00,+17.35269E-09,-27.12373E-06
+8.515691E+00,+17.23859E-09,-26.88672E-06
+8.525062E+00,+15.99910E-09,-24.80899E-06
+8.535134E+00,+15.99508E-09,-24.77537E-06
+8.545210E+00,+14.73953E-09,-25.57386E-06
+8.555017E+00,+14.27671E-09,-26.21541E-06
+8.565063E+00,+12.96545E-09,-29.51460E-06
+8.575046E+00,+13.02885E-09,-29.97451E-06
+8.585091E+00,+14.45502E-09,-29.85054E-06
+8.595141E+00,+14.53783E-09,-30.32705E-06
+8.605169E+00,+14.36105E-09,-30.08337E-06
+8.615209E+00,+14.31190E-09,-29.90178E-06
+8.625242E+00,+13.79565E-09,-29.52133E-06
+8.635068E+00,+13.55859E-09,-29.61110E-06
+8.645114E+00,+12.91563E-09,-29.89992E-06
+8.655150E+00,+13.12436E-09,-29.53377E-06
+8.665208E+00,+16.35417E-09,-29.67742E-06
+8.675045E+00,+16.81668E-09,-29.83321E-06
+8.685229E+00,+18.76914E-09,-30.63237E-06
+8.695180E+00,+18.87137E-09,-30.72015E-06
+8.705017E+00,+19.57284E-09,-32.32693E-06
+8.715072E+00,+19.64336E-09,-32.12591E-06
+8.725139E+00,+18.78531E-09,-27.70140E-06
+8.735217E+00,+18.69299E-09,-27.81438E-06
+8.745036E+00,+18.15350E-09,-29.02697E-06
+8.755092E+00,+18.19157E-09,-29.05824E-06
+8.765127E+00,+17.95466E-09,-24.72336E-06
+8.775058E+00,+17.83651E-09,-24.82762E-06
+8.785116E+00,+16.73708E-09,-24.01440E-06
+8.795047E+00,+16.72172E-09,-24.27593E-06
+8.805218E+00,+16.49507E-09,-25.72014E-06
+8.815825E+00,+16.45849E-09,-25.72790E-06
+8.825171E+00,+16.75792E-09,-26.98071E-06
+8.835221E+00,+17.02726E-09,-27.12104E-06
+8.845033E+00,+18.55917E-09,-29.23336E-06
+8.855092E+00,+18.54533E-09,-28.89977E-06
+8.865150E+00,+17.69914E-09,-28.76733E-06
+8.875085E+00,+17.69471E-09,-27.93383E-06
+8.885181E+00,+18.42914E-09,-26.65893E-06
+8.895171E+00,+18.41317E-09,-26.73520E-06
+8.905217E+00,+16.51226E-09,-27.90585E-06
+8.915045E+00,+16.14285E-09,-28.14844E-06
+8.925097E+00,+16.13444E-09,-26.69581E-06
+8.935182E+00,+16.37629E-09,-26.83082E-06
+8.945038E+00,+16.01146E-09,-26.47748E-06
+8.955125E+00,+15.71637E-09,-26.66542E-06
+8.965167E+00,+15.09682E-09,-26.97373E-06
+8.975209E+00,+15.36753E-09,-26.74204E-06
+8.985149E+00,+16.81211E-09,-27.15248E-06
+8.995086E+00,+17.16335E-09,-26.99581E-06
+9.005114E+00,+18.63848E-09,-28.05296E-06
+9.015134E+00,+18.91868E-09,-28.74287E-06
+9.025168E+00,+19.09214E-09,-29.07283E-06
+9.035199E+00,+18.89102E-09,-28.49739E-06
+9.045235E+00,+17.15438E-09,-27.78154E-06
+9.055043E+00,+17.17425E-09,-27.78271E-06
+9.065101E+00,+18.17113E-09,-27.81507E-06
+9.075055E+00,+18.20674E-09,-27.61251E-06
+9.085139E+00,+17.36169E-09,-25.79670E-06
+9.095100E+00,+17.32256E-09,-25.87278E-06
+9.105141E+00,+17.71314E-09,-27.04617E-06
+9.115187E+00,+17.74300E-09,-26.97089E-06
+9.125226E+00,+16.51280E-09,-26.49002E-06
+9.135040E+00,+16.27703E-09,-26.22277E-06
+9.145072E+00,+15.80479E-09,-25.60870E-06
+9.155109E+00,+15.88965E-09,-26.49305E-06
+9.165148E+00,+15.77318E-09,-25.67165E-06
+9.175117E+00,+15.74090E-09,-25.93423E-06
+9.185154E+00,+16.66190E-09,-27.32066E-06
+9.195194E+00,+16.95066E-09,-27.72621E-06
+9.205229E+00,+19.05117E-09,-29.67837E-06
+9.215035E+00,+19.29207E-09,-29.61617E-06
+9.225078E+00,+20.92833E-09,-31.55729E-06
+9.235099E+00,+21.03097E-09,-31.78557E-06
+9.245156E+00,+20.57096E-09,-29.85521E-06
+9.255437E+00,+20.46662E-09,-28.95996E-06
+9.265158E+00,+19.51572E-09,-26.38788E-06
+9.275187E+00,+19.69202E-09,-26.93831E-06
+9.285215E+00,+20.78196E-09,-29.40737E-06
+9.295139E+00,+20.64631E-09,-28.70505E-06
+9.305189E+00,+17.07104E-09,-27.47386E-06
+9.315234E+00,+16.76967E-09,-27.92447E-06
+9.325195E+00,+15.14718E-09,-28.60623E-06
+9.335162E+00,+15.14180E-09,-28.83774E-06
+9.345185E+00,+14.61326E-09,-29.05066E-06
+9.355250E+00,+14.50311E-09,-28.63830E-06
+9.365083E+00,+14.09175E-09,-26.22926E-06
+9.375236E+00,+14.10077E-09,-25.90551E-06
+9.385039E+00,+13.88025E-09,-28.72982E-06
+9.395177E+00,+13.94108E-09,-28.84160E-06
+9.405216E+00,+15.77265E-09,-28.18972E-06
+9.415037E+00,+16.45974E-09,-28.59375E-06
+9.425052E+00,+17.96697E-09,-28.33383E-06
+9.435097E+00,+17.78630E-09,-27.24103E-06
+9.445142E+00,+16.47170E-09,-27.03967E-06
+9.455204E+00,+16.29935E-09,-26.82536E-06
+9.465026E+00,+16.14549E-09,-26.76370E-06
+9.475176E+00,+15.88763E-09,-27.45641E-06
+9.485106E+00,+14.96072E-09,-28.56274E-06
+9.495171E+00,+14.89041E-09,-29.17508E-06
+9.505244E+00,+15.36849E-09,-30.79534E-06
+9.515098E+00,+15.43147E-09,-29.47234E-06
+9.525172E+00,+15.07055E-09,-28.05857E-06
+9.535239E+00,+15.16085E-09,-28.31000E-06
+9.545235E+00,+16.93608E-09,-30.31812E-06
+9.555218E+00,+17.32808E-09,-30.23023E-06
+9.565055E+00,+17.64338E-09,-28.48652E-06
+9.575133E+00,+17.31791E-09,-27.54785E-06
+9.585105E+00,+16.13839E-09,-26.98903E-06
+9.595070E+00,+15.63393E-09,-27.15740E-06
+9.605145E+00,+13.29693E-09,-28.01079E-06
+9.615211E+00,+12.59020E-09,-28.68948E-06
+9.625239E+00,+12.49934E-09,-29.19231E-06
+9.635045E+00,+13.04056E-09,-28.96609E-06
+9.645085E+00,+14.91435E-09,-24.90870E-06
+9.655133E+00,+15.09395E-09,-24.83757E-06
+9.665229E+00,+14.94283E-09,-25.98418E-06
+9.675022E+00,+14.87621E-09,-27.60833E-06
+9.685098E+00,+14.19448E-09,-29.62092E-06
+9.695054E+00,+13.81645E-09,-29.59631E-06
+9.705118E+00,+12.08029E-09,-29.53606E-06
+9.715181E+00,+12.15515E-09,-29.68206E-06
+9.725163E+00,+13.79229E-09,-26.83565E-06
+9.735208E+00,+14.28826E-09,-25.27806E-06
+9.745034E+00,+14.96636E-09,-28.75257E-06
+9.755088E+00,+15.28218E-09,-28.64577E-06
+9.765162E+00,+18.30424E-09,-27.66026E-06
+9.775108E+00,+18.93522E-09,-27.82972E-06
+9.785059E+00,+20.15821E-09,-30.15779E-06
+9.795130E+00,+20.07257E-09,-30.36032E-06
+9.805176E+00,+19.43135E-09,-30.52343E-06
+9.815231E+00,+19.35847E-09,-30.28379E-06
+9.825083E+00,+17.46508E-09,-28.41222E-06
+9.835164E+00,+16.77672E-09,-29.80122E-06
+9.845224E+00,+14.97374E-09,-31.02485E-06
+9.855062E+00,+14.92338E-09,-30.76999E-06
+9.865137E+00,+14.19800E-09,-32.54336E-06
+9.875207E+00,+13.65181E-09,-32.01960E-06
+9.885172E+00,+12.28697E-09,-30.44769E-06
+9.895127E+00,+12.30233E-09,-31.68975E-06
+9.905202E+00,+13.28975E-09,-32.38478E-06
+9.915038E+00,+13.47780E-09,-31.42167E-06
+9.925103E+00,+13.81338E-09,-30.90483E-06
+9.935180E+00,+14.08146E-09,-30.09410E-06
+9.945155E+00,+15.71783E-09,-25.28481E-06
+9.955140E+00,+16.18806E-09,-25.04900E-06
+9.965208E+00,+16.91769E-09,-23.45716E-06
+9.975160E+00,+17.08309E-09,-22.86281E-06
+9.985042E+00,+17.88527E-09,-24.94251E-06
+9.995060E+00,+17.84426E-09,-24.78115E-06

MicroMag 2900/3900 Data File ends
