# Supplementary material for: Magnetic signatures of a creosote oil contaminated site: case study in São Paulo, Brazil
Source: Sci Rep. 2022 Dec 17;12:21853. doi: 10.1038/s41598-022-23493-2 (PMC9759522; doi:10.1038/s41598-022-23493-2)
Supplement: Supplementary file 3 — Supplementary Information 3. [file 41598_2022_23493_MOESM3_ESM.zip › moment_vs_time/SD35/2_35/nm1xxx/2_35.015]

MicroMag 2900/3900 Data File (Series 0016.002)
Moment vs. time

INSTRUMENT
Configuration                   VSM
Temperature control             None
Hardware version                0004
Software version                01/29/2013
Units of measure                Hybrid SI
Temperature in                  Celsius

SAMPLE
Mass                            N/A
Volume                          N/A
Demagnetizing factor            N/A

SETTINGS
Field range                    +300.0000E-03
Field command                   0.000000E+00
Moment range                   +20.00000E-06
Averaging time                 +15.85748E-03
Temperature (command)           N/A
Tmprtr difference correction    No
Orientation                     0.000000E+00
Vibration amplitude             1.0
Calibration factor             +4.407820E+00
Operating frequency            +83.00000E+00

MEASUREMENT
Description                    "SD35_2_35"
Field (measured)               +424.3968E-06
Temperature (measured)          N/A
Averages (completed)            N/A
Moment at conditioning field   +2.333748E-06
Measured on                     08/27/2020  17:19
Elapsed time                   +22.82715E+00

PROCESSING
Background subtraction          No
Delta-m processing              N/A
Demagnetizing factor            No
Normalization                   No
Normalization factor            N/A
Offset (field)                  No
Offset (moment)                 No
Pole saturation                 No
Slope correction                No

VIEWPORT
Left                            0.000000E+00
Right                          +10.00000E+00
Bottom                         -20.00000E-06
Top                            +20.00000E-06
Show X-axis?                    Yes
Show Y-axis?                    Yes

SCRIPT
Averaging time                 +10.00000E-03
Initial (conditioning) field   +300.0000E-03
Final (measuring) field         0.000000E+00
Pause at initial field         +10.00000E+00
Field slew rate limit          +10.00000E+03
Field slew time limit          +100.0000E-03
Slope correction                0.000000E+00
Timebase                       +10.00000E+00
Number of segments              1
Number of data                  1000

Segment   Averaging                                                            Final 
 Number      Time        Initial      Increment       Final         Pause      Index 
             (s)           (s)           (s)           (s)           (s)     
0000001,+10.00000E-03, 0.000000E+00,+10.00000E-03,+10.00000E+00,+10.00000E+00,0001000

                                         
     Time         Moment        Field    
     (s)          (Am�)          (T)     
+5.156636E-03,+1.697677E-06,+217.9299E-03
+15.16293E-03,+960.3409E-09,+122.2171E-03
+25.07503E-03,+496.3098E-09,+61.92890E-03
+35.18781E-03,+229.3038E-09,+27.11510E-03
+45.23094E-03,+118.5839E-09,+12.60098E-03
+55.15715E-03,+62.98441E-09,+5.345375E-03
+65.20633E-03,+40.58176E-09,+2.410985E-03
+75.02588E-03,+30.78542E-09,+1.068786E-03
+85.06718E-03,+27.06639E-09,+556.4666E-06
+95.12442E-03,+23.44858E-09,+286.1013E-06
+105.0631E-03,+20.55890E-09,+197.4376E-06
+115.1224E-03,+17.04598E-09,+131.5669E-06
+125.0935E-03,+15.71721E-09,+104.1860E-06
+135.0741E-03,+14.46705E-09,+79.21312E-06
+145.1786E-03,+13.12841E-09,+67.40608E-06
+155.0369E-03,+11.97684E-09,+55.34418E-06
+165.2209E-03,+12.04232E-09,+48.18109E-06
+175.1902E-03,+12.82967E-09,+40.48975E-06
+185.1281E-03,+12.93364E-09,+35.44067E-06
+195.2162E-03,+12.37005E-09,+31.30566E-06
+205.0929E-03,+12.51206E-09,+31.30237E-06
+215.0781E-03,+14.02522E-09,+33.05372E-06
+225.1839E-03,+15.13486E-09,+32.08392E-06
+235.1757E-03,+15.70865E-09,+29.43767E-06
+245.0695E-03,+15.84663E-09,+29.97743E-06
+255.1207E-03,+16.45252E-09,+27.00626E-06
+265.1732E-03,+16.77014E-09,+24.10827E-06
+275.2158E-03,+16.79132E-09,+24.02530E-06
+285.0352E-03,+16.88759E-09,+22.77787E-06
+295.0860E-03,+17.83743E-09,+19.50411E-06
+305.0254E-03,+19.06974E-09,+19.30656E-06
+315.0773E-03,+19.78884E-09,+19.52534E-06
+325.1160E-03,+19.63514E-09,+18.31109E-06
+335.1597E-03,+19.36487E-09,+18.15737E-06
+345.2003E-03,+19.28109E-09,+17.67872E-06
+355.1197E-03,+18.66741E-09,+16.46836E-06
+365.1628E-03,+17.44325E-09,+17.04303E-06
+375.1292E-03,+16.16879E-09,+18.20824E-06
+385.0853E-03,+15.95988E-09,+17.03244E-06
+395.1422E-03,+16.27798E-09,+13.44950E-06
+405.3040E-03,+16.25260E-09,+12.18865E-06
+415.1124E-03,+15.73171E-09,+10.09257E-06
+425.1585E-03,+15.72806E-09,+9.883605E-06
+435.2170E-03,+15.93952E-09,+10.33513E-06
+445.0481E-03,+15.83084E-09,+8.177148E-06
+455.1162E-03,+15.07355E-09,+7.074710E-06
+465.0792E-03,+14.84657E-09,+7.004272E-06
+475.1410E-03,+15.87270E-09,+8.529826E-06
+485.2010E-03,+16.66915E-09,+7.732316E-06
+495.0272E-03,+17.09737E-09,+6.250305E-06
+505.1125E-03,+16.92553E-09,+5.144749E-06
+515.0675E-03,+17.13116E-09,+3.773575E-06
+525.1278E-03,+17.87805E-09,+3.712092E-06
+535.1955E-03,+18.27645E-09,+4.144507E-06
+545.0213E-03,+17.91335E-09,+2.375508E-06
+555.2270E-03,+16.87374E-09,+1.714125E-06
+565.0797E-03,+16.45220E-09,+1.574593E-06
+575.1399E-03,+15.73363E-09,+2.775307E-06
+585.1940E-03,+15.16715E-09,+3.219481E-06
+595.0477E-03,+14.87757E-09,+1.909619E-06
+605.1850E-03,+15.33276E-09,+2.512465E-06
+615.1676E-03,+15.69713E-09,+458.0212E-09
+625.2234E-03,+15.23144E-09,-1.679678E-06
+635.0598E-03,+14.11053E-09,-5.486613E-06
+645.1619E-03,+14.13301E-09,-3.681565E-06
+655.1241E-03,+15.26855E-09,-3.604603E-06
+665.1788E-03,+16.04615E-09,-4.305439E-06
+675.2437E-03,+15.77276E-09,-4.062567E-06
+685.0596E-03,+15.34200E-09,-2.637892E-06
+695.0976E-03,+14.88476E-09,-2.970257E-06
+705.1405E-03,+14.82092E-09,-3.410282E-06
+715.0484E-03,+14.60551E-09,-3.053141E-06
+725.2147E-03,+14.51134E-09,-5.281248E-06
+735.1469E-03,+14.96710E-09,-5.759526E-06
+745.2101E-03,+15.79594E-09,-6.983472E-06
+755.0320E-03,+15.86973E-09,-6.987391E-06
+765.2298E-03,+15.35869E-09,-8.533288E-06
+775.0635E-03,+15.11517E-09,-9.773599E-06
+785.1218E-03,+15.65208E-09,-8.454153E-06
+795.1690E-03,+15.92171E-09,-6.785574E-06
+805.2282E-03,+14.90309E-09,-9.277497E-06
+815.1622E-03,+13.95892E-09,-11.09150E-06
+825.1811E-03,+13.54218E-09,-11.69357E-06
+835.2184E-03,+13.93674E-09,-12.47117E-06
+845.0212E-03,+14.38225E-09,-12.87778E-06
+855.1736E-03,+14.79858E-09,-11.56065E-06
+865.2171E-03,+15.70100E-09,-10.39762E-06
+875.0176E-03,+16.57647E-09,-12.82302E-06
+885.0538E-03,+17.26110E-09,-12.59285E-06
+895.0934E-03,+16.96215E-09,-11.08066E-06
+905.2384E-03,+16.77911E-09,-10.86688E-06
+915.0541E-03,+17.33189E-09,-11.80430E-06
+925.0903E-03,+17.78405E-09,-10.91540E-06
+935.1251E-03,+17.05733E-09,-10.67943E-06
+945.1645E-03,+15.56607E-09,-13.03966E-06
+955.0810E-03,+15.24881E-09,-13.58345E-06
+965.1240E-03,+15.85923E-09,-12.86934E-06
+975.0775E-03,+16.24074E-09,-13.35257E-06
+985.2399E-03,+15.90933E-09,-14.42465E-06
+995.0506E-03,+15.55052E-09,-14.70011E-06
+1.005137E+00,+15.63594E-09,-14.17897E-06
+1.015130E+00,+15.67398E-09,-13.81640E-06
+1.025101E+00,+15.25545E-09,-14.67871E-06
+1.035056E+00,+14.98189E-09,-16.06516E-06
+1.045098E+00,+15.55211E-09,-16.51157E-06
+1.055131E+00,+16.25844E-09,-16.10945E-06
+1.065129E+00,+17.41283E-09,-11.95871E-06
+1.075169E+00,+17.72214E-09,-13.11545E-06
+1.085211E+00,+19.47015E-09,-16.95182E-06
+1.095125E+00,+20.54529E-09,-18.19751E-06
+1.105076E+00,+22.74185E-09,-21.28504E-06
+1.115044E+00,+22.80925E-09,-21.43976E-06
+1.125086E+00,+22.30213E-09,-22.10999E-06
+1.135128E+00,+22.24544E-09,-21.53876E-06
+1.145167E+00,+21.78719E-09,-20.12999E-06
+1.155134E+00,+20.64097E-09,-20.05266E-06
+1.165209E+00,+17.76438E-09,-19.37551E-06
+1.175031E+00,+16.95039E-09,-18.06685E-06
+1.185192E+00,+16.17572E-09,-17.57695E-06
+1.195017E+00,+15.85574E-09,-17.88692E-06
+1.205046E+00,+14.14324E-09,-19.93421E-06
+1.215073E+00,+13.61402E-09,-20.07920E-06
+1.225123E+00,+14.22724E-09,-18.56398E-06
+1.235175E+00,+14.93577E-09,-18.25613E-06
+1.245019E+00,+16.65509E-09,-18.57834E-06
+1.255084E+00,+17.08064E-09,-18.52387E-06
+1.265122E+00,+18.98587E-09,-21.06623E-06
+1.275161E+00,+19.77744E-09,-21.23926E-06
+1.285096E+00,+21.55808E-09,-19.60139E-06
+1.295024E+00,+21.93820E-09,-19.14216E-06
+1.305073E+00,+22.42320E-09,-20.63739E-06
+1.315119E+00,+22.56306E-09,-22.07334E-06
+1.325154E+00,+21.41429E-09,-23.13223E-06
+1.335220E+00,+20.37387E-09,-23.00889E-06
+1.345045E+00,+17.54592E-09,-20.59124E-06
+1.355121E+00,+16.89132E-09,-20.58443E-06
+1.365150E+00,+16.70954E-09,-20.24025E-06
+1.375213E+00,+16.80704E-09,-17.87994E-06
+1.385033E+00,+17.15259E-09,-17.81928E-06
+1.395050E+00,+17.56037E-09,-19.67331E-06
+1.405115E+00,+18.77451E-09,-21.49272E-06
+1.415158E+00,+18.78919E-09,-20.83205E-06
+1.425199E+00,+17.49454E-09,-19.33811E-06
+1.435040E+00,+16.81233E-09,-20.72151E-06
+1.445032E+00,+16.60530E-09,-17.36312E-06
+1.455338E+00,+16.73514E-09,-16.37753E-06
+1.465157E+00,+16.45476E-09,-18.61439E-06
+1.475185E+00,+16.24945E-09,-19.48377E-06
+1.485324E+00,+16.62062E-09,-20.45071E-06
+1.495136E+00,+17.07052E-09,-20.88999E-06
+1.505215E+00,+17.49685E-09,-22.35083E-06
+1.515044E+00,+17.27105E-09,-23.00838E-06
+1.525089E+00,+17.77597E-09,-22.97522E-06
+1.535120E+00,+18.54109E-09,-23.10376E-06
+1.545162E+00,+19.72150E-09,-22.06870E-06
+1.555195E+00,+19.52350E-09,-20.78748E-06
+1.565245E+00,+17.53730E-09,-17.57444E-06
+1.575081E+00,+16.99091E-09,-17.89249E-06
+1.585046E+00,+15.57552E-09,-20.20317E-06
+1.595226E+00,+15.02965E-09,-20.73515E-06
+1.605062E+00,+13.98578E-09,-24.14824E-06
+1.615117E+00,+14.31577E-09,-25.04669E-06
+1.625145E+00,+17.46909E-09,-24.45637E-06
+1.635201E+00,+18.44968E-09,-24.28182E-06
+1.645060E+00,+19.40532E-09,-23.52954E-06
+1.655157E+00,+19.31075E-09,-24.14240E-06
+1.665187E+00,+19.57541E-09,-26.06956E-06
+1.675228E+00,+19.49716E-09,-29.70117E-06
+1.685072E+00,+18.68812E-09,-28.58749E-06
+1.695194E+00,+18.26401E-09,-26.32648E-06
+1.705029E+00,+18.67132E-09,-25.70821E-06
+1.715110E+00,+19.68417E-09,-25.28601E-06
+1.725208E+00,+20.49038E-09,-25.94920E-06
+1.735058E+00,+20.33838E-09,-26.22365E-06
+1.745119E+00,+20.06404E-09,-26.73724E-06
+1.755313E+00,+20.27811E-09,-27.64080E-06
+1.765152E+00,+20.48257E-09,-25.69296E-06
+1.775215E+00,+20.26774E-09,-25.40142E-06
+1.785062E+00,+20.15146E-09,-25.80323E-06
+1.795142E+00,+20.86968E-09,-26.40656E-06
+1.805087E+00,+21.95945E-09,-27.19614E-06
+1.815140E+00,+21.56604E-09,-26.65538E-06
+1.825171E+00,+19.86971E-09,-23.34255E-06
+1.835196E+00,+19.23874E-09,-23.36458E-06
+1.845234E+00,+19.36720E-09,-24.99484E-06
+1.855044E+00,+19.58735E-09,-25.08251E-06
+1.865177E+00,+19.27895E-09,-25.08210E-06
+1.875102E+00,+18.90669E-09,-24.67942E-06
+1.885241E+00,+19.21551E-09,-24.74130E-06
+1.895201E+00,+19.78211E-09,-25.08731E-06
+1.905155E+00,+20.02962E-09,-25.91043E-06
+1.915079E+00,+19.92522E-09,-26.24923E-06
+1.925113E+00,+19.99363E-09,-28.01062E-06
+1.935156E+00,+20.21880E-09,-28.35137E-06
+1.945196E+00,+19.77872E-09,-24.54020E-06
+1.955124E+00,+19.09489E-09,-25.55847E-06
+1.965184E+00,+18.84171E-09,-25.55097E-06
+1.975237E+00,+19.43139E-09,-26.14297E-06
+1.985072E+00,+20.01537E-09,-26.90898E-06
+1.995219E+00,+19.45103E-09,-27.13366E-06
+2.005069E+00,+18.06585E-09,-26.68885E-06
+2.015131E+00,+18.06891E-09,-28.35709E-06
+2.025117E+00,+19.04175E-09,-27.95778E-06
+2.035102E+00,+19.19235E-09,-27.17557E-06
+2.045175E+00,+18.07733E-09,-23.96939E-06
+2.055127E+00,+17.33777E-09,-20.19902E-06
+2.065176E+00,+16.42882E-09,-19.81919E-06
+2.075212E+00,+16.00065E-09,-22.34230E-06
+2.085241E+00,+15.26837E-09,-26.43377E-06
+2.095056E+00,+15.40554E-09,-25.77582E-06
+2.105202E+00,+16.32501E-09,-24.38851E-06
+2.115233E+00,+16.51548E-09,-23.86397E-06
+2.125180E+00,+14.75475E-09,-26.18803E-06
+2.135121E+00,+13.40899E-09,-26.81171E-06
+2.145175E+00,+12.84861E-09,-28.93796E-06
+2.155025E+00,+13.69903E-09,-28.62591E-06
+2.165221E+00,+15.29902E-09,-23.92968E-06
+2.175189E+00,+15.97060E-09,-23.94863E-06
+2.185137E+00,+16.83599E-09,-26.45857E-06
+2.195210E+00,+17.71292E-09,-26.45050E-06
+2.205059E+00,+18.28600E-09,-27.62658E-06
+2.215022E+00,+17.97927E-09,-25.70189E-06
+2.225091E+00,+17.08460E-09,-25.43081E-06
+2.235157E+00,+17.21098E-09,-25.52625E-06
+2.245214E+00,+17.83496E-09,-26.31086E-06
+2.255163E+00,+17.62630E-09,-26.14921E-06
+2.265214E+00,+16.39834E-09,-26.02012E-06
+2.275241E+00,+15.62606E-09,-25.50905E-06
+2.285057E+00,+14.66749E-09,-27.17660E-06
+2.295152E+00,+13.88565E-09,-27.61168E-06
+2.305193E+00,+11.09559E-09,-27.34846E-06
+2.315233E+00,+9.325245E-09,-26.68582E-06
+2.325036E+00,+8.003768E-09,-25.17349E-06
+2.335078E+00,+7.985474E-09,-25.72166E-06
+2.345114E+00,+8.038350E-09,-25.01055E-06
+2.355030E+00,+8.423184E-09,-27.23291E-06
+2.365060E+00,+10.78382E-09,-28.55075E-06
+2.375106E+00,+12.92499E-09,-28.89633E-06
+2.385176E+00,+15.03105E-09,-29.05369E-06
+2.395143E+00,+15.65063E-09,-28.07007E-06
+2.405212E+00,+16.37546E-09,-26.36525E-06
+2.415034E+00,+17.29101E-09,-27.17383E-06
+2.425223E+00,+18.17475E-09,-28.44364E-06
+2.435151E+00,+18.12980E-09,-27.90084E-06
+2.445191E+00,+18.04963E-09,-26.86529E-06
+2.455236E+00,+18.69148E-09,-28.03236E-06
+2.465151E+00,+19.94352E-09,-28.80026E-06
+2.475188E+00,+20.00556E-09,-29.94707E-06
+2.485018E+00,+18.58089E-09,-29.07203E-06
+2.495061E+00,+17.32880E-09,-28.97450E-06
+2.505102E+00,+16.05133E-09,-29.86058E-06
+2.515017E+00,+15.40027E-09,-29.00368E-06
+2.525020E+00,+13.83822E-09,-29.65648E-06
+2.535056E+00,+13.05308E-09,-30.92309E-06
+2.545098E+00,+13.01183E-09,-32.37580E-06
+2.555200E+00,+13.32423E-09,-31.59577E-06
+2.565190E+00,+12.62453E-09,-31.57010E-06
+2.575015E+00,+11.91432E-09,-30.88160E-06
+2.585191E+00,+11.74065E-09,-30.39586E-06
+2.595030E+00,+12.35344E-09,-30.06154E-06
+2.605100E+00,+13.20221E-09,-29.82637E-06
+2.615182E+00,+12.88823E-09,-30.49293E-06
+2.625237E+00,+12.62404E-09,-31.56458E-06
+2.635075E+00,+13.35189E-09,-30.39757E-06
+2.645169E+00,+15.15145E-09,-28.86684E-06
+2.655050E+00,+15.61401E-09,-27.67937E-06
+2.665216E+00,+16.08154E-09,-26.91954E-06
+2.675184E+00,+16.54564E-09,-27.02909E-06
+2.685253E+00,+18.21820E-09,-28.66908E-06
+2.695091E+00,+18.88137E-09,-28.91616E-06
+2.705161E+00,+19.59745E-09,-28.26803E-06
+2.715218E+00,+20.07503E-09,-28.83645E-06
+2.725059E+00,+21.38266E-09,-30.72796E-06
+2.735107E+00,+21.49294E-09,-32.24511E-06
+2.745169E+00,+20.08038E-09,-29.14928E-06
+2.755238E+00,+19.51517E-09,-27.26512E-06
+2.765160E+00,+19.30456E-09,-25.27454E-06
+2.775231E+00,+19.66533E-09,-26.63118E-06
+2.785078E+00,+19.83341E-09,-31.08556E-06
+2.795021E+00,+19.59745E-09,-30.67417E-06
+2.805222E+00,+19.37917E-09,-30.07888E-06
+2.815170E+00,+19.33020E-09,-29.79796E-06
+2.825235E+00,+18.10796E-09,-30.37729E-06
+2.835078E+00,+17.61956E-09,-30.91473E-06
+2.845144E+00,+16.59524E-09,-30.04398E-06
+2.855218E+00,+16.81503E-09,-29.26183E-06
+2.865058E+00,+17.63389E-09,-27.17343E-06
+2.875232E+00,+17.48299E-09,-27.08222E-06
+2.885096E+00,+16.44406E-09,-27.94101E-06
+2.895079E+00,+16.38960E-09,-27.54793E-06
+2.905127E+00,+16.78709E-09,-26.68062E-06
+2.915195E+00,+16.70867E-09,-24.74874E-06
+2.925043E+00,+15.64820E-09,-27.60822E-06
+2.935116E+00,+15.29378E-09,-28.49840E-06
+2.945194E+00,+15.79117E-09,-28.76144E-06
+2.955029E+00,+15.91961E-09,-28.78928E-06
+2.965089E+00,+15.33212E-09,-31.22489E-06
+2.975155E+00,+14.92497E-09,-30.64831E-06
+2.985117E+00,+14.51869E-09,-30.98319E-06
+2.995074E+00,+14.63966E-09,-29.90244E-06
+3.005146E+00,+14.78010E-09,-29.11432E-06
+3.015219E+00,+14.77719E-09,-29.72040E-06
+3.025079E+00,+15.64463E-09,-30.44978E-06
+3.035153E+00,+16.17265E-09,-30.08398E-06
+3.045215E+00,+16.57022E-09,-30.56955E-06
+3.055055E+00,+16.18806E-09,-31.38743E-06
+3.065107E+00,+15.10881E-09,-34.46572E-06
+3.075051E+00,+15.17790E-09,-33.42013E-06
+3.085143E+00,+16.35185E-09,-29.65637E-06
+3.095124E+00,+16.50913E-09,-28.68113E-06
+3.105191E+00,+16.59872E-09,-28.27973E-06
+3.115034E+00,+16.65986E-09,-28.00178E-06
+3.125099E+00,+17.04627E-09,-26.13527E-06
+3.135181E+00,+16.91972E-09,-26.29349E-06
+3.145032E+00,+15.96125E-09,-27.77095E-06
+3.155133E+00,+15.78138E-09,-28.76682E-06
+3.165972E+00,+16.03597E-09,-29.34815E-06
+3.175032E+00,+16.90592E-09,-18.33799E-06
+3.185226E+00,+16.07665E-09,-21.79382E-06
+3.195214E+00,+16.00950E-09,-22.01354E-06
+3.205062E+00,+16.01374E-09,-28.23343E-06
+3.215210E+00,+16.15307E-09,-28.39834E-06
+3.225043E+00,+16.51532E-09,-27.88239E-06
+3.235104E+00,+16.43400E-09,-28.18700E-06
+3.245174E+00,+15.98103E-09,-29.46230E-06
+3.255465E+00,+16.00043E-09,-30.05002E-06
+3.265070E+00,+16.28745E-09,-29.66398E-06
+3.275146E+00,+16.25063E-09,-29.16681E-06
+3.285116E+00,+16.76374E-09,-29.99485E-06
+3.295085E+00,+16.94592E-09,-30.49922E-06
+3.305156E+00,+17.37383E-09,-31.28632E-06
+3.315216E+00,+17.20824E-09,-30.65395E-06
+3.325044E+00,+15.14043E-09,-29.59139E-06
+3.335107E+00,+14.99378E-09,-29.98418E-06
+3.345035E+00,+15.43951E-09,-30.59146E-06
+3.355030E+00,+15.54065E-09,-30.60972E-06
+3.365092E+00,+15.39031E-09,-31.83249E-06
+3.375040E+00,+15.29790E-09,-31.56049E-06
+3.385126E+00,+16.09001E-09,-29.82740E-06
+3.395081E+00,+16.31409E-09,-29.49707E-06
+3.405142E+00,+16.95606E-09,-24.77022E-06
+3.415212E+00,+16.98072E-09,-24.97396E-06
+3.425039E+00,+17.42997E-09,-27.26461E-06
+3.435107E+00,+17.37727E-09,-27.63205E-06
+3.445155E+00,+15.62945E-09,-30.09296E-06
+3.455220E+00,+14.56555E-09,-30.63801E-06
+3.465064E+00,+12.43375E-09,-29.75747E-06
+3.475241E+00,+12.32814E-09,-31.88290E-06
+3.485186E+00,+12.85762E-09,-35.85795E-06
+3.495021E+00,+13.02340E-09,-35.78966E-06
+3.505075E+00,+13.98316E-09,-33.08853E-06
+3.515134E+00,+14.92286E-09,-32.43396E-06
+3.525203E+00,+17.70850E-09,-30.89190E-06
+3.535031E+00,+18.26269E-09,-31.31367E-06
+3.545094E+00,+18.83791E-09,-29.93692E-06
+3.555202E+00,+18.87218E-09,-29.87853E-06
+3.565220E+00,+19.71794E-09,-30.33248E-06
+3.575025E+00,+19.79829E-09,-30.28819E-06
+3.585208E+00,+19.76671E-09,-29.79086E-06
+3.595166E+00,+19.84394E-09,-30.21009E-06
+3.605230E+00,+21.07075E-09,-31.19803E-06
+3.615059E+00,+21.19030E-09,-31.72053E-06
+3.625125E+00,+20.69959E-09,-30.79185E-06
+3.635202E+00,+20.46612E-09,-30.82959E-06
+3.645049E+00,+19.95974E-09,-30.87728E-06
+3.655137E+00,+20.14106E-09,-31.53680E-06
+3.665216E+00,+20.26428E-09,-32.05342E-06
+3.675180E+00,+19.83565E-09,-31.59371E-06
+3.685031E+00,+17.40921E-09,-29.68166E-06
+3.695215E+00,+16.82167E-09,-28.61206E-06
+3.705056E+00,+14.24264E-09,-28.83886E-06
+3.715130E+00,+13.52704E-09,-28.98629E-06
+3.725186E+00,+12.72815E-09,-31.60504E-06
+3.735017E+00,+13.14245E-09,-32.40112E-06
+3.745082E+00,+15.35652E-09,-30.75774E-06
+3.755170E+00,+15.59456E-09,-29.73687E-06
+3.765019E+00,+15.86920E-09,-28.50131E-06
+3.775198E+00,+16.13325E-09,-28.99215E-06
+3.785153E+00,+18.49990E-09,-30.61727E-06
+3.795230E+00,+19.04500E-09,-30.83116E-06
+3.805027E+00,+19.71592E-09,-31.43260E-06
+3.815099E+00,+19.68811E-09,-31.66861E-06
+3.825170E+00,+19.47712E-09,-33.45892E-06
+3.835231E+00,+19.23177E-09,-35.12461E-06
+3.845065E+00,+16.91011E-09,-33.70944E-06
+3.855133E+00,+16.00134E-09,-32.97604E-06
+3.865075E+00,+14.41432E-09,-31.00108E-06
+3.875043E+00,+14.18639E-09,-31.01258E-06
+3.885320E+00,+13.76902E-09,-32.29849E-06
+3.895159E+00,+13.45217E-09,-33.02525E-06
+3.905148E+00,+13.58374E-09,-32.53493E-06
+3.915107E+00,+14.03640E-09,-30.68879E-06
+3.925174E+00,+15.87094E-09,-29.38242E-06
+3.935026E+00,+16.11158E-09,-29.64309E-06
+3.945108E+00,+16.27575E-09,-28.02962E-06
+3.955181E+00,+16.53067E-09,-28.29895E-06
+3.965032E+00,+18.12846E-09,-30.61035E-06
+3.975233E+00,+18.47761E-09,-31.27407E-06
+3.985085E+00,+18.32708E-09,-30.33944E-06
+3.995048E+00,+18.36755E-09,-30.05165E-06
+4.005044E+00,+18.30048E-09,-28.39606E-06
+4.015048E+00,+18.07615E-09,-28.59856E-06
+4.025122E+00,+16.99198E-09,-27.27891E-06
+4.035195E+00,+17.01448E-09,-27.58064E-06
+4.045050E+00,+18.74903E-09,-30.17238E-06
+4.055127E+00,+19.32574E-09,-31.84691E-06
+4.065197E+00,+19.19152E-09,-32.66920E-06
+4.075038E+00,+18.69402E-09,-32.44269E-06
+4.085229E+00,+18.12522E-09,-30.09230E-06
+4.095201E+00,+18.34961E-09,-30.56411E-06
+4.105024E+00,+18.39818E-09,-31.37750E-06
+4.115096E+00,+17.94617E-09,-29.96121E-06
+4.125165E+00,+17.11139E-09,-27.80926E-06
+4.135222E+00,+17.28962E-09,-27.67654E-06
+4.145072E+00,+18.17163E-09,-28.17121E-06
+4.155171E+00,+18.32351E-09,-28.85270E-06
+4.165017E+00,+19.20678E-09,-32.94872E-06
+4.175217E+00,+20.35303E-09,-34.60036E-06
+4.185166E+00,+22.12207E-09,-33.21479E-06
+4.195223E+00,+22.50837E-09,-31.30903E-06
+4.205016E+00,+22.18647E-09,-30.92958E-06
+4.215200E+00,+22.39672E-09,-32.89290E-06
+4.225070E+00,+23.34576E-09,-34.32146E-06
+4.235175E+00,+23.41659E-09,-34.22373E-06
+4.245243E+00,+21.60234E-09,-35.51514E-06
+4.255196E+00,+19.38134E-09,-33.19513E-06
+4.265039E+00,+18.01540E-09,-30.83662E-06
+4.275128E+00,+18.41086E-09,-30.85018E-06
+4.285225E+00,+19.82065E-09,-32.43745E-06
+4.295112E+00,+20.48434E-09,-33.61694E-06
+4.305174E+00,+21.37750E-09,-33.61373E-06
+4.315242E+00,+21.48016E-09,-32.65458E-06
+4.325076E+00,+20.46846E-09,-31.36028E-06
+4.335173E+00,+18.95063E-09,-32.61477E-06
+4.345034E+00,+17.56293E-09,-31.54822E-06
+4.355221E+00,+17.61896E-09,-31.12559E-06
+4.365065E+00,+18.07273E-09,-30.10967E-06
+4.375144E+00,+17.66116E-09,-30.28963E-06
+4.385214E+00,+16.96756E-09,-31.44519E-06
+4.395059E+00,+17.13501E-09,-31.53228E-06
+4.405236E+00,+17.65301E-09,-32.64242E-06
+4.415073E+00,+17.63314E-09,-31.61983E-06
+4.425154E+00,+16.74608E-09,-29.70929E-06
+4.435224E+00,+16.34298E-09,-29.76938E-06
+4.445057E+00,+17.13501E-09,-30.11642E-06
+4.455138E+00,+18.24683E-09,-28.98812E-06
+4.465088E+00,+18.79525E-09,-29.61454E-06
+4.475155E+00,+19.08558E-09,-30.23941E-06
+4.485237E+00,+19.75557E-09,-30.92689E-06
+4.495214E+00,+20.31553E-09,-32.33391E-06
+4.505208E+00,+20.03287E-09,-33.07294E-06
+4.515178E+00,+19.41480E-09,-33.89866E-06
+4.525025E+00,+19.41298E-09,-33.24612E-06
+4.535105E+00,+19.92943E-09,-34.26868E-06
+4.545168E+00,+19.60462E-09,-35.02179E-06
+4.555129E+00,+18.33610E-09,-35.45818E-06
+4.565209E+00,+16.78964E-09,-34.24510E-06
+4.575043E+00,+16.52098E-09,-31.56699E-06
+4.585112E+00,+17.70540E-09,-30.96786E-06
+4.595197E+00,+18.65797E-09,-32.75883E-06
+4.605167E+00,+19.57958E-09,-33.93794E-06
+4.615238E+00,+20.33569E-09,-34.55458E-06
+4.625069E+00,+20.29053E-09,-35.77641E-06
+4.635143E+00,+19.01033E-09,-33.16607E-06
+4.645236E+00,+17.40829E-09,-32.29234E-06
+4.655220E+00,+16.82315E-09,-30.19965E-06
+4.665061E+00,+17.36416E-09,-29.78477E-06
+4.675155E+00,+18.03896E-09,-30.43909E-06
+4.685025E+00,+17.57784E-09,-30.72719E-06
+4.695100E+00,+16.34463E-09,-30.28110E-06
+4.705050E+00,+16.07229E-09,-29.28741E-06
+4.715113E+00,+16.32627E-09,-28.84037E-06
+4.725188E+00,+15.97108E-09,-30.31486E-06
+4.735029E+00,+14.83704E-09,-33.69029E-06
+4.745109E+00,+14.23169E-09,-34.00243E-06
+4.755164E+00,+14.16224E-09,-34.99006E-06
+4.765108E+00,+14.16492E-09,-35.18775E-06
+4.775171E+00,+14.13139E-09,-34.68653E-06
+4.785244E+00,+14.64591E-09,-32.94843E-06
+4.795075E+00,+16.11902E-09,-31.31298E-06
+4.805155E+00,+17.06887E-09,-30.81050E-06
+4.815097E+00,+16.58093E-09,-31.49045E-06
+4.825165E+00,+15.25864E-09,-34.00712E-06
+4.835241E+00,+14.89005E-09,-35.00176E-06
+4.845074E+00,+15.45754E-09,-34.16116E-06
+4.855021E+00,+15.82512E-09,-30.81065E-06
+4.865100E+00,+15.28354E-09,-30.97610E-06
+4.875182E+00,+14.78178E-09,-30.63707E-06
+4.885020E+00,+15.16489E-09,-30.23092E-06
+4.895092E+00,+15.85830E-09,-32.47502E-06
+4.905036E+00,+16.12189E-09,-31.60632E-06
+4.915105E+00,+16.35728E-09,-31.89709E-06
+4.925172E+00,+16.87424E-09,-32.04618E-06
+4.935014E+00,+17.75120E-09,-30.53610E-06
+4.945084E+00,+17.53538E-09,-29.70366E-06
+4.955025E+00,+16.77453E-09,-29.11363E-06
+4.965106E+00,+16.65322E-09,-28.92615E-06
+4.975105E+00,+17.45051E-09,-29.90445E-06
+4.985076E+00,+17.90800E-09,-30.93092E-06
+4.995173E+00,+17.83252E-09,-30.26865E-06
+5.005049E+00,+17.82196E-09,-30.82529E-06
+5.015234E+00,+18.13624E-09,-32.22571E-06
+5.025199E+00,+18.08363E-09,-32.02795E-06
+5.035141E+00,+17.00846E-09,-32.24605E-06
+5.045195E+00,+15.73621E-09,-34.09942E-06
+5.055039E+00,+15.46154E-09,-33.59851E-06
+5.065226E+00,+15.99940E-09,-31.23568E-06
+5.075068E+00,+16.27467E-09,-31.05215E-06
+5.085156E+00,+16.02442E-09,-28.91253E-06
+5.095241E+00,+16.42804E-09,-29.67093E-06
+5.105227E+00,+18.03872E-09,-29.96902E-06
+5.115070E+00,+19.17045E-09,-29.65413E-06
+5.125138E+00,+18.72930E-09,-28.65578E-06
+5.135221E+00,+17.47585E-09,-28.91387E-06
+5.145053E+00,+17.07088E-09,-29.33041E-06
+5.155238E+00,+17.83832E-09,-28.70576E-06
+5.165074E+00,+18.50033E-09,-30.12895E-06
+5.175140E+00,+18.96220E-09,-31.71407E-06
+5.185218E+00,+19.09799E-09,-32.93221E-06
+5.195050E+00,+19.49887E-09,-31.28186E-06
+5.205226E+00,+19.47961E-09,-30.37846E-06
+5.215055E+00,+18.95612E-09,-29.97646E-06
+5.225137E+00,+19.05435E-09,-31.84768E-06
+5.235212E+00,+20.18816E-09,-34.70467E-06
+5.245054E+00,+21.13012E-09,-35.70065E-06
+5.255230E+00,+20.59585E-09,-33.51274E-06
+5.265065E+00,+19.04786E-09,-30.41831E-06
+5.275134E+00,+17.95673E-09,-29.65388E-06
+5.285190E+00,+17.91797E-09,-30.24579E-06
+5.295233E+00,+17.73364E-09,-30.83090E-06
+5.305107E+00,+17.24237E-09,-30.14271E-06
+5.315087E+00,+16.83036E-09,-29.47034E-06
+5.325162E+00,+17.31775E-09,-33.51365E-06
+5.335230E+00,+17.62152E-09,-35.03137E-06
+5.345050E+00,+17.09498E-09,-34.69483E-06
+5.355124E+00,+16.22253E-09,-31.85126E-06
+5.365077E+00,+16.29605E-09,-30.62070E-06
+5.375144E+00,+17.18517E-09,-30.27821E-06
+5.385221E+00,+17.55179E-09,-30.46764E-06
+5.395056E+00,+18.18507E-09,-31.57345E-06
+5.405236E+00,+19.27229E-09,-32.56869E-06
+5.415078E+00,+21.56183E-09,-33.10647E-06
+5.425158E+00,+22.49863E-09,-34.48895E-06
+5.435017E+00,+22.04774E-09,-34.39242E-06
+5.445158E+00,+21.08930E-09,-33.29702E-06
+5.455215E+00,+20.01761E-09,-32.87030E-06
+5.465052E+00,+19.41700E-09,-33.13242E-06
+5.475138E+00,+17.83136E-09,-32.09104E-06
+5.485020E+00,+16.73865E-09,-32.51579E-06
+5.495096E+00,+16.15953E-09,-29.91105E-06
+5.505276E+00,+16.48139E-09,-29.39950E-06
+5.515104E+00,+16.34018E-09,-30.77654E-06
+5.525190E+00,+15.58777E-09,-31.20795E-06
+5.535034E+00,+14.71613E-09,-33.29241E-06
+5.545101E+00,+14.74250E-09,-32.93452E-06
+5.555044E+00,+14.71456E-09,-32.31640E-06
+5.565106E+00,+14.18964E-09,-34.66656E-06
+5.575183E+00,+13.80382E-09,-35.01509E-06
+5.585016E+00,+14.26495E-09,-32.43362E-06
+5.595067E+00,+15.40480E-09,-30.13132E-06
+5.605140E+00,+15.70170E-09,-30.70685E-06
+5.615088E+00,+15.64046E-09,-29.86113E-06
+5.625160E+00,+16.03958E-09,-33.20855E-06
+5.635242E+00,+17.44556E-09,-33.95642E-06
+5.645071E+00,+18.55466E-09,-35.23015E-06
+5.655150E+00,+19.07142E-09,-34.28404E-06
+5.665103E+00,+19.33289E-09,-32.71926E-06
+5.675167E+00,+20.10476E-09,-33.65648E-06
+5.685017E+00,+20.48532E-09,-34.63197E-06
+5.695090E+00,+19.99750E-09,-34.31422E-06
+5.705042E+00,+19.13923E-09,-34.95807E-06
+5.715119E+00,+18.47303E-09,-34.25520E-06
+5.725188E+00,+18.54466E-09,-33.29997E-06
+5.735027E+00,+17.96761E-09,-33.81910E-06
+5.745093E+00,+16.84094E-09,-33.64695E-06
+5.755056E+00,+15.15231E-09,-33.72777E-06
+5.765130E+00,+14.76961E-09,-33.97762E-06
+5.775208E+00,+15.04530E-09,-32.72575E-06
+5.785066E+00,+15.40251E-09,-31.81481E-06
+5.795142E+00,+16.27678E-09,-32.32410E-06
+5.805091E+00,+17.33790E-09,-30.86492E-06
+5.815163E+00,+19.08513E-09,-31.32963E-06
+5.825243E+00,+18.89053E-09,-31.32003E-06
+5.835079E+00,+17.22577E-09,-31.73659E-06
+5.845153E+00,+15.89125E-09,-31.10888E-06
+5.855214E+00,+15.57771E-09,-30.57118E-06
+5.865157E+00,+15.77915E-09,-29.89758E-06
+5.875125E+00,+15.66103E-09,-28.59430E-06
+5.885058E+00,+15.75826E-09,-30.28150E-06
+5.895119E+00,+16.99443E-09,-31.87609E-06
+5.905186E+00,+17.88562E-09,-32.50517E-06
+5.915118E+00,+18.70596E-09,-31.81976E-06
+5.925178E+00,+18.88644E-09,-31.56887E-06
+5.935024E+00,+19.37318E-09,-32.70033E-06
+5.945167E+00,+19.70939E-09,-33.47320E-06
+5.955016E+00,+19.40434E-09,-33.74219E-06
+5.965094E+00,+18.80212E-09,-34.22751E-06
+5.975158E+00,+18.62741E-09,-31.39161E-06
+5.985234E+00,+19.56849E-09,-33.05377E-06
+5.995068E+00,+20.40727E-09,-33.52730E-06
+6.005032E+00,+19.84786E-09,-34.49150E-06
+6.015096E+00,+18.58171E-09,-33.76442E-06
+6.025165E+00,+18.14177E-09,-31.16184E-06
+6.035225E+00,+18.26821E-09,-29.54247E-06
+6.045063E+00,+17.70868E-09,-29.87260E-06
+6.055237E+00,+16.17980E-09,-31.21016E-06
+6.065072E+00,+15.12123E-09,-32.29065E-06
+6.075159E+00,+15.73112E-09,-33.36314E-06
+6.085021E+00,+16.91869E-09,-32.91518E-06
+6.095087E+00,+18.34324E-09,-33.85260E-06
+6.105251E+00,+18.91027E-09,-32.90260E-06
+6.115079E+00,+19.58870E-09,-32.46698E-06
+6.125148E+00,+19.69425E-09,-32.40778E-06
+6.135212E+00,+18.31281E-09,-31.86101E-06
+6.145055E+00,+16.77271E-09,-31.65880E-06
+6.155204E+00,+15.31595E-09,-33.13271E-06
+6.165242E+00,+15.46592E-09,-32.83671E-06
+6.175191E+00,+16.67695E-09,-32.71975E-06
+6.185129E+00,+17.17208E-09,-33.59302E-06
+6.195101E+00,+18.56715E-09,-33.41918E-06
+6.205166E+00,+19.46953E-09,-33.39741E-06
+6.215187E+00,+20.28215E-09,-34.57509E-06
+6.225024E+00,+19.75956E-09,-35.46636E-06
+6.235100E+00,+17.55775E-09,-36.57275E-06
+6.245045E+00,+16.93108E-09,-34.83173E-06
+6.255110E+00,+16.65554E-09,-32.90185E-06
+6.265179E+00,+16.79469E-09,-30.53126E-06
+6.275243E+00,+17.40568E-09,-30.20737E-06
+6.285089E+00,+18.15272E-09,-32.30419E-06
+6.295149E+00,+20.10283E-09,-36.07753E-06
+6.305333E+00,+20.73174E-09,-35.67974E-06
+6.315185E+00,+20.26046E-09,-33.74806E-06
+6.325043E+00,+19.67276E-09,-31.98942E-06
+6.335229E+00,+19.52261E-09,-32.98402E-06
+6.345076E+00,+19.93028E-09,-34.08995E-06
+6.355143E+00,+20.04416E-09,-37.15070E-06
+6.365214E+00,+19.82198E-09,-35.30514E-06
+6.375060E+00,+19.61442E-09,-33.89397E-06
+6.385131E+00,+19.66645E-09,-33.53202E-06
+6.395208E+00,+18.98156E-09,-34.83679E-06
+6.405046E+00,+18.65615E-09,-34.25515E-06
+6.415108E+00,+18.66659E-09,-33.18692E-06
+6.425179E+00,+19.25888E-09,-33.57811E-06
+6.435137E+00,+20.98718E-09,-35.22446E-06
+6.445085E+00,+20.83720E-09,-35.58120E-06
+6.455156E+00,+18.64869E-09,-33.57479E-06
+6.465213E+00,+18.10559E-09,-33.59448E-06
+6.475043E+00,+17.54716E-09,-33.70303E-06
+6.485114E+00,+17.53312E-09,-33.73327E-06
+6.495175E+00,+17.41369E-09,-33.12224E-06
+6.505029E+00,+17.79824E-09,-32.69394E-06
+6.515122E+00,+19.40947E-09,-34.01983E-06
+6.525191E+00,+19.77264E-09,-34.48783E-06
+6.535048E+00,+18.98368E-09,-34.20851E-06
+6.545240E+00,+18.31635E-09,-32.50237E-06
+6.555087E+00,+17.32887E-09,-33.50141E-06
+6.565155E+00,+17.20635E-09,-32.71846E-06
+6.575220E+00,+16.19795E-09,-34.10771E-06
+6.585064E+00,+15.41651E-09,-34.13318E-06
+6.595135E+00,+14.77154E-09,-33.34614E-06
+6.605195E+00,+15.07613E-09,-33.52888E-06
+6.615036E+00,+15.64467E-09,-32.22379E-06
+6.625232E+00,+15.44065E-09,-32.75877E-06
+6.635187E+00,+15.06798E-09,-33.47709E-06
+6.645025E+00,+15.22260E-09,-36.95426E-06
+6.655052E+00,+16.10890E-09,-38.69800E-06
+6.665081E+00,+16.35415E-09,-37.03497E-06
+6.675128E+00,+16.99276E-09,-33.81635E-06
+6.685163E+00,+17.65530E-09,-34.68481E-06
+6.695199E+00,+19.26431E-09,-34.63017E-06
+6.705249E+00,+19.32938E-09,-34.26582E-06
+6.715061E+00,+18.33177E-09,-32.73194E-06
+6.725028E+00,+18.15493E-09,-32.66393E-06
+6.735312E+00,+19.01110E-09,-33.26949E-06
+6.745153E+00,+19.58892E-09,-35.07623E-06
+6.755192E+00,+19.36836E-09,-34.08966E-06
+6.765228E+00,+18.98887E-09,-33.73773E-06
+6.775105E+00,+18.68488E-09,-32.56402E-06
+6.785148E+00,+18.71060E-09,-32.86689E-06
+6.795205E+00,+18.21823E-09,-32.59635E-06
+6.805047E+00,+17.80951E-09,-32.24262E-06
+6.815225E+00,+17.60798E-09,-31.53935E-06
+6.825059E+00,+17.80121E-09,-31.05417E-06
+6.835142E+00,+17.20126E-09,-31.06050E-06
+6.845098E+00,+16.42050E-09,-33.06244E-06
+6.855188E+00,+15.01309E-09,-34.45307E-06
+6.865030E+00,+15.19240E-09,-33.31072E-06
+6.875095E+00,+16.54146E-09,-32.69775E-06
+6.885170E+00,+16.86134E-09,-32.44403E-06
+6.895233E+00,+17.11936E-09,-31.22120E-06
+6.905052E+00,+17.31971E-09,-32.18259E-06
+6.915118E+00,+19.07853E-09,-34.23692E-06
+6.925065E+00,+19.45038E-09,-34.67732E-06
+6.935022E+00,+20.17469E-09,-36.92751E-06
+6.945093E+00,+20.18916E-09,-37.63095E-06
+6.955150E+00,+19.83516E-09,-37.77738E-06
+6.965220E+00,+19.37108E-09,-36.77119E-06
+6.975064E+00,+16.77489E-09,-33.42136E-06
+6.985133E+00,+16.24046E-09,-32.82361E-06
+6.995211E+00,+16.63803E-09,-31.88027E-06
+7.005072E+00,+17.17459E-09,-32.50620E-06
+7.015167E+00,+17.51212E-09,-31.44651E-06
+7.025245E+00,+17.06789E-09,-31.48545E-06
+7.035210E+00,+16.77266E-09,-33.19491E-06
+7.045165E+00,+17.39983E-09,-33.65356E-06
+7.055239E+00,+19.19982E-09,-33.55585E-06
+7.065103E+00,+19.42700E-09,-34.65821E-06
+7.075200E+00,+19.55076E-09,-35.94443E-06
+7.085044E+00,+19.58303E-09,-36.21274E-06
+7.095118E+00,+19.43813E-09,-32.12371E-06
+7.105216E+00,+18.91737E-09,-32.33045E-06
+7.115056E+00,+17.36652E-09,-29.58753E-06
+7.125231E+00,+17.18728E-09,-30.36490E-06
+7.135075E+00,+17.34249E-09,-32.65749E-06
+7.145018E+00,+17.33296E-09,-31.56089E-06
+7.155078E+00,+15.88027E-09,-34.84257E-06
+7.165147E+00,+15.63703E-09,-33.97528E-06
+7.175129E+00,+16.92762E-09,-33.86018E-06
+7.185112E+00,+17.75024E-09,-34.10320E-06
+7.195186E+00,+19.89777E-09,-36.72799E-06
+7.205029E+00,+20.08941E-09,-37.36822E-06
+7.215048E+00,+20.67574E-09,-38.51638E-06
+7.225106E+00,+20.69578E-09,-38.60084E-06
+7.235073E+00,+19.61973E-09,-35.03935E-06
+7.245046E+00,+19.04994E-09,-33.58487E-06
+7.255093E+00,+18.61462E-09,-33.55583E-06
+7.265157E+00,+18.94394E-09,-34.74962E-06
+7.275228E+00,+19.73881E-09,-33.96378E-06
+7.285063E+00,+19.60811E-09,-33.20764E-06
+7.295135E+00,+18.94802E-09,-31.83246E-06
+7.305207E+00,+19.04512E-09,-32.31288E-06
+7.315027E+00,+19.63906E-09,-33.56281E-06
+7.325209E+00,+19.45863E-09,-33.44633E-06
+7.335059E+00,+17.72781E-09,-30.74450E-06
+7.345237E+00,+17.27945E-09,-29.95886E-06
+7.355197E+00,+16.96334E-09,-30.45350E-06
+7.365137E+00,+16.78886E-09,-30.51015E-06
+7.375211E+00,+15.50121E-09,-33.18712E-06
+7.385055E+00,+15.25203E-09,-33.27856E-06
+7.395093E+00,+15.95206E-09,-33.29393E-06
+7.405149E+00,+16.29632E-09,-32.52832E-06
+7.415105E+00,+16.31607E-09,-31.51463E-06
+7.425155E+00,+16.17228E-09,-31.38694E-06
+7.435202E+00,+16.95136E-09,-31.92773E-06
+7.445117E+00,+17.29766E-09,-33.06679E-06
+7.455149E+00,+18.92628E-09,-34.84698E-06
+7.465187E+00,+18.93532E-09,-34.37376E-06
+7.475221E+00,+18.72643E-09,-34.77122E-06
+7.485033E+00,+18.76906E-09,-34.64651E-06
+7.495085E+00,+18.84835E-09,-32.17495E-06
+7.505132E+00,+18.77831E-09,-32.06618E-06
+7.515167E+00,+18.56623E-09,-32.42458E-06
+7.525211E+00,+18.69533E-09,-32.61904E-06
+7.535141E+00,+20.01322E-09,-34.49061E-06
+7.545079E+00,+20.10206E-09,-34.93155E-06
+7.555092E+00,+20.25558E-09,-36.06480E-06
+7.565134E+00,+20.44906E-09,-35.70794E-06
+7.575198E+00,+21.41365E-09,-36.43485E-06
+7.585035E+00,+21.40657E-09,-36.40123E-06
+7.595103E+00,+19.41191E-09,-34.82967E-06
+7.605184E+00,+18.98801E-09,-34.94623E-06
+7.615026E+00,+18.96835E-09,-35.35736E-06
+7.625203E+00,+19.27503E-09,-35.70829E-06
+7.635044E+00,+18.81138E-09,-35.00393E-06
+7.645226E+00,+18.37549E-09,-34.06222E-06
+7.655198E+00,+17.17456E-09,-30.65958E-06
+7.665147E+00,+17.15736E-09,-30.22986E-06
+7.675210E+00,+16.58612E-09,-31.36156E-06
+7.685053E+00,+16.37060E-09,-31.51875E-06
+7.695109E+00,+15.92545E-09,-32.57965E-06
+7.705189E+00,+16.20532E-09,-33.36840E-06
+7.715046E+00,+17.05981E-09,-32.81903E-06
+7.725219E+00,+16.99153E-09,-32.38793E-06
+7.735169E+00,+15.99193E-09,-35.92009E-06
+7.745244E+00,+15.89144E-09,-36.10934E-06
+7.755089E+00,+15.95902E-09,-33.83489E-06
+7.765162E+00,+15.82553E-09,-32.82143E-06
+7.775225E+00,+15.40130E-09,-34.41808E-06
+7.785057E+00,+15.46792E-09,-34.99838E-06
+7.795121E+00,+16.90630E-09,-35.70025E-06
+7.805184E+00,+17.31832E-09,-35.99920E-06
+7.815027E+00,+17.39995E-09,-32.19097E-06
+7.825114E+00,+17.27106E-09,-31.73235E-06
+7.835085E+00,+17.85244E-09,-31.57643E-06
+7.845041E+00,+18.21039E-09,-31.98487E-06
+7.855116E+00,+17.66115E-09,-31.55755E-06
+7.865180E+00,+17.05586E-09,-31.53531E-06
+7.875026E+00,+16.29397E-09,-30.14346E-06
+7.885096E+00,+16.55868E-09,-30.62093E-06
+7.895143E+00,+16.82369E-09,-32.29266E-06
+7.905184E+00,+16.45776E-09,-32.80744E-06
+7.915042E+00,+15.06579E-09,-33.41355E-06
+7.925086E+00,+14.84952E-09,-32.34919E-06
+7.935165E+00,+15.16192E-09,-33.24726E-06
+7.945135E+00,+15.29017E-09,-33.42127E-06
+7.955197E+00,+15.36727E-09,-35.17974E-06
+7.965023E+00,+15.52269E-09,-34.03304E-06
+7.975073E+00,+16.11389E-09,-33.10668E-06
+7.985142E+00,+16.20393E-09,-32.96594E-06
+7.995215E+00,+16.14174E-09,-32.79706E-06
+8.005084E+00,+16.38126E-09,-34.35334E-06
+8.015124E+00,+17.52412E-09,-35.26706E-06
+8.025033E+00,+17.57957E-09,-35.59911E-06
+8.035192E+00,+15.80156E-09,-35.92344E-06
+8.045021E+00,+15.23341E-09,-36.37199E-06
+8.055072E+00,+14.57105E-09,-36.42769E-06
+8.065129E+00,+14.73144E-09,-35.68234E-06
+8.075159E+00,+14.98125E-09,-35.37060E-06
+8.085198E+00,+15.05623E-09,-35.08619E-06
+8.095038E+00,+15.89417E-09,-33.14764E-06
+8.105124E+00,+16.26893E-09,-33.34036E-06
+8.115180E+00,+16.65432E-09,-31.99917E-06
+8.125028E+00,+16.44018E-09,-32.29563E-06
+8.135224E+00,+16.57560E-09,-32.26219E-06
+8.145184E+00,+17.12510E-09,-33.09383E-06
+8.155024E+00,+18.89568E-09,-35.16186E-06
+8.165080E+00,+18.97684E-09,-35.94086E-06
+8.175153E+00,+18.74191E-09,-38.84912E-06
+8.185213E+00,+18.71457E-09,-38.07773E-06
+8.195040E+00,+19.24299E-09,-36.44180E-06
+8.205110E+00,+19.25073E-09,-35.77423E-06
+8.215176E+00,+18.12409E-09,-34.88809E-06
+8.225109E+00,+17.59507E-09,-34.56880E-06
+8.235211E+00,+16.64379E-09,-32.85425E-06
+8.245203E+00,+16.41762E-09,-32.31969E-06
+8.255188E+00,+15.70836E-09,-33.01389E-06
+8.265180E+00,+15.81960E-09,-33.14430E-06
+8.275029E+00,+17.85600E-09,-34.97847E-06
+8.285105E+00,+18.77536E-09,-35.21725E-06
+8.295155E+00,+18.76932E-09,-35.12784E-06
+8.305233E+00,+17.90452E-09,-35.62632E-06
+8.315069E+00,+16.09333E-09,-33.65353E-06
+8.325224E+00,+15.71439E-09,-34.06801E-06
+8.335189E+00,+14.58104E-09,-34.66868E-06
+8.345036E+00,+13.86755E-09,-35.91657E-06
+8.355091E+00,+13.00490E-09,-36.85939E-06
+8.365167E+00,+13.29619E-09,-37.06782E-06
+8.375016E+00,+14.75844E-09,-34.53301E-06
+8.385094E+00,+15.19880E-09,-33.61905E-06
+8.395087E+00,+16.07781E-09,-32.38309E-06
+8.405055E+00,+16.64831E-09,-31.47149E-06
+8.415116E+00,+18.33211E-09,-32.72001E-06
+8.425187E+00,+18.52633E-09,-32.81840E-06
+8.435148E+00,+17.73590E-09,-32.05296E-06
+8.445103E+00,+17.49984E-09,-32.88626E-06
+8.455176E+00,+17.80736E-09,-35.34608E-06
+8.465233E+00,+17.73652E-09,-35.98409E-06
+8.475072E+00,+16.08855E-09,-35.54418E-06
+8.485150E+00,+14.94030E-09,-35.68880E-06
+8.495210E+00,+13.50598E-09,-35.28389E-06
+8.505058E+00,+13.40219E-09,-36.00724E-06
+8.515143E+00,+13.16771E-09,-37.96472E-06
+8.525233E+00,+12.74526E-09,-38.40978E-06
+8.535076E+00,+11.98439E-09,-39.46044E-06
+8.545014E+00,+11.84188E-09,-39.23456E-06
+8.555062E+00,+11.58875E-09,-38.53893E-06
+8.565131E+00,+11.54363E-09,-37.29976E-06
+8.575158E+00,+12.52311E-09,-35.93033E-06
+8.585184E+00,+13.61748E-09,-35.92575E-06
+8.595235E+00,+16.35240E-09,-33.10891E-06
+8.605062E+00,+17.04441E-09,-33.25605E-06
+8.615137E+00,+17.44181E-09,-32.58273E-06
+8.625102E+00,+17.50701E-09,-32.42383E-06
+8.635068E+00,+17.55156E-09,-32.81574E-06
+8.645139E+00,+17.30112E-09,-32.29600E-06
+8.655196E+00,+15.81733E-09,-35.23885E-06
+8.665036E+00,+15.37971E-09,-34.29638E-06
+8.675109E+00,+14.88576E-09,-34.76175E-06
+8.685168E+00,+14.70469E-09,-35.84422E-06
+8.695243E+00,+13.00481E-09,-36.13015E-06
+8.705093E+00,+12.65450E-09,-36.49203E-06
+8.715141E+00,+13.18441E-09,-34.88632E-06
+8.725207E+00,+13.65969E-09,-34.72790E-06
+8.735175E+00,+14.46507E-09,-34.71929E-06
+8.745145E+00,+14.44426E-09,-35.62226E-06
+8.755204E+00,+14.73769E-09,-35.95299E-06
+8.765022E+00,+15.11665E-09,-35.30583E-06
+8.775072E+00,+16.57043E-09,-33.58444E-06
+8.785122E+00,+16.76804E-09,-34.06852E-06
+8.795161E+00,+17.48518E-09,-35.33739E-06
+8.805215E+00,+17.95276E-09,-36.06203E-06
+8.815065E+00,+18.97993E-09,-37.35821E-06
+8.825141E+00,+18.97199E-09,-36.74304E-06
+8.835210E+00,+18.83124E-09,-34.99666E-06
+8.845162E+00,+18.98414E-09,-34.11307E-06
+8.855207E+00,+19.41305E-09,-36.45113E-06
+8.865045E+00,+19.09889E-09,-35.95700E-06
+8.875103E+00,+17.34864E-09,-35.78325E-06
+8.885175E+00,+16.91790E-09,-35.44696E-06
+8.895240E+00,+17.77215E-09,-34.87439E-06
+8.905065E+00,+18.35510E-09,-34.98848E-06
+8.915112E+00,+19.97959E-09,-36.76915E-06
+8.925075E+00,+20.24844E-09,-36.77579E-06
+8.935069E+00,+21.52959E-09,-37.40894E-06
+8.945151E+00,+21.68356E-09,-37.46876E-06
+8.955210E+00,+20.88686E-09,-36.35774E-06
+8.965051E+00,+20.60971E-09,-36.62619E-06
+8.975126E+00,+20.66049E-09,-39.41454E-06
+8.985199E+00,+20.86307E-09,-40.28057E-06
+8.995073E+00,+21.25216E-09,-40.96919E-06
+9.005156E+00,+20.92025E-09,-40.38717E-06
+9.015220E+00,+19.73942E-09,-35.51734E-06
+9.025056E+00,+19.84684E-09,-35.36651E-06
+9.035015E+00,+20.09593E-09,-33.70649E-06
+9.045197E+00,+19.46268E-09,-32.49542E-06
+9.055033E+00,+15.67915E-09,-33.84722E-06
+9.065084E+00,+14.45720E-09,-35.14802E-06
+9.075147E+00,+11.92255E-09,-36.61197E-06
+9.085219E+00,+11.50167E-09,-37.38173E-06
+9.095033E+00,+10.81879E-09,-37.19668E-06
+9.105072E+00,+11.01991E-09,-38.20716E-06
+9.115139E+00,+12.80627E-09,-38.61787E-06
+9.125093E+00,+13.43767E-09,-37.09445E-06
+9.135179E+00,+14.15276E-09,-36.67777E-06
+9.145139E+00,+14.20109E-09,-35.67338E-06
+9.155195E+00,+16.25091E-09,-33.72154E-06
+9.165026E+00,+17.15349E-09,-34.35891E-06
+9.175077E+00,+21.26396E-09,-36.16133E-06
+9.185121E+00,+22.11358E-09,-36.12811E-06
+9.195110E+00,+24.64256E-09,-35.86133E-06
+9.205087E+00,+24.89696E-09,-36.42875E-06
+9.215137E+00,+23.94787E-09,-37.30520E-06
+9.225230E+00,+23.13057E-09,-37.14835E-06
+9.235214E+00,+19.20225E-09,-36.01390E-06
+9.245174E+00,+18.35740E-09,-34.69780E-06
+9.255213E+00,+16.38465E-09,-33.73066E-06
+9.265035E+00,+15.81489E-09,-34.66198E-06
+9.275110E+00,+14.19566E-09,-35.58790E-06
+9.285172E+00,+14.10482E-09,-36.73168E-06
+9.295219E+00,+14.96612E-09,-34.46703E-06
+9.305037E+00,+15.20299E-09,-33.03873E-06
+9.315063E+00,+15.69803E-09,-29.64535E-06
+9.325217E+00,+15.96687E-09,-29.52112E-06
+9.335063E+00,+18.56218E-09,-32.97950E-06
+9.345017E+00,+19.26336E-09,-32.81925E-06
+9.355221E+00,+20.76630E-09,-34.64485E-06
+9.365170E+00,+20.76016E-09,-34.84669E-06
+9.375227E+00,+20.63724E-09,-34.86182E-06
+9.385069E+00,+20.53009E-09,-35.27413E-06
+9.395045E+00,+18.12429E-09,-34.00961E-06
+9.405024E+00,+17.60319E-09,-33.23287E-06
+9.415089E+00,+16.13171E-09,-35.41203E-06
+9.425024E+00,+16.28246E-09,-35.35570E-06
+9.435065E+00,+18.39984E-09,-33.96026E-06
+9.445192E+00,+18.42998E-09,-33.80033E-06
+9.455231E+00,+18.34376E-09,-34.99329E-06
+9.465046E+00,+18.37065E-09,-35.03263E-06
+9.475077E+00,+19.23318E-09,-35.74788E-06
+9.485137E+00,+19.25288E-09,-35.53860E-06
+9.495188E+00,+19.36219E-09,-35.76104E-06
+9.505458E+00,+19.40479E-09,-35.50802E-06
+9.515025E+00,+19.91183E-09,-34.99206E-06
+9.525065E+00,+19.73156E-09,-35.24609E-06
+9.535227E+00,+17.00536E-09,-33.95863E-06
+9.545162E+00,+16.66710E-09,-33.40985E-06
+9.555181E+00,+16.65421E-09,-33.08198E-06
+9.565216E+00,+16.89930E-09,-33.36274E-06
+9.575026E+00,+16.63318E-09,-32.87124E-06
+9.585059E+00,+16.36961E-09,-33.48902E-06
+9.595101E+00,+15.49622E-09,-36.56096E-06
+9.605149E+00,+15.54487E-09,-35.98300E-06
+9.615203E+00,+15.49424E-09,-33.56882E-06
+9.625172E+00,+15.37866E-09,-34.93684E-06
+9.635015E+00,+15.64508E-09,-35.27899E-06
+9.645195E+00,+15.78178E-09,-35.20458E-06
+9.655171E+00,+15.50598E-09,-35.42654E-06
+9.665122E+00,+15.37760E-09,-36.27354E-06
+9.675180E+00,+15.50912E-09,-35.01781E-06
+9.685019E+00,+15.80807E-09,-34.89204E-06
+9.695066E+00,+17.97250E-09,-36.70621E-06
+9.705117E+00,+17.97764E-09,-36.34326E-06
+9.715170E+00,+16.07573E-09,-34.63555E-06
+9.725115E+00,+15.85853E-09,-34.50268E-06
+9.735061E+00,+15.01481E-09,-36.41256E-06
+9.745130E+00,+15.02399E-09,-35.94701E-06
+9.755211E+00,+15.47576E-09,-32.10826E-06
+9.765054E+00,+15.74224E-09,-31.85166E-06
+9.775121E+00,+18.86106E-09,-33.95832E-06
+9.785202E+00,+19.53126E-09,-35.96154E-06
+9.795057E+00,+21.04763E-09,-37.09105E-06
+9.805126E+00,+21.04647E-09,-36.81591E-06
+9.815197E+00,+21.00246E-09,-35.01400E-06
+9.825047E+00,+21.06840E-09,-35.53145E-06
+9.835240E+00,+20.68969E-09,-35.63516E-06
+9.845201E+00,+20.39955E-09,-35.80928E-06
+9.855041E+00,+19.31897E-09,-36.16805E-06
+9.865092E+00,+19.34478E-09,-36.58717E-06
+9.875145E+00,+18.54395E-09,-35.94303E-06
+9.885190E+00,+18.34031E-09,-36.14499E-06
+9.895019E+00,+15.63210E-09,-37.65026E-06
+9.905092E+00,+15.43271E-09,-37.59834E-06
+9.915163E+00,+15.16784E-09,-36.98685E-06
+9.925143E+00,+15.14669E-09,-36.74241E-06
+9.935218E+00,+15.24618E-09,-34.18828E-06
+9.945168E+00,+15.34276E-09,-34.14073E-06
+9.955150E+00,+16.96379E-09,-34.77039E-06
+9.965135E+00,+17.07160E-09,-34.55261E-06
+9.975175E+00,+17.08395E-09,-32.34667E-06
+9.985227E+00,+17.10939E-09,-31.99113E-06
+9.995061E+00,+18.59551E-09,-32.21801E-06

MicroMag 2900/3900 Data File ends
