# Supplementary material for: Magnetic signatures of a creosote oil contaminated site: case study in São Paulo, Brazil
Source: Sci Rep. 2022 Dec 17;12:21853. doi: 10.1038/s41598-022-23493-2 (PMC9759522; doi:10.1038/s41598-022-23493-2)
Supplement: Supplementary file 3 — Supplementary Information 3. [file 41598_2022_23493_MOESM3_ESM.zip › moment_vs_time/SD35/2_35/nm1xxx/2_35.016]

MicroMag 2900/3900 Data File (Series 0016.002)
Moment vs. time

INSTRUMENT
Configuration                   VSM
Temperature control             None
Hardware version                0004
Software version                01/29/2013
Units of measure                Hybrid SI
Temperature in                  Celsius

SAMPLE
Mass                            N/A
Volume                          N/A
Demagnetizing factor            N/A

SETTINGS
Field range                    +1.000000E+00
Field command                   0.000000E+00
Moment range                   +20.00000E-06
Averaging time                 +15.22042E-03
Temperature (command)           N/A
Tmprtr difference correction    No
Orientation                     0.000000E+00
Vibration amplitude             1.0
Calibration factor             +4.407820E+00
Operating frequency            +83.00000E+00

MEASUREMENT
Description                    "SD35_2_35"
Field (measured)               +525.3030E-06
Temperature (measured)          N/A
Averages (completed)            N/A
Moment at conditioning field   +2.647736E-06
Measured on                     08/27/2020  17:19
Elapsed time                   +22.86269E+00

PROCESSING
Background subtraction          No
Delta-m processing              N/A
Demagnetizing factor            No
Normalization                   No
Normalization factor            N/A
Offset (field)                  No
Offset (moment)                 No
Pole saturation                 No
Slope correction                No

VIEWPORT
Left                            0.000000E+00
Right                          +10.00000E+00
Bottom                         -20.00000E-06
Top                            +20.00000E-06
Show X-axis?                    Yes
Show Y-axis?                    Yes

SCRIPT
Averaging time                 +10.00000E-03
Initial (conditioning) field   +340.0000E-03
Final (measuring) field         0.000000E+00
Pause at initial field         +10.00000E+00
Field slew rate limit          +10.00000E+03
Field slew time limit          +100.0000E-03
Slope correction                0.000000E+00
Timebase                       +10.00000E+00
Number of segments              1
Number of data                  1000

Segment   Averaging                                                            Final 
 Number      Time        Initial      Increment       Final         Pause      Index 
             (s)           (s)           (s)           (s)           (s)     
0000001,+10.00000E-03, 0.000000E+00,+10.00000E-03,+10.00000E+00,+10.00000E+00,0001000

                                         
     Time         Moment        Field    
     (s)          (Am�)          (T)     
+5.088827E-03,+1.938682E-06,+248.8571E-03
+15.06708E-03,+1.090922E-06,+139.0901E-03
+25.05066E-03,+554.4640E-09,+69.73792E-03
+35.11285E-03,+256.4147E-09,+31.22942E-03
+45.28354E-03,+124.2196E-09,+14.00816E-03
+55.08751E-03,+62.63660E-09,+6.311753E-03
+65.15428E-03,+34.32390E-09,+2.712686E-03
+75.21152E-03,+23.97041E-09,+1.286947E-03
+85.05178E-03,+19.78177E-09,+656.8663E-06
+95.13212E-03,+16.46460E-09,+369.4516E-06
+105.0878E-03,+13.14649E-09,+256.7626E-06
+115.2109E-03,+9.495441E-09,+188.6570E-06
+125.0504E-03,+8.234073E-09,+161.0683E-06
+135.1174E-03,+8.028275E-09,+140.4698E-06
+145.3045E-03,+8.456657E-09,+118.8220E-06
+155.1320E-03,+10.24909E-09,+100.4439E-06
+165.1687E-03,+13.12359E-09,+85.90489E-06
+175.0540E-03,+17.17648E-09,+76.78748E-06
+185.1663E-03,+19.21273E-09,+68.52961E-06
+195.1209E-03,+20.35669E-09,+65.06987E-06
+205.2018E-03,+20.90307E-09,+74.33091E-06
+215.1853E-03,+21.51218E-09,+73.30495E-06
+225.0205E-03,+21.51614E-09,+75.10977E-06
+235.0786E-03,+21.07553E-09,+70.46814E-06
+245.1535E-03,+21.45749E-09,+65.22065E-06
+255.0610E-03,+23.28177E-09,+61.86676E-06
+265.0291E-03,+24.30053E-09,+64.07777E-06
+275.2015E-03,+23.68419E-09,+61.73840E-06
+285.1669E-03,+22.26301E-09,+57.77836E-06
+295.2200E-03,+21.37489E-09,+57.34921E-06
+305.0459E-03,+21.06083E-09,+51.27888E-06
+315.1050E-03,+20.22207E-09,+53.31002E-06
+325.1738E-03,+19.25541E-09,+56.69232E-06
+335.0811E-03,+18.15109E-09,+67.87119E-06
+345.2214E-03,+17.76117E-09,+67.73892E-06
+355.1601E-03,+17.15938E-09,+62.11711E-06
+365.2197E-03,+15.93348E-09,+57.78113E-06
+375.0609E-03,+15.05006E-09,+51.14422E-06
+385.1326E-03,+15.22658E-09,+58.78344E-06
+395.2441E-03,+15.66576E-09,+68.42967E-06
+405.2353E-03,+15.33052E-09,+62.49600E-06
+415.0763E-03,+14.32297E-09,+52.71216E-06
+425.1468E-03,+13.85807E-09,+51.00232E-06
+435.2068E-03,+14.28025E-09,+47.16912E-06
+445.1585E-03,+14.99031E-09,+51.75601E-06
+455.2347E-03,+15.86100E-09,+57.36513E-06
+465.0708E-03,+16.65599E-09,+54.00830E-06
+475.1440E-03,+17.96890E-09,+44.97777E-06
+485.2175E-03,+18.09265E-09,+42.85107E-06
+495.1725E-03,+17.04526E-09,+42.82294E-06
+505.0272E-03,+16.35319E-09,+44.25669E-06
+515.0939E-03,+17.12265E-09,+44.55729E-06
+525.1667E-03,+18.74473E-09,+49.92304E-06
+535.0168E-03,+19.81596E-09,+40.54547E-06
+545.2011E-03,+19.92461E-09,+34.11207E-06
+555.0413E-03,+19.24169E-09,+38.10587E-06
+565.1228E-03,+18.57802E-09,+41.06312E-06
+575.1849E-03,+17.66578E-09,+45.07160E-06
+585.0309E-03,+16.22145E-09,+49.34607E-06
+595.1176E-03,+15.37154E-09,+45.23058E-06
+605.0675E-03,+15.81256E-09,+47.26916E-06
+615.0424E-03,+16.55092E-09,+56.49204E-06
+625.2078E-03,+16.34039E-09,+54.61312E-06
+635.0488E-03,+15.44499E-09,+49.37573E-06
+645.1343E-03,+15.00367E-09,+43.27870E-06
+655.0933E-03,+15.27717E-09,+39.11591E-06
+665.0767E-03,+15.64738E-09,+42.44547E-06
+675.0625E-03,+15.50088E-09,+35.23159E-06
+685.1161E-03,+15.84082E-09,+33.55341E-06
+695.0817E-03,+16.97359E-09,+26.39885E-06
+705.1649E-03,+18.17023E-09,+27.49882E-06
+715.1610E-03,+18.24408E-09,+28.99923E-06
+725.1726E-03,+17.55710E-09,+38.84983E-06
+735.0354E-03,+17.19732E-09,+39.04982E-06
+745.2185E-03,+17.85288E-09,+43.09950E-06
+755.0665E-03,+18.27430E-09,+40.28750E-06
+765.0438E-03,+18.16690E-09,+37.59508E-06
+775.0221E-03,+17.99146E-09,+37.42419E-06
+785.0938E-03,+17.73923E-09,+36.85751E-06
+795.1798E-03,+17.02731E-09,+37.12340E-06
+805.0215E-03,+14.81701E-09,+29.49381E-06
+815.2021E-03,+13.96657E-09,+23.19136E-06
+825.0480E-03,+14.68385E-09,+23.11039E-06
+835.1290E-03,+16.24152E-09,+26.91259E-06
+845.1037E-03,+18.14890E-09,+28.91903E-06
+855.1742E-03,+19.00379E-09,+31.26669E-06
+865.2346E-03,+20.40626E-09,+25.22936E-06
+875.0561E-03,+21.18746E-09,+22.72206E-06
+885.1331E-03,+21.47841E-09,+17.48657E-06
+895.2169E-03,+20.65797E-09,+23.83490E-06
+905.1118E-03,+19.65023E-09,+26.08309E-06
+915.0653E-03,+19.65398E-09,+24.44582E-06
+925.2338E-03,+19.50497E-09,+27.65274E-06
+935.0699E-03,+18.59883E-09,+22.96677E-06
+945.1546E-03,+17.43804E-09,+26.56613E-06
+955.1272E-03,+17.65543E-09,+26.46666E-06
+965.1852E-03,+19.92957E-09,+16.21647E-06
+975.0344E-03,+21.09877E-09,+18.14022E-06
+985.1338E-03,+21.59707E-09,+13.68761E-06
+995.1991E-03,+21.42997E-09,+11.03001E-06
+1.005055E+00,+21.06507E-09,+13.06391E-06
+1.015235E+00,+20.48199E-09,+17.45167E-06
+1.025070E+00,+19.16546E-09,+22.92214E-06
+1.035107E+00,+18.57137E-09,+27.79398E-06
+1.045062E+00,+18.67691E-09,+27.88239E-06
+1.055132E+00,+19.04346E-09,+27.89555E-06
+1.065189E+00,+18.96022E-09,+30.61886E-06
+1.075026E+00,+18.85490E-09,+32.68786E-06
+1.085103E+00,+19.40075E-09,+25.07696E-06
+1.095174E+00,+20.04521E-09,+17.04998E-06
+1.105015E+00,+20.75820E-09,+19.40203E-06
+1.115087E+00,+20.42691E-09,+16.81423E-06
+1.125036E+00,+20.05240E-09,+16.76483E-06
+1.135241E+00,+20.47960E-09,+15.04660E-06
+1.145069E+00,+21.07863E-09,+13.49440E-06
+1.155134E+00,+21.24890E-09,+12.29992E-06
+1.165203E+00,+21.28841E-09,+7.885933E-06
+1.175029E+00,+21.48829E-09,+9.971142E-06
+1.185102E+00,+21.99977E-09,+15.24372E-06
+1.195181E+00,+21.66424E-09,+19.05775E-06
+1.205125E+00,+20.30901E-09,+20.54453E-06
+1.215201E+00,+19.36835E-09,+21.29450E-06
+1.225055E+00,+19.47613E-09,+20.98322E-06
+1.235128E+00,+19.63813E-09,+16.28323E-06
+1.245214E+00,+19.32149E-09,+19.55080E-06
+1.255158E+00,+18.82965E-09,+16.51783E-06
+1.265215E+00,+18.95734E-09,+15.18936E-06
+1.275054E+00,+19.44172E-09,+15.57455E-06
+1.285130E+00,+19.47016E-09,+16.95814E-06
+1.295344E+00,+18.96368E-09,+17.38262E-06
+1.305192E+00,+18.08974E-09,+21.41152E-06
+1.315020E+00,+17.82333E-09,+26.33934E-06
+1.325091E+00,+17.25913E-09,+28.67842E-06
+1.335206E+00,+16.72503E-09,+24.34244E-06
+1.345190E+00,+16.86351E-09,+21.28096E-06
+1.355025E+00,+17.81894E-09,+15.56807E-06
+1.365088E+00,+18.79072E-09,+13.47246E-06
+1.375167E+00,+18.51864E-09,+15.10944E-06
+1.385024E+00,+17.56126E-09,+14.34383E-06
+1.395217E+00,+17.34679E-09,+17.51089E-06
+1.405056E+00,+18.15886E-09,+18.44463E-06
+1.415118E+00,+18.97567E-09,+13.54313E-06
+1.425156E+00,+19.46582E-09,+13.41085E-06
+1.435239E+00,+20.03412E-09,+8.362389E-06
+1.445074E+00,+20.57942E-09,+14.35356E-06
+1.455131E+00,+20.46379E-09,+11.32259E-06
+1.465200E+00,+19.79793E-09,+15.25488E-06
+1.475139E+00,+19.53458E-09,+21.37127E-06
+1.485201E+00,+20.22860E-09,+21.63563E-06
+1.495051E+00,+21.35043E-09,+20.16049E-06
+1.505227E+00,+21.24831E-09,+14.13975E-06
+1.515057E+00,+20.31002E-09,+8.638287E-06
+1.525155E+00,+20.25382E-09,+9.875107E-06
+1.535022E+00,+21.14914E-09,+8.258153E-06
+1.545091E+00,+22.27610E-09,+16.63704E-06
+1.555244E+00,+22.22364E-09,+19.75537E-06
+1.565076E+00,+21.48767E-09,+20.61949E-06
+1.575146E+00,+21.05227E-09,+17.49192E-06
+1.585216E+00,+20.81908E-09,+9.652139E-06
+1.595175E+00,+20.45616E-09,+8.400822E-06
+1.605241E+00,+19.70654E-09,+14.45408E-06
+1.615077E+00,+19.44457E-09,+17.04121E-06
+1.625146E+00,+20.14146E-09,+9.998417E-06
+1.635219E+00,+20.42459E-09,+8.581735E-06
+1.645167E+00,+19.93927E-09,+9.071160E-06
+1.655228E+00,+19.86992E-09,+9.518338E-06
+1.665052E+00,+20.53710E-09,+6.709100E-06
+1.675102E+00,+20.87746E-09,+7.219315E-06
+1.685177E+00,+20.01550E-09,+10.30922E-06
+1.695134E+00,+18.79040E-09,+14.65988E-06
+1.705206E+00,+18.17560E-09,+23.17057E-06
+1.715054E+00,+18.15336E-09,+23.57473E-06
+1.725148E+00,+17.93461E-09,+22.80417E-06
+1.735190E+00,+17.31766E-09,+21.83037E-06
+1.745030E+00,+17.25576E-09,+17.45234E-06
+1.755015E+00,+18.01794E-09,+19.68050E-06
+1.765229E+00,+18.80931E-09,+16.31889E-06
+1.775199E+00,+19.11010E-09,+15.48338E-06
+1.785031E+00,+19.96380E-09,+9.304428E-06
+1.795103E+00,+21.59439E-09,+456.5239E-09
+1.805051E+00,+23.69312E-09,+7.300473E-06
+1.815120E+00,+25.00542E-09,+17.59062E-06
+1.825194E+00,+25.22189E-09,+19.23199E-06
+1.835023E+00,+25.34128E-09,+16.24184E-06
+1.847330E+00,+25.65759E-09,+12.06207E-06
+1.855384E+00,+25.38974E-09,+20.43791E-06
+1.865211E+00,+23.66273E-09,+5.019284E-06
+1.875038E+00,+23.52953E-09,+4.732228E-06
+1.885109E+00,+23.05827E-09,+2.229595E-06
+1.895181E+00,+23.10798E-09,+6.090832E-06
+1.905023E+00,+22.82912E-09,+8.000088E-06
+1.915087E+00,+22.77794E-09,+8.092785E-06
+1.925036E+00,+22.28260E-09,+12.77647E-06
+1.935233E+00,+22.13536E-09,+14.05010E-06
+1.945055E+00,+19.25597E-09,+16.82882E-06
+1.955154E+00,+18.50794E-09,+15.23104E-06
+1.965022E+00,+16.75839E-09,+12.15801E-06
+1.975130E+00,+16.83641E-09,+13.16223E-06
+1.985189E+00,+17.41061E-09,+14.27546E-06
+1.995243E+00,+17.26674E-09,+14.56165E-06
+2.005077E+00,+15.50795E-09,+15.98797E-06
+2.015152E+00,+15.35936E-09,+17.39712E-06
+2.025115E+00,+15.60567E-09,+24.15285E-06
+2.035074E+00,+15.71338E-09,+24.95890E-06
+2.045144E+00,+16.51184E-09,+29.42076E-06
+2.055201E+00,+16.79552E-09,+30.44281E-06
+2.065028E+00,+18.31886E-09,+16.52851E-06
+2.075097E+00,+18.38012E-09,+14.33439E-06
+2.085154E+00,+17.88996E-09,+27.41613E-06
+2.095220E+00,+17.85426E-09,+30.83334E-06
+2.105054E+00,+18.49573E-09,+20.39328E-06
+2.115222E+00,+18.66501E-09,+17.33914E-06
+2.125064E+00,+18.44055E-09,+13.56602E-06
+2.135187E+00,+18.40253E-09,+11.65409E-06
+2.145025E+00,+19.78462E-09,+8.831406E-06
+2.155102E+00,+20.72543E-09,+8.395863E-06
+2.165171E+00,+21.20072E-09,+2.244473E-06
+2.175016E+00,+20.56676E-09,+3.188133E-06
+2.185070E+00,+19.31800E-09,+7.368279E-06
+2.195126E+00,+18.88159E-09,+7.640458E-06
+2.205190E+00,+17.92002E-09,+7.519341E-06
+2.215141E+00,+17.08229E-09,+6.334973E-06
+2.225220E+00,+16.06300E-09,+14.48050E-06
+2.235070E+00,+16.19955E-09,+15.26718E-06
+2.245240E+00,+17.15123E-09,+12.07171E-06
+2.255064E+00,+17.16988E-09,+10.74057E-06
+2.265135E+00,+16.45358E-09,+10.39181E-06
+2.275195E+00,+16.31253E-09,+14.40687E-06
+2.285038E+00,+16.65454E-09,+12.31413E-06
+2.295103E+00,+16.58475E-09,+9.221268E-06
+2.305165E+00,+15.58465E-09,+6.019020E-06
+2.315241E+00,+15.25340E-09,+4.959107E-06
+2.325204E+00,+15.41180E-09,+12.78915E-06
+2.335122E+00,+15.59260E-09,+11.38926E-06
+2.345102E+00,+16.12204E-09,+11.96737E-06
+2.355094E+00,+16.31377E-09,+12.34493E-06
+2.365160E+00,+18.65896E-09,+10.19898E-06
+2.375233E+00,+19.43794E-09,+11.44705E-06
+2.385073E+00,+19.99508E-09,+7.079220E-06
+2.395155E+00,+19.36261E-09,+3.477669E-06
+2.405214E+00,+18.71211E-09,+2.122689E-06
+2.415171E+00,+19.12152E-09,+6.889725E-06
+2.425019E+00,+20.53953E-09,+10.39448E-06
+2.435086E+00,+20.57948E-09,+9.108734E-06
+2.445043E+00,+19.84600E-09,+21.25340E-06
+2.455118E+00,+19.58938E-09,+19.72990E-06
+2.465147E+00,+19.37340E-09,+16.99019E-06
+2.475209E+00,+18.90756E-09,+13.56516E-06
+2.485046E+00,+17.65428E-09,+15.18469E-06
+2.495105E+00,+17.14777E-09,+21.71383E-06
+2.505170E+00,+16.66710E-09,+22.40620E-06
+2.515110E+00,+16.42689E-09,+25.21019E-06
+2.525173E+00,+15.84070E-09,+19.45162E-06
+2.535238E+00,+16.20142E-09,+20.18089E-06
+2.545186E+00,+17.71875E-09,+15.60307E-06
+2.555025E+00,+18.03287E-09,+17.35068E-06
+2.565102E+00,+16.77480E-09,+17.08832E-06
+2.575211E+00,+15.90061E-09,+12.18729E-06
+2.585055E+00,+15.07481E-09,+9.259415E-06
+2.595148E+00,+15.43465E-09,+10.65731E-06
+2.605206E+00,+16.23291E-09,+14.54287E-06
+2.615052E+00,+16.59494E-09,+16.69808E-06
+2.625235E+00,+18.15181E-09,+12.68959E-06
+2.635065E+00,+19.35312E-09,+13.21879E-06
+2.645131E+00,+21.17238E-09,+11.06634E-06
+2.655080E+00,+21.21089E-09,+15.01627E-06
+2.665135E+00,+20.22751E-09,+16.65058E-06
+2.675205E+00,+20.22092E-09,+16.55264E-06
+2.685041E+00,+20.67390E-09,+6.657315E-06
+2.695113E+00,+20.42744E-09,+5.220509E-06
+2.705188E+00,+18.86199E-09,+14.41345E-06
+2.715210E+00,+18.29753E-09,+19.77015E-06
+2.725128E+00,+17.95130E-09,+19.27710E-06
+2.735045E+00,+17.87686E-09,+14.98175E-06
+2.745117E+00,+17.36623E-09,+21.77525E-06
+2.755185E+00,+17.26089E-09,+22.09530E-06
+2.765237E+00,+17.31418E-09,+18.93272E-06
+2.775074E+00,+17.31660E-09,+16.94260E-06
+2.785150E+00,+16.13038E-09,+14.89687E-06
+2.795214E+00,+15.70042E-09,+14.79607E-06
+2.805054E+00,+16.00596E-09,+12.30536E-06
+2.815232E+00,+16.30758E-09,+11.73725E-06
+2.825187E+00,+17.15497E-09,+7.863904E-06
+2.835035E+00,+17.33784E-09,+9.935094E-06
+2.845094E+00,+18.85570E-09,+9.637070E-06
+2.855159E+00,+19.72337E-09,+12.49056E-06
+2.865227E+00,+21.27609E-09,+10.68316E-06
+2.875055E+00,+21.20511E-09,+14.28995E-06
+2.885126E+00,+19.93571E-09,+13.54704E-06
+2.895209E+00,+19.91005E-09,+8.474542E-06
+2.905035E+00,+20.45131E-09,+149.4408E-09
+2.915105E+00,+20.44472E-09,+1.199341E-06
+2.925054E+00,+19.21099E-09,+5.546475E-06
+2.935122E+00,+18.62389E-09,+5.103112E-06
+2.945195E+00,+17.51012E-09,+12.03833E-06
+2.955147E+00,+16.92442E-09,+16.26701E-06
+2.965212E+00,+14.76998E-09,+17.83266E-06
+2.975062E+00,+14.46640E-09,+15.59715E-06
+2.985132E+00,+15.63627E-09,+12.26301E-06
+2.995202E+00,+16.35590E-09,+17.11769E-06
+3.005029E+00,+17.42488E-09,+29.53549E-06
+3.015188E+00,+17.51079E-09,+23.56415E-06
+3.025216E+00,+17.93089E-09,+21.93661E-06
+3.035103E+00,+17.92120E-09,+20.01171E-06
+3.045093E+00,+16.71358E-09,+14.01491E-06
+3.055084E+00,+16.33712E-09,+12.22916E-06
+3.065056E+00,+15.61789E-09,+9.605504E-06
+3.075038E+00,+15.82412E-09,+13.55305E-06
+3.085103E+00,+16.08731E-09,+18.23778E-06
+3.095162E+00,+15.90124E-09,+20.38613E-06
+3.105227E+00,+15.05728E-09,+26.52960E-06
+3.115067E+00,+15.18654E-09,+25.32053E-06
+3.125043E+00,+15.82819E-09,+20.64152E-06
+3.135036E+00,+15.68838E-09,+18.70413E-06
+3.145095E+00,+14.01669E-09,+9.338380E-06
+3.155154E+00,+13.74892E-09,+6.780243E-06
+3.165221E+00,+14.27022E-09,+9.118844E-06
+3.175050E+00,+14.40935E-09,+13.37853E-06
+3.185118E+00,+14.16497E-09,+12.99133E-06
+3.195196E+00,+14.15407E-09,+13.32283E-06
+3.205028E+00,+15.11103E-09,+10.98223E-06
+3.215211E+00,+15.60970E-09,+7.332516E-06
+3.225055E+00,+17.18994E-09,+6.483269E-06
+3.235162E+00,+17.57512E-09,+8.052731E-06
+3.245127E+00,+19.97695E-09,+7.848740E-06
+3.255074E+00,+20.50908E-09,+6.958962E-06
+3.265115E+00,+20.88768E-09,+7.250118E-06
+3.275186E+00,+20.32905E-09,+9.389782E-06
+3.285031E+00,+18.91997E-09,+15.53354E-06
+3.295108E+00,+19.19460E-09,+16.21504E-06
+3.305186E+00,+20.54877E-09,+12.94623E-06
+3.315105E+00,+20.60121E-09,+13.17844E-06
+3.325275E+00,+19.17419E-09,+13.10883E-06
+3.335117E+00,+18.71036E-09,+16.05892E-06
+3.345176E+00,+17.48090E-09,+19.91816E-06
+3.355243E+00,+17.16167E-09,+20.58201E-06
+3.365222E+00,+16.58819E-09,+19.47536E-06
+3.375226E+00,+16.66534E-09,+17.05561E-06
+3.385071E+00,+17.52823E-09,+12.31489E-06
+3.395137E+00,+17.39382E-09,+11.54957E-06
+3.405201E+00,+16.33810E-09,+15.68146E-06
+3.415044E+00,+16.24787E-09,+16.20131E-06
+3.425235E+00,+17.96811E-09,+10.46057E-06
+3.435095E+00,+18.75068E-09,+5.854893E-06
+3.445078E+00,+19.83402E-09,+5.348015E-06
+3.455041E+00,+19.70671E-09,+9.547997E-06
+3.465123E+00,+19.33054E-09,+11.20997E-06
+3.475207E+00,+19.47134E-09,+8.794404E-06
+3.485023E+00,+20.21939E-09,+1.933098E-06
+3.495086E+00,+20.18635E-09,+110.8170E-09
+3.505146E+00,+20.11595E-09,-19.26422E-09
+3.515108E+00,+20.29191E-09,+1.030350E-06
+3.525189E+00,+20.85117E-09,+3.268242E-06
+3.535131E+00,+20.80514E-09,+876.9989E-09
+3.545098E+00,+21.03410E-09,+2.698994E-06
+3.555042E+00,+21.23294E-09,+1.622105E-06
+3.565113E+00,+22.97408E-09,+3.167534E-06
+3.575197E+00,+22.88760E-09,+4.521561E-06
+3.585038E+00,+20.45439E-09,+7.334710E-06
+3.595118E+00,+19.99322E-09,+8.678056E-06
+3.605188E+00,+18.77286E-09,+12.21371E-06
+3.615016E+00,+18.67160E-09,+14.21986E-06
+3.625135E+00,+17.18710E-09,+15.77673E-06
+3.635108E+00,+17.10403E-09,+14.64167E-06
+3.645150E+00,+17.55970E-09,+11.14483E-06
+3.655217E+00,+17.64541E-09,+10.88133E-06
+3.665205E+00,+17.35855E-09,+16.97569E-06
+3.675207E+00,+17.20973E-09,+14.21042E-06
+3.685049E+00,+17.30922E-09,+10.92691E-06
+3.695108E+00,+17.47280E-09,+8.740425E-06
+3.705170E+00,+17.25485E-09,+9.133054E-06
+3.715090E+00,+16.98178E-09,+9.329701E-06
+3.725147E+00,+16.07604E-09,+11.92455E-06
+3.735095E+00,+16.23700E-09,+12.07857E-06
+3.745151E+00,+17.38764E-09,+10.98604E-06
+3.755200E+00,+17.40526E-09,+9.699822E-06
+3.765044E+00,+17.61635E-09,+11.37371E-06
+3.775109E+00,+17.70127E-09,+11.17287E-06
+3.785171E+00,+18.68974E-09,-1.029301E-06
+3.795241E+00,+18.70068E-09,-935.6500E-09
+3.805050E+00,+17.69986E-09,+496.6736E-09
+3.815022E+00,+17.50818E-09,-149.0593E-09
+3.825097E+00,+17.94968E-09,+9.628106E-06
+3.835041E+00,+17.96051E-09,+11.46040E-06
+3.845108E+00,+16.44587E-09,+13.92088E-06
+3.855179E+00,+16.20702E-09,+12.00953E-06
+3.865020E+00,+15.57584E-09,+6.377697E-06
+3.875104E+00,+15.52466E-09,+6.347752E-06
+3.885164E+00,+14.80813E-09,+6.891823E-06
+3.895229E+00,+14.77978E-09,+4.032421E-06
+3.905064E+00,+16.18680E-09,+13.47284E-06
+3.915235E+00,+16.78875E-09,+11.01971E-06
+3.925181E+00,+17.82383E-09,+10.32724E-06
+3.935017E+00,+17.53181E-09,+12.91761E-06
+3.945083E+00,+16.10922E-09,+16.03031E-06
+3.955165E+00,+15.86101E-09,+19.31687E-06
+3.965247E+00,+15.19495E-09,+14.41250E-06
+3.975108E+00,+14.93627E-09,+10.08062E-06
+3.985165E+00,+14.73736E-09,+7.591534E-06
+3.995220E+00,+15.03128E-09,+9.683991E-06
+4.005060E+00,+17.86334E-09,+11.47022E-06
+4.015137E+00,+18.18997E-09,+10.80074E-06
+4.025092E+00,+18.05546E-09,+17.64813E-06
+4.035048E+00,+17.99537E-09,+16.62483E-06
+4.045116E+00,+18.57755E-09,+9.805012E-06
+4.055173E+00,+18.66137E-09,+7.444287E-06
+4.065235E+00,+18.50385E-09,+7.757378E-06
+4.075074E+00,+18.43350E-09,+8.658792E-06
+4.085136E+00,+18.84841E-09,+12.25586E-06
+4.095211E+00,+19.02895E-09,+12.27140E-06
+4.105036E+00,+18.68922E-09,+7.352257E-06
+4.115219E+00,+18.46099E-09,+9.584141E-06
+4.125075E+00,+18.86174E-09,+8.448315E-06
+4.135190E+00,+19.31343E-09,+4.130554E-06
+4.145020E+00,+19.62221E-09,+2.978897E-06
+4.155102E+00,+19.00420E-09,+6.532574E-06
+4.165115E+00,+17.42121E-09,+10.00757E-06
+4.175112E+00,+16.99300E-09,+11.51543E-06
+4.185170E+00,+16.05130E-09,+9.599305E-06
+4.195238E+00,+15.17921E-09,+9.585859E-06
+4.205085E+00,+13.72732E-09,+1.177597E-06
+4.215034E+00,+13.68970E-09,+8.468628E-06
+4.225110E+00,+14.23340E-09,+12.98647E-06
+4.235184E+00,+14.44436E-09,+8.056546E-06
+4.245126E+00,+14.81467E-09,+5.467320E-06
+4.255195E+00,+15.43556E-09,+4.436207E-06
+4.265037E+00,+17.29204E-09,+6.367684E-06
+4.275100E+00,+17.92035E-09,+1.859665E-06
+4.285166E+00,+17.32271E-09,+4.838181E-06
+4.295226E+00,+16.89403E-09,+6.009865E-06
+4.305062E+00,+17.35627E-09,+10.78110E-06
+4.315136E+00,+18.00100E-09,+9.199429E-06
+4.325085E+00,+18.34419E-09,+8.893395E-06
+4.335150E+00,+18.20210E-09,+14.17532E-06
+4.345228E+00,+18.16291E-09,+16.77437E-06
+4.355179E+00,+18.02313E-09,+17.88998E-06
+4.365235E+00,+17.10965E-09,+22.86539E-06
+4.375075E+00,+16.45441E-09,+20.34216E-06
+4.385149E+00,+16.38887E-09,+15.80591E-06
+4.395235E+00,+17.42277E-09,+17.05322E-06
+4.405128E+00,+19.45227E-09,+13.89303E-06
+4.415190E+00,+20.25844E-09,+12.63742E-06
+4.425029E+00,+20.96213E-09,+7.259179E-06
+4.435089E+00,+21.54542E-09,+2.938747E-06
+4.445040E+00,+21.90693E-09,-32.04346E-09
+4.455111E+00,+20.88441E-09,-4.771423E-06
+4.465170E+00,+18.15590E-09,-8.040048E-06
+4.475234E+00,+16.30749E-09,-1.504040E-06
+4.485077E+00,+15.74446E-09,+5.163479E-06
+4.495140E+00,+15.84872E-09,+4.356671E-06
+4.505204E+00,+15.53680E-09,+6.816388E-06
+4.515155E+00,+15.06172E-09,+2.051831E-06
+4.525016E+00,+14.82517E-09,+2.952194E-06
+4.535054E+00,+15.19426E-09,+2.536392E-06
+4.545214E+00,+15.65855E-09,+10.38446E-06
+4.555058E+00,+16.36269E-09,+7.584763E-06
+4.565124E+00,+18.91765E-09,+3.558541E-06
+4.575182E+00,+20.51515E-09,+2.338886E-06
+4.585224E+00,+21.59524E-09,-685.9780E-09
+4.595058E+00,+20.85088E-09,-1.620197E-06
+4.605117E+00,+19.53276E-09,+558.9486E-09
+4.615197E+00,+19.69376E-09,+2.251816E-06
+4.625147E+00,+20.78843E-09,+2.765560E-06
+4.635214E+00,+21.09521E-09,-3.425217E-06
+4.645055E+00,+20.89296E-09,+1.166630E-06
+4.655223E+00,+21.03574E-09,+5.456734E-06
+4.665048E+00,+21.18031E-09,+8.380985E-06
+4.675117E+00,+20.27324E-09,+13.77354E-06
+4.685171E+00,+18.45157E-09,+17.75589E-06
+4.695131E+00,+17.36377E-09,+20.28246E-06
+4.705209E+00,+16.98191E-09,+26.27487E-06
+4.715233E+00,+16.84797E-09,+23.49205E-06
+4.725063E+00,+16.21734E-09,+18.81590E-06
+4.735126E+00,+16.07505E-09,+13.13953E-06
+4.745059E+00,+17.32661E-09,+6.413842E-06
+4.755136E+00,+18.89552E-09,+5.683327E-06
+4.765195E+00,+19.95815E-09,+5.028630E-06
+4.775039E+00,+19.99667E-09,+6.960202E-06
+4.785123E+00,+20.23775E-09,+3.988076E-06
+4.795189E+00,+20.43356E-09,+3.895188E-06
+4.805023E+00,+19.89976E-09,+7.538129E-06
+4.815190E+00,+18.89246E-09,+8.596039E-06
+4.825023E+00,+17.75563E-09,+10.98900E-06
+4.835083E+00,+17.78937E-09,+6.012917E-06
+4.845173E+00,+17.94628E-09,+4.153157E-06
+4.855155E+00,+17.64361E-09,+8.926107E-06
+4.865229E+00,+17.25079E-09,+10.48613E-06
+4.875058E+00,+17.49277E-09,+16.19587E-06
+4.885121E+00,+17.93522E-09,+12.53634E-06
+4.895190E+00,+17.49515E-09,+12.88090E-06
+4.905107E+00,+16.09159E-09,+6.422329E-06
+4.915082E+00,+15.63894E-09,+7.903767E-06
+4.925030E+00,+16.47529E-09,+15.01475E-06
+4.935094E+00,+17.81251E-09,+11.77292E-06
+4.945190E+00,+18.86625E-09,+8.446885E-06
+4.955154E+00,+19.37300E-09,+4.168701E-06
+4.965017E+00,+20.19020E-09,-3.788281E-06
+4.975094E+00,+20.41949E-09,-3.127385E-06
+4.985178E+00,+19.60627E-09,+4.946804E-06
+4.995116E+00,+18.45336E-09,+16.03031E-06
+5.005198E+00,+17.89931E-09,+16.59136E-06
+5.015058E+00,+17.84467E-09,+18.50186E-06
+5.025138E+00,+17.13458E-09,+11.61366E-06
+5.035194E+00,+16.30369E-09,+2.229214E-06
+5.045056E+00,+15.79265E-09,-2.655697E-06
+5.055046E+00,+16.50669E-09,-616.0737E-09
+5.065098E+00,+18.05475E-09,-2.891541E-06
+5.075143E+00,+18.64885E-09,+1.835823E-06
+5.085216E+00,+19.21837E-09,+2.188110E-06
+5.095058E+00,+19.65516E-09,+130.4627E-09
+5.105129E+00,+19.77333E-09,-3.249359E-06
+5.115201E+00,+18.94163E-09,-1.628304E-06
+5.125150E+00,+17.09691E-09,+4.904843E-06
+5.135125E+00,+16.56855E-09,+4.069328E-06
+5.145206E+00,+17.02703E-09,+4.053784E-06
+5.155041E+00,+17.37732E-09,+6.181336E-06
+5.165119E+00,+16.73276E-09,+6.459618E-06
+5.175205E+00,+15.99885E-09,+2.589512E-06
+5.185066E+00,+15.65361E-09,+11.46259E-06
+5.195133E+00,+15.79522E-09,+16.40883E-06
+5.205061E+00,+15.64574E-09,+13.28125E-06
+5.215123E+00,+15.51020E-09,+6.421757E-06
+5.225192E+00,+16.51023E-09,+4.290200E-06
+5.235016E+00,+17.74096E-09,+6.762696E-06
+5.245096E+00,+19.17854E-09,+2.194595E-06
+5.255053E+00,+19.27793E-09,+740.9096E-09
+5.265124E+00,+19.61934E-09,+6.042290E-06
+5.275196E+00,+20.21209E-09,+2.730751E-06
+5.285022E+00,+20.64978E-09,-756.8360E-09
+5.295091E+00,+19.79561E-09,+2.793503E-06
+5.305166E+00,+17.93883E-09,+5.523396E-06
+5.315135E+00,+17.37782E-09,+3.421593E-06
+5.325216E+00,+17.46699E-09,+3.165436E-06
+5.335060E+00,+17.28584E-09,+4.857636E-06
+5.345157E+00,+16.76101E-09,+5.039024E-06
+5.355145E+00,+16.87646E-09,+1.134777E-06
+5.365208E+00,+18.39948E-09,-5.496693E-06
+5.375065E+00,+19.26722E-09,-8.579922E-06
+5.385155E+00,+19.65367E-09,+829.0291E-09
+5.395225E+00,+19.60497E-09,+2.100563E-06
+5.405044E+00,+20.02447E-09,+8.400059E-06
+5.415139E+00,+20.39771E-09,+5.581474E-06
+5.425127E+00,+20.27389E-09,-1.597595E-06
+5.435088E+00,+19.79892E-09,-1.466179E-06
+5.445148E+00,+19.61472E-09,-1.735306E-06
+5.455213E+00,+19.81454E-09,-1.425743E-06
+5.465051E+00,+19.61244E-09,+1.943779E-06
+5.475113E+00,+18.90974E-09,+6.595517E-06
+5.485182E+00,+18.08396E-09,+15.88564E-06
+5.495019E+00,+18.36411E-09,+13.17205E-06
+5.505115E+00,+19.38972E-09,+6.891537E-06
+5.515016E+00,+19.65523E-09,+5.015183E-06
+5.525124E+00,+19.57213E-09,+3.453446E-06
+5.535183E+00,+19.71807E-09,+5.864716E-06
+5.545015E+00,+20.16935E-09,+6.583882E-06
+5.555155E+00,+19.83657E-09,+5.929947E-06
+5.565215E+00,+18.62739E-09,+6.455899E-06
+5.575056E+00,+18.13079E-09,+8.775235E-06
+5.585117E+00,+18.11247E-09,+13.27591E-06
+5.595185E+00,+18.24766E-09,+12.28533E-06
+5.605019E+00,+17.46159E-09,+9.818555E-06
+5.615191E+00,+16.81639E-09,+6.447602E-06
+5.625029E+00,+16.60304E-09,+4.421711E-06
+5.635104E+00,+16.49188E-09,+5.305767E-06
+5.645049E+00,+15.41723E-09,+7.828809E-06
+5.655114E+00,+14.33769E-09,+6.752110E-06
+5.665171E+00,+13.81849E-09,+6.454563E-06
+5.675242E+00,+13.94012E-09,-552.1775E-09
+5.685090E+00,+13.72232E-09,-8.967115E-06
+5.695270E+00,+13.02958E-09,-13.45339E-06
+5.705087E+00,+12.97287E-09,-10.90355E-06
+5.715178E+00,+14.68770E-09,-4.286766E-06
+5.725066E+00,+16.21876E-09,+4.004383E-06
+5.735119E+00,+16.77446E-09,+4.815960E-06
+5.745173E+00,+16.41747E-09,+3.496361E-06
+5.755116E+00,+16.21162E-09,+3.117848E-06
+5.765078E+00,+16.33821E-09,+8.318234E-06
+5.775028E+00,+16.09961E-09,+13.76181E-06
+5.785097E+00,+15.36248E-09,+10.06174E-06
+5.795168E+00,+14.99173E-09,+8.062268E-06
+5.805116E+00,+15.42334E-09,+11.02514E-06
+5.815187E+00,+15.96205E-09,+10.96077E-06
+5.825030E+00,+15.85154E-09,+10.51722E-06
+5.835086E+00,+15.83761E-09,+3.792763E-06
+5.845037E+00,+16.64356E-09,+7.235908E-06
+5.855108E+00,+17.71402E-09,+5.421066E-06
+5.865173E+00,+18.00332E-09,+3.246594E-06
+5.875023E+00,+17.57589E-09,+4.840756E-06
+5.885105E+00,+17.70382E-09,+10.69527E-06
+5.895072E+00,+18.80090E-09,+6.104184E-06
+5.905158E+00,+19.57420E-09,+3.835011E-06
+5.915212E+00,+19.49546E-09,+6.986428E-06
+5.925052E+00,+19.00216E-09,+2.474880E-06
+5.935130E+00,+19.06627E-09,-590.7059E-09
+5.945174E+00,+19.25994E-09,+1.183701E-06
+5.955079E+00,+18.92581E-09,+6.491853E-06
+5.965154E+00,+18.60856E-09,+5.680085E-06
+5.975230E+00,+19.00645E-09,+1.796627E-06
+5.985073E+00,+19.69119E-09,+7.400131E-06
+5.995020E+00,+19.34209E-09,+15.65466E-06
+6.005081E+00,+18.54775E-09,+14.61420E-06
+6.015176E+00,+18.46390E-09,+11.73382E-06
+6.025038E+00,+19.22612E-09,+9.237290E-06
+6.035119E+00,+19.93262E-09,+7.219792E-06
+6.045219E+00,+19.44362E-09,+11.63540E-06
+6.055186E+00,+18.84424E-09,+9.636688E-06
+6.065020E+00,+18.93150E-09,+13.31215E-06
+6.075095E+00,+19.29623E-09,+7.562352E-06
+6.085159E+00,+19.07592E-09,+245.4758E-09
+6.095231E+00,+18.70282E-09,+3.849697E-06
+6.105186E+00,+18.87019E-09,+5.810643E-06
+6.115053E+00,+19.72568E-09,+2.595043E-06
+6.125120E+00,+19.45186E-09,+2.229309E-06
+6.135178E+00,+18.19494E-09,+2.907372E-06
+6.145016E+00,+17.67877E-09,+5.571175E-06
+6.155088E+00,+18.48718E-09,+1.768017E-06
+6.165037E+00,+18.82793E-09,+2.768040E-06
+6.175109E+00,+17.83345E-09,+12.97464E-06
+6.185160E+00,+17.12550E-09,+10.23865E-06
+6.195118E+00,+17.59713E-09,+12.84266E-06
+6.205193E+00,+18.73139E-09,+5.923844E-06
+6.215026E+00,+19.96039E-09,-1.324749E-06
+6.225099E+00,+20.01283E-09,-2.169705E-06
+6.235173E+00,+19.65605E-09,+5.552101E-06
+6.245026E+00,+19.49518E-09,+4.563332E-06
+6.255092E+00,+18.19970E-09,+6.897069E-06
+6.265172E+00,+17.06855E-09,+3.423882E-06
+6.275120E+00,+15.67641E-09,+3.869725E-06
+6.285090E+00,+15.88973E-09,+6.237984E-06
+6.295150E+00,+17.17755E-09,+4.833508E-06
+6.305190E+00,+17.37436E-09,+11.65714E-06
+6.315033E+00,+16.70817E-09,+7.933808E-06
+6.325106E+00,+16.25092E-09,+896.1678E-09
+6.335182E+00,+16.94771E-09,+3.515339E-06
+6.345025E+00,+17.73483E-09,+7.648183E-06
+6.355147E+00,+18.40481E-09,+5.228329E-06
+6.365209E+00,+18.79339E-09,+3.376007E-06
+6.375060E+00,+19.50414E-09,+583.8394E-09
+6.385125E+00,+19.48444E-09,+860.6912E-09
+6.395213E+00,+18.83380E-09,+5.844975E-06
+6.405202E+00,+18.57650E-09,+5.860329E-06
+6.415063E+00,+19.22739E-09,+3.299809E-06
+6.425139E+00,+19.71348E-09,+2.049255E-06
+6.435213E+00,+18.96645E-09,+3.999138E-06
+6.445057E+00,+17.95902E-09,+9.421731E-06
+6.455134E+00,+17.04272E-09,+9.786035E-06
+6.465093E+00,+17.31654E-09,+6.047821E-06
+6.475163E+00,+18.47871E-09,+939.1785E-09
+6.485235E+00,+18.61373E-09,-685.7873E-09
+6.495173E+00,+18.54532E-09,-2.346897E-06
+6.505240E+00,+18.90449E-09,-646.6866E-09
+6.515075E+00,+19.75509E-09,-5.056858E-06
+6.525149E+00,+19.94793E-09,-12.20217E-06
+6.535226E+00,+19.62621E-09,-9.622384E-06
+6.545064E+00,+19.71321E-09,-3.066540E-06
+6.555171E+00,+20.42501E-09,-4.083252E-06
+6.565024E+00,+20.38245E-09,-3.535748E-06
+6.575192E+00,+19.29978E-09,+2.426434E-06
+6.585018E+00,+18.87814E-09,+4.878044E-06
+6.595117E+00,+20.13068E-09,+2.372837E-06
+6.605093E+00,+21.13871E-09,+2.148152E-06
+6.615067E+00,+22.10185E-09,-3.995514E-06
+6.625021E+00,+22.12560E-09,-6.435013E-06
+6.635082E+00,+22.22455E-09,-8.786297E-06
+6.645150E+00,+22.39350E-09,-6.666088E-06
+6.655209E+00,+22.07653E-09,-40.34042E-09
+6.665167E+00,+21.58145E-09,+4.280567E-06
+6.675246E+00,+21.11711E-09,+6.512737E-06
+6.685125E+00,+21.21299E-09,+5.226613E-06
+6.695199E+00,+20.85770E-09,-385.4752E-09
+6.705053E+00,+20.17543E-09,-830.0782E-09
+6.715144E+00,+18.27497E-09,+5.760956E-06
+6.725236E+00,+18.35701E-09,+6.310845E-06
+6.735243E+00,+19.86263E-09,+5.319405E-06
+6.745233E+00,+20.33948E-09,+3.950405E-06
+6.755077E+00,+20.54139E-09,-1.634693E-06
+6.765035E+00,+20.54822E-09,-4.850770E-06
+6.775117E+00,+20.80287E-09,-211.5250E-09
+6.785189E+00,+20.64201E-09,-2.842236E-06
+6.795132E+00,+20.07308E-09,+3.816414E-06
+6.805205E+00,+20.16973E-09,+2.006245E-06
+6.815046E+00,+21.30246E-09,-2.873707E-06
+6.825129E+00,+21.89972E-09,-7.889462E-06
+6.835204E+00,+21.73024E-09,-4.904461E-06
+6.845033E+00,+21.47489E-09,-2.978897E-06
+6.855078E+00,+22.18367E-09,-3.732395E-06
+6.865158E+00,+22.92813E-09,-7.453156E-06
+6.875113E+00,+23.16116E-09,-5.042935E-06
+6.885176E+00,+22.53056E-09,+2.566242E-06
+6.895052E+00,+21.32690E-09,+1.222324E-06
+6.905048E+00,+21.18988E-09,+3.465271E-06
+6.915024E+00,+21.27377E-09,+1.221752E-06
+6.925213E+00,+21.26877E-09,-271.0343E-09
+6.935047E+00,+21.78380E-09,+987.9112E-09
+6.945117E+00,+22.44815E-09,-3.197766E-06
+6.955027E+00,+23.23511E-09,-2.907372E-06
+6.965091E+00,+22.69276E-09,+1.475239E-06
+6.975176E+00,+20.80405E-09,+6.215477E-06
+6.985019E+00,+20.02091E-09,+8.943463E-06
+6.995184E+00,+19.86056E-09,+818.0618E-09
+7.005030E+00,+19.80090E-09,-171.5660E-09
+7.015100E+00,+18.88965E-09,+252.8191E-09
+7.025180E+00,+18.41306E-09,+3.666497E-06
+7.035074E+00,+18.08837E-09,+2.383423E-06
+7.045136E+00,+18.17818E-09,+6.744767E-06
+7.055209E+00,+17.75709E-09,+17.11149E-06
+7.065180E+00,+17.46517E-09,+13.97944E-06
+7.075237E+00,+18.27764E-09,+4.362774E-06
+7.085071E+00,+18.96881E-09,-5.001831E-06
+7.095243E+00,+18.68288E-09,-1.933766E-06
+7.105080E+00,+17.81182E-09,+4.293633E-06
+7.115145E+00,+17.10613E-09,+11.41930E-06
+7.125204E+00,+17.38990E-09,+14.11953E-06
+7.135035E+00,+18.29026E-09,+13.44996E-06
+7.145089E+00,+18.36302E-09,+11.12175E-06
+7.155147E+00,+17.99861E-09,+12.10575E-06
+7.165209E+00,+18.37880E-09,+9.758378E-06
+7.175147E+00,+19.82928E-09,-11.94258E-06
+7.185203E+00,+20.14192E-09,-11.21178E-06
+7.195033E+00,+19.44377E-09,-4.971982E-06
+7.205201E+00,+19.01353E-09,+914.2877E-09
+7.215031E+00,+18.50615E-09,+5.208302E-06
+7.225105E+00,+18.01867E-09,+7.050801E-06
+7.235085E+00,+16.55901E-09,+5.179596E-06
+7.245082E+00,+15.86682E-09,+4.914666E-06
+7.255202E+00,+16.65687E-09,+4.338169E-06
+7.265030E+00,+17.94255E-09,-5.099488E-06
+7.275104E+00,+19.10426E-09,-5.801678E-06
+7.285166E+00,+19.17318E-09,+3.804684E-06
+7.295100E+00,+19.72565E-09,+4.289532E-06
+7.305179E+00,+20.44492E-09,+1.148701E-06
+7.315241E+00,+21.33326E-09,+1.476097E-06
+7.325074E+00,+21.40694E-09,+3.330136E-06
+7.335143E+00,+21.23231E-09,-4.136849E-06
+7.345212E+00,+21.26156E-09,-4.447747E-06
+7.355059E+00,+20.96651E-09,-2.335739E-06
+7.365240E+00,+20.43273E-09,+565.4335E-09
+7.375084E+00,+19.92198E-09,-2.521229E-06
+7.385159E+00,+20.64000E-09,-3.176212E-06
+7.395097E+00,+22.51650E-09,+7.042504E-06
+7.405159E+00,+23.04683E-09,+7.680322E-06
+7.415233E+00,+22.82952E-09,+1.906777E-06
+7.425085E+00,+22.96988E-09,+395.9656E-09
+7.435159E+00,+23.95373E-09,-477.5048E-09
+7.445228E+00,+24.20551E-09,+1.336956E-06
+7.455068E+00,+23.31646E-09,-175.6668E-09
+7.465146E+00,+22.37969E-09,-160.0266E-09
+7.475097E+00,+20.80267E-09,+3.256512E-06
+7.485165E+00,+20.04150E-09,+1.731491E-06
+7.495019E+00,+18.31898E-09,+6.459046E-06
+7.505210E+00,+17.54744E-09,+7.388115E-06
+7.515043E+00,+17.84928E-09,+7.973004E-06
+7.525115E+00,+18.48461E-09,+8.948804E-06
+7.535184E+00,+18.04006E-09,+6.697369E-06
+7.545029E+00,+16.56150E-09,+4.801273E-06
+7.555205E+00,+14.79274E-09,-2.961636E-06
+7.565036E+00,+14.29759E-09,-3.291798E-06
+7.575119E+00,+14.21020E-09,-4.640961E-06
+7.585186E+00,+13.84129E-09,-8.974934E-06
+7.595119E+00,+13.41484E-09,-5.973912E-06
+7.605201E+00,+13.67813E-09,-5.550766E-06
+7.615034E+00,+14.47411E-09,-846.4814E-09
+7.625104E+00,+14.81919E-09,+3.253079E-06
+7.635174E+00,+14.67598E-09,+922.0124E-09
+7.645236E+00,+14.52061E-09,-4.343892E-06
+7.655084E+00,+14.56059E-09,-307.0832E-09
+7.665056E+00,+14.35356E-09,+596.7141E-09
+7.675132E+00,+13.92835E-09,+1.041794E-06
+7.685202E+00,+14.27710E-09,-1.959133E-06
+7.695146E+00,+15.93816E-09,-8.121110E-06
+7.705209E+00,+17.06844E-09,-10.90479E-06
+7.715067E+00,+17.53284E-09,+2.228451E-06
+7.725161E+00,+17.30353E-09,+11.00264E-06
+7.735188E+00,+17.14080E-09,+12.33063E-06
+7.745234E+00,+17.30351E-09,+11.55872E-06
+7.755044E+00,+17.30994E-09,+11.68957E-06
+7.765241E+00,+16.91486E-09,+1.738548E-06
+7.775188E+00,+16.95881E-09,+4.334069E-06
+7.785017E+00,+17.48299E-09,-416.7557E-09
+7.795089E+00,+17.92464E-09,-3.345967E-06
+7.805027E+00,+17.67155E-09,+5.994130E-06
+7.815094E+00,+17.38467E-09,+11.39956E-06
+7.825176E+00,+17.60954E-09,+10.01968E-06
+7.835222E+00,+18.02310E-09,+13.18340E-06
+7.845150E+00,+17.74635E-09,+16.91084E-06
+7.855219E+00,+16.95509E-09,+15.74402E-06
+7.865065E+00,+16.72173E-09,+11.04908E-06
+7.875133E+00,+17.11974E-09,+10.49423E-06
+7.885202E+00,+17.11363E-09,+10.37741E-06
+7.895130E+00,+15.88371E-09,+8.143234E-06
+7.905210E+00,+14.97044E-09,+4.805374E-06
+7.915033E+00,+14.24079E-09,+6.534863E-06
+7.925074E+00,+14.28362E-09,+6.959820E-06
+7.935122E+00,+14.22570E-09,+6.904412E-06
+7.945174E+00,+14.12011E-09,+557.6134E-09
+7.955060E+00,+14.89012E-09,-2.190590E-06
+7.965028E+00,+15.85665E-09,+5.387593E-06
+7.975221E+00,+16.16808E-09,+9.005070E-06
+7.985063E+00,+15.71367E-09,+5.004692E-06
+7.995240E+00,+15.66535E-09,+6.393052E-06
+8.005079E+00,+16.86365E-09,+1.979542E-06
+8.015162E+00,+19.15011E-09,-5.670834E-06
+8.025238E+00,+19.99545E-09,-6.948948E-06
+8.035068E+00,+20.28399E-09,-1.250363E-06
+8.045143E+00,+20.52900E-09,+1.310349E-06
+8.055220E+00,+20.92943E-09,-4.147244E-06
+8.065047E+00,+20.78289E-09,-3.348732E-06
+8.075120E+00,+19.87258E-09,+2.256680E-06
+8.085175E+00,+19.71549E-09,-65.23133E-09
+8.095017E+00,+20.42150E-09,-3.725338E-06
+8.105200E+00,+20.41456E-09,-2.500534E-06
+8.115044E+00,+19.18014E-09,-1.069927E-06
+8.125134E+00,+18.35927E-09,-2.483463E-06
+8.135221E+00,+18.79012E-09,+2.719021E-06
+8.145088E+00,+19.64135E-09,+1.420498E-06
+8.155158E+00,+20.22187E-09,+1.602268E-06
+8.165101E+00,+19.97173E-09,+3.250313E-06
+8.175235E+00,+19.07331E-09,+9.748363E-06
+8.185043E+00,+18.86575E-09,+5.415440E-06
+8.195107E+00,+18.28758E-09,+1.453877E-06
+8.205173E+00,+18.09661E-09,+1.241684E-06
+8.215245E+00,+18.61073E-09,-673.1988E-09
+8.225117E+00,+19.28979E-09,-2.869797E-06
+8.235190E+00,+20.44001E-09,-6.693841E-06
+8.245024E+00,+20.27761E-09,-2.350235E-06
+8.255072E+00,+19.23924E-09,+5.399895E-06
+8.265143E+00,+19.26304E-09,+6.133652E-06
+8.275102E+00,+20.84933E-09,-1.310730E-06
+8.285077E+00,+21.45788E-09,-1.800919E-06
+8.295134E+00,+21.46431E-09,-3.224278E-06
+8.305198E+00,+21.04187E-09,-2.215672E-06
+8.315039E+00,+20.21538E-09,-410.7476E-09
+8.325109E+00,+19.63673E-09,-1.335907E-06
+8.335172E+00,+17.48699E-09,+1.186943E-06
+8.345241E+00,+16.70372E-09,+3.128338E-06
+8.355069E+00,+16.15628E-09,+10.63061E-06
+8.365241E+00,+16.07489E-09,+13.03339E-06
+8.375083E+00,+15.57171E-09,+15.12604E-06
+8.385150E+00,+14.99494E-09,+8.616639E-06
+8.395231E+00,+14.32994E-09,+2.544308E-06
+8.405201E+00,+14.49552E-09,+5.040646E-06
+8.415055E+00,+15.23601E-09,+11.91254E-06
+8.425137E+00,+15.41803E-09,+10.81553E-06
+8.435211E+00,+16.03585E-09,+6.490708E-06
+8.445034E+00,+16.52254E-09,+5.867195E-06
+8.455105E+00,+17.16268E-09,+4.458142E-06
+8.465048E+00,+16.95301E-09,+4.697323E-06
+8.475125E+00,+16.33642E-09,+4.379845E-06
+8.485205E+00,+16.53501E-09,+2.853394E-06
+8.495150E+00,+17.29732E-09,+8.868790E-06
+8.505225E+00,+17.08243E-09,+8.653260E-06
+8.515058E+00,+15.83408E-09,+6.375695E-06
+8.525136E+00,+15.36481E-09,+5.430031E-06
+8.535208E+00,+15.95828E-09,+1.292896E-06
+8.545045E+00,+16.57412E-09,+6.188107E-06
+8.555105E+00,+16.96264E-09,+11.41091E-06
+8.565180E+00,+17.00573E-09,+8.025169E-06
+8.575143E+00,+18.30760E-09,+5.163288E-06
+8.585222E+00,+19.64540E-09,+2.627182E-06
+8.595074E+00,+20.70386E-09,+609.4933E-09
+8.605033E+00,+20.62662E-09,+3.176117E-06
+8.615242E+00,+20.33851E-09,+680.4466E-09
+8.625197E+00,+20.21218E-09,+1.046848E-06
+8.635034E+00,+19.02132E-09,+736.9042E-09
+8.645105E+00,+18.04688E-09,+8.869171E-09
+8.655160E+00,+16.78201E-09,-5.272484E-06
+8.665113E+00,+16.85817E-09,-1.145363E-06
+8.675204E+00,+16.65134E-09,+3.115654E-06
+8.685116E+00,+15.89072E-09,-2.352524E-06
+8.695193E+00,+13.15440E-09,-8.732605E-06
+8.705042E+00,+12.71890E-09,-5.985928E-06
+8.715132E+00,+13.10805E-09,+4.357434E-06
+8.725226E+00,+13.52296E-09,+6.241321E-06
+8.735079E+00,+14.31959E-09,+87.92878E-09
+8.745136E+00,+15.22727E-09,+3.716278E-06
+8.755217E+00,+17.88827E-09,+3.764153E-06
+8.765168E+00,+19.16140E-09,+886.1543E-09
+8.775020E+00,+20.24533E-09,-3.609467E-06
+8.785118E+00,+20.05001E-09,-995.9222E-09
+8.795087E+00,+19.38094E-09,+1.509762E-06
+8.805170E+00,+18.62402E-09,+1.793289E-06
+8.815028E+00,+16.76155E-09,+7.091523E-06
+8.825133E+00,+15.12400E-09,+7.107068E-06
+8.835205E+00,+14.71335E-09,+10.43224E-06
+8.845043E+00,+15.47289E-09,+9.290506E-06
+8.855221E+00,+17.21673E-09,+6.261731E-06
+8.865195E+00,+18.00803E-09,+4.129506E-06
+8.875165E+00,+18.84613E-09,+2.778340E-06
+8.885225E+00,+19.73456E-09,+1.550579E-06
+8.895064E+00,+20.79074E-09,-1.905346E-06
+8.905244E+00,+20.83404E-09,-5.998898E-06
+8.915215E+00,+20.01465E-09,-8.009530E-06
+8.925161E+00,+19.60732E-09,-5.823899E-06
+8.935222E+00,+18.54113E-09,+5.206299E-06
+8.945058E+00,+17.59603E-09,+7.434750E-06
+8.955193E+00,+15.92222E-09,+2.766609E-06
+8.965025E+00,+15.66526E-09,-1.200008E-06
+8.975115E+00,+17.18029E-09,-8.184815E-06
+8.985200E+00,+18.28179E-09,-10.18620E-06
+8.995140E+00,+19.04248E-09,-5.585003E-06
+9.005214E+00,+19.03592E-09,-1.135731E-06
+9.015188E+00,+19.99411E-09,-5.559826E-06
+9.025178E+00,+21.39939E-09,-4.646111E-06
+9.035233E+00,+23.31277E-09,-168.9911E-09
+9.045061E+00,+23.99787E-09,+1.753426E-06
+9.055130E+00,+24.66415E-09,+4.003239E-06
+9.065072E+00,+24.81553E-09,-1.629829E-06
+9.075147E+00,+23.90810E-09,+2.486992E-06
+9.085228E+00,+22.62557E-09,+3.588486E-06
+9.095174E+00,+19.81859E-09,+61.60737E-09
+9.105015E+00,+18.61923E-09,+3.818322E-06
+9.115240E+00,+17.49623E-09,+10.32581E-06
+9.125219E+00,+17.24733E-09,+9.916211E-06
+9.135063E+00,+17.22928E-09,+2.343750E-06
+9.145143E+00,+17.55149E-09,+1.195049E-06
+9.155206E+00,+18.52981E-09,+7.347394E-06
+9.165048E+00,+18.52067E-09,+10.74953E-06
+9.175235E+00,+17.68377E-09,+11.07407E-06
+9.185225E+00,+17.64398E-09,+9.601785E-06
+9.195205E+00,+18.34277E-09,+11.54270E-06
+9.205136E+00,+18.57763E-09,+12.49619E-06
+9.215185E+00,+17.92801E-09,+2.663708E-06
+9.225019E+00,+17.63229E-09,+1.635647E-06
+9.235089E+00,+17.71783E-09,-1.446247E-06
+9.245169E+00,+17.89204E-09,-670.8146E-09
+9.255219E+00,+17.03988E-09,+2.479267E-06
+9.265170E+00,+16.07722E-09,-2.818966E-06
+9.275028E+00,+14.77992E-09,-4.359055E-06
+9.285159E+00,+15.14087E-09,-653.8392E-09
+9.295221E+00,+16.73529E-09,+3.586960E-06
+9.305058E+00,+17.08637E-09,+3.838158E-06
+9.315118E+00,+17.57400E-09,+10.31427E-06
+9.325169E+00,+18.04549E-09,+12.84447E-06
+9.335015E+00,+19.26283E-09,+8.488846E-06
+9.345091E+00,+19.67054E-09,+6.127453E-06
+9.355168E+00,+20.28285E-09,-160.5034E-09
+9.365121E+00,+20.77896E-09,+2.005196E-06
+9.375311E+00,+22.97034E-09,+713.3485E-09
+9.385159E+00,+23.23584E-09,+417.9001E-09
+9.395235E+00,+22.05228E-09,+3.308582E-06
+9.405087E+00,+21.52416E-09,+5.392742E-06
+9.415151E+00,+20.72266E-09,+1.835728E-06
+9.425222E+00,+20.76129E-09,+3.374767E-06
+9.435065E+00,+20.03009E-09,+6.499005E-06
+9.445144E+00,+19.66926E-09,+7.487297E-06
+9.455213E+00,+19.44323E-09,-1.841641E-06
+9.465069E+00,+19.64014E-09,-3.224945E-06
+9.475026E+00,+20.29965E-09,-272.6555E-09
+9.485234E+00,+20.41804E-09,+2.570248E-06
+9.495212E+00,+21.28521E-09,+436.2107E-09
+9.505145E+00,+21.71022E-09,-2.726078E-06
+9.515199E+00,+22.65665E-09,-8.080102E-06
+9.525029E+00,+22.71180E-09,-9.654618E-06
+9.535092E+00,+23.02228E-09,-2.852822E-06
+9.545171E+00,+23.30281E-09,-2.219773E-06
+9.555236E+00,+23.05416E-09,-2.231789E-06
+9.565195E+00,+22.09525E-09,-3.618145E-06
+9.575069E+00,+19.09802E-09,+2.017880E-06
+9.585023E+00,+18.16110E-09,+3.790283E-06
+9.595091E+00,+16.82287E-09,+4.428673E-06
+9.605160E+00,+16.38541E-09,+3.641701E-06
+9.615224E+00,+15.13136E-09,+1.552200E-06
+9.625068E+00,+14.91204E-09,-2.141380E-06
+9.635144E+00,+15.31253E-09,+3.474808E-06
+9.645230E+00,+15.47816E-09,+6.868172E-06
+9.655072E+00,+15.05799E-09,+5.833817E-06
+9.665019E+00,+14.73624E-09,+1.349163E-06
+9.675188E+00,+14.55067E-09,+1.858521E-06
+9.685021E+00,+14.65858E-09,+4.022027E-06
+9.695085E+00,+14.68013E-09,-333.6907E-09
+9.705154E+00,+14.60902E-09,-1.341724E-06
+9.715243E+00,+16.24132E-09,-790.8822E-09
+9.725128E+00,+16.81419E-09,-637.9128E-09
+9.735176E+00,+19.63093E-09,+735.4737E-09
+9.745227E+00,+19.73645E-09,+2.386189E-06
+9.755059E+00,+19.08574E-09,+5.665207E-06
+9.765134E+00,+18.88866E-09,+4.481984E-06
+9.775091E+00,+18.14743E-09,+3.613281E-06
+9.785068E+00,+17.61893E-09,+2.695561E-06
+9.795043E+00,+16.01279E-09,+153.2555E-09
+9.805227E+00,+15.70865E-09,+905.9906E-09
+9.815052E+00,+15.39431E-09,+5.236721E-06
+9.825115E+00,+15.17743E-09,+3.354931E-06
+9.835172E+00,+14.54056E-09,+1.197147E-06
+9.845016E+00,+14.85737E-09,+5.412007E-06
+9.855096E+00,+17.26758E-09,+4.869747E-06
+9.865050E+00,+17.85609E-09,-514.9842E-09
+9.875129E+00,+18.62646E-09,-1.878929E-06
+9.885079E+00,+18.67201E-09,-484.9434E-09
+9.895133E+00,+18.77533E-09,+3.703785E-06
+9.905197E+00,+18.68633E-09,+4.031086E-06
+9.915175E+00,+16.51697E-09,+3.625107E-06
+9.925159E+00,+15.76278E-09,-534.5345E-09
+9.935232E+00,+15.42742E-09,-396.8239E-09
+9.945062E+00,+15.73444E-09,+2.860832E-06
+9.955123E+00,+16.66409E-09,+12.15420E-06
+9.965193E+00,+16.38838E-09,+12.89730E-06
+9.975208E+00,+14.40102E-09,-5.234624E-06
+9.985020E+00,+14.28869E-09,-7.820607E-06
+9.995094E+00,+15.37218E-09,-1.546097E-06

MicroMag 2900/3900 Data File ends
