# Supplementary material for: Magnetic signatures of a creosote oil contaminated site: case study in São Paulo, Brazil
Source: Sci Rep. 2022 Dec 17;12:21853. doi: 10.1038/s41598-022-23493-2 (PMC9759522; doi:10.1038/s41598-022-23493-2)
Supplement: Supplementary file 3 — Supplementary Information 3. [file 41598_2022_23493_MOESM3_ESM.zip › moment_vs_time/SD35/2_35/nm1xxx/histerese]

MicroMag 2900/3900 Data File (Series 0016.002)
Direct moment vs. field; Initial magnetization; Hysteresis loop

INSTRUMENT
Configuration                   VSM
Temperature control             None
Hardware version                0004
Software version                01/29/2013
Units of measure                SI
Temperature in                  Kelvin

SAMPLE
Mass                            N/A
Volume                          N/A
Demagnetizing factor            N/A

SETTINGS
Field range                     N/A
Field (command)                 N/A
Moment range                   +10.00000E-06
Averaging time                 +400.0000E-03
Temperature (command)           N/A
Tmprtr difference correction    No
Orientation                     0.000000E+00
Vibration amplitude             1.0
Calibration factor             +4.132711E+00
Operating frequency            +83.00000E+00
Sweep mode                      Discrete
Pause after sweep increment    +300.0000E-03

MEASUREMENT
Description                    ""
Field (measured)                N/A
Temperature (measured)          N/A
Averages (completed)            1
Measured on                     08/25/2020  09:32
Elapsed time                   +377.4597E+00

PROCESSING
Background subtraction          No
Delta-m processing              N/A
Demagnetizing factor            No
Normalization                   No
Normalization factor            N/A
Offset (field)                  No
Offset (moment)                 No
Pole saturation                 No
Slope correction               -10.79209E-12

VIEWPORT
Left                           -800.0000E+03
Right                          +800.0000E+03
Bottom                         -10.00000E-06
Top                            +10.00000E-06
Show X-axis?                    Yes
Show Y-axis?                    Yes

CHARACTERIZATION
Initial slope                  +422.5885E-15
Saturation                     +66.73176E-09
Remanence                      +15.88755E-09
Coercivity                     +13.69118E+03
S*                             -17.96930E-03

SCRIPT
Averages (target)               1
Averaging time                 +400.0000E-03
Demagnetize?                    No
Maximum field                  +795.7747E+03
Field increment                +7.957747E+03
Hysteresis loop?                Yes
Initial magnetization?          Yes
Pause                          +1.000000E+00
Saturate before measuring?      Yes
Number of segments              3
Number of data                  503

Segment   Averaging      Initial        Field         Final                    Final 
 Number      Time         Field       Increment       Field         Pause      Index 
             (s)          (A/m)         (A/m)         (A/m)          (s)     
0000001,+400.0000E-03, 0.000000E+00,+7.957747E+03,+795.7747E+03,+1.000000E+00,0000101
0000002,+400.0000E-03,+795.7747E+03,+7.957747E+03,-795.7747E+03,+1.000000E+00,0000302
0000003,+400.0000E-03,-795.7747E+03,+7.957747E+03,+795.7747E+03,+1.000000E+00,0000503

                               Adjusted      Adjusted  
    Field         Moment        Field         Moment   
    (A/m)         (Am�)         (A/m)         (Am�)    
-39.53390E+00,+23.11014E-09,-39.53390E+00,+23.53679E-09
+1.987421E+03,+46.23050E-09,+1.987421E+03,+24.78208E-09
+6.485122E+03,+96.75022E-09,+6.485122E+03,+26.76224E-09
+12.51160E+03,+165.0337E-09,+12.51160E+03,+30.00745E-09
+19.95185E+03,+249.6062E-09,+19.95185E+03,+34.28409E-09
+27.73551E+03,+338.0804E-09,+27.73551E+03,+38.75643E-09
+35.66496E+03,+427.3269E-09,+35.66496E+03,+42.42762E-09
+43.59687E+03,+516.7100E-09,+43.59687E+03,+46.20883E-09
+51.58475E+03,+606.3891E-09,+51.58475E+03,+49.68210E-09
+58.19655E+03,+679.6646E-09,+58.19655E+03,+51.60247E-09
+66.70984E+03,+773.3979E-09,+66.70984E+03,+53.45960E-09
+75.08138E+03,+864.9859E-09,+75.08138E+03,+54.70123E-09
+83.29605E+03,+956.1796E-09,+83.29605E+03,+57.24161E-09
+91.36640E+03,+1.045260E-06,+91.36640E+03,+59.22603E-09
+99.40102E+03,+1.132670E-06,+99.40102E+03,+59.92582E-09
+107.2074E+03,+1.217816E-06,+107.2074E+03,+60.82457E-09
+115.2804E+03,+1.303801E-06,+115.2804E+03,+59.68531E-09
+123.1223E+03,+1.389518E-06,+123.1223E+03,+60.77124E-09
+131.1173E+03,+1.476184E-06,+131.1173E+03,+61.15550E-09
+139.1338E+03,+1.564350E-06,+139.1338E+03,+62.80604E-09
+147.1044E+03,+1.651048E-06,+147.1044E+03,+63.48509E-09
+155.0996E+03,+1.737327E-06,+155.0996E+03,+63.47899E-09
+163.0688E+03,+1.823583E-06,+163.0688E+03,+63.73070E-09
+170.8702E+03,+1.907862E-06,+170.8702E+03,+63.81661E-09
+178.6162E+03,+1.993026E-06,+178.6162E+03,+65.38506E-09
+186.7745E+03,+2.079884E-06,+186.7745E+03,+64.19830E-09
+194.8621E+03,+2.167218E-06,+194.8621E+03,+64.24997E-09
+202.9113E+03,+2.254090E-06,+202.9113E+03,+64.25375E-09
+210.9055E+03,+2.340525E-06,+210.9055E+03,+64.41477E-09
+218.9095E+03,+2.426777E-06,+218.9095E+03,+64.28701E-09
+226.8880E+03,+2.511740E-06,+226.8880E+03,+63.14582E-09
+234.8814E+03,+2.598797E-06,+234.8814E+03,+63.93652E-09
+242.8459E+03,+2.684980E-06,+242.8459E+03,+64.16683E-09
+249.8338E+03,+2.759968E-06,+249.8338E+03,+63.74065E-09
+258.1760E+03,+2.850340E-06,+258.1760E+03,+64.08215E-09
+266.3628E+03,+2.938102E-06,+266.3628E+03,+63.49248E-09
+274.4719E+03,+3.025720E-06,+274.4719E+03,+63.59542E-09
+282.4873E+03,+3.111332E-06,+282.4873E+03,+62.70525E-09
+290.4995E+03,+3.198272E-06,+290.4995E+03,+63.17633E-09
+298.4773E+03,+3.282836E-06,+298.4773E+03,+61.64368E-09
+306.4653E+03,+3.369189E-06,+306.4653E+03,+61.78895E-09
+314.4301E+03,+3.453763E-06,+314.4301E+03,+60.40660E-09
+322.4212E+03,+3.540636E-06,+322.4212E+03,+61.03949E-09
+330.3281E+03,+3.624387E-06,+330.3281E+03,+59.45819E-09
+338.3407E+03,+3.710050E-06,+338.3407E+03,+58.64806E-09
+346.3190E+03,+3.797042E-06,+346.3190E+03,+59.53780E-09
+354.3131E+03,+3.882603E-06,+354.3131E+03,+58.82614E-09
+362.2863E+03,+3.969749E-06,+362.2863E+03,+59.92411E-09
+370.2842E+03,+4.054838E-06,+370.2842E+03,+58.69984E-09
+378.2458E+03,+4.141081E-06,+378.2458E+03,+59.01981E-09
+386.1299E+03,+4.224647E-06,+386.1299E+03,+57.49985E-09
+394.0727E+03,+4.309699E-06,+394.0727E+03,+56.83253E-09
+402.0136E+03,+4.393487E-06,+402.0136E+03,+54.92238E-09
+409.9935E+03,+4.479648E-06,+409.9935E+03,+54.96319E-09
+417.7528E+03,+4.563714E-06,+417.7528E+03,+55.28999E-09
+425.8239E+03,+4.649092E-06,+425.8239E+03,+53.56363E-09
+433.6206E+03,+4.733253E-06,+433.6206E+03,+53.58246E-09
+441.0734E+03,+4.813022E-06,+441.0734E+03,+52.92012E-09
+449.3715E+03,+4.903032E-06,+449.3715E+03,+53.37601E-09
+457.5927E+03,+4.991600E-06,+457.5927E+03,+53.22089E-09
+465.6898E+03,+5.079011E-06,+465.6898E+03,+53.24643E-09
+473.5562E+03,+5.162814E-06,+473.5562E+03,+52.15496E-09
+481.6243E+03,+5.248924E-06,+481.6243E+03,+51.19312E-09
+489.6787E+03,+5.335943E-06,+489.6787E+03,+51.28904E-09
+497.6653E+03,+5.421494E-06,+497.6653E+03,+50.64775E-09
+505.6586E+03,+5.507281E-06,+505.6586E+03,+50.17009E-09
+513.6327E+03,+5.592185E-06,+513.6327E+03,+49.01772E-09
+521.5284E+03,+5.678507E-06,+521.5284E+03,+50.12808E-09
+529.4725E+03,+5.765072E-06,+529.4725E+03,+50.95954E-09
+537.4050E+03,+5.851426E-06,+537.4050E+03,+51.70557E-09
+545.3894E+03,+5.937187E-06,+545.3894E+03,+51.29832E-09
+553.1083E+03,+6.019788E-06,+553.1083E+03,+50.59678E-09
+561.1876E+03,+6.107625E-06,+561.1876E+03,+51.24020E-09
+569.2194E+03,+6.193669E-06,+569.2194E+03,+50.60431E-09
+577.2456E+03,+6.279785E-06,+577.2456E+03,+50.10097E-09
+585.2246E+03,+6.364859E-06,+585.2246E+03,+49.06506E-09
+593.2239E+03,+6.450569E-06,+593.2239E+03,+48.44567E-09
+601.1834E+03,+6.536272E-06,+601.1834E+03,+48.24912E-09
+609.1696E+03,+6.622234E-06,+609.1696E+03,+48.02443E-09
+616.9188E+03,+6.709118E-06,+616.9188E+03,+51.27857E-09
+624.9899E+03,+6.795155E-06,+624.9899E+03,+50.21046E-09
+632.4763E+03,+6.875929E-06,+632.4763E+03,+50.19158E-09
+640.7053E+03,+6.965870E-06,+640.7053E+03,+51.32436E-09
+648.8386E+03,+7.054499E-06,+648.8386E+03,+52.17785E-09
+656.8129E+03,+7.140319E-06,+656.8129E+03,+51.93809E-09
+664.7885E+03,+7.225102E-06,+664.7885E+03,+50.64778E-09
+672.7369E+03,+7.310846E-06,+672.7369E+03,+50.61155E-09
+680.7156E+03,+7.397251E-06,+680.7156E+03,+50.91073E-09
+688.6590E+03,+7.484171E-06,+688.6590E+03,+52.10443E-09
+696.4156E+03,+7.569915E-06,+696.4156E+03,+54.13892E-09
+704.4546E+03,+7.657707E-06,+704.4546E+03,+55.17351E-09
+712.0366E+03,+7.738821E-06,+712.0366E+03,+54.46211E-09
+720.2119E+03,+7.827482E-06,+720.2119E+03,+54.89372E-09
+728.3421E+03,+7.915051E-06,+728.3421E+03,+54.72116E-09
+736.3768E+03,+8.002202E-06,+736.3768E+03,+55.16131E-09
+744.3511E+03,+8.087572E-06,+744.3511E+03,+54.47090E-09
+752.3408E+03,+8.173528E-06,+752.3408E+03,+54.20185E-09
+760.3307E+03,+8.259741E-06,+760.3307E+03,+54.18726E-09
+768.2729E+03,+8.346091E-06,+768.2729E+03,+54.82398E-09
+776.2559E+03,+8.431419E-06,+776.2559E+03,+53.99932E-09
+796.3588E+03,+8.645893E-06,+796.3588E+03,+51.52102E-09

+796.3708E+03,+8.649076E-06,+796.3708E+03,+54.57542E-09
+794.4198E+03,+8.631026E-06,+794.4198E+03,+57.57937E-09
+789.8271E+03,+8.583698E-06,+789.8271E+03,+59.81734E-09
+783.8868E+03,+8.518952E-06,+783.8868E+03,+59.17900E-09
+776.5457E+03,+8.442023E-06,+776.5457E+03,+61.47544E-09
+768.8132E+03,+8.359802E-06,+768.8132E+03,+62.70510E-09
+760.9028E+03,+8.274622E-06,+760.9028E+03,+62.89467E-09
+752.9584E+03,+8.189178E-06,+752.9584E+03,+63.18606E-09
+744.9700E+03,+8.103506E-06,+744.9700E+03,+63.72629E-09
+736.9981E+03,+8.016896E-06,+736.9981E+03,+63.14985E-09
+728.9835E+03,+7.929649E-06,+728.9835E+03,+62.39677E-09
+721.0038E+03,+7.843255E-06,+721.0038E+03,+62.12110E-09
+712.9974E+03,+7.757649E-06,+712.9974E+03,+62.91972E-09
+705.0292E+03,+7.672744E-06,+705.0292E+03,+64.00878E-09
+697.0314E+03,+7.586686E-06,+697.0314E+03,+64.26342E-09
+689.0735E+03,+7.500583E-06,+689.0735E+03,+64.04294E-09
+681.0781E+03,+7.414567E-06,+681.0781E+03,+64.31446E-09
+673.0976E+03,+7.328896E-06,+673.0976E+03,+64.76994E-09
+665.2005E+03,+7.243264E-06,+665.2005E+03,+64.36360E-09
+657.2507E+03,+7.157328E-06,+657.2507E+03,+64.22277E-09
+649.3099E+03,+7.071440E-06,+649.3099E+03,+64.03256E-09
+641.5129E+03,+6.987585E-06,+641.5129E+03,+64.32349E-09
+633.4764E+03,+6.900243E-06,+633.4764E+03,+63.71213E-09
+625.4321E+03,+6.814042E-06,+625.4321E+03,+64.32536E-09
+617.6820E+03,+6.730259E-06,+617.6820E+03,+64.18226E-09
+609.5825E+03,+6.642895E-06,+609.5825E+03,+64.22896E-09
+601.5312E+03,+6.555335E-06,+601.5312E+03,+63.55918E-09
+593.4940E+03,+6.469194E-06,+593.4940E+03,+64.15622E-09
+585.6811E+03,+6.385290E-06,+585.6811E+03,+64.56936E-09
+577.6069E+03,+6.298166E-06,+577.6069E+03,+64.58300E-09
+569.7804E+03,+6.213481E-06,+569.7804E+03,+64.36260E-09
+561.6771E+03,+6.126031E-06,+561.6771E+03,+64.36383E-09
+553.6335E+03,+6.039548E-06,+553.6335E+03,+64.68837E-09
+545.7945E+03,+5.955263E-06,+545.7945E+03,+65.00238E-09
+537.7332E+03,+5.867653E-06,+537.7332E+03,+64.39049E-09
+529.7725E+03,+5.781320E-06,+529.7725E+03,+63.97003E-09
+521.7963E+03,+5.694460E-06,+521.7963E+03,+63.19048E-09
+513.8503E+03,+5.607861E-06,+513.8503E+03,+62.34549E-09
+505.8684E+03,+5.521595E-06,+505.8684E+03,+62.21985E-09
+497.9112E+03,+5.436514E-06,+497.9112E+03,+63.01455E-09
+489.9285E+03,+5.351159E-06,+489.9285E+03,+63.80923E-09
+481.9672E+03,+5.265798E-06,+481.9672E+03,+64.36697E-09
+474.2053E+03,+5.181657E-06,+474.2053E+03,+63.99348E-09
+466.1484E+03,+5.094349E-06,+466.1484E+03,+63.63610E-09
+458.0917E+03,+5.007225E-06,+458.0917E+03,+63.46042E-09
+450.0902E+03,+4.920943E-06,+450.0902E+03,+63.53169E-09
+442.0817E+03,+4.834575E-06,+442.0817E+03,+63.59220E-09
+434.0966E+03,+4.748631E-06,+434.0966E+03,+63.82328E-09
+426.9398E+03,+4.672013E-06,+426.9398E+03,+64.44277E-09
+418.8635E+03,+4.582808E-06,+418.8635E+03,+62.39729E-09
+410.6367E+03,+4.495247E-06,+410.6367E+03,+63.62072E-09
+402.4903E+03,+4.408709E-06,+402.4903E+03,+64.99913E-09
+394.4503E+03,+4.322035E-06,+394.4503E+03,+65.09411E-09
+386.4226E+03,+4.235004E-06,+386.4226E+03,+64.69869E-09
+378.4395E+03,+4.148687E-06,+378.4395E+03,+64.53562E-09
+370.4303E+03,+4.062134E-06,+370.4303E+03,+64.41915E-09
+362.4593E+03,+3.975535E-06,+362.4593E+03,+63.84329E-09
+354.4718E+03,+3.890649E-06,+354.4718E+03,+65.15920E-09
+346.5058E+03,+3.804986E-06,+346.5058E+03,+65.46637E-09
+338.7286E+03,+3.720943E-06,+338.7286E+03,+65.35510E-09
+330.6992E+03,+3.635140E-06,+330.6992E+03,+66.20661E-09
+322.6380E+03,+3.548347E-06,+322.6380E+03,+66.40987E-09
+314.6345E+03,+3.460886E-06,+314.6345E+03,+65.32379E-09
+306.6246E+03,+3.373981E-06,+306.6246E+03,+64.86254E-09
+298.6539E+03,+3.287708E-06,+298.6539E+03,+64.61003E-09
+291.1072E+03,+3.205989E-06,+291.1072E+03,+64.33552E-09
+283.2140E+03,+3.122146E-06,+283.2140E+03,+65.67667E-09
+275.0913E+03,+3.035341E-06,+275.0913E+03,+66.53251E-09
+267.0071E+03,+2.948830E-06,+267.0071E+03,+67.26660E-09
+259.2118E+03,+2.864617E-06,+259.2118E+03,+67.18178E-09
+251.1189E+03,+2.777185E-06,+251.1189E+03,+67.08878E-09
+243.0822E+03,+2.689523E-06,+243.0822E+03,+66.15929E-09
+235.0507E+03,+2.602970E-06,+235.0507E+03,+66.28294E-09
+227.0607E+03,+2.516324E-06,+227.0607E+03,+65.86557E-09
+219.0616E+03,+2.430873E-06,+219.0616E+03,+66.74191E-09
+211.0923E+03,+2.344918E-06,+211.0923E+03,+66.79204E-09
+203.1020E+03,+2.257710E-06,+203.1020E+03,+65.81602E-09
+195.1385E+03,+2.172876E-06,+195.1385E+03,+66.92443E-09
+187.1461E+03,+2.087176E-06,+187.1461E+03,+67.47957E-09
+179.1857E+03,+1.999867E-06,+179.1857E+03,+66.07962E-09
+171.4605E+03,+1.916784E-06,+171.4605E+03,+66.36782E-09
+163.3893E+03,+1.829917E-06,+163.3893E+03,+66.60612E-09
+155.5540E+03,+1.745988E-06,+155.5540E+03,+67.23618E-09
+147.4462E+03,+1.658297E-06,+147.4462E+03,+67.04557E-09
+139.4723E+03,+1.571424E-06,+139.4723E+03,+66.22764E-09
+131.4348E+03,+1.481872E-06,+131.4348E+03,+63.41598E-09
+123.4862E+03,+1.394012E-06,+123.4862E+03,+61.33878E-09
+115.5078E+03,+1.307608E-06,+115.5078E+03,+61.03782E-09
+107.5533E+03,+1.221102E-06,+107.5533E+03,+60.37735E-09
+99.56924E+03,+1.134872E-06,+99.56924E+03,+60.31230E-09
+91.61873E+03,+1.047745E-06,+91.61873E+03,+58.98777E-09
+83.63059E+03,+959.7881E-09,+83.63059E+03,+57.23957E-09
+75.65837E+03,+872.8201E-09,+75.65837E+03,+56.30859E-09
+67.89509E+03,+786.5428E-09,+67.89509E+03,+53.81324E-09
+60.07355E+03,+700.3355E-09,+60.07355E+03,+52.01656E-09
+51.92278E+03,+611.2946E-09,+51.92278E+03,+50.93955E-09
+43.86022E+03,+523.4038E-09,+43.86022E+03,+50.06054E-09
+35.81184E+03,+431.7641E-09,+35.81184E+03,+45.27973E-09
+28.02826E+03,+342.2360E-09,+28.02826E+03,+39.75264E-09
+19.93811E+03,+249.5544E-09,+19.93811E+03,+34.38061E-09
+12.31487E+03,+159.9743E-09,+12.31487E+03,+27.07120E-09
+4.239029E+03,+64.94647E-09,+4.239029E+03,+19.19850E-09
-3.825328E+03,-29.42585E-09,-3.825328E+03,+11.85742E-09
-11.61829E+03,-122.8805E-09,-11.61829E+03,+2.505134E-09
-19.71406E+03,-221.4658E-09,-19.71406E+03,-8.709956E-09
-27.75061E+03,-316.1409E-09,-27.75061E+03,-16.65392E-09
-35.77586E+03,-411.4875E-09,-35.77586E+03,-25.39137E-09
-43.75898E+03,-506.5472E-09,-43.75898E+03,-34.29663E-09
-51.75979E+03,-598.7050E-09,-51.75979E+03,-40.10901E-09
-59.72862E+03,-689.8044E-09,-59.72862E+03,-45.20806E-09
-67.52780E+03,-777.0058E-09,-67.52780E+03,-48.24009E-09
-75.57155E+03,-866.1793E-09,-75.57155E+03,-50.60463E-09
-83.61444E+03,-952.9315E-09,-83.61444E+03,-50.55736E-09
-91.60887E+03,-1.043173E-06,-91.60887E+03,-54.52234E-09
-99.60760E+03,-1.132388E-06,-99.60760E+03,-57.41427E-09
-107.5805E+03,-1.220577E-06,-107.5805E+03,-59.55869E-09
-115.5737E+03,-1.310219E-06,-115.5737E+03,-62.93774E-09
-123.5348E+03,-1.398750E-06,-123.5348E+03,-65.55194E-09
-130.0259E+03,-1.469619E-06,-130.0259E+03,-66.36890E-09
-138.4999E+03,-1.561196E-06,-138.4999E+03,-66.49336E-09
-146.8528E+03,-1.652727E-06,-146.8528E+03,-67.87873E-09
-154.8653E+03,-1.742138E-06,-154.8653E+03,-70.81906E-09
-163.0172E+03,-1.829762E-06,-163.0172E+03,-70.46616E-09
-170.9154E+03,-1.913432E-06,-170.9154E+03,-68.89874E-09
-179.0200E+03,-2.003712E-06,-179.0200E+03,-71.71268E-09
-187.0990E+03,-2.091295E-06,-187.0990E+03,-72.10624E-09
-194.8968E+03,-2.176315E-06,-194.8968E+03,-72.97261E-09
-202.9904E+03,-2.263450E-06,-202.9904E+03,-72.76000E-09
-211.0187E+03,-2.349405E-06,-211.0187E+03,-72.07326E-09
-219.0468E+03,-2.436117E-06,-219.0468E+03,-72.14485E-09
-227.0342E+03,-2.521003E-06,-227.0342E+03,-70.83045E-09
-235.0339E+03,-2.608823E-06,-235.0339E+03,-72.31711E-09
-243.0064E+03,-2.695883E-06,-243.0064E+03,-73.33756E-09
-251.0005E+03,-2.782005E-06,-251.0005E+03,-73.18632E-09
-258.9644E+03,-2.868135E-06,-258.9644E+03,-73.36872E-09
-266.8475E+03,-2.951388E-06,-266.8475E+03,-71.54680E-09
-274.7861E+03,-3.037776E-06,-274.7861E+03,-72.26106E-09
-282.7278E+03,-3.122508E-06,-282.7278E+03,-71.28563E-09
-290.7030E+03,-3.209520E-06,-290.7030E+03,-72.22809E-09
-298.6614E+03,-3.295032E-06,-298.6614E+03,-71.85269E-09
-306.6411E+03,-3.380747E-06,-306.6411E+03,-71.44998E-09
-314.5974E+03,-3.465984E-06,-314.5974E+03,-70.82172E-09
-322.1340E+03,-3.547155E-06,-322.1340E+03,-70.65753E-09
-330.2744E+03,-3.635199E-06,-330.2744E+03,-70.84977E-09
-338.3953E+03,-3.723706E-06,-338.3953E+03,-71.71494E-09
-346.4308E+03,-3.809950E-06,-346.4308E+03,-71.23912E-09
-354.4589E+03,-3.896782E-06,-354.4589E+03,-71.43121E-09
-362.2542E+03,-3.982454E-06,-362.2542E+03,-72.97633E-09
-370.0911E+03,-4.067821E-06,-370.0911E+03,-73.76643E-09
-378.2164E+03,-4.153930E-06,-378.2164E+03,-72.18684E-09
-386.2098E+03,-4.239620E-06,-386.2098E+03,-71.61152E-09
-394.1979E+03,-4.323973E-06,-394.1979E+03,-69.75556E-09
-401.9684E+03,-4.406330E-06,-401.9684E+03,-68.25268E-09
-410.0365E+03,-4.493112E-06,-410.0365E+03,-67.96363E-09
-418.0575E+03,-4.581270E-06,-418.0575E+03,-69.55742E-09
-426.0785E+03,-4.667076E-06,-426.0785E+03,-68.80038E-09
-434.0562E+03,-4.752941E-06,-434.0562E+03,-68.56978E-09
-442.0542E+03,-4.838371E-06,-442.0542E+03,-67.68409E-09
-450.0245E+03,-4.924105E-06,-450.0245E+03,-67.40245E-09
-458.0089E+03,-5.010353E-06,-458.0089E+03,-67.48235E-09
-465.9756E+03,-5.095724E-06,-465.9756E+03,-66.87559E-09
-473.5383E+03,-5.177278E-06,-473.5383E+03,-66.81303E-09
-481.6707E+03,-5.265864E-06,-481.6707E+03,-67.63277E-09
-489.7821E+03,-5.354843E-06,-489.7821E+03,-69.07317E-09
-497.8143E+03,-5.441846E-06,-497.8143E+03,-69.39161E-09
-505.8295E+03,-5.527397E-06,-505.8295E+03,-68.44219E-09
-513.8019E+03,-5.612652E-06,-513.8019E+03,-67.65831E-09
-521.7043E+03,-5.696601E-06,-521.7043E+03,-66.32396E-09
-529.6481E+03,-5.782144E-06,-529.6481E+03,-66.13698E-09
-537.5811E+03,-5.867352E-06,-537.5811E+03,-65.73052E-09
-545.5522E+03,-5.952846E-06,-545.5522E+03,-65.20046E-09
-553.2811E+03,-6.036074E-06,-553.2811E+03,-65.01696E-09
-561.1626E+03,-6.121020E-06,-561.1626E+03,-64.90504E-09
-569.2748E+03,-6.209023E-06,-569.2748E+03,-65.36146E-09
-577.3611E+03,-6.297344E-06,-577.3611E+03,-66.41432E-09
-585.3721E+03,-6.384037E-06,-585.3721E+03,-66.65129E-09
-593.3785E+03,-6.471069E-06,-593.3785E+03,-67.27763E-09
-601.3525E+03,-6.557369E-06,-601.3525E+03,-67.52168E-09
-609.3399E+03,-6.643207E-06,-609.3399E+03,-67.15868E-09
-617.2955E+03,-6.729260E-06,-617.2955E+03,-67.35432E-09
-625.2869E+03,-6.815274E-06,-625.2869E+03,-67.12482E-09
-633.2499E+03,-6.900411E-06,-633.2499E+03,-66.32433E-09
-641.2394E+03,-6.986814E-06,-641.2394E+03,-66.50320E-09
-648.9894E+03,-7.070726E-06,-648.9894E+03,-66.77680E-09
-656.9433E+03,-7.157237E-06,-656.9433E+03,-67.44904E-09
-663.9634E+03,-7.232651E-06,-663.9634E+03,-67.10119E-09
-672.3101E+03,-7.322220E-06,-672.3101E+03,-66.59189E-09
-680.5798E+03,-7.411998E-06,-680.5798E+03,-67.12343E-09
-688.6925E+03,-7.500399E-06,-688.6925E+03,-67.97101E-09
-696.7534E+03,-7.588444E-06,-696.7534E+03,-69.02236E-09
-704.7418E+03,-7.676075E-06,-704.7418E+03,-70.44231E-09
-712.7341E+03,-7.763990E-06,-712.7341E+03,-72.10308E-09
-720.3797E+03,-7.847278E-06,-720.3797E+03,-72.87873E-09
-728.4917E+03,-7.934306E-06,-728.4917E+03,-72.36198E-09
-736.5375E+03,-8.019595E-06,-736.5375E+03,-70.81966E-09
-744.5589E+03,-8.106265E-06,-744.5589E+03,-70.92260E-09
-752.5320E+03,-8.192305E-06,-752.5320E+03,-70.91597E-09
-760.5195E+03,-8.277988E-06,-760.5195E+03,-70.39677E-09
-768.5071E+03,-8.364000E-06,-768.5071E+03,-70.20614E-09
-776.4646E+03,-8.449955E-06,-776.4646E+03,-70.28356E-09
-796.5434E+03,-8.666991E-06,-796.5434E+03,-70.62675E-09

-796.5538E+03,-8.667275E-06,-796.5538E+03,-70.79946E-09
-794.6079E+03,-8.647989E-06,-794.6079E+03,-72.51276E-09
-790.1784E+03,-8.602746E-06,-790.1784E+03,-75.07349E-09
-784.1721E+03,-8.539849E-06,-784.1721E+03,-76.99711E-09
-777.6916E+03,-8.471347E-06,-777.6916E+03,-78.43390E-09
-769.5993E+03,-8.384924E-06,-769.5993E+03,-79.34232E-09
-761.3991E+03,-8.296287E-06,-761.3991E+03,-79.20350E-09
-753.2893E+03,-8.208875E-06,-753.2893E+03,-79.31307E-09
-745.2218E+03,-8.121855E-06,-745.2218E+03,-79.35777E-09
-737.2153E+03,-8.035091E-06,-737.2153E+03,-79.00062E-09
-729.3739E+03,-7.950687E-06,-729.3739E+03,-79.22157E-09
-721.3071E+03,-7.863210E-06,-721.3071E+03,-78.80295E-09
-713.3006E+03,-7.776168E-06,-713.3006E+03,-78.16750E-09
-705.2784E+03,-7.688927E-06,-705.2784E+03,-77.50241E-09
-697.2468E+03,-7.603962E-06,-697.2468E+03,-79.21494E-09
-689.2633E+03,-7.515725E-06,-689.2633E+03,-77.13732E-09
-681.8837E+03,-7.435731E-06,-681.8837E+03,-76.78403E-09
-673.6559E+03,-7.346858E-06,-673.6559E+03,-76.70665E-09
-665.5690E+03,-7.259494E-06,-665.5690E+03,-76.61665E-09
-657.5203E+03,-7.171473E-06,-657.5203E+03,-75.45854E-09
-649.5336E+03,-7.083885E-06,-649.5336E+03,-74.06358E-09
-641.5329E+03,-6.996891E-06,-641.5329E+03,-73.41293E-09
-633.5556E+03,-6.910378E-06,-633.5556E+03,-72.99181E-09
-625.5607E+03,-6.824038E-06,-625.5607E+03,-72.93370E-09
-617.5928E+03,-6.737803E-06,-617.5928E+03,-72.68926E-09
-609.5913E+03,-6.651625E-06,-609.5913E+03,-72.86365E-09
-601.6229E+03,-6.564585E-06,-601.6229E+03,-71.81969E-09
-594.6347E+03,-6.489342E-06,-594.6347E+03,-71.99386E-09
-586.2791E+03,-6.399913E-06,-586.2791E+03,-72.73968E-09
-578.0789E+03,-6.311484E-06,-578.0789E+03,-72.80754E-09
-569.9068E+03,-6.223559E-06,-569.9068E+03,-73.07619E-09
-561.8079E+03,-6.137392E-06,-561.8079E+03,-74.31372E-09
-554.2040E+03,-6.054961E-06,-554.2040E+03,-73.94424E-09
-546.0211E+03,-5.965845E-06,-546.0211E+03,-73.13927E-09
-538.1682E+03,-5.879392E-06,-538.1682E+03,-71.43524E-09
-530.3385E+03,-5.794016E-06,-530.3385E+03,-70.55780E-09
-522.1890E+03,-5.705815E-06,-522.1890E+03,-70.30727E-09
-514.3105E+03,-5.620529E-06,-514.3105E+03,-70.04599E-09
-506.1967E+03,-5.533176E-06,-506.1967E+03,-70.25874E-09
-498.1573E+03,-5.447159E-06,-498.1573E+03,-71.00308E-09
-490.1351E+03,-5.360929E-06,-490.1351E+03,-71.34956E-09
-482.3830E+03,-5.277169E-06,-482.3830E+03,-71.25079E-09
-474.2855E+03,-5.190189E-06,-474.2855E+03,-71.65938E-09
-466.2458E+03,-5.102512E-06,-466.2458E+03,-70.74839E-09
-458.4135E+03,-5.018588E-06,-458.4135E+03,-71.35062E-09
-450.3552E+03,-4.931870E-06,-450.3552E+03,-71.59890E-09
-442.2979E+03,-4.844885E-06,-442.2979E+03,-71.56878E-09
-434.6140E+03,-4.762139E-06,-434.6140E+03,-71.74720E-09
-426.4818E+03,-4.674586E-06,-426.4818E+03,-71.95851E-09
-418.4131E+03,-4.587858E-06,-418.4131E+03,-72.30842E-09
-410.6393E+03,-4.502506E-06,-410.6393E+03,-70.85141E-09
-402.5971E+03,-4.415703E-06,-402.5971E+03,-70.84142E-09
-394.5930E+03,-4.328985E-06,-394.5930E+03,-70.50390E-09
-386.5830E+03,-4.242208E-06,-386.5830E+03,-70.17134E-09
-378.7984E+03,-4.157864E-06,-378.7984E+03,-69.83953E-09
-370.7183E+03,-4.070118E-06,-370.7183E+03,-69.29402E-09
-362.9258E+03,-3.986048E-06,-362.9258E+03,-69.32163E-09
-354.8131E+03,-3.897783E-06,-354.8131E+03,-68.60969E-09
-346.7669E+03,-3.811493E-06,-346.7669E+03,-69.15459E-09
-338.9508E+03,-3.727838E-06,-338.9508E+03,-69.85234E-09
-330.8698E+03,-3.641346E-06,-330.8698E+03,-70.57148E-09
-323.0179E+03,-3.555647E-06,-323.0179E+03,-69.61063E-09
-314.9330E+03,-3.468101E-06,-314.9330E+03,-69.31704E-09
-306.8558E+03,-3.380691E-06,-306.8558E+03,-69.07656E-09
-298.8497E+03,-3.294791E-06,-298.8497E+03,-69.57973E-09
-290.8383E+03,-3.208473E-06,-290.8383E+03,-69.72107E-09
-282.8636E+03,-3.121926E-06,-282.8636E+03,-69.23808E-09
-274.9714E+03,-3.037162E-06,-274.9714E+03,-69.64690E-09
-267.0322E+03,-2.951883E-06,-267.0322E+03,-70.04863E-09
-259.0945E+03,-2.866526E-06,-259.0945E+03,-70.35668E-09
-251.1132E+03,-2.780967E-06,-251.1132E+03,-70.93240E-09
-243.1631E+03,-2.695393E-06,-243.1631E+03,-71.15591E-09
-235.1756E+03,-2.607940E-06,-235.1756E+03,-69.90454E-09
-227.2085E+03,-2.522848E-06,-227.2085E+03,-70.79490E-09
-219.2161E+03,-2.436919E-06,-219.2161E+03,-71.11990E-09
-211.4625E+03,-2.353495E-06,-211.4625E+03,-71.37376E-09
-203.4383E+03,-2.266905E-06,-203.4383E+03,-71.38167E-09
-195.3884E+03,-2.179758E-06,-195.3884E+03,-71.10967E-09
-187.3438E+03,-2.092229E-06,-187.3438E+03,-70.39920E-09
-179.3515E+03,-2.005161E-06,-179.3515E+03,-69.58376E-09
-171.5523E+03,-1.921835E-06,-171.5523E+03,-70.42791E-09
-163.5023E+03,-1.833852E-06,-163.5023E+03,-69.32166E-09
-155.4498E+03,-1.745923E-06,-155.4498E+03,-68.29538E-09
-147.4569E+03,-1.659476E-06,-147.4569E+03,-68.10865E-09
-139.7349E+03,-1.575925E-06,-139.7349E+03,-67.89452E-09
-131.7074E+03,-1.488665E-06,-131.7074E+03,-67.26749E-09
-123.7161E+03,-1.399663E-06,-123.7161E+03,-64.50865E-09
-115.7112E+03,-1.313816E-06,-115.7112E+03,-65.05071E-09
-107.7373E+03,-1.226127E-06,-107.7373E+03,-63.41665E-09
-99.75100E+03,-1.138132E-06,-99.75100E+03,-61.61073E-09
-91.78609E+03,-1.051509E-06,-91.78609E+03,-60.94575E-09
-83.79086E+03,-964.3662E-09,-83.79086E+03,-60.08813E-09
-75.82578E+03,-875.2588E-09,-75.82578E+03,-56.94054E-09
-67.83941E+03,-786.6652E-09,-67.83941E+03,-54.53658E-09
-59.87554E+03,-699.9751E-09,-59.87554E+03,-53.79313E-09
-52.09221E+03,-612.4244E-09,-52.09221E+03,-50.24083E-09
-44.04325E+03,-524.3897E-09,-44.04325E+03,-49.07119E-09
-35.99036E+03,-434.8502E-09,-35.99036E+03,-46.43917E-09
-27.98648E+03,-344.6049E-09,-27.98648E+03,-42.57242E-09
-19.97888E+03,-253.1328E-09,-19.97888E+03,-37.51905E-09
-12.01767E+03,-160.8413E-09,-12.01767E+03,-31.14557E-09
-4.147867E+03,-65.99829E-09,-4.147867E+03,-21.23416E-09
+3.786478E+03,+28.80918E-09,+3.786478E+03,-12.05481E-09
+11.41909E+03,+120.7694E-09,+11.41909E+03,-2.466368E-09
+19.51637E+03,+216.0290E-09,+19.51637E+03,+5.406698E-09
+27.56309E+03,+313.6408E-09,+27.56309E+03,+16.17760E-09
+35.38148E+03,+405.1493E-09,+35.38148E+03,+23.30936E-09
+43.45814E+03,+499.4361E-09,+43.45814E+03,+30.43216E-09
+51.52114E+03,+592.7682E-09,+51.52114E+03,+36.74760E-09
+59.52246E+03,+683.1825E-09,+59.52246E+03,+40.81101E-09
+67.53351E+03,+773.6673E-09,+67.53351E+03,+44.83993E-09
+75.51385E+03,+863.2778E-09,+75.51385E+03,+48.32591E-09
+83.50780E+03,+950.1002E-09,+83.50780E+03,+48.87684E-09
+91.47041E+03,+1.038293E-06,+91.47041E+03,+51.13661E-09
+99.45831E+03,+1.126737E-06,+99.45831E+03,+53.37438E-09
+107.4164E+03,+1.215923E-06,+107.4164E+03,+56.67627E-09
+115.4107E+03,+1.306006E-06,+115.4107E+03,+60.48435E-09
+123.1415E+03,+1.391981E-06,+123.1415E+03,+63.02724E-09
+131.1220E+03,+1.479350E-06,+131.1220E+03,+64.27003E-09
+139.1274E+03,+1.562563E-06,+139.1274E+03,+61.08876E-09
+147.1047E+03,+1.648762E-06,+147.1047E+03,+61.19570E-09
+155.0955E+03,+1.732191E-06,+155.0955E+03,+58.38765E-09
+163.0693E+03,+1.821702E-06,+163.0693E+03,+61.84441E-09
+171.0667E+03,+1.910499E-06,+171.0667E+03,+64.33214E-09
+179.0300E+03,+1.997984E-06,+179.0300E+03,+65.87727E-09
+187.0173E+03,+2.087236E-06,+187.0173E+03,+68.92992E-09
+194.9801E+03,+2.173836E-06,+194.9801E+03,+69.59444E-09
+202.4128E+03,+2.251699E-06,+202.4128E+03,+67.24305E-09
+210.5951E+03,+2.340722E-06,+210.5951E+03,+67.96161E-09
+218.7546E+03,+2.428962E-06,+218.7546E+03,+68.14334E-09
+226.8105E+03,+2.515019E-06,+226.8105E+03,+67.26071E-09
+234.6006E+03,+2.596601E-06,+234.6006E+03,+64.77143E-09
+242.4260E+03,+2.680899E-06,+242.4260E+03,+64.61703E-09
+250.6015E+03,+2.770702E-06,+250.6015E+03,+66.18956E-09
+258.6846E+03,+2.857837E-06,+258.6846E+03,+66.09033E-09
+266.6353E+03,+2.942173E-06,+266.6353E+03,+64.62242E-09
+274.6096E+03,+3.026663E-06,+274.6096E+03,+63.05297E-09
+282.5588E+03,+3.112228E-06,+282.5588E+03,+62.82880E-09
+290.5419E+03,+3.198429E-06,+290.5419E+03,+62.87647E-09
+298.2754E+03,+3.281639E-06,+298.2754E+03,+62.62511E-09
+306.1100E+03,+3.367556E-06,+306.1100E+03,+63.99051E-09
+314.2257E+03,+3.453162E-06,+314.2257E+03,+62.01128E-09
+322.3251E+03,+3.540661E-06,+322.3251E+03,+62.10087E-09
+330.1615E+03,+3.625940E-06,+330.1615E+03,+62.80871E-09
+338.2537E+03,+3.714784E-06,+338.2537E+03,+64.32180E-09
+346.2807E+03,+3.801412E-06,+346.2807E+03,+64.32106E-09
+354.3082E+03,+3.886947E-06,+354.3082E+03,+63.22296E-09
+362.2888E+03,+3.972846E-06,+362.2888E+03,+62.99476E-09
+370.2911E+03,+4.056658E-06,+370.2911E+03,+60.44488E-09
+378.2510E+03,+4.139257E-06,+378.2510E+03,+57.13983E-09
+386.1393E+03,+4.222698E-06,+386.1393E+03,+55.44997E-09
+394.0766E+03,+4.309120E-06,+394.0766E+03,+56.21148E-09
+402.0260E+03,+4.395577E-06,+402.0260E+03,+56.87783E-09
+410.0031E+03,+4.483042E-06,+410.0031E+03,+58.25355E-09
+417.9663E+03,+4.569020E-06,+417.9663E+03,+58.29154E-09
+425.9599E+03,+4.654011E-06,+425.9599E+03,+57.01525E-09
+433.9223E+03,+4.739622E-06,+433.9223E+03,+56.69615E-09
+441.9143E+03,+4.826089E-06,+441.9143E+03,+56.91182E-09
+449.8736E+03,+4.910133E-06,+449.8736E+03,+55.05871E-09
+457.8515E+03,+4.994800E-06,+457.8515E+03,+53.62715E-09
+465.7589E+03,+5.079320E-06,+465.7589E+03,+52.81034E-09
+473.7731E+03,+5.165554E-06,+473.7731E+03,+52.55394E-09
+481.7563E+03,+5.251479E-06,+481.7563E+03,+52.32333E-09
+489.7518E+03,+5.337127E-06,+489.7518E+03,+51.68425E-09
+497.4957E+03,+5.419703E-06,+497.4957E+03,+50.68757E-09
+505.5707E+03,+5.505266E-06,+505.5707E+03,+49.10447E-09
+512.6428E+03,+5.580386E-06,+512.6428E+03,+47.90099E-09
+520.9410E+03,+5.671802E-06,+520.9410E+03,+49.76183E-09
+529.1776E+03,+5.759769E-06,+529.1776E+03,+48.83972E-09
+537.2744E+03,+5.846258E-06,+537.2744E+03,+47.94708E-09
+545.3299E+03,+5.933343E-06,+545.3299E+03,+48.09647E-09
+553.3220E+03,+6.020171E-06,+553.3220E+03,+48.67287E-09
+561.3290E+03,+6.107244E-06,+561.3290E+03,+49.33385E-09
+569.2991E+03,+6.192860E-06,+569.2991E+03,+48.93599E-09
+577.2864E+03,+6.277623E-06,+577.2864E+03,+47.49932E-09
+585.2406E+03,+6.362144E-06,+585.2406E+03,+46.17822E-09
+593.2281E+03,+6.448039E-06,+593.2281E+03,+45.87139E-09
+601.1868E+03,+6.533096E-06,+601.1868E+03,+45.03674E-09
+609.1698E+03,+6.618281E-06,+609.1698E+03,+44.06929E-09
+617.1355E+03,+6.703560E-06,+617.1355E+03,+43.38101E-09
+624.8698E+03,+6.785733E-06,+624.8698E+03,+42.08562E-09
+632.9272E+03,+6.871760E-06,+632.9272E+03,+41.15590E-09
+640.9899E+03,+6.958708E-06,+640.9899E+03,+41.09084E-09
+648.9819E+03,+7.044001E-06,+648.9819E+03,+40.13337E-09
+656.8788E+03,+7.130481E-06,+656.8788E+03,+41.38916E-09
+664.8148E+03,+7.216919E-06,+664.8148E+03,+42.18109E-09
+672.7489E+03,+7.303435E-06,+672.7489E+03,+43.07102E-09
+680.7151E+03,+7.390154E-06,+680.7151E+03,+43.81866E-09
+688.6620E+03,+7.475911E-06,+688.6620E+03,+43.81202E-09
+696.6373E+03,+7.561825E-06,+696.6373E+03,+43.65582E-09
+704.5867E+03,+7.648047E-06,+704.5867E+03,+44.08786E-09
+712.5588E+03,+7.732738E-06,+712.5588E+03,+42.74234E-09
+720.2821E+03,+7.815521E-06,+720.2821E+03,+42.17481E-09
+728.3564E+03,+7.902793E-06,+728.3564E+03,+42.30920E-09
+736.3779E+03,+7.990347E-06,+736.3779E+03,+43.29391E-09
+744.3959E+03,+8.077673E-06,+744.3959E+03,+44.08901E-09
+752.3582E+03,+8.163133E-06,+752.3582E+03,+43.61972E-09
+760.3394E+03,+8.248474E-06,+760.3394E+03,+42.82601E-09
+768.2991E+03,+8.336089E-06,+768.2991E+03,+44.53965E-09
+776.0713E+03,+8.421497E-06,+776.0713E+03,+46.07013E-09
+796.3533E+03,+8.643975E-06,+796.3533E+03,+49.66225E-09

MicroMag 2900/3900 Data File ends
