# Supplementary material for: Magnetic signatures of a creosote oil contaminated site: case study in São Paulo, Brazil
Source: Sci Rep. 2022 Dec 17;12:21853. doi: 10.1038/s41598-022-23493-2 (PMC9759522; doi:10.1038/s41598-022-23493-2)
Supplement: Supplementary file 3 — Supplementary Information 3. [file 41598_2022_23493_MOESM3_ESM.zip › moment_vs_time/SD35/2_6/nm2xxx/2_6.000]

MicroMag 2900/3900 Data File (Series 0016.002)
Moment vs. time

INSTRUMENT
Configuration                   VSM
Temperature control             None
Hardware version                0004
Software version                01/29/2013
Units of measure                Hybrid SI
Temperature in                  Celsius

SAMPLE
Mass                            N/A
Volume                          N/A
Demagnetizing factor            N/A

SETTINGS
Field range                    +10.00000E-03
Field command                   0.000000E+00
Moment range                   +20.00000E-06
Averaging time                 +5.105754E-03
Temperature (command)           N/A
Tmprtr difference correction    No
Orientation                     0.000000E+00
Vibration amplitude             1.0
Calibration factor             +4.407820E+00
Operating frequency            +83.00000E+00

MEASUREMENT
Description                    "SD35_2_6"
Field (measured)               +7.472902E-06
Temperature (measured)          N/A
Averages (completed)            N/A
Moment at conditioning field   +64.52290E-09
Measured on                     08/27/2020  17:41
Elapsed time                   +22.66480E+00

PROCESSING
Background subtraction          No
Delta-m processing              N/A
Demagnetizing factor            No
Normalization                   No
Normalization factor            N/A
Offset (field)                  No
Offset (moment)                 No
Pole saturation                 No
Slope correction                No

VIEWPORT
Left                            0.000000E+00
Right                          +10.00000E+00
Bottom                         -20.00000E-06
Top                            +20.00000E-06
Show X-axis?                    Yes
Show Y-axis?                    Yes

SCRIPT
Averaging time                 +10.00000E-03
Initial (conditioning) field   +5.000000E-03
Final (measuring) field         0.000000E+00
Pause at initial field         +10.00000E+00
Field slew rate limit          +10.00000E+03
Field slew time limit          +100.0000E-03
Slope correction                0.000000E+00
Timebase                       +10.00000E+00
Number of segments              1
Number of data                  1000

Segment   Averaging                                                            Final 
 Number      Time        Initial      Increment       Final         Pause      Index 
             (s)           (s)           (s)           (s)           (s)     
0000001,+10.00000E-03, 0.000000E+00,+10.00000E-03,+10.00000E+00,+10.00000E+00,0001000

                                         
     Time         Moment        Field    
     (s)          (Am�)          (T)     
+5.195306E-03,+48.46937E-09,+3.615275E-03
+15.01888E-03,+30.88248E-09,+2.086777E-03
+25.07283E-03,+17.96042E-09,+989.3529E-06
+35.08591E-03,+11.99639E-09,+478.3618E-06
+45.12941E-03,+8.845252E-09,+195.3135E-06
+55.02318E-03,+7.287235E-09,+100.5378E-06
+65.05807E-03,+4.666281E-09,+37.50153E-06
+75.05960E-03,+3.273172E-09,+22.45383E-06
+85.08863E-03,+1.790921E-09,+9.816156E-06
+95.15136E-03,+1.364176E-09,+6.910851E-06
+105.1828E-03,-335.1030E-12,+4.848064E-06
+115.0247E-03,-1.778097E-09,+4.201001E-06
+125.0773E-03,-2.939138E-09,+3.161941E-06
+135.0265E-03,-2.410061E-09,+2.628429E-06
+145.0897E-03,-470.2344E-12,+1.925072E-06
+155.1413E-03,-28.80824E-12,+1.995139E-06
+165.0772E-03,+130.2191E-12,+2.189903E-06
+175.1545E-03,+576.1117E-12,+2.204801E-06
+185.2245E-03,+1.833397E-09,+2.028788E-06
+195.0551E-03,+2.244592E-09,+1.843331E-06
+205.1108E-03,+2.979140E-09,+1.610250E-06
+215.1577E-03,+3.445421E-09,+1.613166E-06
+225.2261E-03,+4.316229E-09,+1.733100E-06
+235.0680E-03,+4.025592E-09,+1.722107E-06
+245.2352E-03,+2.446712E-09,+1.634455E-06
+255.0643E-03,+2.088087E-09,+1.577066E-06
+265.1413E-03,+2.807974E-09,+1.555715E-06
+275.1065E-03,+3.032562E-09,+1.566685E-06
+285.0751E-03,+1.799464E-09,+1.545714E-06
+295.0167E-03,+1.189898E-09,+1.538282E-06
+305.0677E-03,-289.3734E-12,+1.449789E-06
+315.1264E-03,-376.8397E-12,+1.396733E-06
+325.1894E-03,+165.1243E-12,+1.168816E-06
+335.1273E-03,+356.6734E-12,+1.141244E-06
+345.1950E-03,+2.800842E-09,+958.0813E-09
+355.1476E-03,+3.258786E-09,+955.1535E-09
+365.1942E-03,+4.946712E-09,+855.5136E-09
+375.0198E-03,+4.859070E-09,+866.0517E-09
+385.0825E-03,+2.958764E-09,+1.114909E-06
+395.1647E-03,+2.662979E-09,+1.165478E-06
+405.2168E-03,+2.013782E-09,+1.299543E-06
+415.0302E-03,+1.955136E-09,+1.335201E-06
+425.0912E-03,+1.757540E-09,+1.344952E-06
+435.1485E-03,+1.724377E-09,+1.350980E-06
+445.0161E-03,+1.723060E-09,+1.036881E-06
+455.2197E-03,+1.598998E-09,+940.6033E-09
+465.0349E-03,+45.73198E-12,+498.8776E-09
+475.1405E-03,-188.8656E-12,+516.4766E-09
+485.2228E-03,+860.0439E-12,+989.7003E-09
+495.0798E-03,+1.323057E-09,+1.115130E-06
+505.1539E-03,+1.463601E-09,+883.0977E-09
+515.2223E-03,+1.299948E-09,+734.6678E-09
+525.0782E-03,+1.092533E-09,+372.3393E-09
+535.1951E-03,+1.272770E-09,+515.3361E-09
+545.1971E-03,+1.567980E-09,+1.517265E-06
+555.0566E-03,+1.595201E-09,+1.706846E-06
+565.0460E-03,+2.985080E-09,+1.478952E-06
+575.0316E-03,+3.512236E-09,+1.313971E-06
+585.0939E-03,+5.300751E-09,+123.0145E-09
+595.1563E-03,+5.140467E-09,+6.125450E-09
+605.2101E-03,+4.225674E-09,-76.27392E-09
+615.0483E-03,+4.253386E-09,-20.43724E-09
+625.0894E-03,+5.338688E-09,+358.1257E-09
+635.1646E-03,+5.452877E-09,+524.5896E-09
+645.1506E-03,+5.045417E-09,+1.275631E-06
+655.1860E-03,+4.976555E-09,+1.482783E-06
+665.1560E-03,+4.790315E-09,+1.437722E-06
+675.1356E-03,+4.473840E-09,+1.154208E-06
+685.0999E-03,+2.640748E-09,+151.6390E-09
+695.1098E-03,+2.017223E-09,+37.86469E-09
+705.1604E-03,+1.402396E-09,+480.6347E-09
+715.2159E-03,+1.432375E-09,+658.7276E-09
+725.0260E-03,+241.7130E-12,+738.5693E-09
+735.1739E-03,-383.5879E-12,+583.5124E-09
+745.3254E-03,-1.473377E-09,-108.6788E-09
+755.1398E-03,-1.403340E-09,-121.9645E-09
+765.1838E-03,-749.9703E-12,+298.7261E-09
+775.2436E-03,-609.8714E-12,+541.3589E-09
+785.0769E-03,+169.1566E-12,+851.2869E-09
+795.1426E-03,+350.0615E-12,+754.7808E-09
+805.1392E-03,+543.1371E-12,+56.77986E-09
+815.1255E-03,+300.8375E-12,-8.763314E-09
+825.1804E-03,-805.6145E-12,+432.2624E-09
+835.0221E-03,-737.4969E-12,+527.5736E-09
+845.1945E-03,+1.316689E-09,+652.3810E-09
+855.1303E-03,+1.455072E-09,+605.6175E-09
+865.1766E-03,+978.6141E-12,+186.0733E-09
+875.2183E-03,+955.7388E-12,+200.1333E-09
+885.0481E-03,+553.5297E-12,+682.9338E-09
+895.1192E-03,+459.3337E-12,+704.5508E-09
+905.1527E-03,-1.436308E-09,+374.3448E-09
+915.1883E-03,-1.728374E-09,+273.7036E-09
+925.0221E-03,-2.757501E-09,-151.9651E-09
+935.1974E-03,-2.792173E-09,-87.12769E-09
+945.0369E-03,-3.465647E-09,+488.9660E-09
+955.2169E-03,-3.562321E-09,+517.4513E-09
+965.0561E-03,-2.306539E-09,+478.0579E-09
+975.1416E-03,-1.850524E-09,+420.4149E-09
+985.2093E-03,-1.360752E-09,+223.4907E-09
+995.0490E-03,-1.707460E-09,+177.8669E-09
+1.005119E+00,-2.112288E-09,-176.7588E-09
+1.015180E+00,-1.798651E-09,-220.3445E-09
+1.025032E+00,+1.077611E-09,-20.20454E-09
+1.035123E+00,+1.297500E-09,+43.88905E-09
+1.045229E+00,+1.572393E-09,+407.3372E-09
+1.055194E+00,+1.524075E-09,+393.1503E-09
+1.065167E+00,+1.477728E-09,+193.3832E-09
+1.075157E+00,+1.402955E-09,+196.4560E-09
+1.085226E+00,+761.4483E-12,+610.8875E-09
+1.095053E+00,+765.6862E-12,+657.4898E-09
+1.105113E+00,+1.804300E-09,+434.5160E-09
+1.115183E+00,+1.806750E-09,+306.8915E-09
+1.125240E+00,+771.4414E-12,-640.7080E-09
+1.135077E+00,+629.3725E-12,-619.3123E-09
+1.145195E+00,+1.254207E-09,+619.0605E-09
+1.155140E+00,+1.424324E-09,+753.3017E-09
+1.165202E+00,+1.385541E-09,+271.8239E-09
+1.175024E+00,+1.338523E-09,+169.5175E-09
+1.185084E+00,+1.326886E-09,-1.033220E-06
+1.195150E+00,+1.411424E-09,-1.007957E-06
+1.205206E+00,+2.401026E-09,+94.58924E-09
+1.215044E+00,+2.465929E-09,+170.4044E-09
+1.225110E+00,+4.252157E-09,+76.51615E-09
+1.235404E+00,+4.402083E-09,+61.24401E-09
+1.245014E+00,+5.750717E-09,+326.2224E-09
+1.255073E+00,+5.642999E-09,+366.0898E-09
+1.265131E+00,+2.114738E-09,+642.3559E-09
+1.275192E+00,+1.862718E-09,+605.5041E-09
+1.285244E+00,+345.1007E-12,-298.0213E-09
+1.295075E+00,+328.9068E-12,-358.4051E-09
+1.305154E+00,+217.5352E-12,-140.2168E-09
+1.315450E+00,+238.3804E-12,-88.16529E-09
+1.325053E+00,+922.2816E-12,+321.1375E-09
+1.335127E+00,+937.9005E-12,+280.4871E-09
+1.345165E+00,+649.5041E-12,-456.5945E-09
+1.355131E+00,+732.3906E-12,-545.4235E-09
+1.365167E+00,+3.073057E-09,-264.0877E-09
+1.375225E+00,+3.514594E-09,-87.79431E-09
+1.385051E+00,+3.625656E-09,+405.4222E-09
+1.395101E+00,+3.320871E-09,+366.5209E-09
+1.405161E+00,+3.518808E-09,-116.7040E-09
+1.415230E+00,+3.985010E-09,-126.4896E-09
+1.425047E+00,+5.997760E-09,+282.4679E-09
+1.435100E+00,+6.117686E-09,+425.6592E-09
+1.445020E+00,+5.620394E-09,+327.7540E-09
+1.455066E+00,+5.426392E-09,+152.5278E-09
+1.465106E+00,+5.056890E-09,-265.3284E-09
+1.475023E+00,+4.794158E-09,-294.2171E-09
+1.485068E+00,+4.609452E-09,+146.6322E-09
+1.495131E+00,+5.071208E-09,+259.0733E-09
+1.505195E+00,+6.017626E-09,+360.7826E-09
+1.515037E+00,+5.658735E-09,+345.2912E-09
+1.525114E+00,+2.878581E-09,+365.5472E-09
+1.535064E+00,+2.375876E-09,+345.7689E-09
+1.545143E+00,+1.985374E-09,-108.3689E-09
+1.555101E+00,+2.116396E-09,-199.4114E-09
+1.565199E+00,+2.745891E-09,-426.7903E-09
+1.575039E+00,+2.802261E-09,-395.1826E-09
+1.585103E+00,+4.301374E-09,-189.0078E-09
+1.595174E+00,+4.505460E-09,-234.5057E-09
+1.605220E+00,+3.648967E-09,-491.2472E-09
+1.615020E+00,+3.449247E-09,-465.3092E-09
+1.625052E+00,+2.158091E-09,+98.39059E-09
+1.635093E+00,+2.127796E-09,+131.2828E-09
+1.645189E+00,+1.396380E-09,-222.8775E-09
+1.655131E+00,+1.180336E-09,-310.5335E-09
+1.665149E+00,+922.7458E-12,-421.9027E-09
+1.675187E+00,+1.253514E-09,-301.4174E-09
+1.685224E+00,+4.112786E-09,+196.4426E-09
+1.695025E+00,+4.240857E-09,+175.6668E-09
+1.705062E+00,+4.509087E-09,-307.8375E-09
+1.715104E+00,+4.546879E-09,-343.0310E-09
+1.725142E+00,+4.646701E-09,+26.90220E-09
+1.735221E+00,+4.494397E-09,+130.8584E-09
+1.745065E+00,+1.822623E-09,+555.5344E-09
+1.755095E+00,+1.558259E-09,+547.3661E-09
+1.765058E+00,+923.4502E-12,-193.0046E-09
+1.775229E+00,+961.6880E-12,-260.0756E-09
+1.785047E+00,+661.2108E-12,-418.5028E-09
+1.795101E+00,+608.1116E-12,-309.9375E-09
+1.805128E+00,+868.2772E-12,+406.1661E-09
+1.815165E+00,+928.5542E-12,+401.3128E-09
+1.825204E+00,-252.8146E-12,-134.6684E-09
+1.835246E+00,-454.0727E-12,-186.4243E-09
+1.845180E+00,-960.8104E-12,-11.95622E-09
+1.855126E+00,-849.5105E-12,+83.98152E-09
+1.865066E+00,-435.7379E-12,+323.1230E-09
+1.875021E+00,-531.3681E-12,+228.2801E-09
+1.885042E+00,-131.3807E-12,-321.3902E-09
+1.895083E+00,+340.8790E-12,-361.5017E-09
+1.905141E+00,+2.118639E-09,+205.3041E-09
+1.915185E+00,+2.127163E-09,+334.9791E-09
+1.925017E+00,+1.385407E-09,+220.7813E-09
+1.935088E+00,+1.453151E-09,-695.2286E-12
+1.945033E+00,+2.851939E-09,-640.6784E-09
+1.955099E+00,+3.347391E-09,-689.5600E-09
+1.965163E+00,+2.791316E-09,-535.8019E-09
+1.975100E+00,+2.352128E-09,-438.2162E-09
+1.985063E+00,+246.7315E-12,+135.3407E-09
+1.995234E+00,-285.7798E-12,+261.8694E-09
+2.005062E+00,-2.755215E-09,+438.5691E-09
+2.015136E+00,-3.099195E-09,+356.8630E-09
+2.025199E+00,-2.179849E-09,+22.75181E-09
+2.035140E+00,-1.550460E-09,-46.14544E-09
+2.045175E+00,-1.067152E-09,+83.38833E-09
+2.055184E+00,-1.336560E-09,+209.4183E-09
+2.065224E+00,-1.562451E-09,+557.4465E-09
+2.075051E+00,-1.302791E-09,+487.4582E-09
+2.085124E+00,-440.9434E-12,-141.9182E-09
+2.095213E+00,-648.7073E-12,-338.7728E-09
+2.105043E+00,-1.447705E-09,-499.3611E-09
+2.115091E+00,-1.595349E-09,-480.5785E-09
+2.125136E+00,-2.331791E-09,-144.7287E-09
+2.135050E+00,-2.882004E-09,-71.82884E-09
+2.145106E+00,-3.584681E-09,+114.2378E-09
+2.155174E+00,-3.076726E-09,+153.7113E-09
+2.165119E+00,-1.030025E-09,+94.91826E-09
+2.175190E+00,-481.6154E-12,-34.00135E-09
+2.185024E+00,-438.5254E-12,-283.8469E-09
+2.195124E+00,-262.0570E-12,-374.0549E-09
+2.205199E+00,+1.381712E-09,-325.1963E-09
+2.215034E+00,+2.241451E-09,-245.9574E-09
+2.225097E+00,+2.660649E-09,-197.6032E-09
+2.235163E+00,+2.351756E-09,-128.8185E-09
+2.245077E+00,+1.938683E-09,-64.55326E-09
+2.255110E+00,+2.028401E-09,+25.42877E-09
+2.265156E+00,+2.473275E-09,+2.299309E-09
+2.275087E+00,+2.781822E-09,-94.79142E-09
+2.285018E+00,+4.725861E-09,-284.3714E-09
+2.295183E+00,+5.840841E-09,-224.8926E-09
+2.305196E+00,+6.867146E-09,+60.15492E-09
+2.315228E+00,+6.453408E-09,+135.9778E-09
+2.325022E+00,+5.479877E-09,+184.5570E-09
+2.335165E+00,+5.331758E-09,+37.98103E-09
+2.345209E+00,+5.566784E-09,-77.80552E-09
+2.355016E+00,+5.148816E-09,-189.0402E-09
+2.365173E+00,+3.374324E-09,-427.4111E-09
+2.375229E+00,+2.898038E-09,-505.7163E-09
+2.385063E+00,+2.709898E-09,-235.3764E-09
+2.395110E+00,+2.607185E-09,+72.47544E-09
+2.405137E+00,+2.896295E-09,+189.8279E-09
+2.415167E+00,+3.486892E-09,-147.8481E-09
+2.425016E+00,+4.945805E-09,-841.7311E-09
+2.435228E+00,+5.497127E-09,-984.8939E-09
+2.445027E+00,+5.191506E-09,-311.4700E-09
+2.455074E+00,+4.670653E-09,+184.9547E-09
+2.465016E+00,+4.956650E-09,+183.7044E-09
+2.475072E+00,+5.537623E-09,-160.5797E-09
+2.485140E+00,+5.248222E-09,-462.7151E-09
+2.495186E+00,+4.268451E-09,-303.2265E-09
+2.505223E+00,+2.576848E-09,+116.2567E-09
+2.515017E+00,+1.990611E-09,+223.9800E-09
+2.525057E+00,+953.1592E-12,+7.401467E-09
+2.535108E+00,+643.2778E-12,-183.9571E-09
+2.545032E+00,+946.9583E-12,-338.3665E-09
+2.555072E+00,+1.766157E-09,-53.14732E-09
+2.565140E+00,+2.201782E-09,+326.6373E-09
+2.575091E+00,+1.645492E-09,+310.8454E-09
+2.585156E+00,+93.35079E-12,-106.0305E-09
+2.595230E+00,-256.3434E-12,-259.0761E-09
+2.605059E+00,+263.7845E-12,-147.9569E-09
+2.615127E+00,+323.4356E-12,-41.41998E-09
+2.625038E+00,+263.0732E-12,+28.22304E-09
+2.635098E+00,+542.2780E-12,-245.1935E-09
+2.645175E+00,+2.584668E-09,-639.8706E-09
+2.655229E+00,+3.942549E-09,-647.5248E-09
+2.665166E+00,+5.203681E-09,-274.1403E-09
+2.675234E+00,+5.564824E-09,+11.13892E-09
+2.685225E+00,+6.441997E-09,+163.9786E-09
+2.695238E+00,+7.342720E-09,-111.9022E-09
+2.705074E+00,+7.975337E-09,-424.0990E-09
+2.715149E+00,+7.723030E-09,-442.8244E-09
+2.725138E+00,+7.117351E-09,-253.3598E-09
+2.735212E+00,+6.801723E-09,-118.4168E-09
+2.745018E+00,+5.508043E-09,-106.9231E-09
+2.755061E+00,+3.743459E-09,-180.4457E-09
+2.765225E+00,+1.404638E-09,-124.1159E-09
+2.775054E+00,+402.1929E-12,-82.09133E-09
+2.785119E+00,-473.9641E-12,-157.5689E-09
+2.795180E+00,-968.3947E-12,-305.1787E-09
+2.805165E+00,-1.606268E-09,-237.3600E-09
+2.815140E+00,-1.396412E-09,-22.68410E-09
+2.825692E+00,-664.9266E-12,+438.7751E-09
+2.835136E+00,-601.7813E-12,+448.2098E-09
+2.845142E+00,-1.827443E-09,+219.5139E-09
+2.855096E+00,-2.260260E-09,+6.382943E-09
+2.865047E+00,-2.290294E-09,-468.5831E-09
+2.875196E+00,-1.918434E-09,-466.6434E-09
+2.885241E+00,-911.3232E-12,-263.1750E-09
+2.895072E+00,-868.1732E-12,-207.3898E-09
+2.905137E+00,-911.3810E-12,-163.5799E-09
+2.915213E+00,-1.031471E-09,-101.3069E-09
+2.925041E+00,-2.294140E-09,+97.52942E-09
+2.935214E+00,-2.913440E-09,+144.7611E-09
+2.945034E+00,-2.730494E-09,+88.42087E-09
+2.955076E+00,-2.084359E-09,+22.27307E-09
+2.965029E+00,-675.0444E-12,-225.9426E-09
+2.975106E+00,-641.5410E-12,-382.9871E-09
+2.985167E+00,-989.0366E-12,-565.4135E-09
+2.995234E+00,-560.3657E-12,-493.8316E-09
+3.005079E+00,+686.1437E-12,-138.8397E-09
+3.015158E+00,+1.317484E-09,+4.330635E-09
+3.025157E+00,+2.527573E-09,-114.9826E-09
+3.035243E+00,+3.351411E-09,-263.5727E-09
+3.045057E+00,+5.098275E-09,-292.2735E-09
+3.055114E+00,+5.168869E-09,-221.3173E-09
+3.065058E+00,+3.598263E-09,-328.4807E-09
+3.075134E+00,+2.450014E-09,-442.8272E-09
+3.085202E+00,+1.775002E-09,-466.8379E-09
+3.095035E+00,+1.827540E-09,-353.0588E-09
+3.105105E+00,+1.762852E-09,+127.0580E-09
+3.115174E+00,+1.456897E-09,+198.1163E-09
+3.125234E+00,+1.383749E-09,-226.0561E-09
+3.135111E+00,+1.612469E-09,-539.4230E-09
+3.145124E+00,+2.003637E-09,-720.6469E-09
+3.155187E+00,+2.012798E-09,-446.8956E-09
+3.165019E+00,+2.684261E-09,+1.404762E-09
+3.175192E+00,+3.040401E-09,+42.18197E-09
+3.185022E+00,+2.424354E-09,-240.9210E-09
+3.195093E+00,+1.057043E-09,-381.4640E-09
+3.205120E+00,-437.5000E-12,-223.7644E-09
+3.215292E+00,-261.0132E-12,+91.73012E-09
+3.225131E+00,+1.000415E-09,+319.8843E-09
+3.235195E+00,+1.563423E-09,+246.2931E-09
+3.245043E+00,+989.7595E-12,+485.4202E-12
+3.255101E+00,+262.6321E-12,-189.9643E-09
+3.265029E+00,-175.3875E-12,-387.8107E-09
+3.275089E+00,-478.4144E-12,-514.3814E-09
+3.285156E+00,-848.4782E-12,-552.6438E-09
+3.295213E+00,-664.2430E-12,-373.9872E-09
+3.305044E+00,+115.4500E-12,-111.0735E-09
+3.315099E+00,+445.6986E-12,+2.595901E-09
+3.325243E+00,+513.7261E-12,+6.453514E-09
+3.335201E+00,+821.1226E-12,-61.97643E-09
+3.345147E+00,+2.207708E-09,-27.99130E-09
+3.355119E+00,+3.290758E-09,+57.38545E-09
+3.365176E+00,+2.758672E-09,+24.81079E-09
+3.375239E+00,+1.128561E-09,+20.42770E-09
+3.385072E+00,-262.3457E-12,-86.13682E-09
+3.395119E+00,-133.0943E-12,-263.7224E-09
+3.405176E+00,+924.8082E-12,-433.5356E-09
+3.415016E+00,+1.821422E-09,-461.0243E-09
+3.425138E+00,+2.491758E-09,-474.0372E-09
+3.435102E+00,+2.935357E-09,-314.7927E-09
+3.445054E+00,+2.800990E-09,-178.2560E-09
+3.455100E+00,+1.535338E-09,-156.8957E-09
+3.465157E+00,-608.2317E-12,-297.4691E-09
+3.475121E+00,-1.638839E-09,-406.4827E-09
+3.485190E+00,-1.633257E-09,-218.3056E-09
+3.495034E+00,-1.602435E-09,+19.88029E-09
+3.505083E+00,-1.968644E-09,+294.1590E-09
+3.515162E+00,-1.995935E-09,+330.6885E-09
+3.525157E+00,-1.015667E-09,+374.8360E-09
+3.535237E+00,-101.2907E-12,+323.7982E-09
+3.545079E+00,+595.0977E-12,+180.7852E-09
+3.555140E+00,+880.2702E-12,-70.73689E-09
+3.565078E+00,+1.670411E-09,-457.0875E-09
+3.575154E+00,+2.300202E-09,-532.4821E-09
+3.585243E+00,+2.398130E-09,-312.8157E-09
+3.595079E+00,+1.955799E-09,-75.31548E-09
+3.605157E+00,+1.178447E-09,+9.076119E-09
+3.615226E+00,+870.6583E-12,-225.6680E-09
+3.625062E+00,+190.4706E-12,-574.4000E-09
+3.635173E+00,-773.7831E-12,-513.3162E-09
+3.645196E+00,-1.886903E-09,-78.59230E-09
+3.655178E+00,-2.205581E-09,+186.5196E-09
+3.665017E+00,-2.064912E-09,+167.2459E-09
+3.675090E+00,-1.881977E-09,-147.7194E-09
+3.685144E+00,-1.781395E-09,-340.4484E-09
+3.695217E+00,-1.756335E-09,-165.2355E-09
+3.705050E+00,-1.835928E-09,+291.9311E-09
+3.715123E+00,-3.022528E-09,+473.5060E-09
+3.725076E+00,-4.720475E-09,+139.1630E-09
+3.735141E+00,-6.019275E-09,-385.8605E-09
+3.745204E+00,-5.532131E-09,-455.0657E-09
+3.755029E+00,-4.302550E-09,-19.25373E-09
+3.765101E+00,-2.861233E-09,+352.3626E-09
+3.775044E+00,-1.884600E-09,+294.4193E-09
+3.785103E+00,-310.1401E-12,-146.3070E-09
+3.795169E+00,+647.3470E-12,-477.9778E-09
+3.805146E+00,+883.5843E-12,-589.7655E-09
+3.815260E+00,+352.3016E-12,-500.8984E-09
+3.825106E+00,+82.23996E-12,-371.0489E-09
+3.835161E+00,+343.0730E-12,-380.8327E-09
+3.845243E+00,+549.8669E-12,-324.3008E-09
+3.855084E+00,+54.34397E-12,-51.91994E-09
+3.865018E+00,-298.6297E-12,+198.8831E-09
+3.875088E+00,+401.2484E-12,+168.7298E-09
+3.885161E+00,+1.634033E-09,-196.9690E-09
+3.895214E+00,+1.818538E-09,-451.1261E-09
+3.905026E+00,+1.089787E-09,-478.9925E-09
+3.915176E+00,+246.2465E-12,-277.6928E-09
+3.925167E+00,-254.2580E-12,-142.5553E-09
+3.935231E+00,-915.3348E-12,-7.439614E-09
+3.945069E+00,-2.011794E-09,+169.8732E-09
+3.955131E+00,-2.857168E-09,+147.1996E-09
+3.965198E+00,-2.956844E-09,-121.1481E-09
+3.975120E+00,-2.898671E-09,-374.6834E-09
+3.985094E+00,-3.407275E-09,-483.1410E-09
+3.995041E+00,-3.657900E-09,-312.7051E-09
+4.005100E+00,-2.508654E-09,+184.9756E-09
+4.015167E+00,-1.198639E-09,+395.7634E-09
+4.025027E+00,+115.7364E-12,+373.6687E-09
+4.035086E+00,+349.0984E-12,+241.2129E-09
+4.045150E+00,+449.9157E-12,-102.6850E-09
+4.055209E+00,+727.9495E-12,-276.5827E-09
+4.065152E+00,+820.3166E-12,-408.5923E-09
+4.075224E+00,+435.0497E-12,-293.8967E-09
+4.085056E+00,+114.3692E-12,-130.0907E-09
+4.095138E+00,+952.9305E-12,-57.56855E-09
+4.105227E+00,+2.087881E-09,-85.09160E-09
+4.115183E+00,+2.414555E-09,-390.5821E-09
+4.125025E+00,+2.054274E-09,-409.3704E-09
+4.135088E+00,+1.912958E-09,-263.7520E-09
+4.145163E+00,+2.722621E-09,-83.44269E-09
+4.155237E+00,+3.721385E-09,-184.1221E-09
+4.165080E+00,+3.968334E-09,-463.5410E-09
+4.175070E+00,+3.980950E-09,-697.9704E-09
+4.185146E+00,+4.055717E-09,-461.3257E-09
+4.195214E+00,+3.498801E-09,+141.5424E-09
+4.205208E+00,+2.232234E-09,+404.1796E-09
+4.215072E+00,+414.2576E-12,+68.62449E-09
+4.225147E+00,-131.4869E-12,-453.7754E-09
+4.235218E+00,+472.0334E-12,-785.2898E-09
+4.245057E+00,+1.115877E-09,-575.2707E-09
+4.255119E+00,+1.405167E-09,+19.48071E-09
+4.265193E+00,+1.934503E-09,+300.5553E-09
+4.275146E+00,+2.727970E-09,+267.5590E-09
+4.285118E+00,+3.351758E-09,+127.7199E-09
+4.295047E+00,+3.543492E-09,+147.8691E-09
+4.305111E+00,+3.907906E-09,+315.2799E-09
+4.315205E+00,+4.480762E-09,+207.8714E-09
+4.325199E+00,+4.770613E-09,-174.6473E-09
+4.335054E+00,+3.969835E-09,-615.7970E-09
+4.345129E+00,+2.752792E-09,-563.7350E-09
+4.355188E+00,+2.780136E-09,-207.4595E-09
+4.365148E+00,+4.082031E-09,-84.67674E-09
+4.375228E+00,+4.887758E-09,-445.8733E-09
+4.385050E+00,+4.541517E-09,-857.3122E-09
+4.395107E+00,+3.560053E-09,-878.1681E-09
+4.405152E+00,+3.124669E-09,-435.6098E-09
+4.415087E+00,+2.602307E-09,+209.0597E-09
+4.425163E+00,+2.011170E-09,+483.2564E-09
+4.435218E+00,+1.571696E-09,+243.6647E-09
+4.445031E+00,+1.796979E-09,-246.0537E-09
+4.455080E+00,+2.074013E-09,-539.0062E-09
+4.465144E+00,+1.307763E-09,-415.9747E-09
+4.475053E+00,-498.4583E-12,-37.75120E-09
+4.485115E+00,-1.511068E-09,+165.4148E-09
+4.495180E+00,-1.054494E-09,+158.5512E-09
+4.505023E+00,-13.02999E-12,+9.010316E-09
+4.515196E+00,+729.1089E-12,-190.7711E-09
+4.525017E+00,+973.0251E-12,-262.2185E-09
+4.535068E+00,+1.088912E-09,-446.7249E-09
+4.545120E+00,+1.033094E-09,-503.7766E-09
+4.555180E+00,-90.39006E-12,-231.4663E-09
+4.565016E+00,-1.043628E-09,+53.20263E-09
+4.575079E+00,-2.233964E-09,+439.9738E-09
+4.585018E+00,-2.338848E-09,+347.3234E-09
+4.595093E+00,-2.299234E-09,-258.4944E-09
+4.605150E+00,-2.290091E-09,-512.2777E-09
+4.615192E+00,-1.537497E-09,-513.9312E-09
+4.625133E+00,-888.3834E-12,-295.1003E-09
+4.635154E+00,+1.212214E-09,+382.0811E-09
+4.645203E+00,+1.517160E-09,+318.7838E-09
+4.655044E+00,+1.001226E-09,-637.3539E-09
+4.665113E+00,+620.3101E-12,-992.4479E-09
+4.675172E+00,-14.49881E-12,-898.8314E-09
+4.685109E+00,-295.0593E-12,-657.6433E-09
+4.695309E+00,-1.268953E-09,+190.8217E-09
+4.705149E+00,-1.274717E-09,+175.5209E-09
+4.715200E+00,-446.5670E-12,-166.8949E-09
+4.725032E+00,-271.3018E-12,-112.5498E-09
+4.735076E+00,-630.0699E-12,+487.7348E-09
+4.745139E+00,-815.3397E-12,+578.5475E-09
+4.755211E+00,-271.4011E-12,-82.60632E-09
+4.765052E+00,+20.02073E-12,-315.0683E-09
+4.775132E+00,+1.187791E-09,-966.6996E-09
+4.785206E+00,+1.301237E-09,-888.0291E-09
+4.795169E+00,+2.021628E-09,-94.45763E-09
+4.805145E+00,+2.113364E-09,+98.39726E-09
+4.815181E+00,+1.070180E-09,-107.9330E-09
+4.825017E+00,+587.8206E-12,-299.9707E-09
+4.835151E+00,-293.0385E-12,-647.4762E-09
+4.845071E+00,-107.4685E-12,-544.1647E-09
+4.855143E+00,+1.004445E-09,+345.9845E-09
+4.865220E+00,+829.8200E-12,+376.7452E-09
+4.875055E+00,-930.1615E-12,-230.8235E-09
+4.885231E+00,-1.228923E-09,-431.1352E-09
+4.895065E+00,-1.218205E-09,-599.1497E-09
+4.905243E+00,-1.044937E-09,-475.9083E-09
+4.915216E+00,-753.1389E-12,+52.04106E-09
+4.925150E+00,-623.0376E-12,+64.67819E-09
+4.935125E+00,+793.4760E-12,-263.4449E-09
+4.945106E+00,+958.0505E-12,-291.4982E-09
+4.955189E+00,-37.44101E-12,-226.8257E-09
+4.965047E+00,-319.6250E-12,-185.3266E-09
+4.975114E+00,-1.005748E-09,-251.1701E-09
+4.985148E+00,-925.2816E-12,-280.1180E-09
+4.995087E+00,+239.3458E-12,-474.9537E-09
+5.005057E+00,+245.9878E-12,-469.5130E-09
+5.015124E+00,+653.1092E-12,-49.22772E-09
+5.025194E+00,+725.3630E-12,-22.76134E-09
+5.035242E+00,+1.294131E-09,-199.5239E-09
+5.045079E+00,+1.281394E-09,-232.8577E-09
+5.055148E+00,+1.324927E-09,-649.2681E-09
+5.065214E+00,+1.367484E-09,-662.2267E-09
+5.075067E+00,+1.710231E-09,-452.5070E-09
+5.085187E+00,+1.570393E-09,-398.7227E-09
+5.095052E+00,-267.7522E-12,-176.1160E-09
+5.105028E+00,-370.9598E-12,-200.5329E-09
+5.115101E+00,+440.8348E-12,-301.4889E-09
+5.125152E+00,+495.6592E-12,-279.9616E-09
+5.135222E+00,-30.25396E-12,+183.8064E-09
+5.145515E+00,-90.24456E-12,+171.4163E-09
+5.155032E+00,+409.4216E-12,-399.8003E-09
+5.165243E+00,+593.8784E-12,-440.4020E-09
+5.175091E+00,+1.382128E-09,-408.6666E-09
+5.185295E+00,+1.515959E-09,-345.7689E-09
+5.195126E+00,+3.223042E-09,+183.8846E-09
+5.205064E+00,+3.470748E-09,+200.5482E-09
+5.215130E+00,+2.596365E-09,-202.3115E-09
+5.225205E+00,+2.055884E-09,-289.6195E-09
+5.235037E+00,-656.8227E-12,-502.1658E-09
+5.245099E+00,-920.9745E-12,-454.3333E-09
+5.255141E+00,-1.246951E-09,-379.9944E-09
+5.265196E+00,-1.342756E-09,-402.9589E-09
+5.275234E+00,-1.559458E-09,-352.6764E-09
+5.285038E+00,-1.524830E-09,-336.2055E-09
+5.295241E+00,-1.553275E-09,-158.6876E-09
+5.305054E+00,-1.648005E-09,-153.0085E-09
+5.315091E+00,-2.443631E-09,-206.7375E-09
+5.325142E+00,-2.372712E-09,-160.1696E-09
+5.335189E+00,-806.7185E-12,+358.5577E-09
+5.345227E+00,-760.6793E-12,+397.0185E-09
+5.355047E+00,-2.006212E-09,-35.10571E-09
+5.365087E+00,-2.119793E-09,-105.8045E-09
+5.375129E+00,-1.954778E-09,-592.0592E-09
+5.385179E+00,-1.817062E-09,-553.0100E-09
+5.395069E+00,-341.9598E-12,+263.4354E-09
+5.405228E+00,-259.7476E-12,+285.1038E-09
+5.415051E+00,+289.5558E-12,-536.2063E-09
+5.425097E+00,+318.0638E-12,-650.2381E-09
+5.435139E+00,-1.300789E-09,-552.2986E-09
+5.445172E+00,-1.436613E-09,-495.1258E-09
+5.455215E+00,-2.409162E-09,+442.8186E-09
+5.465034E+00,-2.331190E-09,+439.6439E-09
+5.475075E+00,-586.4927E-12,-317.8768E-09
+5.485114E+00,-560.1533E-12,-367.9190E-09
+5.495164E+00,-779.1157E-12,-184.2775E-09
+5.505436E+00,-712.6563E-12,-153.3127E-09
+5.515230E+00,+1.147004E-09,-235.6138E-09
+5.525048E+00,+1.230080E-09,-274.0545E-09
+5.535120E+00,+1.882427E-09,-787.8170E-09
+5.545166E+00,+1.973311E-09,-764.4969E-09
+5.555198E+00,+3.858914E-09,+146.5788E-09
+5.565029E+00,+3.999964E-09,+182.4675E-09
+5.575077E+00,+4.086248E-09,-398.4137E-09
+5.585346E+00,+4.054329E-09,-452.0111E-09
+5.595036E+00,+4.401917E-09,-463.7966E-09
+5.605210E+00,+4.520367E-09,-366.0412E-09
+5.615233E+00,+4.863752E-09,+137.4979E-09
+5.625051E+00,+4.948539E-09,+115.2926E-09
+5.635092E+00,+7.012448E-09,-570.0808E-09
+5.645127E+00,+7.234660E-09,-607.3075E-09
+5.655165E+00,+8.506238E-09,-362.1836E-09
+5.665425E+00,+8.456684E-09,-332.7856E-09
+5.675226E+00,+7.054159E-09,+288.5990E-09
+5.685047E+00,+6.987402E-09,+308.3239E-09
+5.695193E+00,+5.879345E-09,-22.55917E-09
+5.705120E+00,+5.761207E-09,-59.68189E-09
+5.715075E+00,+5.274102E-09,-180.1090E-09
+5.725250E+00,+5.320510E-09,-165.4682E-09
+5.735057E+00,+5.224739E-09,-255.2281E-09
+5.745100E+00,+4.997271E-09,-303.3676E-09
+5.755137E+00,+1.549936E-09,-453.3587E-09
+5.765189E+00,+1.197267E-09,-384.5482E-09
+5.775238E+00,+448.5993E-12,+489.2702E-09
+5.785163E+00,+413.4839E-12,+587.5912E-09
+5.795210E+00,-63.75272E-12,+398.2840E-09
+5.805138E+00,-49.73890E-12,+297.0572E-09
+5.815184E+00,+801.8293E-12,-667.5787E-09
+5.825026E+00,+817.4090E-12,-697.9094E-09
+5.835077E+00,-641.6334E-12,-589.7560E-09
+5.845136E+00,-814.2126E-12,-549.7360E-09
+5.855195E+00,-1.689730E-09,-351.5625E-09
+5.865473E+00,-1.659647E-09,-345.2816E-09
+5.875056E+00,-1.184847E-09,-59.05342E-09
+5.885093E+00,-1.220121E-09,-51.19515E-09
+5.895116E+00,-1.057355E-09,-43.59436E-09
+5.905145E+00,-946.6788E-12,-81.24542E-09
+5.915068E+00,-78.52174E-15,-521.1077E-09
+5.925225E+00,-70.61644E-12,-524.2252E-09
+5.935018E+00,-1.116085E-09,-285.9259E-09
+5.945047E+00,-1.197486E-09,-266.5138E-09
+5.955132E+00,-1.134750E-09,-227.5076E-09
+5.965224E+00,-1.276955E-09,-206.4810E-09
+5.975018E+00,-2.554668E-09,+34.72805E-09
+5.985054E+00,-2.752381E-09,+110.3630E-09
+5.995202E+00,-1.916605E-09,-112.2685E-09
+6.005109E+00,-1.654259E-09,-356.9279E-09
+6.015050E+00,-1.440553E-09,-909.3457E-09
+6.025199E+00,-1.362611E-09,-822.9408E-09
+6.035218E+00,-34.54494E-12,+28.51486E-09
+6.045017E+00,+235.8400E-12,+214.4318E-09
+6.055049E+00,-43.13383E-12,+202.8170E-09
+6.065087E+00,-337.9922E-12,-22.28928E-09
+6.075139E+00,-305.4057E-12,-571.7879E-09
+6.085222E+00,+83.85428E-12,-472.3406E-09
+6.095176E+00,+510.1419E-12,+378.2015E-09
+6.105060E+00,+290.0316E-12,+675.4618E-09
+6.115115E+00,-320.6273E-12,+615.4079E-09
+6.125171E+00,-32.90753E-12,+298.8529E-09
+6.135199E+00,+1.788864E-09,-665.1001E-09
+6.145241E+00,+2.008101E-09,-826.0432E-09
+6.155041E+00,+1.794492E-09,-662.1723E-09
+6.165064E+00,+1.738610E-09,-528.2650E-09
+6.175100E+00,+640.3055E-12,+101.9077E-09
+6.185220E+00,+120.3115E-12,+121.7222E-09
+6.195139E+00,-2.823741E-09,-227.3493E-09
+6.205175E+00,-3.231102E-09,-324.7500E-09
+6.215208E+00,-2.018600E-09,-389.1888E-09
+6.225245E+00,-1.448248E-09,-322.1884E-09
+6.235050E+00,+1.085699E-09,-243.2070E-09
+6.245108E+00,+1.582298E-09,-297.9622E-09
+6.255156E+00,+4.455607E-09,-345.7556E-09
+6.265190E+00,+4.880657E-09,-283.2947E-09
+6.275221E+00,+4.942418E-09,+238.4186E-12
+6.285031E+00,+4.567454E-09,+31.57711E-09
+6.295186E+00,+3.943648E-09,+183.3563E-09
+6.305089E+00,+3.930459E-09,+226.7284E-09
+6.315039E+00,+3.219860E-09,+91.06827E-09
+6.325195E+00,+2.847367E-09,-12.32243E-09
+6.335216E+00,+2.500167E-09,-651.8774E-09
+6.345016E+00,+2.887743E-09,-757.9899E-09
+6.355050E+00,+3.793318E-09,-846.6558E-09
+6.365092E+00,+3.549111E-09,-761.1542E-09
+6.375125E+00,+2.324920E-09,-130.8289E-09
+6.385035E+00,+2.293973E-09,-42.11998E-09
+6.395079E+00,+3.122525E-09,-223.8112E-09
+6.405218E+00,+3.412208E-09,-323.5674E-09
+6.415054E+00,+5.163490E-09,-339.1848E-09
+6.425101E+00,+5.709505E-09,-245.3766E-09
+6.435142E+00,+8.069551E-09,-106.5445E-09
+6.445192E+00,+8.174253E-09,-172.9078E-09
+6.455015E+00,+5.961192E-09,-378.5572E-09
+6.465061E+00,+5.350845E-09,-361.3558E-09
+6.475096E+00,+5.064807E-09,+246.6650E-09
+6.485163E+00,+5.366124E-09,+390.9512E-09
+6.495126E+00,+5.516184E-09,+237.3371E-09
+6.505095E+00,+4.977123E-09,-77.58808E-09
+6.515174E+00,+3.572344E-09,-867.2733E-09
+6.525026E+00,+3.337111E-09,-892.9434E-09
+6.535103E+00,+2.293701E-09,-231.0619E-09
+6.545187E+00,+1.852291E-09,-86.16829E-09
+6.555015E+00,+499.5483E-12,+19.36054E-09
+6.565068E+00,+462.5761E-12,-113.9774E-09
+6.575094E+00,+788.4898E-12,-432.5810E-09
+6.585043E+00,+895.9837E-12,-397.6574E-09
+6.595119E+00,+1.449493E-09,-132.5274E-09
+6.605020E+00,+1.923967E-09,-48.33222E-09
+6.615224E+00,+3.415238E-09,-61.18965E-09
+6.625179E+00,+3.442538E-09,-90.50751E-09
+6.635242E+00,+1.842739E-09,-344.5635E-09
+6.645087E+00,+1.591347E-09,-355.3200E-09
+6.655156E+00,+912.6859E-12,-233.2840E-09
+6.665016E+00,+655.3516E-12,-218.5268E-09
+6.675111E+00,-1.547490E-09,-97.44740E-09
+6.685181E+00,-1.683300E-09,-114.5983E-09
+6.695106E+00,-581.4396E-12,-400.9848E-09
+6.705081E+00,-261.3434E-12,-422.4625E-09
+6.715056E+00,+874.5219E-12,-142.3101E-09
+6.725056E+00,+881.4781E-12,-13.00526E-09
+6.735125E+00,+2.038306E-09,+296.2847E-09
+6.745201E+00,+2.449756E-09,+246.7842E-09
+6.755039E+00,+3.668949E-09,-363.4196E-09
+6.765087E+00,+3.542118E-09,-449.8968E-09
+6.775150E+00,+1.663365E-09,-532.1580E-09
+6.785225E+00,+1.322163E-09,-510.5381E-09
+6.795163E+00,-854.0786E-12,-402.1302E-09
+6.805122E+00,-1.189909E-09,-389.3795E-09
+6.815105E+00,-588.1902E-12,-248.9891E-09
+6.825082E+00,+118.4662E-12,-182.6105E-09
+6.835243E+00,+3.522102E-09,-25.19226E-09
+6.845198E+00,+3.652831E-09,-17.81845E-09
+6.855032E+00,+1.748162E-09,-101.1105E-09
+6.865105E+00,+1.150170E-09,-114.5105E-09
+6.875162E+00,+260.3573E-12,-347.3797E-09
+6.885107E+00,+410.4192E-12,-407.8512E-09
+6.895161E+00,+794.0903E-12,-361.8489E-09
+6.905080E+00,+893.4572E-12,-319.7785E-09
+6.915020E+00,+2.980182E-09,-48.08521E-09
+6.925169E+00,+3.290834E-09,-17.75742E-09
+6.935215E+00,+3.462388E-09,-340.7602E-09
+6.945044E+00,+3.274111E-09,-425.1728E-09
+6.955086E+00,+2.355564E-09,-365.6244E-09
+6.965141E+00,+2.426271E-09,-252.8820E-09
+6.975194E+00,+2.686457E-09,+192.3075E-09
+6.985269E+00,+2.621305E-09,+162.0913E-09
+6.995191E+00,+2.226844E-09,-306.1276E-09
+7.005235E+00,+2.272130E-09,-368.5837E-09
+7.015037E+00,+1.463380E-09,-511.6415E-09
+7.025083E+00,+873.6213E-12,-449.4772E-09
+7.035101E+00,-785.0926E-12,-139.5159E-09
+7.045135E+00,-646.3702E-12,-114.5887E-09
+7.055175E+00,+1.347491E-09,-69.94438E-09
+7.065209E+00,+1.635215E-09,-86.98941E-09
+7.075027E+00,+1.713612E-09,+33.84590E-09
+7.085103E+00,+1.747430E-09,+68.00938E-09
+7.095065E+00,+3.129761E-09,-105.3677E-09
+7.105027E+00,+3.688655E-09,-247.9897E-09
+7.115189E+00,+3.809292E-09,-860.9648E-09
+7.125105E+00,+3.567453E-09,-892.4675E-09
+7.135054E+00,+3.058902E-09,-125.8631E-09
+7.145232E+00,+3.070167E-09,+27.10057E-09
+7.155066E+00,+2.752630E-09,+192.3599E-09
+7.165133E+00,+2.734827E-09,+36.45706E-09
+7.175192E+00,+3.834297E-09,-502.0199E-09
+7.185148E+00,+4.040264E-09,-527.7815E-09
+7.195018E+00,+2.813055E-09,-158.8011E-09
+7.205242E+00,+2.174643E-09,-87.15821E-09
+7.215088E+00,+45.29549E-12,-165.5264E-09
+7.225162E+00,+62.43633E-12,-198.8592E-09
+7.235226E+00,+829.0440E-12,-211.2379E-09
+7.245076E+00,+832.9886E-12,-160.5749E-09
+7.255139E+00,+723.8780E-12,-64.77929E-09
+7.265212E+00,+892.3279E-12,-145.9093E-09
+7.275047E+00,+2.059724E-09,-392.0260E-09
+7.285184E+00,+2.375287E-09,-430.0680E-09
+7.295228E+00,+3.007438E-09,-245.9230E-09
+7.305055E+00,+3.314859E-09,-147.6069E-09
+7.315217E+00,+4.497048E-09,-85.13928E-09
+7.325034E+00,+4.628861E-09,-254.7169E-09
+7.335071E+00,+3.591173E-09,-714.9468E-09
+7.345089E+00,+3.278497E-09,-672.6990E-09
+7.355043E+00,+3.574252E-09,-11.26099E-09
+7.365225E+00,+3.858133E-09,+162.0827E-09
+7.375032E+00,+3.525887E-09,+154.8920E-09
+7.385081E+00,+2.938690E-09,+36.52001E-09
+7.395245E+00,+974.3577E-12,-304.9946E-09
+7.405103E+00,+440.2760E-12,-333.0813E-09
+7.415065E+00,-2.052944E-09,-454.6375E-09
+7.425232E+00,-2.852480E-09,-510.7441E-09
+7.435179E+00,-4.212234E-09,-611.8136E-09
+7.445135E+00,-3.793117E-09,-563.2324E-09
+7.455166E+00,-1.638146E-09,-182.6182E-09
+7.465228E+00,-1.058838E-09,+40.50255E-09
+7.475061E+00,-615.3217E-12,+239.4943E-09
+7.485205E+00,-590.2733E-12,+189.6982E-09
+7.495018E+00,-324.5650E-12,+61.97453E-09
+7.505063E+00,-279.1840E-12,+141.8257E-09
+7.515024E+00,-419.5416E-12,+581.5726E-09
+7.525078E+00,-44.39249E-12,+461.7033E-09
+7.535117E+00,+1.443555E-09,-452.2410E-09
+7.545158E+00,+2.022034E-09,-1.077818E-06
+7.555192E+00,+2.010616E-09,-1.307472E-06
+7.565233E+00,+1.978115E-09,-932.9129E-09
+7.575036E+00,+3.151029E-09,-224.5502E-09
+7.585190E+00,+4.368171E-09,-122.5481E-09
+7.595232E+00,+5.829081E-09,-199.5211E-09
+7.605035E+00,+6.040695E-09,-122.2754E-09
+7.615175E+00,+5.984435E-09,+327.0407E-09
+7.625224E+00,+5.846786E-09,+385.4342E-09
+7.635180E+00,+5.091471E-09,-85.94513E-09
+7.645112E+00,+4.463311E-09,-485.1275E-09
+7.655149E+00,+3.824757E-09,-818.7180E-09
+7.665176E+00,+3.861267E-09,-657.6795E-09
+7.675205E+00,+3.168752E-09,+66.79344E-09
+7.685239E+00,+2.254576E-09,+258.1797E-09
+7.695176E+00,+52.34397E-12,+119.0662E-09
+7.705208E+00,-333.4541E-12,-156.4903E-09
+7.715108E+00,-80.75499E-12,-497.1542E-09
+7.725147E+00,-170.0735E-12,-363.4243E-09
+7.735104E+00,-694.5501E-12,+143.5690E-09
+7.745070E+00,-545.5066E-12,+171.0663E-09
+7.755089E+00,+676.6472E-12,-362.2189E-09
+7.765115E+00,+1.501827E-09,-701.4161E-09
+7.775047E+00,+1.353507E-09,-652.3591E-09
+7.785081E+00,+1.002434E-09,-373.2252E-09
+7.795115E+00,+1.137228E-09,-110.1179E-09
+7.805077E+00,+1.297996E-09,-170.8355E-09
+7.815114E+00,+705.5916E-12,-122.6225E-09
+7.825150E+00,-206.7200E-12,+7.160187E-09
+7.835179E+00,-881.8776E-12,+206.8873E-09
+7.845233E+00,-334.5326E-12,+83.81271E-09
+7.855042E+00,+1.090715E-09,-410.8667E-09
+7.865077E+00,+1.454185E-09,-665.9899E-09
+7.875118E+00,+1.460851E-09,-816.6857E-09
+7.885231E+00,+1.421061E-09,-694.5086E-09
+7.895240E+00,+926.0438E-12,-285.7485E-09
+7.905197E+00,+543.8785E-12,-95.21961E-09
+7.915022E+00,-354.2162E-12,-49.14189E-09
+7.925060E+00,-794.5568E-12,-201.1290E-09
+7.935105E+00,-1.033686E-09,-420.5218E-09
+7.945136E+00,-1.135069E-09,-333.6430E-09
+7.955167E+00,-1.282606E-09,+156.1956E-09
+7.965215E+00,-928.0992E-12,+299.6893E-09
+7.975101E+00,+182.6023E-12,+26.96896E-09
+7.985133E+00,+545.7930E-12,-243.4206E-09
+7.995168E+00,-158.5700E-12,-198.4224E-09
+8.005205E+00,-954.9120E-12,+40.38811E-09
+8.015015E+00,-678.6102E-12,+118.2337E-09
+8.025157E+00,+225.4890E-12,-209.5251E-09
+8.035171E+00,+1.111009E-09,-750.6743E-09
+8.045197E+00,+1.043494E-09,-757.8888E-09
+8.055209E+00,+788.0556E-12,-350.0691E-09
+8.065017E+00,+941.6580E-12,-87.12102E-09
+8.075058E+00,+852.3326E-12,-134.8114E-09
+8.085199E+00,+605.5665E-12,-278.0895E-09
+8.095021E+00,+592.8852E-12,-448.3309E-09
+8.105092E+00,+961.3347E-12,-404.1653E-09
+8.115033E+00,+1.198893E-09,-293.8500E-09
+8.125092E+00,+668.8596E-12,-260.6144E-09
+8.135136E+00,-266.2487E-12,-283.7620E-09
+8.145182E+00,-229.0133E-12,-301.1008E-09
+8.155227E+00,+284.1863E-12,-267.6115E-09
+8.165023E+00,+134.5909E-12,-219.5396E-09
+8.175065E+00,-1.168937E-09,-48.50674E-09
+8.185216E+00,-1.458209E-09,-134.5406E-09
+8.195024E+00,+66.48943E-12,-527.1044E-09
+8.205061E+00,+1.298897E-09,-590.9395E-09
+8.215209E+00,+2.794824E-09,-323.4272E-09
+8.225019E+00,+3.050539E-09,-208.9224E-09
+8.235209E+00,+3.789870E-09,-239.4257E-09
+8.245157E+00,+4.198936E-09,-331.1491E-09
+8.255189E+00,+4.730043E-09,-526.6352E-09
+8.265229E+00,+4.590533E-09,-419.8752E-09
+8.275042E+00,+4.153520E-09,+88.81378E-09
+8.285092E+00,+4.071213E-09,+114.6278E-09
+8.295019E+00,+3.085008E-09,-247.5281E-09
+8.305058E+00,+2.143142E-09,-546.2647E-09
+8.315103E+00,+911.7320E-12,-785.7323E-09
+8.325020E+00,+993.9120E-12,-692.1168E-09
+8.335052E+00,+2.387031E-09,-125.7963E-09
+8.345099E+00,+3.004267E-09,+53.51830E-09
+8.355126E+00,+3.439936E-09,+59.09443E-09
+8.365158E+00,+3.462187E-09,-83.98057E-09
+8.375201E+00,+2.791713E-09,-255.5208E-09
+8.385132E+00,+1.966309E-09,-317.1673E-09
+8.395189E+00,-680.6748E-12,-578.8098E-09
+8.405031E+00,-1.157071E-09,-653.3623E-09
+8.415061E+00,-462.4122E-12,-643.6777E-09
+8.425092E+00,+39.95371E-12,-484.0336E-09
+8.435118E+00,+74.42705E-12,+140.2426E-09
+8.445145E+00,-115.4223E-12,+305.9893E-09
+8.455164E+00,+600.8067E-12,+296.1598E-09
+8.465236E+00,+1.388759E-09,+194.2473E-09
+8.475048E+00,+3.072341E-09,+71.42449E-09
+8.485089E+00,+3.288102E-09,+31.16608E-09
+8.495236E+00,+3.115680E-09,-261.9209E-09
+8.505167E+00,+2.743282E-09,-449.4343E-09
+8.515190E+00,+925.8082E-12,-776.6247E-09
+8.525214E+00,-713.0351E-12,-816.8517E-09
+8.535030E+00,-2.615344E-09,-537.7798E-09
+8.545077E+00,-2.582370E-09,-264.4815E-09
+8.555141E+00,-1.510123E-09,-98.02151E-09
+8.565223E+00,-1.261020E-09,-279.8214E-09
+8.575110E+00,-1.765873E-09,-464.4365E-09
+8.585177E+00,-2.064327E-09,-392.3807E-09
+8.595242E+00,-1.923729E-09,+84.70536E-09
+8.605075E+00,-1.835145E-09,+304.6303E-09
+8.615184E+00,-1.957997E-09,+155.7932E-09
+8.625182E+00,-1.811358E-09,-148.7770E-09
+8.635025E+00,-804.5822E-12,-815.5060E-09
+8.645103E+00,-513.1857E-12,-872.3297E-09
+8.655177E+00,-1.057736E-09,-415.1669E-09
+8.665021E+00,-1.674531E-09,-98.62710E-09
+8.675097E+00,-1.533107E-09,-25.64907E-09
+8.685045E+00,-1.110115E-09,-191.9499E-09
+8.695131E+00,-628.9753E-12,-276.8459E-09
+8.705202E+00,-754.5338E-12,-120.4433E-09
+8.715136E+00,-976.1383E-12,+47.66273E-09
+8.725188E+00,-539.5944E-12,-118.1793E-09
+8.735018E+00,+608.5180E-12,-486.1556E-09
+8.745088E+00,+1.413299E-09,-574.8129E-09
+8.755141E+00,+2.340751E-09,-205.4529E-09
+8.765209E+00,+2.950690E-09,+53.45440E-09
+8.775097E+00,+2.596767E-09,+97.54563E-09
+8.785020E+00,+1.012360E-09,-181.1733E-09
+8.795160E+00,-2.034898E-09,-809.4950E-09
+8.805241E+00,-3.382529E-09,-975.8741E-09
+8.815186E+00,-3.605422E-09,-739.2626E-09
+8.825015E+00,-3.155119E-09,-311.9784E-09
+8.835090E+00,-2.783843E-09,+97.77833E-09
+8.845172E+00,-2.620640E-09,+35.72845E-09
+8.855233E+00,-1.925658E-09,-245.1372E-09
+8.865073E+00,-1.933159E-09,-407.3067E-09
+8.875046E+00,-2.773385E-09,-500.7658E-09
+8.885125E+00,-3.581270E-09,-579.0243E-09
+8.895203E+00,-3.514866E-09,-524.9252E-09
+8.905043E+00,-2.978138E-09,-456.3437E-09
+8.915080E+00,-2.503631E-09,-163.3539E-09
+8.925225E+00,-2.521130E-09,-77.34680E-09
+8.935029E+00,-1.611811E-09,-131.2761E-09
+8.945081E+00,-360.1723E-12,-260.4351E-09
+8.955140E+00,+1.561502E-09,-507.8202E-09
+8.965213E+00,+1.607250E-09,-532.9113E-09
+8.975051E+00,+316.5535E-12,-315.4707E-09
+8.985202E+00,-394.7957E-12,-196.7564E-09
+8.995018E+00,-868.6928E-12,-122.9219E-09
+9.005042E+00,-920.9652E-12,-86.37905E-09
+9.015182E+00,-875.3049E-12,+160.8525E-09
+9.025229E+00,-326.3317E-12,+315.8236E-09
+9.035028E+00,+753.5569E-12,+146.5159E-09
+9.045074E+00,+970.0737E-12,-289.8417E-09
+9.055100E+00,-82.63951E-12,-590.4150E-09
+9.065246E+00,-589.0908E-12,-432.4598E-09
+9.075125E+00,+104.5794E-12,+90.83653E-09
+9.085166E+00,+925.9375E-12,+230.4363E-09
+9.095223E+00,+929.8174E-12,-77.39067E-09
+9.105060E+00,+299.1493E-12,-524.7078E-09
+9.115138E+00,-369.8674E-12,-753.8576E-09
+9.125085E+00,-416.5278E-12,-495.8763E-09
+9.135050E+00,-692.9243E-12,+120.7047E-09
+9.145220E+00,-874.8083E-12,+214.3135E-09
+9.155032E+00,-224.4844E-12,-146.2498E-09
+9.165079E+00,+1.113678E-09,-455.7505E-09
+9.175166E+00,+2.692995E-09,-696.9528E-09
+9.185202E+00,+2.750212E-09,-630.0335E-09
+9.195025E+00,+2.235331E-09,-284.2960E-09
+9.205065E+00,+2.375617E-09,-49.90483E-09
+9.215014E+00,+3.114913E-09,-95.42180E-09
+9.225096E+00,+3.229899E-09,-273.1886E-09
+9.235177E+00,+2.706970E-09,-401.8250E-09
+9.245021E+00,+2.264045E-09,-332.6140E-09
+9.255082E+00,+1.594635E-09,-231.5369E-09
+9.265262E+00,+612.2824E-12,-84.66626E-09
+9.275105E+00,-683.3446E-12,-38.86700E-09
+9.285172E+00,-1.146949E-09,-109.5247E-09
+9.295238E+00,-156.0804E-12,-266.3975E-09
+9.305063E+00,+915.3994E-12,-400.4259E-09
+9.315200E+00,+988.4108E-12,-559.1546E-09
+9.325235E+00,+600.2964E-12,-547.4710E-09
+9.335074E+00,+894.5611E-12,-519.4216E-09
+9.345105E+00,+2.018722E-09,-361.0144E-09
+9.355124E+00,+3.357642E-09,-16.20102E-09
+9.365151E+00,+3.475665E-09,+90.48463E-09
+9.375037E+00,+2.919588E-09,+30.36022E-09
+9.385203E+00,+2.198103E-09,-232.6584E-09
+9.395123E+00,+821.9447E-12,-584.3249E-09
+9.405141E+00,-970.5101E-12,-614.8777E-09
+9.415048E+00,-2.533589E-09,-513.1645E-09
+9.425099E+00,-2.663776E-09,-228.1113E-09
+9.435164E+00,-1.862741E-09,-72.79015E-09
+9.445213E+00,-1.201863E-09,-20.45155E-09
+9.455037E+00,-732.5524E-12,-96.10081E-09
+9.465106E+00,+93.78497E-12,-141.8543E-09
+9.475050E+00,+1.203452E-09,-138.3362E-09
+9.485099E+00,+1.334867E-09,-196.0602E-09
+9.495142E+00,+226.9948E-12,-336.1244E-09
+9.505168E+00,-664.3747E-12,-519.5008E-09
+9.515089E+00,-816.0348E-12,-542.2754E-09
+9.525126E+00,+47.57493E-12,-387.7221E-09
+9.535147E+00,+1.093935E-09,-143.3620E-09
+9.545183E+00,+2.459257E-09,-131.4640E-09
+9.555134E+00,+3.886055E-09,-331.7833E-09
+9.565238E+00,+5.675689E-09,-429.6360E-09
+9.575087E+00,+6.176752E-09,-234.5696E-09
+9.585072E+00,+6.040040E-09,-7.160187E-09
+9.595055E+00,+6.126598E-09,-1.787186E-09
+9.605153E+00,+6.161891E-09,-261.2543E-09
+9.615027E+00,+5.459085E-09,-319.6945E-09
+9.625079E+00,+2.191569E-09,-111.7144E-09
+9.635138E+00,+75.92359E-12,+157.9533E-09
+9.645084E+00,-1.136203E-09,+187.0165E-09
+9.655149E+00,-1.314916E-09,-120.3585E-09
+9.665096E+00,-1.691453E-09,-547.9661E-09
+9.675166E+00,-1.833672E-09,-572.4631E-09
+9.685230E+00,-1.007037E-09,-190.7120E-09
+9.695082E+00,+233.1864E-12,+36.21483E-09
+9.705147E+00,+1.863912E-09,-58.98380E-09
+9.715212E+00,+2.112175E-09,-393.9876E-09
+9.725088E+00,+2.573598E-09,-773.4299E-09
+9.735147E+00,+3.337797E-09,-686.1316E-09
+9.745211E+00,+4.087403E-09,-206.8033E-09
+9.755043E+00,+3.945246E-09,-118.1974E-09
+9.765111E+00,+2.312248E-09,-610.5061E-09
+9.775049E+00,+1.712910E-09,-931.9592E-09
+9.785101E+00,+1.262082E-09,-754.9954E-09
+9.795168E+00,+878.4296E-12,-232.5344E-09
+9.805212E+00,-678.6841E-12,+630.2357E-09
+9.815063E+00,-1.065512E-09,+597.8299E-09
+9.825062E+00,+101.1268E-12,-467.4874E-09
+9.835148E+00,+866.8338E-12,-840.4007E-09
+9.845229E+00,+1.995949E-09,-782.0406E-09
+9.855067E+00,+2.122336E-09,-481.5378E-09
+9.865232E+00,+2.794813E-09,+110.3602E-09
+9.875066E+00,+2.820272E-09,+46.87405E-09
+9.885125E+00,+1.376280E-09,-314.1442E-09
+9.895185E+00,+396.3384E-12,-311.7008E-09
+9.905023E+00,-107.8889E-12,+6.061554E-09
+9.915082E+00,+402.6456E-12,+85.14405E-09
+9.925143E+00,+98.03669E-12,-219.4748E-09
+9.935218E+00,-849.9585E-12,-403.3899E-09
+9.945174E+00,-2.721397E-09,-522.2321E-09
+9.955212E+00,-3.101759E-09,-408.7115E-09
+9.965086E+00,-2.525444E-09,+10.62870E-09
+9.975090E+00,-2.355691E-09,+100.2502E-09
+9.985058E+00,-1.518675E-09,-246.9454E-09
+9.995238E+00,-722.5432E-12,-535.3756E-09

MicroMag 2900/3900 Data File ends
