# Supplementary material for: Magnetic signatures of a creosote oil contaminated site: case study in São Paulo, Brazil
Source: Sci Rep. 2022 Dec 17;12:21853. doi: 10.1038/s41598-022-23493-2 (PMC9759522; doi:10.1038/s41598-022-23493-2)
Supplement: Supplementary file 3 — Supplementary Information 3. [file 41598_2022_23493_MOESM3_ESM.zip › moment_vs_time/SD35/2_6/nm2xxx/2_6.001]

MicroMag 2900/3900 Data File (Series 0016.002)
Moment vs. time

INSTRUMENT
Configuration                   VSM
Temperature control             None
Hardware version                0004
Software version                01/29/2013
Units of measure                Hybrid SI
Temperature in                  Celsius

SAMPLE
Mass                            N/A
Volume                          N/A
Demagnetizing factor            N/A

SETTINGS
Field range                    +10.00000E-03
Field command                   0.000000E+00
Moment range                   +20.00000E-06
Averaging time                 -665.8826E-06
Temperature (command)           N/A
Tmprtr difference correction    No
Orientation                     0.000000E+00
Vibration amplitude             1.0
Calibration factor             +4.407820E+00
Operating frequency            +83.00000E+00

MEASUREMENT
Description                    "SD35_2_6"
Field (measured)               +14.24201E-06
Temperature (measured)          N/A
Averages (completed)            N/A
Moment at conditioning field   +121.3215E-09
Measured on                     08/27/2020  17:42
Elapsed time                   +22.62796E+00

PROCESSING
Background subtraction          No
Delta-m processing              N/A
Demagnetizing factor            No
Normalization                   No
Normalization factor            N/A
Offset (field)                  No
Offset (moment)                 No
Pole saturation                 No
Slope correction                No

VIEWPORT
Left                            0.000000E+00
Right                          +10.00000E+00
Bottom                         -20.00000E-06
Top                            +20.00000E-06
Show X-axis?                    Yes
Show Y-axis?                    Yes

SCRIPT
Averaging time                 +10.00000E-03
Initial (conditioning) field   +10.00000E-03
Final (measuring) field         0.000000E+00
Pause at initial field         +10.00000E+00
Field slew rate limit          +10.00000E+03
Field slew time limit          +100.0000E-03
Slope correction                0.000000E+00
Timebase                       +10.00000E+00
Number of segments              1
Number of data                  1000

Segment   Averaging                                                            Final 
 Number      Time        Initial      Increment       Final         Pause      Index 
             (s)           (s)           (s)           (s)           (s)     
0000001,+10.00000E-03, 0.000000E+00,+10.00000E-03,+10.00000E+00,+10.00000E+00,0001000

                                         
     Time         Moment        Field    
     (s)          (Am�)          (T)     
+5.174780E-03,+89.25826E-09,+7.252684E-03
+15.21150E-03,+52.51574E-09,+4.058883E-03
+25.04003E-03,+29.74678E-09,+2.071911E-03
+35.14785E-03,+16.17055E-09,+909.6848E-06
+45.19154E-03,+10.28164E-09,+409.3145E-06
+55.14212E-03,+8.267029E-09,+187.8324E-06
+65.20321E-03,+7.970462E-09,+79.44261E-06
+75.19100E-03,+7.465385E-09,+38.02949E-06
+85.13059E-03,+6.041571E-09,+20.06627E-06
+95.20213E-03,+4.920844E-09,+11.52609E-06
+105.1452E-03,+4.778791E-09,+8.403305E-06
+115.2180E-03,+4.526850E-09,+6.174197E-06
+125.0643E-03,+4.023712E-09,+5.220199E-06
+135.1287E-03,+3.299502E-09,+4.588549E-06
+145.1946E-03,+3.437032E-09,+4.360739E-06
+155.0380E-03,+3.514185E-09,+4.065693E-06
+165.2206E-03,+2.788910E-09,+3.754287E-06
+175.1906E-03,+1.143015E-09,+3.254865E-06
+185.1296E-03,+574.1301E-12,+3.045081E-06
+195.1859E-03,+988.5170E-12,+2.954996E-06
+205.0176E-03,+1.404994E-09,+2.750967E-06
+215.1819E-03,+1.030501E-09,+2.540470E-06
+225.2354E-03,+564.1602E-12,+2.431567E-06
+235.0561E-03,+816.4182E-12,+2.428556E-06
+245.1454E-03,+1.416918E-09,+2.546949E-06
+255.1757E-03,+1.967738E-09,+2.424849E-06
+265.2194E-03,+2.289140E-09,+2.148619E-06
+275.0255E-03,+3.464605E-09,+1.854178E-06
+285.0709E-03,+4.927216E-09,+1.820087E-06
+295.1116E-03,+6.073019E-09,+2.074948E-06
+305.0626E-03,+6.625879E-09,+2.321326E-06
+315.1149E-03,+7.148609E-09,+2.298804E-06
+325.1512E-03,+7.520906E-09,+2.108278E-06
+335.1918E-03,+6.931419E-09,+1.957822E-06
+345.2282E-03,+5.415337E-09,+1.953272E-06
+355.1412E-03,+4.002876E-09,+1.873135E-06
+365.1883E-03,+4.025927E-09,+1.805597E-06
+375.2337E-03,+4.917964E-09,+1.589633E-06
+385.0604E-03,+5.383773E-09,+1.492660E-06
+395.1251E-03,+5.209624E-09,+1.383593E-06
+405.0675E-03,+5.148832E-09,+1.310495E-06
+415.1418E-03,+5.062851E-09,+999.6357E-09
+425.2168E-03,+4.321719E-09,+899.3302E-09
+435.0266E-03,+2.307049E-09,+1.112441E-06
+445.0650E-03,+858.6928E-12,+1.451023E-06
+455.1032E-03,+282.4427E-12,+1.427901E-06
+465.2440E-03,+424.7541E-12,+1.083288E-06
+475.0489E-03,+459.5831E-12,+582.9764E-09
+485.0958E-03,+298.9992E-12,+496.6498E-09
+495.1380E-03,+553.4466E-12,+787.5739E-09
+505.1814E-03,+1.300495E-09,+1.260923E-06
+515.1045E-03,+1.923794E-09,+1.583818E-06
+525.1575E-03,+2.282555E-09,+1.461879E-06
+535.2265E-03,+2.700637E-09,+921.8493E-09
+545.0605E-03,+3.096847E-09,+341.3496E-09
+555.0153E-03,+2.583464E-09,+302.0697E-09
+565.0751E-03,+761.7370E-12,+724.0725E-09
+575.1058E-03,-728.4715E-12,+1.044668E-06
+585.1451E-03,-450.1120E-12,+816.6829E-09
+595.1921E-03,+1.179558E-09,+376.2464E-09
+605.1373E-03,+2.386409E-09,+133.2951E-09
+615.1785E-03,+2.209124E-09,+336.1941E-09
+625.2146E-03,+1.725443E-09,+732.4886E-09
+635.0312E-03,+1.899224E-09,+973.6252E-09
+645.0624E-03,+2.464952E-09,+779.1892E-09
+655.2067E-03,+3.048486E-09,+423.2998E-09
+665.0263E-03,+3.669113E-09,+374.0301E-09
+675.0864E-03,+4.426104E-09,+668.4942E-09
+685.1397E-03,+4.436649E-09,+912.5329E-09
+695.2009E-03,+3.051017E-09,+672.1020E-09
+705.0392E-03,+1.869575E-09,+199.2912E-09
+715.2171E-03,+1.636843E-09,-345.9816E-09
+725.2266E-03,+2.213001E-09,-317.1921E-09
+735.0979E-03,+2.655836E-09,+263.8455E-09
+745.1353E-03,+2.461037E-09,+765.1196E-09
+755.1702E-03,+2.683889E-09,+863.2413E-09
+765.1556E-03,+3.548642E-09,+706.8444E-09
+775.2258E-03,+4.233765E-09,+508.1367E-09
+785.0628E-03,+4.211850E-09,+602.7041E-09
+795.1197E-03,+4.310541E-09,+781.9528E-09
+805.1916E-03,+5.042998E-09,+609.2034E-09
+815.1350E-03,+5.657650E-09,+227.0136E-09
+825.1947E-03,+5.267935E-09,-233.6149E-09
+835.0287E-03,+4.359716E-09,-419.4708E-09
+845.0918E-03,+4.156938E-09,-326.5276E-09
+855.2431E-03,+5.304229E-09,-226.1066E-09
+865.0778E-03,+6.177877E-09,-103.4727E-09
+875.1268E-03,+5.864045E-09,-59.53121E-09
+885.1951E-03,+4.917292E-09,+49.13235E-09
+895.0192E-03,+4.319554E-09,+87.42428E-09
+905.2051E-03,+3.872066E-09,-81.56967E-09
+915.0367E-03,+3.262559E-09,-322.0568E-09
+925.1304E-03,+2.989212E-09,-504.8132E-09
+935.1971E-03,+4.024514E-09,-462.3528E-09
+945.0288E-03,+5.425780E-09,-129.0188E-09
+955.2107E-03,+6.000555E-09,+192.2503E-09
+965.0627E-03,+5.420778E-09,+203.0020E-09
+975.1370E-03,+4.580510E-09,-93.41431E-09
+985.2025E-03,+4.952100E-09,-286.6602E-09
+995.0320E-03,+5.747283E-09,-388.8779E-09
+1.005102E+00,+5.989698E-09,-125.1984E-09
+1.015062E+00,+5.779112E-09,+321.3081E-09
+1.025035E+00,+5.838490E-09,+510.5658E-09
+1.035220E+00,+5.910477E-09,+219.4042E-09
+1.045209E+00,+5.365127E-09,-466.1236E-09
+1.055036E+00,+4.626602E-09,-885.4714E-09
+1.065080E+00,+4.559447E-09,-794.0722E-09
+1.075150E+00,+5.233843E-09,-339.0064E-09
+1.085225E+00,+5.408427E-09,+101.3403E-09
+1.095052E+00,+4.823241E-09,+272.3389E-09
+1.105230E+00,+4.362337E-09,+149.6954E-09
+1.115068E+00,+4.965437E-09,+72.23988E-09
+1.125129E+00,+6.314951E-09,+105.1397E-09
+1.135201E+00,+6.816414E-09,+108.6664E-09
+1.145028E+00,+6.308794E-09,+37.10175E-09
+1.155217E+00,+5.436342E-09,-230.7940E-09
+1.165062E+00,+4.393550E-09,-585.6915E-09
+1.175116E+00,+2.471049E-09,-849.1688E-09
+1.185181E+00,+613.1923E-12,-845.4400E-09
+1.195025E+00,+172.5885E-12,-790.2194E-09
+1.205207E+00,+1.613037E-09,-543.7756E-09
+1.215048E+00,+3.385820E-09,-252.9459E-09
+1.225014E+00,+4.067842E-09,-82.42417E-09
+1.235182E+00,+3.823071E-09,-209.9991E-09
+1.245215E+00,+3.681990E-09,-546.9618E-09
+1.255134E+00,+3.835925E-09,-823.4272E-09
+1.265167E+00,+3.525575E-09,-857.2474E-09
+1.275203E+00,+2.742711E-09,-665.4062E-09
+1.285028E+00,+1.819272E-09,-313.8819E-09
+1.295117E+00,+1.255084E-09,+20.44773E-09
+1.305206E+00,+737.2845E-12,+58.32196E-09
+1.315159E+00,+288.4681E-12,-78.14026E-09
+1.325225E+00,+946.8289E-12,-336.4239E-09
+1.335066E+00,+2.625136E-09,-314.4102E-09
+1.345108E+00,+4.613032E-09,-253.1481E-09
+1.355142E+00,+5.179864E-09,-510.3416E-09
+1.365050E+00,+4.632085E-09,-785.0953E-09
+1.375084E+00,+4.329827E-09,-894.6219E-09
+1.385129E+00,+4.473577E-09,-737.5355E-09
+1.395157E+00,+4.109322E-09,-537.2057E-09
+1.405082E+00,+2.664222E-09,-511.0217E-09
+1.415142E+00,+1.286345E-09,-589.4499E-09
+1.425209E+00,+787.0834E-12,-511.2343E-09
+1.435037E+00,+1.002545E-09,-373.4751E-09
+1.445093E+00,+1.193590E-09,-428.2074E-09
+1.455238E+00,+1.234248E-09,-666.0939E-09
+1.465046E+00,+2.226306E-09,-996.8883E-09
+1.475079E+00,+3.184603E-09,-1.136701E-06
+1.485117E+00,+3.813775E-09,-896.8535E-09
+1.495148E+00,+3.745627E-09,-587.2545E-09
+1.505039E+00,+4.034463E-09,-351.9469E-09
+1.515082E+00,+5.036215E-09,-376.9999E-09
+1.525155E+00,+5.372044E-09,-724.1907E-09
+1.535243E+00,+4.169924E-09,-982.6584E-09
+1.545117E+00,+1.971237E-09,-806.8791E-09
+1.555096E+00,+725.4623E-12,-484.1910E-09
+1.565185E+00,+208.6715E-12,-324.7757E-09
+1.575060E+00,-112.2053E-12,-507.0362E-09
+1.585136E+00,-643.2800E-12,-878.8777E-09
+1.595196E+00,-621.6450E-12,-980.8895E-09
+1.605031E+00,-34.32785E-12,-833.1079E-09
+1.615203E+00,+385.1699E-12,-573.6981E-09
+1.625030E+00,+499.1488E-12,-484.7679E-09
+1.635098E+00,+1.070177E-09,-596.4652E-09
+1.645157E+00,+2.596548E-09,-789.3562E-09
+1.655239E+00,+4.177638E-09,-900.7740E-09
+1.665222E+00,+4.412351E-09,-845.2836E-09
+1.675079E+00,+3.648760E-09,-656.4999E-09
+1.685107E+00,+2.890655E-09,-497.3507E-09
+1.695144E+00,+2.595781E-09,-321.4188E-09
+1.705055E+00,+2.194403E-09,-315.1617E-09
+1.715121E+00,+1.508276E-09,-401.5856E-09
+1.725184E+00,+1.350377E-09,-489.4571E-09
+1.735021E+00,+1.755141E-09,-735.9886E-09
+1.745077E+00,+1.668975E-09,-978.1638E-09
+1.755223E+00,+304.4980E-12,-993.3243E-09
+1.765048E+00,-1.349500E-09,-729.3826E-09
+1.775096E+00,-2.085061E-09,-528.4023E-09
+1.785130E+00,-1.804988E-09,-639.6160E-09
+1.795183E+00,-1.739834E-09,-952.4346E-09
+1.805119E+00,-2.136004E-09,-1.024663E-06
+1.815219E+00,-2.144299E-09,-746.8653E-09
+1.825226E+00,-1.421731E-09,-387.4788E-09
+1.835172E+00,-399.8973E-12,-299.1495E-09
+1.845215E+00,+165.7478E-12,-731.4625E-09
+1.855178E+00,+687.0005E-12,-1.193937E-06
+1.865214E+00,+2.010637E-09,-1.106979E-06
+1.875030E+00,+3.366557E-09,-669.8866E-09
+1.885081E+00,+3.981625E-09,-375.8040E-09
+1.895163E+00,+4.196229E-09,-400.2752E-09
+1.905050E+00,+4.508353E-09,-767.8328E-09
+1.915064E+00,+4.837412E-09,-1.181484E-06
+1.925124E+00,+4.237783E-09,-1.127585E-06
+1.935188E+00,+2.799071E-09,-941.2690E-09
+1.945243E+00,+1.852152E-09,-766.6235E-09
+1.955170E+00,+1.992212E-09,-879.9315E-09
+1.965217E+00,+2.685455E-09,-1.090270E-06
+1.975024E+00,+3.147220E-09,-1.188434E-06
+1.985077E+00,+3.576312E-09,-1.037440E-06
+1.995175E+00,+4.224899E-09,-865.3784E-09
+2.005181E+00,+5.204942E-09,-805.0070E-09
+2.015229E+00,+4.973862E-09,-912.3850E-09
+2.025056E+00,+3.683173E-09,-1.016432E-06
+2.035120E+00,+2.552488E-09,-953.9070E-09
+2.045187E+00,+1.911519E-09,-692.5354E-09
+2.055136E+00,+1.361232E-09,-541.5096E-09
+2.065207E+00,+338.1100E-12,-163.1079E-09
+2.075050E+00,-150.5377E-12,+42.03701E-09
+2.085112E+00,+59.05989E-12,+159.3266E-09
+2.095171E+00,+320.0407E-12,+14.76479E-09
+2.105106E+00,-48.12458E-12,-575.8219E-09
+2.115173E+00,-740.2336E-12,-1.152833E-06
+2.125237E+00,-1.121951E-09,-1.793609E-06
+2.135052E+00,-929.1685E-12,-1.908075E-06
+2.145081E+00,-928.6789E-12,-1.522146E-06
+2.155113E+00,-1.355063E-09,-1.146578E-06
+2.165026E+00,-1.613522E-09,-648.4308E-09
+2.175192E+00,-980.3230E-12,-416.3485E-09
+2.185127E+00,+62.24925E-12,-239.6479E-09
+2.195199E+00,+601.6058E-12,-266.3899E-09
+2.205042E+00,+823.7415E-12,-431.5329E-09
+2.215226E+00,+1.340038E-09,-684.6199E-09
+2.225063E+00,+2.124382E-09,-1.004256E-06
+2.235147E+00,+2.526185E-09,-1.205614E-06
+2.245220E+00,+2.475019E-09,-1.097486E-06
+2.255177E+00,+3.103763E-09,-938.7322E-09
+2.265238E+00,+4.642168E-09,-824.3466E-09
+2.275069E+00,+5.885804E-09,-929.8582E-09
+2.285145E+00,+5.814550E-09,-1.153101E-06
+2.295205E+00,+5.097980E-09,-1.166488E-06
+2.305063E+00,+4.755204E-09,-1.040400E-06
+2.315048E+00,+5.098707E-09,-783.0181E-09
+2.325103E+00,+4.914442E-09,-743.0258E-09
+2.335177E+00,+3.970250E-09,-880.9548E-09
+2.345021E+00,+2.769129E-09,-1.033661E-06
+2.355166E+00,+2.324271E-09,-972.0306E-09
+2.365227E+00,+2.149225E-09,-828.8517E-09
+2.375063E+00,+2.262932E-09,-812.6183E-09
+2.385128E+00,+2.970343E-09,-964.3030E-09
+2.395210E+00,+4.208663E-09,-1.219332E-06
+2.405156E+00,+4.885082E-09,-1.257398E-06
+2.415227E+00,+4.633625E-09,-1.075188E-06
+2.425071E+00,+4.170349E-09,-921.4058E-09
+2.435132E+00,+4.405716E-09,-884.2688E-09
+2.445191E+00,+5.165522E-09,-902.0472E-09
+2.455036E+00,+5.590780E-09,-994.4506E-09
+2.465219E+00,+5.228293E-09,-994.0862E-09
+2.475067E+00,+4.756586E-09,-837.8945E-09
+2.485149E+00,+4.986802E-09,-530.2763E-09
+2.495016E+00,+5.313447E-09,-358.0532E-09
+2.505105E+00,+5.438836E-09,-396.6952E-09
+2.515038E+00,+5.493339E-09,-548.7423E-09
+2.525094E+00,+6.570669E-09,-692.0548E-09
+2.535157E+00,+7.137658E-09,-846.4394E-09
+2.545218E+00,+6.480641E-09,-1.177534E-06
+2.555169E+00,+5.046278E-09,-1.419208E-06
+2.565242E+00,+3.531891E-09,-1.474345E-06
+2.575075E+00,+3.380947E-09,-1.281955E-06
+2.585252E+00,+3.636612E-09,-793.5238E-09
+2.595084E+00,+3.674238E-09,-610.4212E-09
+2.605054E+00,+3.084918E-09,-611.2242E-09
+2.615043E+00,+2.864341E-09,-690.1398E-09
+2.625101E+00,+2.646335E-09,-798.2149E-09
+2.635179E+00,+2.534150E-09,-850.1692E-09
+2.645027E+00,+3.253631E-09,-843.2875E-09
+2.655206E+00,+4.423508E-09,-898.1772E-09
+2.665044E+00,+6.184159E-09,-1.063072E-06
+2.675113E+00,+6.563920E-09,-1.151384E-06
+2.685178E+00,+5.763304E-09,-1.123269E-06
+2.695018E+00,+5.233515E-09,-1.015130E-06
+2.705087E+00,+5.934772E-09,-819.8128E-09
+2.715039E+00,+6.725557E-09,-797.0972E-09
+2.725243E+00,+7.927044E-09,-930.0709E-09
+2.735185E+00,+8.554735E-09,-951.0985E-09
+2.745027E+00,+10.19966E-09,-867.1256E-09
+2.755110E+00,+10.87793E-09,-800.7517E-09
+2.765049E+00,+10.51125E-09,-1.011350E-06
+2.775107E+00,+9.427305E-09,-1.291588E-06
+2.785179E+00,+8.128850E-09,-1.772547E-06
+2.795234E+00,+7.718111E-09,-1.745057E-06
+2.805203E+00,+7.009444E-09,-1.208010E-06
+2.815150E+00,+6.356156E-09,-734.4341E-09
+2.825217E+00,+5.655592E-09,-39.50405E-09
+2.835051E+00,+5.717899E-09,+17.89475E-09
+2.845119E+00,+5.428208E-09,-452.9772E-09
+2.855302E+00,+4.249506E-09,-819.7384E-09
+2.865153E+00,+1.240138E-09,-1.413118E-06
+2.875242E+00,+114.3923E-12,-1.532071E-06
+2.885218E+00,-322.0430E-12,-1.345549E-06
+2.895030E+00,-107.6256E-12,-1.048876E-06
+2.905059E+00,+701.5016E-12,-566.1650E-09
+2.915085E+00,+1.482497E-09,-578.4636E-09
+2.925131E+00,+3.744362E-09,-869.7291E-09
+2.935180E+00,+4.197478E-09,-1.016714E-06
+2.945236E+00,+2.863013E-09,-953.8069E-09
+2.955057E+00,+2.108740E-09,-863.9651E-09
+2.965127E+00,+1.775587E-09,-848.4660E-09
+2.975212E+00,+2.265038E-09,-998.7365E-09
+2.985173E+00,+3.457171E-09,-1.328508E-06
+2.995135E+00,+3.567062E-09,-1.335304E-06
+3.005203E+00,+3.147211E-09,-949.3762E-09
+3.015025E+00,+2.862265E-09,-736.7544E-09
+3.025098E+00,+1.132727E-09,-419.3316E-09
+3.035158E+00,+656.2592E-12,-522.4229E-09
+3.045226E+00,-44.25623E-12,-1.221326E-06
+3.055074E+00,+368.0498E-12,-1.320091E-06
+3.065140E+00,+2.760926E-09,-945.8466E-09
+3.075087E+00,+2.938200E-09,-886.4585E-09
+3.085136E+00,+2.416439E-09,-1.000740E-06
+3.095058E+00,+2.377684E-09,-1.063382E-06
+3.105113E+00,+2.762023E-09,-1.385880E-06
+3.115174E+00,+2.816979E-09,-1.338520E-06
+3.125018E+00,+2.996140E-09,-698.7782E-09
+3.135092E+00,+3.129687E-09,-668.8843E-09
+3.145145E+00,+4.220502E-09,-1.096784E-06
+3.155187E+00,+4.227439E-09,-1.276151E-06
+3.165243E+00,+2.484855E-09,-1.428696E-06
+3.175192E+00,+2.014394E-09,-1.374845E-06
+3.185139E+00,+1.679109E-09,-838.9855E-09
+3.195203E+00,+1.943184E-09,-757.0897E-09
+3.205025E+00,+1.863628E-09,-1.089838E-06
+3.215087E+00,+1.251124E-09,-1.233689E-06
+3.225162E+00,-207.2281E-12,-1.194642E-06
+3.235228E+00,-31.01609E-12,-1.110696E-06
+3.245065E+00,+1.171808E-09,-880.1260E-09
+3.255134E+00,+1.203496E-09,-915.3052E-09
+3.265198E+00,+299.1008E-12,-1.229164E-06
+3.275043E+00,+211.3135E-12,-1.215750E-06
+3.285233E+00,-488.2273E-12,-925.4389E-09
+3.295188E+00,-711.4877E-12,-899.2023E-09
+3.305021E+00,-2.274539E-09,-1.041462E-06
+3.315074E+00,-2.396622E-09,-1.097555E-06
+3.325120E+00,-990.6648E-12,-829.4430E-09
+3.335193E+00,-597.3240E-12,-713.7251E-09
+3.345035E+00,+898.2586E-12,-420.2280E-09
+3.355115E+00,+1.282666E-09,-553.8073E-09
+3.365181E+00,+2.974119E-09,-1.437127E-06
+3.375140E+00,+3.290527E-09,-1.585151E-06
+3.385177E+00,+3.982422E-09,-1.268596E-06
+3.395105E+00,+4.025989E-09,-1.078414E-06
+3.405164E+00,+4.695489E-09,-629.6073E-09
+3.415227E+00,+4.880341E-09,-715.9339E-09
+3.425025E+00,+4.951703E-09,-1.379193E-06
+3.435059E+00,+4.704978E-09,-1.434384E-06
+3.445096E+00,+4.268086E-09,-753.2940E-09
+3.455143E+00,+4.304658E-09,-491.1670E-09
+3.465205E+00,+4.296040E-09,-520.4631E-09
+3.475145E+00,+4.177534E-09,-754.9477E-09
+3.485088E+00,+5.272979E-09,-1.260986E-06
+3.495148E+00,+6.151656E-09,-1.235531E-06
+3.505186E+00,+9.316563E-09,-877.8487E-09
+3.515241E+00,+9.741068E-09,-744.5107E-09
+3.525074E+00,+8.773862E-09,-795.5361E-09
+3.535119E+00,+8.165912E-09,-919.5958E-09
+3.545159E+00,+6.074019E-09,-1.027361E-06
+3.555190E+00,+5.551338E-09,-897.6460E-09
+3.565222E+00,+3.027098E-09,-397.6650E-09
+3.575035E+00,+2.604698E-09,-416.7690E-09
+3.585196E+00,+1.913824E-09,-1.259914E-06
+3.595113E+00,+1.678160E-09,-1.513407E-06
+3.605150E+00,-219.7269E-12,-1.863553E-06
+3.615185E+00,-531.3173E-12,-1.745583E-06
+3.625239E+00,-168.6093E-12,-748.1966E-09
+3.635072E+00,+197.5468E-12,-644.2671E-09
+3.645114E+00,+1.733074E-09,-773.4251E-09
+3.655165E+00,+1.826275E-09,-856.6304E-09
+3.665197E+00,+2.628164E-09,-779.5763E-09
+3.675105E+00,+3.082163E-09,-669.1771E-09
+3.685170E+00,+4.886419E-09,-449.1015E-09
+3.695144E+00,+5.013128E-09,-486.0707E-09
+3.705220E+00,+5.377014E-09,-950.8877E-09
+3.715048E+00,+5.561634E-09,-1.012209E-06
+3.725016E+00,+6.419530E-09,-1.183210E-06
+3.735020E+00,+6.324873E-09,-1.144781E-06
+3.745232E+00,+4.255017E-09,-1.177018E-06
+3.755205E+00,+4.051461E-09,-1.193789E-06
+3.765051E+00,+4.590962E-09,-1.111389E-06
+3.775099E+00,+4.771706E-09,-1.099858E-06
+3.785087E+00,+6.761777E-09,-1.064356E-06
+3.795078E+00,+6.929437E-09,-1.068138E-06
+3.805136E+00,+8.232671E-09,-1.309986E-06
+3.815208E+00,+8.268512E-09,-1.279895E-06
+3.825059E+00,+6.303235E-09,-820.2725E-09
+3.835128E+00,+6.002816E-09,-757.8297E-09
+3.845196E+00,+4.917532E-09,-571.7497E-09
+3.855042E+00,+4.970066E-09,-633.9684E-09
+3.865106E+00,+5.443965E-09,-1.372984E-06
+3.875184E+00,+5.466972E-09,-1.428341E-06
+3.885136E+00,+6.253559E-09,-1.197169E-06
+3.895114E+00,+6.560576E-09,-1.080609E-06
+3.905160E+00,+7.548537E-09,-720.3732E-09
+3.915197E+00,+7.449738E-09,-754.2019E-09
+3.925035E+00,+5.745154E-09,-1.344301E-06
+3.935109E+00,+5.459690E-09,-1.357586E-06
+3.945179E+00,+4.181086E-09,-756.3134E-09
+3.955017E+00,+3.814875E-09,-667.3508E-09
+3.965094E+00,+2.687249E-09,-976.9353E-09
+3.975040E+00,+2.781228E-09,-1.056412E-06
+3.985105E+00,+5.243748E-09,-997.4966E-09
+3.995045E+00,+5.379206E-09,-941.7544E-09
+4.005111E+00,+6.220903E-09,-383.1291E-09
+4.015183E+00,+6.236792E-09,-406.4016E-09
+4.025015E+00,+7.521198E-09,-1.126259E-06
+4.035087E+00,+7.707615E-09,-1.207934E-06
+4.045154E+00,+8.045692E-09,-1.260005E-06
+4.055242E+00,+7.971002E-09,-1.232104E-06
+4.065083E+00,+7.442283E-09,-686.7123E-09
+4.075160E+00,+7.345530E-09,-692.0433E-09
+4.085123E+00,+5.549376E-09,-1.155350E-06
+4.095098E+00,+5.166942E-09,-1.225477E-06
+4.105148E+00,+4.838802E-09,-1.420589E-06
+4.115216E+00,+5.244949E-09,-1.461406E-06
+4.125056E+00,+6.851479E-09,-1.515822E-06
+4.135112E+00,+6.890767E-09,-1.428971E-06
+4.145170E+00,+6.274175E-09,-662.9286E-09
+4.155238E+00,+6.220935E-09,-541.7414E-09
+4.165072E+00,+6.475098E-09,-590.8985E-09
+4.175149E+00,+6.487787E-09,-667.3126E-09
+4.185110E+00,+6.055989E-09,-798.0862E-09
+4.195063E+00,+5.781962E-09,-853.4136E-09
+4.205131E+00,+4.803001E-09,-916.7595E-09
+4.215190E+00,+4.263342E-09,-853.9182E-09
+4.225031E+00,+2.326601E-09,-769.3110E-09
+4.235102E+00,+2.027327E-09,-747.8476E-09
+4.245152E+00,+2.937683E-09,-943.7666E-09
+4.255330E+00,+3.532785E-09,-1.095444E-06
+4.265174E+00,+3.255592E-09,-1.350487E-06
+4.275241E+00,+2.486012E-09,-1.422073E-06
+4.285083E+00,+989.9673E-12,-1.444953E-06
+4.295030E+00,+729.9866E-12,-1.410929E-06
+4.305091E+00,-177.6023E-12,-1.343461E-06
+4.315157E+00,-681.6310E-12,-1.293961E-06
+4.325212E+00,-1.646633E-09,-1.076776E-06
+4.335044E+00,-1.641788E-09,-1.002349E-06
+4.345109E+00,-1.035725E-09,-886.7569E-09
+4.355160E+00,-826.2611E-12,-834.7740E-09
+4.365215E+00,+1.206249E-09,-482.4324E-09
+4.375162E+00,+2.004249E-09,-385.3684E-09
+4.385108E+00,+5.708648E-09,-400.2476E-09
+4.395179E+00,+6.251457E-09,-551.1064E-09
+4.405221E+00,+6.996947E-09,-1.395029E-06
+4.415060E+00,+7.128679E-09,-1.532210E-06
+4.425132E+00,+7.680509E-09,-1.374642E-06
+4.435197E+00,+7.639484E-09,-1.250972E-06
+4.445025E+00,+5.460111E-09,-1.014977E-06
+4.455090E+00,+4.733142E-09,-1.159254E-06
+4.465145E+00,+3.333095E-09,-1.578179E-06
+4.475103E+00,+3.254435E-09,-1.607216E-06
+4.485218E+00,+2.877355E-09,-1.173807E-06
+4.495222E+00,+2.806487E-09,-1.052239E-06
+4.505196E+00,+3.379945E-09,-1.033490E-06
+4.515155E+00,+3.567351E-09,-1.080842E-06
+4.525142E+00,+3.806861E-09,-1.127136E-06
+4.535137E+00,+3.527182E-09,-1.097805E-06
+4.545191E+00,+1.863725E-09,-937.7804E-09
+4.555025E+00,+1.826321E-09,-973.5194E-09
+4.565093E+00,+2.193188E-09,-1.558877E-06
+4.575242E+00,+2.177627E-09,-1.620384E-06
+4.585189E+00,+973.3832E-12,-1.595950E-06
+4.595031E+00,+860.8592E-12,-1.514556E-06
+4.605082E+00,+556.5713E-12,-632.1163E-09
+4.615144E+00,+455.1674E-12,-534.6060E-09
+4.625198E+00,-196.6254E-12,-788.3263E-09
+4.635035E+00,-139.1567E-12,-945.8151E-09
+4.645104E+00,+1.633926E-09,-1.634653E-06
+4.655163E+00,+1.814353E-09,-1.682016E-06
+4.665230E+00,+1.365601E-09,-1.118570E-06
+4.675075E+00,+1.235773E-09,-1.051664E-06
+4.685037E+00,+1.431140E-09,-881.3143E-09
+4.695234E+00,+1.753915E-09,-911.3608E-09
+4.705048E+00,+2.644247E-09,-1.069767E-06
+4.715117E+00,+2.603384E-09,-1.012442E-06
+4.725185E+00,+2.795916E-09,-900.5938E-09
+4.735243E+00,+2.965673E-09,-913.1213E-09
+4.745076E+00,+2.585892E-09,-1.209187E-06
+4.755148E+00,+2.088117E-09,-1.231341E-06
+4.765068E+00,+315.6897E-12,-1.049029E-06
+4.775143E+00,+61.10838E-12,-966.1198E-09
+4.785206E+00,-120.1821E-12,-956.3541E-09
+4.795145E+00,-190.4752E-12,-954.5346E-09
+4.805112E+00,+42.22853E-12,-833.2939E-09
+4.815053E+00,+252.9023E-12,-791.6994E-09
+4.825106E+00,+1.650047E-09,-637.9910E-09
+4.835171E+00,+1.768245E-09,-739.2435E-09
+4.845234E+00,+2.216844E-09,-1.406018E-06
+4.855079E+00,+2.585919E-09,-1.515067E-06
+4.865051E+00,+5.254432E-09,-1.401932E-06
+4.875129E+00,+5.516627E-09,-1.314469E-06
+4.885093E+00,+5.055266E-09,-993.1726E-09
+4.895184E+00,+4.866745E-09,-1.011315E-06
+4.905033E+00,+5.364404E-09,-1.225246E-06
+4.915080E+00,+5.840130E-09,-1.182224E-06
+4.925144E+00,+5.643146E-09,-728.6491E-09
+4.935213E+00,+4.981892E-09,-678.0472E-09
+4.945057E+00,+4.185804E-09,-1.019906E-06
+4.955153E+00,+4.541365E-09,-1.243984E-06
+4.965069E+00,+6.394503E-09,-1.617543E-06
+4.975016E+00,+6.687229E-09,-1.494053E-06
+4.985054E+00,+6.874471E-09,-978.0102E-09
+4.995115E+00,+7.115984E-09,-935.0414E-09
+5.005189E+00,+7.139718E-09,-1.084618E-06
+5.015020E+00,+6.595010E-09,-1.114074E-06
+5.025094E+00,+3.962329E-09,-761.6511E-09
+5.035158E+00,+3.486106E-09,-629.2238E-09
+5.045222E+00,+2.907299E-09,-797.6523E-09
+5.055066E+00,+2.933059E-09,-945.2458E-09
+5.065146E+00,+2.781704E-09,-1.591807E-06
+5.075101E+00,+2.848103E-09,-1.600482E-06
+5.085168E+00,+3.537235E-09,-994.4669E-09
+5.095103E+00,+3.478503E-09,-909.1502E-09
+5.105164E+00,+1.773155E-09,-1.047662E-06
+5.115234E+00,+1.491594E-09,-1.155042E-06
+5.125065E+00,+1.948720E-09,-1.532228E-06
+5.135144E+00,+2.434442E-09,-1.478103E-06
+5.145214E+00,+2.455823E-09,-1.082271E-06
+5.155058E+00,+1.900863E-09,-993.4597E-09
+5.165129E+00,+874.7598E-12,-810.1674E-09
+5.175089E+00,+1.085512E-09,-804.9202E-09
+5.185019E+00,+2.617972E-09,-900.1627E-09
+5.195064E+00,+2.772600E-09,-931.7837E-09
+5.205102E+00,+2.546243E-09,-1.205982E-06
+5.215152E+00,+2.476446E-09,-1.247234E-06
+5.225212E+00,+2.420045E-09,-1.279250E-06
+5.235026E+00,+2.391994E-09,-1.229142E-06
+5.245162E+00,+3.080449E-09,-796.9055E-09
+5.255123E+00,+3.298400E-09,-734.4122E-09
+5.265184E+00,+4.979347E-09,-531.5800E-09
+5.275026E+00,+4.975417E-09,-560.4716E-09
+5.285219E+00,+3.318432E-09,-1.034959E-06
+5.295149E+00,+3.205237E-09,-1.066681E-06
+5.305232E+00,+3.877045E-09,-982.6374E-09
+5.315319E+00,+3.917553E-09,-973.1054E-09
+5.325158E+00,+3.045027E-09,-1.149347E-06
+5.335228E+00,+2.885394E-09,-1.199397E-06
+5.345053E+00,+2.669300E-09,-1.458894E-06
+5.355120E+00,+2.923080E-09,-1.410797E-06
+5.365191E+00,+3.606582E-09,-1.028566E-06
+5.375157E+00,+3.600263E-09,-979.8708E-09
+5.385236E+00,+3.436049E-09,-1.190968E-06
+5.395184E+00,+3.544822E-09,-1.219210E-06
+5.405139E+00,+3.654965E-09,-1.247185E-06
+5.415102E+00,+3.427081E-09,-1.242403E-06
+5.425141E+00,+2.224985E-09,-1.348193E-06
+5.435206E+00,+2.154766E-09,-1.411984E-06
+5.445032E+00,+2.414102E-09,-1.543389E-06
+5.455093E+00,+2.314126E-09,-1.481940E-06
+5.465161E+00,+1.996725E-09,-1.043069E-06
+5.475111E+00,+1.981198E-09,-937.1224E-09
+5.485217E+00,+2.742667E-09,-825.2277E-09
+5.495216E+00,+2.813134E-09,-909.8769E-09
+5.505191E+00,+2.036380E-09,-1.150092E-06
+5.515169E+00,+1.638929E-09,-1.123509E-06
+5.525233E+00,+781.2797E-12,-558.1131E-09
+5.535059E+00,+600.1878E-12,-496.7718E-09
+5.545124E+00,-968.0829E-12,-732.4372E-09
+5.555154E+00,-1.082618E-09,-802.6162E-09
+5.565216E+00,+736.3768E-12,-1.422739E-06
+5.575035E+00,+1.104591E-09,-1.420201E-06
+5.585076E+00,+4.424492E-09,-1.167508E-06
+5.595114E+00,+4.519081E-09,-1.158680E-06
+5.605189E+00,+4.912844E-09,-1.013788E-06
+5.615501E+00,+4.920195E-09,-1.000008E-06
+5.625097E+00,+4.324564E-09,-825.1457E-09
+5.635155E+00,+4.064234E-09,-829.5956E-09
+5.645177E+00,+2.030376E-09,-756.1217E-09
+5.655218E+00,+1.800857E-09,-768.6587E-09
+5.665060E+00,+806.8154E-12,-830.6104E-09
+5.675051E+00,+292.7775E-12,-799.2678E-09
+5.685068E+00,-1.760575E-09,-716.0444E-09
+5.695218E+00,-1.820284E-09,-750.0210E-09
+5.705028E+00,-3.367197E-12,-1.465670E-06
+5.715081E+00,+604.1831E-12,-1.642954E-06
+5.725127E+00,+1.854263E-09,-1.608962E-06
+5.735188E+00,+2.085921E-09,-1.361239E-06
+5.745026E+00,+2.944468E-09,-437.7375E-09
+5.755088E+00,+3.113689E-09,-386.7540E-09
+5.765148E+00,+2.455430E-09,-957.5252E-09
+5.775058E+00,+2.163923E-09,-1.103695E-06
+5.785213E+00,+1.952752E-09,-1.310737E-06
+5.795034E+00,+2.099163E-09,-1.241659E-06
+5.805104E+00,+2.587769E-09,-909.2655E-09
+5.815177E+00,+2.381878E-09,-965.4980E-09
+5.825236E+00,+1.570730E-09,-1.633655E-06
+5.835049E+00,+1.605467E-09,-1.687135E-06
+5.845093E+00,+2.014244E-09,-1.369917E-06
+5.855148E+00,+1.949609E-09,-1.286281E-06
+5.865193E+00,+1.519421E-09,-1.112744E-06
+5.875027E+00,+1.674619E-09,-1.165037E-06
+5.885218E+00,+3.457735E-09,-1.348850E-06
+5.895193E+00,+3.718161E-09,-1.304726E-06
+5.905016E+00,+5.135049E-09,-845.9425E-09
+5.915063E+00,+5.435415E-09,-821.3053E-09
+5.925119E+00,+8.250207E-09,-1.157260E-06
+5.935194E+00,+8.497869E-09,-1.203616E-06
+5.945025E+00,+7.313517E-09,-955.7878E-09
+5.955090E+00,+6.595894E-09,-883.6756E-09
+5.965166E+00,+3.950885E-09,-1.020410E-06
+5.975109E+00,+3.670637E-09,-1.098945E-06
+5.985184E+00,+1.873575E-09,-1.640416E-06
+5.995132E+00,+1.733603E-09,-1.643253E-06
+6.005198E+00,+1.036843E-09,-1.168349E-06
+6.015040E+00,+1.083120E-09,-1.111457E-06
+6.025106E+00,+1.062907E-09,-924.6607E-09
+6.035171E+00,+935.7274E-12,-969.4138E-09
+6.045226E+00,+304.7637E-12,-1.359845E-06
+6.055281E+00,+341.0799E-12,-1.341311E-06
+6.065083E+00,+593.2502E-12,-796.2351E-09
+6.075123E+00,+506.1188E-12,-750.4416E-09
+6.085058E+00,-289.3503E-12,-955.3891E-09
+6.095226E+00,-144.7202E-12,-1.084038E-06
+6.105021E+00,+1.842478E-09,-1.446512E-06
+6.115054E+00,+2.152170E-09,-1.355516E-06
+6.125078E+00,+2.410296E-09,-832.1838E-09
+6.135095E+00,+2.443610E-09,-785.3833E-09
+6.145133E+00,+3.084669E-09,-817.6594E-09
+6.155206E+00,+3.065835E-09,-829.4392E-09
+6.165018E+00,+1.067124E-09,-1.073562E-06
+6.175071E+00,+383.4655E-12,-1.149091E-06
+6.185238E+00,-716.0028E-12,-1.361386E-06
+6.195168E+00,-633.7766E-12,-1.402353E-06
+6.205211E+00,-295.6251E-12,-1.533765E-06
+6.215016E+00,-269.1748E-12,-1.501902E-06
+6.225049E+00,+739.4184E-12,-974.5885E-09
+6.235090E+00,+1.007591E-09,-835.3510E-09
+6.245115E+00,+1.195842E-09,-803.6423E-09
+6.255146E+00,+1.015750E-09,-857.9331E-09
+6.265190E+00,+175.5792E-12,-1.161162E-06
+6.275226E+00,+244.2465E-12,-1.143026E-06
+6.285186E+00,+1.088235E-09,-732.0538E-09
+6.295117E+00,+1.096357E-09,-720.5343E-09
+6.305173E+00,+1.283950E-09,-1.376674E-06
+6.315241E+00,+1.394200E-09,-1.438325E-06
+6.325069E+00,+2.802882E-09,-1.435334E-06
+6.335138E+00,+2.863757E-09,-1.324782E-06
+6.345212E+00,+2.640275E-09,-605.9971E-09
+6.355042E+00,+2.637764E-09,-599.0381E-09
+6.365079E+00,+4.145901E-09,-834.4823E-09
+6.375141E+00,+4.294464E-09,-880.3864E-09
+6.385091E+00,+5.474840E-09,-1.031589E-06
+6.395032E+00,+5.607307E-09,-1.019878E-06
+6.405046E+00,+7.582474E-09,-1.135255E-06
+6.415079E+00,+7.770938E-09,-1.224155E-06
+6.425112E+00,+6.574343E-09,-1.753813E-06
+6.435133E+00,+6.285191E-09,-1.739533E-06
+6.445158E+00,+5.497318E-09,-1.104667E-06
+6.455187E+00,+5.733091E-09,-1.017832E-06
+6.465213E+00,+6.659931E-09,-978.6987E-09
+6.475163E+00,+6.515348E-09,-1.089487E-06
+6.485229E+00,+5.011003E-09,-1.394597E-06
+6.495200E+00,+4.935031E-09,-1.387392E-06
+6.505163E+00,+4.141363E-09,-1.225300E-06
+6.515336E+00,+4.066707E-09,-1.202305E-06
+6.525160E+00,+2.425887E-09,-537.3917E-09
+6.535225E+00,+2.326744E-09,-481.2717E-09
+6.545044E+00,+1.456121E-09,-635.7213E-09
+6.555096E+00,+1.211761E-09,-756.8741E-09
+6.565140E+00,-585.0654E-12,-1.610411E-06
+6.575240E+00,-606.0608E-12,-1.674812E-06
+6.585098E+00,+775.0187E-12,-1.762549E-06
+6.595147E+00,+971.9304E-12,-1.702819E-06
+6.605201E+00,+1.675739E-09,-956.2950E-09
+6.615033E+00,+1.747547E-09,-885.6840E-09
+6.625072E+00,+3.277472E-09,-936.7715E-09
+6.635117E+00,+3.573972E-09,-997.6092E-09
+6.645160E+00,+3.981297E-09,-1.310478E-06
+6.655191E+00,+3.891405E-09,-1.293417E-06
+6.665227E+00,+3.715822E-09,-948.8144E-09
+6.675045E+00,+3.774805E-09,-945.8132E-09
+6.685222E+00,+2.787861E-09,-1.477773E-06
+6.695156E+00,+2.466578E-09,-1.536479E-06
+6.705208E+00,+109.4454E-12,-1.542188E-06
+6.715253E+00,+81.47785E-12,-1.502202E-06
+6.725080E+00,-226.2465E-12,-1.003613E-06
+6.735374E+00,-299.3110E-12,-1.010879E-06
+6.745220E+00,-2.022239E-09,-1.322724E-06
+6.755069E+00,-2.106306E-09,-1.334888E-06
+6.765115E+00,-2.743187E-09,-1.041767E-06
+6.775202E+00,-2.845616E-09,-960.7526E-09
+6.785170E+00,-3.197153E-09,-566.1211E-09
+6.795116E+00,-3.142498E-09,-598.6881E-09
+6.805189E+00,-1.099064E-09,-1.505446E-06
+6.815716E+00,-1.040224E-09,-1.545699E-06
+6.825097E+00,-2.226472E-09,-1.263479E-06
+6.835179E+00,-2.514042E-09,-1.128226E-06
+6.845233E+00,-2.479206E-09,-855.0472E-09
+6.855066E+00,-2.248017E-09,-930.7671E-09
+6.865140E+00,-1.937025E-09,-1.298478E-06
+6.875207E+00,-2.000974E-09,-1.287705E-06
+6.885051E+00,-1.809326E-09,-789.3763E-09
+6.895132E+00,-1.610679E-09,-737.3324E-09
+6.905129E+00,-658.9728E-12,-933.3515E-09
+6.915126E+00,-633.5064E-12,-1.041016E-06
+6.925220E+00,-597.4604E-12,-1.311930E-06
+6.935100E+00,-476.2251E-12,-1.316152E-06
+6.945180E+00,-1.648079E-09,-1.336332E-06
+6.955014E+00,-2.111048E-09,-1.362821E-06
+6.965057E+00,-5.621336E-09,-1.363886E-06
+6.975107E+00,-5.777858E-09,-1.242932E-06
+6.985039E+00,-4.158372E-09,-511.9820E-09
+6.995191E+00,-3.643118E-09,-437.1577E-09
+7.005232E+00,-2.449331E-09,-982.9961E-09
+7.015034E+00,-2.376513E-09,-1.103974E-06
+7.025089E+00,-1.399613E-09,-1.724161E-06
+7.035157E+00,-1.351807E-09,-1.721219E-06
+7.045195E+00,-1.001907E-09,-1.100551E-06
+7.055242E+00,-962.3069E-12,-1.021710E-06
+7.065059E+00,+542.4119E-12,-866.8595E-09
+7.075232E+00,+862.9261E-12,-905.1800E-09
+7.085095E+00,+1.128528E-09,-1.279193E-06
+7.095053E+00,+986.3415E-12,-1.262442E-06
+7.105099E+00,+559.6313E-12,-1.063501E-06
+7.115142E+00,+592.5180E-12,-992.6605E-09
+7.125179E+00,+79.37855E-12,-640.9435E-09
+7.135238E+00,-329.6204E-12,-606.3634E-09
+7.145070E+00,-1.355978E-09,-667.6855E-09
+7.155110E+00,-1.175064E-09,-745.1334E-09
+7.165180E+00,+493.4744E-12,-1.146713E-06
+7.175164E+00,+857.2195E-12,-1.284035E-06
+7.185108E+00,+2.364525E-09,-1.811286E-06
+7.195179E+00,+2.962001E-09,-1.780476E-06
+7.205225E+00,+5.150889E-09,-1.161441E-06
+7.215049E+00,+5.324722E-09,-870.1277E-09
+7.225112E+00,+3.833050E-09,-666.6556E-09
+7.235171E+00,+3.630813E-09,-749.6491E-09
+7.245234E+00,+3.932512E-09,-1.358509E-06
+7.255061E+00,+4.077511E-09,-1.357801E-06
+7.265134E+00,+4.314060E-09,-1.110209E-06
+7.275220E+00,+4.231181E-09,-1.091251E-06
+7.285160E+00,+4.587066E-09,-1.247520E-06
+7.295112E+00,+4.819267E-09,-1.323453E-06
+7.305185E+00,+5.932971E-09,-1.482937E-06
+7.315225E+00,+6.017698E-09,-1.442645E-06
+7.325068E+00,+7.362353E-09,-865.3203E-09
+7.335149E+00,+7.642259E-09,-820.9544E-09
+7.345215E+00,+7.850661E-09,-1.110720E-06
+7.355064E+00,+7.506745E-09,-1.197313E-06
+7.365118E+00,+5.303972E-09,-1.172451E-06
+7.375075E+00,+4.981835E-09,-1.087231E-06
+7.385204E+00,+4.016313E-09,-705.6618E-09
+7.395219E+00,+3.830142E-09,-699.1291E-09
+7.405060E+00,+2.743505E-09,-1.267415E-06
+7.415130E+00,+2.701256E-09,-1.395133E-06
+7.425118E+00,+2.461268E-09,-1.385132E-06
+7.435121E+00,+2.161830E-09,-1.282494E-06
+7.445189E+00,+831.7969E-12,-946.6906E-09
+7.455025E+00,+751.6516E-12,-940.2514E-09
+7.465101E+00,+3.090421E-09,-819.8767E-09
+7.475064E+00,+3.716288E-09,-779.3150E-09
+7.485245E+00,+5.282510E-09,-592.8821E-09
+7.495083E+00,+5.233294E-09,-625.9432E-09
+7.505148E+00,+5.308293E-09,-1.130185E-06
+7.515224E+00,+5.445457E-09,-1.271226E-06
+7.525100E+00,+4.964758E-09,-1.581945E-06
+7.535201E+00,+4.638882E-09,-1.538270E-06
+7.545030E+00,+3.045620E-09,-1.270364E-06
+7.555072E+00,+2.971948E-09,-1.274022E-06
+7.565126E+00,+1.604010E-09,-1.438396E-06
+7.575170E+00,+1.179971E-09,-1.420364E-06
+7.585105E+00,-942.9260E-12,-923.6002E-09
+7.595032E+00,-1.004686E-09,-828.0059E-09
+7.605075E+00,-1.060697E-09,-925.2186E-09
+7.615108E+00,-1.183443E-09,-979.2548E-09
+7.625142E+00,-3.200932E-09,-1.092172E-06
+7.635180E+00,-3.419467E-09,-1.024128E-06
+7.645201E+00,-3.538088E-09,-374.1865E-09
+7.655234E+00,-3.476665E-09,-336.6328E-09
+7.665186E+00,-3.560478E-09,-771.3261E-09
+7.675014E+00,-3.510185E-09,-951.5811E-09
+7.685077E+00,-2.282308E-09,-1.690221E-06
+7.695242E+00,-2.115075E-09,-1.724917E-06
+7.705067E+00,-2.891879E-09,-1.151833E-06
+7.715129E+00,-3.248841E-09,-977.9053E-09
+7.725163E+00,-2.914632E-09,-796.5231E-09
+7.735201E+00,-2.290396E-09,-944.1223E-09
+7.745238E+00,-409.4031E-12,-1.165276E-06
+7.755038E+00,-288.0016E-12,-1.081062E-06
+7.765090E+00,-254.7591E-12,-630.9414E-09
+7.775017E+00,-301.8676E-12,-632.3176E-09
+7.785165E+00,-923.0599E-12,-1.568818E-06
+7.795211E+00,-1.059360E-09,-1.653497E-06
+7.805023E+00,-742.4830E-12,-1.535950E-06
+7.815074E+00,-424.1559E-12,-1.347090E-06
+7.825122E+00,+616.8898E-12,-811.2784E-09
+7.835159E+00,+531.7654E-12,-775.9076E-09
+7.845171E+00,-1.024318E-09,-790.8526E-09
+7.855211E+00,-1.148958E-09,-787.0494E-09
+7.865048E+00,-598.6012E-12,-810.0834E-09
+7.875094E+00,-588.7352E-12,-875.2871E-09
+7.885029E+00,-1.430968E-09,-1.392819E-06
+7.895228E+00,-1.654739E-09,-1.475061E-06
+7.905027E+00,-1.256826E-09,-1.385854E-06
+7.915052E+00,-1.068501E-09,-1.256775E-06
+7.925090E+00,-1.264290E-09,-657.7425E-09
+7.935132E+00,-1.426248E-09,-602.0680E-09
+7.945170E+00,-540.3796E-12,-997.4136E-09
+7.955215E+00,+289.2256E-12,-1.190931E-06
+7.965155E+00,+2.307601E-09,-1.511092E-06
+7.975205E+00,+2.532864E-09,-1.508845E-06
+7.985021E+00,+3.219786E-09,-1.306945E-06
+7.995170E+00,+3.617457E-09,-1.284946E-06
+8.005208E+00,+4.498921E-09,-1.219278E-06
+8.015031E+00,+4.368157E-09,-1.161940E-06
+8.025100E+00,+3.052724E-09,-914.5613E-09
+8.035168E+00,+2.585005E-09,-882.1708E-09
+8.045221E+00,+2.019630E-09,-1.059591E-06
+8.055043E+00,+1.921872E-09,-1.164995E-06
+8.065087E+00,+2.583843E-09,-1.340907E-06
+8.075017E+00,+2.908479E-09,-1.342233E-06
+8.085176E+00,+4.845107E-09,-1.275447E-06
+8.095216E+00,+4.887768E-09,-1.281797E-06
+8.105030E+00,+3.501993E-09,-1.369204E-06
+8.115103E+00,+3.309321E-09,-1.323463E-06
+8.125175E+00,+4.622789E-09,-1.055741E-06
+8.135239E+00,+5.082530E-09,-1.012361E-06
+8.145066E+00,+6.984354E-09,-887.6181E-09
+8.155135E+00,+7.192877E-09,-905.0418E-09
+8.165195E+00,+7.452334E-09,-943.3632E-09
+8.175049E+00,+7.403724E-09,-952.8256E-09
+8.185028E+00,+6.433115E-09,-993.2824E-09
+8.195221E+00,+6.177226E-09,-1.088594E-06
+8.205064E+00,+6.869538E-09,-1.550728E-06
+8.215125E+00,+7.538313E-09,-1.637259E-06
+8.225192E+00,+8.308577E-09,-1.459716E-06
+8.235035E+00,+7.753125E-09,-1.240331E-06
+8.245093E+00,+4.825957E-09,-916.5926E-09
+8.255167E+00,+4.276331E-09,-962.9784E-09
+8.265019E+00,+4.080638E-09,-1.268112E-06
+8.275225E+00,+4.232476E-09,-1.265628E-06
+8.285098E+00,+3.905946E-09,-1.100041E-06
+8.295092E+00,+3.675658E-09,-1.075824E-06
+8.305162E+00,+2.725891E-09,-1.334048E-06
+8.315236E+00,+2.249301E-09,-1.404692E-06
+8.325072E+00,+477.5808E-12,-1.406240E-06
+8.335142E+00,+150.0065E-12,-1.308371E-06
+8.345188E+00,+1.641040E-09,-799.9029E-09
+8.355219E+00,+2.485241E-09,-717.3157E-09
+8.365144E+00,+4.074370E-09,-1.043308E-06
+8.375079E+00,+4.238351E-09,-1.269054E-06
+8.385111E+00,+4.985031E-09,-1.593787E-06
+8.395153E+00,+5.635930E-09,-1.549912E-06
+8.405171E+00,+6.633812E-09,-1.220228E-06
+8.415202E+00,+6.594771E-09,-1.064102E-06
+8.425241E+00,+6.229695E-09,-1.054247E-06
+8.435041E+00,+6.291503E-09,-1.107901E-06
+8.445090E+00,+6.026776E-09,-1.172385E-06
+8.455144E+00,+5.613096E-09,-1.164452E-06
+8.465172E+00,+4.768149E-09,-1.080229E-06
+8.475205E+00,+4.827623E-09,-1.071800E-06
+8.485023E+00,+5.397771E-09,-999.8637E-09
+8.495174E+00,+5.035583E-09,-941.4426E-09
+8.505119E+00,+2.387525E-09,-787.2648E-09
+8.515040E+00,+1.596381E-09,-803.2227E-09
+8.525049E+00,+430.0358E-12,-1.110538E-06
+8.535092E+00,+400.8996E-12,-1.276470E-06
+8.545119E+00,+296.9253E-12,-1.751008E-06
+8.555152E+00,+232.2003E-12,-1.787968E-06
+8.565208E+00,+1.142186E-09,-1.386087E-06
+8.575154E+00,+1.635084E-09,-1.204288E-06
+8.585067E+00,+2.252428E-09,-965.6496E-09
+8.595113E+00,+2.203542E-09,-982.4658E-09
+8.605146E+00,+2.519381E-09,-1.200273E-06
+8.615191E+00,+2.809011E-09,-1.249827E-06
+8.625222E+00,+2.902457E-09,-1.206010E-06
+8.635036E+00,+2.486395E-09,-1.216411E-06
+8.645230E+00,+1.541317E-09,-1.350852E-06
+8.655181E+00,+1.618180E-09,-1.391860E-06
+8.665184E+00,+2.517111E-09,-1.324333E-06
+8.675176E+00,+2.727189E-09,-1.199166E-06
+8.685212E+00,+4.197192E-09,-836.1893E-09
+8.695240E+00,+5.099090E-09,-848.8751E-09
+8.705051E+00,+6.804744E-09,-1.135445E-06
+8.715079E+00,+6.649142E-09,-1.233959E-06
+8.725122E+00,+4.184398E-09,-1.489614E-06
+8.735162E+00,+3.595044E-09,-1.465060E-06
+8.745216E+00,+3.301146E-09,-1.330666E-06
+8.755054E+00,+3.342074E-09,-1.285620E-06
+8.765145E+00,+2.024221E-09,-1.154112E-06
+8.775095E+00,+1.499174E-09,-1.112180E-06
+8.785180E+00,+695.4670E-12,-1.092013E-06
+8.795156E+00,+797.3351E-12,-1.082740E-06
+8.805143E+00,+1.000736E-09,-955.7066E-09
+8.815124E+00,+955.1130E-12,-935.1693E-09
+8.825222E+00,+1.196251E-09,-877.9307E-09
+8.835092E+00,+1.239637E-09,-884.4452E-09
+8.845158E+00,+514.2435E-12,-1.083582E-06
+8.855231E+00,+307.4911E-12,-1.125913E-06
+8.865049E+00,+575.8414E-12,-1.497349E-06
+8.875197E+00,+915.0322E-12,-1.578366E-06
+8.885123E+00,+4.032056E-09,-1.694282E-06
+8.895166E+00,+4.441418E-09,-1.629777E-06
+8.905221E+00,+5.758712E-09,-1.024624E-06
+8.915044E+00,+6.075742E-09,-937.3875E-09
+8.925077E+00,+7.265133E-09,-970.2463E-09
+8.935112E+00,+7.211133E-09,-1.003790E-06
+8.945147E+00,+6.376551E-09,-884.0819E-09
+8.955170E+00,+6.214748E-09,-822.2494E-09
+8.965196E+00,+6.374919E-09,-939.9090E-09
+8.975233E+00,+6.418420E-09,-1.002677E-06
+8.985172E+00,+5.663461E-09,-1.048879E-06
+8.995099E+00,+5.263180E-09,-979.2328E-09
+9.005134E+00,+4.550690E-09,-724.1297E-09
+9.015159E+00,+4.499826E-09,-776.9099E-09
+9.025208E+00,+3.249412E-09,-1.826111E-06
+9.035021E+00,+3.040757E-09,-1.942309E-06
+9.045078E+00,+2.464356E-09,-1.737637E-06
+9.055146E+00,+2.599254E-09,-1.538899E-06
+9.065190E+00,+3.722482E-09,-330.3156E-09
+9.075117E+00,+3.780002E-09,-314.0888E-09
+9.085166E+00,+4.567286E-09,-1.188305E-06
+9.095057E+00,+4.679334E-09,-1.257890E-06
+9.105083E+00,+4.823816E-09,-1.383099E-06
+9.115119E+00,+4.620108E-09,-1.303363E-06
+9.125154E+00,+1.941332E-09,-942.3590E-09
+9.135201E+00,+1.664765E-09,-1.015883E-06
+9.145230E+00,+1.793744E-09,-1.446147E-06
+9.155043E+00,+1.959306E-09,-1.404979E-06
+9.165099E+00,+2.454430E-09,-964.0522E-09
+9.175143E+00,+2.497751E-09,-974.3939E-09
+9.185182E+00,+2.930064E-09,-1.493422E-06
+9.195220E+00,+3.002808E-09,-1.578166E-06
+9.205022E+00,+2.818928E-09,-1.621025E-06
+9.215062E+00,+2.811429E-09,-1.449568E-06
+9.225117E+00,+3.375813E-09,-536.4208E-09
+9.235167E+00,+3.393640E-09,-520.6880E-09
+9.245199E+00,+1.294782E-09,-1.434484E-06
+9.255225E+00,+938.7874E-12,-1.529483E-06
+9.265038E+00,-1.923226E-09,-1.885597E-06
+9.275129E+00,-1.882944E-09,-1.736994E-06
+9.285211E+00,+86.42702E-12,-560.1559E-09
+9.295026E+00,+247.8608E-12,-553.7138E-09
+9.305060E+00,+1.940143E-09,-1.112673E-06
+9.315315E+00,+2.046685E-09,-1.141254E-06
+9.325130E+00,+3.744995E-09,-1.236289E-06
+9.335181E+00,+3.776625E-09,-1.218162E-06
+9.345224E+00,+3.132167E-09,-1.033298E-06
+9.355051E+00,+3.099523E-09,-1.028931E-06
+9.365104E+00,+3.475122E-09,-962.3872E-09
+9.375056E+00,+3.516820E-09,-978.0255E-09
+9.385130E+00,+4.016204E-09,-1.084144E-06
+9.395064E+00,+4.136028E-09,-1.110301E-06
+9.405128E+00,+7.498493E-09,-1.567723E-06
+9.415196E+00,+7.890476E-09,-1.596303E-06
+9.425237E+00,+9.854937E-09,-1.219478E-06
+9.435060E+00,+9.878395E-09,-1.149020E-06
+9.445102E+00,+9.742323E-09,-593.1778E-09
+9.455135E+00,+9.703240E-09,-607.3418E-09
+9.465200E+00,+7.775657E-09,-1.131594E-06
+9.475720E+00,+7.641312E-09,-1.171263E-06
+9.485090E+00,+6.287201E-09,-1.465807E-06
+9.495161E+00,+6.238704E-09,-1.468383E-06
+9.505139E+00,+4.712064E-09,-1.570378E-06
+9.515121E+00,+4.081786E-09,-1.529044E-06
+9.525174E+00,+1.291934E-09,-1.097755E-06
+9.535217E+00,+1.167905E-09,-1.039893E-06
+9.545028E+00,+172.2813E-12,-778.8849E-09
+9.555058E+00,-6.928388E-15,-772.7680E-09
+9.565097E+00,-2.025856E-09,-1.209790E-06
+9.575131E+00,-2.061279E-09,-1.302909E-06
+9.585174E+00,-450.7425E-12,-1.782780E-06
+9.595211E+00,-271.6736E-12,-1.757798E-06
+9.605022E+00,+449.3730E-12,-1.198220E-06
+9.615057E+00,+498.8532E-12,-1.146290E-06
+9.625081E+00,+2.062235E-09,-905.4862E-09
+9.635116E+00,+2.235096E-09,-894.6819E-09
+9.645140E+00,+1.543913E-09,-876.1768E-09
+9.655175E+00,+1.082443E-09,-867.8627E-09
+9.665205E+00,-1.141780E-09,-901.1469E-09
+9.675129E+00,-1.321096E-09,-923.2197E-09
+9.685208E+00,-1.764605E-09,-1.209895E-06
+9.695184E+00,-1.662564E-09,-1.201434E-06
+9.705222E+00,+807.4621E-12,-1.016251E-06
+9.715027E+00,+1.116415E-09,-997.5396E-09
+9.725061E+00,+3.951361E-09,-1.095775E-06
+9.735107E+00,+3.972844E-09,-1.111056E-06
+9.745060E+00,+3.649771E-09,-1.132463E-06
+9.755230E+00,+3.688910E-09,-1.115376E-06
+9.765070E+00,+4.476215E-09,-1.011321E-06
+9.775307E+00,+4.444376E-09,-1.025861E-06
+9.785151E+00,+2.875861E-09,-1.508567E-06
+9.795239E+00,+2.766833E-09,-1.551085E-06
+9.805090E+00,+2.464000E-09,-1.493474E-06
+9.815167E+00,+2.325156E-09,-1.390056E-06
+9.825237E+00,+862.9238E-12,-1.013657E-06
+9.835066E+00,+757.8871E-12,-1.016894E-06
+9.845135E+00,+815.1203E-12,-1.409150E-06
+9.855210E+00,+839.3327E-12,-1.390713E-06
+9.865036E+00,-574.0239E-12,-879.7293E-09
+9.875208E+00,-1.065073E-09,-812.0471E-09
+9.885183E+00,-2.526931E-09,-1.048658E-06
+9.895036E+00,-2.484774E-09,-1.120330E-06
+9.905067E+00,-2.333100E-09,-1.177681E-06
+9.915092E+00,-2.321391E-09,-1.140650E-06
+9.925135E+00,-377.6780E-12,-708.3016E-09
+9.935186E+00,+111.3969E-12,-700.2793E-09
+9.945212E+00,+3.224730E-09,-1.188276E-06
+9.955017E+00,+3.402811E-09,-1.291019E-06
+9.965062E+00,+4.320760E-09,-1.668077E-06
+9.975037E+00,+4.435358E-09,-1.630668E-06
+9.985201E+00,+5.309875E-09,-944.2797E-09
+9.995584E+00,+5.262093E-09,-917.2783E-09

MicroMag 2900/3900 Data File ends
